# Supplementary material for: Discriminating three motor imagery states of the same joint for brain-computer interface
Source: PeerJ. 2021 Aug 24;9:e12027. doi: 10.7717/peerj.12027 (PMC8395581; doi:10.7717/peerj.12027)
Supplement: Supplemental Information 1 [file peerj-09-12027-s001.zip]

Archive with 855 entries (847 files):
- dataset/
- dataset/A/
- dataset/A/01-01-04.11.17.18.44.23.csv
- dataset/A/01-01-04.11.17.18.44.23.edf
- dataset/A/01-01-04.11.17.18.52.00.csv
- dataset/A/01-01-04.11.17.18.57.24.csv
- dataset/A/01-01-04.11.17.18.57.24.edf
- dataset/A/01-01-04.11.17.19.05.10.csv
- dataset/A/01-01-04.11.17.19.05.10.edf
- dataset/A/01-01-04.11.17.19.09.24.csv
- dataset/A/01-01-04.11.17.19.09.24.edf
- dataset/A/01-01-04.11.17.19.16.04.csv
- dataset/A/01-01-04.11.17.19.16.04.edf
- dataset/A/01-0101-04.11.17.18.52.00.edf
- dataset/A/01-02-04.11.17.18.44.40.csv
- dataset/A/01-02-04.11.17.18.44.40.edf
- dataset/A/01-02-04.11.17.18.52.22.csv
- dataset/A/01-02-04.11.17.18.52.22.edf
- dataset/A/01-02-04.11.17.18.57.39.csv
- dataset/A/01-02-04.11.17.18.57.39.edf
- dataset/A/01-02-04.11.17.19.05.28.csv
- dataset/A/01-02-04.11.17.19.05.28.edf
- dataset/A/01-02-04.11.17.19.09.45.csv
- dataset/A/01-02-04.11.17.19.09.45.edf
- dataset/A/01-02-04.11.17.19.16.22.csv
- dataset/A/01-02-04.11.17.19.16.22.edf
- dataset/A/01-03-04.11.17.18.45.00.csv
- dataset/A/01-03-04.11.17.18.45.00.edf
- dataset/A/01-03-04.11.17.18.52.42.csv
- dataset/A/01-03-04.11.17.18.52.42.edf
- dataset/A/01-03-04.11.17.18.57.59.csv
- dataset/A/01-03-04.11.17.18.57.59.edf
- dataset/A/01-03-04.11.17.19.05.43.csv
- dataset/A/01-03-04.11.17.19.05.43.edf
- dataset/A/01-03-04.11.17.19.10.01.csv
- dataset/A/01-03-04.11.17.19.10.01.edf
- dataset/A/01-03-04.11.17.19.16.41.csv
- dataset/A/01-03-04.11.17.19.16.41.edf
- dataset/A/01-04-04.11.17.18.45.18.csv
- dataset/A/01-04-04.11.17.18.45.18.edf
- dataset/A/01-04-04.11.17.18.54.05.csv
- dataset/A/01-04-04.11.17.18.54.05.edf
- dataset/A/01-04-04.11.17.18.58.14.csv
- dataset/A/01-04-04.11.17.18.58.14.edf
- dataset/A/01-04-04.11.17.19.05.57.csv
- dataset/A/01-04-04.11.17.19.05.57.edf
- dataset/A/01-04-04.11.17.19.10.14.csv
- dataset/A/01-04-04.11.17.19.10.14.edf
- dataset/A/01-04-04.11.17.19.16.58.csv
- dataset/A/01-04-04.11.17.19.16.58.edf
- dataset/A/01-05-04.11.17.18.45.33.csv
- dataset/A/01-05-04.11.17.18.45.33.edf
- dataset/A/01-05-04.11.17.18.54.23.csv
- dataset/A/01-05-04.11.17.18.54.23.edf
- dataset/A/01-05-04.11.17.18.58.32.csv
- dataset/A/01-05-04.11.17.18.58.32.edf
- dataset/A/01-05-04.11.17.19.06.15.csv
- dataset/A/01-05-04.11.17.19.06.15.edf
- dataset/A/01-05-04.11.17.19.10.29.csv
- dataset/A/01-05-04.11.17.19.10.29.edf
- dataset/A/01-05-04.11.17.19.17.16.csv
- dataset/A/01-05-04.11.17.19.17.16.edf
- dataset/A/01-06-04.11.17.18.45.49.csv
- dataset/A/01-06-04.11.17.18.45.49.edf
- dataset/A/01-06-04.11.17.18.54.40.csv
- dataset/A/01-06-04.11.17.18.54.40.edf
- dataset/A/01-06-04.11.17.18.58.49.csv
- dataset/A/01-06-04.11.17.18.58.49.edf
- dataset/A/01-06-04.11.17.19.06.31.csv
- dataset/A/01-06-04.11.17.19.06.31.edf
- dataset/A/01-06-04.11.17.19.10.47.csv
- dataset/A/01-06-04.11.17.19.10.47.edf
- dataset/A/01-06-04.11.17.19.17.34.csv
- dataset/A/01-06-04.11.17.19.17.34.edf
- dataset/A/01-07-04.11.17.18.46.06.csv
- dataset/A/01-07-04.11.17.18.46.06.edf
- dataset/A/01-07-04.11.17.18.54.59.csv
- dataset/A/01-07-04.11.17.18.54.59.edf
- dataset/A/01-07-04.11.17.18.59.10.csv
- dataset/A/01-07-04.11.17.18.59.10.edf
- dataset/A/01-07-04.11.17.19.06.47.csv
- dataset/A/01-07-04.11.17.19.06.47.edf
- dataset/A/01-07-04.11.17.19.11.02.csv
- dataset/A/01-07-04.11.17.19.11.02.edf
- dataset/A/01-07-04.11.17.19.17.53.csv
- dataset/A/01-07-04.11.17.19.17.53.edf
- dataset/A/01-08-04.11.17.18.46.23.csv
- dataset/A/01-08-04.11.17.18.46.23.edf
- dataset/A/01-08-04.11.17.18.55.24.csv
- dataset/A/01-08-04.11.17.18.55.24.edf
- dataset/A/01-08-04.11.17.18.59.30.csv
- dataset/A/01-08-04.11.17.18.59.30.edf
- dataset/A/01-08-04.11.17.19.07.09.csv
- dataset/A/01-08-04.11.17.19.07.09.edf
- dataset/A/01-08-04.11.17.19.11.17.csv
- dataset/A/01-08-04.11.17.19.11.17.edf
- dataset/A/01-08-04.11.17.19.18.48.csv
- dataset/A/01-08-04.11.17.19.18.48.edf
- dataset/A/01-09-04.11.17.18.46.40.csv
- dataset/A/01-09-04.11.17.18.46.40.edf
- dataset/A/01-09-04.11.17.18.55.45.csv
- dataset/A/01-09-04.11.17.18.55.45.edf
- dataset/A/01-09-04.11.17.18.59.53.csv
- dataset/A/01-09-04.11.17.18.59.53.edf
- dataset/A/01-09-04.11.17.19.07.28.csv
- dataset/A/01-09-04.11.17.19.07.28.edf
- dataset/A/01-09-04.11.17.19.11.32.csv
- dataset/A/01-09-04.11.17.19.11.32.edf
- dataset/A/01-09-04.11.17.19.19.05.csv
- dataset/A/01-09-04.11.17.19.19.05.edf
- dataset/A/01-10-04.11.17.18.46.58.csv
- dataset/A/01-10-04.11.17.18.46.58.edf
- dataset/A/01-10-04.11.17.18.56.08.csv
- dataset/A/01-10-04.11.17.18.56.08.edf
- dataset/A/01-10-04.11.17.19.00.09.csv
- dataset/A/01-10-04.11.17.19.00.09.edf
- dataset/A/01-10-04.11.17.19.07.45.csv
- dataset/A/01-10-04.11.17.19.07.45.edf
- dataset/A/01-10-04.11.17.19.11.47.csv
- dataset/A/01-10-04.11.17.19.11.47.edf
- dataset/A/01-10-04.11.17.19.19.27.csv
- dataset/A/01-10-04.11.17.19.19.27.edf
- dataset/B/
- dataset/B/01-01-04.11.17.19.37.06.csv
- dataset/B/01-01-04.11.17.19.37.06.edf
- dataset/B/01-01-04.11.17.19.42.58.csv
- dataset/B/01-01-04.11.17.19.42.58.edf
- dataset/B/01-01-04.11.17.19.47.50.csv
- dataset/B/01-01-04.11.17.19.47.50.edf
- dataset/B/01-01-04.11.17.19.53.43.csv
- dataset/B/01-01-04.11.17.19.53.43.edf
- dataset/B/01-01-04.11.17.19.58.52.csv
- dataset/B/01-01-04.11.17.19.58.52.edf
- dataset/B/01-01-04.11.17.20.05.57.csv
- dataset/B/01-01-04.11.17.20.05.57.edf
- dataset/B/01-02-04.11.17.19.37.22.csv
- dataset/B/01-02-04.11.17.19.37.22.edf
- dataset/B/01-02-04.11.17.19.43.14.csv
- dataset/B/01-02-04.11.17.19.43.14.edf
- dataset/B/01-02-04.11.17.19.48.03.csv
- dataset/B/01-02-04.11.17.19.48.03.edf
- dataset/B/01-02-04.11.17.19.54.00.csv
- dataset/B/01-02-04.11.17.19.54.00.edf
- dataset/B/01-02-04.11.17.19.59.05.csv
- dataset/B/01-02-04.11.17.19.59.05.edf
- dataset/B/01-02-04.11.17.20.06.12.csv
- dataset/B/01-02-04.11.17.20.06.12.edf
- dataset/B/01-03-04.11.17.19.37.36.csv
- dataset/B/01-03-04.11.17.19.37.36.edf
- dataset/B/01-03-04.11.17.19.43.32.csv
- dataset/B/01-03-04.11.17.19.43.32.edf
- dataset/B/01-03-04.11.17.19.48.16.csv
- dataset/B/01-03-04.11.17.19.48.16.edf
- dataset/B/01-03-04.11.17.19.54.15.csv
- dataset/B/01-03-04.11.17.19.54.15.edf
- dataset/B/01-03-04.11.17.19.59.39.csv
- dataset/B/01-03-04.11.17.19.59.39.edf
- dataset/B/01-03-04.11.17.20.06.26.csv
- dataset/B/01-03-04.11.17.20.06.26.edf
- dataset/B/01-04-04.11.17.19.37.51.csv
- dataset/B/01-04-04.11.17.19.37.51.edf
- dataset/B/01-04-04.11.17.19.43.46.csv
- dataset/B/01-04-04.11.17.19.43.46.edf
- dataset/B/01-04-04.11.17.19.48.30.csv
- dataset/B/01-04-04.11.17.19.48.30.edf
- dataset/B/01-04-04.11.17.19.54.35.csv
- dataset/B/01-04-04.11.17.19.54.35.edf
- dataset/B/01-04-04.11.17.19.59.55.csv
- dataset/B/01-04-04.11.17.19.59.55.edf
- dataset/B/01-04-04.11.17.20.06.41.csv
- dataset/B/01-04-04.11.17.20.06.41.edf
- dataset/B/01-05-04.11.17.19.38.04.csv
- dataset/B/01-05-04.11.17.19.38.04.edf
- dataset/B/01-05-04.11.17.19.44.02.csv
- dataset/B/01-05-04.11.17.19.44.02.edf
- dataset/B/01-05-04.11.17.19.48.48.csv
- dataset/B/01-05-04.11.17.19.48.48.edf
- dataset/B/01-05-04.11.17.19.54.51.csv
- dataset/B/01-05-04.11.17.19.54.51.edf
- dataset/B/01-05-04.11.17.20.00.08.csv
- dataset/B/01-05-04.11.17.20.00.08.edf
- dataset/B/01-05-04.11.17.20.06.56.csv
- dataset/B/01-05-04.11.17.20.06.56.edf
- dataset/B/01-06-04.11.17.19.38.18.csv
- dataset/B/01-06-04.11.17.19.38.18.edf
- dataset/B/01-06-04.11.17.19.44.20.csv
- dataset/B/01-06-04.11.17.19.44.20.edf
- dataset/B/01-06-04.11.17.19.49.02.csv
- dataset/B/01-06-04.11.17.19.49.02.edf
- dataset/B/01-06-04.11.17.19.55.10.csv
- dataset/B/01-06-04.11.17.19.55.10.edf
- dataset/B/01-06-04.11.17.20.00.54.csv
- dataset/B/01-06-04.11.17.20.00.54.edf
- dataset/B/01-06-04.11.17.20.07.13.csv
- dataset/B/01-06-04.11.17.20.07.13.edf
- dataset/B/01-07-04.11.17.19.38.32.csv
- dataset/B/01-07-04.11.17.19.38.32.edf
- dataset/B/01-07-04.11.17.19.44.38.csv
- dataset/B/01-07-04.11.17.19.44.38.edf
- dataset/B/01-07-04.11.17.19.49.20.csv
- dataset/B/01-07-04.11.17.19.49.20.edf
- dataset/B/01-07-04.11.17.19.55.25.csv
- dataset/B/01-07-04.11.17.19.55.25.edf
- dataset/B/01-07-04.11.17.20.01.10.csv
- dataset/B/01-07-04.11.17.20.01.10.edf
- dataset/B/01-07-04.11.17.20.07.28.csv
- dataset/B/01-07-04.11.17.20.07.28.edf
- dataset/B/01-08-04.11.17.19.38.44.csv
- dataset/B/01-08-04.11.17.19.38.44.edf
- dataset/B/01-08-04.11.17.19.44.54.csv
- dataset/B/01-08-04.11.17.19.44.54.edf
- dataset/B/01-08-04.11.17.19.49.35.csv
- dataset/B/01-08-04.11.17.19.49.35.edf
- dataset/B/01-08-04.11.17.19.55.46.csv
- dataset/B/01-08-04.11.17.19.55.46.edf
- dataset/B/01-08-04.11.17.20.01.23.csv
- dataset/B/01-08-04.11.17.20.01.23.edf
- dataset/B/01-08-04.11.17.20.07.43.csv
- dataset/B/01-08-04.11.17.20.07.43.edf
- dataset/B/01-09-04.11.17.19.38.55.csv
- dataset/B/01-09-04.11.17.19.38.55.edf
- dataset/B/01-09-04.11.17.19.45.10.csv
- dataset/B/01-09-04.11.17.19.45.10.edf
- dataset/B/01-09-04.11.17.19.49.56.csv
- dataset/B/01-09-04.11.17.19.49.56.edf
- dataset/B/01-09-04.11.17.19.56.54.csv
- dataset/B/01-09-04.11.17.19.56.54.edf
- dataset/B/01-09-04.11.17.20.01.39.csv
- dataset/B/01-09-04.11.17.20.01.39.edf
- dataset/B/01-09-04.11.17.20.07.58.csv
- dataset/B/01-09-04.11.17.20.07.58.edf
- dataset/B/01-10-04.11.17.19.39.09.csv
- dataset/B/01-10-04.11.17.19.39.09.edf
- dataset/B/01-10-04.11.17.19.45.25.csv
- dataset/B/01-10-04.11.17.19.45.25.edf
- dataset/B/01-10-04.11.17.19.50.10.csv
- dataset/B/01-10-04.11.17.19.50.10.edf
- dataset/B/01-10-04.11.17.19.57.13.csv
- dataset/B/01-10-04.11.17.19.57.13.edf
- dataset/B/01-10-04.11.17.20.02.22.csv
- dataset/B/01-10-04.11.17.20.02.22.edf
- dataset/B/01-10-04.11.17.20.08.15.csv
- dataset/B/01-10-04.11.17.20.08.15.edf
- dataset/C/
- dataset/C/01-01-04.11.17.16.49.44.csv
- dataset/C/01-01-04.11.17.16.49.44.edf
- dataset/C/01-01-04.11.17.16.59.54.csv
- dataset/C/01-01-04.11.17.16.59.54.edf
- dataset/C/01-01-04.11.17.17.10.13.csv
- dataset/C/01-01-04.11.17.17.10.13.edf
- dataset/C/01-01-04.11.17.17.21.40.csv
- dataset/C/01-01-04.11.17.17.21.40.edf
- dataset/C/01-01-04.11.17.17.29.50.csv
- dataset/C/01-01-04.11.17.17.29.50.edf
- dataset/C/01-01-04.11.17.17.46.45.csv
- dataset/C/01-01-04.11.17.17.46.45.edf
- dataset/C/01-02-04.11.17.16.50.00.csv
- dataset/C/01-02-04.11.17.16.50.00.edf
- dataset/C/01-02-04.11.17.17.00.10.csv
- dataset/C/01-02-04.11.17.17.00.10.edf
- dataset/C/01-02-04.11.17.17.10.34.csv
- dataset/C/01-02-04.11.17.17.10.34.edf
- dataset/C/01-02-04.11.17.17.22.00.csv
- dataset/C/01-02-04.11.17.17.22.00.edf
- dataset/C/01-02-04.11.17.17.30.12.csv
- dataset/C/01-02-04.11.17.17.30.12.edf
- dataset/C/01-02-04.11.17.17.47.05.csv
- dataset/C/01-02-04.11.17.17.47.05.edf
- dataset/C/01-03-04.11.17.16.50.12.csv
- dataset/C/01-03-04.11.17.16.50.12.edf
- dataset/C/01-03-04.11.17.17.00.27.csv
- dataset/C/01-03-04.11.17.17.00.27.edf
- dataset/C/01-03-04.11.17.17.11.18.csv
- dataset/C/01-03-04.11.17.17.11.18.edf
- dataset/C/01-03-04.11.17.17.22.21.csv
- dataset/C/01-03-04.11.17.17.22.21.edf
- dataset/C/01-03-04.11.17.17.30.35.csv
- dataset/C/01-03-04.11.17.17.30.35.edf
- dataset/C/01-03-04.11.17.17.30.56.edf
- dataset/C/01-03-04.11.17.17.47.24.csv
- dataset/C/01-03-04.11.17.17.47.24.edf
- dataset/C/01-04-04.11.17.16.50.26.csv
- dataset/C/01-04-04.11.17.16.50.26.edf
- dataset/C/01-04-04.11.17.17.00.43.csv
- dataset/C/01-04-04.11.17.17.00.43.edf
- dataset/C/01-04-04.11.17.17.11.35.csv
- dataset/C/01-04-04.11.17.17.11.35.edf
- dataset/C/01-04-04.11.17.17.22.41.csv
- dataset/C/01-04-04.11.17.17.22.41.edf
- dataset/C/01-04-04.11.17.17.31.20.csv
- dataset/C/01-04-04.11.17.17.31.20.edf
- dataset/C/01-04-04.11.17.17.47.45.csv
- dataset/C/01-04-04.11.17.17.47.45.edf
- dataset/C/01-05-04.11.17.16.50.38.csv
- dataset/C/01-05-04.11.17.16.50.38.edf
- dataset/C/01-05-04.11.17.17.01.02.csv
- dataset/C/01-05-04.11.17.17.01.02.edf
- dataset/C/01-05-04.11.17.17.11.49.csv
- dataset/C/01-05-04.11.17.17.11.49.edf
- dataset/C/01-05-04.11.17.17.23.04.csv
[truncated: 555 more entries]
