# Supplementary material for: Discriminating three motor imagery states of the same joint for brain-computer interface
Source: PeerJ. 2021 Aug 24;9:e12027. doi: 10.7717/peerj.12027 (PMC8395581; doi:10.7717/peerj.12027)
Supplement: Supplemental Information 1 [file peerj-09-12027-s001.zip › dataset/A/01-01-04.11.17.19.09.24.csv]

title:01	recorded:04.11.17 19.09.24	sampling:128	subject:01	labels:COUNTER INTERPOLATED AF3 F7 F3 FC5 T7 P7 O1 O2 P8 T8 FC6 F4 F8 AF4 RAW_CQ GYROX GYROY MARKER MARKER_HARDWARE SYNC TIME_STAMP_s TIME_STAMP_ms CQ_AF3 CQ_F7 CQ_F3 CQ_FC5 CQ_T7 CQ_P7 CQ_O1 CQ_O2 CQ_P8 CQ_T8 CQ_FC6 CQ_F4 CQ_F8 CQ_AF4 CQ_CMS CQ_DRL	chan:40	units:emotiv
41.00000000000000000000	0.00000000000000000000	4180.51269531250000000000	4170.76904296875000000000	4167.17919921875000000000	4158.97412109375000000000	4150.76904296875000000000	4158.46142578125000000000	4143.58984375000000000000	4168.71777343750000000000	4165.12792968750000000000	4100.51269531250000000000	4208.20507812500000000000	4224.61523437500000000000	4174.87158203125000000000	4189.23046875000000000000	0.00000000000000000000	10247.00000000000000000000	10227.00000000000000000000	0.00000000000000000000	0.00000000000000000000	0.00000000000000000000	3167.00000000000000000000	40.00000000000000000000	0.00000000000000000000	0.00000000000000000000	0.00000000000000000000	0.00000000000000000000	0.00000000000000000000	0.00000000000000000000	0.00000000000000000000	0.00000000000000000000	0.00000000000000000000	0.00000000000000000000	0.00000000000000000000	0.00000000000000000000	0.00000000000000000000	0.00000000000000000000	0.00000000000000000000	0.00000000000000000000
42.00000000000000000000	0.00000000000000000000	4164.10253906250000000000	4134.35888671875000000000	4177.43603515625000000000	4141.02539062500000000000	4112.30761718750000000000	4124.10253906250000000000	4117.94873046875000000000	4145.64111328125000000000	4136.92285156250000000000	4071.79467773437500000000	4185.12792968750000000000	4206.66650390625000000000	4140.00000000000000000000	4169.74365234375000000000	0.00000000000000000000	10247.00000000000000000000	10227.00000000000000000000	0.00000000000000000000	0.00000000000000000000	0.00000000000000000000	3167.00000000000000000000	48.00000000000000000000	0.00000000000000000000	0.00000000000000000000	0.00000000000000000000	0.00000000000000000000	0.00000000000000000000	0.00000000000000000000	0.00000000000000000000	0.00000000000000000000	0.00000000000000000000	0.00000000000000000000	0.00000000000000000000	0.00000000000000000000	0.00000000000000000000	0.00000000000000000000	0.00000000000000000000	0.00000000000000000000
43.00000000000000000000	0.00000000000000000000	4176.92285156250000000000	4176.92285156250000000000	4170.25634765625000000000	4163.07666015625000000000	4164.61523437500000000000	4183.58984375000000000000	4176.92285156250000000000	4193.33300781250000000000	4193.84619140625000000000	4125.12792968750000000000	4218.46142578125000000000	4235.38427734375000000000	4164.61523437500000000000	4189.74365234375000000000	0.00000000000000000000	10247.00000000000000000000	10229.00000000000000000000	0.00000000000000000000	0.00000000000000000000	0.00000000000000000000	3167.00000000000000000000	55.00000000000000000000	0.00000000000000000000	0.00000000000000000000	0.00000000000000000000	0.00000000000000000000	0.00000000000000000000	0.00000000000000000000	0.00000000000000000000	0.00000000000000000000	0.00000000000000000000	0.00000000000000000000	0.00000000000000000000	0.00000000000000000000	0.00000000000000000000	0.00000000000000000000	0.00000000000000000000	0.00000000000000000000
44.00000000000000000000	0.00000000000000000000	4148.71777343750000000000	4143.07666015625000000000	4175.89746093750000000000	4127.17919921875000000000	4146.15380859375000000000	4170.76904296875000000000	4168.71777343750000000000	4174.87158203125000000000	4179.48730468750000000000	4109.23046875000000000000	4174.35888671875000000000	4198.46142578125000000000	4119.48730468750000000000	4143.07666015625000000000	0.00000000000000000000	10247.00000000000000000000	10229.00000000000000000000	0.00000000000000000000	0.00000000000000000000	0.00000000000000000000	3167.00000000000000000000	62.00000000000000000000	0.00000000000000000000	0.00000000000000000000	0.00000000000000000000	0.00000000000000000000	0.00000000000000000000	0.00000000000000000000	0.00000000000000000000	0.00000000000000000000	0.00000000000000000000	0.00000000000000000000	0.00000000000000000000	0.00000000000000000000	0.00000000000000000000	0.00000000000000000000	0.00000000000000000000	0.00000000000000000000
45.00000000000000000000	0.00000000000000000000	4144.10253906250000000000	4143.07666015625000000000	4174.87158203125000000000	4124.61523437500000000000	4150.76904296875000000000	4167.69238281250000000000	4160.51269531250000000000	4164.10253906250000000000	4165.12792968750000000000	4091.79467773437500000000	4158.46142578125000000000	4181.02539062500000000000	4111.79492187500000000000	4128.71777343750000000000	0.00000000000000000000	10246.00000000000000000000	10229.00000000000000000000	0.00000000000000000000	0.00000000000000000000	0.00000000000000000000	3167.00000000000000000000	71.00000000000000000000	0.00000000000000000000	0.00000000000000000000	0.00000000000000000000	0.00000000000000000000	0.00000000000000000000	0.00000000000000000000	0.00000000000000000000	0.00000000000000000000	0.00000000000000000000	0.00000000000000000000	0.00000000000000000000	0.00000000000000000000	0.00000000000000000000	0.00000000000000000000	0.00000000000000000000	0.00000000000000000000
46.00000000000000000000	0.00000000000000000000	4169.23046875000000000000	4184.10253906250000000000	4160.00000000000000000000	4165.12792968750000000000	4182.05126953125000000000	4185.64111328125000000000	4166.66650390625000000000	4173.33300781250000000000	4172.30761718750000000000	4100.51269531250000000000	4193.84619140625000000000	4203.07666015625000000000	4156.92285156250000000000	4166.66650390625000000000	0.00000000000000000000	10246.00000000000000000000	10229.00000000000000000000	0.00000000000000000000	0.00000000000000000000	0.00000000000000000000	3167.00000000000000000000	78.00000000000000000000	0.00000000000000000000	0.00000000000000000000	0.00000000000000000000	0.00000000000000000000	0.00000000000000000000	0.00000000000000000000	0.00000000000000000000	0.00000000000000000000	0.00000000000000000000	0.00000000000000000000	0.00000000000000000000	0.00000000000000000000	0.00000000000000000000	0.00000000000000000000	0.00000000000000000000	0.00000000000000000000
47.00000000000000000000	0.00000000000000000000	4151.79492187500000000000	4144.61523437500000000000	4169.74365234375000000000	4141.53857421875000000000	4130.76904296875000000000	4135.89746093750000000000	4124.10253906250000000000	4122.05126953125000000000	4115.89746093750000000000	4046.15380859375000000000	4152.30761718750000000000	4168.20507812500000000000	4116.92285156250000000000	4138.46142578125000000000	0.00000000000000000000	10248.00000000000000000000	10229.00000000000000000000	0.00000000000000000000	0.00000000000000000000	0.00000000000000000000	3167.00000000000000000000	87.00000000000000000000	0.00000000000000000000	0.00000000000000000000	0.00000000000000000000	0.00000000000000000000	0.00000000000000000000	0.00000000000000000000	0.00000000000000000000	0.00000000000000000000	0.00000000000000000000	0.00000000000000000000	0.00000000000000000000	0.00000000000000000000	0.00000000000000000000	0.00000000000000000000	0.00000000000000000000	0.00000000000000000000
48.00000000000000000000	0.00000000000000000000	4167.69238281250000000000	4175.38427734375000000000	4168.20507812500000000000	4155.38427734375000000000	4162.56396484375000000000	4170.25634765625000000000	4160.51269531250000000000	4174.35888671875000000000	4169.74365234375000000000	4091.79467773437500000000	4185.12792968750000000000	4206.66650390625000000000	4140.00000000000000000000	4163.58984375000000000000	0.00000000000000000000	10248.00000000000000000000	10229.00000000000000000000	0.00000000000000000000	0.00000000000000000000	0.00000000000000000000	3167.00000000000000000000	95.00000000000000000000	0.00000000000000000000	0.00000000000000000000	0.00000000000000000000	0.00000000000000000000	0.00000000000000000000	0.00000000000000000000	0.00000000000000000000	0.00000000000000000000	0.00000000000000000000	0.00000000000000000000	0.00000000000000000000	0.00000000000000000000	0.00000000000000000000	0.00000000000000000000	0.00000000000000000000	0.00000000000000000000
49.00000000000000000000	0.00000000000000000000	4162.05126953125000000000	4158.46142578125000000000	4178.97412109375000000000	4150.76904296875000000000	4150.25634765625000000000	4165.64111328125000000000	4160.51269531250000000000	4190.76904296875000000000	4190.76904296875000000000	4110.25634765625000000000	4186.15380859375000000000	4216.92285156250000000000	4126.66650390625000000000	4158.97412109375000000000	0.00000000000000000000	10248.00000000000000000000	10229.00000000000000000000	0.00000000000000000000	0.00000000000000000000	0.00000000000000000000	3167.00000000000000000000	103.00000000000000000000	0.00000000000000000000	0.00000000000000000000	0.00000000000000000000	0.00000000000000000000	0.00000000000000000000	0.00000000000000000000	0.00000000000000000000	0.00000000000000000000	0.00000000000000000000	0.00000000000000000000	0.00000000000000000000	0.00000000000000000000	0.00000000000000000000	0.00000000000000000000	0.00000000000000000000	0.00000000000000000000
50.00000000000000000000	0.00000000000000000000	4155.89746093750000000000	4147.69238281250000000000	4179.48730468750000000000	4144.61523437500000000000	4140.51269531250000000000	4160.00000000000000000000	4153.84619140625000000000	4168.20507812500000000000	4168.71777343750000000000	4089.23071289062500000000	4167.17919921875000000000	4198.46142578125000000000	4112.82031250000000000000	4141.53857421875000000000	0.00000000000000000000	10248.00000000000000000000	10229.00000000000000000000	0.00000000000000000000	0.00000000000000000000	0.00000000000000000000	3167.00000000000000000000	111.00000000000000000000	0.00000000000000000000	0.00000000000000000000	0.00000000000000000000	0.00000000000000000000	0.00000000000000000000	0.00000000000000000000	0.00000000000000000000	0.00000000000000000000	0.00000000000000000000	0.00000000000000000000	0.00000000000000000000	0.00000000000000000000	0.00000000000000000000	0.00000000000000000000	0.00000000000000000000	0.00000000000000000000
51.00000000000000000000	0.00000000000000000000	4179.48730468750000000000	4197.43603515625000000000	4164.10253906250000000000	4170.76904296875000000000	4191.28173828125000000000	4200.00000000000000000000	4178.46142578125000000000	4174.87158203125000000000	4179.48730468750000000000	4106.15380859375000000000	4181.53857421875000000000	4202.56396484375000000000	4143.58984375000000000000	4156.41015625000000000000	0.00000000000000000000	10248.00000000000000000000	10229.00000000000000000000	0.00000000000000000000	0.00000000000000000000	0.00000000000000000000	3167.00000000000000000000	120.00000000000000000000	0.00000000000000000000	0.00000000000000000000	0.00000000000000000000	0.00000000000000000000	0.00000000000000000000	0.00000000000000000000	0.00000000000000000000	0.00000000000000000000	0.00000000000000000000	0.00000000000000000000	0.00000000000000000000	0.00000000000000000000	0.00000000000000000000	0.00000000000000000000	0.00000000000000000000	0.00000000000000000000
52.00000000000000000000	0.00000000000000000000	4175.38427734375000000000	4181.53857421875000000000	4182.05126953125000000000	4164.10253906250000000000	4174.35888671875000000000	4181.53857421875000000000	4161.02539062500000000000	4145.64111328125000000000	4151.28173828125000000000	4084.10253906250000000000	4162.05126953125000000000	4180.00000000000000000000	4122.05126953125000000000	4146.66650390625000000000	0.00000000000000000000	10248.00000000000000000000	10229.00000000000000000000	0.00000000000000000000	0.00000000000000000000	0.00000000000000000000	3167.00000000000000000000	128.00000000000000000000	0.00000000000000000000	0.00000000000000000000	0.00000000000000000000	0.00000000000000000000	0.00000000000000000000	0.00000000000000000000	0.00000000000000000000	0.00000000000000000000	0.00000000000000000000	0.00000000000000000000	0.00000000000000000000	0.00000000000000000000	0.00000000000000000000	0.00000000000000000000	0.00000000000000000000	0.00000000000000000000
53.00000000000000000000	0.00000000000000000000	4203.07666015625000000000	4217.43603515625000000000	4181.53857421875000000000	4195.89746093750000000000	4202.56396484375000000000	4212.82031250000000000000	4191.79492187500000000000	4205.12792968750000000000	4206.66650390625000000000	4128.20507812500000000000	4241.02539062500000000000	4244.10253906250000000000	4190.76904296875000000000	4212.82031250000000000000	0.00000000000000000000	10247.00000000000000000000	10229.00000000000000000000	0.00000000000000000000	0.00000000000000000000	0.00000000000000000000	3167.00000000000000000000	136.00000000000000000000	0.00000000000000000000	0.00000000000000000000	0.00000000000000000000	0.00000000000000000000	0.00000000000000000000	0.00000000000000000000	0.00000000000000000000	0.00000000000000000000	0.00000000000000000000	0.00000000000000000000	0.00000000000000000000	0.00000000000000000000	0.00000000000000000000	0.00000000000000000000	0.00000000000000000000	0.00000000000000000000
54.00000000000000000000	0.00000000000000000000	4200.00000000000000000000	4193.84619140625000000000	4177.94873046875000000000	4182.56396484375000000000	4171.79492187500000000000	4183.58984375000000000000	4169.74365234375000000000	4215.38427734375000000000	4212.30761718750000000000	4128.20507812500000000000	4253.84619140625000000000	4259.48730468750000000000	4198.46142578125000000000	4218.46142578125000000000	0.00000000000000000000	10247.00000000000000000000	10229.00000000000000000000	0.00000000000000000000	0.00000000000000000000	0.00000000000000000000	3167.00000000000000000000	145.00000000000000000000	0.00000000000000000000	0.00000000000000000000	0.00000000000000000000	0.00000000000000000000	0.00000000000000000000	0.00000000000000000000	0.00000000000000000000	0.00000000000000000000	0.00000000000000000000	0.00000000000000000000	0.00000000000000000000	0.00000000000000000000	0.00000000000000000000	0.00000000000000000000	0.00000000000000000000	0.00000000000000000000
55.00000000000000000000	0.00000000000000000000	4175.89746093750000000000	4160.00000000000000000000	4175.89746093750000000000	4153.84619140625000000000	4147.69238281250000000000	4161.53857421875000000000	4156.92285156250000000000	4178.97412109375000000000	4174.35888671875000000000	4100.51269531250000000000	4209.23046875000000000000	4220.51269531250000000000	4151.79492187500000000000	4178.97412109375000000000	0.00000000000000000000	10246.00000000000000000000	10229.00000000000000000000	0.00000000000000000000	0.00000000000000000000	0.00000000000000000000	3167.00000000000000000000	153.00000000000000000000	0.00000000000000000000	0.00000000000000000000	0.00000000000000000000	0.00000000000000000000	0.00000000000000000000	0.00000000000000000000	0.00000000000000000000	0.00000000000000000000	0.00000000000000000000	0.00000000000000000000	0.00000000000000000000	0.00000000000000000000	0.00000000000000000000	0.00000000000000000000	0.00000000000000000000	0.00000000000000000000
56.00000000000000000000	0.00000000000000000000	4179.48730468750000000000	4200.51269531250000000000	4164.61523437500000000000	4171.28173828125000000000	4203.07666015625000000000	4217.94873046875000000000	4204.10253906250000000000	4196.92285156250000000000	4199.48730468750000000000	4134.87158203125000000000	4216.92285156250000000000	4224.61523437500000000000	4163.58984375000000000000	4183.07666015625000000000	0.00000000000000000000	10246.00000000000000000000	10229.00000000000000000000	0.00000000000000000000	0.00000000000000000000	0.00000000000000000000	3167.00000000000000000000	161.00000000000000000000	0.00000000000000000000	0.00000000000000000000	0.00000000000000000000	0.00000000000000000000	0.00000000000000000000	0.00000000000000000000	0.00000000000000000000	0.00000000000000000000	0.00000000000000000000	0.00000000000000000000	0.00000000000000000000	0.00000000000000000000	0.00000000000000000000	0.00000000000000000000	0.00000000000000000000	0.00000000000000000000
57.00000000000000000000	0.00000000000000000000	4159.48730468750000000000	4168.71777343750000000000	4177.43603515625000000000	4144.61523437500000000000	4170.25634765625000000000	4188.71777343750000000000	4178.97412109375000000000	4161.02539062500000000000	4166.15380859375000000000	4105.12792968750000000000	4170.25634765625000000000	4184.10253906250000000000	4122.56396484375000000000	4138.97412109375000000000	0.00000000000000000000	10246.00000000000000000000	10229.00000000000000000000	0.00000000000000000000	0.00000000000000000000	0.00000000000000000000	3167.00000000000000000000	170.00000000000000000000	0.00000000000000000000	0.00000000000000000000	0.00000000000000000000	0.00000000000000000000	0.00000000000000000000	0.00000000000000000000	0.00000000000000000000	0.00000000000000000000	0.00000000000000000000	0.00000000000000000000	0.00000000000000000000	0.00000000000000000000	0.00000000000000000000	0.00000000000000000000	0.00000000000000000000	0.00000000000000000000
58.00000000000000000000	0.00000000000000000000	4178.97412109375000000000	4183.58984375000000000000	4168.20507812500000000000	4167.17919921875000000000	4175.38427734375000000000	4186.15380859375000000000	4175.89746093750000000000	4174.35888671875000000000	4175.38427734375000000000	4107.17919921875000000000	4205.64111328125000000000	4208.71777343750000000000	4161.02539062500000000000	4168.71777343750000000000	0.00000000000000000000	10246.00000000000000000000	10229.00000000000000000000	0.00000000000000000000	0.00000000000000000000	0.00000000000000000000	3167.00000000000000000000	177.00000000000000000000	0.00000000000000000000	0.00000000000000000000	0.00000000000000000000	0.00000000000000000000	0.00000000000000000000	0.00000000000000000000	0.00000000000000000000	0.00000000000000000000	0.00000000000000000000	0.00000000000000000000	0.00000000000000000000	0.00000000000000000000	0.00000000000000000000	0.00000000000000000000	0.00000000000000000000	0.00000000000000000000
59.00000000000000000000	0.00000000000000000000	4193.33300781250000000000	4188.71777343750000000000	4165.64111328125000000000	4189.74365234375000000000	4169.74365234375000000000	4173.33300781250000000000	4156.92285156250000000000	4175.89746093750000000000	4170.25634765625000000000	4097.94873046875000000000	4232.30761718750000000000	4234.87158203125000000000	4188.20507812500000000000	4201.02539062500000000000	0.00000000000000000000	10246.00000000000000000000	10229.00000000000000000000	0.00000000000000000000	0.00000000000000000000	0.00000000000000000000	3167.00000000000000000000	185.00000000000000000000	0.00000000000000000000	0.00000000000000000000	0.00000000000000000000	0.00000000000000000000	0.00000000000000000000	0.00000000000000000000	0.00000000000000000000	0.00000000000000000000	0.00000000000000000000	0.00000000000000000000	0.00000000000000000000	0.00000000000000000000	0.00000000000000000000	0.00000000000000000000	0.00000000000000000000	0.00000000000000000000
60.00000000000000000000	0.00000000000000000000	4187.69238281250000000000	4181.53857421875000000000	4177.43603515625000000000	4184.61523437500000000000	4159.48730468750000000000	4168.20507812500000000000	4156.41015625000000000000	4168.20507812500000000000	4161.02539062500000000000	4092.30761718750000000000	4214.35888671875000000000	4228.20507812500000000000	4170.76904296875000000000	4189.23046875000000000000	0.00000000000000000000	10246.00000000000000000000	10229.00000000000000000000	0.00000000000000000000	0.00000000000000000000	0.00000000000000000000	3167.00000000000000000000	192.00000000000000000000	0.00000000000000000000	0.00000000000000000000	0.00000000000000000000	0.00000000000000000000	0.00000000000000000000	0.00000000000000000000	0.00000000000000000000	0.00000000000000000000	0.00000000000000000000	0.00000000000000000000	0.00000000000000000000	0.00000000000000000000	0.00000000000000000000	0.00000000000000000000	0.00000000000000000000	0.00000000000000000000
61.00000000000000000000	0.00000000000000000000	4195.89746093750000000000	4206.66650390625000000000	4170.25634765625000000000	4191.28173828125000000000	4196.41015625000000000000	4207.17919921875000000000	4201.02539062500000000000	4217.43603515625000000000	4218.46142578125000000000	4147.69238281250000000000	4238.97412109375000000000	4250.76904296875000000000	4188.20507812500000000000	4198.46142578125000000000	0.00000000000000000000	10246.00000000000000000000	10229.00000000000000000000	0.00000000000000000000	0.00000000000000000000	0.00000000000000000000	3167.00000000000000000000	200.00000000000000000000	0.00000000000000000000	0.00000000000000000000	0.00000000000000000000	0.00000000000000000000	0.00000000000000000000	0.00000000000000000000	0.00000000000000000000	0.00000000000000000000	0.00000000000000000000	0.00000000000000000000	0.00000000000000000000	0.00000000000000000000	0.00000000000000000000	0.00000000000000000000	0.00000000000000000000	0.00000000000000000000
62.00000000000000000000	0.00000000000000000000	4176.41015625000000000000	4169.23046875000000000000	4183.58984375000000000000	4161.53857421875000000000	4162.05126953125000000000	4178.97412109375000000000	4180.00000000000000000000	4198.97412109375000000000	4200.51269531250000000000	4128.20507812500000000000	4204.10253906250000000000	4225.12792968750000000000	4147.69238281250000000000	4167.17919921875000000000	0.00000000000000000000	10246.00000000000000000000	10229.00000000000000000000	0.00000000000000000000	0.00000000000000000000	0.00000000000000000000	3167.00000000000000000000	207.00000000000000000000	0.00000000000000000000	0.00000000000000000000	0.00000000000000000000	0.00000000000000000000	0.00000000000000000000	0.00000000000000000000	0.00000000000000000000	0.00000000000000000000	0.00000000000000000000	0.00000000000000000000	0.00000000000000000000	0.00000000000000000000	0.00000000000000000000	0.00000000000000000000	0.00000000000000000000	0.00000000000000000000
63.00000000000000000000	0.00000000000000000000	4202.56396484375000000000	4216.92285156250000000000	4176.92285156250000000000	4195.38427734375000000000	4200.00000000000000000000	4213.84619140625000000000	4203.07666015625000000000	4214.87158203125000000000	4215.38427734375000000000	4143.58984375000000000000	4230.76904296875000000000	4244.10253906250000000000	4187.69238281250000000000	4196.41015625000000000000	0.00000000000000000000	10246.00000000000000000000	10229.00000000000000000000	0.00000000000000000000	0.00000000000000000000	0.00000000000000000000	3167.00000000000000000000	214.00000000000000000000	0.00000000000000000000	0.00000000000000000000	0.00000000000000000000	0.00000000000000000000	0.00000000000000000000	0.00000000000000000000	0.00000000000000000000	0.00000000000000000000	0.00000000000000000000	0.00000000000000000000	0.00000000000000000000	0.00000000000000000000	0.00000000000000000000	0.00000000000000000000	0.00000000000000000000	0.00000000000000000000
64.00000000000000000000	0.00000000000000000000	4214.35888671875000000000	4235.89746093750000000000	4167.17919921875000000000	4210.76904296875000000000	4211.79492187500000000000	4217.43603515625000000000	4199.48730468750000000000	4203.07666015625000000000	4204.61523437500000000000	4136.41015625000000000000	4239.48730468750000000000	4241.53857421875000000000	4206.66650390625000000000	4205.12792968750000000000	892.00000000000000000000	10246.00000000000000000000	10229.00000000000000000000	0.00000000000000000000	0.00000000000000000000	0.00000000000000000000	3167.00000000000000000000	222.00000000000000000000	4.00000000000000000000	0.00000000000000000000	0.00000000000000000000	0.00000000000000000000	0.00000000000000000000	0.00000000000000000000	0.00000000000000000000	0.00000000000000000000	0.00000000000000000000	0.00000000000000000000	0.00000000000000000000	0.00000000000000000000	0.00000000000000000000	0.00000000000000000000	0.00000000000000000000	0.00000000000000000000
65.00000000000000000000	0.00000000000000000000	4203.07666015625000000000	4206.66650390625000000000	4177.94873046875000000000	4189.74365234375000000000	4181.53857421875000000000	4188.71777343750000000000	4177.43603515625000000000	4180.00000000000000000000	4177.94873046875000000000	4106.15380859375000000000	4225.64111328125000000000	4227.69238281250000000000	4182.05126953125000000000	4191.79492187500000000000	2570.00000000000000000000	10248.00000000000000000000	10228.00000000000000000000	0.00000000000000000000	0.00000000000000000000	0.00000000000000000000	3167.00000000000000000000	229.00000000000000000000	4.00000000000000000000	4.00000000000000000000	0.00000000000000000000	0.00000000000000000000	0.00000000000000000000	0.00000000000000000000	0.00000000000000000000	0.00000000000000000000	0.00000000000000000000	0.00000000000000000000	0.00000000000000000000	0.00000000000000000000	0.00000000000000000000	0.00000000000000000000	0.00000000000000000000	0.00000000000000000000
66.00000000000000000000	0.00000000000000000000	4225.12792968750000000000	4236.41015625000000000000	4171.79492187500000000000	4210.25634765625000000000	4214.35888671875000000000	4222.05126953125000000000	4209.74365234375000000000	4243.07666015625000000000	4242.05126953125000000000	4160.51269531250000000000	4283.07666015625000000000	4284.10253906250000000000	4225.64111328125000000000	4237.94873046875000000000	2536.00000000000000000000	10248.00000000000000000000	10228.00000000000000000000	0.00000000000000000000	0.00000000000000000000	0.00000000000000000000	3167.00000000000000000000	237.00000000000000000000	4.00000000000000000000	4.00000000000000000000	4.00000000000000000000	0.00000000000000000000	0.00000000000000000000	0.00000000000000000000	0.00000000000000000000	0.00000000000000000000	0.00000000000000000000	0.00000000000000000000	0.00000000000000000000	0.00000000000000000000	0.00000000000000000000	0.00000000000000000000	4.00000000000000000000	0.00000000000000000000
67.00000000000000000000	0.00000000000000000000	4192.30761718750000000000	4181.02539062500000000000	4179.48730468750000000000	4172.82031250000000000000	4167.17919921875000000000	4182.56396484375000000000	4177.94873046875000000000	4214.87158203125000000000	4211.79492187500000000000	4135.89746093750000000000	4238.97412109375000000000	4251.28173828125000000000	4176.41015625000000000000	4198.46142578125000000000	3438.00000000000000000000	10248.00000000000000000000	10228.00000000000000000000	0.00000000000000000000	0.00000000000000000000	0.00000000000000000000	3167.00000000000000000000	245.00000000000000000000	4.00000000000000000000	4.00000000000000000000	4.00000000000000000000	4.00000000000000000000	0.00000000000000000000	0.00000000000000000000	0.00000000000000000000	0.00000000000000000000	0.00000000000000000000	0.00000000000000000000	0.00000000000000000000	0.00000000000000000000	0.00000000000000000000	0.00000000000000000000	4.00000000000000000000	4.00000000000000000000
68.00000000000000000000	0.00000000000000000000	4183.07666015625000000000	4189.74365234375000000000	4172.30761718750000000000	4171.28173828125000000000	4184.61523437500000000000	4202.05126953125000000000	4188.71777343750000000000	4195.38427734375000000000	4191.79492187500000000000	4123.58984375000000000000	4221.53857421875000000000	4224.61523437500000000000	4166.66650390625000000000	4180.00000000000000000000	3562.00000000000000000000	10248.00000000000000000000	10228.00000000000000000000	0.00000000000000000000	0.00000000000000000000	0.00000000000000000000	3167.00000000000000000000	252.00000000000000000000	4.00000000000000000000	4.00000000000000000000	4.00000000000000000000	4.00000000000000000000	4.00000000000000000000	0.00000000000000000000	0.00000000000000000000	0.00000000000000000000	0.00000000000000000000	0.00000000000000000000	0.00000000000000000000	0.00000000000000000000	0.00000000000000000000	0.00000000000000000000	4.00000000000000000000	4.00000000000000000000
69.00000000000000000000	0.00000000000000000000	4195.89746093750000000000	4215.89746093750000000000	4165.12792968750000000000	4189.23046875000000000000	4212.82031250000000000000	4221.02539062500000000000	4199.48730468750000000000	4186.66650390625000000000	4188.71777343750000000000	4125.12792968750000000000	4218.46142578125000000000	4213.84619140625000000000	4175.38427734375000000000	4181.53857421875000000000	3284.00000000000000000000	10249.00000000000000000000	10227.00000000000000000000	0.00000000000000000000	0.00000000000000000000	0.00000000000000000000	3167.00000000000000000000	261.00000000000000000000	4.00000000000000000000	4.00000000000000000000	4.00000000000000000000	4.00000000000000000000	4.00000000000000000000	4.00000000000000000000	0.00000000000000000000	0.00000000000000000000	0.00000000000000000000	0.00000000000000000000	0.00000000000000000000	0.00000000000000000000	0.00000000000000000000	0.00000000000000000000	4.00000000000000000000	4.00000000000000000000
70.00000000000000000000	0.00000000000000000000	4186.15380859375000000000	4188.71777343750000000000	4175.38427734375000000000	4176.92285156250000000000	4178.46142578125000000000	4184.61523437500000000000	4172.82031250000000000000	4155.89746093750000000000	4156.92285156250000000000	4092.30761718750000000000	4186.15380859375000000000	4192.82031250000000000000	4153.33300781250000000000	4166.15380859375000000000	3000.00000000000000000000	10249.00000000000000000000	10227.00000000000000000000	0.00000000000000000000	0.00000000000000000000	0.00000000000000000000	3167.00000000000000000000	269.00000000000000000000	4.00000000000000000000	4.00000000000000000000	4.00000000000000000000	4.00000000000000000000	4.00000000000000000000	4.00000000000000000000	4.00000000000000000000	0.00000000000000000000	0.00000000000000000000	0.00000000000000000000	0.00000000000000000000	0.00000000000000000000	0.00000000000000000000	0.00000000000000000000	4.00000000000000000000	4.00000000000000000000
71.00000000000000000000	0.00000000000000000000	4208.20507812500000000000	4223.58984375000000000000	4165.12792968750000000000	4206.66650390625000000000	4203.07666015625000000000	4209.23046875000000000000	4195.89746093750000000000	4203.07666015625000000000	4202.56396484375000000000	4129.74365234375000000000	4248.71777343750000000000	4249.23046875000000000000	4214.35888671875000000000	4220.51269531250000000000	3217.00000000000000000000	10249.00000000000000000000	10226.00000000000000000000	0.00000000000000000000	0.00000000000000000000	0.00000000000000000000	3167.00000000000000000000	277.00000000000000000000	4.00000000000000000000	4.00000000000000000000	4.00000000000000000000	4.00000000000000000000	4.00000000000000000000	4.00000000000000000000	4.00000000000000000000	4.00000000000000000000	0.00000000000000000000	0.00000000000000000000	0.00000000000000000000	0.00000000000000000000	0.00000000000000000000	0.00000000000000000000	4.00000000000000000000	4.00000000000000000000
72.00000000000000000000	0.00000000000000000000	4201.02539062500000000000	4192.82031250000000000000	4177.43603515625000000000	4195.38427734375000000000	4166.66650390625000000000	4175.89746093750000000000	4169.23046875000000000000	4192.82031250000000000000	4191.28173828125000000000	4118.46142578125000000000	4247.17919921875000000000	4245.64111328125000000000	4200.51269531250000000000	4213.33300781250000000000	3320.00000000000000000000	10249.00000000000000000000	10226.00000000000000000000	0.00000000000000000000	0.00000000000000000000	0.00000000000000000000	3167.00000000000000000000	286.00000000000000000000	4.00000000000000000000	4.00000000000000000000	4.00000000000000000000	4.00000000000000000000	4.00000000000000000000	4.00000000000000000000	4.00000000000000000000	4.00000000000000000000	4.00000000000000000000	0.00000000000000000000	0.00000000000000000000	0.00000000000000000000	0.00000000000000000000	0.00000000000000000000	4.00000000000000000000	4.00000000000000000000
73.00000000000000000000	0.00000000000000000000	4208.20507812500000000000	4207.17919921875000000000	4181.53857421875000000000	4201.53857421875000000000	4185.64111328125000000000	4195.38427734375000000000	4190.76904296875000000000	4203.58984375000000000000	4207.17919921875000000000	4133.84619140625000000000	4247.69238281250000000000	4245.64111328125000000000	4198.46142578125000000000	4212.82031250000000000000	3018.00000000000000000000	10250.00000000000000000000	10225.00000000000000000000	0.00000000000000000000	0.00000000000000000000	0.00000000000000000000	3167.00000000000000000000	294.00000000000000000000	4.00000000000000000000	4.00000000000000000000	4.00000000000000000000	4.00000000000000000000	4.00000000000000000000	4.00000000000000000000	4.00000000000000000000	4.00000000000000000000	4.00000000000000000000	4.00000000000000000000	0.00000000000000000000	0.00000000000000000000	0.00000000000000000000	0.00000000000000000000	4.00000000000000000000	4.00000000000000000000
74.00000000000000000000	0.00000000000000000000	4214.87158203125000000000	4236.41015625000000000000	4175.38427734375000000000	4207.17919921875000000000	4223.58984375000000000000	4232.30761718750000000000	4220.00000000000000000000	4216.92285156250000000000	4225.12792968750000000000	4158.46142578125000000000	4243.07666015625000000000	4245.64111328125000000000	4195.89746093750000000000	4208.20507812500000000000	3527.00000000000000000000	10250.00000000000000000000	10225.00000000000000000000	0.00000000000000000000	0.00000000000000000000	0.00000000000000000000	3167.00000000000000000000	302.00000000000000000000	4.00000000000000000000	4.00000000000000000000	4.00000000000000000000	4.00000000000000000000	4.00000000000000000000	4.00000000000000000000	4.00000000000000000000	4.00000000000000000000	4.00000000000000000000	4.00000000000000000000	4.00000000000000000000	0.00000000000000000000	0.00000000000000000000	0.00000000000000000000	4.00000000000000000000	4.00000000000000000000
75.00000000000000000000	0.00000000000000000000	4196.41015625000000000000	4203.07666015625000000000	4185.12792968750000000000	4183.07666015625000000000	4193.84619140625000000000	4204.10253906250000000000	4197.94873046875000000000	4182.56396484375000000000	4187.17919921875000000000	4125.64111328125000000000	4202.05126953125000000000	4207.69238281250000000000	4158.46142578125000000000	4172.30761718750000000000	3184.00000000000000000000	10249.00000000000000000000	10223.00000000000000000000	0.00000000000000000000	0.00000000000000000000	0.00000000000000000000	3167.00000000000000000000	310.00000000000000000000	4.00000000000000000000	4.00000000000000000000	4.00000000000000000000	4.00000000000000000000	4.00000000000000000000	4.00000000000000000000	4.00000000000000000000	4.00000000000000000000	4.00000000000000000000	4.00000000000000000000	4.00000000000000000000	4.00000000000000000000	0.00000000000000000000	0.00000000000000000000	4.00000000000000000000	4.00000000000000000000
76.00000000000000000000	0.00000000000000000000	4225.64111328125000000000	4243.07666015625000000000	4168.20507812500000000000	4223.07666015625000000000	4231.28173828125000000000	4231.79492187500000000000	4222.05126953125000000000	4223.58984375000000000000	4228.20507812500000000000	4154.87158203125000000000	4264.61523437500000000000	4252.82031250000000000000	4233.33300781250000000000	4230.76904296875000000000	3420.00000000000000000000	10249.00000000000000000000	10223.00000000000000000000	0.00000000000000000000	0.00000000000000000000	0.00000000000000000000	3167.00000000000000000000	317.00000000000000000000	4.00000000000000000000	4.00000000000000000000	4.00000000000000000000	4.00000000000000000000	4.00000000000000000000	4.00000000000000000000	4.00000000000000000000	4.00000000000000000000	4.00000000000000000000	4.00000000000000000000	4.00000000000000000000	4.00000000000000000000	4.00000000000000000000	0.00000000000000000000	4.00000000000000000000	4.00000000000000000000
77.00000000000000000000	0.00000000000000000000	4226.15380859375000000000	4228.71777343750000000000	4168.20507812500000000000	4218.97412109375000000000	4203.07666015625000000000	4203.58984375000000000000	4189.23046875000000000000	4209.23046875000000000000	4205.12792968750000000000	4130.25634765625000000000	4266.66650390625000000000	4252.82031250000000000000	4237.94873046875000000000	4236.92285156250000000000	3101.00000000000000000000	10248.00000000000000000000	10223.00000000000000000000	0.00000000000000000000	0.00000000000000000000	0.00000000000000000000	3167.00000000000000000000	325.00000000000000000000	4.00000000000000000000	4.00000000000000000000	4.00000000000000000000	4.00000000000000000000	4.00000000000000000000	4.00000000000000000000	4.00000000000000000000	4.00000000000000000000	4.00000000000000000000	4.00000000000000000000	4.00000000000000000000	4.00000000000000000000	4.00000000000000000000	4.00000000000000000000	4.00000000000000000000	4.00000000000000000000
78.00000000000000000000	0.00000000000000000000	4222.05126953125000000000	4229.74365234375000000000	4174.87158203125000000000	4210.76904296875000000000	4200.00000000000000000000	4207.17919921875000000000	4193.33300781250000000000	4217.43603515625000000000	4209.23046875000000000000	4134.87158203125000000000	4263.07666015625000000000	4251.79492187500000000000	4227.17919921875000000000	4224.61523437500000000000	3527.00000000000000000000	10248.00000000000000000000	10223.00000000000000000000	0.00000000000000000000	0.00000000000000000000	0.00000000000000000000	3167.00000000000000000000	332.00000000000000000000	4.00000000000000000000	4.00000000000000000000	4.00000000000000000000	4.00000000000000000000	4.00000000000000000000	4.00000000000000000000	4.00000000000000000000	4.00000000000000000000	4.00000000000000000000	4.00000000000000000000	4.00000000000000000000	4.00000000000000000000	4.00000000000000000000	4.00000000000000000000	4.00000000000000000000	4.00000000000000000000
79.00000000000000000000	0.00000000000000000000	4222.05126953125000000000	4237.43603515625000000000	4174.87158203125000000000	4216.41015625000000000000	4233.33300781250000000000	4247.17919921875000000000	4233.33300781250000000000	4263.58984375000000000000	4260.00000000000000000000	4186.15380859375000000000	4281.02539062500000000000	4272.30761718750000000000	4238.97412109375000000000	4229.23046875000000000000	3184.00000000000000000000	10246.00000000000000000000	10224.00000000000000000000	0.00000000000000000000	0.00000000000000000000	0.00000000000000000000	3167.00000000000000000000	340.00000000000000000000	4.00000000000000000000	4.00000000000000000000	4.00000000000000000000	4.00000000000000000000	4.00000000000000000000	4.00000000000000000000	4.00000000000000000000	4.00000000000000000000	4.00000000000000000000	4.00000000000000000000	4.00000000000000000000	4.00000000000000000000	4.00000000000000000000	4.00000000000000000000	4.00000000000000000000	4.00000000000000000000
80.00000000000000000000	0.00000000000000000000	4205.64111328125000000000	4202.56396484375000000000	4188.71777343750000000000	4192.82031250000000000000	4214.87158203125000000000	4236.41015625000000000000	4226.15380859375000000000	4238.97412109375000000000	4234.87158203125000000000	4167.17919921875000000000	4247.69238281250000000000	4246.15380859375000000000	4201.53857421875000000000	4202.05126953125000000000	3420.00000000000000000000	10246.00000000000000000000	10224.00000000000000000000	0.00000000000000000000	0.00000000000000000000	0.00000000000000000000	3167.00000000000000000000	348.00000000000000000000	4.00000000000000000000	4.00000000000000000000	4.00000000000000000000	4.00000000000000000000	4.00000000000000000000	4.00000000000000000000	4.00000000000000000000	4.00000000000000000000	4.00000000000000000000	4.00000000000000000000	4.00000000000000000000	4.00000000000000000000	4.00000000000000000000	4.00000000000000000000	4.00000000000000000000	4.00000000000000000000
81.00000000000000000000	0.00000000000000000000	4237.43603515625000000000	4267.17919921875000000000	4175.38427734375000000000	4229.74365234375000000000	4265.64111328125000000000	4275.89746093750000000000	4253.84619140625000000000	4255.89746093750000000000	4252.30761718750000000000	4186.66650390625000000000	4281.53857421875000000000	4270.76904296875000000000	4243.58984375000000000000	4237.43603515625000000000	3101.00000000000000000000	10245.00000000000000000000	10223.00000000000000000000	0.00000000000000000000	0.00000000000000000000	0.00000000000000000000	3167.00000000000000000000	356.00000000000000000000	4.00000000000000000000	4.00000000000000000000	4.00000000000000000000	4.00000000000000000000	4.00000000000000000000	4.00000000000000000000	4.00000000000000000000	4.00000000000000000000	4.00000000000000000000	4.00000000000000000000	4.00000000000000000000	4.00000000000000000000	4.00000000000000000000	4.00000000000000000000	4.00000000000000000000	4.00000000000000000000
82.00000000000000000000	0.00000000000000000000	4227.17919921875000000000	4252.82031250000000000000	4171.28173828125000000000	4225.12792968750000000000	4239.48730468750000000000	4238.46142578125000000000	4216.92285156250000000000	4213.33300781250000000000	4210.25634765625000000000	4151.79492187500000000000	4250.76904296875000000000	4241.53857421875000000000	4229.74365234375000000000	4220.00000000000000000000	3527.00000000000000000000	10245.00000000000000000000	10223.00000000000000000000	0.00000000000000000000	0.00000000000000000000	0.00000000000000000000	3167.00000000000000000000	363.00000000000000000000	4.00000000000000000000	4.00000000000000000000	4.00000000000000000000	4.00000000000000000000	4.00000000000000000000	4.00000000000000000000	4.00000000000000000000	4.00000000000000000000	4.00000000000000000000	4.00000000000000000000	4.00000000000000000000	4.00000000000000000000	4.00000000000000000000	4.00000000000000000000	4.00000000000000000000	4.00000000000000000000
83.00000000000000000000	0.00000000000000000000	4206.66650390625000000000	4215.89746093750000000000	4169.74365234375000000000	4209.23046875000000000000	4208.20507812500000000000	4207.69238281250000000000	4194.35888671875000000000	4191.79492187500000000000	4186.15380859375000000000	4128.71777343750000000000	4232.30761718750000000000	4225.64111328125000000000	4216.41015625000000000000	4206.15380859375000000000	3184.00000000000000000000	10245.00000000000000000000	10225.00000000000000000000	0.00000000000000000000	0.00000000000000000000	0.00000000000000000000	3167.00000000000000000000	372.00000000000000000000	4.00000000000000000000	4.00000000000000000000	4.00000000000000000000	4.00000000000000000000	4.00000000000000000000	4.00000000000000000000	4.00000000000000000000	4.00000000000000000000	4.00000000000000000000	4.00000000000000000000	4.00000000000000000000	4.00000000000000000000	4.00000000000000000000	4.00000000000000000000	4.00000000000000000000	4.00000000000000000000
84.00000000000000000000	0.00000000000000000000	4214.87158203125000000000	4222.56396484375000000000	4163.58984375000000000000	4220.00000000000000000000	4216.92285156250000000000	4218.97412109375000000000	4208.20507812500000000000	4235.38427734375000000000	4229.74365234375000000000	4165.12792968750000000000	4266.66650390625000000000	4262.56396484375000000000	4236.92285156250000000000	4227.69238281250000000000	3420.00000000000000000000	10245.00000000000000000000	10225.00000000000000000000	0.00000000000000000000	0.00000000000000000000	0.00000000000000000000	3167.00000000000000000000	380.00000000000000000000	4.00000000000000000000	4.00000000000000000000	4.00000000000000000000	4.00000000000000000000	4.00000000000000000000	4.00000000000000000000	4.00000000000000000000	4.00000000000000000000	4.00000000000000000000	4.00000000000000000000	4.00000000000000000000	4.00000000000000000000	4.00000000000000000000	4.00000000000000000000	4.00000000000000000000	4.00000000000000000000
85.00000000000000000000	0.00000000000000000000	4191.79492187500000000000	4184.10253906250000000000	4180.00000000000000000000	4191.79492187500000000000	4174.87158203125000000000	4181.02539062500000000000	4181.02539062500000000000	4213.33300781250000000000	4205.64111328125000000000	4140.00000000000000000000	4233.33300781250000000000	4238.46142578125000000000	4185.64111328125000000000	4191.28173828125000000000	3101.00000000000000000000	10248.00000000000000000000	10229.00000000000000000000	0.00000000000000000000	0.00000000000000000000	0.00000000000000000000	3167.00000000000000000000	388.00000000000000000000	4.00000000000000000000	4.00000000000000000000	4.00000000000000000000	4.00000000000000000000	4.00000000000000000000	4.00000000000000000000	4.00000000000000000000	4.00000000000000000000	4.00000000000000000000	4.00000000000000000000	4.00000000000000000000	4.00000000000000000000	4.00000000000000000000	4.00000000000000000000	4.00000000000000000000	4.00000000000000000000
86.00000000000000000000	0.00000000000000000000	4201.02539062500000000000	4227.17919921875000000000	4168.71777343750000000000	4208.71777343750000000000	4221.02539062500000000000	4222.56396484375000000000	4214.35888671875000000000	4222.05126953125000000000	4222.56396484375000000000	4160.51269531250000000000	4248.71777343750000000000	4243.58984375000000000000	4205.12792968750000000000	4203.07666015625000000000	3527.00000000000000000000	10248.00000000000000000000	10229.00000000000000000000	0.00000000000000000000	0.00000000000000000000	0.00000000000000000000	3167.00000000000000000000	397.00000000000000000000	4.00000000000000000000	4.00000000000000000000	4.00000000000000000000	4.00000000000000000000	4.00000000000000000000	4.00000000000000000000	4.00000000000000000000	4.00000000000000000000	4.00000000000000000000	4.00000000000000000000	4.00000000000000000000	4.00000000000000000000	4.00000000000000000000	4.00000000000000000000	4.00000000000000000000	4.00000000000000000000
87.00000000000000000000	0.00000000000000000000	4196.41015625000000000000	4226.66650390625000000000	4167.69238281250000000000	4199.48730468750000000000	4223.07666015625000000000	4225.64111328125000000000	4208.71777343750000000000	4192.82031250000000000000	4202.56396484375000000000	4148.71777343750000000000	4212.82031250000000000000	4212.82031250000000000000	4186.15380859375000000000	4181.53857421875000000000	3184.00000000000000000000	10247.00000000000000000000	10228.00000000000000000000	0.00000000000000000000	0.00000000000000000000	0.00000000000000000000	3167.00000000000000000000	405.00000000000000000000	4.00000000000000000000	4.00000000000000000000	4.00000000000000000000	4.00000000000000000000	4.00000000000000000000	4.00000000000000000000	4.00000000000000000000	4.00000000000000000000	4.00000000000000000000	4.00000000000000000000	4.00000000000000000000	4.00000000000000000000	4.00000000000000000000	4.00000000000000000000	4.00000000000000000000	4.00000000000000000000
88.00000000000000000000	0.00000000000000000000	4201.02539062500000000000	4216.41015625000000000000	4175.89746093750000000000	4193.84619140625000000000	4211.28173828125000000000	4217.94873046875000000000	4207.69238281250000000000	4189.74365234375000000000	4195.38427734375000000000	4140.00000000000000000000	4209.74365234375000000000	4213.84619140625000000000	4187.69238281250000000000	4184.61523437500000000000	3420.00000000000000000000	10247.00000000000000000000	10228.00000000000000000000	0.00000000000000000000	0.00000000000000000000	0.00000000000000000000	3167.00000000000000000000	412.00000000000000000000	4.00000000000000000000	4.00000000000000000000	4.00000000000000000000	4.00000000000000000000	4.00000000000000000000	4.00000000000000000000	4.00000000000000000000	4.00000000000000000000	4.00000000000000000000	4.00000000000000000000	4.00000000000000000000	4.00000000000000000000	4.00000000000000000000	4.00000000000000000000	4.00000000000000000000	4.00000000000000000000
89.00000000000000000000	0.00000000000000000000	4232.30761718750000000000	4246.66650390625000000000	4166.66650390625000000000	4225.12792968750000000000	4239.48730468750000000000	4238.46142578125000000000	4227.69238281250000000000	4245.12792968750000000000	4241.02539062500000000000	4178.46142578125000000000	4284.61523437500000000000	4281.02539062500000000000	4261.02539062500000000000	4249.23046875000000000000	3101.00000000000000000000	10245.00000000000000000000	10229.00000000000000000000	0.00000000000000000000	0.00000000000000000000	0.00000000000000000000	3167.00000000000000000000	420.00000000000000000000	4.00000000000000000000	4.00000000000000000000	4.00000000000000000000	4.00000000000000000000	4.00000000000000000000	4.00000000000000000000	4.00000000000000000000	4.00000000000000000000	4.00000000000000000000	4.00000000000000000000	4.00000000000000000000	4.00000000000000000000	4.00000000000000000000	4.00000000000000000000	4.00000000000000000000	4.00000000000000000000
90.00000000000000000000	0.00000000000000000000	4202.05126953125000000000	4187.17919921875000000000	4174.87158203125000000000	4188.71777343750000000000	4188.20507812500000000000	4186.15380859375000000000	4181.53857421875000000000	4206.66650390625000000000	4197.43603515625000000000	4132.82031250000000000000	4235.38427734375000000000	4248.71777343750000000000	4217.94873046875000000000	4214.35888671875000000000	3527.00000000000000000000	10245.00000000000000000000	10229.00000000000000000000	0.00000000000000000000	0.00000000000000000000	0.00000000000000000000	3167.00000000000000000000	428.00000000000000000000	4.00000000000000000000	4.00000000000000000000	4.00000000000000000000	4.00000000000000000000	4.00000000000000000000	4.00000000000000000000	4.00000000000000000000	4.00000000000000000000	4.00000000000000000000	4.00000000000000000000	4.00000000000000000000	4.00000000000000000000	4.00000000000000000000	4.00000000000000000000	4.00000000000000000000	4.00000000000000000000
91.00000000000000000000	0.00000000000000000000	4188.20507812500000000000	4186.66650390625000000000	4165.64111328125000000000	4176.92285156250000000000	4209.74365234375000000000	4213.84619140625000000000	4208.20507812500000000000	4208.71777343750000000000	4208.71777343750000000000	4143.07666015625000000000	4204.10253906250000000000	4229.23046875000000000000	4193.84619140625000000000	4194.87158203125000000000	3184.00000000000000000000	10246.00000000000000000000	10229.00000000000000000000	0.00000000000000000000	0.00000000000000000000	0.00000000000000000000	3167.00000000000000000000	435.00000000000000000000	4.00000000000000000000	4.00000000000000000000	4.00000000000000000000	4.00000000000000000000	4.00000000000000000000	4.00000000000000000000	4.00000000000000000000	4.00000000000000000000	4.00000000000000000000	4.00000000000000000000	4.00000000000000000000	4.00000000000000000000	4.00000000000000000000	4.00000000000000000000	4.00000000000000000000	4.00000000000000000000
92.00000000000000000000	0.00000000000000000000	4181.02539062500000000000	4186.66650390625000000000	4170.76904296875000000000	4166.66650390625000000000	4211.79492187500000000000	4222.56396484375000000000	4216.41015625000000000000	4203.58984375000000000000	4209.23046875000000000000	4148.20507812500000000000	4174.87158203125000000000	4212.30761718750000000000	4164.61523437500000000000	4174.87158203125000000000	3420.00000000000000000000	10246.00000000000000000000	10229.00000000000000000000	0.00000000000000000000	0.00000000000000000000	0.00000000000000000000	3167.00000000000000000000	442.00000000000000000000	4.00000000000000000000	4.00000000000000000000	4.00000000000000000000	4.00000000000000000000	4.00000000000000000000	4.00000000000000000000	4.00000000000000000000	4.00000000000000000000	4.00000000000000000000	4.00000000000000000000	4.00000000000000000000	4.00000000000000000000	4.00000000000000000000	4.00000000000000000000	4.00000000000000000000	4.00000000000000000000
93.00000000000000000000	0.00000000000000000000	4186.15380859375000000000	4187.17919921875000000000	4180.00000000000000000000	4174.35888671875000000000	4200.00000000000000000000	4206.66650390625000000000	4201.53857421875000000000	4192.30761718750000000000	4191.28173828125000000000	4129.23046875000000000000	4164.10253906250000000000	4206.15380859375000000000	4161.53857421875000000000	4173.84619140625000000000	3101.00000000000000000000	10248.00000000000000000000	10230.00000000000000000000	0.00000000000000000000	0.00000000000000000000	0.00000000000000000000	3167.00000000000000000000	451.00000000000000000000	4.00000000000000000000	4.00000000000000000000	4.00000000000000000000	4.00000000000000000000	4.00000000000000000000	4.00000000000000000000	4.00000000000000000000	4.00000000000000000000	4.00000000000000000000	4.00000000000000000000	4.00000000000000000000	4.00000000000000000000	4.00000000000000000000	4.00000000000000000000	4.00000000000000000000	4.00000000000000000000
94.00000000000000000000	0.00000000000000000000	4217.43603515625000000000	4229.23046875000000000000	4162.56396484375000000000	4218.97412109375000000000	4240.00000000000000000000	4228.20507812500000000000	4213.33300781250000000000	4216.92285156250000000000	4214.35888671875000000000	4147.69238281250000000000	4209.23046875000000000000	4242.05126953125000000000	4227.17919921875000000000	4223.07666015625000000000	3527.00000000000000000000	10248.00000000000000000000	10230.00000000000000000000	0.00000000000000000000	0.00000000000000000000	0.00000000000000000000	3167.00000000000000000000	458.00000000000000000000	4.00000000000000000000	4.00000000000000000000	4.00000000000000000000	4.00000000000000000000	4.00000000000000000000	4.00000000000000000000	4.00000000000000000000	4.00000000000000000000	4.00000000000000000000	4.00000000000000000000	4.00000000000000000000	4.00000000000000000000	4.00000000000000000000	4.00000000000000000000	4.00000000000000000000	4.00000000000000000000
95.00000000000000000000	0.00000000000000000000	4199.48730468750000000000	4190.76904296875000000000	4170.25634765625000000000	4195.89746093750000000000	4197.94873046875000000000	4184.61523437500000000000	4171.79492187500000000000	4173.33300781250000000000	4168.20507812500000000000	4104.10253906250000000000	4171.28173828125000000000	4210.76904296875000000000	4193.84619140625000000000	4197.94873046875000000000	3184.00000000000000000000	10249.00000000000000000000	10229.00000000000000000000	0.00000000000000000000	0.00000000000000000000	0.00000000000000000000	3167.00000000000000000000	466.00000000000000000000	4.00000000000000000000	4.00000000000000000000	4.00000000000000000000	4.00000000000000000000	4.00000000000000000000	4.00000000000000000000	4.00000000000000000000	4.00000000000000000000	4.00000000000000000000	4.00000000000000000000	4.00000000000000000000	4.00000000000000000000	4.00000000000000000000	4.00000000000000000000	4.00000000000000000000	4.00000000000000000000
96.00000000000000000000	0.00000000000000000000	4197.94873046875000000000	4198.97412109375000000000	4167.17919921875000000000	4193.33300781250000000000	4203.58984375000000000000	4202.05126953125000000000	4190.25634765625000000000	4202.05126953125000000000	4195.38427734375000000000	4124.61523437500000000000	4184.61523437500000000000	4224.10253906250000000000	4187.69238281250000000000	4201.53857421875000000000	3420.00000000000000000000	10249.00000000000000000000	10229.00000000000000000000	0.00000000000000000000	0.00000000000000000000	0.00000000000000000000	3167.00000000000000000000	474.00000000000000000000	4.00000000000000000000	4.00000000000000000000	4.00000000000000000000	4.00000000000000000000	4.00000000000000000000	4.00000000000000000000	4.00000000000000000000	4.00000000000000000000	4.00000000000000000000	4.00000000000000000000	4.00000000000000000000	4.00000000000000000000	4.00000000000000000000	4.00000000000000000000	4.00000000000000000000	4.00000000000000000000
97.00000000000000000000	0.00000000000000000000	4186.15380859375000000000	4177.43603515625000000000	4168.71777343750000000000	4180.51269531250000000000	4188.71777343750000000000	4196.41015625000000000000	4191.28173828125000000000	4220.51269531250000000000	4214.87158203125000000000	4138.97412109375000000000	4187.17919921875000000000	4228.20507812500000000000	4172.30761718750000000000	4192.30761718750000000000	3101.00000000000000000000	10249.00000000000000000000	10228.00000000000000000000	0.00000000000000000000	0.00000000000000000000	0.00000000000000000000	3167.00000000000000000000	481.00000000000000000000	4.00000000000000000000	4.00000000000000000000	4.00000000000000000000	4.00000000000000000000	4.00000000000000000000	4.00000000000000000000	4.00000000000000000000	4.00000000000000000000	4.00000000000000000000	4.00000000000000000000	4.00000000000000000000	4.00000000000000000000	4.00000000000000000000	4.00000000000000000000	4.00000000000000000000	4.00000000000000000000
98.00000000000000000000	0.00000000000000000000	4172.82031250000000000000	4154.87158203125000000000	4178.97412109375000000000	4166.66650390625000000000	4168.71777343750000000000	4175.38427734375000000000	4176.41015625000000000000	4192.82031250000000000000	4188.71777343750000000000	4117.94873046875000000000	4160.51269531250000000000	4205.64111328125000000000	4153.33300781250000000000	4169.74365234375000000000	3527.00000000000000000000	10249.00000000000000000000	10228.00000000000000000000	0.00000000000000000000	0.00000000000000000000	0.00000000000000000000	3167.00000000000000000000	489.00000000000000000000	4.00000000000000000000	4.00000000000000000000	4.00000000000000000000	4.00000000000000000000	4.00000000000000000000	4.00000000000000000000	4.00000000000000000000	4.00000000000000000000	4.00000000000000000000	4.00000000000000000000	4.00000000000000000000	4.00000000000000000000	4.00000000000000000000	4.00000000000000000000	4.00000000000000000000	4.00000000000000000000
99.00000000000000000000	0.00000000000000000000	4199.48730468750000000000	4215.89746093750000000000	4163.58984375000000000000	4201.02539062500000000000	4224.61523437500000000000	4219.48730468750000000000	4207.17919921875000000000	4206.66650390625000000000	4208.20507812500000000000	4144.10253906250000000000	4188.20507812500000000000	4226.66650390625000000000	4198.46142578125000000000	4199.48730468750000000000	3184.00000000000000000000	10247.00000000000000000000	10227.00000000000000000000	0.00000000000000000000	0.00000000000000000000	0.00000000000000000000	3167.00000000000000000000	497.00000000000000000000	4.00000000000000000000	4.00000000000000000000	4.00000000000000000000	4.00000000000000000000	4.00000000000000000000	4.00000000000000000000	4.00000000000000000000	4.00000000000000000000	4.00000000000000000000	4.00000000000000000000	4.00000000000000000000	4.00000000000000000000	4.00000000000000000000	4.00000000000000000000	4.00000000000000000000	4.00000000000000000000
100.00000000000000000000	0.00000000000000000000	4186.15380859375000000000	4190.76904296875000000000	4170.25634765625000000000	4182.56396484375000000000	4196.41015625000000000000	4192.82031250000000000000	4176.92285156250000000000	4158.97412109375000000000	4159.48730468750000000000	4102.05126953125000000000	4150.76904296875000000000	4191.79492187500000000000	4165.12792968750000000000	4171.79492187500000000000	3420.00000000000000000000	10247.00000000000000000000	10227.00000000000000000000	0.00000000000000000000	0.00000000000000000000	0.00000000000000000000	3167.00000000000000000000	505.00000000000000000000	4.00000000000000000000	4.00000000000000000000	4.00000000000000000000	4.00000000000000000000	4.00000000000000000000	4.00000000000000000000	4.00000000000000000000	4.00000000000000000000	4.00000000000000000000	4.00000000000000000000	4.00000000000000000000	4.00000000000000000000	4.00000000000000000000	4.00000000000000000000	4.00000000000000000000	4.00000000000000000000
101.00000000000000000000	0.00000000000000000000	4193.84619140625000000000	4199.48730468750000000000	4169.23046875000000000000	4193.33300781250000000000	4208.20507812500000000000	4208.71777343750000000000	4190.25634765625000000000	4184.10253906250000000000	4184.61523437500000000000	4121.02539062500000000000	4188.71777343750000000000	4217.43603515625000000000	4196.41015625000000000000	4195.38427734375000000000	3101.00000000000000000000	10244.00000000000000000000	10224.00000000000000000000	0.00000000000000000000	0.00000000000000000000	0.00000000000000000000	3167.00000000000000000000	514.00000000000000000000	4.00000000000000000000	4.00000000000000000000	4.00000000000000000000	4.00000000000000000000	4.00000000000000000000	4.00000000000000000000	4.00000000000000000000	4.00000000000000000000	4.00000000000000000000	4.00000000000000000000	4.00000000000000000000	4.00000000000000000000	4.00000000000000000000	4.00000000000000000000	4.00000000000000000000	4.00000000000000000000
102.00000000000000000000	0.00000000000000000000	4187.17919921875000000000	4183.07666015625000000000	4163.58984375000000000000	4187.69238281250000000000	4198.97412109375000000000	4198.46142578125000000000	4191.28173828125000000000	4217.43603515625000000000	4220.51269531250000000000	4149.23046875000000000000	4217.94873046875000000000	4243.58984375000000000000	4211.28173828125000000000	4205.64111328125000000000	3527.00000000000000000000	10244.00000000000000000000	10224.00000000000000000000	0.00000000000000000000	0.00000000000000000000	0.00000000000000000000	3167.00000000000000000000	522.00000000000000000000	4.00000000000000000000	4.00000000000000000000	4.00000000000000000000	4.00000000000000000000	4.00000000000000000000	4.00000000000000000000	4.00000000000000000000	4.00000000000000000000	4.00000000000000000000	4.00000000000000000000	4.00000000000000000000	4.00000000000000000000	4.00000000000000000000	4.00000000000000000000	4.00000000000000000000	4.00000000000000000000
103.00000000000000000000	0.00000000000000000000	4156.92285156250000000000	4140.00000000000000000000	4171.28173828125000000000	4158.46142578125000000000	4163.58984375000000000000	4166.66650390625000000000	4171.28173828125000000000	4191.28173828125000000000	4191.79492187500000000000	4123.58984375000000000000	4176.41015625000000000000	4212.82031250000000000000	4163.58984375000000000000	4168.20507812500000000000	3184.00000000000000000000	10243.00000000000000000000	10224.00000000000000000000	0.00000000000000000000	0.00000000000000000000	0.00000000000000000000	3167.00000000000000000000	530.00000000000000000000	4.00000000000000000000	4.00000000000000000000	4.00000000000000000000	4.00000000000000000000	4.00000000000000000000	4.00000000000000000000	4.00000000000000000000	4.00000000000000000000	4.00000000000000000000	4.00000000000000000000	4.00000000000000000000	4.00000000000000000000	4.00000000000000000000	4.00000000000000000000	4.00000000000000000000	4.00000000000000000000
104.00000000000000000000	0.00000000000000000000	4187.17919921875000000000	4209.74365234375000000000	4166.66650390625000000000	4198.97412109375000000000	4233.84619140625000000000	4234.87158203125000000000	4218.97412109375000000000	4217.94873046875000000000	4221.53857421875000000000	4162.56396484375000000000	4199.48730468750000000000	4233.84619140625000000000	4202.05126953125000000000	4197.43603515625000000000	3420.00000000000000000000	10243.00000000000000000000	10224.00000000000000000000	0.00000000000000000000	0.00000000000000000000	0.00000000000000000000	3167.00000000000000000000	538.00000000000000000000	4.00000000000000000000	4.00000000000000000000	4.00000000000000000000	4.00000000000000000000	4.00000000000000000000	4.00000000000000000000	4.00000000000000000000	4.00000000000000000000	4.00000000000000000000	4.00000000000000000000	4.00000000000000000000	4.00000000000000000000	4.00000000000000000000	4.00000000000000000000	4.00000000000000000000	4.00000000000000000000
105.00000000000000000000	0.00000000000000000000	4192.82031250000000000000	4209.74365234375000000000	4179.48730468750000000000	4193.84619140625000000000	4221.53857421875000000000	4220.00000000000000000000	4204.10253906250000000000	4184.10253906250000000000	4191.79492187500000000000	4145.64111328125000000000	4161.53857421875000000000	4208.20507812500000000000	4176.92285156250000000000	4174.87158203125000000000	3101.00000000000000000000	10241.00000000000000000000	10226.00000000000000000000	0.00000000000000000000	0.00000000000000000000	0.00000000000000000000	3167.00000000000000000000	545.00000000000000000000	4.00000000000000000000	4.00000000000000000000	4.00000000000000000000	4.00000000000000000000	4.00000000000000000000	4.00000000000000000000	4.00000000000000000000	4.00000000000000000000	4.00000000000000000000	4.00000000000000000000	4.00000000000000000000	4.00000000000000000000	4.00000000000000000000	4.00000000000000000000	4.00000000000000000000	4.00000000000000000000
106.00000000000000000000	0.00000000000000000000	4200.00000000000000000000	4208.20507812500000000000	4174.87158203125000000000	4203.58984375000000000000	4208.71777343750000000000	4202.56396484375000000000	4196.41015625000000000000	4183.58984375000000000000	4188.20507812500000000000	4140.51269531250000000000	4173.84619140625000000000	4220.00000000000000000000	4192.82031250000000000000	4190.25634765625000000000	3527.00000000000000000000	10241.00000000000000000000	10226.00000000000000000000	0.00000000000000000000	0.00000000000000000000	0.00000000000000000000	3167.00000000000000000000	552.00000000000000000000	4.00000000000000000000	4.00000000000000000000	4.00000000000000000000	4.00000000000000000000	4.00000000000000000000	4.00000000000000000000	4.00000000000000000000	4.00000000000000000000	4.00000000000000000000	4.00000000000000000000	4.00000000000000000000	4.00000000000000000000	4.00000000000000000000	4.00000000000000000000	4.00000000000000000000	4.00000000000000000000
107.00000000000000000000	0.00000000000000000000	4205.12792968750000000000	4207.69238281250000000000	4164.61523437500000000000	4218.46142578125000000000	4201.02539062500000000000	4191.79492187500000000000	4180.00000000000000000000	4201.53857421875000000000	4197.94873046875000000000	4140.51269531250000000000	4209.23046875000000000000	4248.71777343750000000000	4223.07666015625000000000	4224.10253906250000000000	3184.00000000000000000000	10241.00000000000000000000	10228.00000000000000000000	0.00000000000000000000	0.00000000000000000000	0.00000000000000000000	3167.00000000000000000000	560.00000000000000000000	4.00000000000000000000	4.00000000000000000000	4.00000000000000000000	4.00000000000000000000	4.00000000000000000000	4.00000000000000000000	4.00000000000000000000	4.00000000000000000000	4.00000000000000000000	4.00000000000000000000	4.00000000000000000000	4.00000000000000000000	4.00000000000000000000	4.00000000000000000000	4.00000000000000000000	4.00000000000000000000
108.00000000000000000000	0.00000000000000000000	4185.12792968750000000000	4172.82031250000000000000	4174.87158203125000000000	4191.28173828125000000000	4157.43603515625000000000	4156.41015625000000000000	4149.74365234375000000000	4174.87158203125000000000	4167.17919921875000000000	4108.71777343750000000000	4176.41015625000000000000	4223.58984375000000000000	4178.97412109375000000000	4195.38427734375000000000	3420.00000000000000000000	10241.00000000000000000000	10228.00000000000000000000	0.00000000000000000000	0.00000000000000000000	0.00000000000000000000	3167.00000000000000000000	567.00000000000000000000	4.00000000000000000000	4.00000000000000000000	4.00000000000000000000	4.00000000000000000000	4.00000000000000000000	4.00000000000000000000	4.00000000000000000000	4.00000000000000000000	4.00000000000000000000	4.00000000000000000000	4.00000000000000000000	4.00000000000000000000	4.00000000000000000000	4.00000000000000000000	4.00000000000000000000	4.00000000000000000000
109.00000000000000000000	0.00000000000000000000	4202.05126953125000000000	4217.94873046875000000000	4170.25634765625000000000	4208.71777343750000000000	4197.43603515625000000000	4201.02539062500000000000	4202.56396484375000000000	4215.38427734375000000000	4217.94873046875000000000	4163.58984375000000000000	4199.48730468750000000000	4249.23046875000000000000	4197.43603515625000000000	4209.23046875000000000000	3101.00000000000000000000	10241.00000000000000000000	10231.00000000000000000000	0.00000000000000000000	0.00000000000000000000	0.00000000000000000000	3167.00000000000000000000	574.00000000000000000000	4.00000000000000000000	4.00000000000000000000	4.00000000000000000000	4.00000000000000000000	4.00000000000000000000	4.00000000000000000000	4.00000000000000000000	4.00000000000000000000	4.00000000000000000000	4.00000000000000000000	4.00000000000000000000	4.00000000000000000000	4.00000000000000000000	4.00000000000000000000	4.00000000000000000000	4.00000000000000000000
110.00000000000000000000	0.00000000000000000000	4195.89746093750000000000	4203.58984375000000000000	4182.05126953125000000000	4191.28173828125000000000	4187.17919921875000000000	4194.35888671875000000000	4201.02539062500000000000	4202.56396484375000000000	4212.82031250000000000000	4163.07666015625000000000	4177.94873046875000000000	4231.79492187500000000000	4173.84619140625000000000	4189.74365234375000000000	3527.00000000000000000000	10241.00000000000000000000	10231.00000000000000000000	0.00000000000000000000	0.00000000000000000000	0.00000000000000000000	3167.00000000000000000000	582.00000000000000000000	4.00000000000000000000	4.00000000000000000000	4.00000000000000000000	4.00000000000000000000	4.00000000000000000000	4.00000000000000000000	4.00000000000000000000	4.00000000000000000000	4.00000000000000000000	4.00000000000000000000	4.00000000000000000000	4.00000000000000000000	4.00000000000000000000	4.00000000000000000000	4.00000000000000000000	4.00000000000000000000
111.00000000000000000000	0.00000000000000000000	4207.17919921875000000000	4211.28173828125000000000	4180.00000000000000000000	4193.84619140625000000000	4202.05126953125000000000	4207.17919921875000000000	4202.56396484375000000000	4202.56396484375000000000	4212.30761718750000000000	4158.97412109375000000000	4192.30761718750000000000	4234.87158203125000000000	4193.33300781250000000000	4202.05126953125000000000	3184.00000000000000000000	10244.00000000000000000000	10230.00000000000000000000	0.00000000000000000000	0.00000000000000000000	0.00000000000000000000	3167.00000000000000000000	590.00000000000000000000	4.00000000000000000000	4.00000000000000000000	4.00000000000000000000	4.00000000000000000000	4.00000000000000000000	4.00000000000000000000	4.00000000000000000000	4.00000000000000000000	4.00000000000000000000	4.00000000000000000000	4.00000000000000000000	4.00000000000000000000	4.00000000000000000000	4.00000000000000000000	4.00000000000000000000	4.00000000000000000000
112.00000000000000000000	0.00000000000000000000	4213.33300781250000000000	4220.51269531250000000000	4159.48730468750000000000	4208.71777343750000000000	4208.20507812500000000000	4209.23046875000000000000	4195.89746093750000000000	4203.07666015625000000000	4205.64111328125000000000	4152.82031250000000000000	4210.76904296875000000000	4244.61523437500000000000	4223.07666015625000000000	4218.97412109375000000000	3420.00000000000000000000	10244.00000000000000000000	10230.00000000000000000000	0.00000000000000000000	0.00000000000000000000	0.00000000000000000000	3167.00000000000000000000	598.00000000000000000000	4.00000000000000000000	4.00000000000000000000	4.00000000000000000000	4.00000000000000000000	4.00000000000000000000	4.00000000000000000000	4.00000000000000000000	4.00000000000000000000	4.00000000000000000000	4.00000000000000000000	4.00000000000000000000	4.00000000000000000000	4.00000000000000000000	4.00000000000000000000	4.00000000000000000000	4.00000000000000000000
113.00000000000000000000	0.00000000000000000000	4179.48730468750000000000	4174.87158203125000000000	4167.17919921875000000000	4181.53857421875000000000	4158.46142578125000000000	4161.53857421875000000000	4158.46142578125000000000	4158.46142578125000000000	4153.33300781250000000000	4102.56396484375000000000	4167.17919921875000000000	4211.79492187500000000000	4180.51269531250000000000	4186.66650390625000000000	3101.00000000000000000000	10245.00000000000000000000	10228.00000000000000000000	0.00000000000000000000	0.00000000000000000000	0.00000000000000000000	3167.00000000000000000000	607.00000000000000000000	4.00000000000000000000	4.00000000000000000000	4.00000000000000000000	4.00000000000000000000	4.00000000000000000000	4.00000000000000000000	4.00000000000000000000	4.00000000000000000000	4.00000000000000000000	4.00000000000000000000	4.00000000000000000000	4.00000000000000000000	4.00000000000000000000	4.00000000000000000000	4.00000000000000000000	4.00000000000000000000
114.00000000000000000000	0.00000000000000000000	4195.38427734375000000000	4212.82031250000000000000	4166.15380859375000000000	4204.10253906250000000000	4203.58984375000000000000	4207.17919921875000000000	4203.58984375000000000000	4215.38427734375000000000	4215.38427734375000000000	4157.43603515625000000000	4217.94873046875000000000	4256.41015625000000000000	4216.41015625000000000000	4222.56396484375000000000	3527.00000000000000000000	10245.00000000000000000000	10228.00000000000000000000	0.00000000000000000000	0.00000000000000000000	0.00000000000000000000	3167.00000000000000000000	615.00000000000000000000	4.00000000000000000000	4.00000000000000000000	4.00000000000000000000	4.00000000000000000000	4.00000000000000000000	4.00000000000000000000	4.00000000000000000000	4.00000000000000000000	4.00000000000000000000	4.00000000000000000000	4.00000000000000000000	4.00000000000000000000	4.00000000000000000000	4.00000000000000000000	4.00000000000000000000	4.00000000000000000000
115.00000000000000000000	0.00000000000000000000	4183.58984375000000000000	4179.48730468750000000000	4174.35888671875000000000	4186.15380859375000000000	4173.33300781250000000000	4188.20507812500000000000	4188.20507812500000000000	4212.82031250000000000000	4213.84619140625000000000	4158.46142578125000000000	4198.46142578125000000000	4245.12792968750000000000	4184.61523437500000000000	4198.46142578125000000000	3184.00000000000000000000	10249.00000000000000000000	10227.00000000000000000000	0.00000000000000000000	0.00000000000000000000	0.00000000000000000000	3167.00000000000000000000	624.00000000000000000000	4.00000000000000000000	4.00000000000000000000	4.00000000000000000000	4.00000000000000000000	4.00000000000000000000	4.00000000000000000000	4.00000000000000000000	4.00000000000000000000	4.00000000000000000000	4.00000000000000000000	4.00000000000000000000	4.00000000000000000000	4.00000000000000000000	4.00000000000000000000	4.00000000000000000000	4.00000000000000000000
116.00000000000000000000	0.00000000000000000000	4169.74365234375000000000	4163.58984375000000000000	4171.28173828125000000000	4171.28173828125000000000	4157.43603515625000000000	4172.82031250000000000000	4173.33300781250000000000	4182.56396484375000000000	4182.56396484375000000000	4128.71777343750000000000	4160.51269531250000000000	4215.89746093750000000000	4154.87158203125000000000	4173.84619140625000000000	3420.00000000000000000000	10249.00000000000000000000	10227.00000000000000000000	0.00000000000000000000	0.00000000000000000000	0.00000000000000000000	3167.00000000000000000000	632.00000000000000000000	4.00000000000000000000	4.00000000000000000000	4.00000000000000000000	4.00000000000000000000	4.00000000000000000000	4.00000000000000000000	4.00000000000000000000	4.00000000000000000000	4.00000000000000000000	4.00000000000000000000	4.00000000000000000000	4.00000000000000000000	4.00000000000000000000	4.00000000000000000000	4.00000000000000000000	4.00000000000000000000
117.00000000000000000000	0.00000000000000000000	4175.38427734375000000000	4193.33300781250000000000	4154.87158203125000000000	4180.51269531250000000000	4183.58984375000000000000	4188.20507812500000000000	4180.00000000000000000000	4168.20507812500000000000	4177.43603515625000000000	4128.20507812500000000000	4157.94873046875000000000	4202.56396484375000000000	4167.17919921875000000000	4175.89746093750000000000	3101.00000000000000000000	10251.00000000000000000000	10227.00000000000000000000	0.00000000000000000000	0.00000000000000000000	0.00000000000000000000	3167.00000000000000000000	640.00000000000000000000	4.00000000000000000000	4.00000000000000000000	4.00000000000000000000	4.00000000000000000000	4.00000000000000000000	4.00000000000000000000	4.00000000000000000000	4.00000000000000000000	4.00000000000000000000	4.00000000000000000000	4.00000000000000000000	4.00000000000000000000	4.00000000000000000000	4.00000000000000000000	4.00000000000000000000	4.00000000000000000000
118.00000000000000000000	0.00000000000000000000	4156.41015625000000000000	4154.35888671875000000000	4166.15380859375000000000	4158.46142578125000000000	4137.94873046875000000000	4148.71777343750000000000	4148.20507812500000000000	4120.00000000000000000000	4127.69238281250000000000	4088.71777343750000000000	4122.05126953125000000000	4161.53857421875000000000	4129.74365234375000000000	4137.94873046875000000000	3527.00000000000000000000	10251.00000000000000000000	10227.00000000000000000000	0.00000000000000000000	0.00000000000000000000	0.00000000000000000000	3167.00000000000000000000	649.00000000000000000000	4.00000000000000000000	4.00000000000000000000	4.00000000000000000000	4.00000000000000000000	4.00000000000000000000	4.00000000000000000000	4.00000000000000000000	4.00000000000000000000	4.00000000000000000000	4.00000000000000000000	4.00000000000000000000	4.00000000000000000000	4.00000000000000000000	4.00000000000000000000	4.00000000000000000000	4.00000000000000000000
119.00000000000000000000	0.00000000000000000000	4182.05126953125000000000	4184.61523437500000000000	4160.51269531250000000000	4191.28173828125000000000	4166.15380859375000000000	4181.02539062500000000000	4181.02539062500000000000	4183.58984375000000000000	4182.56396484375000000000	4131.79492187500000000000	4195.38427734375000000000	4223.07666015625000000000	4187.17919921875000000000	4189.23046875000000000000	3184.00000000000000000000	10251.00000000000000000000	10224.00000000000000000000	0.00000000000000000000	0.00000000000000000000	0.00000000000000000000	3167.00000000000000000000	657.00000000000000000000	4.00000000000000000000	4.00000000000000000000	4.00000000000000000000	4.00000000000000000000	4.00000000000000000000	4.00000000000000000000	4.00000000000000000000	4.00000000000000000000	4.00000000000000000000	4.00000000000000000000	4.00000000000000000000	4.00000000000000000000	4.00000000000000000000	4.00000000000000000000	4.00000000000000000000	4.00000000000000000000
120.00000000000000000000	0.00000000000000000000	4175.89746093750000000000	4161.53857421875000000000	4164.61523437500000000000	4180.00000000000000000000	4143.07666015625000000000	4155.38427734375000000000	4157.94873046875000000000	4194.87158203125000000000	4189.23046875000000000000	4128.71777343750000000000	4203.58984375000000000000	4233.84619140625000000000	4184.61523437500000000000	4194.35888671875000000000	3420.00000000000000000000	10251.00000000000000000000	10224.00000000000000000000	0.00000000000000000000	0.00000000000000000000	0.00000000000000000000	3167.00000000000000000000	665.00000000000000000000	4.00000000000000000000	4.00000000000000000000	4.00000000000000000000	4.00000000000000000000	4.00000000000000000000	4.00000000000000000000	4.00000000000000000000	4.00000000000000000000	4.00000000000000000000	4.00000000000000000000	4.00000000000000000000	4.00000000000000000000	4.00000000000000000000	4.00000000000000000000	4.00000000000000000000	4.00000000000000000000
121.00000000000000000000	0.00000000000000000000	4162.05126953125000000000	4149.23046875000000000000	4171.79492187500000000000	4162.05126953125000000000	4132.82031250000000000000	4146.15380859375000000000	4152.82031250000000000000	4165.12792968750000000000	4162.05126953125000000000	4113.33300781250000000000	4169.74365234375000000000	4206.15380859375000000000	4159.48730468750000000000	4169.74365234375000000000	3101.00000000000000000000	10249.00000000000000000000	10224.00000000000000000000	0.00000000000000000000	0.00000000000000000000	0.00000000000000000000	3167.00000000000000000000	674.00000000000000000000	4.00000000000000000000	4.00000000000000000000	4.00000000000000000000	4.00000000000000000000	4.00000000000000000000	4.00000000000000000000	4.00000000000000000000	4.00000000000000000000	4.00000000000000000000	4.00000000000000000000	4.00000000000000000000	4.00000000000000000000	4.00000000000000000000	4.00000000000000000000	4.00000000000000000000	4.00000000000000000000
122.00000000000000000000	0.00000000000000000000	4185.64111328125000000000	4203.58984375000000000000	4165.64111328125000000000	4187.17919921875000000000	4188.71777343750000000000	4204.10253906250000000000	4203.58984375000000000000	4187.17919921875000000000	4195.38427734375000000000	4158.97412109375000000000	4188.71777343750000000000	4224.61523437500000000000	4186.66650390625000000000	4183.58984375000000000000	3527.00000000000000000000	10249.00000000000000000000	10224.00000000000000000000	0.00000000000000000000	0.00000000000000000000	0.00000000000000000000	3167.00000000000000000000	682.00000000000000000000	4.00000000000000000000	4.00000000000000000000	4.00000000000000000000	4.00000000000000000000	4.00000000000000000000	4.00000000000000000000	4.00000000000000000000	4.00000000000000000000	4.00000000000000000000	4.00000000000000000000	4.00000000000000000000	4.00000000000000000000	4.00000000000000000000	4.00000000000000000000	4.00000000000000000000	4.00000000000000000000
123.00000000000000000000	0.00000000000000000000	4178.46142578125000000000	4183.07666015625000000000	4178.97412109375000000000	4172.30761718750000000000	4164.10253906250000000000	4183.07666015625000000000	4187.17919921875000000000	4168.71777343750000000000	4180.51269531250000000000	4144.61523437500000000000	4163.07666015625000000000	4201.02539062500000000000	4156.92285156250000000000	4158.46142578125000000000	3184.00000000000000000000	10248.00000000000000000000	10224.00000000000000000000	0.00000000000000000000	0.00000000000000000000	0.00000000000000000000	3167.00000000000000000000	690.00000000000000000000	4.00000000000000000000	4.00000000000000000000	4.00000000000000000000	4.00000000000000000000	4.00000000000000000000	4.00000000000000000000	4.00000000000000000000	4.00000000000000000000	4.00000000000000000000	4.00000000000000000000	4.00000000000000000000	4.00000000000000000000	4.00000000000000000000	4.00000000000000000000	4.00000000000000000000	4.00000000000000000000
124.00000000000000000000	0.00000000000000000000	4189.23046875000000000000	4198.46142578125000000000	4164.61523437500000000000	4192.82031250000000000000	4176.41015625000000000000	4187.69238281250000000000	4190.76904296875000000000	4194.87158203125000000000	4196.41015625000000000000	4156.41015625000000000000	4203.58984375000000000000	4225.12792968750000000000	4201.02539062500000000000	4191.79492187500000000000	3420.00000000000000000000	10248.00000000000000000000	10224.00000000000000000000	0.00000000000000000000	0.00000000000000000000	0.00000000000000000000	3167.00000000000000000000	699.00000000000000000000	4.00000000000000000000	4.00000000000000000000	4.00000000000000000000	4.00000000000000000000	4.00000000000000000000	4.00000000000000000000	4.00000000000000000000	4.00000000000000000000	4.00000000000000000000	4.00000000000000000000	4.00000000000000000000	4.00000000000000000000	4.00000000000000000000	4.00000000000000000000	4.00000000000000000000	4.00000000000000000000
125.00000000000000000000	0.00000000000000000000	4176.92285156250000000000	4169.23046875000000000000	4155.89746093750000000000	4181.53857421875000000000	4148.71777343750000000000	4157.43603515625000000000	4160.00000000000000000000	4173.84619140625000000000	4164.61523437500000000000	4130.25634765625000000000	4197.43603515625000000000	4216.41015625000000000000	4199.48730468750000000000	4189.23046875000000000000	3101.00000000000000000000	10247.00000000000000000000	10224.00000000000000000000	0.00000000000000000000	0.00000000000000000000	0.00000000000000000000	3167.00000000000000000000	707.00000000000000000000	4.00000000000000000000	4.00000000000000000000	4.00000000000000000000	4.00000000000000000000	4.00000000000000000000	4.00000000000000000000	4.00000000000000000000	4.00000000000000000000	4.00000000000000000000	4.00000000000000000000	4.00000000000000000000	4.00000000000000000000	4.00000000000000000000	4.00000000000000000000	4.00000000000000000000	4.00000000000000000000
126.00000000000000000000	0.00000000000000000000	4162.05126953125000000000	4140.51269531250000000000	4162.56396484375000000000	4159.48730468750000000000	4129.74365234375000000000	4148.20507812500000000000	4156.41015625000000000000	4158.46142578125000000000	4147.17919921875000000000	4112.30761718750000000000	4166.15380859375000000000	4193.33300781250000000000	4166.66650390625000000000	4164.61523437500000000000	3527.00000000000000000000	10247.00000000000000000000	10224.00000000000000000000	0.00000000000000000000	0.00000000000000000000	0.00000000000000000000	3167.00000000000000000000	715.00000000000000000000	4.00000000000000000000	4.00000000000000000000	4.00000000000000000000	4.00000000000000000000	4.00000000000000000000	4.00000000000000000000	4.00000000000000000000	4.00000000000000000000	4.00000000000000000000	4.00000000000000000000	4.00000000000000000000	4.00000000000000000000	4.00000000000000000000	4.00000000000000000000	4.00000000000000000000	4.00000000000000000000
127.00000000000000000000	0.00000000000000000000	4169.23046875000000000000	4167.69238281250000000000	4156.92285156250000000000	4173.33300781250000000000	4167.69238281250000000000	4188.71777343750000000000	4193.84619140625000000000	4200.00000000000000000000	4198.46142578125000000000	4154.87158203125000000000	4183.07666015625000000000	4214.35888671875000000000	4176.41015625000000000000	4176.92285156250000000000	50.00000000000000000000	10247.00000000000000000000	10225.00000000000000000000	0.00000000000000000000	0.00000000000000000000	0.00000000000000000000	3167.00000000000000000000	724.00000000000000000000	4.00000000000000000000	4.00000000000000000000	4.00000000000000000000	4.00000000000000000000	4.00000000000000000000	4.00000000000000000000	4.00000000000000000000	4.00000000000000000000	4.00000000000000000000	4.00000000000000000000	4.00000000000000000000	4.00000000000000000000	4.00000000000000000000	4.00000000000000000000	4.00000000000000000000	4.00000000000000000000
0.00000000000000000000	0.00000000000000000000	4144.61523437500000000000	4131.28173828125000000000	4171.28173828125000000000	4145.64111328125000000000	4131.79492187500000000000	4153.84619140625000000000	4165.12792968750000000000	4164.61523437500000000000	4167.17919921875000000000	4125.64111328125000000000	4139.48730468750000000000	4181.53857421875000000000	4127.17919921875000000000	4137.94873046875000000000	892.00000000000000000000	10247.00000000000000000000	10225.00000000000000000000	0.00000000000000000000	0.00000000000000000000	0.00000000000000000000	3167.00000000000000000000	732.00000000000000000000	4.00000000000000000000	4.00000000000000000000	4.00000000000000000000	4.00000000000000000000	4.00000000000000000000	4.00000000000000000000	4.00000000000000000000	4.00000000000000000000	4.00000000000000000000	4.00000000000000000000	4.00000000000000000000	4.00000000000000000000	4.00000000000000000000	4.00000000000000000000	4.00000000000000000000	4.00000000000000000000
1.00000000000000000000	0.00000000000000000000	4166.66650390625000000000	4170.25634765625000000000	4162.56396484375000000000	4172.30761718750000000000	4166.15380859375000000000	4180.51269531250000000000	4184.10253906250000000000	4177.43603515625000000000	4182.56396484375000000000	4143.58984375000000000000	4167.69238281250000000000	4197.94873046875000000000	4167.69238281250000000000	4164.10253906250000000000	2593.00000000000000000000	10246.00000000000000000000	10225.00000000000000000000	0.00000000000000000000	0.00000000000000000000	0.00000000000000000000	3167.00000000000000000000	741.00000000000000000000	4.00000000000000000000	4.00000000000000000000	4.00000000000000000000	4.00000000000000000000	4.00000000000000000000	4.00000000000000000000	4.00000000000000000000	4.00000000000000000000	4.00000000000000000000	4.00000000000000000000	4.00000000000000000000	4.00000000000000000000	4.00000000000000000000	4.00000000000000000000	4.00000000000000000000	4.00000000000000000000
2.00000000000000000000	0.00000000000000000000	4181.53857421875000000000	4185.64111328125000000000	4156.41015625000000000000	4188.71777343750000000000	4175.38427734375000000000	4180.51269531250000000000	4176.41015625000000000000	4168.71777343750000000000	4176.41015625000000000000	4140.51269531250000000000	4176.92285156250000000000	4197.94873046875000000000	4190.25634765625000000000	4176.92285156250000000000	2558.00000000000000000000	10246.00000000000000000000	10225.00000000000000000000	0.00000000000000000000	0.00000000000000000000	0.00000000000000000000	3167.00000000000000000000	749.00000000000000000000	4.00000000000000000000	4.00000000000000000000	4.00000000000000000000	4.00000000000000000000	4.00000000000000000000	4.00000000000000000000	4.00000000000000000000	4.00000000000000000000	4.00000000000000000000	4.00000000000000000000	4.00000000000000000000	4.00000000000000000000	4.00000000000000000000	4.00000000000000000000	4.00000000000000000000	4.00000000000000000000
3.00000000000000000000	0.00000000000000000000	4166.15380859375000000000	4158.97412109375000000000	4164.10253906250000000000	4172.82031250000000000000	4145.64111328125000000000	4153.33300781250000000000	4150.76904296875000000000	4143.58984375000000000000	4149.23046875000000000000	4109.23046875000000000000	4161.02539062500000000000	4181.53857421875000000000	4164.10253906250000000000	4154.35888671875000000000	3470.00000000000000000000	10246.00000000000000000000	10226.00000000000000000000	0.00000000000000000000	0.00000000000000000000	0.00000000000000000000	3167.00000000000000000000	757.00000000000000000000	4.00000000000000000000	4.00000000000000000000	4.00000000000000000000	4.00000000000000000000	4.00000000000000000000	4.00000000000000000000	4.00000000000000000000	4.00000000000000000000	4.00000000000000000000	4.00000000000000000000	4.00000000000000000000	4.00000000000000000000	4.00000000000000000000	4.00000000000000000000	4.00000000000000000000	4.00000000000000000000
4.00000000000000000000	0.00000000000000000000	4173.84619140625000000000	4174.35888671875000000000	4156.92285156250000000000	4186.15380859375000000000	4166.15380859375000000000	4176.92285156250000000000	4173.33300781250000000000	4195.38427734375000000000	4199.48730468750000000000	4149.23046875000000000000	4208.71777343750000000000	4224.61523437500000000000	4193.84619140625000000000	4183.58984375000000000000	3513.00000000000000000000	10246.00000000000000000000	10226.00000000000000000000	0.00000000000000000000	0.00000000000000000000	0.00000000000000000000	3167.00000000000000000000	766.00000000000000000000	4.00000000000000000000	4.00000000000000000000	4.00000000000000000000	4.00000000000000000000	4.00000000000000000000	4.00000000000000000000	4.00000000000000000000	4.00000000000000000000	4.00000000000000000000	4.00000000000000000000	4.00000000000000000000	4.00000000000000000000	4.00000000000000000000	4.00000000000000000000	4.00000000000000000000	4.00000000000000000000
5.00000000000000000000	0.00000000000000000000	4153.84619140625000000000	4133.33300781250000000000	4171.28173828125000000000	4159.48730468750000000000	4121.53857421875000000000	4139.48730468750000000000	4148.71777343750000000000	4176.41015625000000000000	4173.33300781250000000000	4128.71777343750000000000	4177.94873046875000000000	4205.12792968750000000000	4158.97412109375000000000	4164.61523437500000000000	3292.00000000000000000000	10246.00000000000000000000	10226.00000000000000000000	0.00000000000000000000	0.00000000000000000000	0.00000000000000000000	3167.00000000000000000000	774.00000000000000000000	4.00000000000000000000	4.00000000000000000000	4.00000000000000000000	4.00000000000000000000	4.00000000000000000000	4.00000000000000000000	4.00000000000000000000	4.00000000000000000000	4.00000000000000000000	4.00000000000000000000	4.00000000000000000000	4.00000000000000000000	4.00000000000000000000	4.00000000000000000000	4.00000000000000000000	4.00000000000000000000
6.00000000000000000000	0.00000000000000000000	4168.20507812500000000000	4173.84619140625000000000	4164.61523437500000000000	4171.28173828125000000000	4153.33300781250000000000	4172.82031250000000000000	4177.43603515625000000000	4173.33300781250000000000	4174.35888671875000000000	4135.89746093750000000000	4180.00000000000000000000	4204.10253906250000000000	4167.69238281250000000000	4171.79492187500000000000	2967.00000000000000000000	10246.00000000000000000000	10226.00000000000000000000	0.00000000000000000000	0.00000000000000000000	0.00000000000000000000	3167.00000000000000000000	782.00000000000000000000	4.00000000000000000000	4.00000000000000000000	4.00000000000000000000	4.00000000000000000000	4.00000000000000000000	4.00000000000000000000	4.00000000000000000000	4.00000000000000000000	4.00000000000000000000	4.00000000000000000000	4.00000000000000000000	4.00000000000000000000	4.00000000000000000000	4.00000000000000000000	4.00000000000000000000	4.00000000000000000000
7.00000000000000000000	0.00000000000000000000	4172.30761718750000000000	4190.25634765625000000000	4155.89746093750000000000	4168.71777343750000000000	4174.87158203125000000000	4193.33300781250000000000	4186.15380859375000000000	4159.48730468750000000000	4170.76904296875000000000	4136.92285156250000000000	4165.64111328125000000000	4184.61523437500000000000	4161.02539062500000000000	4157.94873046875000000000	3203.00000000000000000000	10246.00000000000000000000	10224.00000000000000000000	0.00000000000000000000	0.00000000000000000000	0.00000000000000000000	3167.00000000000000000000	791.00000000000000000000	4.00000000000000000000	4.00000000000000000000	4.00000000000000000000	4.00000000000000000000	4.00000000000000000000	4.00000000000000000000	4.00000000000000000000	4.00000000000000000000	4.00000000000000000000	4.00000000000000000000	4.00000000000000000000	4.00000000000000000000	4.00000000000000000000	4.00000000000000000000	4.00000000000000000000	4.00000000000000000000
8.00000000000000000000	0.00000000000000000000	4148.71777343750000000000	4143.07666015625000000000	4163.07666015625000000000	4138.97412109375000000000	4133.33300781250000000000	4157.43603515625000000000	4156.41015625000000000000	4132.30761718750000000000	4138.46142578125000000000	4104.61523437500000000000	4133.84619140625000000000	4155.38427734375000000000	4135.89746093750000000000	4134.87158203125000000000	3307.00000000000000000000	10246.00000000000000000000	10224.00000000000000000000	0.00000000000000000000	0.00000000000000000000	0.00000000000000000000	3167.00000000000000000000	798.00000000000000000000	4.00000000000000000000	4.00000000000000000000	4.00000000000000000000	4.00000000000000000000	4.00000000000000000000	4.00000000000000000000	4.00000000000000000000	4.00000000000000000000	4.00000000000000000000	4.00000000000000000000	4.00000000000000000000	4.00000000000000000000	4.00000000000000000000	4.00000000000000000000	4.00000000000000000000	4.00000000000000000000
9.00000000000000000000	0.00000000000000000000	4164.10253906250000000000	4165.12792968750000000000	4152.30761718750000000000	4166.66650390625000000000	4150.25634765625000000000	4171.28173828125000000000	4170.25634765625000000000	4178.46142578125000000000	4176.41015625000000000000	4132.82031250000000000000	4195.38427734375000000000	4207.69238281250000000000	4193.84619140625000000000	4187.17919921875000000000	3002.00000000000000000000	10248.00000000000000000000	10225.00000000000000000000	0.00000000000000000000	0.00000000000000000000	0.00000000000000000000	3167.00000000000000000000	805.00000000000000000000	4.00000000000000000000	4.00000000000000000000	4.00000000000000000000	4.00000000000000000000	4.00000000000000000000	4.00000000000000000000	4.00000000000000000000	4.00000000000000000000	4.00000000000000000000	4.00000000000000000000	4.00000000000000000000	4.00000000000000000000	4.00000000000000000000	4.00000000000000000000	4.00000000000000000000	4.00000000000000000000
10.00000000000000000000	0.00000000000000000000	4146.15380859375000000000	4127.69238281250000000000	4162.05126953125000000000	4152.30761718750000000000	4110.76904296875000000000	4131.28173828125000000000	4136.92285156250000000000	4154.35888671875000000000	4149.23046875000000000000	4104.61523437500000000000	4173.33300781250000000000	4192.30761718750000000000	4159.48730468750000000000	4162.05126953125000000000	3554.00000000000000000000	10248.00000000000000000000	10225.00000000000000000000	0.00000000000000000000	0.00000000000000000000	0.00000000000000000000	3167.00000000000000000000	813.00000000000000000000	4.00000000000000000000	4.00000000000000000000	4.00000000000000000000	4.00000000000000000000	4.00000000000000000000	4.00000000000000000000	4.00000000000000000000	4.00000000000000000000	4.00000000000000000000	4.00000000000000000000	4.00000000000000000000	4.00000000000000000000	4.00000000000000000000	4.00000000000000000000	4.00000000000000000000	4.00000000000000000000
11.00000000000000000000	0.00000000000000000000	4145.64111328125000000000	4137.43603515625000000000	4163.58984375000000000000	4153.84619140625000000000	4132.30761718750000000000	4153.33300781250000000000	4159.48730468750000000000	4160.00000000000000000000	4161.02539062500000000000	4122.05126953125000000000	4164.10253906250000000000	4184.61523437500000000000	4148.71777343750000000000	4148.20507812500000000000	3152.00000000000000000000	10249.00000000000000000000	10225.00000000000000000000	0.00000000000000000000	0.00000000000000000000	0.00000000000000000000	3167.00000000000000000000	820.00000000000000000000	4.00000000000000000000	4.00000000000000000000	4.00000000000000000000	4.00000000000000000000	4.00000000000000000000	4.00000000000000000000	4.00000000000000000000	4.00000000000000000000	4.00000000000000000000	4.00000000000000000000	4.00000000000000000000	4.00000000000000000000	4.00000000000000000000	4.00000000000000000000	4.00000000000000000000	4.00000000000000000000
12.00000000000000000000	0.00000000000000000000	4151.28173828125000000000	4156.41015625000000000000	4160.00000000000000000000	4154.87158203125000000000	4153.33300781250000000000	4171.28173828125000000000	4173.84619140625000000000	4161.53857421875000000000	4171.28173828125000000000	4141.53857421875000000000	4156.92285156250000000000	4180.00000000000000000000	4143.58984375000000000000	4140.51269531250000000000	3453.00000000000000000000	10249.00000000000000000000	10225.00000000000000000000	0.00000000000000000000	0.00000000000000000000	0.00000000000000000000	3167.00000000000000000000	827.00000000000000000000	4.00000000000000000000	4.00000000000000000000	4.00000000000000000000	4.00000000000000000000	4.00000000000000000000	4.00000000000000000000	4.00000000000000000000	4.00000000000000000000	4.00000000000000000000	4.00000000000000000000	4.00000000000000000000	4.00000000000000000000	4.00000000000000000000	4.00000000000000000000	4.00000000000000000000	4.00000000000000000000
13.00000000000000000000	0.00000000000000000000	4142.56396484375000000000	4135.89746093750000000000	4169.74365234375000000000	4138.46142578125000000000	4119.48730468750000000000	4136.92285156250000000000	4145.12792968750000000000	4119.48730468750000000000	4127.69238281250000000000	4102.05126953125000000000	4123.58984375000000000000	4151.28173828125000000000	4109.23046875000000000000	4115.89746093750000000000	3129.00000000000000000000	10248.00000000000000000000	10227.00000000000000000000	0.00000000000000000000	0.00000000000000000000	0.00000000000000000000	3167.00000000000000000000	835.00000000000000000000	4.00000000000000000000	4.00000000000000000000	4.00000000000000000000	4.00000000000000000000	4.00000000000000000000	4.00000000000000000000	4.00000000000000000000	4.00000000000000000000	4.00000000000000000000	4.00000000000000000000	4.00000000000000000000	4.00000000000000000000	4.00000000000000000000	4.00000000000000000000	4.00000000000000000000	4.00000000000000000000
14.00000000000000000000	0.00000000000000000000	4177.94873046875000000000	4182.56396484375000000000	4159.48730468750000000000	4184.10253906250000000000	4157.43603515625000000000	4166.15380859375000000000	4166.15380859375000000000	4154.87158203125000000000	4158.97412109375000000000	4130.25634765625000000000	4188.20507812500000000000	4202.56396484375000000000	4178.97412109375000000000	4177.43603515625000000000	3554.00000000000000000000	10248.00000000000000000000	10227.00000000000000000000	0.00000000000000000000	0.00000000000000000000	0.00000000000000000000	3167.00000000000000000000	842.00000000000000000000	4.00000000000000000000	4.00000000000000000000	4.00000000000000000000	4.00000000000000000000	4.00000000000000000000	4.00000000000000000000	4.00000000000000000000	4.00000000000000000000	4.00000000000000000000	4.00000000000000000000	4.00000000000000000000	4.00000000000000000000	4.00000000000000000000	4.00000000000000000000	4.00000000000000000000	4.00000000000000000000
15.00000000000000000000	0.00000000000000000000	4173.33300781250000000000	4151.79492187500000000000	4168.71777343750000000000	4176.92285156250000000000	4122.05126953125000000000	4132.82031250000000000000	4130.25634765625000000000	4137.43603515625000000000	4135.38427734375000000000	4106.15380859375000000000	4182.56396484375000000000	4200.51269531250000000000	4175.38427734375000000000	4175.89746093750000000000	3152.00000000000000000000	10249.00000000000000000000	10228.00000000000000000000	0.00000000000000000000	0.00000000000000000000	0.00000000000000000000	3167.00000000000000000000	849.00000000000000000000	4.00000000000000000000	4.00000000000000000000	4.00000000000000000000	4.00000000000000000000	4.00000000000000000000	4.00000000000000000000	4.00000000000000000000	4.00000000000000000000	4.00000000000000000000	4.00000000000000000000	4.00000000000000000000	4.00000000000000000000	4.00000000000000000000	4.00000000000000000000	4.00000000000000000000	4.00000000000000000000
16.00000000000000000000	0.00000000000000000000	4167.69238281250000000000	4146.15380859375000000000	4169.74365234375000000000	4166.15380859375000000000	4121.02539062500000000000	4137.94873046875000000000	4140.00000000000000000000	4149.74365234375000000000	4151.79492187500000000000	4116.92285156250000000000	4179.48730468750000000000	4202.05126953125000000000	4167.17919921875000000000	4165.12792968750000000000	0.00000000000000000000	10249.00000000000000000000	10228.00000000000000000000	0.00000000000000000000	0.00000000000000000000	0.00000000000000000000	3167.00000000000000000000	857.00000000000000000000	4.00000000000000000000	4.00000000000000000000	4.00000000000000000000	4.00000000000000000000	4.00000000000000000000	4.00000000000000000000	4.00000000000000000000	4.00000000000000000000	4.00000000000000000000	4.00000000000000000000	4.00000000000000000000	4.00000000000000000000	4.00000000000000000000	4.00000000000000000000	4.00000000000000000000	4.00000000000000000000
17.00000000000000000000	0.00000000000000000000	4164.61523437500000000000	4152.30761718750000000000	4163.58984375000000000000	4158.97412109375000000000	4136.41015625000000000000	4161.02539062500000000000	4164.61523437500000000000	4176.92285156250000000000	4185.64111328125000000000	4153.33300781250000000000	4186.66650390625000000000	4211.79492187500000000000	4163.07666015625000000000	4161.53857421875000000000	0.00000000000000000000	10248.00000000000000000000	10229.00000000000000000000	0.00000000000000000000	0.00000000000000000000	0.00000000000000000000	3167.00000000000000000000	864.00000000000000000000	4.00000000000000000000	4.00000000000000000000	4.00000000000000000000	4.00000000000000000000	4.00000000000000000000	4.00000000000000000000	4.00000000000000000000	4.00000000000000000000	4.00000000000000000000	4.00000000000000000000	4.00000000000000000000	4.00000000000000000000	4.00000000000000000000	4.00000000000000000000	4.00000000000000000000	4.00000000000000000000
18.00000000000000000000	0.00000000000000000000	4146.66650390625000000000	4120.00000000000000000000	4176.92285156250000000000	4130.76904296875000000000	4103.58984375000000000000	4137.94873046875000000000	4143.58984375000000000000	4141.02539062500000000000	4146.66650390625000000000	4121.53857421875000000000	4145.64111328125000000000	4176.92285156250000000000	4117.94873046875000000000	4130.25634765625000000000	0.00000000000000000000	10248.00000000000000000000	10229.00000000000000000000	0.00000000000000000000	0.00000000000000000000	0.00000000000000000000	3167.00000000000000000000	872.00000000000000000000	4.00000000000000000000	4.00000000000000000000	4.00000000000000000000	4.00000000000000000000	4.00000000000000000000	4.00000000000000000000	4.00000000000000000000	4.00000000000000000000	4.00000000000000000000	4.00000000000000000000	4.00000000000000000000	4.00000000000000000000	4.00000000000000000000	4.00000000000000000000	4.00000000000000000000	4.00000000000000000000
19.00000000000000000000	0.00000000000000000000	4175.38427734375000000000	4176.41015625000000000000	4163.07666015625000000000	4168.20507812500000000000	4160.00000000000000000000	4185.12792968750000000000	4174.87158203125000000000	4162.56396484375000000000	4167.69238281250000000000	4145.64111328125000000000	4180.00000000000000000000	4196.92285156250000000000	4167.17919921875000000000	4165.64111328125000000000	0.00000000000000000000	10248.00000000000000000000	10229.00000000000000000000	0.00000000000000000000	0.00000000000000000000	0.00000000000000000000	3167.00000000000000000000	879.00000000000000000000	4.00000000000000000000	4.00000000000000000000	4.00000000000000000000	4.00000000000000000000	4.00000000000000000000	4.00000000000000000000	4.00000000000000000000	4.00000000000000000000	4.00000000000000000000	4.00000000000000000000	4.00000000000000000000	4.00000000000000000000	4.00000000000000000000	4.00000000000000000000	4.00000000000000000000	4.00000000000000000000
20.00000000000000000000	0.00000000000000000000	4157.43603515625000000000	4151.79492187500000000000	4160.51269531250000000000	4158.97412109375000000000	4140.51269531250000000000	4159.48730468750000000000	4142.56396484375000000000	4124.61523437500000000000	4125.64111328125000000000	4111.28173828125000000000	4148.20507812500000000000	4164.61523437500000000000	4145.64111328125000000000	4140.51269531250000000000	0.00000000000000000000	10248.00000000000000000000	10229.00000000000000000000	0.00000000000000000000	0.00000000000000000000	0.00000000000000000000	3167.00000000000000000000	886.00000000000000000000	4.00000000000000000000	4.00000000000000000000	4.00000000000000000000	4.00000000000000000000	4.00000000000000000000	4.00000000000000000000	4.00000000000000000000	4.00000000000000000000	4.00000000000000000000	4.00000000000000000000	4.00000000000000000000	4.00000000000000000000	4.00000000000000000000	4.00000000000000000000	4.00000000000000000000	4.00000000000000000000
21.00000000000000000000	0.00000000000000000000	4138.46142578125000000000	4130.76904296875000000000	4159.48730468750000000000	4148.71777343750000000000	4120.51269531250000000000	4142.05126953125000000000	4130.25634765625000000000	4118.46142578125000000000	4117.43603515625000000000	4095.89721679687500000000	4148.71777343750000000000	4163.58984375000000000000	4137.43603515625000000000	4138.97412109375000000000	0.00000000000000000000	10248.00000000000000000000	10229.00000000000000000000	0.00000000000000000000	0.00000000000000000000	0.00000000000000000000	3167.00000000000000000000	894.00000000000000000000	4.00000000000000000000	4.00000000000000000000	4.00000000000000000000	4.00000000000000000000	4.00000000000000000000	4.00000000000000000000	4.00000000000000000000	4.00000000000000000000	4.00000000000000000000	4.00000000000000000000	4.00000000000000000000	4.00000000000000000000	4.00000000000000000000	4.00000000000000000000	4.00000000000000000000	4.00000000000000000000
22.00000000000000000000	0.00000000000000000000	4161.02539062500000000000	4155.38427734375000000000	4158.97412109375000000000	4171.79492187500000000000	4142.05126953125000000000	4164.61523437500000000000	4157.43603515625000000000	4177.94873046875000000000	4182.56396484375000000000	4148.20507812500000000000	4209.23046875000000000000	4220.00000000000000000000	4179.48730468750000000000	4180.51269531250000000000	0.00000000000000000000	10248.00000000000000000000	10229.00000000000000000000	0.00000000000000000000	0.00000000000000000000	0.00000000000000000000	3167.00000000000000000000	901.00000000000000000000	4.00000000000000000000	4.00000000000000000000	4.00000000000000000000	4.00000000000000000000	4.00000000000000000000	4.00000000000000000000	4.00000000000000000000	4.00000000000000000000	4.00000000000000000000	4.00000000000000000000	4.00000000000000000000	4.00000000000000000000	4.00000000000000000000	4.00000000000000000000	4.00000000000000000000	4.00000000000000000000
23.00000000000000000000	0.00000000000000000000	4160.51269531250000000000	4134.35888671875000000000	4178.46142578125000000000	4158.46142578125000000000	4120.51269531250000000000	4148.71777343750000000000	4151.79492187500000000000	4172.30761718750000000000	4173.33300781250000000000	4144.10253906250000000000	4193.33300781250000000000	4212.30761718750000000000	4155.38427734375000000000	4162.05126953125000000000	0.00000000000000000000	10248.00000000000000000000	10228.00000000000000000000	0.00000000000000000000	0.00000000000000000000	0.00000000000000000000	3167.00000000000000000000	908.00000000000000000000	4.00000000000000000000	4.00000000000000000000	4.00000000000000000000	4.00000000000000000000	4.00000000000000000000	4.00000000000000000000	4.00000000000000000000	4.00000000000000000000	4.00000000000000000000	4.00000000000000000000	4.00000000000000000000	4.00000000000000000000	4.00000000000000000000	4.00000000000000000000	4.00000000000000000000	4.00000000000000000000
24.00000000000000000000	0.00000000000000000000	4176.92285156250000000000	4182.05126953125000000000	4164.61523437500000000000	4178.97412109375000000000	4167.69238281250000000000	4193.84619140625000000000	4188.71777343750000000000	4180.51269531250000000000	4184.10253906250000000000	4165.12792968750000000000	4207.69238281250000000000	4219.48730468750000000000	4182.56396484375000000000	4181.02539062500000000000	0.00000000000000000000	10248.00000000000000000000	10228.00000000000000000000	0.00000000000000000000	0.00000000000000000000	0.00000000000000000000	3167.00000000000000000000	916.00000000000000000000	4.00000000000000000000	4.00000000000000000000	4.00000000000000000000	4.00000000000000000000	4.00000000000000000000	4.00000000000000000000	4.00000000000000000000	4.00000000000000000000	4.00000000000000000000	4.00000000000000000000	4.00000000000000000000	4.00000000000000000000	4.00000000000000000000	4.00000000000000000000	4.00000000000000000000	4.00000000000000000000
25.00000000000000000000	0.00000000000000000000	4173.33300781250000000000	4178.46142578125000000000	4166.15380859375000000000	4171.79492187500000000000	4156.92285156250000000000	4178.46142578125000000000	4170.25634765625000000000	4138.97412109375000000000	4149.74365234375000000000	4140.00000000000000000000	4171.79492187500000000000	4187.17919921875000000000	4162.56396484375000000000	4161.53857421875000000000	0.00000000000000000000	10247.00000000000000000000	10227.00000000000000000000	0.00000000000000000000	0.00000000000000000000	0.00000000000000000000	3167.00000000000000000000	924.00000000000000000000	4.00000000000000000000	4.00000000000000000000	4.00000000000000000000	4.00000000000000000000	4.00000000000000000000	4.00000000000000000000	4.00000000000000000000	4.00000000000000000000	4.00000000000000000000	4.00000000000000000000	4.00000000000000000000	4.00000000000000000000	4.00000000000000000000	4.00000000000000000000	4.00000000000000000000	4.00000000000000000000
26.00000000000000000000	0.00000000000000000000	4182.56396484375000000000	4179.48730468750000000000	4174.35888671875000000000	4176.92285156250000000000	4151.79492187500000000000	4172.82031250000000000000	4165.64111328125000000000	4140.00000000000000000000	4146.66650390625000000000	4134.35888671875000000000	4179.48730468750000000000	4196.41015625000000000000	4168.71777343750000000000	4169.74365234375000000000	0.00000000000000000000	10247.00000000000000000000	10227.00000000000000000000	0.00000000000000000000	0.00000000000000000000	0.00000000000000000000	3167.00000000000000000000	932.00000000000000000000	4.00000000000000000000	4.00000000000000000000	4.00000000000000000000	4.00000000000000000000	4.00000000000000000000	4.00000000000000000000	4.00000000000000000000	4.00000000000000000000	4.00000000000000000000	4.00000000000000000000	4.00000000000000000000	4.00000000000000000000	4.00000000000000000000	4.00000000000000000000	4.00000000000000000000	4.00000000000000000000
27.00000000000000000000	0.00000000000000000000	4196.92285156250000000000	4194.87158203125000000000	4163.58984375000000000000	4197.94873046875000000000	4165.64111328125000000000	4180.51269531250000000000	4174.35888671875000000000	4185.64111328125000000000	4185.12792968750000000000	4163.58984375000000000000	4236.92285156250000000000	4244.10253906250000000000	4217.43603515625000000000	4213.84619140625000000000	0.00000000000000000000	10246.00000000000000000000	10227.00000000000000000000	0.00000000000000000000	0.00000000000000000000	0.00000000000000000000	3167.00000000000000000000	941.00000000000000000000	4.00000000000000000000	4.00000000000000000000	4.00000000000000000000	4.00000000000000000000	4.00000000000000000000	4.00000000000000000000	4.00000000000000000000	4.00000000000000000000	4.00000000000000000000	4.00000000000000000000	4.00000000000000000000	4.00000000000000000000	4.00000000000000000000	4.00000000000000000000	4.00000000000000000000	4.00000000000000000000
28.00000000000000000000	0.00000000000000000000	4166.15380859375000000000	4134.35888671875000000000	4171.79492187500000000000	4162.56396484375000000000	4108.71777343750000000000	4123.58984375000000000000	4131.28173828125000000000	4147.17919921875000000000	4146.15380859375000000000	4125.64111328125000000000	4196.92285156250000000000	4204.10253906250000000000	4173.33300781250000000000	4176.41015625000000000000	0.00000000000000000000	10246.00000000000000000000	10227.00000000000000000000	0.00000000000000000000	0.00000000000000000000	0.00000000000000000000	3167.00000000000000000000	949.00000000000000000000	4.00000000000000000000	4.00000000000000000000	4.00000000000000000000	4.00000000000000000000	4.00000000000000000000	4.00000000000000000000	4.00000000000000000000	4.00000000000000000000	4.00000000000000000000	4.00000000000000000000	4.00000000000000000000	4.00000000000000000000	4.00000000000000000000	4.00000000000000000000	4.00000000000000000000	4.00000000000000000000
29.00000000000000000000	0.00000000000000000000	4174.35888671875000000000	4167.69238281250000000000	4164.61523437500000000000	4170.76904296875000000000	4148.20507812500000000000	4170.25634765625000000000	4169.23046875000000000000	4168.71777343750000000000	4177.94873046875000000000	4161.02539062500000000000	4204.10253906250000000000	4208.20507812500000000000	4180.51269531250000000000	4175.38427734375000000000	0.00000000000000000000	10245.00000000000000000000	10227.00000000000000000000	0.00000000000000000000	0.00000000000000000000	0.00000000000000000000	3167.00000000000000000000	957.00000000000000000000	4.00000000000000000000	4.00000000000000000000	4.00000000000000000000	4.00000000000000000000	4.00000000000000000000	4.00000000000000000000	4.00000000000000000000	4.00000000000000000000	4.00000000000000000000	4.00000000000000000000	4.00000000000000000000	4.00000000000000000000	4.00000000000000000000	4.00000000000000000000	4.00000000000000000000	4.00000000000000000000
30.00000000000000000000	0.00000000000000000000	4166.15380859375000000000	4168.20507812500000000000	4166.15380859375000000000	4155.38427734375000000000	4150.76904296875000000000	4176.92285156250000000000	4172.30761718750000000000	4158.46142578125000000000	4175.38427734375000000000	4162.56396484375000000000	4172.30761718750000000000	4186.66650390625000000000	4147.17919921875000000000	4147.69238281250000000000	0.00000000000000000000	10245.00000000000000000000	10227.00000000000000000000	0.00000000000000000000	0.00000000000000000000	0.00000000000000000000	3167.00000000000000000000	966.00000000000000000000	4.00000000000000000000	4.00000000000000000000	4.00000000000000000000	4.00000000000000000000	4.00000000000000000000	4.00000000000000000000	4.00000000000000000000	4.00000000000000000000	4.00000000000000000000	4.00000000000000000000	4.00000000000000000000	4.00000000000000000000	4.00000000000000000000	4.00000000000000000000	4.00000000000000000000	4.00000000000000000000
31.00000000000000000000	0.00000000000000000000	4162.56396484375000000000	4151.79492187500000000000	4168.20507812500000000000	4150.25634765625000000000	4138.46142578125000000000	4157.43603515625000000000	4157.43603515625000000000	4139.48730468750000000000	4154.87158203125000000000	4136.92285156250000000000	4153.84619140625000000000	4171.79492187500000000000	4138.46142578125000000000	4136.92285156250000000000	0.00000000000000000000	10246.00000000000000000000	10227.00000000000000000000	0.00000000000000000000	0.00000000000000000000	0.00000000000000000000	3167.00000000000000000000	974.00000000000000000000	4.00000000000000000000	4.00000000000000000000	4.00000000000000000000	4.00000000000000000000	4.00000000000000000000	4.00000000000000000000	4.00000000000000000000	4.00000000000000000000	4.00000000000000000000	4.00000000000000000000	4.00000000000000000000	4.00000000000000000000	4.00000000000000000000	4.00000000000000000000	4.00000000000000000000	4.00000000000000000000
32.00000000000000000000	0.00000000000000000000	4183.07666015625000000000	4176.92285156250000000000	4149.74365234375000000000	4181.53857421875000000000	4163.07666015625000000000	4171.28173828125000000000	4162.05126953125000000000	4157.94873046875000000000	4167.17919921875000000000	4145.64111328125000000000	4199.48730468750000000000	4201.02539062500000000000	4195.89746093750000000000	4177.43603515625000000000	0.00000000000000000000	10246.00000000000000000000	10227.00000000000000000000	0.00000000000000000000	0.00000000000000000000	0.00000000000000000000	3167.00000000000000000000	983.00000000000000000000	4.00000000000000000000	4.00000000000000000000	4.00000000000000000000	4.00000000000000000000	4.00000000000000000000	4.00000000000000000000	4.00000000000000000000	4.00000000000000000000	4.00000000000000000000	4.00000000000000000000	4.00000000000000000000	4.00000000000000000000	4.00000000000000000000	4.00000000000000000000	4.00000000000000000000	4.00000000000000000000
33.00000000000000000000	0.00000000000000000000	4156.92285156250000000000	4135.89746093750000000000	4158.97412109375000000000	4154.35888671875000000000	4114.87158203125000000000	4126.15380859375000000000	4121.02539062500000000000	4111.79492187500000000000	4112.82031250000000000000	4101.53857421875000000000	4165.12792968750000000000	4164.10253906250000000000	4155.89746093750000000000	4142.56396484375000000000	0.00000000000000000000	10245.00000000000000000000	10228.00000000000000000000	0.00000000000000000000	0.00000000000000000000	0.00000000000000000000	3167.00000000000000000000	991.00000000000000000000	4.00000000000000000000	4.00000000000000000000	4.00000000000000000000	4.00000000000000000000	4.00000000000000000000	4.00000000000000000000	4.00000000000000000000	4.00000000000000000000	4.00000000000000000000	4.00000000000000000000	4.00000000000000000000	4.00000000000000000000	4.00000000000000000000	4.00000000000000000000	4.00000000000000000000	4.00000000000000000000
34.00000000000000000000	0.00000000000000000000	4164.61523437500000000000	4162.05126953125000000000	4161.02539062500000000000	4167.69238281250000000000	4146.66650390625000000000	4162.05126953125000000000	4156.92285156250000000000	4156.41015625000000000000	4159.48730468750000000000	4144.61523437500000000000	4194.87158203125000000000	4192.82031250000000000000	4167.69238281250000000000	4154.35888671875000000000	0.00000000000000000000	10245.00000000000000000000	10228.00000000000000000000	0.00000000000000000000	0.00000000000000000000	0.00000000000000000000	3167.00000000000000000000	999.00000000000000000000	4.00000000000000000000	4.00000000000000000000	4.00000000000000000000	4.00000000000000000000	4.00000000000000000000	4.00000000000000000000	4.00000000000000000000	4.00000000000000000000	4.00000000000000000000	4.00000000000000000000	4.00000000000000000000	4.00000000000000000000	4.00000000000000000000	4.00000000000000000000	4.00000000000000000000	4.00000000000000000000
35.00000000000000000000	0.00000000000000000000	4161.53857421875000000000	4152.82031250000000000000	4166.66650390625000000000	4163.07666015625000000000	4148.20507812500000000000	4168.71777343750000000000	4165.64111328125000000000	4183.07666015625000000000	4191.79492187500000000000	4169.23046875000000000000	4205.64111328125000000000	4213.33300781250000000000	4161.53857421875000000000	4155.89746093750000000000	0.00000000000000000000	10246.00000000000000000000	10227.00000000000000000000	0.00000000000000000000	0.00000000000000000000	0.00000000000000000000	3168.00000000000000000000	8.00000000000000000000	4.00000000000000000000	4.00000000000000000000	4.00000000000000000000	4.00000000000000000000	4.00000000000000000000	4.00000000000000000000	4.00000000000000000000	4.00000000000000000000	4.00000000000000000000	4.00000000000000000000	4.00000000000000000000	4.00000000000000000000	4.00000000000000000000	4.00000000000000000000	4.00000000000000000000	4.00000000000000000000
36.00000000000000000000	0.00000000000000000000	4158.46142578125000000000	4143.58984375000000000000	4173.84619140625000000000	4152.30761718750000000000	4134.87158203125000000000	4154.87158203125000000000	4156.92285156250000000000	4158.46142578125000000000	4167.17919921875000000000	4149.74365234375000000000	4186.66650390625000000000	4201.02539062500000000000	4150.76904296875000000000	4147.69238281250000000000	0.00000000000000000000	10246.00000000000000000000	10227.00000000000000000000	0.00000000000000000000	0.00000000000000000000	0.00000000000000000000	3168.00000000000000000000	16.00000000000000000000	4.00000000000000000000	4.00000000000000000000	4.00000000000000000000	4.00000000000000000000	4.00000000000000000000	4.00000000000000000000	4.00000000000000000000	4.00000000000000000000	4.00000000000000000000	4.00000000000000000000	4.00000000000000000000	4.00000000000000000000	4.00000000000000000000	4.00000000000000000000	4.00000000000000000000	4.00000000000000000000
37.00000000000000000000	0.00000000000000000000	4198.46142578125000000000	4216.92285156250000000000	4163.07666015625000000000	4196.92285156250000000000	4195.89746093750000000000	4202.56396484375000000000	4192.82031250000000000000	4174.87158203125000000000	4187.69238281250000000000	4179.48730468750000000000	4221.02539062500000000000	4225.64111328125000000000	4206.66650390625000000000	4188.71777343750000000000	0.00000000000000000000	10247.00000000000000000000	10227.00000000000000000000	0.00000000000000000000	0.00000000000000000000	0.00000000000000000000	3168.00000000000000000000	23.00000000000000000000	4.00000000000000000000	4.00000000000000000000	4.00000000000000000000	4.00000000000000000000	4.00000000000000000000	4.00000000000000000000	4.00000000000000000000	4.00000000000000000000	4.00000000000000000000	4.00000000000000000000	4.00000000000000000000	4.00000000000000000000	4.00000000000000000000	4.00000000000000000000	4.00000000000000000000	4.00000000000000000000
38.00000000000000000000	0.00000000000000000000	4193.33300781250000000000	4203.07666015625000000000	4173.33300781250000000000	4184.61523437500000000000	4175.89746093750000000000	4179.48730468750000000000	4166.15380859375000000000	4138.97412109375000000000	4149.74365234375000000000	4143.58984375000000000000	4190.25634765625000000000	4196.41015625000000000000	4177.94873046875000000000	4168.20507812500000000000	0.00000000000000000000	10247.00000000000000000000	10227.00000000000000000000	0.00000000000000000000	0.00000000000000000000	0.00000000000000000000	3168.00000000000000000000	31.00000000000000000000	4.00000000000000000000	4.00000000000000000000	4.00000000000000000000	4.00000000000000000000	4.00000000000000000000	4.00000000000000000000	4.00000000000000000000	4.00000000000000000000	4.00000000000000000000	4.00000000000000000000	4.00000000000000000000	4.00000000000000000000	4.00000000000000000000	4.00000000000000000000	4.00000000000000000000	4.00000000000000000000
39.00000000000000000000	0.00000000000000000000	4199.48730468750000000000	4212.30761718750000000000	4167.17919921875000000000	4191.79492187500000000000	4188.71777343750000000000	4190.25634765625000000000	4173.84619140625000000000	4169.74365234375000000000	4175.89746093750000000000	4155.89746093750000000000	4224.61523437500000000000	4221.02539062500000000000	4202.56396484375000000000	4191.28173828125000000000	0.00000000000000000000	10248.00000000000000000000	10227.00000000000000000000	0.00000000000000000000	0.00000000000000000000	0.00000000000000000000	3168.00000000000000000000	38.00000000000000000000	4.00000000000000000000	4.00000000000000000000	4.00000000000000000000	4.00000000000000000000	4.00000000000000000000	4.00000000000000000000	4.00000000000000000000	4.00000000000000000000	4.00000000000000000000	4.00000000000000000000	4.00000000000000000000	4.00000000000000000000	4.00000000000000000000	4.00000000000000000000	4.00000000000000000000	4.00000000000000000000
40.00000000000000000000	0.00000000000000000000	4192.82031250000000000000	4190.25634765625000000000	4164.61523437500000000000	4186.15380859375000000000	4166.15380859375000000000	4169.23046875000000000000	4162.05126953125000000000	4187.69238281250000000000	4190.25634765625000000000	4165.64111328125000000000	4238.97412109375000000000	4234.35888671875000000000	4209.23046875000000000000	4198.46142578125000000000	0.00000000000000000000	10248.00000000000000000000	10227.00000000000000000000	0.00000000000000000000	0.00000000000000000000	0.00000000000000000000	3168.00000000000000000000	45.00000000000000000000	4.00000000000000000000	4.00000000000000000000	4.00000000000000000000	4.00000000000000000000	4.00000000000000000000	4.00000000000000000000	4.00000000000000000000	4.00000000000000000000	4.00000000000000000000	4.00000000000000000000	4.00000000000000000000	4.00000000000000000000	4.00000000000000000000	4.00000000000000000000	4.00000000000000000000	4.00000000000000000000
41.00000000000000000000	0.00000000000000000000	4166.66650390625000000000	4146.15380859375000000000	4172.30761718750000000000	4156.41015625000000000000	4128.20507812500000000000	4140.51269531250000000000	4143.58984375000000000000	4154.35888671875000000000	4155.38427734375000000000	4137.94873046875000000000	4198.97412109375000000000	4203.58984375000000000000	4164.61523437500000000000	4163.58984375000000000000	0.00000000000000000000	10248.00000000000000000000	10227.00000000000000000000	0.00000000000000000000	0.00000000000000000000	0.00000000000000000000	3168.00000000000000000000	53.00000000000000000000	4.00000000000000000000	4.00000000000000000000	4.00000000000000000000	4.00000000000000000000	4.00000000000000000000	4.00000000000000000000	4.00000000000000000000	4.00000000000000000000	4.00000000000000000000	4.00000000000000000000	4.00000000000000000000	4.00000000000000000000	4.00000000000000000000	4.00000000000000000000	4.00000000000000000000	4.00000000000000000000
42.00000000000000000000	0.00000000000000000000	4175.38427734375000000000	4187.17919921875000000000	4158.97412109375000000000	4170.25634765625000000000	4184.61523437500000000000	4195.89746093750000000000	4185.64111328125000000000	4170.76904296875000000000	4178.46142578125000000000	4167.69238281250000000000	4208.71777343750000000000	4208.20507812500000000000	4177.94873046875000000000	4169.74365234375000000000	0.00000000000000000000	10248.00000000000000000000	10227.00000000000000000000	0.00000000000000000000	0.00000000000000000000	0.00000000000000000000	3168.00000000000000000000	60.00000000000000000000	4.00000000000000000000	4.00000000000000000000	4.00000000000000000000	4.00000000000000000000	4.00000000000000000000	4.00000000000000000000	4.00000000000000000000	4.00000000000000000000	4.00000000000000000000	4.00000000000000000000	4.00000000000000000000	4.00000000000000000000	4.00000000000000000000	4.00000000000000000000	4.00000000000000000000	4.00000000000000000000
43.00000000000000000000	0.00000000000000000000	4158.97412109375000000000	4167.69238281250000000000	4167.69238281250000000000	4154.35888671875000000000	4163.58984375000000000000	4175.89746093750000000000	4166.15380859375000000000	4136.92285156250000000000	4144.10253906250000000000	4135.89746093750000000000	4164.10253906250000000000	4164.10253906250000000000	4138.97412109375000000000	4130.76904296875000000000	0.00000000000000000000	10249.00000000000000000000	10227.00000000000000000000	0.00000000000000000000	0.00000000000000000000	0.00000000000000000000	3168.00000000000000000000	67.00000000000000000000	4.00000000000000000000	4.00000000000000000000	4.00000000000000000000	4.00000000000000000000	4.00000000000000000000	4.00000000000000000000	4.00000000000000000000	4.00000000000000000000	4.00000000000000000000	4.00000000000000000000	4.00000000000000000000	4.00000000000000000000	4.00000000000000000000	4.00000000000000000000	4.00000000000000000000	4.00000000000000000000
44.00000000000000000000	0.00000000000000000000	4172.30761718750000000000	4184.10253906250000000000	4164.10253906250000000000	4180.51269531250000000000	4166.15380859375000000000	4178.46142578125000000000	4170.76904296875000000000	4156.41015625000000000000	4156.92285156250000000000	4138.97412109375000000000	4198.97412109375000000000	4186.66650390625000000000	4176.92285156250000000000	4161.53857421875000000000	0.00000000000000000000	10249.00000000000000000000	10227.00000000000000000000	0.00000000000000000000	0.00000000000000000000	0.00000000000000000000	3168.00000000000000000000	75.00000000000000000000	4.00000000000000000000	4.00000000000000000000	4.00000000000000000000	4.00000000000000000000	4.00000000000000000000	4.00000000000000000000	4.00000000000000000000	4.00000000000000000000	4.00000000000000000000	4.00000000000000000000	4.00000000000000000000	4.00000000000000000000	4.00000000000000000000	4.00000000000000000000	4.00000000000000000000	4.00000000000000000000
45.00000000000000000000	0.00000000000000000000	4178.46142578125000000000	4178.46142578125000000000	4156.92285156250000000000	4189.74365234375000000000	4155.89746093750000000000	4162.56396484375000000000	4153.33300781250000000000	4169.23046875000000000000	4166.66650390625000000000	4144.61523437500000000000	4234.35888671875000000000	4215.38427734375000000000	4209.74365234375000000000	4193.84619140625000000000	0.00000000000000000000	10249.00000000000000000000	10226.00000000000000000000	0.00000000000000000000	0.00000000000000000000	0.00000000000000000000	3168.00000000000000000000	82.00000000000000000000	4.00000000000000000000	4.00000000000000000000	4.00000000000000000000	4.00000000000000000000	4.00000000000000000000	4.00000000000000000000	4.00000000000000000000	4.00000000000000000000	4.00000000000000000000	4.00000000000000000000	4.00000000000000000000	4.00000000000000000000	4.00000000000000000000	4.00000000000000000000	4.00000000000000000000	4.00000000000000000000
46.00000000000000000000	0.00000000000000000000	4156.41015625000000000000	4138.46142578125000000000	4168.71777343750000000000	4156.41015625000000000000	4119.48730468750000000000	4126.15380859375000000000	4127.17919921875000000000	4141.53857421875000000000	4140.51269531250000000000	4124.10253906250000000000	4202.05126953125000000000	4189.74365234375000000000	4174.87158203125000000000	4166.15380859375000000000	0.00000000000000000000	10249.00000000000000000000	10226.00000000000000000000	0.00000000000000000000	0.00000000000000000000	0.00000000000000000000	3168.00000000000000000000	90.00000000000000000000	4.00000000000000000000	4.00000000000000000000	4.00000000000000000000	4.00000000000000000000	4.00000000000000000000	4.00000000000000000000	4.00000000000000000000	4.00000000000000000000	4.00000000000000000000	4.00000000000000000000	4.00000000000000000000	4.00000000000000000000	4.00000000000000000000	4.00000000000000000000	4.00000000000000000000	4.00000000000000000000
47.00000000000000000000	0.00000000000000000000	4179.48730468750000000000	4186.66650390625000000000	4163.58984375000000000000	4175.89746093750000000000	4171.28173828125000000000	4182.56396484375000000000	4180.00000000000000000000	4185.64111328125000000000	4196.41015625000000000000	4182.05126953125000000000	4231.28173828125000000000	4219.48730468750000000000	4202.05126953125000000000	4185.12792968750000000000	0.00000000000000000000	10248.00000000000000000000	10226.00000000000000000000	0.00000000000000000000	0.00000000000000000000	0.00000000000000000000	3168.00000000000000000000	98.00000000000000000000	4.00000000000000000000	4.00000000000000000000	4.00000000000000000000	4.00000000000000000000	4.00000000000000000000	4.00000000000000000000	4.00000000000000000000	4.00000000000000000000	4.00000000000000000000	4.00000000000000000000	4.00000000000000000000	4.00000000000000000000	4.00000000000000000000	4.00000000000000000000	4.00000000000000000000	4.00000000000000000000
48.00000000000000000000	0.00000000000000000000	4171.28173828125000000000	4169.23046875000000000000	4174.35888671875000000000	4154.87158203125000000000	4150.76904296875000000000	4170.76904296875000000000	4168.71777343750000000000	4159.48730468750000000000	4174.35888671875000000000	4165.12792968750000000000	4190.76904296875000000000	4194.35888671875000000000	4158.46142578125000000000	4151.28173828125000000000	0.00000000000000000000	10248.00000000000000000000	10226.00000000000000000000	0.00000000000000000000	0.00000000000000000000	0.00000000000000000000	3168.00000000000000000000	106.00000000000000000000	4.00000000000000000000	4.00000000000000000000	4.00000000000000000000	4.00000000000000000000	4.00000000000000000000	4.00000000000000000000	4.00000000000000000000	4.00000000000000000000	4.00000000000000000000	4.00000000000000000000	4.00000000000000000000	4.00000000000000000000	4.00000000000000000000	4.00000000000000000000	4.00000000000000000000	4.00000000000000000000
49.00000000000000000000	0.00000000000000000000	4177.94873046875000000000	4186.66650390625000000000	4168.20507812500000000000	4166.15380859375000000000	4164.61523437500000000000	4179.48730468750000000000	4175.89746093750000000000	4154.87158203125000000000	4166.66650390625000000000	4156.92285156250000000000	4191.28173828125000000000	4191.79492187500000000000	4168.20507812500000000000	4161.02539062500000000000	0.00000000000000000000	10250.00000000000000000000	10225.00000000000000000000	0.00000000000000000000	0.00000000000000000000	0.00000000000000000000	3168.00000000000000000000	115.00000000000000000000	4.00000000000000000000	4.00000000000000000000	4.00000000000000000000	4.00000000000000000000	4.00000000000000000000	4.00000000000000000000	4.00000000000000000000	4.00000000000000000000	4.00000000000000000000	4.00000000000000000000	4.00000000000000000000	4.00000000000000000000	4.00000000000000000000	4.00000000000000000000	4.00000000000000000000	4.00000000000000000000
50.00000000000000000000	0.00000000000000000000	4194.35888671875000000000	4209.74365234375000000000	4154.35888671875000000000	4193.33300781250000000000	4184.61523437500000000000	4186.15380859375000000000	4177.43603515625000000000	4166.66650390625000000000	4174.35888671875000000000	4163.07666015625000000000	4220.00000000000000000000	4212.30761718750000000000	4212.82031250000000000000	4195.89746093750000000000	0.00000000000000000000	10250.00000000000000000000	10225.00000000000000000000	0.00000000000000000000	0.00000000000000000000	0.00000000000000000000	3168.00000000000000000000	123.00000000000000000000	4.00000000000000000000	4.00000000000000000000	4.00000000000000000000	4.00000000000000000000	4.00000000000000000000	4.00000000000000000000	4.00000000000000000000	4.00000000000000000000	4.00000000000000000000	4.00000000000000000000	4.00000000000000000000	4.00000000000000000000	4.00000000000000000000	4.00000000000000000000	4.00000000000000000000	4.00000000000000000000
51.00000000000000000000	0.00000000000000000000	4185.64111328125000000000	4185.12792968750000000000	4171.28173828125000000000	4179.48730468750000000000	4152.82031250000000000000	4155.89746093750000000000	4149.74365234375000000000	4146.66650390625000000000	4147.17919921875000000000	4133.84619140625000000000	4206.15380859375000000000	4204.10253906250000000000	4194.87158203125000000000	4182.56396484375000000000	0.00000000000000000000	10249.00000000000000000000	10225.00000000000000000000	0.00000000000000000000	0.00000000000000000000	0.00000000000000000000	3168.00000000000000000000	131.00000000000000000000	4.00000000000000000000	4.00000000000000000000	4.00000000000000000000	4.00000000000000000000	4.00000000000000000000	4.00000000000000000000	4.00000000000000000000	4.00000000000000000000	4.00000000000000000000	4.00000000000000000000	4.00000000000000000000	4.00000000000000000000	4.00000000000000000000	4.00000000000000000000	4.00000000000000000000	4.00000000000000000000
52.00000000000000000000	0.00000000000000000000	4198.97412109375000000000	4218.97412109375000000000	4169.74365234375000000000	4193.33300781250000000000	4184.61523437500000000000	4194.35888671875000000000	4189.74365234375000000000	4203.58984375000000000000	4207.69238281250000000000	4185.64111328125000000000	4256.41015625000000000000	4244.10253906250000000000	4223.07666015625000000000	4208.20507812500000000000	0.00000000000000000000	10249.00000000000000000000	10225.00000000000000000000	0.00000000000000000000	0.00000000000000000000	0.00000000000000000000	3168.00000000000000000000	140.00000000000000000000	4.00000000000000000000	4.00000000000000000000	4.00000000000000000000	4.00000000000000000000	4.00000000000000000000	4.00000000000000000000	4.00000000000000000000	4.00000000000000000000	4.00000000000000000000	4.00000000000000000000	4.00000000000000000000	4.00000000000000000000	4.00000000000000000000	4.00000000000000000000	4.00000000000000000000	4.00000000000000000000
53.00000000000000000000	0.00000000000000000000	4163.58984375000000000000	4161.02539062500000000000	4173.33300781250000000000	4154.87158203125000000000	4140.00000000000000000000	4162.56396484375000000000	4168.71777343750000000000	4188.20507812500000000000	4193.33300781250000000000	4177.94873046875000000000	4223.07666015625000000000	4213.84619140625000000000	4176.41015625000000000000	4165.64111328125000000000	0.00000000000000000000	10246.00000000000000000000	10225.00000000000000000000	0.00000000000000000000	0.00000000000000000000	0.00000000000000000000	3168.00000000000000000000	148.00000000000000000000	4.00000000000000000000	4.00000000000000000000	4.00000000000000000000	4.00000000000000000000	4.00000000000000000000	4.00000000000000000000	4.00000000000000000000	4.00000000000000000000	4.00000000000000000000	4.00000000000000000000	4.00000000000000000000	4.00000000000000000000	4.00000000000000000000	4.00000000000000000000	4.00000000000000000000	4.00000000000000000000
54.00000000000000000000	0.00000000000000000000	4159.48730468750000000000	4155.38427734375000000000	4168.20507812500000000000	4155.89746093750000000000	4154.35888671875000000000	4174.35888671875000000000	4175.89746093750000000000	4173.33300781250000000000	4176.41015625000000000000	4172.30761718750000000000	4211.28173828125000000000	4197.43603515625000000000	4171.79492187500000000000	4153.33300781250000000000	0.00000000000000000000	10246.00000000000000000000	10225.00000000000000000000	0.00000000000000000000	0.00000000000000000000	0.00000000000000000000	3168.00000000000000000000	156.00000000000000000000	4.00000000000000000000	4.00000000000000000000	4.00000000000000000000	4.00000000000000000000	4.00000000000000000000	4.00000000000000000000	4.00000000000000000000	4.00000000000000000000	4.00000000000000000000	4.00000000000000000000	4.00000000000000000000	4.00000000000000000000	4.00000000000000000000	4.00000000000000000000	4.00000000000000000000	4.00000000000000000000
55.00000000000000000000	0.00000000000000000000	4189.74365234375000000000	4209.23046875000000000000	4158.46142578125000000000	4192.30761718750000000000	4209.23046875000000000000	4211.79492187500000000000	4197.43603515625000000000	4175.89746093750000000000	4183.07666015625000000000	4184.61523437500000000000	4230.25634765625000000000	4206.15380859375000000000	4205.12792968750000000000	4177.43603515625000000000	0.00000000000000000000	10245.00000000000000000000	10224.00000000000000000000	0.00000000000000000000	0.00000000000000000000	0.00000000000000000000	3168.00000000000000000000	165.00000000000000000000	4.00000000000000000000	4.00000000000000000000	4.00000000000000000000	4.00000000000000000000	4.00000000000000000000	4.00000000000000000000	4.00000000000000000000	4.00000000000000000000	4.00000000000000000000	4.00000000000000000000	4.00000000000000000000	4.00000000000000000000	4.00000000000000000000	4.00000000000000000000	4.00000000000000000000	4.00000000000000000000
56.00000000000000000000	0.00000000000000000000	4174.87158203125000000000	4177.94873046875000000000	4170.25634765625000000000	4170.76904296875000000000	4158.97412109375000000000	4167.17919921875000000000	4157.94873046875000000000	4125.64111328125000000000	4135.38427734375000000000	4134.87158203125000000000	4182.56396484375000000000	4170.25634765625000000000	4166.66650390625000000000	4150.76904296875000000000	0.00000000000000000000	10245.00000000000000000000	10224.00000000000000000000	0.00000000000000000000	0.00000000000000000000	0.00000000000000000000	3168.00000000000000000000	172.00000000000000000000	4.00000000000000000000	4.00000000000000000000	4.00000000000000000000	4.00000000000000000000	4.00000000000000000000	4.00000000000000000000	4.00000000000000000000	4.00000000000000000000	4.00000000000000000000	4.00000000000000000000	4.00000000000000000000	4.00000000000000000000	4.00000000000000000000	4.00000000000000000000	4.00000000000000000000	4.00000000000000000000
57.00000000000000000000	0.00000000000000000000	4184.61523437500000000000	4190.76904296875000000000	4160.00000000000000000000	4183.58984375000000000000	4165.12792968750000000000	4178.46142578125000000000	4169.23046875000000000000	4164.61523437500000000000	4171.28173828125000000000	4158.97412109375000000000	4224.61523437500000000000	4211.79492187500000000000	4202.56396484375000000000	4188.20507812500000000000	0.00000000000000000000	10248.00000000000000000000	10225.00000000000000000000	0.00000000000000000000	0.00000000000000000000	0.00000000000000000000	3168.00000000000000000000	179.00000000000000000000	4.00000000000000000000	4.00000000000000000000	4.00000000000000000000	4.00000000000000000000	4.00000000000000000000	4.00000000000000000000	4.00000000000000000000	4.00000000000000000000	4.00000000000000000000	4.00000000000000000000	4.00000000000000000000	4.00000000000000000000	4.00000000000000000000	4.00000000000000000000	4.00000000000000000000	4.00000000000000000000
58.00000000000000000000	0.00000000000000000000	4180.51269531250000000000	4165.64111328125000000000	4168.20507812500000000000	4177.94873046875000000000	4145.64111328125000000000	4153.84619140625000000000	4150.76904296875000000000	4173.33300781250000000000	4170.76904296875000000000	4159.48730468750000000000	4236.92285156250000000000	4222.56396484375000000000	4196.92285156250000000000	4194.35888671875000000000	0.00000000000000000000	10248.00000000000000000000	10225.00000000000000000000	0.00000000000000000000	0.00000000000000000000	0.00000000000000000000	3168.00000000000000000000	187.00000000000000000000	4.00000000000000000000	4.00000000000000000000	4.00000000000000000000	4.00000000000000000000	4.00000000000000000000	4.00000000000000000000	4.00000000000000000000	4.00000000000000000000	4.00000000000000000000	4.00000000000000000000	4.00000000000000000000	4.00000000000000000000	4.00000000000000000000	4.00000000000000000000	4.00000000000000000000	4.00000000000000000000
59.00000000000000000000	0.00000000000000000000	4185.12792968750000000000	4176.41015625000000000000	4175.38427734375000000000	4184.10253906250000000000	4158.97412109375000000000	4165.12792968750000000000	4167.69238281250000000000	4175.89746093750000000000	4173.84619140625000000000	4169.23046875000000000000	4234.35888671875000000000	4225.12792968750000000000	4194.35888671875000000000	4196.92285156250000000000	0.00000000000000000000	10249.00000000000000000000	10227.00000000000000000000	0.00000000000000000000	0.00000000000000000000	0.00000000000000000000	3168.00000000000000000000	194.00000000000000000000	4.00000000000000000000	4.00000000000000000000	4.00000000000000000000	4.00000000000000000000	4.00000000000000000000	4.00000000000000000000	4.00000000000000000000	4.00000000000000000000	4.00000000000000000000	4.00000000000000000000	4.00000000000000000000	4.00000000000000000000	4.00000000000000000000	4.00000000000000000000	4.00000000000000000000	4.00000000000000000000
60.00000000000000000000	0.00000000000000000000	4194.87158203125000000000	4216.41015625000000000000	4167.69238281250000000000	4197.94873046875000000000	4201.02539062500000000000	4205.64111328125000000000	4204.61523437500000000000	4191.79492187500000000000	4203.07666015625000000000	4200.51269531250000000000	4228.71777343750000000000	4230.76904296875000000000	4200.51269531250000000000	4194.35888671875000000000	0.00000000000000000000	10249.00000000000000000000	10227.00000000000000000000	0.00000000000000000000	0.00000000000000000000	0.00000000000000000000	3168.00000000000000000000	202.00000000000000000000	4.00000000000000000000	4.00000000000000000000	4.00000000000000000000	4.00000000000000000000	4.00000000000000000000	4.00000000000000000000	4.00000000000000000000	4.00000000000000000000	4.00000000000000000000	4.00000000000000000000	4.00000000000000000000	4.00000000000000000000	4.00000000000000000000	4.00000000000000000000	4.00000000000000000000	4.00000000000000000000
61.00000000000000000000	0.00000000000000000000	4166.15380859375000000000	4168.71777343750000000000	4175.89746093750000000000	4161.53857421875000000000	4153.33300781250000000000	4166.66650390625000000000	4169.74365234375000000000	4147.17919921875000000000	4155.38427734375000000000	4158.46142578125000000000	4169.23046875000000000000	4176.41015625000000000000	4141.53857421875000000000	4137.43603515625000000000	0.00000000000000000000	10249.00000000000000000000	10228.00000000000000000000	0.00000000000000000000	0.00000000000000000000	0.00000000000000000000	3168.00000000000000000000	209.00000000000000000000	4.00000000000000000000	4.00000000000000000000	4.00000000000000000000	4.00000000000000000000	4.00000000000000000000	4.00000000000000000000	4.00000000000000000000	4.00000000000000000000	4.00000000000000000000	4.00000000000000000000	4.00000000000000000000	4.00000000000000000000	4.00000000000000000000	4.00000000000000000000	4.00000000000000000000	4.00000000000000000000
62.00000000000000000000	0.00000000000000000000	4180.51269531250000000000	4181.53857421875000000000	4157.43603515625000000000	4184.10253906250000000000	4163.58984375000000000000	4177.43603515625000000000	4175.38427734375000000000	4175.89746093750000000000	4174.35888671875000000000	4174.87158203125000000000	4216.92285156250000000000	4203.07666015625000000000	4193.33300781250000000000	4177.94873046875000000000	0.00000000000000000000	10249.00000000000000000000	10228.00000000000000000000	0.00000000000000000000	0.00000000000000000000	0.00000000000000000000	3168.00000000000000000000	217.00000000000000000000	4.00000000000000000000	4.00000000000000000000	4.00000000000000000000	4.00000000000000000000	4.00000000000000000000	4.00000000000000000000	4.00000000000000000000	4.00000000000000000000	4.00000000000000000000	4.00000000000000000000	4.00000000000000000000	4.00000000000000000000	4.00000000000000000000	4.00000000000000000000	4.00000000000000000000	4.00000000000000000000
63.00000000000000000000	0.00000000000000000000	4187.69238281250000000000	4176.92285156250000000000	4158.97412109375000000000	4190.76904296875000000000	4155.38427734375000000000	4162.05126953125000000000	4158.46142578125000000000	4173.84619140625000000000	4167.17919921875000000000	4163.07666015625000000000	4230.76904296875000000000	4217.43603515625000000000	4214.35888671875000000000	4198.46142578125000000000	0.00000000000000000000	10247.00000000000000000000	10229.00000000000000000000	0.00000000000000000000	0.00000000000000000000	0.00000000000000000000	3168.00000000000000000000	225.00000000000000000000	4.00000000000000000000	4.00000000000000000000	4.00000000000000000000	4.00000000000000000000	4.00000000000000000000	4.00000000000000000000	4.00000000000000000000	4.00000000000000000000	4.00000000000000000000	4.00000000000000000000	4.00000000000000000000	4.00000000000000000000	4.00000000000000000000	4.00000000000000000000	4.00000000000000000000	4.00000000000000000000
64.00000000000000000000	0.00000000000000000000	4182.56396484375000000000	4175.38427734375000000000	4168.71777343750000000000	4183.58984375000000000000	4164.10253906250000000000	4169.23046875000000000000	4168.71777343750000000000	4170.76904296875000000000	4165.64111328125000000000	4155.38427734375000000000	4213.84619140625000000000	4213.33300781250000000000	4196.41015625000000000000	4187.17919921875000000000	895.00000000000000000000	10247.00000000000000000000	10229.00000000000000000000	0.00000000000000000000	0.00000000000000000000	0.00000000000000000000	3168.00000000000000000000	233.00000000000000000000	4.00000000000000000000	4.00000000000000000000	4.00000000000000000000	4.00000000000000000000	4.00000000000000000000	4.00000000000000000000	4.00000000000000000000	4.00000000000000000000	4.00000000000000000000	4.00000000000000000000	4.00000000000000000000	4.00000000000000000000	4.00000000000000000000	4.00000000000000000000	4.00000000000000000000	4.00000000000000000000
65.00000000000000000000	0.00000000000000000000	4168.20507812500000000000	4175.89746093750000000000	4156.92285156250000000000	4178.97412109375000000000	4188.20507812500000000000	4195.38427734375000000000	4196.92285156250000000000	4198.97412109375000000000	4199.48730468750000000000	4186.66650390625000000000	4204.61523437500000000000	4215.89746093750000000000	4185.12792968750000000000	4177.94873046875000000000	2590.00000000000000000000	10249.00000000000000000000	10229.00000000000000000000	0.00000000000000000000	0.00000000000000000000	0.00000000000000000000	3168.00000000000000000000	241.00000000000000000000	4.00000000000000000000	4.00000000000000000000	4.00000000000000000000	4.00000000000000000000	4.00000000000000000000	4.00000000000000000000	4.00000000000000000000	4.00000000000000000000	4.00000000000000000000	4.00000000000000000000	4.00000000000000000000	4.00000000000000000000	4.00000000000000000000	4.00000000000000000000	4.00000000000000000000	4.00000000000000000000
66.00000000000000000000	0.00000000000000000000	4135.38427734375000000000	4123.07666015625000000000	4166.15380859375000000000	4138.46142578125000000000	4141.53857421875000000000	4149.74365234375000000000	4159.48730468750000000000	4155.89746093750000000000	4154.87158203125000000000	4144.61523437500000000000	4133.33300781250000000000	4161.53857421875000000000	4120.51269531250000000000	4124.10253906250000000000	2558.00000000000000000000	10249.00000000000000000000	10229.00000000000000000000	0.00000000000000000000	0.00000000000000000000	0.00000000000000000000	3168.00000000000000000000	250.00000000000000000000	4.00000000000000000000	4.00000000000000000000	4.00000000000000000000	4.00000000000000000000	4.00000000000000000000	4.00000000000000000000	4.00000000000000000000	4.00000000000000000000	4.00000000000000000000	4.00000000000000000000	4.00000000000000000000	4.00000000000000000000	4.00000000000000000000	4.00000000000000000000	4.00000000000000000000	4.00000000000000000000
67.00000000000000000000	0.00000000000000000000	4176.41015625000000000000	4190.76904296875000000000	4160.00000000000000000000	4179.48730468750000000000	4195.89746093750000000000	4192.82031250000000000000	4184.61523437500000000000	4176.41015625000000000000	4172.82031250000000000000	4160.51269531250000000000	4168.71777343750000000000	4188.20507812500000000000	4174.35888671875000000000	4166.15380859375000000000	3495.00000000000000000000	10248.00000000000000000000	10228.00000000000000000000	0.00000000000000000000	0.00000000000000000000	0.00000000000000000000	3168.00000000000000000000	258.00000000000000000000	4.00000000000000000000	4.00000000000000000000	4.00000000000000000000	4.00000000000000000000	4.00000000000000000000	4.00000000000000000000	4.00000000000000000000	4.00000000000000000000	4.00000000000000000000	4.00000000000000000000	4.00000000000000000000	4.00000000000000000000	4.00000000000000000000	4.00000000000000000000	4.00000000000000000000	4.00000000000000000000
68.00000000000000000000	0.00000000000000000000	4196.41015625000000000000	4213.33300781250000000000	4163.58984375000000000000	4201.53857421875000000000	4209.23046875000000000000	4201.02539062500000000000	4179.48730468750000000000	4169.23046875000000000000	4166.66650390625000000000	4155.38427734375000000000	4185.12792968750000000000	4201.02539062500000000000	4205.12792968750000000000	4192.82031250000000000000	3542.00000000000000000000	10248.00000000000000000000	10228.00000000000000000000	0.00000000000000000000	0.00000000000000000000	0.00000000000000000000	3168.00000000000000000000	266.00000000000000000000	4.00000000000000000000	4.00000000000000000000	4.00000000000000000000	4.00000000000000000000	4.00000000000000000000	4.00000000000000000000	4.00000000000000000000	4.00000000000000000000	4.00000000000000000000	4.00000000000000000000	4.00000000000000000000	4.00000000000000000000	4.00000000000000000000	4.00000000000000000000	4.00000000000000000000	4.00000000000000000000
69.00000000000000000000	0.00000000000000000000	4192.82031250000000000000	4194.35888671875000000000	4177.43603515625000000000	4189.23046875000000000000	4192.82031250000000000000	4183.07666015625000000000	4170.25634765625000000000	4162.56396484375000000000	4162.56396484375000000000	4143.58984375000000000000	4174.87158203125000000000	4199.48730468750000000000	4197.94873046875000000000	4192.30761718750000000000	3334.00000000000000000000	10251.00000000000000000000	10229.00000000000000000000	0.00000000000000000000	0.00000000000000000000	0.00000000000000000000	3168.00000000000000000000	274.00000000000000000000	4.00000000000000000000	4.00000000000000000000	4.00000000000000000000	4.00000000000000000000	4.00000000000000000000	4.00000000000000000000	4.00000000000000000000	4.00000000000000000000	4.00000000000000000000	4.00000000000000000000	4.00000000000000000000	4.00000000000000000000	4.00000000000000000000	4.00000000000000000000	4.00000000000000000000	4.00000000000000000000
70.00000000000000000000	0.00000000000000000000	4211.79492187500000000000	4217.43603515625000000000	4168.71777343750000000000	4202.05126953125000000000	4218.46142578125000000000	4206.66650390625000000000	4197.94873046875000000000	4216.92285156250000000000	4219.48730468750000000000	4187.69238281250000000000	4215.89746093750000000000	4243.07666015625000000000	4229.23046875000000000000	4229.23046875000000000000	2960.00000000000000000000	10251.00000000000000000000	10229.00000000000000000000	0.00000000000000000000	0.00000000000000000000	0.00000000000000000000	3168.00000000000000000000	282.00000000000000000000	4.00000000000000000000	4.00000000000000000000	4.00000000000000000000	4.00000000000000000000	4.00000000000000000000	4.00000000000000000000	4.00000000000000000000	4.00000000000000000000	4.00000000000000000000	4.00000000000000000000	4.00000000000000000000	4.00000000000000000000	4.00000000000000000000	4.00000000000000000000	4.00000000000000000000	4.00000000000000000000
71.00000000000000000000	0.00000000000000000000	4181.02539062500000000000	4164.10253906250000000000	4176.41015625000000000000	4168.71777343750000000000	4168.20507812500000000000	4167.17919921875000000000	4166.15380859375000000000	4184.61523437500000000000	4181.02539062500000000000	4153.84619140625000000000	4176.92285156250000000000	4213.84619140625000000000	4179.48730468750000000000	4194.35888671875000000000	3169.00000000000000000000	10250.00000000000000000000	10227.00000000000000000000	0.00000000000000000000	0.00000000000000000000	0.00000000000000000000	3168.00000000000000000000	289.00000000000000000000	4.00000000000000000000	4.00000000000000000000	4.00000000000000000000	4.00000000000000000000	4.00000000000000000000	4.00000000000000000000	4.00000000000000000000	4.00000000000000000000	4.00000000000000000000	4.00000000000000000000	4.00000000000000000000	4.00000000000000000000	4.00000000000000000000	4.00000000000000000000	4.00000000000000000000	4.00000000000000000000
72.00000000000000000000	0.00000000000000000000	4190.25634765625000000000	4201.53857421875000000000	4170.76904296875000000000	4185.64111328125000000000	4211.28173828125000000000	4207.17919921875000000000	4198.97412109375000000000	4190.76904296875000000000	4190.76904296875000000000	4173.84619140625000000000	4192.30761718750000000000	4215.89746093750000000000	4198.46142578125000000000	4202.05126953125000000000	3266.00000000000000000000	10250.00000000000000000000	10227.00000000000000000000	0.00000000000000000000	0.00000000000000000000	0.00000000000000000000	3168.00000000000000000000	296.00000000000000000000	4.00000000000000000000	4.00000000000000000000	4.00000000000000000000	4.00000000000000000000	4.00000000000000000000	4.00000000000000000000	4.00000000000000000000	4.00000000000000000000	4.00000000000000000000	4.00000000000000000000	4.00000000000000000000	4.00000000000000000000	4.00000000000000000000	4.00000000000000000000	4.00000000000000000000	4.00000000000000000000
73.00000000000000000000	0.00000000000000000000	4204.10253906250000000000	4226.66650390625000000000	4167.17919921875000000000	4191.79492187500000000000	4228.71777343750000000000	4216.41015625000000000000	4207.17919921875000000000	4179.48730468750000000000	4191.79492187500000000000	4184.10253906250000000000	4190.25634765625000000000	4205.12792968750000000000	4201.53857421875000000000	4197.94873046875000000000	2972.00000000000000000000	10249.00000000000000000000	10225.00000000000000000000	0.00000000000000000000	0.00000000000000000000	0.00000000000000000000	3168.00000000000000000000	304.00000000000000000000	4.00000000000000000000	4.00000000000000000000	4.00000000000000000000	4.00000000000000000000	4.00000000000000000000	4.00000000000000000000	4.00000000000000000000	4.00000000000000000000	4.00000000000000000000	4.00000000000000000000	4.00000000000000000000	4.00000000000000000000	4.00000000000000000000	4.00000000000000000000	4.00000000000000000000	4.00000000000000000000
74.00000000000000000000	0.00000000000000000000	4187.17919921875000000000	4186.15380859375000000000	4172.82031250000000000000	4169.74365234375000000000	4183.07666015625000000000	4173.33300781250000000000	4176.41015625000000000000	4149.74365234375000000000	4159.48730468750000000000	4150.25634765625000000000	4169.74365234375000000000	4185.64111328125000000000	4177.43603515625000000000	4175.38427734375000000000	3555.00000000000000000000	10249.00000000000000000000	10225.00000000000000000000	0.00000000000000000000	0.00000000000000000000	0.00000000000000000000	3168.00000000000000000000	311.00000000000000000000	4.00000000000000000000	4.00000000000000000000	4.00000000000000000000	4.00000000000000000000	4.00000000000000000000	4.00000000000000000000	4.00000000000000000000	4.00000000000000000000	4.00000000000000000000	4.00000000000000000000	4.00000000000000000000	4.00000000000000000000	4.00000000000000000000	4.00000000000000000000	4.00000000000000000000	4.00000000000000000000
75.00000000000000000000	0.00000000000000000000	4194.87158203125000000000	4194.87158203125000000000	4161.02539062500000000000	4188.20507812500000000000	4193.84619140625000000000	4182.05126953125000000000	4180.00000000000000000000	4188.20507812500000000000	4189.74365234375000000000	4171.28173828125000000000	4223.58984375000000000000	4225.64111328125000000000	4226.15380859375000000000	4213.33300781250000000000	3136.00000000000000000000	10245.00000000000000000000	10223.00000000000000000000	0.00000000000000000000	0.00000000000000000000	0.00000000000000000000	3168.00000000000000000000	320.00000000000000000000	4.00000000000000000000	4.00000000000000000000	4.00000000000000000000	4.00000000000000000000	4.00000000000000000000	4.00000000000000000000	4.00000000000000000000	4.00000000000000000000	4.00000000000000000000	4.00000000000000000000	4.00000000000000000000	4.00000000000000000000	4.00000000000000000000	4.00000000000000000000	4.00000000000000000000	4.00000000000000000000
76.00000000000000000000	0.00000000000000000000	4176.41015625000000000000	4155.89746093750000000000	4168.71777343750000000000	4166.15380859375000000000	4159.48730468750000000000	4151.28173828125000000000	4148.20507812500000000000	4168.20507812500000000000	4162.05126953125000000000	4142.05126953125000000000	4197.94873046875000000000	4203.07666015625000000000	4193.84619140625000000000	4193.33300781250000000000	3437.00000000000000000000	10245.00000000000000000000	10223.00000000000000000000	0.00000000000000000000	0.00000000000000000000	0.00000000000000000000	3168.00000000000000000000	328.00000000000000000000	4.00000000000000000000	4.00000000000000000000	4.00000000000000000000	4.00000000000000000000	4.00000000000000000000	4.00000000000000000000	4.00000000000000000000	4.00000000000000000000	4.00000000000000000000	4.00000000000000000000	4.00000000000000000000	4.00000000000000000000	4.00000000000000000000	4.00000000000000000000	4.00000000000000000000	4.00000000000000000000
77.00000000000000000000	0.00000000000000000000	4182.05126953125000000000	4185.12792968750000000000	4168.71777343750000000000	4180.00000000000000000000	4201.53857421875000000000	4195.89746093750000000000	4193.33300781250000000000	4191.79492187500000000000	4189.74365234375000000000	4168.71777343750000000000	4209.23046875000000000000	4217.43603515625000000000	4198.46142578125000000000	4200.51269531250000000000	3105.00000000000000000000	10244.00000000000000000000	10221.00000000000000000000	0.00000000000000000000	0.00000000000000000000	0.00000000000000000000	3168.00000000000000000000	337.00000000000000000000	4.00000000000000000000	4.00000000000000000000	4.00000000000000000000	4.00000000000000000000	4.00000000000000000000	4.00000000000000000000	4.00000000000000000000	4.00000000000000000000	4.00000000000000000000	4.00000000000000000000	4.00000000000000000000	4.00000000000000000000	4.00000000000000000000	4.00000000000000000000	4.00000000000000000000	4.00000000000000000000
78.00000000000000000000	0.00000000000000000000	4184.10253906250000000000	4202.05126953125000000000	4172.30761718750000000000	4185.12792968750000000000	4225.12792968750000000000	4218.97412109375000000000	4217.43603515625000000000	4195.38427734375000000000	4204.10253906250000000000	4189.74365234375000000000	4205.64111328125000000000	4216.41015625000000000000	4193.84619140625000000000	4188.20507812500000000000	3555.00000000000000000000	10244.00000000000000000000	10221.00000000000000000000	0.00000000000000000000	0.00000000000000000000	0.00000000000000000000	3168.00000000000000000000	345.00000000000000000000	4.00000000000000000000	4.00000000000000000000	4.00000000000000000000	4.00000000000000000000	4.00000000000000000000	4.00000000000000000000	4.00000000000000000000	4.00000000000000000000	4.00000000000000000000	4.00000000000000000000	4.00000000000000000000	4.00000000000000000000	4.00000000000000000000	4.00000000000000000000	4.00000000000000000000	4.00000000000000000000
79.00000000000000000000	0.00000000000000000000	4176.92285156250000000000	4180.00000000000000000000	4181.02539062500000000000	4168.20507812500000000000	4194.35888671875000000000	4192.30761718750000000000	4190.25634765625000000000	4157.43603515625000000000	4166.15380859375000000000	4161.53857421875000000000	4171.79492187500000000000	4180.00000000000000000000	4166.66650390625000000000	4163.07666015625000000000	3136.00000000000000000000	10243.00000000000000000000	10222.00000000000000000000	0.00000000000000000000	0.00000000000000000000	0.00000000000000000000	3168.00000000000000000000	353.00000000000000000000	4.00000000000000000000	4.00000000000000000000	4.00000000000000000000	4.00000000000000000000	4.00000000000000000000	4.00000000000000000000	4.00000000000000000000	4.00000000000000000000	4.00000000000000000000	4.00000000000000000000	4.00000000000000000000	4.00000000000000000000	4.00000000000000000000	4.00000000000000000000	4.00000000000000000000	4.00000000000000000000
80.00000000000000000000	0.00000000000000000000	4211.79492187500000000000	4223.58984375000000000000	4163.58984375000000000000	4209.74365234375000000000	4228.71777343750000000000	4220.00000000000000000000	4203.58984375000000000000	4193.33300781250000000000	4195.89746093750000000000	4189.74365234375000000000	4230.76904296875000000000	4227.69238281250000000000	4236.92285156250000000000	4224.61523437500000000000	3437.00000000000000000000	10243.00000000000000000000	10222.00000000000000000000	0.00000000000000000000	0.00000000000000000000	0.00000000000000000000	3168.00000000000000000000	362.00000000000000000000	4.00000000000000000000	4.00000000000000000000	4.00000000000000000000	4.00000000000000000000	4.00000000000000000000	4.00000000000000000000	4.00000000000000000000	4.00000000000000000000	4.00000000000000000000	4.00000000000000000000	4.00000000000000000000	4.00000000000000000000	4.00000000000000000000	4.00000000000000000000	4.00000000000000000000	4.00000000000000000000
81.00000000000000000000	0.00000000000000000000	4209.23046875000000000000	4204.61523437500000000000	4173.84619140625000000000	4210.76904296875000000000	4204.61523437500000000000	4188.20507812500000000000	4173.33300781250000000000	4177.43603515625000000000	4174.35888671875000000000	4164.10253906250000000000	4224.10253906250000000000	4228.20507812500000000000	4233.33300781250000000000	4225.12792968750000000000	3105.00000000000000000000	10241.00000000000000000000	10224.00000000000000000000	0.00000000000000000000	0.00000000000000000000	0.00000000000000000000	3168.00000000000000000000	370.00000000000000000000	4.00000000000000000000	4.00000000000000000000	4.00000000000000000000	4.00000000000000000000	4.00000000000000000000	4.00000000000000000000	4.00000000000000000000	4.00000000000000000000	4.00000000000000000000	4.00000000000000000000	4.00000000000000000000	4.00000000000000000000	4.00000000000000000000	4.00000000000000000000	4.00000000000000000000	4.00000000000000000000
82.00000000000000000000	0.00000000000000000000	4213.84619140625000000000	4218.46142578125000000000	4176.41015625000000000000	4215.89746093750000000000	4223.07666015625000000000	4208.71777343750000000000	4202.05126953125000000000	4200.51269531250000000000	4206.15380859375000000000	4188.20507812500000000000	4233.33300781250000000000	4232.82031250000000000000	4236.41015625000000000000	4226.15380859375000000000	3555.00000000000000000000	10241.00000000000000000000	10224.00000000000000000000	0.00000000000000000000	0.00000000000000000000	0.00000000000000000000	3168.00000000000000000000	378.00000000000000000000	4.00000000000000000000	4.00000000000000000000	4.00000000000000000000	4.00000000000000000000	4.00000000000000000000	4.00000000000000000000	4.00000000000000000000	4.00000000000000000000	4.00000000000000000000	4.00000000000000000000	4.00000000000000000000	4.00000000000000000000	4.00000000000000000000	4.00000000000000000000	4.00000000000000000000	4.00000000000000000000
83.00000000000000000000	0.00000000000000000000	4203.07666015625000000000	4208.20507812500000000000	4170.76904296875000000000	4200.00000000000000000000	4222.56396484375000000000	4217.43603515625000000000	4215.89746093750000000000	4220.00000000000000000000	4232.30761718750000000000	4215.89746093750000000000	4230.25634765625000000000	4228.71777343750000000000	4220.51269531250000000000	4211.28173828125000000000	3136.00000000000000000000	10242.00000000000000000000	10227.00000000000000000000	0.00000000000000000000	0.00000000000000000000	0.00000000000000000000	3168.00000000000000000000	387.00000000000000000000	4.00000000000000000000	4.00000000000000000000	4.00000000000000000000	4.00000000000000000000	4.00000000000000000000	4.00000000000000000000	4.00000000000000000000	4.00000000000000000000	4.00000000000000000000	4.00000000000000000000	4.00000000000000000000	4.00000000000000000000	4.00000000000000000000	4.00000000000000000000	4.00000000000000000000	4.00000000000000000000
84.00000000000000000000	0.00000000000000000000	4177.94873046875000000000	4170.25634765625000000000	4178.46142578125000000000	4167.17919921875000000000	4180.51269531250000000000	4178.46142578125000000000	4176.92285156250000000000	4178.46142578125000000000	4185.12792968750000000000	4177.43603515625000000000	4189.23046875000000000000	4197.94873046875000000000	4171.28173828125000000000	4175.38427734375000000000	3437.00000000000000000000	10242.00000000000000000000	10227.00000000000000000000	0.00000000000000000000	0.00000000000000000000	0.00000000000000000000	3168.00000000000000000000	394.00000000000000000000	4.00000000000000000000	4.00000000000000000000	4.00000000000000000000	4.00000000000000000000	4.00000000000000000000	4.00000000000000000000	4.00000000000000000000	4.00000000000000000000	4.00000000000000000000	4.00000000000000000000	4.00000000000000000000	4.00000000000000000000	4.00000000000000000000	4.00000000000000000000	4.00000000000000000000	4.00000000000000000000
85.00000000000000000000	0.00000000000000000000	4213.33300781250000000000	4230.25634765625000000000	4163.07666015625000000000	4207.69238281250000000000	4230.76904296875000000000	4216.41015625000000000000	4199.48730468750000000000	4197.43603515625000000000	4205.12792968750000000000	4198.97412109375000000000	4233.84619140625000000000	4230.25634765625000000000	4225.64111328125000000000	4220.00000000000000000000	3105.00000000000000000000	10243.00000000000000000000	10228.00000000000000000000	0.00000000000000000000	0.00000000000000000000	0.00000000000000000000	3168.00000000000000000000	401.00000000000000000000	4.00000000000000000000	4.00000000000000000000	4.00000000000000000000	4.00000000000000000000	4.00000000000000000000	4.00000000000000000000	4.00000000000000000000	4.00000000000000000000	4.00000000000000000000	4.00000000000000000000	4.00000000000000000000	4.00000000000000000000	4.00000000000000000000	4.00000000000000000000	4.00000000000000000000	4.00000000000000000000
86.00000000000000000000	0.00000000000000000000	4203.07666015625000000000	4202.05126953125000000000	4168.71777343750000000000	4194.87158203125000000000	4203.07666015625000000000	4186.66650390625000000000	4175.38427734375000000000	4161.53857421875000000000	4168.71777343750000000000	4164.61523437500000000000	4209.74365234375000000000	4204.10253906250000000000	4211.28173828125000000000	4205.64111328125000000000	3555.00000000000000000000	10243.00000000000000000000	10228.00000000000000000000	0.00000000000000000000	0.00000000000000000000	0.00000000000000000000	3168.00000000000000000000	409.00000000000000000000	4.00000000000000000000	4.00000000000000000000	4.00000000000000000000	4.00000000000000000000	4.00000000000000000000	4.00000000000000000000	4.00000000000000000000	4.00000000000000000000	4.00000000000000000000	4.00000000000000000000	4.00000000000000000000	4.00000000000000000000	4.00000000000000000000	4.00000000000000000000	4.00000000000000000000	4.00000000000000000000
87.00000000000000000000	0.00000000000000000000	4186.66650390625000000000	4181.02539062500000000000	4167.69238281250000000000	4180.00000000000000000000	4187.69238281250000000000	4178.46142578125000000000	4172.82031250000000000000	4164.61523437500000000000	4165.12792968750000000000	4154.87158203125000000000	4211.28173828125000000000	4210.25634765625000000000	4205.12792968750000000000	4202.05126953125000000000	3136.00000000000000000000	10246.00000000000000000000	10225.00000000000000000000	0.00000000000000000000	0.00000000000000000000	0.00000000000000000000	3168.00000000000000000000	416.00000000000000000000	4.00000000000000000000	4.00000000000000000000	4.00000000000000000000	4.00000000000000000000	4.00000000000000000000	4.00000000000000000000	4.00000000000000000000	4.00000000000000000000	4.00000000000000000000	4.00000000000000000000	4.00000000000000000000	4.00000000000000000000	4.00000000000000000000	4.00000000000000000000	4.00000000000000000000	4.00000000000000000000
88.00000000000000000000	0.00000000000000000000	4185.12792968750000000000	4180.00000000000000000000	4159.48730468750000000000	4180.51269531250000000000	4192.30761718750000000000	4186.15380859375000000000	4178.97412109375000000000	4202.05126953125000000000	4199.48730468750000000000	4182.05126953125000000000	4238.46142578125000000000	4239.48730468750000000000	4216.41015625000000000000	4213.84619140625000000000	3437.00000000000000000000	10246.00000000000000000000	10225.00000000000000000000	0.00000000000000000000	0.00000000000000000000	0.00000000000000000000	3168.00000000000000000000	423.00000000000000000000	4.00000000000000000000	4.00000000000000000000	4.00000000000000000000	4.00000000000000000000	4.00000000000000000000	4.00000000000000000000	4.00000000000000000000	4.00000000000000000000	4.00000000000000000000	4.00000000000000000000	4.00000000000000000000	4.00000000000000000000	4.00000000000000000000	4.00000000000000000000	4.00000000000000000000	4.00000000000000000000
89.00000000000000000000	0.00000000000000000000	4166.15380859375000000000	4142.05126953125000000000	4175.89746093750000000000	4162.05126953125000000000	4164.61523437500000000000	4164.61523437500000000000	4165.12792968750000000000	4178.46142578125000000000	4178.97412109375000000000	4166.15380859375000000000	4206.15380859375000000000	4207.17919921875000000000	4179.48730468750000000000	4184.61523437500000000000	3105.00000000000000000000	10248.00000000000000000000	10226.00000000000000000000	0.00000000000000000000	0.00000000000000000000	0.00000000000000000000	3168.00000000000000000000	431.00000000000000000000	4.00000000000000000000	4.00000000000000000000	4.00000000000000000000	4.00000000000000000000	4.00000000000000000000	4.00000000000000000000	4.00000000000000000000	4.00000000000000000000	4.00000000000000000000	4.00000000000000000000	4.00000000000000000000	4.00000000000000000000	4.00000000000000000000	4.00000000000000000000	4.00000000000000000000	4.00000000000000000000
90.00000000000000000000	0.00000000000000000000	4192.82031250000000000000	4203.58984375000000000000	4167.17919921875000000000	4200.00000000000000000000	4230.76904296875000000000	4229.74365234375000000000	4220.00000000000000000000	4202.05126953125000000000	4209.74365234375000000000	4204.10253906250000000000	4231.28173828125000000000	4223.07666015625000000000	4215.89746093750000000000	4208.71777343750000000000	3555.00000000000000000000	10248.00000000000000000000	10226.00000000000000000000	0.00000000000000000000	0.00000000000000000000	0.00000000000000000000	3168.00000000000000000000	438.00000000000000000000	4.00000000000000000000	4.00000000000000000000	4.00000000000000000000	4.00000000000000000000	4.00000000000000000000	4.00000000000000000000	4.00000000000000000000	4.00000000000000000000	4.00000000000000000000	4.00000000000000000000	4.00000000000000000000	4.00000000000000000000	4.00000000000000000000	4.00000000000000000000	4.00000000000000000000	4.00000000000000000000
91.00000000000000000000	0.00000000000000000000	4189.74365234375000000000	4199.48730468750000000000	4169.74365234375000000000	4187.69238281250000000000	4217.43603515625000000000	4214.87158203125000000000	4203.07666015625000000000	4166.15380859375000000000	4175.89746093750000000000	4176.41015625000000000000	4188.71777343750000000000	4193.33300781250000000000	4185.64111328125000000000	4174.35888671875000000000	3136.00000000000000000000	10252.00000000000000000000	10224.00000000000000000000	0.00000000000000000000	0.00000000000000000000	0.00000000000000000000	3168.00000000000000000000	447.00000000000000000000	4.00000000000000000000	4.00000000000000000000	4.00000000000000000000	4.00000000000000000000	4.00000000000000000000	4.00000000000000000000	4.00000000000000000000	4.00000000000000000000	4.00000000000000000000	4.00000000000000000000	4.00000000000000000000	4.00000000000000000000	4.00000000000000000000	4.00000000000000000000	4.00000000000000000000	4.00000000000000000000
92.00000000000000000000	0.00000000000000000000	4183.58984375000000000000	4184.10253906250000000000	4170.25634765625000000000	4182.05126953125000000000	4194.35888671875000000000	4188.20507812500000000000	4182.05126953125000000000	4155.38427734375000000000	4160.00000000000000000000	4153.33300781250000000000	4180.00000000000000000000	4180.00000000000000000000	4181.02539062500000000000	4169.23046875000000000000	3437.00000000000000000000	10252.00000000000000000000	10224.00000000000000000000	0.00000000000000000000	0.00000000000000000000	0.00000000000000000000	3168.00000000000000000000	455.00000000000000000000	4.00000000000000000000	4.00000000000000000000	4.00000000000000000000	4.00000000000000000000	4.00000000000000000000	4.00000000000000000000	4.00000000000000000000	4.00000000000000000000	4.00000000000000000000	4.00000000000000000000	4.00000000000000000000	4.00000000000000000000	4.00000000000000000000	4.00000000000000000000	4.00000000000000000000	4.00000000000000000000
93.00000000000000000000	0.00000000000000000000	4188.71777343750000000000	4188.20507812500000000000	4158.46142578125000000000	4203.07666015625000000000	4195.89746093750000000000	4183.58984375000000000000	4172.82031250000000000000	4181.02539062500000000000	4179.48730468750000000000	4164.10253906250000000000	4217.43603515625000000000	4204.61523437500000000000	4214.87158203125000000000	4206.15380859375000000000	3105.00000000000000000000	10252.00000000000000000000	10225.00000000000000000000	0.00000000000000000000	0.00000000000000000000	0.00000000000000000000	3168.00000000000000000000	463.00000000000000000000	4.00000000000000000000	4.00000000000000000000	4.00000000000000000000	4.00000000000000000000	4.00000000000000000000	4.00000000000000000000	4.00000000000000000000	4.00000000000000000000	4.00000000000000000000	4.00000000000000000000	4.00000000000000000000	4.00000000000000000000	4.00000000000000000000	4.00000000000000000000	4.00000000000000000000	4.00000000000000000000
94.00000000000000000000	0.00000000000000000000	4169.23046875000000000000	4145.12792968750000000000	4169.74365234375000000000	4176.41015625000000000000	4147.17919921875000000000	4140.51269531250000000000	4136.92285156250000000000	4146.15380859375000000000	4143.07666015625000000000	4130.76904296875000000000	4179.48730468750000000000	4177.94873046875000000000	4172.30761718750000000000	4177.43603515625000000000	3555.00000000000000000000	10252.00000000000000000000	10225.00000000000000000000	0.00000000000000000000	0.00000000000000000000	0.00000000000000000000	3168.00000000000000000000	471.00000000000000000000	4.00000000000000000000	4.00000000000000000000	4.00000000000000000000	4.00000000000000000000	4.00000000000000000000	4.00000000000000000000	4.00000000000000000000	4.00000000000000000000	4.00000000000000000000	4.00000000000000000000	4.00000000000000000000	4.00000000000000000000	4.00000000000000000000	4.00000000000000000000	4.00000000000000000000	4.00000000000000000000
95.00000000000000000000	0.00000000000000000000	4194.87158203125000000000	4196.41015625000000000000	4168.20507812500000000000	4196.41015625000000000000	4196.41015625000000000000	4193.84619140625000000000	4190.76904296875000000000	4188.71777343750000000000	4200.00000000000000000000	4190.76904296875000000000	4213.84619140625000000000	4208.20507812500000000000	4205.64111328125000000000	4197.94873046875000000000	3136.00000000000000000000	10250.00000000000000000000	10224.00000000000000000000	0.00000000000000000000	0.00000000000000000000	0.00000000000000000000	3168.00000000000000000000	480.00000000000000000000	4.00000000000000000000	4.00000000000000000000	4.00000000000000000000	4.00000000000000000000	4.00000000000000000000	4.00000000000000000000	4.00000000000000000000	4.00000000000000000000	4.00000000000000000000	4.00000000000000000000	4.00000000000000000000	4.00000000000000000000	4.00000000000000000000	4.00000000000000000000	4.00000000000000000000	4.00000000000000000000
96.00000000000000000000	0.00000000000000000000	4197.43603515625000000000	4204.61523437500000000000	4178.46142578125000000000	4190.25634765625000000000	4203.58984375000000000000	4201.53857421875000000000	4199.48730468750000000000	4189.23046875000000000000	4212.82031250000000000000	4209.23046875000000000000	4207.69238281250000000000	4204.61523437500000000000	4195.89746093750000000000	4186.66650390625000000000	3437.00000000000000000000	10250.00000000000000000000	10224.00000000000000000000	0.00000000000000000000	0.00000000000000000000	0.00000000000000000000	3168.00000000000000000000	487.00000000000000000000	4.00000000000000000000	4.00000000000000000000	4.00000000000000000000	4.00000000000000000000	4.00000000000000000000	4.00000000000000000000	4.00000000000000000000	4.00000000000000000000	4.00000000000000000000	4.00000000000000000000	4.00000000000000000000	4.00000000000000000000	4.00000000000000000000	4.00000000000000000000	4.00000000000000000000	4.00000000000000000000
97.00000000000000000000	0.00000000000000000000	4195.38427734375000000000	4201.02539062500000000000	4178.46142578125000000000	4186.66650390625000000000	4200.00000000000000000000	4192.82031250000000000000	4191.28173828125000000000	4175.89746093750000000000	4193.33300781250000000000	4190.76904296875000000000	4202.05126953125000000000	4199.48730468750000000000	4195.38427734375000000000	4184.61523437500000000000	3105.00000000000000000000	10247.00000000000000000000	10224.00000000000000000000	0.00000000000000000000	0.00000000000000000000	0.00000000000000000000	3168.00000000000000000000	494.00000000000000000000	4.00000000000000000000	4.00000000000000000000	4.00000000000000000000	4.00000000000000000000	4.00000000000000000000	4.00000000000000000000	4.00000000000000000000	4.00000000000000000000	4.00000000000000000000	4.00000000000000000000	4.00000000000000000000	4.00000000000000000000	4.00000000000000000000	4.00000000000000000000	4.00000000000000000000	4.00000000000000000000
98.00000000000000000000	0.00000000000000000000	4212.82031250000000000000	4223.07666015625000000000	4161.02539062500000000000	4211.28173828125000000000	4221.53857421875000000000	4204.10253906250000000000	4196.92285156250000000000	4191.28173828125000000000	4197.43603515625000000000	4193.84619140625000000000	4244.10253906250000000000	4227.69238281250000000000	4245.64111328125000000000	4223.07666015625000000000	3555.00000000000000000000	10247.00000000000000000000	10224.00000000000000000000	0.00000000000000000000	0.00000000000000000000	0.00000000000000000000	3168.00000000000000000000	502.00000000000000000000	4.00000000000000000000	4.00000000000000000000	4.00000000000000000000	4.00000000000000000000	4.00000000000000000000	4.00000000000000000000	4.00000000000000000000	4.00000000000000000000	4.00000000000000000000	4.00000000000000000000	4.00000000000000000000	4.00000000000000000000	4.00000000000000000000	4.00000000000000000000	4.00000000000000000000	4.00000000000000000000
99.00000000000000000000	0.00000000000000000000	4194.87158203125000000000	4184.10253906250000000000	4171.28173828125000000000	4189.74365234375000000000	4179.48730468750000000000	4165.64111328125000000000	4162.05126953125000000000	4154.35888671875000000000	4154.35888671875000000000	4153.84619140625000000000	4216.92285156250000000000	4201.53857421875000000000	4210.25634765625000000000	4197.43603515625000000000	3136.00000000000000000000	10246.00000000000000000000	10225.00000000000000000000	0.00000000000000000000	0.00000000000000000000	0.00000000000000000000	3168.00000000000000000000	510.00000000000000000000	4.00000000000000000000	4.00000000000000000000	4.00000000000000000000	4.00000000000000000000	4.00000000000000000000	4.00000000000000000000	4.00000000000000000000	4.00000000000000000000	4.00000000000000000000	4.00000000000000000000	4.00000000000000000000	4.00000000000000000000	4.00000000000000000000	4.00000000000000000000	4.00000000000000000000	4.00000000000000000000
100.00000000000000000000	0.00000000000000000000	4196.92285156250000000000	4203.07666015625000000000	4168.71777343750000000000	4197.94873046875000000000	4208.71777343750000000000	4200.51269531250000000000	4193.84619140625000000000	4199.48730468750000000000	4202.56396484375000000000	4195.38427734375000000000	4236.41015625000000000000	4223.58984375000000000000	4215.38427734375000000000	4204.10253906250000000000	3437.00000000000000000000	10246.00000000000000000000	10225.00000000000000000000	0.00000000000000000000	0.00000000000000000000	0.00000000000000000000	3168.00000000000000000000	518.00000000000000000000	4.00000000000000000000	4.00000000000000000000	4.00000000000000000000	4.00000000000000000000	4.00000000000000000000	4.00000000000000000000	4.00000000000000000000	4.00000000000000000000	4.00000000000000000000	4.00000000000000000000	4.00000000000000000000	4.00000000000000000000	4.00000000000000000000	4.00000000000000000000	4.00000000000000000000	4.00000000000000000000
101.00000000000000000000	0.00000000000000000000	4169.74365234375000000000	4165.64111328125000000000	4168.71777343750000000000	4173.33300781250000000000	4187.69238281250000000000	4185.64111328125000000000	4185.12792968750000000000	4202.56396484375000000000	4205.64111328125000000000	4194.35888671875000000000	4207.69238281250000000000	4207.69238281250000000000	4177.94873046875000000000	4174.87158203125000000000	3105.00000000000000000000	10246.00000000000000000000	10225.00000000000000000000	0.00000000000000000000	0.00000000000000000000	0.00000000000000000000	3168.00000000000000000000	527.00000000000000000000	4.00000000000000000000	4.00000000000000000000	4.00000000000000000000	4.00000000000000000000	4.00000000000000000000	4.00000000000000000000	4.00000000000000000000	4.00000000000000000000	4.00000000000000000000	4.00000000000000000000	4.00000000000000000000	4.00000000000000000000	4.00000000000000000000	4.00000000000000000000	4.00000000000000000000	4.00000000000000000000
102.00000000000000000000	0.00000000000000000000	4156.92285156250000000000	4148.20507812500000000000	4169.74365234375000000000	4162.56396484375000000000	4174.87158203125000000000	4172.30761718750000000000	4170.76904296875000000000	4167.69238281250000000000	4168.20507812500000000000	4159.48730468750000000000	4178.46142578125000000000	4180.51269531250000000000	4153.33300781250000000000	4151.28173828125000000000	3555.00000000000000000000	10246.00000000000000000000	10225.00000000000000000000	0.00000000000000000000	0.00000000000000000000	0.00000000000000000000	3168.00000000000000000000	535.00000000000000000000	4.00000000000000000000	4.00000000000000000000	4.00000000000000000000	4.00000000000000000000	4.00000000000000000000	4.00000000000000000000	4.00000000000000000000	4.00000000000000000000	4.00000000000000000000	4.00000000000000000000	4.00000000000000000000	4.00000000000000000000	4.00000000000000000000	4.00000000000000000000	4.00000000000000000000	4.00000000000000000000
103.00000000000000000000	0.00000000000000000000	4186.66650390625000000000	4203.58984375000000000000	4156.41015625000000000000	4200.00000000000000000000	4225.12792968750000000000	4213.84619140625000000000	4193.84619140625000000000	4172.30761718750000000000	4180.51269531250000000000	4176.92285156250000000000	4202.05126953125000000000	4191.28173828125000000000	4191.28173828125000000000	4176.41015625000000000000	3136.00000000000000000000	10246.00000000000000000000	10225.00000000000000000000	0.00000000000000000000	0.00000000000000000000	0.00000000000000000000	3168.00000000000000000000	543.00000000000000000000	4.00000000000000000000	4.00000000000000000000	4.00000000000000000000	4.00000000000000000000	4.00000000000000000000	4.00000000000000000000	4.00000000000000000000	4.00000000000000000000	4.00000000000000000000	4.00000000000000000000	4.00000000000000000000	4.00000000000000000000	4.00000000000000000000	4.00000000000000000000	4.00000000000000000000	4.00000000000000000000
104.00000000000000000000	0.00000000000000000000	4170.76904296875000000000	4171.79492187500000000000	4168.20507812500000000000	4177.94873046875000000000	4185.64111328125000000000	4176.41015625000000000000	4161.53857421875000000000	4132.82031250000000000000	4139.48730468750000000000	4143.58984375000000000000	4156.92285156250000000000	4151.28173828125000000000	4155.38427734375000000000	4147.17919921875000000000	3437.00000000000000000000	10246.00000000000000000000	10225.00000000000000000000	0.00000000000000000000	0.00000000000000000000	0.00000000000000000000	3168.00000000000000000000	551.00000000000000000000	4.00000000000000000000	4.00000000000000000000	4.00000000000000000000	4.00000000000000000000	4.00000000000000000000	4.00000000000000000000	4.00000000000000000000	4.00000000000000000000	4.00000000000000000000	4.00000000000000000000	4.00000000000000000000	4.00000000000000000000	4.00000000000000000000	4.00000000000000000000	4.00000000000000000000	4.00000000000000000000
105.00000000000000000000	0.00000000000000000000	4174.87158203125000000000	4180.00000000000000000000	4162.05126953125000000000	4184.10253906250000000000	4190.76904296875000000000	4182.05126953125000000000	4174.87158203125000000000	4171.79492187500000000000	4171.79492187500000000000	4166.66650390625000000000	4194.87158203125000000000	4188.71777343750000000000	4184.10253906250000000000	4175.38427734375000000000	3105.00000000000000000000	10246.00000000000000000000	10226.00000000000000000000	0.00000000000000000000	0.00000000000000000000	0.00000000000000000000	3168.00000000000000000000	559.00000000000000000000	4.00000000000000000000	4.00000000000000000000	4.00000000000000000000	4.00000000000000000000	4.00000000000000000000	4.00000000000000000000	4.00000000000000000000	4.00000000000000000000	4.00000000000000000000	4.00000000000000000000	4.00000000000000000000	4.00000000000000000000	4.00000000000000000000	4.00000000000000000000	4.00000000000000000000	4.00000000000000000000
106.00000000000000000000	0.00000000000000000000	4160.00000000000000000000	4147.17919921875000000000	4162.56396484375000000000	4166.66650390625000000000	4158.97412109375000000000	4152.30761718750000000000	4152.30761718750000000000	4175.89746093750000000000	4175.89746093750000000000	4163.07666015625000000000	4206.66650390625000000000	4202.05126953125000000000	4177.43603515625000000000	4174.35888671875000000000	3555.00000000000000000000	10246.00000000000000000000	10226.00000000000000000000	0.00000000000000000000	0.00000000000000000000	0.00000000000000000000	3168.00000000000000000000	567.00000000000000000000	4.00000000000000000000	4.00000000000000000000	4.00000000000000000000	4.00000000000000000000	4.00000000000000000000	4.00000000000000000000	4.00000000000000000000	4.00000000000000000000	4.00000000000000000000	4.00000000000000000000	4.00000000000000000000	4.00000000000000000000	4.00000000000000000000	4.00000000000000000000	4.00000000000000000000	4.00000000000000000000
107.00000000000000000000	0.00000000000000000000	4145.64111328125000000000	4123.07666015625000000000	4171.28173828125000000000	4144.61523437500000000000	4138.97412109375000000000	4137.94873046875000000000	4141.02539062500000000000	4146.15380859375000000000	4150.76904296875000000000	4145.12792968750000000000	4181.53857421875000000000	4176.41015625000000000000	4146.15380859375000000000	4150.25634765625000000000	3136.00000000000000000000	10246.00000000000000000000	10225.00000000000000000000	0.00000000000000000000	0.00000000000000000000	0.00000000000000000000	3168.00000000000000000000	574.00000000000000000000	4.00000000000000000000	4.00000000000000000000	4.00000000000000000000	4.00000000000000000000	4.00000000000000000000	4.00000000000000000000	4.00000000000000000000	4.00000000000000000000	4.00000000000000000000	4.00000000000000000000	4.00000000000000000000	4.00000000000000000000	4.00000000000000000000	4.00000000000000000000	4.00000000000000000000	4.00000000000000000000
108.00000000000000000000	0.00000000000000000000	4181.53857421875000000000	4199.48730468750000000000	4163.07666015625000000000	4179.48730468750000000000	4214.35888671875000000000	4212.82031250000000000000	4200.00000000000000000000	4183.58984375000000000000	4197.43603515625000000000	4202.05126953125000000000	4214.87158203125000000000	4203.58984375000000000000	4188.71777343750000000000	4182.05126953125000000000	3437.00000000000000000000	10246.00000000000000000000	10225.00000000000000000000	0.00000000000000000000	0.00000000000000000000	0.00000000000000000000	3168.00000000000000000000	581.00000000000000000000	4.00000000000000000000	4.00000000000000000000	4.00000000000000000000	4.00000000000000000000	4.00000000000000000000	4.00000000000000000000	4.00000000000000000000	4.00000000000000000000	4.00000000000000000000	4.00000000000000000000	4.00000000000000000000	4.00000000000000000000	4.00000000000000000000	4.00000000000000000000	4.00000000000000000000	4.00000000000000000000
109.00000000000000000000	0.00000000000000000000	4178.97412109375000000000	4188.20507812500000000000	4178.46142578125000000000	4168.71777343750000000000	4200.00000000000000000000	4200.51269531250000000000	4190.76904296875000000000	4166.15380859375000000000	4177.94873046875000000000	4189.74365234375000000000	4188.71777343750000000000	4184.10253906250000000000	4171.28173828125000000000	4164.10253906250000000000	3105.00000000000000000000	10247.00000000000000000000	10226.00000000000000000000	0.00000000000000000000	0.00000000000000000000	0.00000000000000000000	3168.00000000000000000000	589.00000000000000000000	4.00000000000000000000	4.00000000000000000000	4.00000000000000000000	4.00000000000000000000	4.00000000000000000000	4.00000000000000000000	4.00000000000000000000	4.00000000000000000000	4.00000000000000000000	4.00000000000000000000	4.00000000000000000000	4.00000000000000000000	4.00000000000000000000	4.00000000000000000000	4.00000000000000000000	4.00000000000000000000
110.00000000000000000000	0.00000000000000000000	4189.74365234375000000000	4193.33300781250000000000	4170.25634765625000000000	4185.12792968750000000000	4205.12792968750000000000	4197.43603515625000000000	4193.33300781250000000000	4186.15380859375000000000	4193.33300781250000000000	4198.97412109375000000000	4227.17919921875000000000	4212.82031250000000000000	4212.82031250000000000000	4200.00000000000000000000	3555.00000000000000000000	10247.00000000000000000000	10226.00000000000000000000	0.00000000000000000000	0.00000000000000000000	0.00000000000000000000	3168.00000000000000000000	596.00000000000000000000	4.00000000000000000000	4.00000000000000000000	4.00000000000000000000	4.00000000000000000000	4.00000000000000000000	4.00000000000000000000	4.00000000000000000000	4.00000000000000000000	4.00000000000000000000	4.00000000000000000000	4.00000000000000000000	4.00000000000000000000	4.00000000000000000000	4.00000000000000000000	4.00000000000000000000	4.00000000000000000000
111.00000000000000000000	0.00000000000000000000	4188.71777343750000000000	4176.92285156250000000000	4158.46142578125000000000	4185.64111328125000000000	4181.02539062500000000000	4169.74365234375000000000	4162.05126953125000000000	4180.51269531250000000000	4182.05126953125000000000	4182.56396484375000000000	4235.38427734375000000000	4220.51269531250000000000	4218.46142578125000000000	4209.74365234375000000000	3136.00000000000000000000	10246.00000000000000000000	10226.00000000000000000000	0.00000000000000000000	0.00000000000000000000	0.00000000000000000000	3168.00000000000000000000	604.00000000000000000000	4.00000000000000000000	4.00000000000000000000	4.00000000000000000000	4.00000000000000000000	4.00000000000000000000	4.00000000000000000000	4.00000000000000000000	4.00000000000000000000	4.00000000000000000000	4.00000000000000000000	4.00000000000000000000	4.00000000000000000000	4.00000000000000000000	4.00000000000000000000	4.00000000000000000000	4.00000000000000000000
112.00000000000000000000	0.00000000000000000000	4164.10253906250000000000	4140.51269531250000000000	4165.12792968750000000000	4155.38427734375000000000	4143.58984375000000000000	4137.94873046875000000000	4135.89746093750000000000	4146.66650390625000000000	4141.53857421875000000000	4141.53857421875000000000	4184.61523437500000000000	4180.51269531250000000000	4164.61523437500000000000	4162.05126953125000000000	3437.00000000000000000000	10246.00000000000000000000	10226.00000000000000000000	0.00000000000000000000	0.00000000000000000000	0.00000000000000000000	3168.00000000000000000000	612.00000000000000000000	4.00000000000000000000	4.00000000000000000000	4.00000000000000000000	4.00000000000000000000	4.00000000000000000000	4.00000000000000000000	4.00000000000000000000	4.00000000000000000000	4.00000000000000000000	4.00000000000000000000	4.00000000000000000000	4.00000000000000000000	4.00000000000000000000	4.00000000000000000000	4.00000000000000000000	4.00000000000000000000
113.00000000000000000000	0.00000000000000000000	4165.64111328125000000000	4175.38427734375000000000	4158.46142578125000000000	4167.17919921875000000000	4189.74365234375000000000	4184.10253906250000000000	4184.61523437500000000000	4182.05126953125000000000	4183.58984375000000000000	4184.61523437500000000000	4197.94873046875000000000	4192.82031250000000000000	4175.89746093750000000000	4165.64111328125000000000	3105.00000000000000000000	10247.00000000000000000000	10224.00000000000000000000	0.00000000000000000000	0.00000000000000000000	0.00000000000000000000	3168.00000000000000000000	620.00000000000000000000	4.00000000000000000000	4.00000000000000000000	4.00000000000000000000	4.00000000000000000000	4.00000000000000000000	4.00000000000000000000	4.00000000000000000000	4.00000000000000000000	4.00000000000000000000	4.00000000000000000000	4.00000000000000000000	4.00000000000000000000	4.00000000000000000000	4.00000000000000000000	4.00000000000000000000	4.00000000000000000000
114.00000000000000000000	0.00000000000000000000	4144.61523437500000000000	4145.64111328125000000000	4171.28173828125000000000	4144.10253906250000000000	4164.10253906250000000000	4164.61523437500000000000	4166.66650390625000000000	4150.25634765625000000000	4156.92285156250000000000	4165.12792968750000000000	4150.76904296875000000000	4155.38427734375000000000	4125.64111328125000000000	4127.17919921875000000000	3555.00000000000000000000	10247.00000000000000000000	10224.00000000000000000000	0.00000000000000000000	0.00000000000000000000	0.00000000000000000000	3168.00000000000000000000	628.00000000000000000000	4.00000000000000000000	4.00000000000000000000	4.00000000000000000000	4.00000000000000000000	4.00000000000000000000	4.00000000000000000000	4.00000000000000000000	4.00000000000000000000	4.00000000000000000000	4.00000000000000000000	4.00000000000000000000	4.00000000000000000000	4.00000000000000000000	4.00000000000000000000	4.00000000000000000000	4.00000000000000000000
115.00000000000000000000	0.00000000000000000000	4164.10253906250000000000	4174.87158203125000000000	4163.58984375000000000000	4168.71777343750000000000	4184.61523437500000000000	4181.53857421875000000000	4171.28173828125000000000	4154.87158203125000000000	4160.00000000000000000000	4163.58984375000000000000	4162.56396484375000000000	4163.07666015625000000000	4151.28173828125000000000	4143.58984375000000000000	3136.00000000000000000000	10247.00000000000000000000	10225.00000000000000000000	0.00000000000000000000	0.00000000000000000000	0.00000000000000000000	3168.00000000000000000000	636.00000000000000000000	4.00000000000000000000	4.00000000000000000000	4.00000000000000000000	4.00000000000000000000	4.00000000000000000000	4.00000000000000000000	4.00000000000000000000	4.00000000000000000000	4.00000000000000000000	4.00000000000000000000	4.00000000000000000000	4.00000000000000000000	4.00000000000000000000	4.00000000000000000000	4.00000000000000000000	4.00000000000000000000
116.00000000000000000000	0.00000000000000000000	4184.10253906250000000000	4195.38427734375000000000	4157.43603515625000000000	4194.87158203125000000000	4198.46142578125000000000	4183.07666015625000000000	4165.64111328125000000000	4159.48730468750000000000	4161.02539062500000000000	4160.51269531250000000000	4190.76904296875000000000	4184.10253906250000000000	4193.84619140625000000000	4173.33300781250000000000	3437.00000000000000000000	10247.00000000000000000000	10225.00000000000000000000	0.00000000000000000000	0.00000000000000000000	0.00000000000000000000	3168.00000000000000000000	643.00000000000000000000	4.00000000000000000000	4.00000000000000000000	4.00000000000000000000	4.00000000000000000000	4.00000000000000000000	4.00000000000000000000	4.00000000000000000000	4.00000000000000000000	4.00000000000000000000	4.00000000000000000000	4.00000000000000000000	4.00000000000000000000	4.00000000000000000000	4.00000000000000000000	4.00000000000000000000	4.00000000000000000000
117.00000000000000000000	0.00000000000000000000	4175.89746093750000000000	4168.71777343750000000000	4176.92285156250000000000	4181.02539062500000000000	4169.74365234375000000000	4156.92285156250000000000	4148.71777343750000000000	4142.05126953125000000000	4137.94873046875000000000	4137.43603515625000000000	4182.56396484375000000000	4177.94873046875000000000	4173.33300781250000000000	4167.17919921875000000000	3105.00000000000000000000	10249.00000000000000000000	10227.00000000000000000000	0.00000000000000000000	0.00000000000000000000	0.00000000000000000000	3168.00000000000000000000	652.00000000000000000000	4.00000000000000000000	4.00000000000000000000	4.00000000000000000000	4.00000000000000000000	4.00000000000000000000	4.00000000000000000000	4.00000000000000000000	4.00000000000000000000	4.00000000000000000000	4.00000000000000000000	4.00000000000000000000	4.00000000000000000000	4.00000000000000000000	4.00000000000000000000	4.00000000000000000000	4.00000000000000000000
118.00000000000000000000	0.00000000000000000000	4196.41015625000000000000	4204.61523437500000000000	4171.28173828125000000000	4202.56396484375000000000	4209.74365234375000000000	4205.12792968750000000000	4195.38427734375000000000	4207.69238281250000000000	4204.10253906250000000000	4201.02539062500000000000	4235.38427734375000000000	4227.69238281250000000000	4204.61523437500000000000	4203.07666015625000000000	3555.00000000000000000000	10249.00000000000000000000	10227.00000000000000000000	0.00000000000000000000	0.00000000000000000000	0.00000000000000000000	3168.00000000000000000000	659.00000000000000000000	4.00000000000000000000	4.00000000000000000000	4.00000000000000000000	4.00000000000000000000	4.00000000000000000000	4.00000000000000000000	4.00000000000000000000	4.00000000000000000000	4.00000000000000000000	4.00000000000000000000	4.00000000000000000000	4.00000000000000000000	4.00000000000000000000	4.00000000000000000000	4.00000000000000000000	4.00000000000000000000
119.00000000000000000000	0.00000000000000000000	4174.35888671875000000000	4162.56396484375000000000	4178.97412109375000000000	4171.28173828125000000000	4168.20507812500000000000	4172.82031250000000000000	4172.30761718750000000000	4191.79492187500000000000	4193.33300781250000000000	4193.84619140625000000000	4205.12792968750000000000	4205.64111328125000000000	4163.58984375000000000000	4168.71777343750000000000	3136.00000000000000000000	10249.00000000000000000000	10228.00000000000000000000	0.00000000000000000000	0.00000000000000000000	0.00000000000000000000	3168.00000000000000000000	668.00000000000000000000	4.00000000000000000000	4.00000000000000000000	4.00000000000000000000	4.00000000000000000000	4.00000000000000000000	4.00000000000000000000	4.00000000000000000000	4.00000000000000000000	4.00000000000000000000	4.00000000000000000000	4.00000000000000000000	4.00000000000000000000	4.00000000000000000000	4.00000000000000000000	4.00000000000000000000	4.00000000000000000000
120.00000000000000000000	0.00000000000000000000	4174.87158203125000000000	4173.33300781250000000000	4177.94873046875000000000	4172.30761718750000000000	4174.87158203125000000000	4178.46142578125000000000	4177.43603515625000000000	4179.48730468750000000000	4188.71777343750000000000	4189.23046875000000000000	4198.46142578125000000000	4197.43603515625000000000	4166.15380859375000000000	4164.61523437500000000000	3437.00000000000000000000	10249.00000000000000000000	10228.00000000000000000000	0.00000000000000000000	0.00000000000000000000	0.00000000000000000000	3168.00000000000000000000	675.00000000000000000000	4.00000000000000000000	4.00000000000000000000	4.00000000000000000000	4.00000000000000000000	4.00000000000000000000	4.00000000000000000000	4.00000000000000000000	4.00000000000000000000	4.00000000000000000000	4.00000000000000000000	4.00000000000000000000	4.00000000000000000000	4.00000000000000000000	4.00000000000000000000	4.00000000000000000000	4.00000000000000000000
121.00000000000000000000	0.00000000000000000000	4194.87158203125000000000	4214.35888671875000000000	4165.64111328125000000000	4194.87158203125000000000	4213.33300781250000000000	4208.20507812500000000000	4192.30761718750000000000	4179.48730468750000000000	4194.35888671875000000000	4198.97412109375000000000	4207.69238281250000000000	4204.10253906250000000000	4194.87158203125000000000	4185.64111328125000000000	3105.00000000000000000000	10250.00000000000000000000	10228.00000000000000000000	0.00000000000000000000	0.00000000000000000000	0.00000000000000000000	3168.00000000000000000000	684.00000000000000000000	4.00000000000000000000	4.00000000000000000000	4.00000000000000000000	4.00000000000000000000	4.00000000000000000000	4.00000000000000000000	4.00000000000000000000	4.00000000000000000000	4.00000000000000000000	4.00000000000000000000	4.00000000000000000000	4.00000000000000000000	4.00000000000000000000	4.00000000000000000000	4.00000000000000000000	4.00000000000000000000
122.00000000000000000000	0.00000000000000000000	4184.10253906250000000000	4186.15380859375000000000	4174.87158203125000000000	4177.43603515625000000000	4185.64111328125000000000	4180.00000000000000000000	4163.58984375000000000000	4144.10253906250000000000	4153.33300781250000000000	4164.10253906250000000000	4180.51269531250000000000	4180.00000000000000000000	4173.33300781250000000000	4167.17919921875000000000	3555.00000000000000000000	10250.00000000000000000000	10228.00000000000000000000	0.00000000000000000000	0.00000000000000000000	0.00000000000000000000	3168.00000000000000000000	691.00000000000000000000	4.00000000000000000000	4.00000000000000000000	4.00000000000000000000	4.00000000000000000000	4.00000000000000000000	4.00000000000000000000	4.00000000000000000000	4.00000000000000000000	4.00000000000000000000	4.00000000000000000000	4.00000000000000000000	4.00000000000000000000	4.00000000000000000000	4.00000000000000000000	4.00000000000000000000	4.00000000000000000000
123.00000000000000000000	0.00000000000000000000	4194.35888671875000000000	4198.46142578125000000000	4168.71777343750000000000	4196.41015625000000000000	4198.97412109375000000000	4193.84619140625000000000	4177.43603515625000000000	4185.64111328125000000000	4185.64111328125000000000	4192.82031250000000000000	4234.87158203125000000000	4223.07666015625000000000	4214.35888671875000000000	4200.51269531250000000000	3136.00000000000000000000	10250.00000000000000000000	10227.00000000000000000000	0.00000000000000000000	0.00000000000000000000	0.00000000000000000000	3168.00000000000000000000	699.00000000000000000000	4.00000000000000000000	4.00000000000000000000	4.00000000000000000000	4.00000000000000000000	4.00000000000000000000	4.00000000000000000000	4.00000000000000000000	4.00000000000000000000	4.00000000000000000000	4.00000000000000000000	4.00000000000000000000	4.00000000000000000000	4.00000000000000000000	4.00000000000000000000	4.00000000000000000000	4.00000000000000000000
124.00000000000000000000	0.00000000000000000000	4163.07666015625000000000	4145.12792968750000000000	4171.79492187500000000000	4167.69238281250000000000	4150.25634765625000000000	4152.30761718750000000000	4146.15380859375000000000	4167.17919921875000000000	4161.53857421875000000000	4165.64111328125000000000	4207.17919921875000000000	4202.56396484375000000000	4173.84619140625000000000	4173.84619140625000000000	3437.00000000000000000000	10250.00000000000000000000	10227.00000000000000000000	0.00000000000000000000	0.00000000000000000000	0.00000000000000000000	3168.00000000000000000000	707.00000000000000000000	4.00000000000000000000	4.00000000000000000000	4.00000000000000000000	4.00000000000000000000	4.00000000000000000000	4.00000000000000000000	4.00000000000000000000	4.00000000000000000000	4.00000000000000000000	4.00000000000000000000	4.00000000000000000000	4.00000000000000000000	4.00000000000000000000	4.00000000000000000000	4.00000000000000000000	4.00000000000000000000
125.00000000000000000000	0.00000000000000000000	4151.28173828125000000000	4142.56396484375000000000	4168.71777343750000000000	4160.00000000000000000000	4158.46142578125000000000	4166.66650390625000000000	4165.12792968750000000000	4157.43603515625000000000	4157.43603515625000000000	4163.07666015625000000000	4178.46142578125000000000	4177.43603515625000000000	4150.76904296875000000000	4154.87158203125000000000	3105.00000000000000000000	10249.00000000000000000000	10228.00000000000000000000	0.00000000000000000000	0.00000000000000000000	0.00000000000000000000	3168.00000000000000000000	715.00000000000000000000	4.00000000000000000000	4.00000000000000000000	4.00000000000000000000	4.00000000000000000000	4.00000000000000000000	4.00000000000000000000	4.00000000000000000000	4.00000000000000000000	4.00000000000000000000	4.00000000000000000000	4.00000000000000000000	4.00000000000000000000	4.00000000000000000000	4.00000000000000000000	4.00000000000000000000	4.00000000000000000000
126.00000000000000000000	0.00000000000000000000	4162.56396484375000000000	4174.35888671875000000000	4159.48730468750000000000	4174.87158203125000000000	4193.84619140625000000000	4196.92285156250000000000	4191.79492187500000000000	4166.15380859375000000000	4174.87158203125000000000	4187.69238281250000000000	4173.33300781250000000000	4170.76904296875000000000	4154.35888671875000000000	4146.66650390625000000000	3555.00000000000000000000	10249.00000000000000000000	10228.00000000000000000000	0.00000000000000000000	0.00000000000000000000	0.00000000000000000000	3168.00000000000000000000	722.00000000000000000000	4.00000000000000000000	4.00000000000000000000	4.00000000000000000000	4.00000000000000000000	4.00000000000000000000	4.00000000000000000000	4.00000000000000000000	4.00000000000000000000	4.00000000000000000000	4.00000000000000000000	4.00000000000000000000	4.00000000000000000000	4.00000000000000000000	4.00000000000000000000	4.00000000000000000000	4.00000000000000000000
127.00000000000000000000	0.00000000000000000000	4136.41015625000000000000	4128.71777343750000000000	4167.69238281250000000000	4144.10253906250000000000	4145.12792968750000000000	4148.20507812500000000000	4148.71777343750000000000	4114.35888671875000000000	4123.07666015625000000000	4139.48730468750000000000	4121.02539062500000000000	4125.64111328125000000000	4100.00000000000000000000	4098.46142578125000000000	50.00000000000000000000	10248.00000000000000000000	10227.00000000000000000000	0.00000000000000000000	0.00000000000000000000	0.00000000000000000000	3168.00000000000000000000	730.00000000000000000000	4.00000000000000000000	4.00000000000000000000	4.00000000000000000000	4.00000000000000000000	4.00000000000000000000	4.00000000000000000000	4.00000000000000000000	4.00000000000000000000	4.00000000000000000000	4.00000000000000000000	4.00000000000000000000	4.00000000000000000000	4.00000000000000000000	4.00000000000000000000	4.00000000000000000000	4.00000000000000000000
0.00000000000000000000	0.00000000000000000000	4148.71777343750000000000	4149.23046875000000000000	4155.89746093750000000000	4163.07666015625000000000	4164.61523437500000000000	4166.15380859375000000000	4158.46142578125000000000	4135.89746093750000000000	4143.07666015625000000000	4153.84619140625000000000	4168.20507812500000000000	4156.41015625000000000000	4144.61523437500000000000	4137.94873046875000000000	904.00000000000000000000	10248.00000000000000000000	10227.00000000000000000000	0.00000000000000000000	0.00000000000000000000	0.00000000000000000000	3168.00000000000000000000	738.00000000000000000000	4.00000000000000000000	4.00000000000000000000	4.00000000000000000000	4.00000000000000000000	4.00000000000000000000	4.00000000000000000000	4.00000000000000000000	4.00000000000000000000	4.00000000000000000000	4.00000000000000000000	4.00000000000000000000	4.00000000000000000000	4.00000000000000000000	4.00000000000000000000	4.00000000000000000000	4.00000000000000000000
1.00000000000000000000	0.00000000000000000000	4151.28173828125000000000	4129.74365234375000000000	4160.00000000000000000000	4162.05126953125000000000	4136.92285156250000000000	4136.41015625000000000000	4128.71777343750000000000	4127.17919921875000000000	4124.10253906250000000000	4134.87158203125000000000	4175.38427734375000000000	4159.48730468750000000000	4150.76904296875000000000	4144.61523437500000000000	2573.00000000000000000000	10247.00000000000000000000	10227.00000000000000000000	0.00000000000000000000	0.00000000000000000000	0.00000000000000000000	3168.00000000000000000000	746.00000000000000000000	4.00000000000000000000	4.00000000000000000000	4.00000000000000000000	4.00000000000000000000	4.00000000000000000000	4.00000000000000000000	4.00000000000000000000	4.00000000000000000000	4.00000000000000000000	4.00000000000000000000	4.00000000000000000000	4.00000000000000000000	4.00000000000000000000	4.00000000000000000000	4.00000000000000000000	4.00000000000000000000
2.00000000000000000000	0.00000000000000000000	4150.25634765625000000000	4118.46142578125000000000	4164.10253906250000000000	4160.00000000000000000000	4121.02539062500000000000	4122.56396484375000000000	4122.56396484375000000000	4128.71777343750000000000	4122.05126953125000000000	4128.71777343750000000000	4168.20507812500000000000	4157.94873046875000000000	4141.53857421875000000000	4140.51269531250000000000	2545.00000000000000000000	10247.00000000000000000000	10227.00000000000000000000	0.00000000000000000000	0.00000000000000000000	0.00000000000000000000	3168.00000000000000000000	754.00000000000000000000	4.00000000000000000000	4.00000000000000000000	4.00000000000000000000	4.00000000000000000000	4.00000000000000000000	4.00000000000000000000	4.00000000000000000000	4.00000000000000000000	4.00000000000000000000	4.00000000000000000000	4.00000000000000000000	4.00000000000000000000	4.00000000000000000000	4.00000000000000000000	4.00000000000000000000	4.00000000000000000000
3.00000000000000000000	0.00000000000000000000	4150.76904296875000000000	4131.79492187500000000000	4158.46142578125000000000	4158.97412109375000000000	4143.07666015625000000000	4150.76904296875000000000	4149.23046875000000000000	4157.43603515625000000000	4164.10253906250000000000	4167.69238281250000000000	4177.94873046875000000000	4171.28173828125000000000	4141.53857421875000000000	4146.66650390625000000000	3483.00000000000000000000	10246.00000000000000000000	10227.00000000000000000000	0.00000000000000000000	0.00000000000000000000	0.00000000000000000000	3168.00000000000000000000	762.00000000000000000000	4.00000000000000000000	4.00000000000000000000	4.00000000000000000000	4.00000000000000000000	4.00000000000000000000	4.00000000000000000000	4.00000000000000000000	4.00000000000000000000	4.00000000000000000000	4.00000000000000000000	4.00000000000000000000	4.00000000000000000000	4.00000000000000000000	4.00000000000000000000	4.00000000000000000000	4.00000000000000000000
4.00000000000000000000	0.00000000000000000000	4132.82031250000000000000	4109.23046875000000000000	4176.41015625000000000000	4127.69238281250000000000	4115.38427734375000000000	4127.17919921875000000000	4133.33300781250000000000	4127.17919921875000000000	4132.30761718750000000000	4144.61523437500000000000	4134.35888671875000000000	4138.97412109375000000000	4095.38452148437500000000	4111.79492187500000000000	3530.00000000000000000000	10246.00000000000000000000	10227.00000000000000000000	0.00000000000000000000	0.00000000000000000000	0.00000000000000000000	3168.00000000000000000000	770.00000000000000000000	4.00000000000000000000	4.00000000000000000000	4.00000000000000000000	4.00000000000000000000	4.00000000000000000000	4.00000000000000000000	4.00000000000000000000	4.00000000000000000000	4.00000000000000000000	4.00000000000000000000	4.00000000000000000000	4.00000000000000000000	4.00000000000000000000	4.00000000000000000000	4.00000000000000000000	4.00000000000000000000
5.00000000000000000000	0.00000000000000000000	4173.33300781250000000000	4174.87158203125000000000	4166.15380859375000000000	4169.74365234375000000000	4165.12792968750000000000	4169.74365234375000000000	4163.58984375000000000000	4157.43603515625000000000	4153.84619140625000000000	4171.28173828125000000000	4183.58984375000000000000	4174.87158203125000000000	4163.07666015625000000000	4161.53857421875000000000	3342.00000000000000000000	10245.00000000000000000000	10227.00000000000000000000	0.00000000000000000000	0.00000000000000000000	0.00000000000000000000	3168.00000000000000000000	777.00000000000000000000	4.00000000000000000000	4.00000000000000000000	4.00000000000000000000	4.00000000000000000000	4.00000000000000000000	4.00000000000000000000	4.00000000000000000000	4.00000000000000000000	4.00000000000000000000	4.00000000000000000000	4.00000000000000000000	4.00000000000000000000	4.00000000000000000000	4.00000000000000000000	4.00000000000000000000	4.00000000000000000000
6.00000000000000000000	0.00000000000000000000	4175.38427734375000000000	4157.43603515625000000000	4161.02539062500000000000	4169.74365234375000000000	4149.74365234375000000000	4150.25634765625000000000	4135.89746093750000000000	4129.74365234375000000000	4124.10253906250000000000	4145.64111328125000000000	4175.38427734375000000000	4161.02539062500000000000	4162.05126953125000000000	4160.00000000000000000000	3000.00000000000000000000	10245.00000000000000000000	10227.00000000000000000000	0.00000000000000000000	0.00000000000000000000	0.00000000000000000000	3168.00000000000000000000	785.00000000000000000000	4.00000000000000000000	4.00000000000000000000	4.00000000000000000000	4.00000000000000000000	4.00000000000000000000	4.00000000000000000000	4.00000000000000000000	4.00000000000000000000	4.00000000000000000000	4.00000000000000000000	4.00000000000000000000	4.00000000000000000000	4.00000000000000000000	4.00000000000000000000	4.00000000000000000000	4.00000000000000000000
7.00000000000000000000	0.00000000000000000000	4147.17919921875000000000	4118.46142578125000000000	4166.66650390625000000000	4145.64111328125000000000	4124.61523437500000000000	4126.66650390625000000000	4120.00000000000000000000	4109.74365234375000000000	4109.74365234375000000000	4118.97412109375000000000	4144.10253906250000000000	4136.92285156250000000000	4117.43603515625000000000	4126.66650390625000000000	3162.00000000000000000000	10245.00000000000000000000	10226.00000000000000000000	0.00000000000000000000	0.00000000000000000000	0.00000000000000000000	3168.00000000000000000000	793.00000000000000000000	4.00000000000000000000	4.00000000000000000000	4.00000000000000000000	4.00000000000000000000	4.00000000000000000000	4.00000000000000000000	4.00000000000000000000	4.00000000000000000000	4.00000000000000000000	4.00000000000000000000	4.00000000000000000000	4.00000000000000000000	4.00000000000000000000	4.00000000000000000000	4.00000000000000000000	4.00000000000000000000
8.00000000000000000000	0.00000000000000000000	4150.76904296875000000000	4146.66650390625000000000	4161.02539062500000000000	4163.07666015625000000000	4155.38427734375000000000	4159.48730468750000000000	4155.89746093750000000000	4170.76904296875000000000	4173.84619140625000000000	4172.30761718750000000000	4186.15380859375000000000	4178.97412109375000000000	4145.64111328125000000000	4150.76904296875000000000	3263.00000000000000000000	10245.00000000000000000000	10226.00000000000000000000	0.00000000000000000000	0.00000000000000000000	0.00000000000000000000	3168.00000000000000000000	800.00000000000000000000	4.00000000000000000000	4.00000000000000000000	4.00000000000000000000	4.00000000000000000000	4.00000000000000000000	4.00000000000000000000	4.00000000000000000000	4.00000000000000000000	4.00000000000000000000	4.00000000000000000000	4.00000000000000000000	4.00000000000000000000	4.00000000000000000000	4.00000000000000000000	4.00000000000000000000	4.00000000000000000000
9.00000000000000000000	0.00000000000000000000	4138.46142578125000000000	4115.38427734375000000000	4177.43603515625000000000	4146.66650390625000000000	4123.07666015625000000000	4135.38427734375000000000	4138.46142578125000000000	4157.43603515625000000000	4151.28173828125000000000	4163.58984375000000000000	4170.76904296875000000000	4164.10253906250000000000	4122.56396484375000000000	4131.79492187500000000000	2966.00000000000000000000	10245.00000000000000000000	10227.00000000000000000000	0.00000000000000000000	0.00000000000000000000	0.00000000000000000000	3168.00000000000000000000	809.00000000000000000000	4.00000000000000000000	4.00000000000000000000	4.00000000000000000000	4.00000000000000000000	4.00000000000000000000	4.00000000000000000000	4.00000000000000000000	4.00000000000000000000	4.00000000000000000000	4.00000000000000000000	4.00000000000000000000	4.00000000000000000000	4.00000000000000000000	4.00000000000000000000	4.00000000000000000000	4.00000000000000000000
10.00000000000000000000	0.00000000000000000000	4158.46142578125000000000	4156.41015625000000000000	4168.71777343750000000000	4167.69238281250000000000	4170.25634765625000000000	4176.92285156250000000000	4170.25634765625000000000	4164.61523437500000000000	4162.56396484375000000000	4182.56396484375000000000	4188.20507812500000000000	4171.79492187500000000000	4148.71777343750000000000	4145.12792968750000000000	3509.00000000000000000000	10245.00000000000000000000	10227.00000000000000000000	0.00000000000000000000	0.00000000000000000000	0.00000000000000000000	3168.00000000000000000000	817.00000000000000000000	4.00000000000000000000	4.00000000000000000000	4.00000000000000000000	4.00000000000000000000	4.00000000000000000000	4.00000000000000000000	4.00000000000000000000	4.00000000000000000000	4.00000000000000000000	4.00000000000000000000	4.00000000000000000000	4.00000000000000000000	4.00000000000000000000	4.00000000000000000000	4.00000000000000000000	4.00000000000000000000
11.00000000000000000000	0.00000000000000000000	4154.87158203125000000000	4163.58984375000000000000	4164.10253906250000000000	4165.64111328125000000000	4172.82031250000000000000	4173.84619140625000000000	4163.07666015625000000000	4133.84619140625000000000	4144.61523437500000000000	4163.07666015625000000000	4156.92285156250000000000	4144.10253906250000000000	4133.84619140625000000000	4123.07666015625000000000	3096.00000000000000000000	10246.00000000000000000000	10227.00000000000000000000	0.00000000000000000000	0.00000000000000000000	0.00000000000000000000	3168.00000000000000000000	826.00000000000000000000	4.00000000000000000000	4.00000000000000000000	4.00000000000000000000	4.00000000000000000000	4.00000000000000000000	4.00000000000000000000	4.00000000000000000000	4.00000000000000000000	4.00000000000000000000	4.00000000000000000000	4.00000000000000000000	4.00000000000000000000	4.00000000000000000000	4.00000000000000000000	4.00000000000000000000	4.00000000000000000000
12.00000000000000000000	0.00000000000000000000	4143.07666015625000000000	4143.07666015625000000000	4171.79492187500000000000	4157.43603515625000000000	4142.05126953125000000000	4144.61523437500000000000	4138.97412109375000000000	4110.76904296875000000000	4117.43603515625000000000	4136.92285156250000000000	4144.10253906250000000000	4132.30761718750000000000	4121.02539062500000000000	4115.38427734375000000000	3391.00000000000000000000	10246.00000000000000000000	10227.00000000000000000000	0.00000000000000000000	0.00000000000000000000	0.00000000000000000000	3168.00000000000000000000	834.00000000000000000000	4.00000000000000000000	4.00000000000000000000	4.00000000000000000000	4.00000000000000000000	4.00000000000000000000	4.00000000000000000000	4.00000000000000000000	4.00000000000000000000	4.00000000000000000000	4.00000000000000000000	4.00000000000000000000	4.00000000000000000000	4.00000000000000000000	4.00000000000000000000	4.00000000000000000000	4.00000000000000000000
13.00000000000000000000	0.00000000000000000000	4167.69238281250000000000	4168.20507812500000000000	4165.12792968750000000000	4187.17919921875000000000	4163.58984375000000000000	4158.46142578125000000000	4150.76904296875000000000	4161.53857421875000000000	4157.94873046875000000000	4171.79492187500000000000	4215.89746093750000000000	4192.82031250000000000000	4182.56396484375000000000	4171.79492187500000000000	3083.00000000000000000000	10246.00000000000000000000	10226.00000000000000000000	0.00000000000000000000	0.00000000000000000000	0.00000000000000000000	3168.00000000000000000000	842.00000000000000000000	4.00000000000000000000	4.00000000000000000000	4.00000000000000000000	4.00000000000000000000	4.00000000000000000000	4.00000000000000000000	4.00000000000000000000	4.00000000000000000000	4.00000000000000000000	4.00000000000000000000	4.00000000000000000000	4.00000000000000000000	4.00000000000000000000	4.00000000000000000000	4.00000000000000000000	4.00000000000000000000
14.00000000000000000000	0.00000000000000000000	4151.28173828125000000000	4126.66650390625000000000	4178.46142578125000000000	4163.07666015625000000000	4119.48730468750000000000	4117.94873046875000000000	4118.97412109375000000000	4134.35888671875000000000	4130.25634765625000000000	4139.48730468750000000000	4187.69238281250000000000	4173.33300781250000000000	4152.30761718750000000000	4149.23046875000000000000	3509.00000000000000000000	10246.00000000000000000000	10226.00000000000000000000	0.00000000000000000000	0.00000000000000000000	0.00000000000000000000	3168.00000000000000000000	850.00000000000000000000	4.00000000000000000000	4.00000000000000000000	4.00000000000000000000	4.00000000000000000000	4.00000000000000000000	4.00000000000000000000	4.00000000000000000000	4.00000000000000000000	4.00000000000000000000	4.00000000000000000000	4.00000000000000000000	4.00000000000000000000	4.00000000000000000000	4.00000000000000000000	4.00000000000000000000	4.00000000000000000000
15.00000000000000000000	0.00000000000000000000	4163.58984375000000000000	4166.66650390625000000000	4174.87158203125000000000	4177.43603515625000000000	4160.51269531250000000000	4164.61523437500000000000	4162.56396484375000000000	4150.76904296875000000000	4158.97412109375000000000	4170.25634765625000000000	4192.30761718750000000000	4180.00000000000000000000	4163.58984375000000000000	4161.02539062500000000000	3096.00000000000000000000	10247.00000000000000000000	10227.00000000000000000000	0.00000000000000000000	0.00000000000000000000	0.00000000000000000000	3168.00000000000000000000	858.00000000000000000000	4.00000000000000000000	4.00000000000000000000	4.00000000000000000000	4.00000000000000000000	4.00000000000000000000	4.00000000000000000000	4.00000000000000000000	4.00000000000000000000	4.00000000000000000000	4.00000000000000000000	4.00000000000000000000	4.00000000000000000000	4.00000000000000000000	4.00000000000000000000	4.00000000000000000000	4.00000000000000000000
16.00000000000000000000	0.00000000000000000000	4176.92285156250000000000	4192.30761718750000000000	4177.94873046875000000000	4183.07666015625000000000	4188.20507812500000000000	4192.82031250000000000000	4186.66650390625000000000	4159.48730468750000000000	4177.94873046875000000000	4198.46142578125000000000	4190.25634765625000000000	4182.05126953125000000000	4161.02539062500000000000	4162.05126953125000000000	0.00000000000000000000	10247.00000000000000000000	10227.00000000000000000000	0.00000000000000000000	0.00000000000000000000	0.00000000000000000000	3168.00000000000000000000	865.00000000000000000000	4.00000000000000000000	4.00000000000000000000	4.00000000000000000000	4.00000000000000000000	4.00000000000000000000	4.00000000000000000000	4.00000000000000000000	4.00000000000000000000	4.00000000000000000000	4.00000000000000000000	4.00000000000000000000	4.00000000000000000000	4.00000000000000000000	4.00000000000000000000	4.00000000000000000000	4.00000000000000000000
17.00000000000000000000	0.00000000000000000000	4171.79492187500000000000	4168.71777343750000000000	4184.61523437500000000000	4166.15380859375000000000	4166.15380859375000000000	4174.35888671875000000000	4170.25634765625000000000	4138.97412109375000000000	4156.41015625000000000000	4177.43603515625000000000	4172.82031250000000000000	4164.10253906250000000000	4145.64111328125000000000	4147.17919921875000000000	0.00000000000000000000	10247.00000000000000000000	10227.00000000000000000000	0.00000000000000000000	0.00000000000000000000	0.00000000000000000000	3168.00000000000000000000	873.00000000000000000000	4.00000000000000000000	4.00000000000000000000	4.00000000000000000000	4.00000000000000000000	4.00000000000000000000	4.00000000000000000000	4.00000000000000000000	4.00000000000000000000	4.00000000000000000000	4.00000000000000000000	4.00000000000000000000	4.00000000000000000000	4.00000000000000000000	4.00000000000000000000	4.00000000000000000000	4.00000000000000000000
18.00000000000000000000	0.00000000000000000000	4186.66650390625000000000	4193.33300781250000000000	4164.10253906250000000000	4194.35888671875000000000	4191.79492187500000000000	4191.79492187500000000000	4178.97412109375000000000	4168.20507812500000000000	4178.97412109375000000000	4187.69238281250000000000	4220.51269531250000000000	4193.84619140625000000000	4197.94873046875000000000	4188.20507812500000000000	0.00000000000000000000	10247.00000000000000000000	10227.00000000000000000000	0.00000000000000000000	0.00000000000000000000	0.00000000000000000000	3168.00000000000000000000	880.00000000000000000000	4.00000000000000000000	4.00000000000000000000	4.00000000000000000000	4.00000000000000000000	4.00000000000000000000	4.00000000000000000000	4.00000000000000000000	4.00000000000000000000	4.00000000000000000000	4.00000000000000000000	4.00000000000000000000	4.00000000000000000000	4.00000000000000000000	4.00000000000000000000	4.00000000000000000000	4.00000000000000000000
19.00000000000000000000	0.00000000000000000000	4161.53857421875000000000	4152.82031250000000000000	4172.82031250000000000000	4176.92285156250000000000	4150.76904296875000000000	4148.71777343750000000000	4140.00000000000000000000	4141.53857421875000000000	4142.05126953125000000000	4146.15380859375000000000	4193.84619140625000000000	4169.74365234375000000000	4168.20507812500000000000	4164.61523437500000000000	0.00000000000000000000	10247.00000000000000000000	10226.00000000000000000000	0.00000000000000000000	0.00000000000000000000	0.00000000000000000000	3168.00000000000000000000	887.00000000000000000000	4.00000000000000000000	4.00000000000000000000	4.00000000000000000000	4.00000000000000000000	4.00000000000000000000	4.00000000000000000000	4.00000000000000000000	4.00000000000000000000	4.00000000000000000000	4.00000000000000000000	4.00000000000000000000	4.00000000000000000000	4.00000000000000000000	4.00000000000000000000	4.00000000000000000000	4.00000000000000000000
20.00000000000000000000	0.00000000000000000000	4164.10253906250000000000	4164.10253906250000000000	4173.33300781250000000000	4176.92285156250000000000	4169.23046875000000000000	4175.38427734375000000000	4172.82031250000000000000	4176.92285156250000000000	4180.00000000000000000000	4182.56396484375000000000	4210.76904296875000000000	4188.71777343750000000000	4181.02539062500000000000	4168.71777343750000000000	0.00000000000000000000	10247.00000000000000000000	10226.00000000000000000000	0.00000000000000000000	0.00000000000000000000	0.00000000000000000000	3168.00000000000000000000	895.00000000000000000000	4.00000000000000000000	4.00000000000000000000	4.00000000000000000000	4.00000000000000000000	4.00000000000000000000	4.00000000000000000000	4.00000000000000000000	4.00000000000000000000	4.00000000000000000000	4.00000000000000000000	4.00000000000000000000	4.00000000000000000000	4.00000000000000000000	4.00000000000000000000	4.00000000000000000000	4.00000000000000000000
21.00000000000000000000	0.00000000000000000000	4156.92285156250000000000	4154.35888671875000000000	4170.25634765625000000000	4162.56396484375000000000	4174.87158203125000000000	4183.07666015625000000000	4183.07666015625000000000	4192.30761718750000000000	4203.07666015625000000000	4212.30761718750000000000	4207.17919921875000000000	4190.76904296875000000000	4168.71777343750000000000	4154.35888671875000000000	0.00000000000000000000	10248.00000000000000000000	10226.00000000000000000000	0.00000000000000000000	0.00000000000000000000	0.00000000000000000000	3168.00000000000000000000	903.00000000000000000000	4.00000000000000000000	4.00000000000000000000	4.00000000000000000000	4.00000000000000000000	4.00000000000000000000	4.00000000000000000000	4.00000000000000000000	4.00000000000000000000	4.00000000000000000000	4.00000000000000000000	4.00000000000000000000	4.00000000000000000000	4.00000000000000000000	4.00000000000000000000	4.00000000000000000000	4.00000000000000000000
22.00000000000000000000	0.00000000000000000000	4138.46142578125000000000	4129.23046875000000000000	4178.97412109375000000000	4143.58984375000000000000	4148.71777343750000000000	4151.28173828125000000000	4149.74365234375000000000	4142.56396484375000000000	4150.76904296875000000000	4169.23046875000000000000	4164.10253906250000000000	4149.74365234375000000000	4123.58984375000000000000	4114.87158203125000000000	0.00000000000000000000	10248.00000000000000000000	10226.00000000000000000000	0.00000000000000000000	0.00000000000000000000	0.00000000000000000000	3168.00000000000000000000	912.00000000000000000000	4.00000000000000000000	4.00000000000000000000	4.00000000000000000000	4.00000000000000000000	4.00000000000000000000	4.00000000000000000000	4.00000000000000000000	4.00000000000000000000	4.00000000000000000000	4.00000000000000000000	4.00000000000000000000	4.00000000000000000000	4.00000000000000000000	4.00000000000000000000	4.00000000000000000000	4.00000000000000000000
23.00000000000000000000	0.00000000000000000000	4174.35888671875000000000	4195.38427734375000000000	4166.15380859375000000000	4192.30761718750000000000	4203.07666015625000000000	4195.38427734375000000000	4177.94873046875000000000	4160.00000000000000000000	4168.20507812500000000000	4187.69238281250000000000	4211.28173828125000000000	4181.53857421875000000000	4185.64111328125000000000	4160.00000000000000000000	0.00000000000000000000	10248.00000000000000000000	10225.00000000000000000000	0.00000000000000000000	0.00000000000000000000	0.00000000000000000000	3168.00000000000000000000	920.00000000000000000000	4.00000000000000000000	4.00000000000000000000	4.00000000000000000000	4.00000000000000000000	4.00000000000000000000	4.00000000000000000000	4.00000000000000000000	4.00000000000000000000	4.00000000000000000000	4.00000000000000000000	4.00000000000000000000	4.00000000000000000000	4.00000000000000000000	4.00000000000000000000	4.00000000000000000000	4.00000000000000000000
24.00000000000000000000	0.00000000000000000000	4161.53857421875000000000	4166.15380859375000000000	4170.76904296875000000000	4173.84619140625000000000	4166.66650390625000000000	4161.53857421875000000000	4145.12792968750000000000	4125.12792968750000000000	4129.74365234375000000000	4152.82031250000000000000	4186.66650390625000000000	4164.61523437500000000000	4166.66650390625000000000	4146.15380859375000000000	0.00000000000000000000	10248.00000000000000000000	10225.00000000000000000000	0.00000000000000000000	0.00000000000000000000	0.00000000000000000000	3168.00000000000000000000	928.00000000000000000000	4.00000000000000000000	4.00000000000000000000	4.00000000000000000000	4.00000000000000000000	4.00000000000000000000	4.00000000000000000000	4.00000000000000000000	4.00000000000000000000	4.00000000000000000000	4.00000000000000000000	4.00000000000000000000	4.00000000000000000000	4.00000000000000000000	4.00000000000000000000	4.00000000000000000000	4.00000000000000000000
25.00000000000000000000	0.00000000000000000000	4151.79492187500000000000	4154.35888671875000000000	4170.25634765625000000000	4164.10253906250000000000	4156.41015625000000000000	4149.74365234375000000000	4141.02539062500000000000	4135.38427734375000000000	4135.89746093750000000000	4150.25634765625000000000	4188.71777343750000000000	4170.76904296875000000000	4154.87158203125000000000	4147.69238281250000000000	0.00000000000000000000	10248.00000000000000000000	10224.00000000000000000000	0.00000000000000000000	0.00000000000000000000	0.00000000000000000000	3168.00000000000000000000	937.00000000000000000000	4.00000000000000000000	4.00000000000000000000	4.00000000000000000000	4.00000000000000000000	4.00000000000000000000	4.00000000000000000000	4.00000000000000000000	4.00000000000000000000	4.00000000000000000000	4.00000000000000000000	4.00000000000000000000	4.00000000000000000000	4.00000000000000000000	4.00000000000000000000	4.00000000000000000000	4.00000000000000000000
26.00000000000000000000	0.00000000000000000000	4157.94873046875000000000	4161.02539062500000000000	4173.84619140625000000000	4173.84619140625000000000	4161.53857421875000000000	4157.43603515625000000000	4156.41015625000000000000	4174.87158203125000000000	4177.43603515625000000000	4178.97412109375000000000	4211.79492187500000000000	4191.79492187500000000000	4164.61523437500000000000	4163.07666015625000000000	0.00000000000000000000	10248.00000000000000000000	10224.00000000000000000000	0.00000000000000000000	0.00000000000000000000	0.00000000000000000000	3168.00000000000000000000	945.00000000000000000000	4.00000000000000000000	4.00000000000000000000	4.00000000000000000000	4.00000000000000000000	4.00000000000000000000	4.00000000000000000000	4.00000000000000000000	4.00000000000000000000	4.00000000000000000000	4.00000000000000000000	4.00000000000000000000	4.00000000000000000000	4.00000000000000000000	4.00000000000000000000	4.00000000000000000000	4.00000000000000000000
27.00000000000000000000	0.00000000000000000000	4148.20507812500000000000	4138.46142578125000000000	4186.66650390625000000000	4156.92285156250000000000	4136.92285156250000000000	4144.10253906250000000000	4148.71777343750000000000	4157.94873046875000000000	4161.53857421875000000000	4164.61523437500000000000	4182.56396484375000000000	4169.74365234375000000000	4135.89746093750000000000	4140.51269531250000000000	0.00000000000000000000	10246.00000000000000000000	10224.00000000000000000000	0.00000000000000000000	0.00000000000000000000	0.00000000000000000000	3168.00000000000000000000	953.00000000000000000000	4.00000000000000000000	4.00000000000000000000	4.00000000000000000000	4.00000000000000000000	4.00000000000000000000	4.00000000000000000000	4.00000000000000000000	4.00000000000000000000	4.00000000000000000000	4.00000000000000000000	4.00000000000000000000	4.00000000000000000000	4.00000000000000000000	4.00000000000000000000	4.00000000000000000000	4.00000000000000000000
28.00000000000000000000	0.00000000000000000000	4167.17919921875000000000	4188.71777343750000000000	4168.71777343750000000000	4175.89746093750000000000	4187.69238281250000000000	4190.25634765625000000000	4180.51269531250000000000	4166.15380859375000000000	4175.38427734375000000000	4190.25634765625000000000	4198.46142578125000000000	4178.46142578125000000000	4161.53857421875000000000	4156.92285156250000000000	0.00000000000000000000	10246.00000000000000000000	10224.00000000000000000000	0.00000000000000000000	0.00000000000000000000	0.00000000000000000000	3168.00000000000000000000	962.00000000000000000000	4.00000000000000000000	4.00000000000000000000	4.00000000000000000000	4.00000000000000000000	4.00000000000000000000	4.00000000000000000000	4.00000000000000000000	4.00000000000000000000	4.00000000000000000000	4.00000000000000000000	4.00000000000000000000	4.00000000000000000000	4.00000000000000000000	4.00000000000000000000	4.00000000000000000000	4.00000000000000000000
29.00000000000000000000	0.00000000000000000000	4148.20507812500000000000	4158.97412109375000000000	4170.76904296875000000000	4148.20507812500000000000	4156.92285156250000000000	4153.84619140625000000000	4147.17919921875000000000	4114.35888671875000000000	4125.12792968750000000000	4152.82031250000000000000	4154.35888671875000000000	4133.33300781250000000000	4122.56396484375000000000	4117.43603515625000000000	0.00000000000000000000	10246.00000000000000000000	10223.00000000000000000000	0.00000000000000000000	0.00000000000000000000	0.00000000000000000000	3168.00000000000000000000	970.00000000000000000000	4.00000000000000000000	4.00000000000000000000	4.00000000000000000000	4.00000000000000000000	4.00000000000000000000	4.00000000000000000000	4.00000000000000000000	4.00000000000000000000	4.00000000000000000000	4.00000000000000000000	4.00000000000000000000	4.00000000000000000000	4.00000000000000000000	4.00000000000000000000	4.00000000000000000000	4.00000000000000000000
30.00000000000000000000	0.00000000000000000000	4144.61523437500000000000	4144.61523437500000000000	4169.74365234375000000000	4148.71777343750000000000	4143.07666015625000000000	4141.53857421875000000000	4138.97412109375000000000	4119.48730468750000000000	4124.61523437500000000000	4145.12792968750000000000	4171.79492187500000000000	4140.00000000000000000000	4137.94873046875000000000	4127.69238281250000000000	0.00000000000000000000	10246.00000000000000000000	10223.00000000000000000000	0.00000000000000000000	0.00000000000000000000	0.00000000000000000000	3168.00000000000000000000	978.00000000000000000000	4.00000000000000000000	4.00000000000000000000	4.00000000000000000000	4.00000000000000000000	4.00000000000000000000	4.00000000000000000000	4.00000000000000000000	4.00000000000000000000	4.00000000000000000000	4.00000000000000000000	4.00000000000000000000	4.00000000000000000000	4.00000000000000000000	4.00000000000000000000	4.00000000000000000000	4.00000000000000000000
31.00000000000000000000	0.00000000000000000000	4154.35888671875000000000	4150.76904296875000000000	4160.51269531250000000000	4164.61523437500000000000	4146.66650390625000000000	4146.66650390625000000000	4138.46142578125000000000	4152.30761718750000000000	4149.74365234375000000000	4162.05126953125000000000	4216.41015625000000000000	4178.46142578125000000000	4171.28173828125000000000	4164.10253906250000000000	0.00000000000000000000	10245.00000000000000000000	10222.00000000000000000000	0.00000000000000000000	0.00000000000000000000	0.00000000000000000000	3168.00000000000000000000	985.00000000000000000000	4.00000000000000000000	4.00000000000000000000	4.00000000000000000000	4.00000000000000000000	4.00000000000000000000	4.00000000000000000000	4.00000000000000000000	4.00000000000000000000	4.00000000000000000000	4.00000000000000000000	4.00000000000000000000	4.00000000000000000000	4.00000000000000000000	4.00000000000000000000	4.00000000000000000000	4.00000000000000000000
32.00000000000000000000	0.00000000000000000000	4132.82031250000000000000	4114.35888671875000000000	4173.84619140625000000000	4138.46142578125000000000	4105.12792968750000000000	4117.43603515625000000000	4119.48730468750000000000	4125.64111328125000000000	4121.02539062500000000000	4135.89746093750000000000	4179.48730468750000000000	4152.30761718750000000000	4124.10253906250000000000	4133.33300781250000000000	0.00000000000000000000	10245.00000000000000000000	10222.00000000000000000000	0.00000000000000000000	0.00000000000000000000	0.00000000000000000000	3168.00000000000000000000	992.00000000000000000000	4.00000000000000000000	4.00000000000000000000	4.00000000000000000000	4.00000000000000000000	4.00000000000000000000	4.00000000000000000000	4.00000000000000000000	4.00000000000000000000	4.00000000000000000000	4.00000000000000000000	4.00000000000000000000	4.00000000000000000000	4.00000000000000000000	4.00000000000000000000	4.00000000000000000000	4.00000000000000000000
33.00000000000000000000	0.00000000000000000000	4139.48730468750000000000	4154.87158203125000000000	4165.12792968750000000000	4156.92285156250000000000	4155.38427734375000000000	4168.71777343750000000000	4172.82031250000000000000	4158.46142578125000000000	4165.12792968750000000000	4179.48730468750000000000	4193.33300781250000000000	4161.53857421875000000000	4137.94873046875000000000	4137.94873046875000000000	0.00000000000000000000	10247.00000000000000000000	10224.00000000000000000000	0.00000000000000000000	0.00000000000000000000	0.00000000000000000000	3168.00000000000000000000	1000.00000000000000000000	4.00000000000000000000	4.00000000000000000000	4.00000000000000000000	4.00000000000000000000	4.00000000000000000000	4.00000000000000000000	4.00000000000000000000	4.00000000000000000000	4.00000000000000000000	4.00000000000000000000	4.00000000000000000000	4.00000000000000000000	4.00000000000000000000	4.00000000000000000000	4.00000000000000000000	4.00000000000000000000
34.00000000000000000000	0.00000000000000000000	4127.17919921875000000000	4138.46142578125000000000	4169.23046875000000000000	4137.94873046875000000000	4148.71777343750000000000	4155.38427734375000000000	4159.48730468750000000000	4131.79492187500000000000	4143.07666015625000000000	4161.53857421875000000000	4149.74365234375000000000	4125.12792968750000000000	4095.38452148437500000000	4098.46142578125000000000	0.00000000000000000000	10247.00000000000000000000	10224.00000000000000000000	0.00000000000000000000	0.00000000000000000000	0.00000000000000000000	3169.00000000000000000000	7.00000000000000000000	4.00000000000000000000	4.00000000000000000000	4.00000000000000000000	4.00000000000000000000	4.00000000000000000000	4.00000000000000000000	4.00000000000000000000	4.00000000000000000000	4.00000000000000000000	4.00000000000000000000	4.00000000000000000000	4.00000000000000000000	4.00000000000000000000	4.00000000000000000000	4.00000000000000000000	4.00000000000000000000
35.00000000000000000000	0.00000000000000000000	4148.20507812500000000000	4154.87158203125000000000	4175.89746093750000000000	4150.25634765625000000000	4153.84619140625000000000	4158.97412109375000000000	4161.02539062500000000000	4134.87158203125000000000	4142.05126953125000000000	4156.92285156250000000000	4158.97412109375000000000	4134.87158203125000000000	4111.79492187500000000000	4115.38427734375000000000	0.00000000000000000000	10246.00000000000000000000	10227.00000000000000000000	0.00000000000000000000	0.00000000000000000000	0.00000000000000000000	3169.00000000000000000000	15.00000000000000000000	4.00000000000000000000	4.00000000000000000000	4.00000000000000000000	4.00000000000000000000	4.00000000000000000000	4.00000000000000000000	4.00000000000000000000	4.00000000000000000000	4.00000000000000000000	4.00000000000000000000	4.00000000000000000000	4.00000000000000000000	4.00000000000000000000	4.00000000000000000000	4.00000000000000000000	4.00000000000000000000
36.00000000000000000000	0.00000000000000000000	4176.92285156250000000000	4189.23046875000000000000	4168.20507812500000000000	4190.25634765625000000000	4171.28173828125000000000	4173.84619140625000000000	4169.74365234375000000000	4168.71777343750000000000	4174.35888671875000000000	4180.51269531250000000000	4220.51269531250000000000	4182.56396484375000000000	4183.07666015625000000000	4172.30761718750000000000	0.00000000000000000000	10246.00000000000000000000	10227.00000000000000000000	0.00000000000000000000	0.00000000000000000000	0.00000000000000000000	3169.00000000000000000000	22.00000000000000000000	4.00000000000000000000	4.00000000000000000000	4.00000000000000000000	4.00000000000000000000	4.00000000000000000000	4.00000000000000000000	4.00000000000000000000	4.00000000000000000000	4.00000000000000000000	4.00000000000000000000	4.00000000000000000000	4.00000000000000000000	4.00000000000000000000	4.00000000000000000000	4.00000000000000000000	4.00000000000000000000
37.00000000000000000000	0.00000000000000000000	4150.76904296875000000000	4141.02539062500000000000	4175.38427734375000000000	4165.64111328125000000000	4120.51269531250000000000	4121.53857421875000000000	4125.64111328125000000000	4128.71777343750000000000	4129.23046875000000000000	4137.43603515625000000000	4185.12792968750000000000	4152.30761718750000000000	4148.20507812500000000000	4141.02539062500000000000	0.00000000000000000000	10246.00000000000000000000	10229.00000000000000000000	0.00000000000000000000	0.00000000000000000000	0.00000000000000000000	3169.00000000000000000000	31.00000000000000000000	4.00000000000000000000	4.00000000000000000000	4.00000000000000000000	4.00000000000000000000	4.00000000000000000000	4.00000000000000000000	4.00000000000000000000	4.00000000000000000000	4.00000000000000000000	4.00000000000000000000	4.00000000000000000000	4.00000000000000000000	4.00000000000000000000	4.00000000000000000000	4.00000000000000000000	4.00000000000000000000
38.00000000000000000000	0.00000000000000000000	4168.20507812500000000000	4176.41015625000000000000	4172.30761718750000000000	4179.48730468750000000000	4169.74365234375000000000	4170.25634765625000000000	4171.28173828125000000000	4181.02539062500000000000	4181.02539062500000000000	4191.28173828125000000000	4208.20507812500000000000	4185.64111328125000000000	4166.15380859375000000000	4158.46142578125000000000	0.00000000000000000000	10246.00000000000000000000	10229.00000000000000000000	0.00000000000000000000	0.00000000000000000000	0.00000000000000000000	3169.00000000000000000000	39.00000000000000000000	4.00000000000000000000	4.00000000000000000000	4.00000000000000000000	4.00000000000000000000	4.00000000000000000000	4.00000000000000000000	4.00000000000000000000	4.00000000000000000000	4.00000000000000000000	4.00000000000000000000	4.00000000000000000000	4.00000000000000000000	4.00000000000000000000	4.00000000000000000000	4.00000000000000000000	4.00000000000000000000
39.00000000000000000000	0.00000000000000000000	4171.79492187500000000000	4169.74365234375000000000	4187.69238281250000000000	4168.20507812500000000000	4180.51269531250000000000	4185.64111328125000000000	4186.15380859375000000000	4202.56396484375000000000	4208.71777343750000000000	4214.87158203125000000000	4204.61523437500000000000	4194.87158203125000000000	4158.97412109375000000000	4157.94873046875000000000	0.00000000000000000000	10245.00000000000000000000	10232.00000000000000000000	0.00000000000000000000	0.00000000000000000000	0.00000000000000000000	3169.00000000000000000000	47.00000000000000000000	4.00000000000000000000	4.00000000000000000000	4.00000000000000000000	4.00000000000000000000	4.00000000000000000000	4.00000000000000000000	4.00000000000000000000	4.00000000000000000000	4.00000000000000000000	4.00000000000000000000	4.00000000000000000000	4.00000000000000000000	4.00000000000000000000	4.00000000000000000000	4.00000000000000000000	4.00000000000000000000
40.00000000000000000000	0.00000000000000000000	4170.25634765625000000000	4164.10253906250000000000	4187.17919921875000000000	4162.05126953125000000000	4181.53857421875000000000	4183.58984375000000000000	4185.12792968750000000000	4184.61523437500000000000	4193.84619140625000000000	4200.00000000000000000000	4198.46142578125000000000	4183.58984375000000000000	4162.05126953125000000000	4157.94873046875000000000	0.00000000000000000000	10245.00000000000000000000	10232.00000000000000000000	0.00000000000000000000	0.00000000000000000000	0.00000000000000000000	3169.00000000000000000000	55.00000000000000000000	4.00000000000000000000	4.00000000000000000000	4.00000000000000000000	4.00000000000000000000	4.00000000000000000000	4.00000000000000000000	4.00000000000000000000	4.00000000000000000000	4.00000000000000000000	4.00000000000000000000	4.00000000000000000000	4.00000000000000000000	4.00000000000000000000	4.00000000000000000000	4.00000000000000000000	4.00000000000000000000
41.00000000000000000000	0.00000000000000000000	4186.15380859375000000000	4202.05126953125000000000	4161.02539062500000000000	4184.61523437500000000000	4210.76904296875000000000	4202.56396484375000000000	4192.82031250000000000000	4180.00000000000000000000	4188.20507812500000000000	4205.64111328125000000000	4209.74365234375000000000	4189.74365234375000000000	4191.79492187500000000000	4175.38427734375000000000	0.00000000000000000000	10245.00000000000000000000	10232.00000000000000000000	0.00000000000000000000	0.00000000000000000000	0.00000000000000000000	3169.00000000000000000000	63.00000000000000000000	4.00000000000000000000	4.00000000000000000000	4.00000000000000000000	4.00000000000000000000	4.00000000000000000000	4.00000000000000000000	4.00000000000000000000	4.00000000000000000000	4.00000000000000000000	4.00000000000000000000	4.00000000000000000000	4.00000000000000000000	4.00000000000000000000	4.00000000000000000000	4.00000000000000000000	4.00000000000000000000
42.00000000000000000000	0.00000000000000000000	4158.46142578125000000000	4159.48730468750000000000	4171.79492187500000000000	4151.79492187500000000000	4162.56396484375000000000	4155.89746093750000000000	4147.17919921875000000000	4129.23046875000000000000	4131.79492187500000000000	4151.79492187500000000000	4151.28173828125000000000	4147.17919921875000000000	4141.53857421875000000000	4134.87158203125000000000	0.00000000000000000000	10245.00000000000000000000	10232.00000000000000000000	0.00000000000000000000	0.00000000000000000000	0.00000000000000000000	3169.00000000000000000000	71.00000000000000000000	4.00000000000000000000	4.00000000000000000000	4.00000000000000000000	4.00000000000000000000	4.00000000000000000000	4.00000000000000000000	4.00000000000000000000	4.00000000000000000000	4.00000000000000000000	4.00000000000000000000	4.00000000000000000000	4.00000000000000000000	4.00000000000000000000	4.00000000000000000000	4.00000000000000000000	4.00000000000000000000
43.00000000000000000000	0.00000000000000000000	4154.87158203125000000000	4151.79492187500000000000	4170.76904296875000000000	4151.28173828125000000000	4175.89746093750000000000	4168.71777343750000000000	4161.53857421875000000000	4165.12792968750000000000	4166.66650390625000000000	4167.69238281250000000000	4180.51269531250000000000	4176.41015625000000000000	4164.10253906250000000000	4154.87158203125000000000	0.00000000000000000000	10247.00000000000000000000	10231.00000000000000000000	0.00000000000000000000	0.00000000000000000000	0.00000000000000000000	3169.00000000000000000000	79.00000000000000000000	4.00000000000000000000	4.00000000000000000000	4.00000000000000000000	4.00000000000000000000	4.00000000000000000000	4.00000000000000000000	4.00000000000000000000	4.00000000000000000000	4.00000000000000000000	4.00000000000000000000	4.00000000000000000000	4.00000000000000000000	4.00000000000000000000	4.00000000000000000000	4.00000000000000000000	4.00000000000000000000
44.00000000000000000000	0.00000000000000000000	4142.05126953125000000000	4115.38427734375000000000	4168.71777343750000000000	4135.38427734375000000000	4151.28173828125000000000	4149.74365234375000000000	4150.76904296875000000000	4174.35888671875000000000	4173.33300781250000000000	4168.20507812500000000000	4182.56396484375000000000	4180.51269531250000000000	4152.30761718750000000000	4146.66650390625000000000	0.00000000000000000000	10247.00000000000000000000	10231.00000000000000000000	0.00000000000000000000	0.00000000000000000000	0.00000000000000000000	3169.00000000000000000000	86.00000000000000000000	4.00000000000000000000	4.00000000000000000000	4.00000000000000000000	4.00000000000000000000	4.00000000000000000000	4.00000000000000000000	4.00000000000000000000	4.00000000000000000000	4.00000000000000000000	4.00000000000000000000	4.00000000000000000000	4.00000000000000000000	4.00000000000000000000	4.00000000000000000000	4.00000000000000000000	4.00000000000000000000
45.00000000000000000000	0.00000000000000000000	4143.07666015625000000000	4127.17919921875000000000	4172.82031250000000000000	4135.89746093750000000000	4150.25634765625000000000	4157.43603515625000000000	4157.94873046875000000000	4162.56396484375000000000	4156.92285156250000000000	4157.94873046875000000000	4164.10253906250000000000	4163.58984375000000000000	4128.71777343750000000000	4131.79492187500000000000	0.00000000000000000000	10249.00000000000000000000	10230.00000000000000000000	0.00000000000000000000	0.00000000000000000000	0.00000000000000000000	3169.00000000000000000000	94.00000000000000000000	4.00000000000000000000	4.00000000000000000000	4.00000000000000000000	4.00000000000000000000	4.00000000000000000000	4.00000000000000000000	4.00000000000000000000	4.00000000000000000000	4.00000000000000000000	4.00000000000000000000	4.00000000000000000000	4.00000000000000000000	4.00000000000000000000	4.00000000000000000000	4.00000000000000000000	4.00000000000000000000
46.00000000000000000000	0.00000000000000000000	4167.17919921875000000000	4191.79492187500000000000	4164.10253906250000000000	4170.25634765625000000000	4213.33300781250000000000	4215.89746093750000000000	4200.00000000000000000000	4177.94873046875000000000	4180.51269531250000000000	4186.15380859375000000000	4175.89746093750000000000	4173.84619140625000000000	4153.33300781250000000000	4148.71777343750000000000	0.00000000000000000000	10249.00000000000000000000	10230.00000000000000000000	0.00000000000000000000	0.00000000000000000000	0.00000000000000000000	3169.00000000000000000000	101.00000000000000000000	4.00000000000000000000	4.00000000000000000000	4.00000000000000000000	4.00000000000000000000	4.00000000000000000000	4.00000000000000000000	4.00000000000000000000	4.00000000000000000000	4.00000000000000000000	4.00000000000000000000	4.00000000000000000000	4.00000000000000000000	4.00000000000000000000	4.00000000000000000000	4.00000000000000000000	4.00000000000000000000
47.00000000000000000000	0.00000000000000000000	4140.00000000000000000000	4140.00000000000000000000	4177.43603515625000000000	4141.53857421875000000000	4168.71777343750000000000	4171.79492187500000000000	4162.05126953125000000000	4124.61523437500000000000	4131.79492187500000000000	4140.51269531250000000000	4115.38427734375000000000	4126.15380859375000000000	4104.61523437500000000000	4103.07666015625000000000	0.00000000000000000000	10248.00000000000000000000	10228.00000000000000000000	0.00000000000000000000	0.00000000000000000000	0.00000000000000000000	3169.00000000000000000000	108.00000000000000000000	4.00000000000000000000	4.00000000000000000000	4.00000000000000000000	4.00000000000000000000	4.00000000000000000000	4.00000000000000000000	4.00000000000000000000	4.00000000000000000000	4.00000000000000000000	4.00000000000000000000	4.00000000000000000000	4.00000000000000000000	4.00000000000000000000	4.00000000000000000000	4.00000000000000000000	4.00000000000000000000
48.00000000000000000000	0.00000000000000000000	4151.28173828125000000000	4146.66650390625000000000	4168.20507812500000000000	4157.94873046875000000000	4166.15380859375000000000	4166.66650390625000000000	4163.58984375000000000000	4149.23046875000000000000	4150.76904296875000000000	4150.76904296875000000000	4150.76904296875000000000	4152.82031250000000000000	4141.53857421875000000000	4133.84619140625000000000	0.00000000000000000000	10248.00000000000000000000	10228.00000000000000000000	0.00000000000000000000	0.00000000000000000000	0.00000000000000000000	3169.00000000000000000000	116.00000000000000000000	4.00000000000000000000	4.00000000000000000000	4.00000000000000000000	4.00000000000000000000	4.00000000000000000000	4.00000000000000000000	4.00000000000000000000	4.00000000000000000000	4.00000000000000000000	4.00000000000000000000	4.00000000000000000000	4.00000000000000000000	4.00000000000000000000	4.00000000000000000000	4.00000000000000000000	4.00000000000000000000
49.00000000000000000000	0.00000000000000000000	4156.92285156250000000000	4138.97412109375000000000	4163.58984375000000000000	4162.05126953125000000000	4145.64111328125000000000	4140.51269531250000000000	4136.41015625000000000000	4157.43603515625000000000	4148.20507812500000000000	4146.15380859375000000000	4170.25634765625000000000	4166.15380859375000000000	4155.89746093750000000000	4153.33300781250000000000	0.00000000000000000000	10246.00000000000000000000	10224.00000000000000000000	0.00000000000000000000	0.00000000000000000000	0.00000000000000000000	3169.00000000000000000000	123.00000000000000000000	4.00000000000000000000	4.00000000000000000000	4.00000000000000000000	4.00000000000000000000	4.00000000000000000000	4.00000000000000000000	4.00000000000000000000	4.00000000000000000000	4.00000000000000000000	4.00000000000000000000	4.00000000000000000000	4.00000000000000000000	4.00000000000000000000	4.00000000000000000000	4.00000000000000000000	4.00000000000000000000
50.00000000000000000000	0.00000000000000000000	4145.12792968750000000000	4117.94873046875000000000	4174.87158203125000000000	4141.53857421875000000000	4127.17919921875000000000	4129.74365234375000000000	4126.15380859375000000000	4137.43603515625000000000	4128.71777343750000000000	4130.25634765625000000000	4145.12792968750000000000	4146.66650390625000000000	4126.66650390625000000000	4132.82031250000000000000	0.00000000000000000000	10246.00000000000000000000	10224.00000000000000000000	0.00000000000000000000	0.00000000000000000000	0.00000000000000000000	3169.00000000000000000000	130.00000000000000000000	4.00000000000000000000	4.00000000000000000000	4.00000000000000000000	4.00000000000000000000	4.00000000000000000000	4.00000000000000000000	4.00000000000000000000	4.00000000000000000000	4.00000000000000000000	4.00000000000000000000	4.00000000000000000000	4.00000000000000000000	4.00000000000000000000	4.00000000000000000000	4.00000000000000000000	4.00000000000000000000
51.00000000000000000000	0.00000000000000000000	4170.76904296875000000000	4174.35888671875000000000	4172.82031250000000000000	4161.53857421875000000000	4193.33300781250000000000	4197.94873046875000000000	4193.84619140625000000000	4191.79492187500000000000	4195.38427734375000000000	4196.92285156250000000000	4191.79492187500000000000	4188.71777343750000000000	4162.05126953125000000000	4160.51269531250000000000	0.00000000000000000000	10247.00000000000000000000	10222.00000000000000000000	0.00000000000000000000	0.00000000000000000000	0.00000000000000000000	3169.00000000000000000000	139.00000000000000000000	4.00000000000000000000	4.00000000000000000000	4.00000000000000000000	4.00000000000000000000	4.00000000000000000000	4.00000000000000000000	4.00000000000000000000	4.00000000000000000000	4.00000000000000000000	4.00000000000000000000	4.00000000000000000000	4.00000000000000000000	4.00000000000000000000	4.00000000000000000000	4.00000000000000000000	4.00000000000000000000
52.00000000000000000000	0.00000000000000000000	4165.64111328125000000000	4159.48730468750000000000	4186.15380859375000000000	4142.05126953125000000000	4174.35888671875000000000	4175.89746093750000000000	4180.00000000000000000000	4171.79492187500000000000	4180.51269531250000000000	4190.25634765625000000000	4173.33300781250000000000	4173.84619140625000000000	4136.92285156250000000000	4138.97412109375000000000	0.00000000000000000000	10247.00000000000000000000	10222.00000000000000000000	0.00000000000000000000	0.00000000000000000000	0.00000000000000000000	3169.00000000000000000000	147.00000000000000000000	4.00000000000000000000	4.00000000000000000000	4.00000000000000000000	4.00000000000000000000	4.00000000000000000000	4.00000000000000000000	4.00000000000000000000	4.00000000000000000000	4.00000000000000000000	4.00000000000000000000	4.00000000000000000000	4.00000000000000000000	4.00000000000000000000	4.00000000000000000000	4.00000000000000000000	4.00000000000000000000
53.00000000000000000000	0.00000000000000000000	4181.53857421875000000000	4180.51269531250000000000	4173.33300781250000000000	4162.56396484375000000000	4187.69238281250000000000	4178.97412109375000000000	4172.82031250000000000000	4167.17919921875000000000	4177.94873046875000000000	4189.74365234375000000000	4193.33300781250000000000	4184.10253906250000000000	4170.76904296875000000000	4163.58984375000000000000	0.00000000000000000000	10245.00000000000000000000	10221.00000000000000000000	0.00000000000000000000	0.00000000000000000000	0.00000000000000000000	3169.00000000000000000000	155.00000000000000000000	4.00000000000000000000	4.00000000000000000000	4.00000000000000000000	4.00000000000000000000	4.00000000000000000000	4.00000000000000000000	4.00000000000000000000	4.00000000000000000000	4.00000000000000000000	4.00000000000000000000	4.00000000000000000000	4.00000000000000000000	4.00000000000000000000	4.00000000000000000000	4.00000000000000000000	4.00000000000000000000
54.00000000000000000000	0.00000000000000000000	4188.71777343750000000000	4184.10253906250000000000	4164.10253906250000000000	4173.84619140625000000000	4187.17919921875000000000	4175.38427734375000000000	4157.94873046875000000000	4159.48730468750000000000	4165.12792968750000000000	4175.38427734375000000000	4207.17919921875000000000	4190.25634765625000000000	4192.30761718750000000000	4183.58984375000000000000	0.00000000000000000000	10245.00000000000000000000	10221.00000000000000000000	0.00000000000000000000	0.00000000000000000000	0.00000000000000000000	3169.00000000000000000000	164.00000000000000000000	4.00000000000000000000	4.00000000000000000000	4.00000000000000000000	4.00000000000000000000	4.00000000000000000000	4.00000000000000000000	4.00000000000000000000	4.00000000000000000000	4.00000000000000000000	4.00000000000000000000	4.00000000000000000000	4.00000000000000000000	4.00000000000000000000	4.00000000000000000000	4.00000000000000000000	4.00000000000000000000
55.00000000000000000000	0.00000000000000000000	4175.38427734375000000000	4160.00000000000000000000	4179.48730468750000000000	4157.43603515625000000000	4168.20507812500000000000	4162.56396484375000000000	4157.43603515625000000000	4154.87158203125000000000	4153.84619140625000000000	4159.48730468750000000000	4197.94873046875000000000	4184.61523437500000000000	4169.74365234375000000000	4169.74365234375000000000	0.00000000000000000000	10244.00000000000000000000	10222.00000000000000000000	0.00000000000000000000	0.00000000000000000000	0.00000000000000000000	3169.00000000000000000000	172.00000000000000000000	4.00000000000000000000	4.00000000000000000000	4.00000000000000000000	4.00000000000000000000	4.00000000000000000000	4.00000000000000000000	4.00000000000000000000	4.00000000000000000000	4.00000000000000000000	4.00000000000000000000	4.00000000000000000000	4.00000000000000000000	4.00000000000000000000	4.00000000000000000000	4.00000000000000000000	4.00000000000000000000
56.00000000000000000000	0.00000000000000000000	4187.17919921875000000000	4190.25634765625000000000	4174.87158203125000000000	4176.41015625000000000000	4209.74365234375000000000	4207.17919921875000000000	4206.15380859375000000000	4214.87158203125000000000	4222.05126953125000000000	4222.05126953125000000000	4238.97412109375000000000	4227.69238281250000000000	4197.43603515625000000000	4195.38427734375000000000	0.00000000000000000000	10244.00000000000000000000	10222.00000000000000000000	0.00000000000000000000	0.00000000000000000000	0.00000000000000000000	3169.00000000000000000000	181.00000000000000000000	4.00000000000000000000	4.00000000000000000000	4.00000000000000000000	4.00000000000000000000	4.00000000000000000000	4.00000000000000000000	4.00000000000000000000	4.00000000000000000000	4.00000000000000000000	4.00000000000000000000	4.00000000000000000000	4.00000000000000000000	4.00000000000000000000	4.00000000000000000000	4.00000000000000000000	4.00000000000000000000
57.00000000000000000000	0.00000000000000000000	4161.53857421875000000000	4146.15380859375000000000	4182.05126953125000000000	4145.12792968750000000000	4167.69238281250000000000	4169.74365234375000000000	4173.84619140625000000000	4179.48730468750000000000	4188.71777343750000000000	4193.84619140625000000000	4183.58984375000000000000	4188.71777343750000000000	4141.02539062500000000000	4151.28173828125000000000	0.00000000000000000000	10242.00000000000000000000	10224.00000000000000000000	0.00000000000000000000	0.00000000000000000000	0.00000000000000000000	3169.00000000000000000000	189.00000000000000000000	4.00000000000000000000	4.00000000000000000000	4.00000000000000000000	4.00000000000000000000	4.00000000000000000000	4.00000000000000000000	4.00000000000000000000	4.00000000000000000000	4.00000000000000000000	4.00000000000000000000	4.00000000000000000000	4.00000000000000000000	4.00000000000000000000	4.00000000000000000000	4.00000000000000000000	4.00000000000000000000
58.00000000000000000000	0.00000000000000000000	4167.69238281250000000000	4169.23046875000000000000	4173.33300781250000000000	4156.41015625000000000000	4185.12792968750000000000	4184.10253906250000000000	4180.51269531250000000000	4165.12792968750000000000	4170.76904296875000000000	4180.00000000000000000000	4172.82031250000000000000	4175.89746093750000000000	4145.12792968750000000000	4146.66650390625000000000	0.00000000000000000000	10242.00000000000000000000	10224.00000000000000000000	0.00000000000000000000	0.00000000000000000000	0.00000000000000000000	3169.00000000000000000000	197.00000000000000000000	4.00000000000000000000	4.00000000000000000000	4.00000000000000000000	4.00000000000000000000	4.00000000000000000000	4.00000000000000000000	4.00000000000000000000	4.00000000000000000000	4.00000000000000000000	4.00000000000000000000	4.00000000000000000000	4.00000000000000000000	4.00000000000000000000	4.00000000000000000000	4.00000000000000000000	4.00000000000000000000
59.00000000000000000000	0.00000000000000000000	4179.48730468750000000000	4196.41015625000000000000	4164.61523437500000000000	4182.05126953125000000000	4211.28173828125000000000	4200.51269531250000000000	4186.66650390625000000000	4160.51269531250000000000	4168.20507812500000000000	4180.51269531250000000000	4180.00000000000000000000	4176.41015625000000000000	4167.17919921875000000000	4156.92285156250000000000	0.00000000000000000000	10243.00000000000000000000	10227.00000000000000000000	0.00000000000000000000	0.00000000000000000000	0.00000000000000000000	3169.00000000000000000000	206.00000000000000000000	4.00000000000000000000	4.00000000000000000000	4.00000000000000000000	4.00000000000000000000	4.00000000000000000000	4.00000000000000000000	4.00000000000000000000	4.00000000000000000000	4.00000000000000000000	4.00000000000000000000	4.00000000000000000000	4.00000000000000000000	4.00000000000000000000	4.00000000000000000000	4.00000000000000000000	4.00000000000000000000
60.00000000000000000000	0.00000000000000000000	4168.71777343750000000000	4169.23046875000000000000	4177.43603515625000000000	4172.30761718750000000000	4183.58984375000000000000	4170.25634765625000000000	4162.05126953125000000000	4135.38427734375000000000	4136.41015625000000000000	4150.76904296875000000000	4155.38427734375000000000	4155.38427734375000000000	4142.05126953125000000000	4140.51269531250000000000	0.00000000000000000000	10243.00000000000000000000	10227.00000000000000000000	0.00000000000000000000	0.00000000000000000000	0.00000000000000000000	3169.00000000000000000000	213.00000000000000000000	4.00000000000000000000	4.00000000000000000000	4.00000000000000000000	4.00000000000000000000	4.00000000000000000000	4.00000000000000000000	4.00000000000000000000	4.00000000000000000000	4.00000000000000000000	4.00000000000000000000	4.00000000000000000000	4.00000000000000000000	4.00000000000000000000	4.00000000000000000000	4.00000000000000000000	4.00000000000000000000
61.00000000000000000000	0.00000000000000000000	4190.25634765625000000000	4198.46142578125000000000	4169.74365234375000000000	4195.38427734375000000000	4210.76904296875000000000	4193.33300781250000000000	4187.17919921875000000000	4193.84619140625000000000	4187.69238281250000000000	4190.25634765625000000000	4213.33300781250000000000	4204.10253906250000000000	4183.07666015625000000000	4183.07666015625000000000	0.00000000000000000000	10244.00000000000000000000	10225.00000000000000000000	0.00000000000000000000	0.00000000000000000000	0.00000000000000000000	3169.00000000000000000000	220.00000000000000000000	4.00000000000000000000	4.00000000000000000000	4.00000000000000000000	4.00000000000000000000	4.00000000000000000000	4.00000000000000000000	4.00000000000000000000	4.00000000000000000000	4.00000000000000000000	4.00000000000000000000	4.00000000000000000000	4.00000000000000000000	4.00000000000000000000	4.00000000000000000000	4.00000000000000000000	4.00000000000000000000
62.00000000000000000000	0.00000000000000000000	4176.92285156250000000000	4161.53857421875000000000	4181.53857421875000000000	4170.76904296875000000000	4171.28173828125000000000	4158.97412109375000000000	4166.66650390625000000000	4186.15380859375000000000	4184.10253906250000000000	4180.51269531250000000000	4207.69238281250000000000	4199.48730468750000000000	4155.89746093750000000000	4165.64111328125000000000	0.00000000000000000000	10244.00000000000000000000	10225.00000000000000000000	0.00000000000000000000	0.00000000000000000000	0.00000000000000000000	3169.00000000000000000000	228.00000000000000000000	4.00000000000000000000	4.00000000000000000000	4.00000000000000000000	4.00000000000000000000	4.00000000000000000000	4.00000000000000000000	4.00000000000000000000	4.00000000000000000000	4.00000000000000000000	4.00000000000000000000	4.00000000000000000000	4.00000000000000000000	4.00000000000000000000	4.00000000000000000000	4.00000000000000000000	4.00000000000000000000
63.00000000000000000000	0.00000000000000000000	4182.56396484375000000000	4183.07666015625000000000	4183.07666015625000000000	4175.38427734375000000000	4192.82031250000000000000	4185.12792968750000000000	4190.25634765625000000000	4184.61523437500000000000	4194.87158203125000000000	4200.00000000000000000000	4218.46142578125000000000	4206.15380859375000000000	4163.07666015625000000000	4171.28173828125000000000	0.00000000000000000000	10244.00000000000000000000	10225.00000000000000000000	0.00000000000000000000	0.00000000000000000000	0.00000000000000000000	3169.00000000000000000000	235.00000000000000000000	4.00000000000000000000	4.00000000000000000000	4.00000000000000000000	4.00000000000000000000	4.00000000000000000000	4.00000000000000000000	4.00000000000000000000	4.00000000000000000000	4.00000000000000000000	4.00000000000000000000	4.00000000000000000000	4.00000000000000000000	4.00000000000000000000	4.00000000000000000000	4.00000000000000000000	4.00000000000000000000
64.00000000000000000000	0.00000000000000000000	4191.79492187500000000000	4208.20507812500000000000	4171.79492187500000000000	4181.53857421875000000000	4215.89746093750000000000	4207.69238281250000000000	4201.53857421875000000000	4178.46142578125000000000	4196.41015625000000000000	4214.35888671875000000000	4214.35888671875000000000	4200.51269531250000000000	4171.28173828125000000000	4171.79492187500000000000	906.00000000000000000000	10244.00000000000000000000	10225.00000000000000000000	0.00000000000000000000	0.00000000000000000000	0.00000000000000000000	3169.00000000000000000000	242.00000000000000000000	4.00000000000000000000	4.00000000000000000000	4.00000000000000000000	4.00000000000000000000	4.00000000000000000000	4.00000000000000000000	4.00000000000000000000	4.00000000000000000000	4.00000000000000000000	4.00000000000000000000	4.00000000000000000000	4.00000000000000000000	4.00000000000000000000	4.00000000000000000000	4.00000000000000000000	4.00000000000000000000
65.00000000000000000000	0.00000000000000000000	4171.28173828125000000000	4161.02539062500000000000	4174.87158203125000000000	4146.66650390625000000000	4165.12792968750000000000	4159.48730468750000000000	4164.10253906250000000000	4132.82031250000000000000	4147.17919921875000000000	4166.66650390625000000000	4166.66650390625000000000	4156.92285156250000000000	4129.74365234375000000000	4133.84619140625000000000	2550.00000000000000000000	10248.00000000000000000000	10227.00000000000000000000	0.00000000000000000000	0.00000000000000000000	0.00000000000000000000	3169.00000000000000000000	251.00000000000000000000	4.00000000000000000000	4.00000000000000000000	4.00000000000000000000	4.00000000000000000000	4.00000000000000000000	4.00000000000000000000	4.00000000000000000000	4.00000000000000000000	4.00000000000000000000	4.00000000000000000000	4.00000000000000000000	4.00000000000000000000	4.00000000000000000000	4.00000000000000000000	4.00000000000000000000	4.00000000000000000000
66.00000000000000000000	0.00000000000000000000	4191.28173828125000000000	4190.76904296875000000000	4163.58984375000000000000	4175.89746093750000000000	4195.38427734375000000000	4183.58984375000000000000	4185.64111328125000000000	4174.35888671875000000000	4185.64111328125000000000	4192.82031250000000000000	4230.76904296875000000000	4207.17919921875000000000	4189.23046875000000000000	4187.17919921875000000000	2528.00000000000000000000	10248.00000000000000000000	10227.00000000000000000000	0.00000000000000000000	0.00000000000000000000	0.00000000000000000000	3169.00000000000000000000	259.00000000000000000000	4.00000000000000000000	4.00000000000000000000	4.00000000000000000000	4.00000000000000000000	4.00000000000000000000	4.00000000000000000000	4.00000000000000000000	4.00000000000000000000	4.00000000000000000000	4.00000000000000000000	4.00000000000000000000	4.00000000000000000000	4.00000000000000000000	4.00000000000000000000	4.00000000000000000000	4.00000000000000000000
67.00000000000000000000	0.00000000000000000000	4176.41015625000000000000	4158.46142578125000000000	4171.79492187500000000000	4167.69238281250000000000	4163.58984375000000000000	4150.76904296875000000000	4152.82031250000000000000	4159.48730468750000000000	4162.56396484375000000000	4166.66650390625000000000	4226.66650390625000000000	4205.12792968750000000000	4182.05126953125000000000	4182.56396484375000000000	3445.00000000000000000000	10249.00000000000000000000	10227.00000000000000000000	0.00000000000000000000	0.00000000000000000000	0.00000000000000000000	3169.00000000000000000000	268.00000000000000000000	4.00000000000000000000	4.00000000000000000000	4.00000000000000000000	4.00000000000000000000	4.00000000000000000000	4.00000000000000000000	4.00000000000000000000	4.00000000000000000000	4.00000000000000000000	4.00000000000000000000	4.00000000000000000000	4.00000000000000000000	4.00000000000000000000	4.00000000000000000000	4.00000000000000000000	4.00000000000000000000
68.00000000000000000000	0.00000000000000000000	4169.74365234375000000000	4151.79492187500000000000	4171.79492187500000000000	4162.05126953125000000000	4164.10253906250000000000	4156.41015625000000000000	4160.51269531250000000000	4164.10253906250000000000	4166.15380859375000000000	4168.71777343750000000000	4213.33300781250000000000	4192.82031250000000000000	4170.76904296875000000000	4167.69238281250000000000	3487.00000000000000000000	10249.00000000000000000000	10227.00000000000000000000	0.00000000000000000000	0.00000000000000000000	0.00000000000000000000	3169.00000000000000000000	275.00000000000000000000	4.00000000000000000000	4.00000000000000000000	4.00000000000000000000	4.00000000000000000000	4.00000000000000000000	4.00000000000000000000	4.00000000000000000000	4.00000000000000000000	4.00000000000000000000	4.00000000000000000000	4.00000000000000000000	4.00000000000000000000	4.00000000000000000000	4.00000000000000000000	4.00000000000000000000	4.00000000000000000000
69.00000000000000000000	0.00000000000000000000	4179.48730468750000000000	4181.02539062500000000000	4164.61523437500000000000	4169.74365234375000000000	4201.53857421875000000000	4197.43603515625000000000	4196.41015625000000000000	4194.87158203125000000000	4205.64111328125000000000	4211.28173828125000000000	4218.46142578125000000000	4198.97412109375000000000	4170.76904296875000000000	4167.69238281250000000000	3311.00000000000000000000	10249.00000000000000000000	10224.00000000000000000000	0.00000000000000000000	0.00000000000000000000	0.00000000000000000000	3169.00000000000000000000	283.00000000000000000000	4.00000000000000000000	4.00000000000000000000	4.00000000000000000000	4.00000000000000000000	4.00000000000000000000	4.00000000000000000000	4.00000000000000000000	4.00000000000000000000	4.00000000000000000000	4.00000000000000000000	4.00000000000000000000	4.00000000000000000000	4.00000000000000000000	4.00000000000000000000	4.00000000000000000000	4.00000000000000000000
70.00000000000000000000	0.00000000000000000000	4160.00000000000000000000	4152.82031250000000000000	4180.00000000000000000000	4146.15380859375000000000	4167.17919921875000000000	4164.61523437500000000000	4167.69238281250000000000	4150.25634765625000000000	4160.00000000000000000000	4169.74365234375000000000	4162.56396484375000000000	4156.41015625000000000000	4114.87158203125000000000	4124.10253906250000000000	3016.00000000000000000000	10249.00000000000000000000	10224.00000000000000000000	0.00000000000000000000	0.00000000000000000000	0.00000000000000000000	3169.00000000000000000000	290.00000000000000000000	4.00000000000000000000	4.00000000000000000000	4.00000000000000000000	4.00000000000000000000	4.00000000000000000000	4.00000000000000000000	4.00000000000000000000	4.00000000000000000000	4.00000000000000000000	4.00000000000000000000	4.00000000000000000000	4.00000000000000000000	4.00000000000000000000	4.00000000000000000000	4.00000000000000000000	4.00000000000000000000
71.00000000000000000000	0.00000000000000000000	4183.58984375000000000000	4191.79492187500000000000	4166.66650390625000000000	4182.05126953125000000000	4197.94873046875000000000	4183.58984375000000000000	4180.00000000000000000000	4165.12792968750000000000	4169.74365234375000000000	4173.84619140625000000000	4194.87158203125000000000	4179.48730468750000000000	4164.61523437500000000000	4159.48730468750000000000	3173.00000000000000000000	10249.00000000000000000000	10223.00000000000000000000	0.00000000000000000000	0.00000000000000000000	0.00000000000000000000	3169.00000000000000000000	298.00000000000000000000	4.00000000000000000000	4.00000000000000000000	4.00000000000000000000	4.00000000000000000000	4.00000000000000000000	4.00000000000000000000	4.00000000000000000000	4.00000000000000000000	4.00000000000000000000	4.00000000000000000000	4.00000000000000000000	4.00000000000000000000	4.00000000000000000000	4.00000000000000000000	4.00000000000000000000	4.00000000000000000000
72.00000000000000000000	0.00000000000000000000	4186.66650390625000000000	4181.53857421875000000000	4166.66650390625000000000	4184.61523437500000000000	4181.02539062500000000000	4163.07666015625000000000	4156.92285156250000000000	4149.23046875000000000000	4150.25634765625000000000	4154.87158203125000000000	4200.00000000000000000000	4179.48730468750000000000	4176.41015625000000000000	4168.20507812500000000000	3292.00000000000000000000	10249.00000000000000000000	10223.00000000000000000000	0.00000000000000000000	0.00000000000000000000	0.00000000000000000000	3169.00000000000000000000	305.00000000000000000000	4.00000000000000000000	4.00000000000000000000	4.00000000000000000000	4.00000000000000000000	4.00000000000000000000	4.00000000000000000000	4.00000000000000000000	4.00000000000000000000	4.00000000000000000000	4.00000000000000000000	4.00000000000000000000	4.00000000000000000000	4.00000000000000000000	4.00000000000000000000	4.00000000000000000000	4.00000000000000000000
73.00000000000000000000	0.00000000000000000000	4188.20507812500000000000	4185.64111328125000000000	4177.94873046875000000000	4186.15380859375000000000	4182.56396484375000000000	4170.25634765625000000000	4166.66650390625000000000	4168.20507812500000000000	4167.69238281250000000000	4170.76904296875000000000	4221.53857421875000000000	4197.43603515625000000000	4183.58984375000000000000	4177.94873046875000000000	2990.00000000000000000000	10247.00000000000000000000	10225.00000000000000000000	0.00000000000000000000	0.00000000000000000000	0.00000000000000000000	3169.00000000000000000000	314.00000000000000000000	4.00000000000000000000	4.00000000000000000000	4.00000000000000000000	4.00000000000000000000	4.00000000000000000000	4.00000000000000000000	4.00000000000000000000	4.00000000000000000000	4.00000000000000000000	4.00000000000000000000	4.00000000000000000000	4.00000000000000000000	4.00000000000000000000	4.00000000000000000000	4.00000000000000000000	4.00000000000000000000
74.00000000000000000000	0.00000000000000000000	4194.35888671875000000000	4200.00000000000000000000	4172.82031250000000000000	4194.87158203125000000000	4203.07666015625000000000	4193.33300781250000000000	4196.92285156250000000000	4221.53857421875000000000	4227.17919921875000000000	4224.61523437500000000000	4258.97412109375000000000	4231.79492187500000000000	4204.61523437500000000000	4198.97412109375000000000	3492.00000000000000000000	10247.00000000000000000000	10225.00000000000000000000	0.00000000000000000000	0.00000000000000000000	0.00000000000000000000	3169.00000000000000000000	322.00000000000000000000	4.00000000000000000000	4.00000000000000000000	4.00000000000000000000	4.00000000000000000000	4.00000000000000000000	4.00000000000000000000	4.00000000000000000000	4.00000000000000000000	4.00000000000000000000	4.00000000000000000000	4.00000000000000000000	4.00000000000000000000	4.00000000000000000000	4.00000000000000000000	4.00000000000000000000	4.00000000000000000000
75.00000000000000000000	0.00000000000000000000	4158.46142578125000000000	4131.28173828125000000000	4174.35888671875000000000	4147.17919921875000000000	4143.07666015625000000000	4143.07666015625000000000	4156.92285156250000000000	4173.33300781250000000000	4177.43603515625000000000	4179.48730468750000000000	4198.46142578125000000000	4183.58984375000000000000	4140.51269531250000000000	4148.20507812500000000000	3081.00000000000000000000	10248.00000000000000000000	10225.00000000000000000000	0.00000000000000000000	0.00000000000000000000	0.00000000000000000000	3169.00000000000000000000	330.00000000000000000000	4.00000000000000000000	4.00000000000000000000	4.00000000000000000000	4.00000000000000000000	4.00000000000000000000	4.00000000000000000000	4.00000000000000000000	4.00000000000000000000	4.00000000000000000000	4.00000000000000000000	4.00000000000000000000	4.00000000000000000000	4.00000000000000000000	4.00000000000000000000	4.00000000000000000000	4.00000000000000000000
76.00000000000000000000	0.00000000000000000000	4172.82031250000000000000	4168.71777343750000000000	4158.46142578125000000000	4168.71777343750000000000	4183.07666015625000000000	4181.02539062500000000000	4178.97412109375000000000	4170.25634765625000000000	4176.92285156250000000000	4180.00000000000000000000	4207.69238281250000000000	4186.66650390625000000000	4166.15380859375000000000	4159.48730468750000000000	3377.00000000000000000000	10248.00000000000000000000	10225.00000000000000000000	0.00000000000000000000	0.00000000000000000000	0.00000000000000000000	3169.00000000000000000000	338.00000000000000000000	4.00000000000000000000	4.00000000000000000000	4.00000000000000000000	4.00000000000000000000	4.00000000000000000000	4.00000000000000000000	4.00000000000000000000	4.00000000000000000000	4.00000000000000000000	4.00000000000000000000	4.00000000000000000000	4.00000000000000000000	4.00000000000000000000	4.00000000000000000000	4.00000000000000000000	4.00000000000000000000
77.00000000000000000000	0.00000000000000000000	4177.94873046875000000000	4184.10253906250000000000	4163.07666015625000000000	4177.94873046875000000000	4194.35888671875000000000	4187.69238281250000000000	4176.41015625000000000000	4153.84619140625000000000	4165.12792968750000000000	4166.66650390625000000000	4195.89746093750000000000	4172.30761718750000000000	4168.20507812500000000000	4153.33300781250000000000	3081.00000000000000000000	10247.00000000000000000000	10225.00000000000000000000	0.00000000000000000000	0.00000000000000000000	0.00000000000000000000	3169.00000000000000000000	347.00000000000000000000	4.00000000000000000000	4.00000000000000000000	4.00000000000000000000	4.00000000000000000000	4.00000000000000000000	4.00000000000000000000	4.00000000000000000000	4.00000000000000000000	4.00000000000000000000	4.00000000000000000000	4.00000000000000000000	4.00000000000000000000	4.00000000000000000000	4.00000000000000000000	4.00000000000000000000	4.00000000000000000000
78.00000000000000000000	0.00000000000000000000	4165.12792968750000000000	4159.48730468750000000000	4170.76904296875000000000	4163.07666015625000000000	4169.74365234375000000000	4173.84619140625000000000	4169.74365234375000000000	4157.43603515625000000000	4160.00000000000000000000	4156.92285156250000000000	4191.79492187500000000000	4169.74365234375000000000	4156.92285156250000000000	4148.71777343750000000000	3492.00000000000000000000	10247.00000000000000000000	10225.00000000000000000000	0.00000000000000000000	0.00000000000000000000	0.00000000000000000000	3169.00000000000000000000	355.00000000000000000000	4.00000000000000000000	4.00000000000000000000	4.00000000000000000000	4.00000000000000000000	4.00000000000000000000	4.00000000000000000000	4.00000000000000000000	4.00000000000000000000	4.00000000000000000000	4.00000000000000000000	4.00000000000000000000	4.00000000000000000000	4.00000000000000000000	4.00000000000000000000	4.00000000000000000000	4.00000000000000000000
79.00000000000000000000	0.00000000000000000000	4163.07666015625000000000	4154.35888671875000000000	4157.43603515625000000000	4169.23046875000000000000	4170.76904296875000000000	4178.97412109375000000000	4178.97412109375000000000	4198.97412109375000000000	4194.87158203125000000000	4184.10253906250000000000	4232.30761718750000000000	4203.07666015625000000000	4185.12792968750000000000	4174.87158203125000000000	3081.00000000000000000000	10247.00000000000000000000	10226.00000000000000000000	0.00000000000000000000	0.00000000000000000000	0.00000000000000000000	3169.00000000000000000000	362.00000000000000000000	4.00000000000000000000	4.00000000000000000000	4.00000000000000000000	4.00000000000000000000	4.00000000000000000000	4.00000000000000000000	4.00000000000000000000	4.00000000000000000000	4.00000000000000000000	4.00000000000000000000	4.00000000000000000000	4.00000000000000000000	4.00000000000000000000	4.00000000000000000000	4.00000000000000000000	4.00000000000000000000
80.00000000000000000000	0.00000000000000000000	4135.38427734375000000000	4106.15380859375000000000	4169.74365234375000000000	4145.12792968750000000000	4127.17919921875000000000	4131.79492187500000000000	4140.00000000000000000000	4155.89746093750000000000	4154.35888671875000000000	4141.53857421875000000000	4181.53857421875000000000	4158.97412109375000000000	4132.30761718750000000000	4133.33300781250000000000	3377.00000000000000000000	10247.00000000000000000000	10226.00000000000000000000	0.00000000000000000000	0.00000000000000000000	0.00000000000000000000	3169.00000000000000000000	370.00000000000000000000	4.00000000000000000000	4.00000000000000000000	4.00000000000000000000	4.00000000000000000000	4.00000000000000000000	4.00000000000000000000	4.00000000000000000000	4.00000000000000000000	4.00000000000000000000	4.00000000000000000000	4.00000000000000000000	4.00000000000000000000	4.00000000000000000000	4.00000000000000000000	4.00000000000000000000	4.00000000000000000000
81.00000000000000000000	0.00000000000000000000	4157.94873046875000000000	4155.38427734375000000000	4167.69238281250000000000	4171.28173828125000000000	4177.43603515625000000000	4174.87158203125000000000	4176.41015625000000000000	4167.17919921875000000000	4174.87158203125000000000	4165.12792968750000000000	4184.10253906250000000000	4168.71777343750000000000	4142.05126953125000000000	4142.05126953125000000000	3081.00000000000000000000	10247.00000000000000000000	10226.00000000000000000000	0.00000000000000000000	0.00000000000000000000	0.00000000000000000000	3169.00000000000000000000	377.00000000000000000000	4.00000000000000000000	4.00000000000000000000	4.00000000000000000000	4.00000000000000000000	4.00000000000000000000	4.00000000000000000000	4.00000000000000000000	4.00000000000000000000	4.00000000000000000000	4.00000000000000000000	4.00000000000000000000	4.00000000000000000000	4.00000000000000000000	4.00000000000000000000	4.00000000000000000000	4.00000000000000000000
82.00000000000000000000	0.00000000000000000000	4167.69238281250000000000	4166.15380859375000000000	4168.20507812500000000000	4168.71777343750000000000	4179.48730468750000000000	4181.02539062500000000000	4181.02539062500000000000	4155.38427734375000000000	4168.20507812500000000000	4171.28173828125000000000	4168.20507812500000000000	4162.56396484375000000000	4131.79492187500000000000	4129.23046875000000000000	3492.00000000000000000000	10247.00000000000000000000	10226.00000000000000000000	0.00000000000000000000	0.00000000000000000000	0.00000000000000000000	3169.00000000000000000000	384.00000000000000000000	4.00000000000000000000	4.00000000000000000000	4.00000000000000000000	4.00000000000000000000	4.00000000000000000000	4.00000000000000000000	4.00000000000000000000	4.00000000000000000000	4.00000000000000000000	4.00000000000000000000	4.00000000000000000000	4.00000000000000000000	4.00000000000000000000	4.00000000000000000000	4.00000000000000000000	4.00000000000000000000
83.00000000000000000000	0.00000000000000000000	4159.48730468750000000000	4149.23046875000000000000	4173.33300781250000000000	4158.97412109375000000000	4154.87158203125000000000	4158.97412109375000000000	4168.20507812500000000000	4133.84619140625000000000	4146.15380859375000000000	4150.76904296875000000000	4161.02539062500000000000	4148.71777343750000000000	4126.15380859375000000000	4122.05126953125000000000	3081.00000000000000000000	10246.00000000000000000000	10224.00000000000000000000	0.00000000000000000000	0.00000000000000000000	0.00000000000000000000	3169.00000000000000000000	392.00000000000000000000	4.00000000000000000000	4.00000000000000000000	4.00000000000000000000	4.00000000000000000000	4.00000000000000000000	4.00000000000000000000	4.00000000000000000000	4.00000000000000000000	4.00000000000000000000	4.00000000000000000000	4.00000000000000000000	4.00000000000000000000	4.00000000000000000000	4.00000000000000000000	4.00000000000000000000	4.00000000000000000000
84.00000000000000000000	0.00000000000000000000	4177.43603515625000000000	4180.00000000000000000000	4158.46142578125000000000	4192.30761718750000000000	4185.64111328125000000000	4175.38427734375000000000	4174.35888671875000000000	4168.20507812500000000000	4174.35888671875000000000	4172.82031250000000000000	4220.00000000000000000000	4192.30761718750000000000	4186.15380859375000000000	4174.87158203125000000000	3377.00000000000000000000	10246.00000000000000000000	10224.00000000000000000000	0.00000000000000000000	0.00000000000000000000	0.00000000000000000000	3169.00000000000000000000	400.00000000000000000000	4.00000000000000000000	4.00000000000000000000	4.00000000000000000000	4.00000000000000000000	4.00000000000000000000	4.00000000000000000000	4.00000000000000000000	4.00000000000000000000	4.00000000000000000000	4.00000000000000000000	4.00000000000000000000	4.00000000000000000000	4.00000000000000000000	4.00000000000000000000	4.00000000000000000000	4.00000000000000000000
85.00000000000000000000	0.00000000000000000000	4151.79492187500000000000	4120.51269531250000000000	4164.61523437500000000000	4160.00000000000000000000	4125.64111328125000000000	4115.89746093750000000000	4116.41015625000000000000	4124.10253906250000000000	4123.58984375000000000000	4128.71777343750000000000	4181.02539062500000000000	4163.58984375000000000000	4147.17919921875000000000	4145.12792968750000000000	3081.00000000000000000000	10246.00000000000000000000	10224.00000000000000000000	0.00000000000000000000	0.00000000000000000000	0.00000000000000000000	3169.00000000000000000000	408.00000000000000000000	4.00000000000000000000	4.00000000000000000000	4.00000000000000000000	4.00000000000000000000	4.00000000000000000000	4.00000000000000000000	4.00000000000000000000	4.00000000000000000000	4.00000000000000000000	4.00000000000000000000	4.00000000000000000000	4.00000000000000000000	4.00000000000000000000	4.00000000000000000000	4.00000000000000000000	4.00000000000000000000
86.00000000000000000000	0.00000000000000000000	4151.79492187500000000000	4126.15380859375000000000	4161.02539062500000000000	4153.33300781250000000000	4132.30761718750000000000	4134.35888671875000000000	4143.07666015625000000000	4140.51269531250000000000	4150.76904296875000000000	4154.87158203125000000000	4185.12792968750000000000	4168.71777343750000000000	4148.20507812500000000000	4144.10253906250000000000	3492.00000000000000000000	10246.00000000000000000000	10224.00000000000000000000	0.00000000000000000000	0.00000000000000000000	0.00000000000000000000	3169.00000000000000000000	416.00000000000000000000	4.00000000000000000000	4.00000000000000000000	4.00000000000000000000	4.00000000000000000000	4.00000000000000000000	4.00000000000000000000	4.00000000000000000000	4.00000000000000000000	4.00000000000000000000	4.00000000000000000000	4.00000000000000000000	4.00000000000000000000	4.00000000000000000000	4.00000000000000000000	4.00000000000000000000	4.00000000000000000000
87.00000000000000000000	0.00000000000000000000	4153.33300781250000000000	4140.51269531250000000000	4167.17919921875000000000	4149.74365234375000000000	4147.17919921875000000000	4154.87158203125000000000	4168.71777343750000000000	4163.07666015625000000000	4177.43603515625000000000	4180.51269531250000000000	4184.10253906250000000000	4174.35888671875000000000	4138.46142578125000000000	4138.46142578125000000000	3081.00000000000000000000	10246.00000000000000000000	10224.00000000000000000000	0.00000000000000000000	0.00000000000000000000	0.00000000000000000000	3169.00000000000000000000	424.00000000000000000000	4.00000000000000000000	4.00000000000000000000	4.00000000000000000000	4.00000000000000000000	4.00000000000000000000	4.00000000000000000000	4.00000000000000000000	4.00000000000000000000	4.00000000000000000000	4.00000000000000000000	4.00000000000000000000	4.00000000000000000000	4.00000000000000000000	4.00000000000000000000	4.00000000000000000000	4.00000000000000000000
88.00000000000000000000	0.00000000000000000000	4150.76904296875000000000	4136.92285156250000000000	4177.94873046875000000000	4146.15380859375000000000	4140.51269531250000000000	4144.61523437500000000000	4155.38427734375000000000	4144.61523437500000000000	4148.20507812500000000000	4156.92285156250000000000	4162.05126953125000000000	4158.46142578125000000000	4118.97412109375000000000	4123.07666015625000000000	3377.00000000000000000000	10246.00000000000000000000	10224.00000000000000000000	0.00000000000000000000	0.00000000000000000000	0.00000000000000000000	3169.00000000000000000000	432.00000000000000000000	4.00000000000000000000	4.00000000000000000000	4.00000000000000000000	4.00000000000000000000	4.00000000000000000000	4.00000000000000000000	4.00000000000000000000	4.00000000000000000000	4.00000000000000000000	4.00000000000000000000	4.00000000000000000000	4.00000000000000000000	4.00000000000000000000	4.00000000000000000000	4.00000000000000000000	4.00000000000000000000
89.00000000000000000000	0.00000000000000000000	4177.94873046875000000000	4183.58984375000000000000	4156.92285156250000000000	4181.53857421875000000000	4183.07666015625000000000	4175.38427734375000000000	4168.20507812500000000000	4157.43603515625000000000	4162.05126953125000000000	4168.71777343750000000000	4200.51269531250000000000	4183.07666015625000000000	4173.84619140625000000000	4160.00000000000000000000	3081.00000000000000000000	10246.00000000000000000000	10224.00000000000000000000	0.00000000000000000000	0.00000000000000000000	0.00000000000000000000	3169.00000000000000000000	440.00000000000000000000	4.00000000000000000000	4.00000000000000000000	4.00000000000000000000	4.00000000000000000000	4.00000000000000000000	4.00000000000000000000	4.00000000000000000000	4.00000000000000000000	4.00000000000000000000	4.00000000000000000000	4.00000000000000000000	4.00000000000000000000	4.00000000000000000000	4.00000000000000000000	4.00000000000000000000	4.00000000000000000000
90.00000000000000000000	0.00000000000000000000	4161.02539062500000000000	4149.74365234375000000000	4160.51269531250000000000	4160.51269531250000000000	4146.66650390625000000000	4137.94873046875000000000	4135.38427734375000000000	4116.92285156250000000000	4124.10253906250000000000	4128.71777343750000000000	4166.66650390625000000000	4152.82031250000000000000	4147.69238281250000000000	4134.35888671875000000000	3492.00000000000000000000	10246.00000000000000000000	10224.00000000000000000000	0.00000000000000000000	0.00000000000000000000	0.00000000000000000000	3169.00000000000000000000	449.00000000000000000000	4.00000000000000000000	4.00000000000000000000	4.00000000000000000000	4.00000000000000000000	4.00000000000000000000	4.00000000000000000000	4.00000000000000000000	4.00000000000000000000	4.00000000000000000000	4.00000000000000000000	4.00000000000000000000	4.00000000000000000000	4.00000000000000000000	4.00000000000000000000	4.00000000000000000000	4.00000000000000000000
91.00000000000000000000	0.00000000000000000000	4163.58984375000000000000	4159.48730468750000000000	4162.56396484375000000000	4170.76904296875000000000	4162.05126953125000000000	4160.51269531250000000000	4165.64111328125000000000	4157.43603515625000000000	4163.58984375000000000000	4162.05126953125000000000	4188.20507812500000000000	4174.35888671875000000000	4163.07666015625000000000	4147.69238281250000000000	3081.00000000000000000000	10247.00000000000000000000	10227.00000000000000000000	0.00000000000000000000	0.00000000000000000000	0.00000000000000000000	3169.00000000000000000000	457.00000000000000000000	4.00000000000000000000	4.00000000000000000000	4.00000000000000000000	4.00000000000000000000	4.00000000000000000000	4.00000000000000000000	4.00000000000000000000	4.00000000000000000000	4.00000000000000000000	4.00000000000000000000	4.00000000000000000000	4.00000000000000000000	4.00000000000000000000	4.00000000000000000000	4.00000000000000000000	4.00000000000000000000
92.00000000000000000000	0.00000000000000000000	4156.92285156250000000000	4149.74365234375000000000	4166.15380859375000000000	4167.69238281250000000000	4164.10253906250000000000	4170.25634765625000000000	4176.92285156250000000000	4191.28173828125000000000	4198.46142578125000000000	4196.92285156250000000000	4206.15380859375000000000	4191.28173828125000000000	4161.02539062500000000000	4148.71777343750000000000	3377.00000000000000000000	10247.00000000000000000000	10227.00000000000000000000	0.00000000000000000000	0.00000000000000000000	0.00000000000000000000	3169.00000000000000000000	465.00000000000000000000	4.00000000000000000000	4.00000000000000000000	4.00000000000000000000	4.00000000000000000000	4.00000000000000000000	4.00000000000000000000	4.00000000000000000000	4.00000000000000000000	4.00000000000000000000	4.00000000000000000000	4.00000000000000000000	4.00000000000000000000	4.00000000000000000000	4.00000000000000000000	4.00000000000000000000	4.00000000000000000000
93.00000000000000000000	0.00000000000000000000	4138.46142578125000000000	4120.00000000000000000000	4177.43603515625000000000	4142.56396484375000000000	4138.46142578125000000000	4147.17919921875000000000	4155.89746093750000000000	4156.41015625000000000000	4162.05126953125000000000	4163.58984375000000000000	4172.30761718750000000000	4167.69238281250000000000	4118.97412109375000000000	4117.43603515625000000000	3081.00000000000000000000	10246.00000000000000000000	10227.00000000000000000000	0.00000000000000000000	0.00000000000000000000	0.00000000000000000000	3169.00000000000000000000	472.00000000000000000000	4.00000000000000000000	4.00000000000000000000	4.00000000000000000000	4.00000000000000000000	4.00000000000000000000	4.00000000000000000000	4.00000000000000000000	4.00000000000000000000	4.00000000000000000000	4.00000000000000000000	4.00000000000000000000	4.00000000000000000000	4.00000000000000000000	4.00000000000000000000	4.00000000000000000000	4.00000000000000000000
94.00000000000000000000	0.00000000000000000000	4169.23046875000000000000	4181.02539062500000000000	4161.53857421875000000000	4178.97412109375000000000	4189.74365234375000000000	4189.23046875000000000000	4188.20507812500000000000	4171.28173828125000000000	4177.43603515625000000000	4181.02539062500000000000	4197.43603515625000000000	4192.30761718750000000000	4163.07666015625000000000	4150.25634765625000000000	3492.00000000000000000000	10246.00000000000000000000	10227.00000000000000000000	0.00000000000000000000	0.00000000000000000000	0.00000000000000000000	3169.00000000000000000000	479.00000000000000000000	4.00000000000000000000	4.00000000000000000000	4.00000000000000000000	4.00000000000000000000	4.00000000000000000000	4.00000000000000000000	4.00000000000000000000	4.00000000000000000000	4.00000000000000000000	4.00000000000000000000	4.00000000000000000000	4.00000000000000000000	4.00000000000000000000	4.00000000000000000000	4.00000000000000000000	4.00000000000000000000
95.00000000000000000000	0.00000000000000000000	4162.56396484375000000000	4162.05126953125000000000	4171.79492187500000000000	4171.79492187500000000000	4164.61523437500000000000	4160.51269531250000000000	4163.07666015625000000000	4132.82031250000000000000	4137.43603515625000000000	4151.28173828125000000000	4163.07666015625000000000	4164.61523437500000000000	4145.12792968750000000000	4130.76904296875000000000	3081.00000000000000000000	10247.00000000000000000000	10228.00000000000000000000	0.00000000000000000000	0.00000000000000000000	0.00000000000000000000	3169.00000000000000000000	487.00000000000000000000	4.00000000000000000000	4.00000000000000000000	4.00000000000000000000	4.00000000000000000000	4.00000000000000000000	4.00000000000000000000	4.00000000000000000000	4.00000000000000000000	4.00000000000000000000	4.00000000000000000000	4.00000000000000000000	4.00000000000000000000	4.00000000000000000000	4.00000000000000000000	4.00000000000000000000	4.00000000000000000000
96.00000000000000000000	0.00000000000000000000	4162.05126953125000000000	4160.51269531250000000000	4169.74365234375000000000	4176.92285156250000000000	4167.17919921875000000000	4162.05126953125000000000	4163.07666015625000000000	4142.05126953125000000000	4141.53857421875000000000	4156.41015625000000000000	4182.56396484375000000000	4178.97412109375000000000	4159.48730468750000000000	4144.10253906250000000000	3377.00000000000000000000	10247.00000000000000000000	10228.00000000000000000000	0.00000000000000000000	0.00000000000000000000	0.00000000000000000000	3169.00000000000000000000	495.00000000000000000000	4.00000000000000000000	4.00000000000000000000	4.00000000000000000000	4.00000000000000000000	4.00000000000000000000	4.00000000000000000000	4.00000000000000000000	4.00000000000000000000	4.00000000000000000000	4.00000000000000000000	4.00000000000000000000	4.00000000000000000000	4.00000000000000000000	4.00000000000000000000	4.00000000000000000000	4.00000000000000000000
97.00000000000000000000	0.00000000000000000000	4168.20507812500000000000	4156.92285156250000000000	4158.97412109375000000000	4181.53857421875000000000	4160.00000000000000000000	4157.43603515625000000000	4156.92285156250000000000	4167.69238281250000000000	4164.10253906250000000000	4168.71777343750000000000	4211.28173828125000000000	4207.69238281250000000000	4174.87158203125000000000	4168.71777343750000000000	3081.00000000000000000000	10248.00000000000000000000	10228.00000000000000000000	0.00000000000000000000	0.00000000000000000000	0.00000000000000000000	3169.00000000000000000000	502.00000000000000000000	4.00000000000000000000	4.00000000000000000000	4.00000000000000000000	4.00000000000000000000	4.00000000000000000000	4.00000000000000000000	4.00000000000000000000	4.00000000000000000000	4.00000000000000000000	4.00000000000000000000	4.00000000000000000000	4.00000000000000000000	4.00000000000000000000	4.00000000000000000000	4.00000000000000000000	4.00000000000000000000
98.00000000000000000000	0.00000000000000000000	4157.43603515625000000000	4122.05126953125000000000	4174.87158203125000000000	4151.79492187500000000000	4121.02539062500000000000	4129.74365234375000000000	4141.02539062500000000000	4149.74365234375000000000	4149.74365234375000000000	4148.71777343750000000000	4180.00000000000000000000	4191.28173828125000000000	4139.48730468750000000000	4151.28173828125000000000	3492.00000000000000000000	10248.00000000000000000000	10228.00000000000000000000	0.00000000000000000000	0.00000000000000000000	0.00000000000000000000	3169.00000000000000000000	509.00000000000000000000	4.00000000000000000000	4.00000000000000000000	4.00000000000000000000	4.00000000000000000000	4.00000000000000000000	4.00000000000000000000	4.00000000000000000000	4.00000000000000000000	4.00000000000000000000	4.00000000000000000000	4.00000000000000000000	4.00000000000000000000	4.00000000000000000000	4.00000000000000000000	4.00000000000000000000	4.00000000000000000000
99.00000000000000000000	0.00000000000000000000	4178.46142578125000000000	4175.89746093750000000000	4168.20507812500000000000	4168.20507812500000000000	4182.05126953125000000000	4188.71777343750000000000	4194.87158203125000000000	4183.07666015625000000000	4193.33300781250000000000	4200.00000000000000000000	4201.02539062500000000000	4212.30761718750000000000	4170.25634765625000000000	4171.28173828125000000000	3081.00000000000000000000	10249.00000000000000000000	10229.00000000000000000000	0.00000000000000000000	0.00000000000000000000	0.00000000000000000000	3169.00000000000000000000	518.00000000000000000000	4.00000000000000000000	4.00000000000000000000	4.00000000000000000000	4.00000000000000000000	4.00000000000000000000	4.00000000000000000000	4.00000000000000000000	4.00000000000000000000	4.00000000000000000000	4.00000000000000000000	4.00000000000000000000	4.00000000000000000000	4.00000000000000000000	4.00000000000000000000	4.00000000000000000000	4.00000000000000000000
100.00000000000000000000	0.00000000000000000000	4165.12792968750000000000	4162.05126953125000000000	4170.76904296875000000000	4151.28173828125000000000	4167.69238281250000000000	4173.33300781250000000000	4175.89746093750000000000	4146.66650390625000000000	4159.48730468750000000000	4177.43603515625000000000	4157.43603515625000000000	4168.71777343750000000000	4136.41015625000000000000	4132.30761718750000000000	3377.00000000000000000000	10249.00000000000000000000	10229.00000000000000000000	0.00000000000000000000	0.00000000000000000000	0.00000000000000000000	3169.00000000000000000000	526.00000000000000000000	4.00000000000000000000	4.00000000000000000000	4.00000000000000000000	4.00000000000000000000	4.00000000000000000000	4.00000000000000000000	4.00000000000000000000	4.00000000000000000000	4.00000000000000000000	4.00000000000000000000	4.00000000000000000000	4.00000000000000000000	4.00000000000000000000	4.00000000000000000000	4.00000000000000000000	4.00000000000000000000
101.00000000000000000000	0.00000000000000000000	4167.69238281250000000000	4161.53857421875000000000	4167.69238281250000000000	4163.58984375000000000000	4161.53857421875000000000	4167.69238281250000000000	4167.17919921875000000000	4144.61523437500000000000	4152.82031250000000000000	4164.10253906250000000000	4166.66650390625000000000	4167.17919921875000000000	4149.74365234375000000000	4140.00000000000000000000	3081.00000000000000000000	10248.00000000000000000000	10229.00000000000000000000	0.00000000000000000000	0.00000000000000000000	0.00000000000000000000	3169.00000000000000000000	534.00000000000000000000	4.00000000000000000000	4.00000000000000000000	4.00000000000000000000	4.00000000000000000000	4.00000000000000000000	4.00000000000000000000	4.00000000000000000000	4.00000000000000000000	4.00000000000000000000	4.00000000000000000000	4.00000000000000000000	4.00000000000000000000	4.00000000000000000000	4.00000000000000000000	4.00000000000000000000	4.00000000000000000000
102.00000000000000000000	0.00000000000000000000	4175.38427734375000000000	4166.66650390625000000000	4156.92285156250000000000	4181.02539062500000000000	4169.74365234375000000000	4167.69238281250000000000	4165.12792968750000000000	4168.20507812500000000000	4168.71777343750000000000	4172.30761718750000000000	4203.58984375000000000000	4197.94873046875000000000	4183.58984375000000000000	4170.76904296875000000000	3492.00000000000000000000	10248.00000000000000000000	10229.00000000000000000000	0.00000000000000000000	0.00000000000000000000	0.00000000000000000000	3169.00000000000000000000	542.00000000000000000000	4.00000000000000000000	4.00000000000000000000	4.00000000000000000000	4.00000000000000000000	4.00000000000000000000	4.00000000000000000000	4.00000000000000000000	4.00000000000000000000	4.00000000000000000000	4.00000000000000000000	4.00000000000000000000	4.00000000000000000000	4.00000000000000000000	4.00000000000000000000	4.00000000000000000000	4.00000000000000000000
103.00000000000000000000	0.00000000000000000000	4147.69238281250000000000	4121.02539062500000000000	4168.20507812500000000000	4147.69238281250000000000	4129.23046875000000000000	4127.69238281250000000000	4137.94873046875000000000	4138.97412109375000000000	4133.84619140625000000000	4137.43603515625000000000	4165.64111328125000000000	4167.69238281250000000000	4137.43603515625000000000	4135.38427734375000000000	3081.00000000000000000000	10247.00000000000000000000	10228.00000000000000000000	0.00000000000000000000	0.00000000000000000000	0.00000000000000000000	3169.00000000000000000000	550.00000000000000000000	4.00000000000000000000	4.00000000000000000000	4.00000000000000000000	4.00000000000000000000	4.00000000000000000000	4.00000000000000000000	4.00000000000000000000	4.00000000000000000000	4.00000000000000000000	4.00000000000000000000	4.00000000000000000000	4.00000000000000000000	4.00000000000000000000	4.00000000000000000000	4.00000000000000000000	4.00000000000000000000
104.00000000000000000000	0.00000000000000000000	4161.02539062500000000000	4159.48730468750000000000	4163.07666015625000000000	4165.12792968750000000000	4172.82031250000000000000	4178.46142578125000000000	4189.74365234375000000000	4184.61523437500000000000	4191.79492187500000000000	4189.23046875000000000000	4195.38427734375000000000	4194.87158203125000000000	4162.05126953125000000000	4154.87158203125000000000	3377.00000000000000000000	10247.00000000000000000000	10228.00000000000000000000	0.00000000000000000000	0.00000000000000000000	0.00000000000000000000	3169.00000000000000000000	558.00000000000000000000	4.00000000000000000000	4.00000000000000000000	4.00000000000000000000	4.00000000000000000000	4.00000000000000000000	4.00000000000000000000	4.00000000000000000000	4.00000000000000000000	4.00000000000000000000	4.00000000000000000000	4.00000000000000000000	4.00000000000000000000	4.00000000000000000000	4.00000000000000000000	4.00000000000000000000	4.00000000000000000000
105.00000000000000000000	0.00000000000000000000	4147.17919921875000000000	4136.41015625000000000000	4171.28173828125000000000	4148.71777343750000000000	4152.30761718750000000000	4166.15380859375000000000	4179.48730468750000000000	4167.69238281250000000000	4182.56396484375000000000	4184.10253906250000000000	4166.15380859375000000000	4178.46142578125000000000	4129.74365234375000000000	4128.20507812500000000000	3081.00000000000000000000	10248.00000000000000000000	10227.00000000000000000000	0.00000000000000000000	0.00000000000000000000	0.00000000000000000000	3169.00000000000000000000	566.00000000000000000000	4.00000000000000000000	4.00000000000000000000	4.00000000000000000000	4.00000000000000000000	4.00000000000000000000	4.00000000000000000000	4.00000000000000000000	4.00000000000000000000	4.00000000000000000000	4.00000000000000000000	4.00000000000000000000	4.00000000000000000000	4.00000000000000000000	4.00000000000000000000	4.00000000000000000000	4.00000000000000000000
106.00000000000000000000	0.00000000000000000000	4146.15380859375000000000	4138.97412109375000000000	4169.23046875000000000000	4147.17919921875000000000	4148.71777343750000000000	4155.38427734375000000000	4165.64111328125000000000	4144.10253906250000000000	4153.33300781250000000000	4162.05126953125000000000	4150.76904296875000000000	4163.58984375000000000000	4119.48730468750000000000	4118.46142578125000000000	3492.00000000000000000000	10248.00000000000000000000	10227.00000000000000000000	0.00000000000000000000	0.00000000000000000000	0.00000000000000000000	3169.00000000000000000000	574.00000000000000000000	4.00000000000000000000	4.00000000000000000000	4.00000000000000000000	4.00000000000000000000	4.00000000000000000000	4.00000000000000000000	4.00000000000000000000	4.00000000000000000000	4.00000000000000000000	4.00000000000000000000	4.00000000000000000000	4.00000000000000000000	4.00000000000000000000	4.00000000000000000000	4.00000000000000000000	4.00000000000000000000
107.00000000000000000000	0.00000000000000000000	4174.35888671875000000000	4184.10253906250000000000	4158.46142578125000000000	4177.94873046875000000000	4181.02539062500000000000	4170.25634765625000000000	4171.28173828125000000000	4152.82031250000000000000	4159.48730468750000000000	4170.76904296875000000000	4186.15380859375000000000	4186.15380859375000000000	4167.69238281250000000000	4156.92285156250000000000	3081.00000000000000000000	10248.00000000000000000000	10228.00000000000000000000	0.00000000000000000000	0.00000000000000000000	0.00000000000000000000	3169.00000000000000000000	583.00000000000000000000	4.00000000000000000000	4.00000000000000000000	4.00000000000000000000	4.00000000000000000000	4.00000000000000000000	4.00000000000000000000	4.00000000000000000000	4.00000000000000000000	4.00000000000000000000	4.00000000000000000000	4.00000000000000000000	4.00000000000000000000	4.00000000000000000000	4.00000000000000000000	4.00000000000000000000	4.00000000000000000000
108.00000000000000000000	0.00000000000000000000	4164.61523437500000000000	4151.79492187500000000000	4172.82031250000000000000	4163.07666015625000000000	4138.97412109375000000000	4129.23046875000000000000	4134.35888671875000000000	4117.94873046875000000000	4124.61523437500000000000	4131.28173828125000000000	4162.05126953125000000000	4168.71777343750000000000	4145.64111328125000000000	4143.07666015625000000000	3377.00000000000000000000	10248.00000000000000000000	10228.00000000000000000000	0.00000000000000000000	0.00000000000000000000	0.00000000000000000000	3169.00000000000000000000	590.00000000000000000000	4.00000000000000000000	4.00000000000000000000	4.00000000000000000000	4.00000000000000000000	4.00000000000000000000	4.00000000000000000000	4.00000000000000000000	4.00000000000000000000	4.00000000000000000000	4.00000000000000000000	4.00000000000000000000	4.00000000000000000000	4.00000000000000000000	4.00000000000000000000	4.00000000000000000000	4.00000000000000000000
109.00000000000000000000	0.00000000000000000000	4175.89746093750000000000	4173.84619140625000000000	4166.66650390625000000000	4182.05126953125000000000	4163.07666015625000000000	4160.00000000000000000000	4164.61523437500000000000	4171.28173828125000000000	4179.48730468750000000000	4174.87158203125000000000	4200.00000000000000000000	4212.30761718750000000000	4171.79492187500000000000	4171.79492187500000000000	3081.00000000000000000000	10247.00000000000000000000	10228.00000000000000000000	0.00000000000000000000	0.00000000000000000000	0.00000000000000000000	3169.00000000000000000000	598.00000000000000000000	4.00000000000000000000	4.00000000000000000000	4.00000000000000000000	4.00000000000000000000	4.00000000000000000000	4.00000000000000000000	4.00000000000000000000	4.00000000000000000000	4.00000000000000000000	4.00000000000000000000	4.00000000000000000000	4.00000000000000000000	4.00000000000000000000	4.00000000000000000000	4.00000000000000000000	4.00000000000000000000
110.00000000000000000000	0.00000000000000000000	4162.05126953125000000000	4149.74365234375000000000	4171.79492187500000000000	4164.10253906250000000000	4143.07666015625000000000	4146.15380859375000000000	4159.48730468750000000000	4177.43603515625000000000	4185.12792968750000000000	4179.48730468750000000000	4187.69238281250000000000	4209.74365234375000000000	4146.66650390625000000000	4158.97412109375000000000	3492.00000000000000000000	10247.00000000000000000000	10228.00000000000000000000	0.00000000000000000000	0.00000000000000000000	0.00000000000000000000	3169.00000000000000000000	605.00000000000000000000	4.00000000000000000000	4.00000000000000000000	4.00000000000000000000	4.00000000000000000000	4.00000000000000000000	4.00000000000000000000	4.00000000000000000000	4.00000000000000000000	4.00000000000000000000	4.00000000000000000000	4.00000000000000000000	4.00000000000000000000	4.00000000000000000000	4.00000000000000000000	4.00000000000000000000	4.00000000000000000000
111.00000000000000000000	0.00000000000000000000	4157.43603515625000000000	4149.23046875000000000000	4173.33300781250000000000	4155.38427734375000000000	4144.10253906250000000000	4146.66650390625000000000	4159.48730468750000000000	4151.79492187500000000000	4157.94873046875000000000	4156.92285156250000000000	4168.71777343750000000000	4186.15380859375000000000	4135.89746093750000000000	4144.61523437500000000000	3081.00000000000000000000	10247.00000000000000000000	10226.00000000000000000000	0.00000000000000000000	0.00000000000000000000	0.00000000000000000000	3169.00000000000000000000	613.00000000000000000000	4.00000000000000000000	4.00000000000000000000	4.00000000000000000000	4.00000000000000000000	4.00000000000000000000	4.00000000000000000000	4.00000000000000000000	4.00000000000000000000	4.00000000000000000000	4.00000000000000000000	4.00000000000000000000	4.00000000000000000000	4.00000000000000000000	4.00000000000000000000	4.00000000000000000000	4.00000000000000000000
112.00000000000000000000	0.00000000000000000000	4174.87158203125000000000	4190.25634765625000000000	4155.89746093750000000000	4175.38427734375000000000	4186.66650390625000000000	4184.10253906250000000000	4180.51269531250000000000	4152.82031250000000000000	4161.02539062500000000000	4170.76904296875000000000	4175.89746093750000000000	4182.56396484375000000000	4162.05126953125000000000	4153.33300781250000000000	3377.00000000000000000000	10247.00000000000000000000	10226.00000000000000000000	0.00000000000000000000	0.00000000000000000000	0.00000000000000000000	3169.00000000000000000000	620.00000000000000000000	4.00000000000000000000	4.00000000000000000000	4.00000000000000000000	4.00000000000000000000	4.00000000000000000000	4.00000000000000000000	4.00000000000000000000	4.00000000000000000000	4.00000000000000000000	4.00000000000000000000	4.00000000000000000000	4.00000000000000000000	4.00000000000000000000	4.00000000000000000000	4.00000000000000000000	4.00000000000000000000
113.00000000000000000000	0.00000000000000000000	4145.64111328125000000000	4138.97412109375000000000	4166.15380859375000000000	4142.05126953125000000000	4137.94873046875000000000	4143.58984375000000000000	4146.66650390625000000000	4111.28173828125000000000	4116.41015625000000000000	4136.92285156250000000000	4126.15380859375000000000	4137.43603515625000000000	4109.74365234375000000000	4110.76904296875000000000	3081.00000000000000000000	10247.00000000000000000000	10227.00000000000000000000	0.00000000000000000000	0.00000000000000000000	0.00000000000000000000	3169.00000000000000000000	628.00000000000000000000	4.00000000000000000000	4.00000000000000000000	4.00000000000000000000	4.00000000000000000000	4.00000000000000000000	4.00000000000000000000	4.00000000000000000000	4.00000000000000000000	4.00000000000000000000	4.00000000000000000000	4.00000000000000000000	4.00000000000000000000	4.00000000000000000000	4.00000000000000000000	4.00000000000000000000	4.00000000000000000000
114.00000000000000000000	0.00000000000000000000	4149.74365234375000000000	4144.10253906250000000000	4160.51269531250000000000	4157.94873046875000000000	4148.71777343750000000000	4153.84619140625000000000	4163.07666015625000000000	4151.28173828125000000000	4155.89746093750000000000	4165.12792968750000000000	4181.53857421875000000000	4182.56396484375000000000	4149.74365234375000000000	4150.25634765625000000000	3492.00000000000000000000	10247.00000000000000000000	10227.00000000000000000000	0.00000000000000000000	0.00000000000000000000	0.00000000000000000000	3169.00000000000000000000	637.00000000000000000000	4.00000000000000000000	4.00000000000000000000	4.00000000000000000000	4.00000000000000000000	4.00000000000000000000	4.00000000000000000000	4.00000000000000000000	4.00000000000000000000	4.00000000000000000000	4.00000000000000000000	4.00000000000000000000	4.00000000000000000000	4.00000000000000000000	4.00000000000000000000	4.00000000000000000000	4.00000000000000000000
115.00000000000000000000	0.00000000000000000000	4143.58984375000000000000	4125.12792968750000000000	4160.00000000000000000000	4157.43603515625000000000	4127.17919921875000000000	4130.76904296875000000000	4139.48730468750000000000	4152.30761718750000000000	4155.38427734375000000000	4160.00000000000000000000	4199.48730468750000000000	4197.43603515625000000000	4156.92285156250000000000	4159.48730468750000000000	3081.00000000000000000000	10246.00000000000000000000	10227.00000000000000000000	0.00000000000000000000	0.00000000000000000000	0.00000000000000000000	3169.00000000000000000000	645.00000000000000000000	4.00000000000000000000	4.00000000000000000000	4.00000000000000000000	4.00000000000000000000	4.00000000000000000000	4.00000000000000000000	4.00000000000000000000	4.00000000000000000000	4.00000000000000000000	4.00000000000000000000	4.00000000000000000000	4.00000000000000000000	4.00000000000000000000	4.00000000000000000000	4.00000000000000000000	4.00000000000000000000
116.00000000000000000000	0.00000000000000000000	4138.97412109375000000000	4127.69238281250000000000	4171.28173828125000000000	4151.79492187500000000000	4131.28173828125000000000	4142.05126953125000000000	4146.66650390625000000000	4141.02539062500000000000	4145.12792968750000000000	4157.94873046875000000000	4182.56396484375000000000	4180.51269531250000000000	4140.00000000000000000000	4143.07666015625000000000	3377.00000000000000000000	10246.00000000000000000000	10227.00000000000000000000	0.00000000000000000000	0.00000000000000000000	0.00000000000000000000	3169.00000000000000000000	653.00000000000000000000	4.00000000000000000000	4.00000000000000000000	4.00000000000000000000	4.00000000000000000000	4.00000000000000000000	4.00000000000000000000	4.00000000000000000000	4.00000000000000000000	4.00000000000000000000	4.00000000000000000000	4.00000000000000000000	4.00000000000000000000	4.00000000000000000000	4.00000000000000000000	4.00000000000000000000	4.00000000000000000000
117.00000000000000000000	0.00000000000000000000	4169.23046875000000000000	4191.79492187500000000000	4171.28173828125000000000	4182.05126953125000000000	4203.58984375000000000000	4211.79492187500000000000	4209.23046875000000000000	4186.66650390625000000000	4201.53857421875000000000	4217.43603515625000000000	4212.30761718750000000000	4208.20507812500000000000	4177.43603515625000000000	4168.20507812500000000000	3081.00000000000000000000	10248.00000000000000000000	10226.00000000000000000000	0.00000000000000000000	0.00000000000000000000	0.00000000000000000000	3169.00000000000000000000	662.00000000000000000000	4.00000000000000000000	4.00000000000000000000	4.00000000000000000000	4.00000000000000000000	4.00000000000000000000	4.00000000000000000000	4.00000000000000000000	4.00000000000000000000	4.00000000000000000000	4.00000000000000000000	4.00000000000000000000	4.00000000000000000000	4.00000000000000000000	4.00000000000000000000	4.00000000000000000000	4.00000000000000000000
118.00000000000000000000	0.00000000000000000000	4158.46142578125000000000	4158.46142578125000000000	4179.48730468750000000000	4160.51269531250000000000	4166.15380859375000000000	4168.71777343750000000000	4174.35888671875000000000	4143.07666015625000000000	4162.56396484375000000000	4185.64111328125000000000	4167.17919921875000000000	4176.41015625000000000000	4141.53857421875000000000	4136.41015625000000000000	3492.00000000000000000000	10248.00000000000000000000	10226.00000000000000000000	0.00000000000000000000	0.00000000000000000000	0.00000000000000000000	3169.00000000000000000000	669.00000000000000000000	4.00000000000000000000	4.00000000000000000000	4.00000000000000000000	4.00000000000000000000	4.00000000000000000000	4.00000000000000000000	4.00000000000000000000	4.00000000000000000000	4.00000000000000000000	4.00000000000000000000	4.00000000000000000000	4.00000000000000000000	4.00000000000000000000	4.00000000000000000000	4.00000000000000000000	4.00000000000000000000
119.00000000000000000000	0.00000000000000000000	4176.41015625000000000000	4183.07666015625000000000	4167.69238281250000000000	4189.74365234375000000000	4178.97412109375000000000	4171.79492187500000000000	4171.79492187500000000000	4150.76904296875000000000	4167.17919921875000000000	4190.25634765625000000000	4200.00000000000000000000	4198.97412109375000000000	4183.58984375000000000000	4173.84619140625000000000	3081.00000000000000000000	10247.00000000000000000000	10226.00000000000000000000	0.00000000000000000000	0.00000000000000000000	0.00000000000000000000	3169.00000000000000000000	676.00000000000000000000	4.00000000000000000000	4.00000000000000000000	4.00000000000000000000	4.00000000000000000000	4.00000000000000000000	4.00000000000000000000	4.00000000000000000000	4.00000000000000000000	4.00000000000000000000	4.00000000000000000000	4.00000000000000000000	4.00000000000000000000	4.00000000000000000000	4.00000000000000000000	4.00000000000000000000	4.00000000000000000000
120.00000000000000000000	0.00000000000000000000	4194.35888671875000000000	4201.02539062500000000000	4171.79492187500000000000	4210.76904296875000000000	4186.66650390625000000000	4173.33300781250000000000	4166.66650390625000000000	4166.66650390625000000000	4172.82031250000000000000	4188.71777343750000000000	4227.69238281250000000000	4220.51269531250000000000	4214.87158203125000000000	4203.58984375000000000000	3377.00000000000000000000	10247.00000000000000000000	10226.00000000000000000000	0.00000000000000000000	0.00000000000000000000	0.00000000000000000000	3169.00000000000000000000	684.00000000000000000000	4.00000000000000000000	4.00000000000000000000	4.00000000000000000000	4.00000000000000000000	4.00000000000000000000	4.00000000000000000000	4.00000000000000000000	4.00000000000000000000	4.00000000000000000000	4.00000000000000000000	4.00000000000000000000	4.00000000000000000000	4.00000000000000000000	4.00000000000000000000	4.00000000000000000000	4.00000000000000000000
121.00000000000000000000	0.00000000000000000000	4190.76904296875000000000	4180.00000000000000000000	4180.00000000000000000000	4195.89746093750000000000	4166.15380859375000000000	4158.97412109375000000000	4159.48730468750000000000	4158.46142578125000000000	4160.00000000000000000000	4172.82031250000000000000	4207.69238281250000000000	4210.76904296875000000000	4194.87158203125000000000	4187.17919921875000000000	3081.00000000000000000000	10250.00000000000000000000	10226.00000000000000000000	0.00000000000000000000	0.00000000000000000000	0.00000000000000000000	3169.00000000000000000000	691.00000000000000000000	4.00000000000000000000	4.00000000000000000000	4.00000000000000000000	4.00000000000000000000	4.00000000000000000000	4.00000000000000000000	4.00000000000000000000	4.00000000000000000000	4.00000000000000000000	4.00000000000000000000	4.00000000000000000000	4.00000000000000000000	4.00000000000000000000	4.00000000000000000000	4.00000000000000000000	4.00000000000000000000
122.00000000000000000000	0.00000000000000000000	4193.84619140625000000000	4195.38427734375000000000	4166.66650390625000000000	4204.10253906250000000000	4192.82031250000000000000	4194.87158203125000000000	4196.92285156250000000000	4194.87158203125000000000	4207.17919921875000000000	4222.05126953125000000000	4227.69238281250000000000	4231.79492187500000000000	4204.61523437500000000000	4198.46142578125000000000	3492.00000000000000000000	10250.00000000000000000000	10226.00000000000000000000	0.00000000000000000000	0.00000000000000000000	0.00000000000000000000	3169.00000000000000000000	698.00000000000000000000	4.00000000000000000000	4.00000000000000000000	4.00000000000000000000	4.00000000000000000000	4.00000000000000000000	4.00000000000000000000	4.00000000000000000000	4.00000000000000000000	4.00000000000000000000	4.00000000000000000000	4.00000000000000000000	4.00000000000000000000	4.00000000000000000000	4.00000000000000000000	4.00000000000000000000	4.00000000000000000000
123.00000000000000000000	0.00000000000000000000	4173.33300781250000000000	4164.10253906250000000000	4182.56396484375000000000	4178.97412109375000000000	4168.71777343750000000000	4175.89746093750000000000	4185.12792968750000000000	4177.43603515625000000000	4191.79492187500000000000	4207.17919921875000000000	4189.23046875000000000000	4200.51269531250000000000	4159.48730468750000000000	4165.64111328125000000000	3081.00000000000000000000	10250.00000000000000000000	10227.00000000000000000000	0.00000000000000000000	0.00000000000000000000	0.00000000000000000000	3169.00000000000000000000	706.00000000000000000000	4.00000000000000000000	4.00000000000000000000	4.00000000000000000000	4.00000000000000000000	4.00000000000000000000	4.00000000000000000000	4.00000000000000000000	4.00000000000000000000	4.00000000000000000000	4.00000000000000000000	4.00000000000000000000	4.00000000000000000000	4.00000000000000000000	4.00000000000000000000	4.00000000000000000000	4.00000000000000000000
124.00000000000000000000	0.00000000000000000000	4200.51269531250000000000	4213.33300781250000000000	4178.46142578125000000000	4204.61523437500000000000	4212.82031250000000000000	4209.23046875000000000000	4210.76904296875000000000	4198.97412109375000000000	4209.74365234375000000000	4218.97412109375000000000	4214.35888671875000000000	4216.92285156250000000000	4201.53857421875000000000	4189.23046875000000000000	3377.00000000000000000000	10250.00000000000000000000	10227.00000000000000000000	0.00000000000000000000	0.00000000000000000000	0.00000000000000000000	3169.00000000000000000000	714.00000000000000000000	4.00000000000000000000	4.00000000000000000000	4.00000000000000000000	4.00000000000000000000	4.00000000000000000000	4.00000000000000000000	4.00000000000000000000	4.00000000000000000000	4.00000000000000000000	4.00000000000000000000	4.00000000000000000000	4.00000000000000000000	4.00000000000000000000	4.00000000000000000000	4.00000000000000000000	4.00000000000000000000
125.00000000000000000000	0.00000000000000000000	4202.05126953125000000000	4215.89746093750000000000	4166.15380859375000000000	4207.69238281250000000000	4211.79492187500000000000	4200.00000000000000000000	4194.87158203125000000000	4179.48730468750000000000	4188.20507812500000000000	4205.64111328125000000000	4223.07666015625000000000	4213.33300781250000000000	4215.89746093750000000000	4191.79492187500000000000	3081.00000000000000000000	10248.00000000000000000000	10226.00000000000000000000	0.00000000000000000000	0.00000000000000000000	0.00000000000000000000	3169.00000000000000000000	722.00000000000000000000	4.00000000000000000000	4.00000000000000000000	4.00000000000000000000	4.00000000000000000000	4.00000000000000000000	4.00000000000000000000	4.00000000000000000000	4.00000000000000000000	4.00000000000000000000	4.00000000000000000000	4.00000000000000000000	4.00000000000000000000	4.00000000000000000000	4.00000000000000000000	4.00000000000000000000	4.00000000000000000000
126.00000000000000000000	0.00000000000000000000	4171.79492187500000000000	4166.15380859375000000000	4173.84619140625000000000	4178.97412109375000000000	4165.64111328125000000000	4158.97412109375000000000	4163.58984375000000000000	4139.48730468750000000000	4144.61523437500000000000	4169.74365234375000000000	4200.00000000000000000000	4185.64111328125000000000	4175.38427734375000000000	4165.12792968750000000000	3492.00000000000000000000	10248.00000000000000000000	10226.00000000000000000000	0.00000000000000000000	0.00000000000000000000	0.00000000000000000000	3169.00000000000000000000	731.00000000000000000000	4.00000000000000000000	4.00000000000000000000	4.00000000000000000000	4.00000000000000000000	4.00000000000000000000	4.00000000000000000000	4.00000000000000000000	4.00000000000000000000	4.00000000000000000000	4.00000000000000000000	4.00000000000000000000	4.00000000000000000000	4.00000000000000000000	4.00000000000000000000	4.00000000000000000000	4.00000000000000000000
127.00000000000000000000	0.00000000000000000000	4184.10253906250000000000	4191.28173828125000000000	4165.64111328125000000000	4198.97412109375000000000	4193.33300781250000000000	4190.25634765625000000000	4192.30761718750000000000	4193.33300781250000000000	4198.97412109375000000000	4215.38427734375000000000	4239.48730468750000000000	4223.07666015625000000000	4207.17919921875000000000	4195.89746093750000000000	50.00000000000000000000	10247.00000000000000000000	10225.00000000000000000000	0.00000000000000000000	0.00000000000000000000	0.00000000000000000000	3169.00000000000000000000	739.00000000000000000000	4.00000000000000000000	4.00000000000000000000	4.00000000000000000000	4.00000000000000000000	4.00000000000000000000	4.00000000000000000000	4.00000000000000000000	4.00000000000000000000	4.00000000000000000000	4.00000000000000000000	4.00000000000000000000	4.00000000000000000000	4.00000000000000000000	4.00000000000000000000	4.00000000000000000000	4.00000000000000000000
0.00000000000000000000	0.00000000000000000000	4160.51269531250000000000	4147.69238281250000000000	4174.87158203125000000000	4166.15380859375000000000	4146.66650390625000000000	4151.28173828125000000000	4156.41015625000000000000	4169.23046875000000000000	4173.33300781250000000000	4189.74365234375000000000	4193.84619140625000000000	4192.82031250000000000000	4160.00000000000000000000	4158.97412109375000000000	899.00000000000000000000	10247.00000000000000000000	10225.00000000000000000000	0.00000000000000000000	0.00000000000000000000	0.00000000000000000000	3169.00000000000000000000	747.00000000000000000000	4.00000000000000000000	4.00000000000000000000	4.00000000000000000000	4.00000000000000000000	4.00000000000000000000	4.00000000000000000000	4.00000000000000000000	4.00000000000000000000	4.00000000000000000000	4.00000000000000000000	4.00000000000000000000	4.00000000000000000000	4.00000000000000000000	4.00000000000000000000	4.00000000000000000000	4.00000000000000000000
1.00000000000000000000	0.00000000000000000000	4173.33300781250000000000	4177.94873046875000000000	4172.30761718750000000000	4175.38427734375000000000	4170.76904296875000000000	4171.79492187500000000000	4176.41015625000000000000	4166.66650390625000000000	4173.33300781250000000000	4196.41015625000000000000	4202.05126953125000000000	4195.38427734375000000000	4171.28173828125000000000	4168.20507812500000000000	2563.00000000000000000000	10245.00000000000000000000	10224.00000000000000000000	0.00000000000000000000	0.00000000000000000000	0.00000000000000000000	3169.00000000000000000000	756.00000000000000000000	4.00000000000000000000	4.00000000000000000000	4.00000000000000000000	4.00000000000000000000	4.00000000000000000000	4.00000000000000000000	4.00000000000000000000	4.00000000000000000000	4.00000000000000000000	4.00000000000000000000	4.00000000000000000000	4.00000000000000000000	4.00000000000000000000	4.00000000000000000000	4.00000000000000000000	4.00000000000000000000
2.00000000000000000000	0.00000000000000000000	4203.58984375000000000000	4222.56396484375000000000	4168.71777343750000000000	4205.12792968750000000000	4209.23046875000000000000	4201.02539062500000000000	4199.48730468750000000000	4170.25634765625000000000	4185.64111328125000000000	4216.41015625000000000000	4218.97412109375000000000	4205.12792968750000000000	4203.58984375000000000000	4190.25634765625000000000	2545.00000000000000000000	10245.00000000000000000000	10224.00000000000000000000	0.00000000000000000000	0.00000000000000000000	0.00000000000000000000	3169.00000000000000000000	764.00000000000000000000	4.00000000000000000000	4.00000000000000000000	4.00000000000000000000	4.00000000000000000000	4.00000000000000000000	4.00000000000000000000	4.00000000000000000000	4.00000000000000000000	4.00000000000000000000	4.00000000000000000000	4.00000000000000000000	4.00000000000000000000	4.00000000000000000000	4.00000000000000000000	4.00000000000000000000	4.00000000000000000000
3.00000000000000000000	0.00000000000000000000	4188.20507812500000000000	4189.23046875000000000000	4180.00000000000000000000	4187.69238281250000000000	4173.33300781250000000000	4170.25634765625000000000	4168.71777343750000000000	4133.84619140625000000000	4147.69238281250000000000	4181.53857421875000000000	4180.51269531250000000000	4174.35888671875000000000	4173.84619140625000000000	4166.66650390625000000000	3443.00000000000000000000	10247.00000000000000000000	10225.00000000000000000000	0.00000000000000000000	0.00000000000000000000	0.00000000000000000000	3169.00000000000000000000	772.00000000000000000000	4.00000000000000000000	4.00000000000000000000	4.00000000000000000000	4.00000000000000000000	4.00000000000000000000	4.00000000000000000000	4.00000000000000000000	4.00000000000000000000	4.00000000000000000000	4.00000000000000000000	4.00000000000000000000	4.00000000000000000000	4.00000000000000000000	4.00000000000000000000	4.00000000000000000000	4.00000000000000000000
4.00000000000000000000	0.00000000000000000000	4190.76904296875000000000	4198.97412109375000000000	4164.10253906250000000000	4202.05126953125000000000	4184.10253906250000000000	4178.97412109375000000000	4171.79492187500000000000	4167.69238281250000000000	4174.35888671875000000000	4200.51269531250000000000	4224.10253906250000000000	4212.82031250000000000000	4205.64111328125000000000	4201.02539062500000000000	3488.00000000000000000000	10247.00000000000000000000	10225.00000000000000000000	0.00000000000000000000	0.00000000000000000000	0.00000000000000000000	3169.00000000000000000000	781.00000000000000000000	4.00000000000000000000	4.00000000000000000000	4.00000000000000000000	4.00000000000000000000	4.00000000000000000000	4.00000000000000000000	4.00000000000000000000	4.00000000000000000000	4.00000000000000000000	4.00000000000000000000	4.00000000000000000000	4.00000000000000000000	4.00000000000000000000	4.00000000000000000000	4.00000000000000000000	4.00000000000000000000
5.00000000000000000000	0.00000000000000000000	4175.38427734375000000000	4158.46142578125000000000	4170.76904296875000000000	4183.58984375000000000000	4138.97412109375000000000	4132.82031250000000000000	4136.41015625000000000000	4151.79492187500000000000	4152.30761718750000000000	4175.89746093750000000000	4208.20507812500000000000	4202.05126953125000000000	4176.92285156250000000000	4185.12792968750000000000	3293.00000000000000000000	10249.00000000000000000000	10230.00000000000000000000	0.00000000000000000000	0.00000000000000000000	0.00000000000000000000	3169.00000000000000000000	789.00000000000000000000	4.00000000000000000000	4.00000000000000000000	4.00000000000000000000	4.00000000000000000000	4.00000000000000000000	4.00000000000000000000	4.00000000000000000000	4.00000000000000000000	4.00000000000000000000	4.00000000000000000000	4.00000000000000000000	4.00000000000000000000	4.00000000000000000000	4.00000000000000000000	4.00000000000000000000	4.00000000000000000000
6.00000000000000000000	0.00000000000000000000	4179.48730468750000000000	4174.35888671875000000000	4176.92285156250000000000	4186.66650390625000000000	4156.92285156250000000000	4157.94873046875000000000	4169.74365234375000000000	4165.12792968750000000000	4172.82031250000000000000	4195.38427734375000000000	4202.05126953125000000000	4197.43603515625000000000	4171.79492187500000000000	4178.46142578125000000000	3023.00000000000000000000	10249.00000000000000000000	10230.00000000000000000000	0.00000000000000000000	0.00000000000000000000	0.00000000000000000000	3169.00000000000000000000	797.00000000000000000000	4.00000000000000000000	4.00000000000000000000	4.00000000000000000000	4.00000000000000000000	4.00000000000000000000	4.00000000000000000000	4.00000000000000000000	4.00000000000000000000	4.00000000000000000000	4.00000000000000000000	4.00000000000000000000	4.00000000000000000000	4.00000000000000000000	4.00000000000000000000	4.00000000000000000000	4.00000000000000000000
7.00000000000000000000	0.00000000000000000000	4180.51269531250000000000	4192.30761718750000000000	4171.79492187500000000000	4187.17919921875000000000	4189.74365234375000000000	4196.92285156250000000000	4206.15380859375000000000	4182.05126953125000000000	4196.41015625000000000000	4223.07666015625000000000	4194.87158203125000000000	4193.33300781250000000000	4170.25634765625000000000	4167.17919921875000000000	3459.00000000000000000000	10248.00000000000000000000	10230.00000000000000000000	0.00000000000000000000	0.00000000000000000000	0.00000000000000000000	3169.00000000000000000000	804.00000000000000000000	4.00000000000000000000	4.00000000000000000000	4.00000000000000000000	4.00000000000000000000	4.00000000000000000000	4.00000000000000000000	4.00000000000000000000	4.00000000000000000000	4.00000000000000000000	4.00000000000000000000	4.00000000000000000000	4.00000000000000000000	4.00000000000000000000	4.00000000000000000000	4.00000000000000000000	4.00000000000000000000
8.00000000000000000000	0.00000000000000000000	4154.87158203125000000000	4147.69238281250000000000	4177.43603515625000000000	4157.94873046875000000000	4151.79492187500000000000	4157.43603515625000000000	4170.76904296875000000000	4135.38427734375000000000	4146.66650390625000000000	4181.02539062500000000000	4147.17919921875000000000	4153.84619140625000000000	4128.20507812500000000000	4127.17919921875000000000	3316.00000000000000000000	10248.00000000000000000000	10230.00000000000000000000	0.00000000000000000000	0.00000000000000000000	0.00000000000000000000	3169.00000000000000000000	811.00000000000000000000	4.00000000000000000000	4.00000000000000000000	4.00000000000000000000	4.00000000000000000000	4.00000000000000000000	4.00000000000000000000	4.00000000000000000000	4.00000000000000000000	4.00000000000000000000	4.00000000000000000000	4.00000000000000000000	4.00000000000000000000	4.00000000000000000000	4.00000000000000000000	4.00000000000000000000	4.00000000000000000000
9.00000000000000000000	0.00000000000000000000	4174.35888671875000000000	4181.02539062500000000000	4161.53857421875000000000	4188.71777343750000000000	4180.00000000000000000000	4170.76904296875000000000	4174.87158203125000000000	4158.97412109375000000000	4166.66650390625000000000	4194.87158203125000000000	4192.30761718750000000000	4188.20507812500000000000	4181.53857421875000000000	4172.82031250000000000000	3024.00000000000000000000	10248.00000000000000000000	10231.00000000000000000000	0.00000000000000000000	0.00000000000000000000	0.00000000000000000000	3169.00000000000000000000	819.00000000000000000000	4.00000000000000000000	4.00000000000000000000	4.00000000000000000000	4.00000000000000000000	4.00000000000000000000	4.00000000000000000000	4.00000000000000000000	4.00000000000000000000	4.00000000000000000000	4.00000000000000000000	4.00000000000000000000	4.00000000000000000000	4.00000000000000000000	4.00000000000000000000	4.00000000000000000000	4.00000000000000000000
10.00000000000000000000	0.00000000000000000000	4165.64111328125000000000	4153.33300781250000000000	4167.69238281250000000000	4177.94873046875000000000	4149.23046875000000000000	4136.92285156250000000000	4136.92285156250000000000	4141.53857421875000000000	4137.94873046875000000000	4160.51269531250000000000	4178.97412109375000000000	4177.94873046875000000000	4171.28173828125000000000	4168.20507812500000000000	3501.00000000000000000000	10248.00000000000000000000	10231.00000000000000000000	0.00000000000000000000	0.00000000000000000000	0.00000000000000000000	3169.00000000000000000000	826.00000000000000000000	4.00000000000000000000	4.00000000000000000000	4.00000000000000000000	4.00000000000000000000	4.00000000000000000000	4.00000000000000000000	4.00000000000000000000	4.00000000000000000000	4.00000000000000000000	4.00000000000000000000	4.00000000000000000000	4.00000000000000000000	4.00000000000000000000	4.00000000000000000000	4.00000000000000000000	4.00000000000000000000
11.00000000000000000000	0.00000000000000000000	4161.53857421875000000000	4145.64111328125000000000	4170.25634765625000000000	4172.30761718750000000000	4148.71777343750000000000	4138.46142578125000000000	4143.58984375000000000000	4146.15380859375000000000	4137.43603515625000000000	4158.46142578125000000000	4169.74365234375000000000	4180.51269531250000000000	4161.02539062500000000000	4163.58984375000000000000	3326.00000000000000000000	10248.00000000000000000000	10231.00000000000000000000	0.00000000000000000000	0.00000000000000000000	0.00000000000000000000	3169.00000000000000000000	833.00000000000000000000	4.00000000000000000000	4.00000000000000000000	4.00000000000000000000	4.00000000000000000000	4.00000000000000000000	4.00000000000000000000	4.00000000000000000000	4.00000000000000000000	4.00000000000000000000	4.00000000000000000000	4.00000000000000000000	4.00000000000000000000	4.00000000000000000000	4.00000000000000000000	4.00000000000000000000	4.00000000000000000000
12.00000000000000000000	0.00000000000000000000	4166.66650390625000000000	4163.07666015625000000000	4162.05126953125000000000	4175.89746093750000000000	4173.84619140625000000000	4161.02539062500000000000	4170.76904296875000000000	4170.76904296875000000000	4176.41015625000000000000	4197.94873046875000000000	4173.84619140625000000000	4200.00000000000000000000	4163.58984375000000000000	4171.28173828125000000000	3404.00000000000000000000	10248.00000000000000000000	10231.00000000000000000000	0.00000000000000000000	0.00000000000000000000	0.00000000000000000000	3169.00000000000000000000	841.00000000000000000000	4.00000000000000000000	4.00000000000000000000	4.00000000000000000000	4.00000000000000000000	4.00000000000000000000	4.00000000000000000000	4.00000000000000000000	4.00000000000000000000	4.00000000000000000000	4.00000000000000000000	4.00000000000000000000	4.00000000000000000000	4.00000000000000000000	4.00000000000000000000	4.00000000000000000000	4.00000000000000000000
13.00000000000000000000	0.00000000000000000000	4148.71777343750000000000	4133.33300781250000000000	4177.43603515625000000000	4142.56396484375000000000	4141.53857421875000000000	4130.25634765625000000000	4143.07666015625000000000	4134.35888671875000000000	4145.12792968750000000000	4163.07666015625000000000	4117.43603515625000000000	4160.51269531250000000000	4114.87158203125000000000	4133.33300781250000000000	3347.00000000000000000000	10249.00000000000000000000	10229.00000000000000000000	0.00000000000000000000	0.00000000000000000000	0.00000000000000000000	3169.00000000000000000000	849.00000000000000000000	4.00000000000000000000	4.00000000000000000000	4.00000000000000000000	4.00000000000000000000	4.00000000000000000000	4.00000000000000000000	4.00000000000000000000	4.00000000000000000000	4.00000000000000000000	4.00000000000000000000	4.00000000000000000000	4.00000000000000000000	4.00000000000000000000	4.00000000000000000000	4.00000000000000000000	4.00000000000000000000
14.00000000000000000000	0.00000000000000000000	4178.97412109375000000000	4186.66650390625000000000	4168.71777343750000000000	4173.84619140625000000000	4192.82031250000000000000	4171.79492187500000000000	4170.25634765625000000000	4158.97412109375000000000	4164.61523437500000000000	4178.46142578125000000000	4149.74365234375000000000	4181.02539062500000000000	4168.20507812500000000000	4166.66650390625000000000	3501.00000000000000000000	10249.00000000000000000000	10229.00000000000000000000	0.00000000000000000000	0.00000000000000000000	0.00000000000000000000	3169.00000000000000000000	857.00000000000000000000	4.00000000000000000000	4.00000000000000000000	4.00000000000000000000	4.00000000000000000000	4.00000000000000000000	4.00000000000000000000	4.00000000000000000000	4.00000000000000000000	4.00000000000000000000	4.00000000000000000000	4.00000000000000000000	4.00000000000000000000	4.00000000000000000000	4.00000000000000000000	4.00000000000000000000	4.00000000000000000000
15.00000000000000000000	0.00000000000000000000	4179.48730468750000000000	4175.38427734375000000000	4167.69238281250000000000	4174.87158203125000000000	4177.94873046875000000000	4149.74365234375000000000	4150.76904296875000000000	4128.71777343750000000000	4133.84619140625000000000	4156.41015625000000000000	4136.92285156250000000000	4162.56396484375000000000	4166.15380859375000000000	4158.97412109375000000000	3326.00000000000000000000	10250.00000000000000000000	10228.00000000000000000000	0.00000000000000000000	0.00000000000000000000	0.00000000000000000000	3169.00000000000000000000	866.00000000000000000000	4.00000000000000000000	4.00000000000000000000	4.00000000000000000000	4.00000000000000000000	4.00000000000000000000	4.00000000000000000000	4.00000000000000000000	4.00000000000000000000	4.00000000000000000000	4.00000000000000000000	4.00000000000000000000	4.00000000000000000000	4.00000000000000000000	4.00000000000000000000	4.00000000000000000000	4.00000000000000000000
16.00000000000000000000	0.00000000000000000000	4174.87158203125000000000	4160.51269531250000000000	4171.28173828125000000000	4170.76904296875000000000	4158.97412109375000000000	4134.87158203125000000000	4141.53857421875000000000	4127.69238281250000000000	4132.30761718750000000000	4149.74365234375000000000	4130.25634765625000000000	4159.48730468750000000000	4155.89746093750000000000	4158.46142578125000000000	0.00000000000000000000	10250.00000000000000000000	10228.00000000000000000000	0.00000000000000000000	0.00000000000000000000	0.00000000000000000000	3169.00000000000000000000	874.00000000000000000000	4.00000000000000000000	4.00000000000000000000	4.00000000000000000000	4.00000000000000000000	4.00000000000000000000	4.00000000000000000000	4.00000000000000000000	4.00000000000000000000	4.00000000000000000000	4.00000000000000000000	4.00000000000000000000	4.00000000000000000000	4.00000000000000000000	4.00000000000000000000	4.00000000000000000000	4.00000000000000000000
17.00000000000000000000	0.00000000000000000000	4190.76904296875000000000	4184.61523437500000000000	4170.25634765625000000000	4188.71777343750000000000	4183.07666015625000000000	4165.12792968750000000000	4168.20507812500000000000	4189.23046875000000000000	4190.76904296875000000000	4201.02539062500000000000	4181.02539062500000000000	4209.74365234375000000000	4193.84619140625000000000	4197.94873046875000000000	0.00000000000000000000	10248.00000000000000000000	10224.00000000000000000000	0.00000000000000000000	0.00000000000000000000	0.00000000000000000000	3169.00000000000000000000	882.00000000000000000000	4.00000000000000000000	4.00000000000000000000	4.00000000000000000000	4.00000000000000000000	4.00000000000000000000	4.00000000000000000000	4.00000000000000000000	4.00000000000000000000	4.00000000000000000000	4.00000000000000000000	4.00000000000000000000	4.00000000000000000000	4.00000000000000000000	4.00000000000000000000	4.00000000000000000000	4.00000000000000000000
18.00000000000000000000	0.00000000000000000000	4176.41015625000000000000	4152.82031250000000000000	4187.69238281250000000000	4167.69238281250000000000	4154.87158203125000000000	4141.53857421875000000000	4156.92285156250000000000	4175.38427734375000000000	4173.33300781250000000000	4189.74365234375000000000	4168.71777343750000000000	4202.05126953125000000000	4169.23046875000000000000	4178.46142578125000000000	0.00000000000000000000	10248.00000000000000000000	10224.00000000000000000000	0.00000000000000000000	0.00000000000000000000	0.00000000000000000000	3169.00000000000000000000	889.00000000000000000000	4.00000000000000000000	4.00000000000000000000	4.00000000000000000000	4.00000000000000000000	4.00000000000000000000	4.00000000000000000000	4.00000000000000000000	4.00000000000000000000	4.00000000000000000000	4.00000000000000000000	4.00000000000000000000	4.00000000000000000000	4.00000000000000000000	4.00000000000000000000	4.00000000000000000000	4.00000000000000000000
19.00000000000000000000	0.00000000000000000000	4198.46142578125000000000	4197.94873046875000000000	4173.33300781250000000000	4191.79492187500000000000	4207.17919921875000000000	4188.71777343750000000000	4195.89746093750000000000	4193.84619140625000000000	4198.46142578125000000000	4219.48730468750000000000	4197.43603515625000000000	4219.48730468750000000000	4204.10253906250000000000	4198.97412109375000000000	0.00000000000000000000	10247.00000000000000000000	10222.00000000000000000000	0.00000000000000000000	0.00000000000000000000	0.00000000000000000000	3169.00000000000000000000	897.00000000000000000000	4.00000000000000000000	4.00000000000000000000	4.00000000000000000000	4.00000000000000000000	4.00000000000000000000	4.00000000000000000000	4.00000000000000000000	4.00000000000000000000	4.00000000000000000000	4.00000000000000000000	4.00000000000000000000	4.00000000000000000000	4.00000000000000000000	4.00000000000000000000	4.00000000000000000000	4.00000000000000000000
20.00000000000000000000	0.00000000000000000000	4188.71777343750000000000	4189.74365234375000000000	4167.69238281250000000000	4178.46142578125000000000	4205.64111328125000000000	4184.61523437500000000000	4181.02539062500000000000	4159.48730468750000000000	4167.69238281250000000000	4197.43603515625000000000	4162.05126953125000000000	4185.12792968750000000000	4181.53857421875000000000	4175.38427734375000000000	0.00000000000000000000	10247.00000000000000000000	10222.00000000000000000000	0.00000000000000000000	0.00000000000000000000	0.00000000000000000000	3169.00000000000000000000	904.00000000000000000000	4.00000000000000000000	4.00000000000000000000	4.00000000000000000000	4.00000000000000000000	4.00000000000000000000	4.00000000000000000000	4.00000000000000000000	4.00000000000000000000	4.00000000000000000000	4.00000000000000000000	4.00000000000000000000	4.00000000000000000000	4.00000000000000000000	4.00000000000000000000	4.00000000000000000000	4.00000000000000000000
21.00000000000000000000	0.00000000000000000000	4169.74365234375000000000	4166.15380859375000000000	4173.33300781250000000000	4166.15380859375000000000	4184.61523437500000000000	4167.69238281250000000000	4166.15380859375000000000	4137.94873046875000000000	4139.48730468750000000000	4167.69238281250000000000	4144.10253906250000000000	4170.25634765625000000000	4161.02539062500000000000	4162.05126953125000000000	0.00000000000000000000	10245.00000000000000000000	10222.00000000000000000000	0.00000000000000000000	0.00000000000000000000	0.00000000000000000000	3169.00000000000000000000	913.00000000000000000000	4.00000000000000000000	4.00000000000000000000	4.00000000000000000000	4.00000000000000000000	4.00000000000000000000	4.00000000000000000000	4.00000000000000000000	4.00000000000000000000	4.00000000000000000000	4.00000000000000000000	4.00000000000000000000	4.00000000000000000000	4.00000000000000000000	4.00000000000000000000	4.00000000000000000000	4.00000000000000000000
22.00000000000000000000	0.00000000000000000000	4188.71777343750000000000	4187.17919921875000000000	4165.12792968750000000000	4195.38427734375000000000	4202.05126953125000000000	4180.51269531250000000000	4176.92285156250000000000	4185.12792968750000000000	4182.05126953125000000000	4199.48730468750000000000	4206.66650390625000000000	4222.56396484375000000000	4213.84619140625000000000	4208.20507812500000000000	0.00000000000000000000	10245.00000000000000000000	10222.00000000000000000000	0.00000000000000000000	0.00000000000000000000	0.00000000000000000000	3169.00000000000000000000	921.00000000000000000000	4.00000000000000000000	4.00000000000000000000	4.00000000000000000000	4.00000000000000000000	4.00000000000000000000	4.00000000000000000000	4.00000000000000000000	4.00000000000000000000	4.00000000000000000000	4.00000000000000000000	4.00000000000000000000	4.00000000000000000000	4.00000000000000000000	4.00000000000000000000	4.00000000000000000000	4.00000000000000000000
23.00000000000000000000	0.00000000000000000000	4171.28173828125000000000	4140.51269531250000000000	4174.87158203125000000000	4165.64111328125000000000	4150.25634765625000000000	4133.33300781250000000000	4138.46142578125000000000	4157.43603515625000000000	4148.71777343750000000000	4170.76904296875000000000	4175.89746093750000000000	4194.87158203125000000000	4178.46142578125000000000	4181.53857421875000000000	0.00000000000000000000	10245.00000000000000000000	10223.00000000000000000000	0.00000000000000000000	0.00000000000000000000	0.00000000000000000000	3169.00000000000000000000	929.00000000000000000000	4.00000000000000000000	4.00000000000000000000	4.00000000000000000000	4.00000000000000000000	4.00000000000000000000	4.00000000000000000000	4.00000000000000000000	4.00000000000000000000	4.00000000000000000000	4.00000000000000000000	4.00000000000000000000	4.00000000000000000000	4.00000000000000000000	4.00000000000000000000	4.00000000000000000000	4.00000000000000000000
24.00000000000000000000	0.00000000000000000000	4170.76904296875000000000	4164.61523437500000000000	4167.17919921875000000000	4169.74365234375000000000	4181.02539062500000000000	4170.76904296875000000000	4175.38427734375000000000	4165.12792968750000000000	4164.61523437500000000000	4192.82031250000000000000	4167.17919921875000000000	4185.64111328125000000000	4176.92285156250000000000	4174.87158203125000000000	0.00000000000000000000	10245.00000000000000000000	10223.00000000000000000000	0.00000000000000000000	0.00000000000000000000	0.00000000000000000000	3169.00000000000000000000	936.00000000000000000000	4.00000000000000000000	4.00000000000000000000	4.00000000000000000000	4.00000000000000000000	4.00000000000000000000	4.00000000000000000000	4.00000000000000000000	4.00000000000000000000	4.00000000000000000000	4.00000000000000000000	4.00000000000000000000	4.00000000000000000000	4.00000000000000000000	4.00000000000000000000	4.00000000000000000000	4.00000000000000000000
25.00000000000000000000	0.00000000000000000000	4157.94873046875000000000	4158.97412109375000000000	4168.20507812500000000000	4158.46142578125000000000	4175.38427734375000000000	4166.66650390625000000000	4170.25634765625000000000	4145.12792968750000000000	4153.33300781250000000000	4184.10253906250000000000	4122.56396484375000000000	4155.38427734375000000000	4138.46142578125000000000	4136.92285156250000000000	0.00000000000000000000	10244.00000000000000000000	10225.00000000000000000000	0.00000000000000000000	0.00000000000000000000	0.00000000000000000000	3169.00000000000000000000	944.00000000000000000000	4.00000000000000000000	4.00000000000000000000	4.00000000000000000000	4.00000000000000000000	4.00000000000000000000	4.00000000000000000000	4.00000000000000000000	4.00000000000000000000	4.00000000000000000000	4.00000000000000000000	4.00000000000000000000	4.00000000000000000000	4.00000000000000000000	4.00000000000000000000	4.00000000000000000000	4.00000000000000000000
26.00000000000000000000	0.00000000000000000000	4151.28173828125000000000	4140.51269531250000000000	4173.84619140625000000000	4145.64111328125000000000	4145.64111328125000000000	4135.89746093750000000000	4144.10253906250000000000	4119.48730468750000000000	4124.10253906250000000000	4157.94873046875000000000	4095.89721679687500000000	4133.33300781250000000000	4113.84619140625000000000	4114.87158203125000000000	0.00000000000000000000	10244.00000000000000000000	10225.00000000000000000000	0.00000000000000000000	0.00000000000000000000	0.00000000000000000000	3169.00000000000000000000	952.00000000000000000000	4.00000000000000000000	4.00000000000000000000	4.00000000000000000000	4.00000000000000000000	4.00000000000000000000	4.00000000000000000000	4.00000000000000000000	4.00000000000000000000	4.00000000000000000000	4.00000000000000000000	4.00000000000000000000	4.00000000000000000000	4.00000000000000000000	4.00000000000000000000	4.00000000000000000000	4.00000000000000000000
27.00000000000000000000	0.00000000000000000000	4183.58984375000000000000	4187.69238281250000000000	4160.51269531250000000000	4186.66650390625000000000	4185.64111328125000000000	4164.61523437500000000000	4167.69238281250000000000	4158.97412109375000000000	4162.05126953125000000000	4191.28173828125000000000	4164.10253906250000000000	4183.07666015625000000000	4185.64111328125000000000	4176.41015625000000000000	0.00000000000000000000	10244.00000000000000000000	10226.00000000000000000000	0.00000000000000000000	0.00000000000000000000	0.00000000000000000000	3169.00000000000000000000	960.00000000000000000000	4.00000000000000000000	4.00000000000000000000	4.00000000000000000000	4.00000000000000000000	4.00000000000000000000	4.00000000000000000000	4.00000000000000000000	4.00000000000000000000	4.00000000000000000000	4.00000000000000000000	4.00000000000000000000	4.00000000000000000000	4.00000000000000000000	4.00000000000000000000	4.00000000000000000000	4.00000000000000000000
28.00000000000000000000	0.00000000000000000000	4174.35888671875000000000	4158.46142578125000000000	4172.82031250000000000000	4180.51269531250000000000	4156.92285156250000000000	4135.38427734375000000000	4139.48730468750000000000	4141.53857421875000000000	4139.48730468750000000000	4159.48730468750000000000	4147.17919921875000000000	4173.33300781250000000000	4170.25634765625000000000	4166.15380859375000000000	0.00000000000000000000	10244.00000000000000000000	10226.00000000000000000000	0.00000000000000000000	0.00000000000000000000	0.00000000000000000000	3169.00000000000000000000	967.00000000000000000000	4.00000000000000000000	4.00000000000000000000	4.00000000000000000000	4.00000000000000000000	4.00000000000000000000	4.00000000000000000000	4.00000000000000000000	4.00000000000000000000	4.00000000000000000000	4.00000000000000000000	4.00000000000000000000	4.00000000000000000000	4.00000000000000000000	4.00000000000000000000	4.00000000000000000000	4.00000000000000000000
29.00000000000000000000	0.00000000000000000000	4179.48730468750000000000	4169.74365234375000000000	4170.76904296875000000000	4184.10253906250000000000	4177.43603515625000000000	4163.07666015625000000000	4165.12792968750000000000	4174.87158203125000000000	4173.33300781250000000000	4187.17919921875000000000	4157.43603515625000000000	4189.74365234375000000000	4172.30761718750000000000	4169.74365234375000000000	0.00000000000000000000	10245.00000000000000000000	10229.00000000000000000000	0.00000000000000000000	0.00000000000000000000	0.00000000000000000000	3169.00000000000000000000	976.00000000000000000000	4.00000000000000000000	4.00000000000000000000	4.00000000000000000000	4.00000000000000000000	4.00000000000000000000	4.00000000000000000000	4.00000000000000000000	4.00000000000000000000	4.00000000000000000000	4.00000000000000000000	4.00000000000000000000	4.00000000000000000000	4.00000000000000000000	4.00000000000000000000	4.00000000000000000000	4.00000000000000000000
30.00000000000000000000	0.00000000000000000000	4166.66650390625000000000	4153.84619140625000000000	4170.76904296875000000000	4163.58984375000000000000	4172.30761718750000000000	4163.07666015625000000000	4171.79492187500000000000	4182.05126953125000000000	4186.15380859375000000000	4205.64111328125000000000	4149.74365234375000000000	4186.15380859375000000000	4149.74365234375000000000	4156.41015625000000000000	0.00000000000000000000	10245.00000000000000000000	10229.00000000000000000000	0.00000000000000000000	0.00000000000000000000	0.00000000000000000000	3169.00000000000000000000	984.00000000000000000000	4.00000000000000000000	4.00000000000000000000	4.00000000000000000000	4.00000000000000000000	4.00000000000000000000	4.00000000000000000000	4.00000000000000000000	4.00000000000000000000	4.00000000000000000000	4.00000000000000000000	4.00000000000000000000	4.00000000000000000000	4.00000000000000000000	4.00000000000000000000	4.00000000000000000000	4.00000000000000000000
31.00000000000000000000	0.00000000000000000000	4151.28173828125000000000	4136.41015625000000000000	4179.48730468750000000000	4147.69238281250000000000	4151.79492187500000000000	4141.02539062500000000000	4151.28173828125000000000	4149.23046875000000000000	4151.79492187500000000000	4178.46142578125000000000	4125.12792968750000000000	4164.10253906250000000000	4130.76904296875000000000	4136.41015625000000000000	0.00000000000000000000	10244.00000000000000000000	10227.00000000000000000000	0.00000000000000000000	0.00000000000000000000	0.00000000000000000000	3169.00000000000000000000	992.00000000000000000000	4.00000000000000000000	4.00000000000000000000	4.00000000000000000000	4.00000000000000000000	4.00000000000000000000	4.00000000000000000000	4.00000000000000000000	4.00000000000000000000	4.00000000000000000000	4.00000000000000000000	4.00000000000000000000	4.00000000000000000000	4.00000000000000000000	4.00000000000000000000	4.00000000000000000000	4.00000000000000000000
32.00000000000000000000	0.00000000000000000000	4180.51269531250000000000	4195.89746093750000000000	4164.61523437500000000000	4189.23046875000000000000	4203.58984375000000000000	4182.56396484375000000000	4171.79492187500000000000	4166.15380859375000000000	4168.20507812500000000000	4197.94873046875000000000	4162.56396484375000000000	4190.76904296875000000000	4190.25634765625000000000	4173.33300781250000000000	0.00000000000000000000	10244.00000000000000000000	10227.00000000000000000000	0.00000000000000000000	0.00000000000000000000	0.00000000000000000000	3169.00000000000000000000	1000.00000000000000000000	4.00000000000000000000	4.00000000000000000000	4.00000000000000000000	4.00000000000000000000	4.00000000000000000000	4.00000000000000000000	4.00000000000000000000	4.00000000000000000000	4.00000000000000000000	4.00000000000000000000	4.00000000000000000000	4.00000000000000000000	4.00000000000000000000	4.00000000000000000000	4.00000000000000000000	4.00000000000000000000
33.00000000000000000000	0.00000000000000000000	4167.69238281250000000000	4163.58984375000000000000	4172.30761718750000000000	4170.76904296875000000000	4171.79492187500000000000	4149.74365234375000000000	4141.02539062500000000000	4120.51269531250000000000	4118.46142578125000000000	4152.30761718750000000000	4123.58984375000000000000	4157.43603515625000000000	4152.82031250000000000000	4147.69238281250000000000	0.00000000000000000000	10244.00000000000000000000	10226.00000000000000000000	0.00000000000000000000	0.00000000000000000000	0.00000000000000000000	3170.00000000000000000000	7.00000000000000000000	4.00000000000000000000	4.00000000000000000000	4.00000000000000000000	4.00000000000000000000	4.00000000000000000000	4.00000000000000000000	4.00000000000000000000	4.00000000000000000000	4.00000000000000000000	4.00000000000000000000	4.00000000000000000000	4.00000000000000000000	4.00000000000000000000	4.00000000000000000000	4.00000000000000000000	4.00000000000000000000
34.00000000000000000000	0.00000000000000000000	4171.28173828125000000000	4164.61523437500000000000	4172.30761718750000000000	4174.87158203125000000000	4176.41015625000000000000	4153.33300781250000000000	4153.33300781250000000000	4144.61523437500000000000	4137.94873046875000000000	4162.05126953125000000000	4143.58984375000000000000	4182.56396484375000000000	4157.94873046875000000000	4164.61523437500000000000	0.00000000000000000000	10244.00000000000000000000	10226.00000000000000000000	0.00000000000000000000	0.00000000000000000000	0.00000000000000000000	3170.00000000000000000000	15.00000000000000000000	4.00000000000000000000	4.00000000000000000000	4.00000000000000000000	4.00000000000000000000	4.00000000000000000000	4.00000000000000000000	4.00000000000000000000	4.00000000000000000000	4.00000000000000000000	4.00000000000000000000	4.00000000000000000000	4.00000000000000000000	4.00000000000000000000	4.00000000000000000000	4.00000000000000000000	4.00000000000000000000
35.00000000000000000000	0.00000000000000000000	4171.28173828125000000000	4156.92285156250000000000	4171.28173828125000000000	4176.41015625000000000000	4167.17919921875000000000	4147.17919921875000000000	4151.79492187500000000000	4175.89746093750000000000	4171.79492187500000000000	4187.17919921875000000000	4160.51269531250000000000	4208.20507812500000000000	4167.69238281250000000000	4174.35888671875000000000	0.00000000000000000000	10248.00000000000000000000	10228.00000000000000000000	0.00000000000000000000	0.00000000000000000000	0.00000000000000000000	3170.00000000000000000000	22.00000000000000000000	4.00000000000000000000	4.00000000000000000000	4.00000000000000000000	4.00000000000000000000	4.00000000000000000000	4.00000000000000000000	4.00000000000000000000	4.00000000000000000000	4.00000000000000000000	4.00000000000000000000	4.00000000000000000000	4.00000000000000000000	4.00000000000000000000	4.00000000000000000000	4.00000000000000000000	4.00000000000000000000
36.00000000000000000000	0.00000000000000000000	4154.87158203125000000000	4129.74365234375000000000	4184.10253906250000000000	4154.87158203125000000000	4139.48730468750000000000	4128.20507812500000000000	4139.48730468750000000000	4146.66650390625000000000	4149.23046875000000000000	4167.69238281250000000000	4126.15380859375000000000	4178.46142578125000000000	4134.35888671875000000000	4146.15380859375000000000	0.00000000000000000000	10248.00000000000000000000	10228.00000000000000000000	0.00000000000000000000	0.00000000000000000000	0.00000000000000000000	3170.00000000000000000000	30.00000000000000000000	4.00000000000000000000	4.00000000000000000000	4.00000000000000000000	4.00000000000000000000	4.00000000000000000000	4.00000000000000000000	4.00000000000000000000	4.00000000000000000000	4.00000000000000000000	4.00000000000000000000	4.00000000000000000000	4.00000000000000000000	4.00000000000000000000	4.00000000000000000000	4.00000000000000000000	4.00000000000000000000
37.00000000000000000000	0.00000000000000000000	4182.56396484375000000000	4190.76904296875000000000	4170.76904296875000000000	4185.64111328125000000000	4204.61523437500000000000	4191.28173828125000000000	4188.71777343750000000000	4168.20507812500000000000	4175.89746093750000000000	4201.02539062500000000000	4151.79492187500000000000	4192.30761718750000000000	4170.25634765625000000000	4171.28173828125000000000	0.00000000000000000000	10249.00000000000000000000	10227.00000000000000000000	0.00000000000000000000	0.00000000000000000000	0.00000000000000000000	3170.00000000000000000000	38.00000000000000000000	4.00000000000000000000	4.00000000000000000000	4.00000000000000000000	4.00000000000000000000	4.00000000000000000000	4.00000000000000000000	4.00000000000000000000	4.00000000000000000000	4.00000000000000000000	4.00000000000000000000	4.00000000000000000000	4.00000000000000000000	4.00000000000000000000	4.00000000000000000000	4.00000000000000000000	4.00000000000000000000
38.00000000000000000000	0.00000000000000000000	4164.61523437500000000000	4159.48730468750000000000	4172.30761718750000000000	4162.56396484375000000000	4172.30761718750000000000	4163.58984375000000000000	4158.97412109375000000000	4125.12792968750000000000	4132.82031250000000000000	4166.15380859375000000000	4107.17919921875000000000	4146.15380859375000000000	4133.84619140625000000000	4130.25634765625000000000	0.00000000000000000000	10249.00000000000000000000	10227.00000000000000000000	0.00000000000000000000	0.00000000000000000000	0.00000000000000000000	3170.00000000000000000000	46.00000000000000000000	4.00000000000000000000	4.00000000000000000000	4.00000000000000000000	4.00000000000000000000	4.00000000000000000000	4.00000000000000000000	4.00000000000000000000	4.00000000000000000000	4.00000000000000000000	4.00000000000000000000	4.00000000000000000000	4.00000000000000000000	4.00000000000000000000	4.00000000000000000000	4.00000000000000000000	4.00000000000000000000
39.00000000000000000000	0.00000000000000000000	4162.05126953125000000000	4149.74365234375000000000	4168.71777343750000000000	4163.07666015625000000000	4157.94873046875000000000	4152.82031250000000000000	4155.89746093750000000000	4136.92285156250000000000	4143.58984375000000000000	4170.25634765625000000000	4131.28173828125000000000	4159.48730468750000000000	4156.41015625000000000000	4144.61523437500000000000	0.00000000000000000000	10249.00000000000000000000	10224.00000000000000000000	0.00000000000000000000	0.00000000000000000000	0.00000000000000000000	3170.00000000000000000000	55.00000000000000000000	4.00000000000000000000	4.00000000000000000000	4.00000000000000000000	4.00000000000000000000	4.00000000000000000000	4.00000000000000000000	4.00000000000000000000	4.00000000000000000000	4.00000000000000000000	4.00000000000000000000	4.00000000000000000000	4.00000000000000000000	4.00000000000000000000	4.00000000000000000000	4.00000000000000000000	4.00000000000000000000
40.00000000000000000000	0.00000000000000000000	4190.25634765625000000000	4172.82031250000000000000	4171.28173828125000000000	4189.74365234375000000000	4176.41015625000000000000	4164.10253906250000000000	4166.66650390625000000000	4185.12792968750000000000	4187.69238281250000000000	4205.12792968750000000000	4194.35888671875000000000	4219.48730468750000000000	4210.76904296875000000000	4203.58984375000000000000	0.00000000000000000000	10249.00000000000000000000	10224.00000000000000000000	0.00000000000000000000	0.00000000000000000000	0.00000000000000000000	3170.00000000000000000000	63.00000000000000000000	4.00000000000000000000	4.00000000000000000000	4.00000000000000000000	4.00000000000000000000	4.00000000000000000000	4.00000000000000000000	4.00000000000000000000	4.00000000000000000000	4.00000000000000000000	4.00000000000000000000	4.00000000000000000000	4.00000000000000000000	4.00000000000000000000	4.00000000000000000000	4.00000000000000000000	4.00000000000000000000
41.00000000000000000000	0.00000000000000000000	4185.64111328125000000000	4154.35888671875000000000	4186.66650390625000000000	4171.79492187500000000000	4154.87158203125000000000	4147.17919921875000000000	4150.25634765625000000000	4165.12792968750000000000	4167.69238281250000000000	4187.17919921875000000000	4163.58984375000000000000	4205.12792968750000000000	4181.02539062500000000000	4189.23046875000000000000	0.00000000000000000000	10249.00000000000000000000	10223.00000000000000000000	0.00000000000000000000	0.00000000000000000000	0.00000000000000000000	3170.00000000000000000000	71.00000000000000000000	4.00000000000000000000	4.00000000000000000000	4.00000000000000000000	4.00000000000000000000	4.00000000000000000000	4.00000000000000000000	4.00000000000000000000	4.00000000000000000000	4.00000000000000000000	4.00000000000000000000	4.00000000000000000000	4.00000000000000000000	4.00000000000000000000	4.00000000000000000000	4.00000000000000000000	4.00000000000000000000
42.00000000000000000000	0.00000000000000000000	4176.92285156250000000000	4178.46142578125000000000	4168.71777343750000000000	4170.25634765625000000000	4189.23046875000000000000	4188.71777343750000000000	4189.74365234375000000000	4182.05126953125000000000	4191.79492187500000000000	4218.97412109375000000000	4154.87158203125000000000	4198.97412109375000000000	4178.46142578125000000000	4175.38427734375000000000	0.00000000000000000000	10249.00000000000000000000	10223.00000000000000000000	0.00000000000000000000	0.00000000000000000000	0.00000000000000000000	3170.00000000000000000000	80.00000000000000000000	4.00000000000000000000	4.00000000000000000000	4.00000000000000000000	4.00000000000000000000	4.00000000000000000000	4.00000000000000000000	4.00000000000000000000	4.00000000000000000000	4.00000000000000000000	4.00000000000000000000	4.00000000000000000000	4.00000000000000000000	4.00000000000000000000	4.00000000000000000000	4.00000000000000000000	4.00000000000000000000
43.00000000000000000000	0.00000000000000000000	4144.10253906250000000000	4135.89746093750000000000	4173.84619140625000000000	4136.92285156250000000000	4158.46142578125000000000	4161.53857421875000000000	4172.30761718750000000000	4147.17919921875000000000	4154.87158203125000000000	4191.28173828125000000000	4097.94873046875000000000	4155.89746093750000000000	4124.61523437500000000000	4122.56396484375000000000	0.00000000000000000000	10249.00000000000000000000	10224.00000000000000000000	0.00000000000000000000	0.00000000000000000000	0.00000000000000000000	3170.00000000000000000000	87.00000000000000000000	4.00000000000000000000	4.00000000000000000000	4.00000000000000000000	4.00000000000000000000	4.00000000000000000000	4.00000000000000000000	4.00000000000000000000	4.00000000000000000000	4.00000000000000000000	4.00000000000000000000	4.00000000000000000000	4.00000000000000000000	4.00000000000000000000	4.00000000000000000000	4.00000000000000000000	4.00000000000000000000
44.00000000000000000000	0.00000000000000000000	4161.02539062500000000000	4148.71777343750000000000	4177.94873046875000000000	4155.38427734375000000000	4170.76904296875000000000	4167.17919921875000000000	4175.38427734375000000000	4145.12792968750000000000	4150.76904296875000000000	4182.56396484375000000000	4105.64111328125000000000	4161.02539062500000000000	4145.12792968750000000000	4141.02539062500000000000	0.00000000000000000000	10249.00000000000000000000	10224.00000000000000000000	0.00000000000000000000	0.00000000000000000000	0.00000000000000000000	3170.00000000000000000000	95.00000000000000000000	4.00000000000000000000	4.00000000000000000000	4.00000000000000000000	4.00000000000000000000	4.00000000000000000000	4.00000000000000000000	4.00000000000000000000	4.00000000000000000000	4.00000000000000000000	4.00000000000000000000	4.00000000000000000000	4.00000000000000000000	4.00000000000000000000	4.00000000000000000000	4.00000000000000000000	4.00000000000000000000
45.00000000000000000000	0.00000000000000000000	4177.94873046875000000000	4174.35888671875000000000	4161.02539062500000000000	4184.10253906250000000000	4185.12792968750000000000	4170.25634765625000000000	4165.12792968750000000000	4152.82031250000000000000	4158.46142578125000000000	4184.61523437500000000000	4137.94873046875000000000	4181.53857421875000000000	4185.12792968750000000000	4173.33300781250000000000	0.00000000000000000000	10248.00000000000000000000	10226.00000000000000000000	0.00000000000000000000	0.00000000000000000000	0.00000000000000000000	3170.00000000000000000000	102.00000000000000000000	4.00000000000000000000	4.00000000000000000000	4.00000000000000000000	4.00000000000000000000	4.00000000000000000000	4.00000000000000000000	4.00000000000000000000	4.00000000000000000000	4.00000000000000000000	4.00000000000000000000	4.00000000000000000000	4.00000000000000000000	4.00000000000000000000	4.00000000000000000000	4.00000000000000000000	4.00000000000000000000
46.00000000000000000000	0.00000000000000000000	4143.07666015625000000000	4116.92285156250000000000	4165.64111328125000000000	4148.20507812500000000000	4120.51269531250000000000	4108.71777343750000000000	4109.74365234375000000000	4109.74365234375000000000	4103.58984375000000000000	4131.79492187500000000000	4086.66650390625000000000	4145.64111328125000000000	4127.69238281250000000000	4126.66650390625000000000	0.00000000000000000000	10248.00000000000000000000	10226.00000000000000000000	0.00000000000000000000	0.00000000000000000000	0.00000000000000000000	3170.00000000000000000000	110.00000000000000000000	4.00000000000000000000	4.00000000000000000000	4.00000000000000000000	4.00000000000000000000	4.00000000000000000000	4.00000000000000000000	4.00000000000000000000	4.00000000000000000000	4.00000000000000000000	4.00000000000000000000	4.00000000000000000000	4.00000000000000000000	4.00000000000000000000	4.00000000000000000000	4.00000000000000000000	4.00000000000000000000
47.00000000000000000000	0.00000000000000000000	4154.87158203125000000000	4136.92285156250000000000	4163.58984375000000000000	4156.41015625000000000000	4150.25634765625000000000	4142.05126953125000000000	4147.17919921875000000000	4155.38427734375000000000	4153.84619140625000000000	4174.87158203125000000000	4108.20507812500000000000	4176.92285156250000000000	4141.02539062500000000000	4143.07666015625000000000	0.00000000000000000000	10248.00000000000000000000	10227.00000000000000000000	0.00000000000000000000	0.00000000000000000000	0.00000000000000000000	3170.00000000000000000000	117.00000000000000000000	4.00000000000000000000	4.00000000000000000000	4.00000000000000000000	4.00000000000000000000	4.00000000000000000000	4.00000000000000000000	4.00000000000000000000	4.00000000000000000000	4.00000000000000000000	4.00000000000000000000	4.00000000000000000000	4.00000000000000000000	4.00000000000000000000	4.00000000000000000000	4.00000000000000000000	4.00000000000000000000
48.00000000000000000000	0.00000000000000000000	4149.74365234375000000000	4124.10253906250000000000	4176.41015625000000000000	4141.53857421875000000000	4145.12792968750000000000	4141.02539062500000000000	4153.84619140625000000000	4155.89746093750000000000	4163.07666015625000000000	4182.05126953125000000000	4094.87158203125000000000	4168.71777343750000000000	4115.38427734375000000000	4130.76904296875000000000	0.00000000000000000000	10248.00000000000000000000	10227.00000000000000000000	0.00000000000000000000	0.00000000000000000000	0.00000000000000000000	3170.00000000000000000000	124.00000000000000000000	4.00000000000000000000	4.00000000000000000000	4.00000000000000000000	4.00000000000000000000	4.00000000000000000000	4.00000000000000000000	4.00000000000000000000	4.00000000000000000000	4.00000000000000000000	4.00000000000000000000	4.00000000000000000000	4.00000000000000000000	4.00000000000000000000	4.00000000000000000000	4.00000000000000000000	4.00000000000000000000
49.00000000000000000000	0.00000000000000000000	4162.05126953125000000000	4149.23046875000000000000	4180.00000000000000000000	4155.38427734375000000000	4164.10253906250000000000	4156.92285156250000000000	4164.61523437500000000000	4154.87158203125000000000	4158.46142578125000000000	4180.51269531250000000000	4105.12792968750000000000	4173.33300781250000000000	4129.23046875000000000000	4136.92285156250000000000	0.00000000000000000000	10249.00000000000000000000	10227.00000000000000000000	0.00000000000000000000	0.00000000000000000000	0.00000000000000000000	3170.00000000000000000000	132.00000000000000000000	4.00000000000000000000	4.00000000000000000000	4.00000000000000000000	4.00000000000000000000	4.00000000000000000000	4.00000000000000000000	4.00000000000000000000	4.00000000000000000000	4.00000000000000000000	4.00000000000000000000	4.00000000000000000000	4.00000000000000000000	4.00000000000000000000	4.00000000000000000000	4.00000000000000000000	4.00000000000000000000
50.00000000000000000000	0.00000000000000000000	4198.46142578125000000000	4205.64111328125000000000	4168.71777343750000000000	4195.38427734375000000000	4205.12792968750000000000	4190.76904296875000000000	4182.56396484375000000000	4169.74365234375000000000	4176.41015625000000000000	4205.12792968750000000000	4142.05126953125000000000	4199.48730468750000000000	4190.76904296875000000000	4177.94873046875000000000	0.00000000000000000000	10249.00000000000000000000	10227.00000000000000000000	0.00000000000000000000	0.00000000000000000000	0.00000000000000000000	3170.00000000000000000000	139.00000000000000000000	4.00000000000000000000	4.00000000000000000000	4.00000000000000000000	4.00000000000000000000	4.00000000000000000000	4.00000000000000000000	4.00000000000000000000	4.00000000000000000000	4.00000000000000000000	4.00000000000000000000	4.00000000000000000000	4.00000000000000000000	4.00000000000000000000	4.00000000000000000000	4.00000000000000000000	4.00000000000000000000
51.00000000000000000000	0.00000000000000000000	4190.25634765625000000000	4179.48730468750000000000	4177.94873046875000000000	4175.38427734375000000000	4171.79492187500000000000	4158.46142578125000000000	4154.35888671875000000000	4135.38427734375000000000	4142.56396484375000000000	4177.43603515625000000000	4114.87158203125000000000	4174.35888671875000000000	4172.30761718750000000000	4166.66650390625000000000	0.00000000000000000000	10248.00000000000000000000	10228.00000000000000000000	0.00000000000000000000	0.00000000000000000000	0.00000000000000000000	3170.00000000000000000000	147.00000000000000000000	4.00000000000000000000	4.00000000000000000000	4.00000000000000000000	4.00000000000000000000	4.00000000000000000000	4.00000000000000000000	4.00000000000000000000	4.00000000000000000000	4.00000000000000000000	4.00000000000000000000	4.00000000000000000000	4.00000000000000000000	4.00000000000000000000	4.00000000000000000000	4.00000000000000000000	4.00000000000000000000
52.00000000000000000000	0.00000000000000000000	4200.51269531250000000000	4203.58984375000000000000	4171.28173828125000000000	4192.82031250000000000000	4204.61523437500000000000	4187.69238281250000000000	4186.66650390625000000000	4193.84619140625000000000	4196.41015625000000000000	4219.48730468750000000000	4169.23046875000000000000	4224.10253906250000000000	4210.25634765625000000000	4204.10253906250000000000	0.00000000000000000000	10248.00000000000000000000	10228.00000000000000000000	0.00000000000000000000	0.00000000000000000000	0.00000000000000000000	3170.00000000000000000000	156.00000000000000000000	4.00000000000000000000	4.00000000000000000000	4.00000000000000000000	4.00000000000000000000	4.00000000000000000000	4.00000000000000000000	4.00000000000000000000	4.00000000000000000000	4.00000000000000000000	4.00000000000000000000	4.00000000000000000000	4.00000000000000000000	4.00000000000000000000	4.00000000000000000000	4.00000000000000000000	4.00000000000000000000
53.00000000000000000000	0.00000000000000000000	4180.51269531250000000000	4168.20507812500000000000	4176.41015625000000000000	4175.38427734375000000000	4171.79492187500000000000	4162.56396484375000000000	4169.23046875000000000000	4195.38427734375000000000	4194.87158203125000000000	4210.76904296875000000000	4157.43603515625000000000	4220.51269531250000000000	4185.12792968750000000000	4186.15380859375000000000	0.00000000000000000000	10247.00000000000000000000	10228.00000000000000000000	0.00000000000000000000	0.00000000000000000000	0.00000000000000000000	3170.00000000000000000000	164.00000000000000000000	4.00000000000000000000	4.00000000000000000000	4.00000000000000000000	4.00000000000000000000	4.00000000000000000000	4.00000000000000000000	4.00000000000000000000	4.00000000000000000000	4.00000000000000000000	4.00000000000000000000	4.00000000000000000000	4.00000000000000000000	4.00000000000000000000	4.00000000000000000000	4.00000000000000000000	4.00000000000000000000
54.00000000000000000000	0.00000000000000000000	4164.10253906250000000000	4148.71777343750000000000	4175.38427734375000000000	4154.35888671875000000000	4156.41015625000000000000	4155.89746093750000000000	4162.56396484375000000000	4160.00000000000000000000	4161.53857421875000000000	4184.10253906250000000000	4116.92285156250000000000	4183.07666015625000000000	4152.30761718750000000000	4155.89746093750000000000	0.00000000000000000000	10247.00000000000000000000	10228.00000000000000000000	0.00000000000000000000	0.00000000000000000000	0.00000000000000000000	3170.00000000000000000000	172.00000000000000000000	4.00000000000000000000	4.00000000000000000000	4.00000000000000000000	4.00000000000000000000	4.00000000000000000000	4.00000000000000000000	4.00000000000000000000	4.00000000000000000000	4.00000000000000000000	4.00000000000000000000	4.00000000000000000000	4.00000000000000000000	4.00000000000000000000	4.00000000000000000000	4.00000000000000000000	4.00000000000000000000
55.00000000000000000000	0.00000000000000000000	4182.05126953125000000000	4194.35888671875000000000	4163.58984375000000000000	4176.41015625000000000000	4215.89746093750000000000	4205.12792968750000000000	4198.46142578125000000000	4168.71777343750000000000	4176.41015625000000000000	4209.23046875000000000000	4124.10253906250000000000	4186.66650390625000000000	4177.43603515625000000000	4168.20507812500000000000	0.00000000000000000000	10246.00000000000000000000	10226.00000000000000000000	0.00000000000000000000	0.00000000000000000000	0.00000000000000000000	3170.00000000000000000000	181.00000000000000000000	4.00000000000000000000	4.00000000000000000000	4.00000000000000000000	4.00000000000000000000	4.00000000000000000000	4.00000000000000000000	4.00000000000000000000	4.00000000000000000000	4.00000000000000000000	4.00000000000000000000	4.00000000000000000000	4.00000000000000000000	4.00000000000000000000	4.00000000000000000000	4.00000000000000000000	4.00000000000000000000
56.00000000000000000000	0.00000000000000000000	4176.92285156250000000000	4182.56396484375000000000	4184.10253906250000000000	4173.33300781250000000000	4202.56396484375000000000	4187.17919921875000000000	4184.61523437500000000000	4143.07666015625000000000	4148.71777343750000000000	4184.10253906250000000000	4093.33325195312500000000	4164.10253906250000000000	4153.33300781250000000000	4145.12792968750000000000	0.00000000000000000000	10246.00000000000000000000	10226.00000000000000000000	0.00000000000000000000	0.00000000000000000000	0.00000000000000000000	3170.00000000000000000000	188.00000000000000000000	4.00000000000000000000	4.00000000000000000000	4.00000000000000000000	4.00000000000000000000	4.00000000000000000000	4.00000000000000000000	4.00000000000000000000	4.00000000000000000000	4.00000000000000000000	4.00000000000000000000	4.00000000000000000000	4.00000000000000000000	4.00000000000000000000	4.00000000000000000000	4.00000000000000000000	4.00000000000000000000
57.00000000000000000000	0.00000000000000000000	4207.17919921875000000000	4224.10253906250000000000	4179.48730468750000000000	4212.30761718750000000000	4231.79492187500000000000	4213.33300781250000000000	4209.23046875000000000000	4190.25634765625000000000	4192.82031250000000000000	4217.43603515625000000000	4155.89746093750000000000	4220.51269531250000000000	4210.76904296875000000000	4198.97412109375000000000	0.00000000000000000000	10247.00000000000000000000	10226.00000000000000000000	0.00000000000000000000	0.00000000000000000000	0.00000000000000000000	3170.00000000000000000000	196.00000000000000000000	4.00000000000000000000	4.00000000000000000000	4.00000000000000000000	4.00000000000000000000	4.00000000000000000000	4.00000000000000000000	4.00000000000000000000	4.00000000000000000000	4.00000000000000000000	4.00000000000000000000	4.00000000000000000000	4.00000000000000000000	4.00000000000000000000	4.00000000000000000000	4.00000000000000000000	4.00000000000000000000
58.00000000000000000000	0.00000000000000000000	4207.69238281250000000000	4197.43603515625000000000	4174.35888671875000000000	4208.71777343750000000000	4204.10253906250000000000	4184.10253906250000000000	4183.07666015625000000000	4196.92285156250000000000	4193.33300781250000000000	4211.79492187500000000000	4173.33300781250000000000	4240.51269531250000000000	4221.02539062500000000000	4214.35888671875000000000	0.00000000000000000000	10247.00000000000000000000	10226.00000000000000000000	0.00000000000000000000	0.00000000000000000000	0.00000000000000000000	3170.00000000000000000000	205.00000000000000000000	4.00000000000000000000	4.00000000000000000000	4.00000000000000000000	4.00000000000000000000	4.00000000000000000000	4.00000000000000000000	4.00000000000000000000	4.00000000000000000000	4.00000000000000000000	4.00000000000000000000	4.00000000000000000000	4.00000000000000000000	4.00000000000000000000	4.00000000000000000000	4.00000000000000000000	4.00000000000000000000
59.00000000000000000000	0.00000000000000000000	4185.12792968750000000000	4158.97412109375000000000	4181.02539062500000000000	4181.02539062500000000000	4172.82031250000000000000	4161.53857421875000000000	4168.71777343750000000000	4174.35888671875000000000	4171.28173828125000000000	4189.74365234375000000000	4142.56396484375000000000	4213.84619140625000000000	4188.71777343750000000000	4187.17919921875000000000	0.00000000000000000000	10247.00000000000000000000	10226.00000000000000000000	0.00000000000000000000	0.00000000000000000000	0.00000000000000000000	3170.00000000000000000000	213.00000000000000000000	4.00000000000000000000	4.00000000000000000000	4.00000000000000000000	4.00000000000000000000	4.00000000000000000000	4.00000000000000000000	4.00000000000000000000	4.00000000000000000000	4.00000000000000000000	4.00000000000000000000	4.00000000000000000000	4.00000000000000000000	4.00000000000000000000	4.00000000000000000000	4.00000000000000000000	4.00000000000000000000
60.00000000000000000000	0.00000000000000000000	4186.66650390625000000000	4190.76904296875000000000	4174.87158203125000000000	4183.58984375000000000000	4207.69238281250000000000	4201.53857421875000000000	4202.05126953125000000000	4192.30761718750000000000	4201.53857421875000000000	4227.17919921875000000000	4145.12792968750000000000	4216.92285156250000000000	4186.66650390625000000000	4183.58984375000000000000	0.00000000000000000000	10247.00000000000000000000	10226.00000000000000000000	0.00000000000000000000	0.00000000000000000000	0.00000000000000000000	3170.00000000000000000000	221.00000000000000000000	4.00000000000000000000	4.00000000000000000000	4.00000000000000000000	4.00000000000000000000	4.00000000000000000000	4.00000000000000000000	4.00000000000000000000	4.00000000000000000000	4.00000000000000000000	4.00000000000000000000	4.00000000000000000000	4.00000000000000000000	4.00000000000000000000	4.00000000000000000000	4.00000000000000000000	4.00000000000000000000
[truncated: 236 more rows]
