# Supplementary material for: Discriminating three motor imagery states of the same joint for brain-computer interface
Source: PeerJ. 2021 Aug 24;9:e12027. doi: 10.7717/peerj.12027 (PMC8395581; doi:10.7717/peerj.12027)
Supplement: Supplemental Information 1 [file peerj-09-12027-s001.zip › dataset/A/01-02-04.11.17.18.57.39.csv]

title:02	recorded:04.11.17 18.57.39	sampling:128	subject:01	labels:COUNTER INTERPOLATED AF3 F7 F3 FC5 T7 P7 O1 O2 P8 T8 FC6 F4 F8 AF4 RAW_CQ GYROX GYROY MARKER MARKER_HARDWARE SYNC TIME_STAMP_s TIME_STAMP_ms CQ_AF3 CQ_F7 CQ_F3 CQ_FC5 CQ_T7 CQ_P7 CQ_O1 CQ_O2 CQ_P8 CQ_T8 CQ_FC6 CQ_F4 CQ_F8 CQ_AF4 CQ_CMS CQ_DRL	chan:40	units:emotiv
125.00000000000000000000	0.00000000000000000000	4070.76904296875000000000	4062.56396484375000000000	4151.28173828125000000000	4064.61523437500000000000	4084.61523437500000000000	4088.71777343750000000000	4083.58959960937500000000	4072.30761718750000000000	4078.97436523437500000000	4084.10253906250000000000	4079.48706054687500000000	4089.23071289062500000000	4061.02563476562500000000	4071.28198242187500000000	3155.00000000000000000000	10246.00000000000000000000	10228.00000000000000000000	0.00000000000000000000	0.00000000000000000000	0.00000000000000000000	2461.00000000000000000000	615.00000000000000000000	0.00000000000000000000	0.00000000000000000000	0.00000000000000000000	0.00000000000000000000	0.00000000000000000000	0.00000000000000000000	0.00000000000000000000	0.00000000000000000000	0.00000000000000000000	0.00000000000000000000	0.00000000000000000000	0.00000000000000000000	0.00000000000000000000	0.00000000000000000000	0.00000000000000000000	0.00000000000000000000
126.00000000000000000000	0.00000000000000000000	4089.23071289062500000000	4090.25634765625000000000	4143.07666015625000000000	4083.58959960937500000000	4105.12792968750000000000	4099.48730468750000000000	4087.17944335937500000000	4070.25634765625000000000	4071.28198242187500000000	4080.51269531250000000000	4096.41015625000000000000	4098.97412109375000000000	4090.25634765625000000000	4090.76904296875000000000	3581.00000000000000000000	10246.00000000000000000000	10228.00000000000000000000	0.00000000000000000000	0.00000000000000000000	0.00000000000000000000	2461.00000000000000000000	623.00000000000000000000	0.00000000000000000000	0.00000000000000000000	0.00000000000000000000	0.00000000000000000000	0.00000000000000000000	0.00000000000000000000	0.00000000000000000000	0.00000000000000000000	0.00000000000000000000	0.00000000000000000000	0.00000000000000000000	0.00000000000000000000	0.00000000000000000000	0.00000000000000000000	0.00000000000000000000	0.00000000000000000000
127.00000000000000000000	0.00000000000000000000	4075.89721679687500000000	4066.15380859375000000000	4153.84619140625000000000	4072.30761718750000000000	4082.56396484375000000000	4079.48706054687500000000	4074.35888671875000000000	4051.79467773437500000000	4050.25634765625000000000	4063.58959960937500000000	4084.10253906250000000000	4091.79467773437500000000	4072.82031250000000000000	4079.48706054687500000000	51.00000000000000000000	10244.00000000000000000000	10229.00000000000000000000	0.00000000000000000000	0.00000000000000000000	0.00000000000000000000	2461.00000000000000000000	630.00000000000000000000	0.00000000000000000000	0.00000000000000000000	0.00000000000000000000	0.00000000000000000000	0.00000000000000000000	0.00000000000000000000	0.00000000000000000000	0.00000000000000000000	0.00000000000000000000	0.00000000000000000000	0.00000000000000000000	0.00000000000000000000	0.00000000000000000000	0.00000000000000000000	0.00000000000000000000	0.00000000000000000000
0.00000000000000000000	0.00000000000000000000	4079.48706054687500000000	4073.84594726562500000000	4149.23046875000000000000	4082.05126953125000000000	4094.35888671875000000000	4096.41015625000000000000	4092.82031250000000000000	4092.82031250000000000000	4089.23071289062500000000	4097.43603515625000000000	4122.05126953125000000000	4128.71777343750000000000	4090.25634765625000000000	4101.53857421875000000000	1133.00000000000000000000	10244.00000000000000000000	10229.00000000000000000000	0.00000000000000000000	0.00000000000000000000	0.00000000000000000000	2461.00000000000000000000	638.00000000000000000000	4.00000000000000000000	0.00000000000000000000	0.00000000000000000000	0.00000000000000000000	0.00000000000000000000	0.00000000000000000000	0.00000000000000000000	0.00000000000000000000	0.00000000000000000000	0.00000000000000000000	0.00000000000000000000	0.00000000000000000000	0.00000000000000000000	0.00000000000000000000	0.00000000000000000000	0.00000000000000000000
1.00000000000000000000	0.00000000000000000000	4055.38452148437500000000	4040.00000000000000000000	4157.94873046875000000000	4064.61523437500000000000	4055.38452148437500000000	4062.56396484375000000000	4062.05126953125000000000	4075.89721679687500000000	4070.25634765625000000000	4076.92309570312500000000	4103.58984375000000000000	4111.79492187500000000000	4062.56396484375000000000	4082.56396484375000000000	2585.00000000000000000000	10244.00000000000000000000	10229.00000000000000000000	0.00000000000000000000	0.00000000000000000000	0.00000000000000000000	2461.00000000000000000000	646.00000000000000000000	4.00000000000000000000	4.00000000000000000000	0.00000000000000000000	0.00000000000000000000	0.00000000000000000000	0.00000000000000000000	0.00000000000000000000	0.00000000000000000000	0.00000000000000000000	0.00000000000000000000	0.00000000000000000000	0.00000000000000000000	0.00000000000000000000	0.00000000000000000000	0.00000000000000000000	0.00000000000000000000
2.00000000000000000000	0.00000000000000000000	4072.30761718750000000000	4058.97436523437500000000	4158.46142578125000000000	4073.84594726562500000000	4076.41015625000000000000	4080.00000000000000000000	4081.02563476562500000000	4070.25634765625000000000	4071.79467773437500000000	4082.05126953125000000000	4097.94873046875000000000	4107.17919921875000000000	4072.82031250000000000000	4089.74340820312500000000	2958.00000000000000000000	10244.00000000000000000000	10229.00000000000000000000	0.00000000000000000000	0.00000000000000000000	0.00000000000000000000	2461.00000000000000000000	655.00000000000000000000	4.00000000000000000000	4.00000000000000000000	4.00000000000000000000	0.00000000000000000000	0.00000000000000000000	0.00000000000000000000	0.00000000000000000000	0.00000000000000000000	0.00000000000000000000	0.00000000000000000000	0.00000000000000000000	0.00000000000000000000	0.00000000000000000000	0.00000000000000000000	4.00000000000000000000	0.00000000000000000000
3.00000000000000000000	0.00000000000000000000	4087.69213867187500000000	4083.07690429687500000000	4155.38427734375000000000	4082.05126953125000000000	4105.64111328125000000000	4105.64111328125000000000	4103.07666015625000000000	4071.79467773437500000000	4074.87158203125000000000	4097.94873046875000000000	4089.23071289062500000000	4105.12792968750000000000	4072.82031250000000000000	4089.74340820312500000000	3520.00000000000000000000	10245.00000000000000000000	10226.00000000000000000000	0.00000000000000000000	0.00000000000000000000	0.00000000000000000000	2461.00000000000000000000	662.00000000000000000000	4.00000000000000000000	4.00000000000000000000	4.00000000000000000000	4.00000000000000000000	0.00000000000000000000	0.00000000000000000000	0.00000000000000000000	0.00000000000000000000	0.00000000000000000000	0.00000000000000000000	0.00000000000000000000	0.00000000000000000000	0.00000000000000000000	0.00000000000000000000	4.00000000000000000000	4.00000000000000000000
4.00000000000000000000	0.00000000000000000000	4075.89721679687500000000	4070.25634765625000000000	4165.64111328125000000000	4071.79467773437500000000	4084.10253906250000000000	4082.05126953125000000000	4082.05126953125000000000	4053.84594726562500000000	4047.69213867187500000000	4076.92309570312500000000	4067.17944335937500000000	4085.12817382812500000000	4046.15380859375000000000	4069.74340820312500000000	3572.00000000000000000000	10245.00000000000000000000	10226.00000000000000000000	0.00000000000000000000	0.00000000000000000000	0.00000000000000000000	2461.00000000000000000000	670.00000000000000000000	4.00000000000000000000	4.00000000000000000000	4.00000000000000000000	4.00000000000000000000	4.00000000000000000000	0.00000000000000000000	0.00000000000000000000	0.00000000000000000000	0.00000000000000000000	0.00000000000000000000	0.00000000000000000000	0.00000000000000000000	0.00000000000000000000	0.00000000000000000000	4.00000000000000000000	4.00000000000000000000
5.00000000000000000000	0.00000000000000000000	4113.33300781250000000000	4113.33300781250000000000	4155.89746093750000000000	4108.20507812500000000000	4113.33300781250000000000	4099.48730468750000000000	4101.02539062500000000000	4092.30761718750000000000	4086.15380859375000000000	4101.02539062500000000000	4128.20507812500000000000	4130.76904296875000000000	4107.69238281250000000000	4122.56396484375000000000	3388.00000000000000000000	10245.00000000000000000000	10226.00000000000000000000	0.00000000000000000000	0.00000000000000000000	0.00000000000000000000	2461.00000000000000000000	678.00000000000000000000	4.00000000000000000000	4.00000000000000000000	4.00000000000000000000	4.00000000000000000000	4.00000000000000000000	4.00000000000000000000	0.00000000000000000000	0.00000000000000000000	0.00000000000000000000	0.00000000000000000000	0.00000000000000000000	0.00000000000000000000	0.00000000000000000000	0.00000000000000000000	4.00000000000000000000	4.00000000000000000000
6.00000000000000000000	0.00000000000000000000	4104.10253906250000000000	4090.25634765625000000000	4154.87158203125000000000	4100.51269531250000000000	4089.23071289062500000000	4074.35888671875000000000	4075.38452148437500000000	4075.38452148437500000000	4069.23071289062500000000	4080.51269531250000000000	4121.53857421875000000000	4128.20507812500000000000	4103.58984375000000000000	4118.97412109375000000000	3178.00000000000000000000	10245.00000000000000000000	10226.00000000000000000000	0.00000000000000000000	0.00000000000000000000	0.00000000000000000000	2461.00000000000000000000	686.00000000000000000000	4.00000000000000000000	4.00000000000000000000	4.00000000000000000000	4.00000000000000000000	4.00000000000000000000	4.00000000000000000000	4.00000000000000000000	0.00000000000000000000	0.00000000000000000000	0.00000000000000000000	0.00000000000000000000	0.00000000000000000000	0.00000000000000000000	0.00000000000000000000	4.00000000000000000000	4.00000000000000000000
7.00000000000000000000	0.00000000000000000000	4089.74340820312500000000	4081.02563476562500000000	4154.87158203125000000000	4090.76904296875000000000	4087.69213867187500000000	4083.58959960937500000000	4082.05126953125000000000	4085.12817382812500000000	4075.89721679687500000000	4085.64086914062500000000	4115.89746093750000000000	4124.10253906250000000000	4089.23071289062500000000	4103.07666015625000000000	3212.00000000000000000000	10249.00000000000000000000	10229.00000000000000000000	0.00000000000000000000	0.00000000000000000000	0.00000000000000000000	2461.00000000000000000000	695.00000000000000000000	4.00000000000000000000	4.00000000000000000000	4.00000000000000000000	4.00000000000000000000	4.00000000000000000000	4.00000000000000000000	4.00000000000000000000	4.00000000000000000000	0.00000000000000000000	0.00000000000000000000	0.00000000000000000000	0.00000000000000000000	0.00000000000000000000	0.00000000000000000000	4.00000000000000000000	4.00000000000000000000
8.00000000000000000000	0.00000000000000000000	4077.94873046875000000000	4083.07690429687500000000	4152.30761718750000000000	4090.76904296875000000000	4098.46142578125000000000	4107.69238281250000000000	4106.15380859375000000000	4116.92285156250000000000	4107.69238281250000000000	4113.84619140625000000000	4127.17919921875000000000	4130.25634765625000000000	4087.69213867187500000000	4100.00000000000000000000	3342.00000000000000000000	10249.00000000000000000000	10229.00000000000000000000	0.00000000000000000000	0.00000000000000000000	0.00000000000000000000	2461.00000000000000000000	703.00000000000000000000	4.00000000000000000000	4.00000000000000000000	4.00000000000000000000	4.00000000000000000000	4.00000000000000000000	4.00000000000000000000	4.00000000000000000000	4.00000000000000000000	4.00000000000000000000	0.00000000000000000000	0.00000000000000000000	0.00000000000000000000	0.00000000000000000000	0.00000000000000000000	4.00000000000000000000	4.00000000000000000000
9.00000000000000000000	0.00000000000000000000	4050.25634765625000000000	4050.76904296875000000000	4160.00000000000000000000	4068.20507812500000000000	4075.38452148437500000000	4090.76904296875000000000	4094.35888671875000000000	4094.35888671875000000000	4085.12817382812500000000	4090.76904296875000000000	4093.33325195312500000000	4105.12792968750000000000	4053.33325195312500000000	4072.30761718750000000000	2936.00000000000000000000	10248.00000000000000000000	10228.00000000000000000000	0.00000000000000000000	0.00000000000000000000	0.00000000000000000000	2461.00000000000000000000	710.00000000000000000000	4.00000000000000000000	4.00000000000000000000	4.00000000000000000000	4.00000000000000000000	4.00000000000000000000	4.00000000000000000000	4.00000000000000000000	4.00000000000000000000	4.00000000000000000000	4.00000000000000000000	0.00000000000000000000	0.00000000000000000000	0.00000000000000000000	0.00000000000000000000	4.00000000000000000000	4.00000000000000000000
10.00000000000000000000	0.00000000000000000000	4082.05126953125000000000	4090.76904296875000000000	4149.74365234375000000000	4087.17944335937500000000	4122.56396484375000000000	4127.69238281250000000000	4124.61523437500000000000	4112.30761718750000000000	4108.71777343750000000000	4108.71777343750000000000	4113.84619140625000000000	4122.56396484375000000000	4086.66650390625000000000	4094.35888671875000000000	3492.00000000000000000000	10248.00000000000000000000	10228.00000000000000000000	0.00000000000000000000	0.00000000000000000000	0.00000000000000000000	2461.00000000000000000000	718.00000000000000000000	4.00000000000000000000	4.00000000000000000000	4.00000000000000000000	4.00000000000000000000	4.00000000000000000000	4.00000000000000000000	4.00000000000000000000	4.00000000000000000000	4.00000000000000000000	4.00000000000000000000	4.00000000000000000000	0.00000000000000000000	0.00000000000000000000	0.00000000000000000000	4.00000000000000000000	4.00000000000000000000
11.00000000000000000000	0.00000000000000000000	4073.84594726562500000000	4075.38452148437500000000	4152.30761718750000000000	4074.87158203125000000000	4107.17919921875000000000	4110.76904296875000000000	4108.20507812500000000000	4082.05126953125000000000	4083.58959960937500000000	4088.20507812500000000000	4083.58959960937500000000	4092.82031250000000000000	4067.17944335937500000000	4071.28198242187500000000	3116.00000000000000000000	10246.00000000000000000000	10230.00000000000000000000	0.00000000000000000000	0.00000000000000000000	0.00000000000000000000	2461.00000000000000000000	725.00000000000000000000	4.00000000000000000000	4.00000000000000000000	4.00000000000000000000	4.00000000000000000000	4.00000000000000000000	4.00000000000000000000	4.00000000000000000000	4.00000000000000000000	4.00000000000000000000	4.00000000000000000000	4.00000000000000000000	4.00000000000000000000	0.00000000000000000000	0.00000000000000000000	4.00000000000000000000	4.00000000000000000000
12.00000000000000000000	0.00000000000000000000	4063.58959960937500000000	4062.56396484375000000000	4153.84619140625000000000	4069.74340820312500000000	4090.76904296875000000000	4097.94873046875000000000	4100.51269531250000000000	4072.82031250000000000000	4069.23071289062500000000	4077.43579101562500000000	4075.89721679687500000000	4088.71777343750000000000	4064.10253906250000000000	4069.23071289062500000000	3415.00000000000000000000	10246.00000000000000000000	10230.00000000000000000000	0.00000000000000000000	0.00000000000000000000	0.00000000000000000000	2461.00000000000000000000	733.00000000000000000000	4.00000000000000000000	4.00000000000000000000	4.00000000000000000000	4.00000000000000000000	4.00000000000000000000	4.00000000000000000000	4.00000000000000000000	4.00000000000000000000	4.00000000000000000000	4.00000000000000000000	4.00000000000000000000	4.00000000000000000000	4.00000000000000000000	0.00000000000000000000	4.00000000000000000000	4.00000000000000000000
13.00000000000000000000	0.00000000000000000000	4078.46142578125000000000	4075.38452148437500000000	4144.61523437500000000000	4087.17944335937500000000	4097.94873046875000000000	4099.48730468750000000000	4097.94873046875000000000	4100.00000000000000000000	4090.76904296875000000000	4090.25634765625000000000	4113.33300781250000000000	4126.66650390625000000000	4102.56396484375000000000	4106.66650390625000000000	3142.00000000000000000000	10246.00000000000000000000	10233.00000000000000000000	0.00000000000000000000	0.00000000000000000000	0.00000000000000000000	2461.00000000000000000000	740.00000000000000000000	4.00000000000000000000	4.00000000000000000000	4.00000000000000000000	4.00000000000000000000	4.00000000000000000000	4.00000000000000000000	4.00000000000000000000	4.00000000000000000000	4.00000000000000000000	4.00000000000000000000	4.00000000000000000000	4.00000000000000000000	4.00000000000000000000	4.00000000000000000000	4.00000000000000000000	4.00000000000000000000
14.00000000000000000000	0.00000000000000000000	4062.56396484375000000000	4038.97436523437500000000	4154.87158203125000000000	4063.58959960937500000000	4058.46142578125000000000	4056.92309570312500000000	4058.97436523437500000000	4070.25634765625000000000	4062.05126953125000000000	4058.97436523437500000000	4081.53833007812500000000	4107.69238281250000000000	4074.35888671875000000000	4084.10253906250000000000	3492.00000000000000000000	10246.00000000000000000000	10233.00000000000000000000	0.00000000000000000000	0.00000000000000000000	0.00000000000000000000	2461.00000000000000000000	749.00000000000000000000	4.00000000000000000000	4.00000000000000000000	4.00000000000000000000	4.00000000000000000000	4.00000000000000000000	4.00000000000000000000	4.00000000000000000000	4.00000000000000000000	4.00000000000000000000	4.00000000000000000000	4.00000000000000000000	4.00000000000000000000	4.00000000000000000000	4.00000000000000000000	4.00000000000000000000	4.00000000000000000000
15.00000000000000000000	0.00000000000000000000	4075.38452148437500000000	4059.48706054687500000000	4154.35888671875000000000	4067.17944335937500000000	4088.71777343750000000000	4085.64086914062500000000	4092.82031250000000000000	4091.28198242187500000000	4089.23071289062500000000	4090.25634765625000000000	4084.61523437500000000000	4121.02539062500000000000	4076.41015625000000000000	4087.17944335937500000000	3116.00000000000000000000	10247.00000000000000000000	10233.00000000000000000000	0.00000000000000000000	0.00000000000000000000	0.00000000000000000000	2461.00000000000000000000	757.00000000000000000000	4.00000000000000000000	4.00000000000000000000	4.00000000000000000000	4.00000000000000000000	4.00000000000000000000	4.00000000000000000000	4.00000000000000000000	4.00000000000000000000	4.00000000000000000000	4.00000000000000000000	4.00000000000000000000	4.00000000000000000000	4.00000000000000000000	4.00000000000000000000	4.00000000000000000000	4.00000000000000000000
16.00000000000000000000	0.00000000000000000000	4050.76904296875000000000	4035.89721679687500000000	4154.87158203125000000000	4042.56396484375000000000	4068.71777343750000000000	4071.79467773437500000000	4082.05126953125000000000	4073.33325195312500000000	4071.28198242187500000000	4077.94873046875000000000	4048.71777343750000000000	4095.38452148437500000000	4032.30761718750000000000	4058.46142578125000000000	0.00000000000000000000	10247.00000000000000000000	10233.00000000000000000000	0.00000000000000000000	0.00000000000000000000	0.00000000000000000000	2461.00000000000000000000	765.00000000000000000000	4.00000000000000000000	4.00000000000000000000	4.00000000000000000000	4.00000000000000000000	4.00000000000000000000	4.00000000000000000000	4.00000000000000000000	4.00000000000000000000	4.00000000000000000000	4.00000000000000000000	4.00000000000000000000	4.00000000000000000000	4.00000000000000000000	4.00000000000000000000	4.00000000000000000000	4.00000000000000000000
17.00000000000000000000	0.00000000000000000000	4050.25634765625000000000	4034.35888671875000000000	4154.87158203125000000000	4038.46142578125000000000	4057.43579101562500000000	4059.48706054687500000000	4061.02563476562500000000	4049.74340820312500000000	4045.12817382812500000000	4047.69213867187500000000	4035.89721679687500000000	4081.02563476562500000000	4027.69213867187500000000	4052.30761718750000000000	0.00000000000000000000	10249.00000000000000000000	10233.00000000000000000000	0.00000000000000000000	0.00000000000000000000	0.00000000000000000000	2461.00000000000000000000	774.00000000000000000000	4.00000000000000000000	4.00000000000000000000	4.00000000000000000000	4.00000000000000000000	4.00000000000000000000	4.00000000000000000000	4.00000000000000000000	4.00000000000000000000	4.00000000000000000000	4.00000000000000000000	4.00000000000000000000	4.00000000000000000000	4.00000000000000000000	4.00000000000000000000	4.00000000000000000000	4.00000000000000000000
18.00000000000000000000	0.00000000000000000000	4098.46142578125000000000	4091.79467773437500000000	4144.61523437500000000000	4075.89721679687500000000	4107.69238281250000000000	4096.92285156250000000000	4086.66650390625000000000	4071.28198242187500000000	4068.71777343750000000000	4072.82031250000000000000	4080.00000000000000000000	4115.89746093750000000000	4092.30761718750000000000	4093.84594726562500000000	0.00000000000000000000	10249.00000000000000000000	10233.00000000000000000000	0.00000000000000000000	0.00000000000000000000	0.00000000000000000000	2461.00000000000000000000	782.00000000000000000000	4.00000000000000000000	4.00000000000000000000	4.00000000000000000000	4.00000000000000000000	4.00000000000000000000	4.00000000000000000000	4.00000000000000000000	4.00000000000000000000	4.00000000000000000000	4.00000000000000000000	4.00000000000000000000	4.00000000000000000000	4.00000000000000000000	4.00000000000000000000	4.00000000000000000000	4.00000000000000000000
19.00000000000000000000	0.00000000000000000000	4082.05126953125000000000	4065.64086914062500000000	4153.84619140625000000000	4055.89721679687500000000	4086.66650390625000000000	4076.92309570312500000000	4072.30761718750000000000	4042.56396484375000000000	4041.53833007812500000000	4052.82031250000000000000	4055.89721679687500000000	4092.82031250000000000000	4066.15380859375000000000	4072.30761718750000000000	0.00000000000000000000	10249.00000000000000000000	10230.00000000000000000000	0.00000000000000000000	0.00000000000000000000	0.00000000000000000000	2461.00000000000000000000	790.00000000000000000000	4.00000000000000000000	4.00000000000000000000	4.00000000000000000000	4.00000000000000000000	4.00000000000000000000	4.00000000000000000000	4.00000000000000000000	4.00000000000000000000	4.00000000000000000000	4.00000000000000000000	4.00000000000000000000	4.00000000000000000000	4.00000000000000000000	4.00000000000000000000	4.00000000000000000000	4.00000000000000000000
20.00000000000000000000	0.00000000000000000000	4078.46142578125000000000	4066.66650390625000000000	4149.74365234375000000000	4060.51269531250000000000	4097.94873046875000000000	4095.38452148437500000000	4092.30761718750000000000	4076.41015625000000000000	4074.35888671875000000000	4070.76904296875000000000	4088.71777343750000000000	4116.92285156250000000000	4077.94873046875000000000	4091.79467773437500000000	0.00000000000000000000	10249.00000000000000000000	10230.00000000000000000000	0.00000000000000000000	0.00000000000000000000	0.00000000000000000000	2461.00000000000000000000	798.00000000000000000000	4.00000000000000000000	4.00000000000000000000	4.00000000000000000000	4.00000000000000000000	4.00000000000000000000	4.00000000000000000000	4.00000000000000000000	4.00000000000000000000	4.00000000000000000000	4.00000000000000000000	4.00000000000000000000	4.00000000000000000000	4.00000000000000000000	4.00000000000000000000	4.00000000000000000000	4.00000000000000000000
21.00000000000000000000	0.00000000000000000000	4070.25634765625000000000	4055.38452148437500000000	4151.28173828125000000000	4065.12817382812500000000	4089.74340820312500000000	4089.74340820312500000000	4085.64086914062500000000	4098.46142578125000000000	4092.30761718750000000000	4080.51269531250000000000	4107.17919921875000000000	4135.89746093750000000000	4088.71777343750000000000	4102.56396484375000000000	0.00000000000000000000	10246.00000000000000000000	10226.00000000000000000000	0.00000000000000000000	0.00000000000000000000	0.00000000000000000000	2461.00000000000000000000	805.00000000000000000000	4.00000000000000000000	4.00000000000000000000	4.00000000000000000000	4.00000000000000000000	4.00000000000000000000	4.00000000000000000000	4.00000000000000000000	4.00000000000000000000	4.00000000000000000000	4.00000000000000000000	4.00000000000000000000	4.00000000000000000000	4.00000000000000000000	4.00000000000000000000	4.00000000000000000000	4.00000000000000000000
22.00000000000000000000	0.00000000000000000000	4065.64086914062500000000	4053.33325195312500000000	4157.43603515625000000000	4063.58959960937500000000	4088.20507812500000000000	4089.23071289062500000000	4087.17944335937500000000	4085.12817382812500000000	4082.05126953125000000000	4077.94873046875000000000	4088.71777343750000000000	4121.02539062500000000000	4079.48706054687500000000	4088.20507812500000000000	0.00000000000000000000	10246.00000000000000000000	10226.00000000000000000000	0.00000000000000000000	0.00000000000000000000	0.00000000000000000000	2461.00000000000000000000	813.00000000000000000000	4.00000000000000000000	4.00000000000000000000	4.00000000000000000000	4.00000000000000000000	4.00000000000000000000	4.00000000000000000000	4.00000000000000000000	4.00000000000000000000	4.00000000000000000000	4.00000000000000000000	4.00000000000000000000	4.00000000000000000000	4.00000000000000000000	4.00000000000000000000	4.00000000000000000000	4.00000000000000000000
23.00000000000000000000	0.00000000000000000000	4090.76904296875000000000	4097.94873046875000000000	4152.30761718750000000000	4085.64086914062500000000	4137.94873046875000000000	4136.92285156250000000000	4130.76904296875000000000	4105.64111328125000000000	4112.82031250000000000000	4110.25634765625000000000	4101.02539062500000000000	4126.15380859375000000000	4094.35888671875000000000	4095.89721679687500000000	0.00000000000000000000	10245.00000000000000000000	10224.00000000000000000000	0.00000000000000000000	0.00000000000000000000	0.00000000000000000000	2461.00000000000000000000	821.00000000000000000000	4.00000000000000000000	4.00000000000000000000	4.00000000000000000000	4.00000000000000000000	4.00000000000000000000	4.00000000000000000000	4.00000000000000000000	4.00000000000000000000	4.00000000000000000000	4.00000000000000000000	4.00000000000000000000	4.00000000000000000000	4.00000000000000000000	4.00000000000000000000	4.00000000000000000000	4.00000000000000000000
24.00000000000000000000	0.00000000000000000000	4073.84594726562500000000	4072.82031250000000000000	4164.10253906250000000000	4070.76904296875000000000	4113.33300781250000000000	4113.84619140625000000000	4108.20507812500000000000	4083.07690429687500000000	4087.69213867187500000000	4087.17944335937500000000	4071.79467773437500000000	4098.46142578125000000000	4062.05126953125000000000	4072.30761718750000000000	0.00000000000000000000	10245.00000000000000000000	10224.00000000000000000000	0.00000000000000000000	0.00000000000000000000	0.00000000000000000000	2461.00000000000000000000	828.00000000000000000000	4.00000000000000000000	4.00000000000000000000	4.00000000000000000000	4.00000000000000000000	4.00000000000000000000	4.00000000000000000000	4.00000000000000000000	4.00000000000000000000	4.00000000000000000000	4.00000000000000000000	4.00000000000000000000	4.00000000000000000000	4.00000000000000000000	4.00000000000000000000	4.00000000000000000000	4.00000000000000000000
25.00000000000000000000	0.00000000000000000000	4088.20507812500000000000	4088.20507812500000000000	4154.35888671875000000000	4087.69213867187500000000	4115.38427734375000000000	4108.71777343750000000000	4103.07666015625000000000	4088.20507812500000000000	4087.17944335937500000000	4086.15380859375000000000	4097.43603515625000000000	4118.46142578125000000000	4093.84594726562500000000	4098.97412109375000000000	0.00000000000000000000	10241.00000000000000000000	10225.00000000000000000000	0.00000000000000000000	0.00000000000000000000	0.00000000000000000000	2461.00000000000000000000	835.00000000000000000000	4.00000000000000000000	4.00000000000000000000	4.00000000000000000000	4.00000000000000000000	4.00000000000000000000	4.00000000000000000000	4.00000000000000000000	4.00000000000000000000	4.00000000000000000000	4.00000000000000000000	4.00000000000000000000	4.00000000000000000000	4.00000000000000000000	4.00000000000000000000	4.00000000000000000000	4.00000000000000000000
26.00000000000000000000	0.00000000000000000000	4105.64111328125000000000	4103.58984375000000000000	4150.76904296875000000000	4103.07666015625000000000	4115.38427734375000000000	4101.53857421875000000000	4091.79467773437500000000	4080.51269531250000000000	4077.94873046875000000000	4081.02563476562500000000	4110.25634765625000000000	4129.74365234375000000000	4114.35888671875000000000	4118.97412109375000000000	0.00000000000000000000	10241.00000000000000000000	10225.00000000000000000000	0.00000000000000000000	0.00000000000000000000	0.00000000000000000000	2461.00000000000000000000	844.00000000000000000000	4.00000000000000000000	4.00000000000000000000	4.00000000000000000000	4.00000000000000000000	4.00000000000000000000	4.00000000000000000000	4.00000000000000000000	4.00000000000000000000	4.00000000000000000000	4.00000000000000000000	4.00000000000000000000	4.00000000000000000000	4.00000000000000000000	4.00000000000000000000	4.00000000000000000000	4.00000000000000000000
27.00000000000000000000	0.00000000000000000000	4110.76904296875000000000	4106.15380859375000000000	4167.17919921875000000000	4103.07666015625000000000	4116.92285156250000000000	4105.12792968750000000000	4091.79467773437500000000	4084.10253906250000000000	4082.05126953125000000000	4085.12817382812500000000	4108.20507812500000000000	4132.30761718750000000000	4106.66650390625000000000	4120.51269531250000000000	0.00000000000000000000	10242.00000000000000000000	10225.00000000000000000000	0.00000000000000000000	0.00000000000000000000	0.00000000000000000000	2461.00000000000000000000	852.00000000000000000000	4.00000000000000000000	4.00000000000000000000	4.00000000000000000000	4.00000000000000000000	4.00000000000000000000	4.00000000000000000000	4.00000000000000000000	4.00000000000000000000	4.00000000000000000000	4.00000000000000000000	4.00000000000000000000	4.00000000000000000000	4.00000000000000000000	4.00000000000000000000	4.00000000000000000000	4.00000000000000000000
28.00000000000000000000	0.00000000000000000000	4120.00000000000000000000	4124.10253906250000000000	4161.02539062500000000000	4117.94873046875000000000	4143.07666015625000000000	4132.82031250000000000000	4122.56396484375000000000	4132.82031250000000000000	4136.41015625000000000000	4131.28173828125000000000	4148.71777343750000000000	4170.76904296875000000000	4134.87158203125000000000	4145.64111328125000000000	0.00000000000000000000	10242.00000000000000000000	10225.00000000000000000000	0.00000000000000000000	0.00000000000000000000	0.00000000000000000000	2461.00000000000000000000	861.00000000000000000000	4.00000000000000000000	4.00000000000000000000	4.00000000000000000000	4.00000000000000000000	4.00000000000000000000	4.00000000000000000000	4.00000000000000000000	4.00000000000000000000	4.00000000000000000000	4.00000000000000000000	4.00000000000000000000	4.00000000000000000000	4.00000000000000000000	4.00000000000000000000	4.00000000000000000000	4.00000000000000000000
29.00000000000000000000	0.00000000000000000000	4088.20507812500000000000	4077.94873046875000000000	4163.07666015625000000000	4089.74340820312500000000	4093.84594726562500000000	4090.76904296875000000000	4091.28198242187500000000	4101.53857421875000000000	4104.61523437500000000000	4103.58984375000000000000	4115.89746093750000000000	4143.58984375000000000000	4100.00000000000000000000	4114.35888671875000000000	0.00000000000000000000	10241.00000000000000000000	10226.00000000000000000000	0.00000000000000000000	0.00000000000000000000	0.00000000000000000000	2461.00000000000000000000	869.00000000000000000000	4.00000000000000000000	4.00000000000000000000	4.00000000000000000000	4.00000000000000000000	4.00000000000000000000	4.00000000000000000000	4.00000000000000000000	4.00000000000000000000	4.00000000000000000000	4.00000000000000000000	4.00000000000000000000	4.00000000000000000000	4.00000000000000000000	4.00000000000000000000	4.00000000000000000000	4.00000000000000000000
30.00000000000000000000	0.00000000000000000000	4110.25634765625000000000	4107.69238281250000000000	4160.00000000000000000000	4098.97412109375000000000	4118.46142578125000000000	4116.41015625000000000000	4112.82031250000000000000	4108.20507812500000000000	4109.23046875000000000000	4109.74365234375000000000	4118.97412109375000000000	4146.15380859375000000000	4111.79492187500000000000	4123.07666015625000000000	0.00000000000000000000	10241.00000000000000000000	10226.00000000000000000000	0.00000000000000000000	0.00000000000000000000	0.00000000000000000000	2461.00000000000000000000	877.00000000000000000000	4.00000000000000000000	4.00000000000000000000	4.00000000000000000000	4.00000000000000000000	4.00000000000000000000	4.00000000000000000000	4.00000000000000000000	4.00000000000000000000	4.00000000000000000000	4.00000000000000000000	4.00000000000000000000	4.00000000000000000000	4.00000000000000000000	4.00000000000000000000	4.00000000000000000000	4.00000000000000000000
31.00000000000000000000	0.00000000000000000000	4123.58984375000000000000	4129.23046875000000000000	4156.92285156250000000000	4106.15380859375000000000	4141.53857421875000000000	4132.82031250000000000000	4127.17919921875000000000	4109.23046875000000000000	4116.41015625000000000000	4115.89746093750000000000	4115.38427734375000000000	4144.61523437500000000000	4114.35888671875000000000	4126.66650390625000000000	0.00000000000000000000	10243.00000000000000000000	10227.00000000000000000000	0.00000000000000000000	0.00000000000000000000	0.00000000000000000000	2461.00000000000000000000	884.00000000000000000000	4.00000000000000000000	4.00000000000000000000	4.00000000000000000000	4.00000000000000000000	4.00000000000000000000	4.00000000000000000000	4.00000000000000000000	4.00000000000000000000	4.00000000000000000000	4.00000000000000000000	4.00000000000000000000	4.00000000000000000000	4.00000000000000000000	4.00000000000000000000	4.00000000000000000000	4.00000000000000000000
32.00000000000000000000	0.00000000000000000000	4096.92285156250000000000	4090.76904296875000000000	4160.00000000000000000000	4085.64086914062500000000	4107.17919921875000000000	4099.48730468750000000000	4098.46142578125000000000	4070.25634765625000000000	4079.48706054687500000000	4083.58959960937500000000	4088.20507812500000000000	4116.92285156250000000000	4089.23071289062500000000	4104.61523437500000000000	0.00000000000000000000	10243.00000000000000000000	10227.00000000000000000000	0.00000000000000000000	0.00000000000000000000	0.00000000000000000000	2461.00000000000000000000	892.00000000000000000000	4.00000000000000000000	4.00000000000000000000	4.00000000000000000000	4.00000000000000000000	4.00000000000000000000	4.00000000000000000000	4.00000000000000000000	4.00000000000000000000	4.00000000000000000000	4.00000000000000000000	4.00000000000000000000	4.00000000000000000000	4.00000000000000000000	4.00000000000000000000	4.00000000000000000000	4.00000000000000000000
33.00000000000000000000	0.00000000000000000000	4111.28173828125000000000	4103.07666015625000000000	4147.17919921875000000000	4106.15380859375000000000	4125.64111328125000000000	4120.51269531250000000000	4110.76904296875000000000	4101.02539062500000000000	4104.61523437500000000000	4104.61523437500000000000	4140.00000000000000000000	4151.79492187500000000000	4137.94873046875000000000	4142.56396484375000000000	0.00000000000000000000	10241.00000000000000000000	10225.00000000000000000000	0.00000000000000000000	0.00000000000000000000	0.00000000000000000000	2461.00000000000000000000	899.00000000000000000000	4.00000000000000000000	4.00000000000000000000	4.00000000000000000000	4.00000000000000000000	4.00000000000000000000	4.00000000000000000000	4.00000000000000000000	4.00000000000000000000	4.00000000000000000000	4.00000000000000000000	4.00000000000000000000	4.00000000000000000000	4.00000000000000000000	4.00000000000000000000	4.00000000000000000000	4.00000000000000000000
34.00000000000000000000	0.00000000000000000000	4090.76904296875000000000	4066.15380859375000000000	4151.28173828125000000000	4089.74340820312500000000	4091.79467773437500000000	4086.66650390625000000000	4078.97436523437500000000	4086.15380859375000000000	4081.53833007812500000000	4078.46142578125000000000	4121.02539062500000000000	4135.38427734375000000000	4111.28173828125000000000	4123.07666015625000000000	0.00000000000000000000	10241.00000000000000000000	10225.00000000000000000000	0.00000000000000000000	0.00000000000000000000	0.00000000000000000000	2461.00000000000000000000	908.00000000000000000000	4.00000000000000000000	4.00000000000000000000	4.00000000000000000000	4.00000000000000000000	4.00000000000000000000	4.00000000000000000000	4.00000000000000000000	4.00000000000000000000	4.00000000000000000000	4.00000000000000000000	4.00000000000000000000	4.00000000000000000000	4.00000000000000000000	4.00000000000000000000	4.00000000000000000000	4.00000000000000000000
35.00000000000000000000	0.00000000000000000000	4083.58959960937500000000	4067.17944335937500000000	4150.25634765625000000000	4083.07690429687500000000	4089.74340820312500000000	4081.53833007812500000000	4083.07690429687500000000	4081.53833007812500000000	4081.02563476562500000000	4075.38452148437500000000	4103.58984375000000000000	4123.07666015625000000000	4088.20507812500000000000	4103.58984375000000000000	0.00000000000000000000	10243.00000000000000000000	10226.00000000000000000000	0.00000000000000000000	0.00000000000000000000	0.00000000000000000000	2461.00000000000000000000	916.00000000000000000000	4.00000000000000000000	4.00000000000000000000	4.00000000000000000000	4.00000000000000000000	4.00000000000000000000	4.00000000000000000000	4.00000000000000000000	4.00000000000000000000	4.00000000000000000000	4.00000000000000000000	4.00000000000000000000	4.00000000000000000000	4.00000000000000000000	4.00000000000000000000	4.00000000000000000000	4.00000000000000000000
36.00000000000000000000	0.00000000000000000000	4077.94873046875000000000	4076.41015625000000000000	4148.20507812500000000000	4083.58959960937500000000	4098.46142578125000000000	4087.69213867187500000000	4096.41015625000000000000	4088.71777343750000000000	4093.84594726562500000000	4093.33325195312500000000	4100.51269531250000000000	4120.00000000000000000000	4078.97436523437500000000	4096.41015625000000000000	0.00000000000000000000	10243.00000000000000000000	10226.00000000000000000000	0.00000000000000000000	0.00000000000000000000	0.00000000000000000000	2461.00000000000000000000	923.00000000000000000000	4.00000000000000000000	4.00000000000000000000	4.00000000000000000000	4.00000000000000000000	4.00000000000000000000	4.00000000000000000000	4.00000000000000000000	4.00000000000000000000	4.00000000000000000000	4.00000000000000000000	4.00000000000000000000	4.00000000000000000000	4.00000000000000000000	4.00000000000000000000	4.00000000000000000000	4.00000000000000000000
37.00000000000000000000	0.00000000000000000000	4054.87158203125000000000	4046.15380859375000000000	4158.46142578125000000000	4066.66650390625000000000	4070.76904296875000000000	4061.02563476562500000000	4070.25634765625000000000	4061.53833007812500000000	4061.53833007812500000000	4068.71777343750000000000	4067.69213867187500000000	4089.23071289062500000000	4044.10253906250000000000	4065.64086914062500000000	0.00000000000000000000	10248.00000000000000000000	10229.00000000000000000000	0.00000000000000000000	0.00000000000000000000	0.00000000000000000000	2461.00000000000000000000	930.00000000000000000000	4.00000000000000000000	4.00000000000000000000	4.00000000000000000000	4.00000000000000000000	4.00000000000000000000	4.00000000000000000000	4.00000000000000000000	4.00000000000000000000	4.00000000000000000000	4.00000000000000000000	4.00000000000000000000	4.00000000000000000000	4.00000000000000000000	4.00000000000000000000	4.00000000000000000000	4.00000000000000000000
38.00000000000000000000	0.00000000000000000000	4085.12817382812500000000	4083.07690429687500000000	4146.15380859375000000000	4093.33325195312500000000	4103.58984375000000000000	4088.71777343750000000000	4083.07690429687500000000	4071.79467773437500000000	4076.41015625000000000000	4083.07690429687500000000	4091.28198242187500000000	4102.56396484375000000000	4080.51269531250000000000	4085.12817382812500000000	0.00000000000000000000	10248.00000000000000000000	10229.00000000000000000000	0.00000000000000000000	0.00000000000000000000	0.00000000000000000000	2461.00000000000000000000	938.00000000000000000000	4.00000000000000000000	4.00000000000000000000	4.00000000000000000000	4.00000000000000000000	4.00000000000000000000	4.00000000000000000000	4.00000000000000000000	4.00000000000000000000	4.00000000000000000000	4.00000000000000000000	4.00000000000000000000	4.00000000000000000000	4.00000000000000000000	4.00000000000000000000	4.00000000000000000000	4.00000000000000000000
39.00000000000000000000	0.00000000000000000000	4073.33325195312500000000	4068.71777343750000000000	4143.58984375000000000000	4079.48706054687500000000	4078.46142578125000000000	4068.20507812500000000000	4054.87158203125000000000	4030.76904296875000000000	4041.02563476562500000000	4052.82031250000000000000	4062.56396484375000000000	4074.87158203125000000000	4061.02563476562500000000	4063.58959960937500000000	0.00000000000000000000	10248.00000000000000000000	10229.00000000000000000000	0.00000000000000000000	0.00000000000000000000	0.00000000000000000000	2461.00000000000000000000	946.00000000000000000000	4.00000000000000000000	4.00000000000000000000	4.00000000000000000000	4.00000000000000000000	4.00000000000000000000	4.00000000000000000000	4.00000000000000000000	4.00000000000000000000	4.00000000000000000000	4.00000000000000000000	4.00000000000000000000	4.00000000000000000000	4.00000000000000000000	4.00000000000000000000	4.00000000000000000000	4.00000000000000000000
40.00000000000000000000	0.00000000000000000000	4061.02563476562500000000	4056.92309570312500000000	4143.58984375000000000000	4071.28198242187500000000	4064.61523437500000000000	4060.51269531250000000000	4048.71777343750000000000	4028.20507812500000000000	4031.79467773437500000000	4038.46142578125000000000	4065.12817382812500000000	4074.35888671875000000000	4051.79467773437500000000	4065.12817382812500000000	0.00000000000000000000	10248.00000000000000000000	10229.00000000000000000000	0.00000000000000000000	0.00000000000000000000	0.00000000000000000000	2461.00000000000000000000	954.00000000000000000000	4.00000000000000000000	4.00000000000000000000	4.00000000000000000000	4.00000000000000000000	4.00000000000000000000	4.00000000000000000000	4.00000000000000000000	4.00000000000000000000	4.00000000000000000000	4.00000000000000000000	4.00000000000000000000	4.00000000000000000000	4.00000000000000000000	4.00000000000000000000	4.00000000000000000000	4.00000000000000000000
41.00000000000000000000	0.00000000000000000000	4072.30761718750000000000	4064.10253906250000000000	4146.66650390625000000000	4084.61523437500000000000	4071.79467773437500000000	4065.64086914062500000000	4058.46142578125000000000	4066.15380859375000000000	4066.15380859375000000000	4065.64086914062500000000	4106.66650390625000000000	4111.79492187500000000000	4077.94873046875000000000	4097.94873046875000000000	0.00000000000000000000	10248.00000000000000000000	10227.00000000000000000000	0.00000000000000000000	0.00000000000000000000	0.00000000000000000000	2461.00000000000000000000	962.00000000000000000000	4.00000000000000000000	4.00000000000000000000	4.00000000000000000000	4.00000000000000000000	4.00000000000000000000	4.00000000000000000000	4.00000000000000000000	4.00000000000000000000	4.00000000000000000000	4.00000000000000000000	4.00000000000000000000	4.00000000000000000000	4.00000000000000000000	4.00000000000000000000	4.00000000000000000000	4.00000000000000000000
42.00000000000000000000	0.00000000000000000000	4071.28198242187500000000	4050.25634765625000000000	4165.64111328125000000000	4079.48706054687500000000	4056.92309570312500000000	4056.92309570312500000000	4056.92309570312500000000	4063.58959960937500000000	4070.76904296875000000000	4072.30761718750000000000	4104.61523437500000000000	4116.92285156250000000000	4072.82031250000000000000	4097.43603515625000000000	0.00000000000000000000	10248.00000000000000000000	10227.00000000000000000000	0.00000000000000000000	0.00000000000000000000	0.00000000000000000000	2461.00000000000000000000	970.00000000000000000000	4.00000000000000000000	4.00000000000000000000	4.00000000000000000000	4.00000000000000000000	4.00000000000000000000	4.00000000000000000000	4.00000000000000000000	4.00000000000000000000	4.00000000000000000000	4.00000000000000000000	4.00000000000000000000	4.00000000000000000000	4.00000000000000000000	4.00000000000000000000	4.00000000000000000000	4.00000000000000000000
43.00000000000000000000	0.00000000000000000000	4100.00000000000000000000	4095.38452148437500000000	4160.00000000000000000000	4102.56396484375000000000	4112.30761718750000000000	4115.89746093750000000000	4113.33300781250000000000	4101.53857421875000000000	4118.97412109375000000000	4117.43603515625000000000	4136.41015625000000000000	4147.17919921875000000000	4107.69238281250000000000	4125.12792968750000000000	0.00000000000000000000	10249.00000000000000000000	10227.00000000000000000000	0.00000000000000000000	0.00000000000000000000	0.00000000000000000000	2461.00000000000000000000	979.00000000000000000000	4.00000000000000000000	4.00000000000000000000	4.00000000000000000000	4.00000000000000000000	4.00000000000000000000	4.00000000000000000000	4.00000000000000000000	4.00000000000000000000	4.00000000000000000000	4.00000000000000000000	4.00000000000000000000	4.00000000000000000000	4.00000000000000000000	4.00000000000000000000	4.00000000000000000000	4.00000000000000000000
44.00000000000000000000	0.00000000000000000000	4076.92309570312500000000	4071.79467773437500000000	4158.46142578125000000000	4081.53833007812500000000	4102.05126953125000000000	4108.20507812500000000000	4102.56396484375000000000	4081.53833007812500000000	4095.89721679687500000000	4103.07666015625000000000	4099.48730468750000000000	4113.33300781250000000000	4070.25634765625000000000	4091.28198242187500000000	0.00000000000000000000	10249.00000000000000000000	10227.00000000000000000000	0.00000000000000000000	0.00000000000000000000	0.00000000000000000000	2461.00000000000000000000	987.00000000000000000000	4.00000000000000000000	4.00000000000000000000	4.00000000000000000000	4.00000000000000000000	4.00000000000000000000	4.00000000000000000000	4.00000000000000000000	4.00000000000000000000	4.00000000000000000000	4.00000000000000000000	4.00000000000000000000	4.00000000000000000000	4.00000000000000000000	4.00000000000000000000	4.00000000000000000000	4.00000000000000000000
45.00000000000000000000	0.00000000000000000000	4065.12817382812500000000	4058.46142578125000000000	4153.84619140625000000000	4072.82031250000000000000	4088.20507812500000000000	4093.33325195312500000000	4083.58959960937500000000	4062.56396484375000000000	4070.25634765625000000000	4084.10253906250000000000	4081.53833007812500000000	4093.33325195312500000000	4054.35888671875000000000	4072.82031250000000000000	0.00000000000000000000	10248.00000000000000000000	10226.00000000000000000000	0.00000000000000000000	0.00000000000000000000	0.00000000000000000000	2461.00000000000000000000	994.00000000000000000000	4.00000000000000000000	4.00000000000000000000	4.00000000000000000000	4.00000000000000000000	4.00000000000000000000	4.00000000000000000000	4.00000000000000000000	4.00000000000000000000	4.00000000000000000000	4.00000000000000000000	4.00000000000000000000	4.00000000000000000000	4.00000000000000000000	4.00000000000000000000	4.00000000000000000000	4.00000000000000000000
46.00000000000000000000	0.00000000000000000000	4080.51269531250000000000	4077.43579101562500000000	4138.97412109375000000000	4091.28198242187500000000	4100.00000000000000000000	4096.92285156250000000000	4083.58959960937500000000	4073.84594726562500000000	4074.87158203125000000000	4086.66650390625000000000	4104.61523437500000000000	4109.23046875000000000000	4084.10253906250000000000	4091.79467773437500000000	0.00000000000000000000	10248.00000000000000000000	10226.00000000000000000000	0.00000000000000000000	0.00000000000000000000	0.00000000000000000000	2462.00000000000000000000	1.00000000000000000000	4.00000000000000000000	4.00000000000000000000	4.00000000000000000000	4.00000000000000000000	4.00000000000000000000	4.00000000000000000000	4.00000000000000000000	4.00000000000000000000	4.00000000000000000000	4.00000000000000000000	4.00000000000000000000	4.00000000000000000000	4.00000000000000000000	4.00000000000000000000	4.00000000000000000000	4.00000000000000000000
47.00000000000000000000	0.00000000000000000000	4060.51269531250000000000	4048.71777343750000000000	4145.12792968750000000000	4072.30761718750000000000	4068.71777343750000000000	4061.02563476562500000000	4055.38452148437500000000	4044.61523437500000000000	4041.02563476562500000000	4052.82031250000000000000	4075.38452148437500000000	4080.51269531250000000000	4056.92309570312500000000	4068.71777343750000000000	0.00000000000000000000	10248.00000000000000000000	10225.00000000000000000000	0.00000000000000000000	0.00000000000000000000	0.00000000000000000000	2462.00000000000000000000	9.00000000000000000000	4.00000000000000000000	4.00000000000000000000	4.00000000000000000000	4.00000000000000000000	4.00000000000000000000	4.00000000000000000000	4.00000000000000000000	4.00000000000000000000	4.00000000000000000000	4.00000000000000000000	4.00000000000000000000	4.00000000000000000000	4.00000000000000000000	4.00000000000000000000	4.00000000000000000000	4.00000000000000000000
48.00000000000000000000	0.00000000000000000000	4078.46142578125000000000	4081.53833007812500000000	4141.53857421875000000000	4089.23071289062500000000	4101.02539062500000000000	4092.82031250000000000000	4089.23071289062500000000	4086.15380859375000000000	4091.79467773437500000000	4092.30761718750000000000	4111.79492187500000000000	4111.79492187500000000000	4086.66650390625000000000	4095.89721679687500000000	0.00000000000000000000	10248.00000000000000000000	10225.00000000000000000000	0.00000000000000000000	0.00000000000000000000	0.00000000000000000000	2462.00000000000000000000	17.00000000000000000000	4.00000000000000000000	4.00000000000000000000	4.00000000000000000000	4.00000000000000000000	4.00000000000000000000	4.00000000000000000000	4.00000000000000000000	4.00000000000000000000	4.00000000000000000000	4.00000000000000000000	4.00000000000000000000	4.00000000000000000000	4.00000000000000000000	4.00000000000000000000	4.00000000000000000000	4.00000000000000000000
49.00000000000000000000	0.00000000000000000000	4063.07690429687500000000	4066.66650390625000000000	4147.69238281250000000000	4084.61523437500000000000	4085.64086914062500000000	4085.12817382812500000000	4084.10253906250000000000	4093.33325195312500000000	4101.53857421875000000000	4095.89721679687500000000	4108.71777343750000000000	4112.30761718750000000000	4074.87158203125000000000	4087.69213867187500000000	0.00000000000000000000	10247.00000000000000000000	10225.00000000000000000000	0.00000000000000000000	0.00000000000000000000	0.00000000000000000000	2462.00000000000000000000	24.00000000000000000000	4.00000000000000000000	4.00000000000000000000	4.00000000000000000000	4.00000000000000000000	4.00000000000000000000	4.00000000000000000000	4.00000000000000000000	4.00000000000000000000	4.00000000000000000000	4.00000000000000000000	4.00000000000000000000	4.00000000000000000000	4.00000000000000000000	4.00000000000000000000	4.00000000000000000000	4.00000000000000000000
50.00000000000000000000	0.00000000000000000000	4064.10253906250000000000	4070.25634765625000000000	4160.00000000000000000000	4088.71777343750000000000	4095.89721679687500000000	4093.84594726562500000000	4093.33325195312500000000	4086.15380859375000000000	4088.71777343750000000000	4087.17944335937500000000	4099.48730468750000000000	4101.53857421875000000000	4070.25634765625000000000	4083.07690429687500000000	0.00000000000000000000	10247.00000000000000000000	10225.00000000000000000000	0.00000000000000000000	0.00000000000000000000	0.00000000000000000000	2462.00000000000000000000	32.00000000000000000000	4.00000000000000000000	4.00000000000000000000	4.00000000000000000000	4.00000000000000000000	4.00000000000000000000	4.00000000000000000000	4.00000000000000000000	4.00000000000000000000	4.00000000000000000000	4.00000000000000000000	4.00000000000000000000	4.00000000000000000000	4.00000000000000000000	4.00000000000000000000	4.00000000000000000000	4.00000000000000000000
51.00000000000000000000	0.00000000000000000000	4110.25634765625000000000	4135.38427734375000000000	4157.94873046875000000000	4124.61523437500000000000	4160.51269531250000000000	4149.23046875000000000000	4141.02539062500000000000	4114.87158203125000000000	4126.66650390625000000000	4127.17919921875000000000	4130.76904296875000000000	4126.66650390625000000000	4110.25634765625000000000	4115.89746093750000000000	0.00000000000000000000	10247.00000000000000000000	10226.00000000000000000000	0.00000000000000000000	0.00000000000000000000	0.00000000000000000000	2462.00000000000000000000	41.00000000000000000000	4.00000000000000000000	4.00000000000000000000	4.00000000000000000000	4.00000000000000000000	4.00000000000000000000	4.00000000000000000000	4.00000000000000000000	4.00000000000000000000	4.00000000000000000000	4.00000000000000000000	4.00000000000000000000	4.00000000000000000000	4.00000000000000000000	4.00000000000000000000	4.00000000000000000000	4.00000000000000000000
52.00000000000000000000	0.00000000000000000000	4093.84594726562500000000	4110.25634765625000000000	4163.07666015625000000000	4104.61523437500000000000	4127.17919921875000000000	4121.53857421875000000000	4112.30761718750000000000	4083.58959960937500000000	4098.97412109375000000000	4103.07666015625000000000	4093.84594726562500000000	4098.46142578125000000000	4077.43579101562500000000	4085.64086914062500000000	0.00000000000000000000	10247.00000000000000000000	10226.00000000000000000000	0.00000000000000000000	0.00000000000000000000	0.00000000000000000000	2462.00000000000000000000	49.00000000000000000000	4.00000000000000000000	4.00000000000000000000	4.00000000000000000000	4.00000000000000000000	4.00000000000000000000	4.00000000000000000000	4.00000000000000000000	4.00000000000000000000	4.00000000000000000000	4.00000000000000000000	4.00000000000000000000	4.00000000000000000000	4.00000000000000000000	4.00000000000000000000	4.00000000000000000000	4.00000000000000000000
53.00000000000000000000	0.00000000000000000000	4101.53857421875000000000	4115.38427734375000000000	4151.28173828125000000000	4113.33300781250000000000	4132.82031250000000000000	4128.71777343750000000000	4114.35888671875000000000	4097.94873046875000000000	4107.17919921875000000000	4110.76904296875000000000	4124.61523437500000000000	4120.00000000000000000000	4109.74365234375000000000	4108.71777343750000000000	0.00000000000000000000	10247.00000000000000000000	10224.00000000000000000000	0.00000000000000000000	0.00000000000000000000	0.00000000000000000000	2462.00000000000000000000	58.00000000000000000000	4.00000000000000000000	4.00000000000000000000	4.00000000000000000000	4.00000000000000000000	4.00000000000000000000	4.00000000000000000000	4.00000000000000000000	4.00000000000000000000	4.00000000000000000000	4.00000000000000000000	4.00000000000000000000	4.00000000000000000000	4.00000000000000000000	4.00000000000000000000	4.00000000000000000000	4.00000000000000000000
54.00000000000000000000	0.00000000000000000000	4107.17919921875000000000	4116.41015625000000000000	4150.76904296875000000000	4122.56396484375000000000	4132.30761718750000000000	4124.10253906250000000000	4106.66650390625000000000	4104.61523437500000000000	4112.30761718750000000000	4112.30761718750000000000	4149.74365234375000000000	4137.94873046875000000000	4133.84619140625000000000	4132.30761718750000000000	0.00000000000000000000	10247.00000000000000000000	10224.00000000000000000000	0.00000000000000000000	0.00000000000000000000	0.00000000000000000000	2462.00000000000000000000	66.00000000000000000000	4.00000000000000000000	4.00000000000000000000	4.00000000000000000000	4.00000000000000000000	4.00000000000000000000	4.00000000000000000000	4.00000000000000000000	4.00000000000000000000	4.00000000000000000000	4.00000000000000000000	4.00000000000000000000	4.00000000000000000000	4.00000000000000000000	4.00000000000000000000	4.00000000000000000000	4.00000000000000000000
55.00000000000000000000	0.00000000000000000000	4100.51269531250000000000	4109.74365234375000000000	4161.02539062500000000000	4114.87158203125000000000	4118.46142578125000000000	4112.82031250000000000000	4103.07666015625000000000	4101.02539062500000000000	4113.33300781250000000000	4107.17919921875000000000	4138.46142578125000000000	4131.28173828125000000000	4118.46142578125000000000	4121.02539062500000000000	0.00000000000000000000	10247.00000000000000000000	10224.00000000000000000000	0.00000000000000000000	0.00000000000000000000	0.00000000000000000000	2462.00000000000000000000	74.00000000000000000000	4.00000000000000000000	4.00000000000000000000	4.00000000000000000000	4.00000000000000000000	4.00000000000000000000	4.00000000000000000000	4.00000000000000000000	4.00000000000000000000	4.00000000000000000000	4.00000000000000000000	4.00000000000000000000	4.00000000000000000000	4.00000000000000000000	4.00000000000000000000	4.00000000000000000000	4.00000000000000000000
56.00000000000000000000	0.00000000000000000000	4107.17919921875000000000	4120.51269531250000000000	4154.35888671875000000000	4117.94873046875000000000	4136.92285156250000000000	4137.43603515625000000000	4133.84619140625000000000	4133.84619140625000000000	4152.30761718750000000000	4147.17919921875000000000	4155.38427734375000000000	4148.20507812500000000000	4125.64111328125000000000	4124.10253906250000000000	0.00000000000000000000	10247.00000000000000000000	10224.00000000000000000000	0.00000000000000000000	0.00000000000000000000	0.00000000000000000000	2462.00000000000000000000	83.00000000000000000000	4.00000000000000000000	4.00000000000000000000	4.00000000000000000000	4.00000000000000000000	4.00000000000000000000	4.00000000000000000000	4.00000000000000000000	4.00000000000000000000	4.00000000000000000000	4.00000000000000000000	4.00000000000000000000	4.00000000000000000000	4.00000000000000000000	4.00000000000000000000	4.00000000000000000000	4.00000000000000000000
57.00000000000000000000	0.00000000000000000000	4079.48706054687500000000	4072.30761718750000000000	4160.00000000000000000000	4087.69213867187500000000	4104.10253906250000000000	4109.23046875000000000000	4110.76904296875000000000	4109.23046875000000000000	4127.17919921875000000000	4126.66650390625000000000	4123.58984375000000000000	4118.97412109375000000000	4088.20507812500000000000	4093.33325195312500000000	0.00000000000000000000	10246.00000000000000000000	10224.00000000000000000000	0.00000000000000000000	0.00000000000000000000	0.00000000000000000000	2462.00000000000000000000	91.00000000000000000000	4.00000000000000000000	4.00000000000000000000	4.00000000000000000000	4.00000000000000000000	4.00000000000000000000	4.00000000000000000000	4.00000000000000000000	4.00000000000000000000	4.00000000000000000000	4.00000000000000000000	4.00000000000000000000	4.00000000000000000000	4.00000000000000000000	4.00000000000000000000	4.00000000000000000000	4.00000000000000000000
58.00000000000000000000	0.00000000000000000000	4104.61523437500000000000	4111.79492187500000000000	4153.84619140625000000000	4111.28173828125000000000	4142.05126953125000000000	4141.02539062500000000000	4132.30761718750000000000	4124.61523437500000000000	4140.51269531250000000000	4133.33300781250000000000	4146.66650390625000000000	4133.84619140625000000000	4120.51269531250000000000	4117.43603515625000000000	0.00000000000000000000	10246.00000000000000000000	10224.00000000000000000000	0.00000000000000000000	0.00000000000000000000	0.00000000000000000000	2462.00000000000000000000	99.00000000000000000000	4.00000000000000000000	4.00000000000000000000	4.00000000000000000000	4.00000000000000000000	4.00000000000000000000	4.00000000000000000000	4.00000000000000000000	4.00000000000000000000	4.00000000000000000000	4.00000000000000000000	4.00000000000000000000	4.00000000000000000000	4.00000000000000000000	4.00000000000000000000	4.00000000000000000000	4.00000000000000000000
59.00000000000000000000	0.00000000000000000000	4120.51269531250000000000	4143.07666015625000000000	4151.28173828125000000000	4127.69238281250000000000	4162.56396484375000000000	4156.92285156250000000000	4138.46142578125000000000	4120.51269531250000000000	4136.92285156250000000000	4133.33300781250000000000	4148.71777343750000000000	4132.30761718750000000000	4132.30761718750000000000	4124.10253906250000000000	0.00000000000000000000	10246.00000000000000000000	10225.00000000000000000000	0.00000000000000000000	0.00000000000000000000	0.00000000000000000000	2462.00000000000000000000	106.00000000000000000000	4.00000000000000000000	4.00000000000000000000	4.00000000000000000000	4.00000000000000000000	4.00000000000000000000	4.00000000000000000000	4.00000000000000000000	4.00000000000000000000	4.00000000000000000000	4.00000000000000000000	4.00000000000000000000	4.00000000000000000000	4.00000000000000000000	4.00000000000000000000	4.00000000000000000000	4.00000000000000000000
60.00000000000000000000	0.00000000000000000000	4094.87158203125000000000	4104.61523437500000000000	4155.89746093750000000000	4101.53857421875000000000	4123.07666015625000000000	4120.51269531250000000000	4109.74365234375000000000	4084.61523437500000000000	4100.00000000000000000000	4102.56396484375000000000	4117.94873046875000000000	4107.17919921875000000000	4100.51269531250000000000	4098.46142578125000000000	0.00000000000000000000	10246.00000000000000000000	10225.00000000000000000000	0.00000000000000000000	0.00000000000000000000	0.00000000000000000000	2462.00000000000000000000	114.00000000000000000000	4.00000000000000000000	4.00000000000000000000	4.00000000000000000000	4.00000000000000000000	4.00000000000000000000	4.00000000000000000000	4.00000000000000000000	4.00000000000000000000	4.00000000000000000000	4.00000000000000000000	4.00000000000000000000	4.00000000000000000000	4.00000000000000000000	4.00000000000000000000	4.00000000000000000000	4.00000000000000000000
61.00000000000000000000	0.00000000000000000000	4099.48730468750000000000	4106.15380859375000000000	4145.64111328125000000000	4110.76904296875000000000	4123.07666015625000000000	4118.46142578125000000000	4110.25634765625000000000	4110.25634765625000000000	4120.00000000000000000000	4115.89746093750000000000	4151.28173828125000000000	4137.94873046875000000000	4131.28173828125000000000	4124.10253906250000000000	0.00000000000000000000	10246.00000000000000000000	10223.00000000000000000000	0.00000000000000000000	0.00000000000000000000	0.00000000000000000000	2462.00000000000000000000	121.00000000000000000000	4.00000000000000000000	4.00000000000000000000	4.00000000000000000000	4.00000000000000000000	4.00000000000000000000	4.00000000000000000000	4.00000000000000000000	4.00000000000000000000	4.00000000000000000000	4.00000000000000000000	4.00000000000000000000	4.00000000000000000000	4.00000000000000000000	4.00000000000000000000	4.00000000000000000000	4.00000000000000000000
62.00000000000000000000	0.00000000000000000000	4093.84594726562500000000	4093.84594726562500000000	4161.02539062500000000000	4113.33300781250000000000	4107.69238281250000000000	4102.05126953125000000000	4094.35888671875000000000	4104.61523437500000000000	4106.66650390625000000000	4105.64111328125000000000	4138.46142578125000000000	4132.30761718750000000000	4118.46142578125000000000	4118.46142578125000000000	0.00000000000000000000	10246.00000000000000000000	10223.00000000000000000000	0.00000000000000000000	0.00000000000000000000	0.00000000000000000000	2462.00000000000000000000	128.00000000000000000000	4.00000000000000000000	4.00000000000000000000	4.00000000000000000000	4.00000000000000000000	4.00000000000000000000	4.00000000000000000000	4.00000000000000000000	4.00000000000000000000	4.00000000000000000000	4.00000000000000000000	4.00000000000000000000	4.00000000000000000000	4.00000000000000000000	4.00000000000000000000	4.00000000000000000000	4.00000000000000000000
63.00000000000000000000	0.00000000000000000000	4121.02539062500000000000	4135.38427734375000000000	4166.66650390625000000000	4136.41015625000000000000	4153.33300781250000000000	4150.25634765625000000000	4140.00000000000000000000	4132.82031250000000000000	4141.02539062500000000000	4142.56396484375000000000	4158.46142578125000000000	4149.74365234375000000000	4135.89746093750000000000	4138.46142578125000000000	0.00000000000000000000	10247.00000000000000000000	10225.00000000000000000000	0.00000000000000000000	0.00000000000000000000	0.00000000000000000000	2462.00000000000000000000	137.00000000000000000000	4.00000000000000000000	4.00000000000000000000	4.00000000000000000000	4.00000000000000000000	4.00000000000000000000	4.00000000000000000000	4.00000000000000000000	4.00000000000000000000	4.00000000000000000000	4.00000000000000000000	4.00000000000000000000	4.00000000000000000000	4.00000000000000000000	4.00000000000000000000	4.00000000000000000000	4.00000000000000000000
64.00000000000000000000	0.00000000000000000000	4128.71777343750000000000	4145.12792968750000000000	4160.51269531250000000000	4132.82031250000000000000	4163.07666015625000000000	4163.07666015625000000000	4153.84619140625000000000	4138.46142578125000000000	4157.43603515625000000000	4162.56396484375000000000	4162.05126953125000000000	4149.23046875000000000000	4134.35888671875000000000	4135.38427734375000000000	1127.00000000000000000000	10247.00000000000000000000	10225.00000000000000000000	0.00000000000000000000	0.00000000000000000000	0.00000000000000000000	2462.00000000000000000000	144.00000000000000000000	4.00000000000000000000	4.00000000000000000000	4.00000000000000000000	4.00000000000000000000	4.00000000000000000000	4.00000000000000000000	4.00000000000000000000	4.00000000000000000000	4.00000000000000000000	4.00000000000000000000	4.00000000000000000000	4.00000000000000000000	4.00000000000000000000	4.00000000000000000000	4.00000000000000000000	4.00000000000000000000
65.00000000000000000000	0.00000000000000000000	4107.69238281250000000000	4115.38427734375000000000	4164.61523437500000000000	4109.23046875000000000000	4124.61523437500000000000	4126.15380859375000000000	4122.05126953125000000000	4102.05126953125000000000	4123.58984375000000000000	4128.71777343750000000000	4126.66650390625000000000	4117.94873046875000000000	4105.12792968750000000000	4105.64111328125000000000	2568.00000000000000000000	10248.00000000000000000000	10225.00000000000000000000	0.00000000000000000000	0.00000000000000000000	0.00000000000000000000	2462.00000000000000000000	152.00000000000000000000	4.00000000000000000000	4.00000000000000000000	4.00000000000000000000	4.00000000000000000000	4.00000000000000000000	4.00000000000000000000	4.00000000000000000000	4.00000000000000000000	4.00000000000000000000	4.00000000000000000000	4.00000000000000000000	4.00000000000000000000	4.00000000000000000000	4.00000000000000000000	4.00000000000000000000	4.00000000000000000000
66.00000000000000000000	0.00000000000000000000	4132.82031250000000000000	4150.76904296875000000000	4154.87158203125000000000	4133.84619140625000000000	4152.30761718750000000000	4146.15380859375000000000	4135.38427734375000000000	4121.02539062500000000000	4143.58984375000000000000	4142.05126953125000000000	4161.02539062500000000000	4142.56396484375000000000	4151.79492187500000000000	4140.51269531250000000000	2921.00000000000000000000	10248.00000000000000000000	10225.00000000000000000000	0.00000000000000000000	0.00000000000000000000	0.00000000000000000000	2462.00000000000000000000	159.00000000000000000000	4.00000000000000000000	4.00000000000000000000	4.00000000000000000000	4.00000000000000000000	4.00000000000000000000	4.00000000000000000000	4.00000000000000000000	4.00000000000000000000	4.00000000000000000000	4.00000000000000000000	4.00000000000000000000	4.00000000000000000000	4.00000000000000000000	4.00000000000000000000	4.00000000000000000000	4.00000000000000000000
67.00000000000000000000	0.00000000000000000000	4114.87158203125000000000	4124.10253906250000000000	4156.92285156250000000000	4117.43603515625000000000	4119.48730468750000000000	4110.25634765625000000000	4095.89721679687500000000	4088.71777343750000000000	4106.15380859375000000000	4111.79492187500000000000	4144.10253906250000000000	4123.07666015625000000000	4132.82031250000000000000	4126.15380859375000000000	3433.00000000000000000000	10248.00000000000000000000	10228.00000000000000000000	0.00000000000000000000	0.00000000000000000000	0.00000000000000000000	2462.00000000000000000000	167.00000000000000000000	4.00000000000000000000	4.00000000000000000000	4.00000000000000000000	4.00000000000000000000	4.00000000000000000000	4.00000000000000000000	4.00000000000000000000	4.00000000000000000000	4.00000000000000000000	4.00000000000000000000	4.00000000000000000000	4.00000000000000000000	4.00000000000000000000	4.00000000000000000000	4.00000000000000000000	4.00000000000000000000
68.00000000000000000000	0.00000000000000000000	4103.58984375000000000000	4112.82031250000000000000	4151.28173828125000000000	4109.74365234375000000000	4112.30761718750000000000	4104.10253906250000000000	4094.87158203125000000000	4093.33325195312500000000	4102.56396484375000000000	4111.79492187500000000000	4147.69238281250000000000	4124.61523437500000000000	4122.05126953125000000000	4120.51269531250000000000	3455.00000000000000000000	10248.00000000000000000000	10228.00000000000000000000	0.00000000000000000000	0.00000000000000000000	0.00000000000000000000	2462.00000000000000000000	176.00000000000000000000	4.00000000000000000000	4.00000000000000000000	4.00000000000000000000	4.00000000000000000000	4.00000000000000000000	4.00000000000000000000	4.00000000000000000000	4.00000000000000000000	4.00000000000000000000	4.00000000000000000000	4.00000000000000000000	4.00000000000000000000	4.00000000000000000000	4.00000000000000000000	4.00000000000000000000	4.00000000000000000000
69.00000000000000000000	0.00000000000000000000	4101.02539062500000000000	4112.82031250000000000000	4148.71777343750000000000	4114.35888671875000000000	4123.07666015625000000000	4118.46142578125000000000	4116.41015625000000000000	4126.66650390625000000000	4134.87158203125000000000	4135.38427734375000000000	4166.15380859375000000000	4143.07666015625000000000	4128.20507812500000000000	4130.25634765625000000000	3280.00000000000000000000	10248.00000000000000000000	10228.00000000000000000000	0.00000000000000000000	0.00000000000000000000	0.00000000000000000000	2462.00000000000000000000	184.00000000000000000000	4.00000000000000000000	4.00000000000000000000	4.00000000000000000000	4.00000000000000000000	4.00000000000000000000	4.00000000000000000000	4.00000000000000000000	4.00000000000000000000	4.00000000000000000000	4.00000000000000000000	4.00000000000000000000	4.00000000000000000000	4.00000000000000000000	4.00000000000000000000	4.00000000000000000000	4.00000000000000000000
70.00000000000000000000	0.00000000000000000000	4089.23071289062500000000	4092.82031250000000000000	4162.05126953125000000000	4100.51269531250000000000	4107.17919921875000000000	4109.74365234375000000000	4108.20507812500000000000	4112.30761718750000000000	4122.05126953125000000000	4120.51269531250000000000	4145.64111328125000000000	4127.69238281250000000000	4105.64111328125000000000	4115.38427734375000000000	3169.00000000000000000000	10248.00000000000000000000	10228.00000000000000000000	0.00000000000000000000	0.00000000000000000000	0.00000000000000000000	2462.00000000000000000000	191.00000000000000000000	4.00000000000000000000	4.00000000000000000000	4.00000000000000000000	4.00000000000000000000	4.00000000000000000000	4.00000000000000000000	4.00000000000000000000	4.00000000000000000000	4.00000000000000000000	4.00000000000000000000	4.00000000000000000000	4.00000000000000000000	4.00000000000000000000	4.00000000000000000000	4.00000000000000000000	4.00000000000000000000
71.00000000000000000000	0.00000000000000000000	4119.48730468750000000000	4136.92285156250000000000	4152.30761718750000000000	4122.56396484375000000000	4152.82031250000000000000	4153.33300781250000000000	4136.92285156250000000000	4126.15380859375000000000	4137.43603515625000000000	4141.53857421875000000000	4163.07666015625000000000	4142.05126953125000000000	4129.74365234375000000000	4129.23046875000000000000	3157.00000000000000000000	10247.00000000000000000000	10228.00000000000000000000	0.00000000000000000000	0.00000000000000000000	0.00000000000000000000	2462.00000000000000000000	199.00000000000000000000	4.00000000000000000000	4.00000000000000000000	4.00000000000000000000	4.00000000000000000000	4.00000000000000000000	4.00000000000000000000	4.00000000000000000000	4.00000000000000000000	4.00000000000000000000	4.00000000000000000000	4.00000000000000000000	4.00000000000000000000	4.00000000000000000000	4.00000000000000000000	4.00000000000000000000	4.00000000000000000000
72.00000000000000000000	0.00000000000000000000	4100.00000000000000000000	4117.43603515625000000000	4153.84619140625000000000	4110.76904296875000000000	4133.84619140625000000000	4135.38427734375000000000	4115.89746093750000000000	4085.64086914062500000000	4098.46142578125000000000	4110.25634765625000000000	4112.30761718750000000000	4101.02539062500000000000	4091.28198242187500000000	4087.69213867187500000000	3402.00000000000000000000	10247.00000000000000000000	10228.00000000000000000000	0.00000000000000000000	0.00000000000000000000	0.00000000000000000000	2462.00000000000000000000	206.00000000000000000000	4.00000000000000000000	4.00000000000000000000	4.00000000000000000000	4.00000000000000000000	4.00000000000000000000	4.00000000000000000000	4.00000000000000000000	4.00000000000000000000	4.00000000000000000000	4.00000000000000000000	4.00000000000000000000	4.00000000000000000000	4.00000000000000000000	4.00000000000000000000	4.00000000000000000000	4.00000000000000000000
73.00000000000000000000	0.00000000000000000000	4099.48730468750000000000	4116.92285156250000000000	4156.41015625000000000000	4119.48730468750000000000	4131.79492187500000000000	4130.76904296875000000000	4115.89746093750000000000	4080.51269531250000000000	4093.84594726562500000000	4100.51269531250000000000	4106.15380859375000000000	4094.35888671875000000000	4093.84594726562500000000	4085.12817382812500000000	2961.00000000000000000000	10247.00000000000000000000	10228.00000000000000000000	0.00000000000000000000	0.00000000000000000000	0.00000000000000000000	2462.00000000000000000000	214.00000000000000000000	4.00000000000000000000	4.00000000000000000000	4.00000000000000000000	4.00000000000000000000	4.00000000000000000000	4.00000000000000000000	4.00000000000000000000	4.00000000000000000000	4.00000000000000000000	4.00000000000000000000	4.00000000000000000000	4.00000000000000000000	4.00000000000000000000	4.00000000000000000000	4.00000000000000000000	4.00000000000000000000
74.00000000000000000000	0.00000000000000000000	4125.64111328125000000000	4141.53857421875000000000	4152.30761718750000000000	4145.12792968750000000000	4152.30761718750000000000	4143.07666015625000000000	4126.66650390625000000000	4114.35888671875000000000	4124.61523437500000000000	4125.64111328125000000000	4159.48730468750000000000	4136.41015625000000000000	4140.00000000000000000000	4127.69238281250000000000	3535.00000000000000000000	10247.00000000000000000000	10228.00000000000000000000	0.00000000000000000000	0.00000000000000000000	0.00000000000000000000	2462.00000000000000000000	221.00000000000000000000	4.00000000000000000000	4.00000000000000000000	4.00000000000000000000	4.00000000000000000000	4.00000000000000000000	4.00000000000000000000	4.00000000000000000000	4.00000000000000000000	4.00000000000000000000	4.00000000000000000000	4.00000000000000000000	4.00000000000000000000	4.00000000000000000000	4.00000000000000000000	4.00000000000000000000	4.00000000000000000000
75.00000000000000000000	0.00000000000000000000	4117.43603515625000000000	4116.92285156250000000000	4164.61523437500000000000	4134.87158203125000000000	4127.17919921875000000000	4118.97412109375000000000	4103.07666015625000000000	4108.71777343750000000000	4115.38427734375000000000	4114.35888671875000000000	4163.07666015625000000000	4141.53857421875000000000	4130.76904296875000000000	4126.15380859375000000000	3048.00000000000000000000	10245.00000000000000000000	10227.00000000000000000000	0.00000000000000000000	0.00000000000000000000	0.00000000000000000000	2462.00000000000000000000	229.00000000000000000000	4.00000000000000000000	4.00000000000000000000	4.00000000000000000000	4.00000000000000000000	4.00000000000000000000	4.00000000000000000000	4.00000000000000000000	4.00000000000000000000	4.00000000000000000000	4.00000000000000000000	4.00000000000000000000	4.00000000000000000000	4.00000000000000000000	4.00000000000000000000	4.00000000000000000000	4.00000000000000000000
76.00000000000000000000	0.00000000000000000000	4135.38427734375000000000	4140.00000000000000000000	4163.07666015625000000000	4154.87158203125000000000	4156.41015625000000000000	4148.71777343750000000000	4137.94873046875000000000	4147.69238281250000000000	4159.48730468750000000000	4154.35888671875000000000	4195.38427734375000000000	4172.82031250000000000000	4157.94873046875000000000	4147.69238281250000000000	3522.00000000000000000000	10245.00000000000000000000	10227.00000000000000000000	0.00000000000000000000	0.00000000000000000000	0.00000000000000000000	2462.00000000000000000000	237.00000000000000000000	4.00000000000000000000	4.00000000000000000000	4.00000000000000000000	4.00000000000000000000	4.00000000000000000000	4.00000000000000000000	4.00000000000000000000	4.00000000000000000000	4.00000000000000000000	4.00000000000000000000	4.00000000000000000000	4.00000000000000000000	4.00000000000000000000	4.00000000000000000000	4.00000000000000000000	4.00000000000000000000
77.00000000000000000000	0.00000000000000000000	4116.92285156250000000000	4116.41015625000000000000	4169.23046875000000000000	4137.94873046875000000000	4134.87158203125000000000	4132.82031250000000000000	4132.30761718750000000000	4136.41015625000000000000	4147.69238281250000000000	4149.74365234375000000000	4171.28173828125000000000	4153.84619140625000000000	4126.15380859375000000000	4123.07666015625000000000	3105.00000000000000000000	10246.00000000000000000000	10227.00000000000000000000	0.00000000000000000000	0.00000000000000000000	0.00000000000000000000	2462.00000000000000000000	246.00000000000000000000	4.00000000000000000000	4.00000000000000000000	4.00000000000000000000	4.00000000000000000000	4.00000000000000000000	4.00000000000000000000	4.00000000000000000000	4.00000000000000000000	4.00000000000000000000	4.00000000000000000000	4.00000000000000000000	4.00000000000000000000	4.00000000000000000000	4.00000000000000000000	4.00000000000000000000	4.00000000000000000000
78.00000000000000000000	0.00000000000000000000	4124.10253906250000000000	4126.66650390625000000000	4172.30761718750000000000	4136.92285156250000000000	4141.02539062500000000000	4142.05126953125000000000	4138.97412109375000000000	4134.87158203125000000000	4142.05126953125000000000	4146.66650390625000000000	4170.25634765625000000000	4155.89746093750000000000	4125.64111328125000000000	4125.64111328125000000000	3535.00000000000000000000	10246.00000000000000000000	10227.00000000000000000000	0.00000000000000000000	0.00000000000000000000	0.00000000000000000000	2462.00000000000000000000	254.00000000000000000000	4.00000000000000000000	4.00000000000000000000	4.00000000000000000000	4.00000000000000000000	4.00000000000000000000	4.00000000000000000000	4.00000000000000000000	4.00000000000000000000	4.00000000000000000000	4.00000000000000000000	4.00000000000000000000	4.00000000000000000000	4.00000000000000000000	4.00000000000000000000	4.00000000000000000000	4.00000000000000000000
79.00000000000000000000	0.00000000000000000000	4164.10253906250000000000	4181.02539062500000000000	4164.10253906250000000000	4168.20507812500000000000	4185.12792968750000000000	4178.46142578125000000000	4164.61523437500000000000	4156.41015625000000000000	4168.20507812500000000000	4173.84619140625000000000	4207.17919921875000000000	4186.15380859375000000000	4173.33300781250000000000	4161.53857421875000000000	3048.00000000000000000000	10242.00000000000000000000	10229.00000000000000000000	0.00000000000000000000	0.00000000000000000000	0.00000000000000000000	2462.00000000000000000000	261.00000000000000000000	4.00000000000000000000	4.00000000000000000000	4.00000000000000000000	4.00000000000000000000	4.00000000000000000000	4.00000000000000000000	4.00000000000000000000	4.00000000000000000000	4.00000000000000000000	4.00000000000000000000	4.00000000000000000000	4.00000000000000000000	4.00000000000000000000	4.00000000000000000000	4.00000000000000000000	4.00000000000000000000
80.00000000000000000000	0.00000000000000000000	4141.53857421875000000000	4151.79492187500000000000	4167.17919921875000000000	4144.10253906250000000000	4147.69238281250000000000	4143.58984375000000000000	4129.74365234375000000000	4110.76904296875000000000	4117.43603515625000000000	4134.87158203125000000000	4168.20507812500000000000	4146.15380859375000000000	4140.51269531250000000000	4128.71777343750000000000	3522.00000000000000000000	10242.00000000000000000000	10229.00000000000000000000	0.00000000000000000000	0.00000000000000000000	0.00000000000000000000	2462.00000000000000000000	269.00000000000000000000	4.00000000000000000000	4.00000000000000000000	4.00000000000000000000	4.00000000000000000000	4.00000000000000000000	4.00000000000000000000	4.00000000000000000000	4.00000000000000000000	4.00000000000000000000	4.00000000000000000000	4.00000000000000000000	4.00000000000000000000	4.00000000000000000000	4.00000000000000000000	4.00000000000000000000	4.00000000000000000000
81.00000000000000000000	0.00000000000000000000	4132.30761718750000000000	4143.58984375000000000000	4154.35888671875000000000	4142.05126953125000000000	4148.20507812500000000000	4144.10253906250000000000	4128.71777343750000000000	4123.58984375000000000000	4122.05126953125000000000	4132.82031250000000000000	4181.02539062500000000000	4155.89746093750000000000	4146.66650390625000000000	4136.92285156250000000000	3105.00000000000000000000	10243.00000000000000000000	10228.00000000000000000000	0.00000000000000000000	0.00000000000000000000	0.00000000000000000000	2462.00000000000000000000	276.00000000000000000000	4.00000000000000000000	4.00000000000000000000	4.00000000000000000000	4.00000000000000000000	4.00000000000000000000	4.00000000000000000000	4.00000000000000000000	4.00000000000000000000	4.00000000000000000000	4.00000000000000000000	4.00000000000000000000	4.00000000000000000000	4.00000000000000000000	4.00000000000000000000	4.00000000000000000000	4.00000000000000000000
82.00000000000000000000	0.00000000000000000000	4100.00000000000000000000	4096.41015625000000000000	4148.71777343750000000000	4126.15380859375000000000	4114.87158203125000000000	4108.71777343750000000000	4095.89721679687500000000	4111.28173828125000000000	4110.25634765625000000000	4108.71777343750000000000	4162.56396484375000000000	4144.61523437500000000000	4121.02539062500000000000	4120.00000000000000000000	3535.00000000000000000000	10243.00000000000000000000	10228.00000000000000000000	0.00000000000000000000	0.00000000000000000000	0.00000000000000000000	2462.00000000000000000000	285.00000000000000000000	4.00000000000000000000	4.00000000000000000000	4.00000000000000000000	4.00000000000000000000	4.00000000000000000000	4.00000000000000000000	4.00000000000000000000	4.00000000000000000000	4.00000000000000000000	4.00000000000000000000	4.00000000000000000000	4.00000000000000000000	4.00000000000000000000	4.00000000000000000000	4.00000000000000000000	4.00000000000000000000
83.00000000000000000000	0.00000000000000000000	4077.94873046875000000000	4074.35888671875000000000	4148.71777343750000000000	4110.76904296875000000000	4098.46142578125000000000	4095.89721679687500000000	4086.66650390625000000000	4089.74340820312500000000	4090.25634765625000000000	4089.74340820312500000000	4129.23046875000000000000	4113.33300781250000000000	4090.76904296875000000000	4089.23071289062500000000	3048.00000000000000000000	10244.00000000000000000000	10229.00000000000000000000	0.00000000000000000000	0.00000000000000000000	0.00000000000000000000	2462.00000000000000000000	293.00000000000000000000	4.00000000000000000000	4.00000000000000000000	4.00000000000000000000	4.00000000000000000000	4.00000000000000000000	4.00000000000000000000	4.00000000000000000000	4.00000000000000000000	4.00000000000000000000	4.00000000000000000000	4.00000000000000000000	4.00000000000000000000	4.00000000000000000000	4.00000000000000000000	4.00000000000000000000	4.00000000000000000000
84.00000000000000000000	0.00000000000000000000	4090.76904296875000000000	4106.15380859375000000000	4144.61523437500000000000	4118.46142578125000000000	4129.23046875000000000000	4129.74365234375000000000	4121.53857421875000000000	4113.84619140625000000000	4120.51269531250000000000	4120.00000000000000000000	4136.41015625000000000000	4117.43603515625000000000	4093.33325195312500000000	4087.17944335937500000000	3522.00000000000000000000	10244.00000000000000000000	10229.00000000000000000000	0.00000000000000000000	0.00000000000000000000	0.00000000000000000000	2462.00000000000000000000	301.00000000000000000000	4.00000000000000000000	4.00000000000000000000	4.00000000000000000000	4.00000000000000000000	4.00000000000000000000	4.00000000000000000000	4.00000000000000000000	4.00000000000000000000	4.00000000000000000000	4.00000000000000000000	4.00000000000000000000	4.00000000000000000000	4.00000000000000000000	4.00000000000000000000	4.00000000000000000000	4.00000000000000000000
85.00000000000000000000	0.00000000000000000000	4065.12817382812500000000	4069.74340820312500000000	4159.48730468750000000000	4095.38452148437500000000	4088.71777343750000000000	4096.41015625000000000000	4094.87158203125000000000	4087.17944335937500000000	4098.46142578125000000000	4097.94873046875000000000	4098.46142578125000000000	4091.28198242187500000000	4046.66650390625000000000	4049.74340820312500000000	3105.00000000000000000000	10245.00000000000000000000	10229.00000000000000000000	0.00000000000000000000	0.00000000000000000000	0.00000000000000000000	2462.00000000000000000000	310.00000000000000000000	4.00000000000000000000	4.00000000000000000000	4.00000000000000000000	4.00000000000000000000	4.00000000000000000000	4.00000000000000000000	4.00000000000000000000	4.00000000000000000000	4.00000000000000000000	4.00000000000000000000	4.00000000000000000000	4.00000000000000000000	4.00000000000000000000	4.00000000000000000000	4.00000000000000000000	4.00000000000000000000
86.00000000000000000000	0.00000000000000000000	4087.69213867187500000000	4097.94873046875000000000	4152.82031250000000000000	4118.46142578125000000000	4110.25634765625000000000	4116.92285156250000000000	4106.15380859375000000000	4102.56396484375000000000	4111.79492187500000000000	4111.79492187500000000000	4131.79492187500000000000	4112.82031250000000000000	4087.69213867187500000000	4076.92309570312500000000	3535.00000000000000000000	10245.00000000000000000000	10229.00000000000000000000	0.00000000000000000000	0.00000000000000000000	0.00000000000000000000	2462.00000000000000000000	318.00000000000000000000	4.00000000000000000000	4.00000000000000000000	4.00000000000000000000	4.00000000000000000000	4.00000000000000000000	4.00000000000000000000	4.00000000000000000000	4.00000000000000000000	4.00000000000000000000	4.00000000000000000000	4.00000000000000000000	4.00000000000000000000	4.00000000000000000000	4.00000000000000000000	4.00000000000000000000	4.00000000000000000000
87.00000000000000000000	0.00000000000000000000	4104.10253906250000000000	4117.94873046875000000000	4150.25634765625000000000	4134.35888671875000000000	4127.69238281250000000000	4126.15380859375000000000	4108.20507812500000000000	4101.53857421875000000000	4105.12792968750000000000	4113.84619140625000000000	4152.82031250000000000000	4121.02539062500000000000	4116.92285156250000000000	4097.43603515625000000000	3048.00000000000000000000	10246.00000000000000000000	10229.00000000000000000000	0.00000000000000000000	0.00000000000000000000	0.00000000000000000000	2462.00000000000000000000	325.00000000000000000000	4.00000000000000000000	4.00000000000000000000	4.00000000000000000000	4.00000000000000000000	4.00000000000000000000	4.00000000000000000000	4.00000000000000000000	4.00000000000000000000	4.00000000000000000000	4.00000000000000000000	4.00000000000000000000	4.00000000000000000000	4.00000000000000000000	4.00000000000000000000	4.00000000000000000000	4.00000000000000000000
88.00000000000000000000	0.00000000000000000000	4101.53857421875000000000	4110.25634765625000000000	4165.12792968750000000000	4134.35888671875000000000	4121.02539062500000000000	4115.38427734375000000000	4105.64111328125000000000	4098.97412109375000000000	4100.00000000000000000000	4107.69238281250000000000	4156.41015625000000000000	4127.17919921875000000000	4112.30761718750000000000	4100.00000000000000000000	3522.00000000000000000000	10246.00000000000000000000	10229.00000000000000000000	0.00000000000000000000	0.00000000000000000000	0.00000000000000000000	2462.00000000000000000000	333.00000000000000000000	4.00000000000000000000	4.00000000000000000000	4.00000000000000000000	4.00000000000000000000	4.00000000000000000000	4.00000000000000000000	4.00000000000000000000	4.00000000000000000000	4.00000000000000000000	4.00000000000000000000	4.00000000000000000000	4.00000000000000000000	4.00000000000000000000	4.00000000000000000000	4.00000000000000000000	4.00000000000000000000
89.00000000000000000000	0.00000000000000000000	4128.71777343750000000000	4138.97412109375000000000	4165.64111328125000000000	4160.00000000000000000000	4145.64111328125000000000	4141.02539062500000000000	4137.43603515625000000000	4158.46142578125000000000	4160.51269531250000000000	4154.35888671875000000000	4214.87158203125000000000	4184.61523437500000000000	4157.43603515625000000000	4144.61523437500000000000	3105.00000000000000000000	10246.00000000000000000000	10227.00000000000000000000	0.00000000000000000000	0.00000000000000000000	0.00000000000000000000	2462.00000000000000000000	340.00000000000000000000	4.00000000000000000000	4.00000000000000000000	4.00000000000000000000	4.00000000000000000000	4.00000000000000000000	4.00000000000000000000	4.00000000000000000000	4.00000000000000000000	4.00000000000000000000	4.00000000000000000000	4.00000000000000000000	4.00000000000000000000	4.00000000000000000000	4.00000000000000000000	4.00000000000000000000	4.00000000000000000000
90.00000000000000000000	0.00000000000000000000	4117.94873046875000000000	4118.46142578125000000000	4172.82031250000000000000	4145.12792968750000000000	4118.97412109375000000000	4122.56396484375000000000	4121.02539062500000000000	4152.30761718750000000000	4149.74365234375000000000	4143.58984375000000000000	4201.02539062500000000000	4175.38427734375000000000	4146.15380859375000000000	4136.92285156250000000000	3535.00000000000000000000	10246.00000000000000000000	10227.00000000000000000000	0.00000000000000000000	0.00000000000000000000	0.00000000000000000000	2462.00000000000000000000	348.00000000000000000000	4.00000000000000000000	4.00000000000000000000	4.00000000000000000000	4.00000000000000000000	4.00000000000000000000	4.00000000000000000000	4.00000000000000000000	4.00000000000000000000	4.00000000000000000000	4.00000000000000000000	4.00000000000000000000	4.00000000000000000000	4.00000000000000000000	4.00000000000000000000	4.00000000000000000000	4.00000000000000000000
91.00000000000000000000	0.00000000000000000000	4129.74365234375000000000	4143.07666015625000000000	4166.66650390625000000000	4153.33300781250000000000	4148.20507812500000000000	4153.33300781250000000000	4145.12792968750000000000	4148.71777343750000000000	4149.23046875000000000000	4149.74365234375000000000	4195.38427734375000000000	4170.25634765625000000000	4153.33300781250000000000	4139.48730468750000000000	3048.00000000000000000000	10247.00000000000000000000	10227.00000000000000000000	0.00000000000000000000	0.00000000000000000000	0.00000000000000000000	2462.00000000000000000000	356.00000000000000000000	4.00000000000000000000	4.00000000000000000000	4.00000000000000000000	4.00000000000000000000	4.00000000000000000000	4.00000000000000000000	4.00000000000000000000	4.00000000000000000000	4.00000000000000000000	4.00000000000000000000	4.00000000000000000000	4.00000000000000000000	4.00000000000000000000	4.00000000000000000000	4.00000000000000000000	4.00000000000000000000
91.00000000000000000000	0.00000000000000000000	4129.74365234375000000000	4143.07666015625000000000	4166.66650390625000000000	4153.33300781250000000000	4148.20507812500000000000	4153.33300781250000000000	4145.12792968750000000000	4148.71777343750000000000	4149.23046875000000000000	4149.74365234375000000000	4195.38427734375000000000	4170.25634765625000000000	4153.33300781250000000000	4139.48730468750000000000	3048.00000000000000000000	10247.00000000000000000000	10227.00000000000000000000	0.00000000000000000000	0.00000000000000000000	0.00000000000000000000	2462.00000000000000000000	364.00000000000000000000	4.00000000000000000000	4.00000000000000000000	4.00000000000000000000	4.00000000000000000000	4.00000000000000000000	4.00000000000000000000	4.00000000000000000000	4.00000000000000000000	4.00000000000000000000	4.00000000000000000000	4.00000000000000000000	4.00000000000000000000	4.00000000000000000000	4.00000000000000000000	4.00000000000000000000	4.00000000000000000000
92.00000000000000000000	0.00000000000000000000	4130.76904296875000000000	4147.17919921875000000000	4166.15380859375000000000	4150.25634765625000000000	4159.48730468750000000000	4165.12792968750000000000	4153.33300781250000000000	4136.41015625000000000000	4143.07666015625000000000	4150.76904296875000000000	4174.35888671875000000000	4158.46142578125000000000	4134.35888671875000000000	4123.07666015625000000000	3522.00000000000000000000	10247.00000000000000000000	10227.00000000000000000000	0.00000000000000000000	0.00000000000000000000	0.00000000000000000000	2462.00000000000000000000	373.00000000000000000000	4.00000000000000000000	4.00000000000000000000	4.00000000000000000000	4.00000000000000000000	4.00000000000000000000	4.00000000000000000000	4.00000000000000000000	4.00000000000000000000	4.00000000000000000000	4.00000000000000000000	4.00000000000000000000	4.00000000000000000000	4.00000000000000000000	4.00000000000000000000	4.00000000000000000000	4.00000000000000000000
93.00000000000000000000	0.00000000000000000000	4120.51269531250000000000	4125.12792968750000000000	4169.74365234375000000000	4131.79492187500000000000	4136.92285156250000000000	4146.15380859375000000000	4137.94873046875000000000	4124.61523437500000000000	4127.17919921875000000000	4133.33300781250000000000	4156.41015625000000000000	4143.07666015625000000000	4114.87158203125000000000	4108.20507812500000000000	3105.00000000000000000000	10248.00000000000000000000	10224.00000000000000000000	0.00000000000000000000	0.00000000000000000000	0.00000000000000000000	2462.00000000000000000000	381.00000000000000000000	4.00000000000000000000	4.00000000000000000000	4.00000000000000000000	4.00000000000000000000	4.00000000000000000000	4.00000000000000000000	4.00000000000000000000	4.00000000000000000000	4.00000000000000000000	4.00000000000000000000	4.00000000000000000000	4.00000000000000000000	4.00000000000000000000	4.00000000000000000000	4.00000000000000000000	4.00000000000000000000
94.00000000000000000000	0.00000000000000000000	4130.76904296875000000000	4140.00000000000000000000	4150.76904296875000000000	4143.07666015625000000000	4151.79492187500000000000	4152.30761718750000000000	4137.94873046875000000000	4142.05126953125000000000	4138.97412109375000000000	4135.89746093750000000000	4186.15380859375000000000	4159.48730468750000000000	4153.33300781250000000000	4141.02539062500000000000	3535.00000000000000000000	10248.00000000000000000000	10224.00000000000000000000	0.00000000000000000000	0.00000000000000000000	0.00000000000000000000	2462.00000000000000000000	389.00000000000000000000	4.00000000000000000000	4.00000000000000000000	4.00000000000000000000	4.00000000000000000000	4.00000000000000000000	4.00000000000000000000	4.00000000000000000000	4.00000000000000000000	4.00000000000000000000	4.00000000000000000000	4.00000000000000000000	4.00000000000000000000	4.00000000000000000000	4.00000000000000000000	4.00000000000000000000	4.00000000000000000000
95.00000000000000000000	0.00000000000000000000	4085.64086914062500000000	4085.64086914062500000000	4148.20507812500000000000	4111.28173828125000000000	4102.05126953125000000000	4097.94873046875000000000	4083.07690429687500000000	4086.66650390625000000000	4076.41015625000000000000	4075.89721679687500000000	4128.20507812500000000000	4108.20507812500000000000	4102.56396484375000000000	4096.41015625000000000000	3048.00000000000000000000	10247.00000000000000000000	10225.00000000000000000000	0.00000000000000000000	0.00000000000000000000	0.00000000000000000000	2462.00000000000000000000	398.00000000000000000000	4.00000000000000000000	4.00000000000000000000	4.00000000000000000000	4.00000000000000000000	4.00000000000000000000	4.00000000000000000000	4.00000000000000000000	4.00000000000000000000	4.00000000000000000000	4.00000000000000000000	4.00000000000000000000	4.00000000000000000000	4.00000000000000000000	4.00000000000000000000	4.00000000000000000000	4.00000000000000000000
96.00000000000000000000	0.00000000000000000000	4077.43579101562500000000	4080.00000000000000000000	4146.66650390625000000000	4105.64111328125000000000	4106.15380859375000000000	4105.64111328125000000000	4094.87158203125000000000	4096.92285156250000000000	4088.20507812500000000000	4085.64086914062500000000	4118.46142578125000000000	4103.07666015625000000000	4084.10253906250000000000	4075.89721679687500000000	3522.00000000000000000000	10247.00000000000000000000	10225.00000000000000000000	0.00000000000000000000	0.00000000000000000000	0.00000000000000000000	2462.00000000000000000000	405.00000000000000000000	4.00000000000000000000	4.00000000000000000000	4.00000000000000000000	4.00000000000000000000	4.00000000000000000000	4.00000000000000000000	4.00000000000000000000	4.00000000000000000000	4.00000000000000000000	4.00000000000000000000	4.00000000000000000000	4.00000000000000000000	4.00000000000000000000	4.00000000000000000000	4.00000000000000000000	4.00000000000000000000
97.00000000000000000000	0.00000000000000000000	4088.20507812500000000000	4093.84594726562500000000	4156.41015625000000000000	4116.41015625000000000000	4123.07666015625000000000	4127.17919921875000000000	4121.53857421875000000000	4133.33300781250000000000	4134.35888671875000000000	4128.20507812500000000000	4147.69238281250000000000	4130.76904296875000000000	4096.92285156250000000000	4088.20507812500000000000	3105.00000000000000000000	10245.00000000000000000000	10222.00000000000000000000	0.00000000000000000000	0.00000000000000000000	0.00000000000000000000	2462.00000000000000000000	413.00000000000000000000	4.00000000000000000000	4.00000000000000000000	4.00000000000000000000	4.00000000000000000000	4.00000000000000000000	4.00000000000000000000	4.00000000000000000000	4.00000000000000000000	4.00000000000000000000	4.00000000000000000000	4.00000000000000000000	4.00000000000000000000	4.00000000000000000000	4.00000000000000000000	4.00000000000000000000	4.00000000000000000000
98.00000000000000000000	0.00000000000000000000	4096.41015625000000000000	4102.05126953125000000000	4176.41015625000000000000	4121.53857421875000000000	4124.10253906250000000000	4129.74365234375000000000	4121.53857421875000000000	4125.64111328125000000000	4129.23046875000000000000	4129.23046875000000000000	4156.92285156250000000000	4137.43603515625000000000	4101.53857421875000000000	4094.87158203125000000000	3535.00000000000000000000	10245.00000000000000000000	10222.00000000000000000000	0.00000000000000000000	0.00000000000000000000	0.00000000000000000000	2462.00000000000000000000	420.00000000000000000000	4.00000000000000000000	4.00000000000000000000	4.00000000000000000000	4.00000000000000000000	4.00000000000000000000	4.00000000000000000000	4.00000000000000000000	4.00000000000000000000	4.00000000000000000000	4.00000000000000000000	4.00000000000000000000	4.00000000000000000000	4.00000000000000000000	4.00000000000000000000	4.00000000000000000000	4.00000000000000000000
99.00000000000000000000	0.00000000000000000000	4144.61523437500000000000	4162.56396484375000000000	4163.07666015625000000000	4158.97412109375000000000	4176.92285156250000000000	4174.35888671875000000000	4153.84619140625000000000	4147.69238281250000000000	4149.74365234375000000000	4156.92285156250000000000	4195.89746093750000000000	4166.66650390625000000000	4147.69238281250000000000	4128.20507812500000000000	3048.00000000000000000000	10245.00000000000000000000	10223.00000000000000000000	0.00000000000000000000	0.00000000000000000000	0.00000000000000000000	2462.00000000000000000000	427.00000000000000000000	4.00000000000000000000	4.00000000000000000000	4.00000000000000000000	4.00000000000000000000	4.00000000000000000000	4.00000000000000000000	4.00000000000000000000	4.00000000000000000000	4.00000000000000000000	4.00000000000000000000	4.00000000000000000000	4.00000000000000000000	4.00000000000000000000	4.00000000000000000000	4.00000000000000000000	4.00000000000000000000
100.00000000000000000000	0.00000000000000000000	4128.20507812500000000000	4133.84619140625000000000	4160.51269531250000000000	4144.10253906250000000000	4145.12792968750000000000	4140.00000000000000000000	4122.56396484375000000000	4106.15380859375000000000	4102.05126953125000000000	4121.53857421875000000000	4151.79492187500000000000	4128.71777343750000000000	4115.38427734375000000000	4097.43603515625000000000	3522.00000000000000000000	10245.00000000000000000000	10223.00000000000000000000	0.00000000000000000000	0.00000000000000000000	0.00000000000000000000	2462.00000000000000000000	435.00000000000000000000	4.00000000000000000000	4.00000000000000000000	4.00000000000000000000	4.00000000000000000000	4.00000000000000000000	4.00000000000000000000	4.00000000000000000000	4.00000000000000000000	4.00000000000000000000	4.00000000000000000000	4.00000000000000000000	4.00000000000000000000	4.00000000000000000000	4.00000000000000000000	4.00000000000000000000	4.00000000000000000000
101.00000000000000000000	0.00000000000000000000	4122.56396484375000000000	4127.69238281250000000000	4162.56396484375000000000	4144.61523437500000000000	4134.87158203125000000000	4130.76904296875000000000	4120.00000000000000000000	4106.15380859375000000000	4102.05126953125000000000	4115.89746093750000000000	4160.51269531250000000000	4137.43603515625000000000	4126.66650390625000000000	4114.35888671875000000000	3105.00000000000000000000	10246.00000000000000000000	10225.00000000000000000000	0.00000000000000000000	0.00000000000000000000	0.00000000000000000000	2462.00000000000000000000	442.00000000000000000000	4.00000000000000000000	4.00000000000000000000	4.00000000000000000000	4.00000000000000000000	4.00000000000000000000	4.00000000000000000000	4.00000000000000000000	4.00000000000000000000	4.00000000000000000000	4.00000000000000000000	4.00000000000000000000	4.00000000000000000000	4.00000000000000000000	4.00000000000000000000	4.00000000000000000000	4.00000000000000000000
102.00000000000000000000	0.00000000000000000000	4134.35888671875000000000	4137.94873046875000000000	4158.46142578125000000000	4156.41015625000000000000	4134.87158203125000000000	4132.30761718750000000000	4120.51269531250000000000	4134.87158203125000000000	4129.23046875000000000000	4133.33300781250000000000	4203.07666015625000000000	4174.35888671875000000000	4159.48730468750000000000	4152.30761718750000000000	3535.00000000000000000000	10246.00000000000000000000	10225.00000000000000000000	0.00000000000000000000	0.00000000000000000000	0.00000000000000000000	2462.00000000000000000000	449.00000000000000000000	4.00000000000000000000	4.00000000000000000000	4.00000000000000000000	4.00000000000000000000	4.00000000000000000000	4.00000000000000000000	4.00000000000000000000	4.00000000000000000000	4.00000000000000000000	4.00000000000000000000	4.00000000000000000000	4.00000000000000000000	4.00000000000000000000	4.00000000000000000000	4.00000000000000000000	4.00000000000000000000
103.00000000000000000000	0.00000000000000000000	4118.46142578125000000000	4111.28173828125000000000	4165.64111328125000000000	4137.43603515625000000000	4100.00000000000000000000	4102.05126953125000000000	4095.38452148437500000000	4114.87158203125000000000	4107.17919921875000000000	4112.30761718750000000000	4170.76904296875000000000	4150.25634765625000000000	4128.71777343750000000000	4128.71777343750000000000	3048.00000000000000000000	10247.00000000000000000000	10227.00000000000000000000	0.00000000000000000000	0.00000000000000000000	0.00000000000000000000	2462.00000000000000000000	457.00000000000000000000	4.00000000000000000000	4.00000000000000000000	4.00000000000000000000	4.00000000000000000000	4.00000000000000000000	4.00000000000000000000	4.00000000000000000000	4.00000000000000000000	4.00000000000000000000	4.00000000000000000000	4.00000000000000000000	4.00000000000000000000	4.00000000000000000000	4.00000000000000000000	4.00000000000000000000	4.00000000000000000000
104.00000000000000000000	0.00000000000000000000	4134.87158203125000000000	4145.12792968750000000000	4159.48730468750000000000	4152.30761718750000000000	4142.05126953125000000000	4144.61523437500000000000	4136.92285156250000000000	4141.53857421875000000000	4143.58984375000000000000	4148.71777343750000000000	4175.38427734375000000000	4162.56396484375000000000	4142.56396484375000000000	4135.38427734375000000000	3522.00000000000000000000	10247.00000000000000000000	10227.00000000000000000000	0.00000000000000000000	0.00000000000000000000	0.00000000000000000000	2462.00000000000000000000	464.00000000000000000000	4.00000000000000000000	4.00000000000000000000	4.00000000000000000000	4.00000000000000000000	4.00000000000000000000	4.00000000000000000000	4.00000000000000000000	4.00000000000000000000	4.00000000000000000000	4.00000000000000000000	4.00000000000000000000	4.00000000000000000000	4.00000000000000000000	4.00000000000000000000	4.00000000000000000000	4.00000000000000000000
105.00000000000000000000	0.00000000000000000000	4113.33300781250000000000	4123.07666015625000000000	4162.05126953125000000000	4130.25634765625000000000	4130.25634765625000000000	4134.87158203125000000000	4126.15380859375000000000	4123.07666015625000000000	4125.64111328125000000000	4134.87158203125000000000	4138.97412109375000000000	4138.46142578125000000000	4103.58984375000000000000	4103.07666015625000000000	3105.00000000000000000000	10246.00000000000000000000	10229.00000000000000000000	0.00000000000000000000	0.00000000000000000000	0.00000000000000000000	2462.00000000000000000000	472.00000000000000000000	4.00000000000000000000	4.00000000000000000000	4.00000000000000000000	4.00000000000000000000	4.00000000000000000000	4.00000000000000000000	4.00000000000000000000	4.00000000000000000000	4.00000000000000000000	4.00000000000000000000	4.00000000000000000000	4.00000000000000000000	4.00000000000000000000	4.00000000000000000000	4.00000000000000000000	4.00000000000000000000
106.00000000000000000000	0.00000000000000000000	4103.58984375000000000000	4108.20507812500000000000	4155.89746093750000000000	4116.92285156250000000000	4118.97412109375000000000	4118.97412109375000000000	4108.71777343750000000000	4103.58984375000000000000	4096.92285156250000000000	4104.61523437500000000000	4115.38427734375000000000	4116.41015625000000000000	4087.69213867187500000000	4083.07690429687500000000	3535.00000000000000000000	10246.00000000000000000000	10229.00000000000000000000	0.00000000000000000000	0.00000000000000000000	0.00000000000000000000	2462.00000000000000000000	479.00000000000000000000	4.00000000000000000000	4.00000000000000000000	4.00000000000000000000	4.00000000000000000000	4.00000000000000000000	4.00000000000000000000	4.00000000000000000000	4.00000000000000000000	4.00000000000000000000	4.00000000000000000000	4.00000000000000000000	4.00000000000000000000	4.00000000000000000000	4.00000000000000000000	4.00000000000000000000	4.00000000000000000000
107.00000000000000000000	0.00000000000000000000	4102.56396484375000000000	4105.12792968750000000000	4142.56396484375000000000	4120.51269531250000000000	4121.02539062500000000000	4111.79492187500000000000	4100.51269531250000000000	4091.28198242187500000000	4082.56396484375000000000	4090.25634765625000000000	4105.64111328125000000000	4105.64111328125000000000	4100.51269531250000000000	4082.05126953125000000000	3048.00000000000000000000	10247.00000000000000000000	10230.00000000000000000000	0.00000000000000000000	0.00000000000000000000	0.00000000000000000000	2462.00000000000000000000	486.00000000000000000000	4.00000000000000000000	4.00000000000000000000	4.00000000000000000000	4.00000000000000000000	4.00000000000000000000	4.00000000000000000000	4.00000000000000000000	4.00000000000000000000	4.00000000000000000000	4.00000000000000000000	4.00000000000000000000	4.00000000000000000000	4.00000000000000000000	4.00000000000000000000	4.00000000000000000000	4.00000000000000000000
108.00000000000000000000	0.00000000000000000000	4077.43579101562500000000	4065.64086914062500000000	4150.76904296875000000000	4094.87158203125000000000	4088.20507812500000000000	4079.48706054687500000000	4073.33325195312500000000	4056.41015625000000000000	4043.07690429687500000000	4053.33325195312500000000	4065.64086914062500000000	4080.00000000000000000000	4068.71777343750000000000	4059.48706054687500000000	3522.00000000000000000000	10247.00000000000000000000	10230.00000000000000000000	0.00000000000000000000	0.00000000000000000000	0.00000000000000000000	2462.00000000000000000000	494.00000000000000000000	4.00000000000000000000	4.00000000000000000000	4.00000000000000000000	4.00000000000000000000	4.00000000000000000000	4.00000000000000000000	4.00000000000000000000	4.00000000000000000000	4.00000000000000000000	4.00000000000000000000	4.00000000000000000000	4.00000000000000000000	4.00000000000000000000	4.00000000000000000000	4.00000000000000000000	4.00000000000000000000
109.00000000000000000000	0.00000000000000000000	4115.38427734375000000000	4109.23046875000000000000	4153.84619140625000000000	4121.53857421875000000000	4128.20507812500000000000	4118.97412109375000000000	4110.25634765625000000000	4112.82031250000000000000	4099.48730468750000000000	4093.33325195312500000000	4125.12792968750000000000	4141.02539062500000000000	4118.46142578125000000000	4109.23046875000000000000	3105.00000000000000000000	10249.00000000000000000000	10230.00000000000000000000	0.00000000000000000000	0.00000000000000000000	0.00000000000000000000	2462.00000000000000000000	502.00000000000000000000	4.00000000000000000000	4.00000000000000000000	4.00000000000000000000	4.00000000000000000000	4.00000000000000000000	4.00000000000000000000	4.00000000000000000000	4.00000000000000000000	4.00000000000000000000	4.00000000000000000000	4.00000000000000000000	4.00000000000000000000	4.00000000000000000000	4.00000000000000000000	4.00000000000000000000	4.00000000000000000000
110.00000000000000000000	0.00000000000000000000	4117.94873046875000000000	4104.10253906250000000000	4168.71777343750000000000	4126.66650390625000000000	4118.97412109375000000000	4108.71777343750000000000	4104.61523437500000000000	4128.71777343750000000000	4122.56396484375000000000	4106.15380859375000000000	4148.20507812500000000000	4164.10253906250000000000	4130.25634765625000000000	4124.61523437500000000000	3535.00000000000000000000	10249.00000000000000000000	10230.00000000000000000000	0.00000000000000000000	0.00000000000000000000	0.00000000000000000000	2462.00000000000000000000	510.00000000000000000000	4.00000000000000000000	4.00000000000000000000	4.00000000000000000000	4.00000000000000000000	4.00000000000000000000	4.00000000000000000000	4.00000000000000000000	4.00000000000000000000	4.00000000000000000000	4.00000000000000000000	4.00000000000000000000	4.00000000000000000000	4.00000000000000000000	4.00000000000000000000	4.00000000000000000000	4.00000000000000000000
111.00000000000000000000	0.00000000000000000000	4108.71777343750000000000	4095.38452148437500000000	4171.79492187500000000000	4121.53857421875000000000	4117.43603515625000000000	4107.69238281250000000000	4107.17919921875000000000	4120.00000000000000000000	4116.92285156250000000000	4108.71777343750000000000	4143.07666015625000000000	4156.92285156250000000000	4123.07666015625000000000	4119.48730468750000000000	3048.00000000000000000000	10251.00000000000000000000	10230.00000000000000000000	0.00000000000000000000	0.00000000000000000000	0.00000000000000000000	2462.00000000000000000000	519.00000000000000000000	4.00000000000000000000	4.00000000000000000000	4.00000000000000000000	4.00000000000000000000	4.00000000000000000000	4.00000000000000000000	4.00000000000000000000	4.00000000000000000000	4.00000000000000000000	4.00000000000000000000	4.00000000000000000000	4.00000000000000000000	4.00000000000000000000	4.00000000000000000000	4.00000000000000000000	4.00000000000000000000
112.00000000000000000000	0.00000000000000000000	4131.28173828125000000000	4135.38427734375000000000	4165.12792968750000000000	4138.46142578125000000000	4158.46142578125000000000	4148.71777343750000000000	4142.56396484375000000000	4137.94873046875000000000	4135.38427734375000000000	4136.41015625000000000000	4154.87158203125000000000	4168.20507812500000000000	4140.00000000000000000000	4131.28173828125000000000	3522.00000000000000000000	10251.00000000000000000000	10230.00000000000000000000	0.00000000000000000000	0.00000000000000000000	0.00000000000000000000	2462.00000000000000000000	527.00000000000000000000	4.00000000000000000000	4.00000000000000000000	4.00000000000000000000	4.00000000000000000000	4.00000000000000000000	4.00000000000000000000	4.00000000000000000000	4.00000000000000000000	4.00000000000000000000	4.00000000000000000000	4.00000000000000000000	4.00000000000000000000	4.00000000000000000000	4.00000000000000000000	4.00000000000000000000	4.00000000000000000000
113.00000000000000000000	0.00000000000000000000	4127.17919921875000000000	4123.07666015625000000000	4176.92285156250000000000	4127.17919921875000000000	4136.92285156250000000000	4130.76904296875000000000	4127.17919921875000000000	4108.71777343750000000000	4111.28173828125000000000	4113.84619140625000000000	4121.53857421875000000000	4145.12792968750000000000	4110.25634765625000000000	4105.64111328125000000000	3105.00000000000000000000	10251.00000000000000000000	10230.00000000000000000000	0.00000000000000000000	0.00000000000000000000	0.00000000000000000000	2462.00000000000000000000	536.00000000000000000000	4.00000000000000000000	4.00000000000000000000	4.00000000000000000000	4.00000000000000000000	4.00000000000000000000	4.00000000000000000000	4.00000000000000000000	4.00000000000000000000	4.00000000000000000000	4.00000000000000000000	4.00000000000000000000	4.00000000000000000000	4.00000000000000000000	4.00000000000000000000	4.00000000000000000000	4.00000000000000000000
114.00000000000000000000	0.00000000000000000000	4151.28173828125000000000	4145.12792968750000000000	4166.66650390625000000000	4150.25634765625000000000	4160.00000000000000000000	4148.20507812500000000000	4140.00000000000000000000	4128.71777343750000000000	4134.87158203125000000000	4127.17919921875000000000	4160.00000000000000000000	4174.35888671875000000000	4148.20507812500000000000	4142.05126953125000000000	3535.00000000000000000000	10251.00000000000000000000	10230.00000000000000000000	0.00000000000000000000	0.00000000000000000000	0.00000000000000000000	2462.00000000000000000000	544.00000000000000000000	4.00000000000000000000	4.00000000000000000000	4.00000000000000000000	4.00000000000000000000	4.00000000000000000000	4.00000000000000000000	4.00000000000000000000	4.00000000000000000000	4.00000000000000000000	4.00000000000000000000	4.00000000000000000000	4.00000000000000000000	4.00000000000000000000	4.00000000000000000000	4.00000000000000000000	4.00000000000000000000
115.00000000000000000000	0.00000000000000000000	4153.84619140625000000000	4139.48730468750000000000	4162.56396484375000000000	4153.33300781250000000000	4150.76904296875000000000	4135.89746093750000000000	4120.51269531250000000000	4121.53857421875000000000	4119.48730468750000000000	4110.25634765625000000000	4164.61523437500000000000	4176.41015625000000000000	4156.41015625000000000000	4155.38427734375000000000	3048.00000000000000000000	10249.00000000000000000000	10228.00000000000000000000	0.00000000000000000000	0.00000000000000000000	0.00000000000000000000	2462.00000000000000000000	552.00000000000000000000	4.00000000000000000000	4.00000000000000000000	4.00000000000000000000	4.00000000000000000000	4.00000000000000000000	4.00000000000000000000	4.00000000000000000000	4.00000000000000000000	4.00000000000000000000	4.00000000000000000000	4.00000000000000000000	4.00000000000000000000	4.00000000000000000000	4.00000000000000000000	4.00000000000000000000	4.00000000000000000000
116.00000000000000000000	0.00000000000000000000	4156.41015625000000000000	4145.12792968750000000000	4170.25634765625000000000	4153.84619140625000000000	4147.69238281250000000000	4134.35888671875000000000	4121.02539062500000000000	4120.51269531250000000000	4111.28173828125000000000	4102.05126953125000000000	4151.79492187500000000000	4170.25634765625000000000	4149.74365234375000000000	4148.71777343750000000000	3522.00000000000000000000	10249.00000000000000000000	10228.00000000000000000000	0.00000000000000000000	0.00000000000000000000	0.00000000000000000000	2462.00000000000000000000	561.00000000000000000000	4.00000000000000000000	4.00000000000000000000	4.00000000000000000000	4.00000000000000000000	4.00000000000000000000	4.00000000000000000000	4.00000000000000000000	4.00000000000000000000	4.00000000000000000000	4.00000000000000000000	4.00000000000000000000	4.00000000000000000000	4.00000000000000000000	4.00000000000000000000	4.00000000000000000000	4.00000000000000000000
117.00000000000000000000	0.00000000000000000000	4175.89746093750000000000	4175.38427734375000000000	4168.71777343750000000000	4177.94873046875000000000	4184.61523437500000000000	4171.79492187500000000000	4162.56396484375000000000	4172.30761718750000000000	4167.17919921875000000000	4151.79492187500000000000	4186.15380859375000000000	4203.58984375000000000000	4180.51269531250000000000	4176.41015625000000000000	3105.00000000000000000000	10247.00000000000000000000	10225.00000000000000000000	0.00000000000000000000	0.00000000000000000000	0.00000000000000000000	2462.00000000000000000000	569.00000000000000000000	4.00000000000000000000	4.00000000000000000000	4.00000000000000000000	4.00000000000000000000	4.00000000000000000000	4.00000000000000000000	4.00000000000000000000	4.00000000000000000000	4.00000000000000000000	4.00000000000000000000	4.00000000000000000000	4.00000000000000000000	4.00000000000000000000	4.00000000000000000000	4.00000000000000000000	4.00000000000000000000
118.00000000000000000000	0.00000000000000000000	4157.94873046875000000000	4142.56396484375000000000	4181.02539062500000000000	4165.12792968750000000000	4165.64111328125000000000	4159.48730468750000000000	4155.38427734375000000000	4165.64111328125000000000	4158.97412109375000000000	4143.58984375000000000000	4167.17919921875000000000	4193.84619140625000000000	4157.94873046875000000000	4165.12792968750000000000	3535.00000000000000000000	10247.00000000000000000000	10225.00000000000000000000	0.00000000000000000000	0.00000000000000000000	0.00000000000000000000	2462.00000000000000000000	577.00000000000000000000	4.00000000000000000000	4.00000000000000000000	4.00000000000000000000	4.00000000000000000000	4.00000000000000000000	4.00000000000000000000	4.00000000000000000000	4.00000000000000000000	4.00000000000000000000	4.00000000000000000000	4.00000000000000000000	4.00000000000000000000	4.00000000000000000000	4.00000000000000000000	4.00000000000000000000	4.00000000000000000000
119.00000000000000000000	0.00000000000000000000	4177.94873046875000000000	4177.94873046875000000000	4173.33300781250000000000	4184.10253906250000000000	4205.12792968750000000000	4192.30761718750000000000	4183.58984375000000000000	4176.41015625000000000000	4168.71777343750000000000	4155.38427734375000000000	4180.00000000000000000000	4203.07666015625000000000	4177.43603515625000000000	4176.41015625000000000000	3048.00000000000000000000	10244.00000000000000000000	10223.00000000000000000000	0.00000000000000000000	0.00000000000000000000	0.00000000000000000000	2462.00000000000000000000	585.00000000000000000000	4.00000000000000000000	4.00000000000000000000	4.00000000000000000000	4.00000000000000000000	4.00000000000000000000	4.00000000000000000000	4.00000000000000000000	4.00000000000000000000	4.00000000000000000000	4.00000000000000000000	4.00000000000000000000	4.00000000000000000000	4.00000000000000000000	4.00000000000000000000	4.00000000000000000000	4.00000000000000000000
120.00000000000000000000	0.00000000000000000000	4167.69238281250000000000	4180.51269531250000000000	4165.12792968750000000000	4178.46142578125000000000	4203.07666015625000000000	4181.02539062500000000000	4171.79492187500000000000	4148.20507812500000000000	4146.66650390625000000000	4143.07666015625000000000	4152.82031250000000000000	4172.82031250000000000000	4154.35888671875000000000	4146.15380859375000000000	3522.00000000000000000000	10244.00000000000000000000	10223.00000000000000000000	0.00000000000000000000	0.00000000000000000000	0.00000000000000000000	2462.00000000000000000000	593.00000000000000000000	4.00000000000000000000	4.00000000000000000000	4.00000000000000000000	4.00000000000000000000	4.00000000000000000000	4.00000000000000000000	4.00000000000000000000	4.00000000000000000000	4.00000000000000000000	4.00000000000000000000	4.00000000000000000000	4.00000000000000000000	4.00000000000000000000	4.00000000000000000000	4.00000000000000000000	4.00000000000000000000
121.00000000000000000000	0.00000000000000000000	4144.10253906250000000000	4147.17919921875000000000	4169.23046875000000000000	4160.00000000000000000000	4167.69238281250000000000	4154.87158203125000000000	4144.61523437500000000000	4129.74365234375000000000	4127.69238281250000000000	4126.15380859375000000000	4137.43603515625000000000	4156.92285156250000000000	4134.87158203125000000000	4125.12792968750000000000	3105.00000000000000000000	10242.00000000000000000000	10223.00000000000000000000	0.00000000000000000000	0.00000000000000000000	0.00000000000000000000	2462.00000000000000000000	600.00000000000000000000	4.00000000000000000000	4.00000000000000000000	4.00000000000000000000	4.00000000000000000000	4.00000000000000000000	4.00000000000000000000	4.00000000000000000000	4.00000000000000000000	4.00000000000000000000	4.00000000000000000000	4.00000000000000000000	4.00000000000000000000	4.00000000000000000000	4.00000000000000000000	4.00000000000000000000	4.00000000000000000000
122.00000000000000000000	0.00000000000000000000	4168.20507812500000000000	4164.61523437500000000000	4160.51269531250000000000	4182.56396484375000000000	4185.64111328125000000000	4175.38427734375000000000	4160.51269531250000000000	4175.89746093750000000000	4169.74365234375000000000	4156.92285156250000000000	4202.05126953125000000000	4209.23046875000000000000	4190.25634765625000000000	4177.43603515625000000000	3535.00000000000000000000	10242.00000000000000000000	10223.00000000000000000000	0.00000000000000000000	0.00000000000000000000	0.00000000000000000000	2462.00000000000000000000	607.00000000000000000000	4.00000000000000000000	4.00000000000000000000	4.00000000000000000000	4.00000000000000000000	4.00000000000000000000	4.00000000000000000000	4.00000000000000000000	4.00000000000000000000	4.00000000000000000000	4.00000000000000000000	4.00000000000000000000	4.00000000000000000000	4.00000000000000000000	4.00000000000000000000	4.00000000000000000000	4.00000000000000000000
123.00000000000000000000	0.00000000000000000000	4166.66650390625000000000	4151.28173828125000000000	4171.28173828125000000000	4180.51269531250000000000	4167.17919921875000000000	4153.33300781250000000000	4143.58984375000000000000	4162.05126953125000000000	4152.82031250000000000000	4138.46142578125000000000	4193.84619140625000000000	4204.10253906250000000000	4181.02539062500000000000	4179.48730468750000000000	3048.00000000000000000000	10240.00000000000000000000	10222.00000000000000000000	0.00000000000000000000	0.00000000000000000000	0.00000000000000000000	2462.00000000000000000000	615.00000000000000000000	4.00000000000000000000	4.00000000000000000000	4.00000000000000000000	4.00000000000000000000	4.00000000000000000000	4.00000000000000000000	4.00000000000000000000	4.00000000000000000000	4.00000000000000000000	4.00000000000000000000	4.00000000000000000000	4.00000000000000000000	4.00000000000000000000	4.00000000000000000000	4.00000000000000000000	4.00000000000000000000
124.00000000000000000000	0.00000000000000000000	4196.41015625000000000000	4195.38427734375000000000	4179.48730468750000000000	4204.61523437500000000000	4205.12792968750000000000	4192.30761718750000000000	4183.58984375000000000000	4192.30761718750000000000	4185.64111328125000000000	4172.30761718750000000000	4211.79492187500000000000	4229.23046875000000000000	4203.58984375000000000000	4202.05126953125000000000	3522.00000000000000000000	10240.00000000000000000000	10222.00000000000000000000	0.00000000000000000000	0.00000000000000000000	0.00000000000000000000	2462.00000000000000000000	622.00000000000000000000	4.00000000000000000000	4.00000000000000000000	4.00000000000000000000	4.00000000000000000000	4.00000000000000000000	4.00000000000000000000	4.00000000000000000000	4.00000000000000000000	4.00000000000000000000	4.00000000000000000000	4.00000000000000000000	4.00000000000000000000	4.00000000000000000000	4.00000000000000000000	4.00000000000000000000	4.00000000000000000000
125.00000000000000000000	0.00000000000000000000	4210.25634765625000000000	4212.82031250000000000000	4185.12792968750000000000	4211.79492187500000000000	4220.51269531250000000000	4214.35888671875000000000	4205.12792968750000000000	4220.51269531250000000000	4215.89746093750000000000	4204.10253906250000000000	4224.61523437500000000000	4248.20507812500000000000	4211.79492187500000000000	4208.71777343750000000000	3105.00000000000000000000	10240.00000000000000000000	10222.00000000000000000000	0.00000000000000000000	0.00000000000000000000	0.00000000000000000000	2462.00000000000000000000	630.00000000000000000000	4.00000000000000000000	4.00000000000000000000	4.00000000000000000000	4.00000000000000000000	4.00000000000000000000	4.00000000000000000000	4.00000000000000000000	4.00000000000000000000	4.00000000000000000000	4.00000000000000000000	4.00000000000000000000	4.00000000000000000000	4.00000000000000000000	4.00000000000000000000	4.00000000000000000000	4.00000000000000000000
126.00000000000000000000	0.00000000000000000000	4208.71777343750000000000	4208.71777343750000000000	4191.28173828125000000000	4209.23046875000000000000	4216.41015625000000000000	4209.74365234375000000000	4202.05126953125000000000	4217.94873046875000000000	4211.79492187500000000000	4200.51269531250000000000	4218.46142578125000000000	4243.07666015625000000000	4207.17919921875000000000	4203.58984375000000000000	3535.00000000000000000000	10240.00000000000000000000	10222.00000000000000000000	0.00000000000000000000	0.00000000000000000000	0.00000000000000000000	2462.00000000000000000000	637.00000000000000000000	4.00000000000000000000	4.00000000000000000000	4.00000000000000000000	4.00000000000000000000	4.00000000000000000000	4.00000000000000000000	4.00000000000000000000	4.00000000000000000000	4.00000000000000000000	4.00000000000000000000	4.00000000000000000000	4.00000000000000000000	4.00000000000000000000	4.00000000000000000000	4.00000000000000000000	4.00000000000000000000
127.00000000000000000000	0.00000000000000000000	4252.30761718750000000000	4269.74365234375000000000	4182.56396484375000000000	4250.76904296875000000000	4273.33300781250000000000	4257.43603515625000000000	4242.05126953125000000000	4247.69238281250000000000	4244.10253906250000000000	4231.28173828125000000000	4261.02539062500000000000	4276.92285156250000000000	4267.69238281250000000000	4250.76904296875000000000	51.00000000000000000000	10243.00000000000000000000	10223.00000000000000000000	0.00000000000000000000	0.00000000000000000000	0.00000000000000000000	2462.00000000000000000000	646.00000000000000000000	4.00000000000000000000	4.00000000000000000000	4.00000000000000000000	4.00000000000000000000	4.00000000000000000000	4.00000000000000000000	4.00000000000000000000	4.00000000000000000000	4.00000000000000000000	4.00000000000000000000	4.00000000000000000000	4.00000000000000000000	4.00000000000000000000	4.00000000000000000000	4.00000000000000000000	4.00000000000000000000
0.00000000000000000000	0.00000000000000000000	4235.89746093750000000000	4246.66650390625000000000	4188.20507812500000000000	4230.76904296875000000000	4250.25634765625000000000	4237.43603515625000000000	4220.00000000000000000000	4212.82031250000000000000	4207.17919921875000000000	4197.43603515625000000000	4230.76904296875000000000	4249.74365234375000000000	4245.64111328125000000000	4233.33300781250000000000	1089.00000000000000000000	10243.00000000000000000000	10223.00000000000000000000	0.00000000000000000000	0.00000000000000000000	0.00000000000000000000	2462.00000000000000000000	653.00000000000000000000	4.00000000000000000000	4.00000000000000000000	4.00000000000000000000	4.00000000000000000000	4.00000000000000000000	4.00000000000000000000	4.00000000000000000000	4.00000000000000000000	4.00000000000000000000	4.00000000000000000000	4.00000000000000000000	4.00000000000000000000	4.00000000000000000000	4.00000000000000000000	4.00000000000000000000	4.00000000000000000000
1.00000000000000000000	0.00000000000000000000	4219.48730468750000000000	4226.15380859375000000000	4180.51269531250000000000	4215.89746093750000000000	4240.00000000000000000000	4236.41015625000000000000	4220.51269531250000000000	4225.64111328125000000000	4214.35888671875000000000	4195.89746093750000000000	4241.02539062500000000000	4256.92285156250000000000	4243.58984375000000000000	4232.82031250000000000000	2625.00000000000000000000	10243.00000000000000000000	10223.00000000000000000000	0.00000000000000000000	0.00000000000000000000	0.00000000000000000000	2462.00000000000000000000	661.00000000000000000000	4.00000000000000000000	4.00000000000000000000	4.00000000000000000000	4.00000000000000000000	4.00000000000000000000	4.00000000000000000000	4.00000000000000000000	4.00000000000000000000	4.00000000000000000000	4.00000000000000000000	4.00000000000000000000	4.00000000000000000000	4.00000000000000000000	4.00000000000000000000	4.00000000000000000000	4.00000000000000000000
2.00000000000000000000	0.00000000000000000000	4210.25634765625000000000	4211.79492187500000000000	4174.35888671875000000000	4220.00000000000000000000	4230.25634765625000000000	4231.28173828125000000000	4218.46142578125000000000	4249.74365234375000000000	4238.97412109375000000000	4213.84619140625000000000	4262.56396484375000000000	4277.94873046875000000000	4251.28173828125000000000	4241.53857421875000000000	2991.00000000000000000000	10243.00000000000000000000	10223.00000000000000000000	0.00000000000000000000	0.00000000000000000000	0.00000000000000000000	2462.00000000000000000000	669.00000000000000000000	4.00000000000000000000	4.00000000000000000000	4.00000000000000000000	4.00000000000000000000	4.00000000000000000000	4.00000000000000000000	4.00000000000000000000	4.00000000000000000000	4.00000000000000000000	4.00000000000000000000	4.00000000000000000000	4.00000000000000000000	4.00000000000000000000	4.00000000000000000000	4.00000000000000000000	4.00000000000000000000
3.00000000000000000000	0.00000000000000000000	4185.12792968750000000000	4179.48730468750000000000	4180.51269531250000000000	4202.05126953125000000000	4197.43603515625000000000	4201.02539062500000000000	4190.25634765625000000000	4216.41015625000000000000	4207.69238281250000000000	4188.20507812500000000000	4223.07666015625000000000	4241.02539062500000000000	4210.76904296875000000000	4207.69238281250000000000	3516.00000000000000000000	10245.00000000000000000000	10221.00000000000000000000	0.00000000000000000000	0.00000000000000000000	0.00000000000000000000	2462.00000000000000000000	677.00000000000000000000	4.00000000000000000000	4.00000000000000000000	4.00000000000000000000	4.00000000000000000000	4.00000000000000000000	4.00000000000000000000	4.00000000000000000000	4.00000000000000000000	4.00000000000000000000	4.00000000000000000000	4.00000000000000000000	4.00000000000000000000	4.00000000000000000000	4.00000000000000000000	4.00000000000000000000	4.00000000000000000000
4.00000000000000000000	0.00000000000000000000	4197.94873046875000000000	4210.76904296875000000000	4169.74365234375000000000	4210.25634765625000000000	4231.28173828125000000000	4228.71777343750000000000	4214.87158203125000000000	4224.61523437500000000000	4224.10253906250000000000	4205.64111328125000000000	4223.58984375000000000000	4230.25634765625000000000	4216.41015625000000000000	4203.58984375000000000000	3519.00000000000000000000	10245.00000000000000000000	10221.00000000000000000000	0.00000000000000000000	0.00000000000000000000	0.00000000000000000000	2462.00000000000000000000	684.00000000000000000000	4.00000000000000000000	4.00000000000000000000	4.00000000000000000000	4.00000000000000000000	4.00000000000000000000	4.00000000000000000000	4.00000000000000000000	4.00000000000000000000	4.00000000000000000000	4.00000000000000000000	4.00000000000000000000	4.00000000000000000000	4.00000000000000000000	4.00000000000000000000	4.00000000000000000000	4.00000000000000000000
5.00000000000000000000	0.00000000000000000000	4191.28173828125000000000	4201.02539062500000000000	4177.94873046875000000000	4200.51269531250000000000	4216.41015625000000000000	4212.82031250000000000000	4204.61523437500000000000	4203.58984375000000000000	4207.17919921875000000000	4192.30761718750000000000	4193.84619140625000000000	4204.10253906250000000000	4190.25634765625000000000	4177.94873046875000000000	3295.00000000000000000000	10246.00000000000000000000	10222.00000000000000000000	0.00000000000000000000	0.00000000000000000000	0.00000000000000000000	2462.00000000000000000000	693.00000000000000000000	4.00000000000000000000	4.00000000000000000000	4.00000000000000000000	4.00000000000000000000	4.00000000000000000000	4.00000000000000000000	4.00000000000000000000	4.00000000000000000000	4.00000000000000000000	4.00000000000000000000	4.00000000000000000000	4.00000000000000000000	4.00000000000000000000	4.00000000000000000000	4.00000000000000000000	4.00000000000000000000
6.00000000000000000000	0.00000000000000000000	4216.41015625000000000000	4225.12792968750000000000	4178.46142578125000000000	4224.10253906250000000000	4228.20507812500000000000	4222.05126953125000000000	4212.30761718750000000000	4213.33300781250000000000	4212.82031250000000000000	4194.35888671875000000000	4211.28173828125000000000	4224.10253906250000000000	4217.43603515625000000000	4205.64111328125000000000	3059.00000000000000000000	10246.00000000000000000000	10222.00000000000000000000	0.00000000000000000000	0.00000000000000000000	0.00000000000000000000	2462.00000000000000000000	700.00000000000000000000	4.00000000000000000000	4.00000000000000000000	4.00000000000000000000	4.00000000000000000000	4.00000000000000000000	4.00000000000000000000	4.00000000000000000000	4.00000000000000000000	4.00000000000000000000	4.00000000000000000000	4.00000000000000000000	4.00000000000000000000	4.00000000000000000000	4.00000000000000000000	4.00000000000000000000	4.00000000000000000000
7.00000000000000000000	0.00000000000000000000	4231.79492187500000000000	4242.05126953125000000000	4165.64111328125000000000	4242.56396484375000000000	4235.89746093750000000000	4222.56396484375000000000	4206.66650390625000000000	4217.43603515625000000000	4213.33300781250000000000	4193.33300781250000000000	4234.87158203125000000000	4246.15380859375000000000	4248.71777343750000000000	4239.48730468750000000000	3218.00000000000000000000	10251.00000000000000000000	10223.00000000000000000000	0.00000000000000000000	0.00000000000000000000	0.00000000000000000000	2462.00000000000000000000	708.00000000000000000000	4.00000000000000000000	4.00000000000000000000	4.00000000000000000000	4.00000000000000000000	4.00000000000000000000	4.00000000000000000000	4.00000000000000000000	4.00000000000000000000	4.00000000000000000000	4.00000000000000000000	4.00000000000000000000	4.00000000000000000000	4.00000000000000000000	4.00000000000000000000	4.00000000000000000000	4.00000000000000000000
8.00000000000000000000	0.00000000000000000000	4202.56396484375000000000	4200.51269531250000000000	4169.23046875000000000000	4211.79492187500000000000	4191.79492187500000000000	4176.41015625000000000000	4166.66650390625000000000	4175.38427734375000000000	4168.20507812500000000000	4154.35888671875000000000	4197.43603515625000000000	4215.38427734375000000000	4208.71777343750000000000	4208.71777343750000000000	3315.00000000000000000000	10251.00000000000000000000	10223.00000000000000000000	0.00000000000000000000	0.00000000000000000000	0.00000000000000000000	2462.00000000000000000000	717.00000000000000000000	4.00000000000000000000	4.00000000000000000000	4.00000000000000000000	4.00000000000000000000	4.00000000000000000000	4.00000000000000000000	4.00000000000000000000	4.00000000000000000000	4.00000000000000000000	4.00000000000000000000	4.00000000000000000000	4.00000000000000000000	4.00000000000000000000	4.00000000000000000000	4.00000000000000000000	4.00000000000000000000
9.00000000000000000000	0.00000000000000000000	4210.76904296875000000000	4213.84619140625000000000	4163.58984375000000000000	4215.38427734375000000000	4209.74365234375000000000	4198.97412109375000000000	4193.33300781250000000000	4208.20507812500000000000	4200.00000000000000000000	4184.10253906250000000000	4216.92285156250000000000	4234.87158203125000000000	4220.51269531250000000000	4215.89746093750000000000	2874.00000000000000000000	10251.00000000000000000000	10223.00000000000000000000	0.00000000000000000000	0.00000000000000000000	0.00000000000000000000	2462.00000000000000000000	725.00000000000000000000	4.00000000000000000000	4.00000000000000000000	4.00000000000000000000	4.00000000000000000000	4.00000000000000000000	4.00000000000000000000	4.00000000000000000000	4.00000000000000000000	4.00000000000000000000	4.00000000000000000000	4.00000000000000000000	4.00000000000000000000	4.00000000000000000000	4.00000000000000000000	4.00000000000000000000	4.00000000000000000000
10.00000000000000000000	0.00000000000000000000	4182.56396484375000000000	4182.05126953125000000000	4170.25634765625000000000	4191.28173828125000000000	4179.48730468750000000000	4184.61523437500000000000	4181.53857421875000000000	4206.15380859375000000000	4194.87158203125000000000	4181.02539062500000000000	4195.89746093750000000000	4217.94873046875000000000	4191.79492187500000000000	4194.35888671875000000000	3617.00000000000000000000	10251.00000000000000000000	10223.00000000000000000000	0.00000000000000000000	0.00000000000000000000	0.00000000000000000000	2462.00000000000000000000	733.00000000000000000000	4.00000000000000000000	4.00000000000000000000	4.00000000000000000000	4.00000000000000000000	4.00000000000000000000	4.00000000000000000000	4.00000000000000000000	4.00000000000000000000	4.00000000000000000000	4.00000000000000000000	4.00000000000000000000	4.00000000000000000000	4.00000000000000000000	4.00000000000000000000	4.00000000000000000000	4.00000000000000000000
11.00000000000000000000	0.00000000000000000000	4184.10253906250000000000	4194.87158203125000000000	4174.87158203125000000000	4191.79492187500000000000	4192.30761718750000000000	4200.51269531250000000000	4195.38427734375000000000	4211.28173828125000000000	4200.51269531250000000000	4186.66650390625000000000	4200.00000000000000000000	4216.41015625000000000000	4195.89746093750000000000	4196.41015625000000000000	3203.00000000000000000000	10247.00000000000000000000	10225.00000000000000000000	0.00000000000000000000	0.00000000000000000000	0.00000000000000000000	2462.00000000000000000000	742.00000000000000000000	4.00000000000000000000	4.00000000000000000000	4.00000000000000000000	4.00000000000000000000	4.00000000000000000000	4.00000000000000000000	4.00000000000000000000	4.00000000000000000000	4.00000000000000000000	4.00000000000000000000	4.00000000000000000000	4.00000000000000000000	4.00000000000000000000	4.00000000000000000000	4.00000000000000000000	4.00000000000000000000
12.00000000000000000000	0.00000000000000000000	4215.38427734375000000000	4238.46142578125000000000	4171.28173828125000000000	4216.41015625000000000000	4244.61523437500000000000	4244.61523437500000000000	4230.76904296875000000000	4232.30761718750000000000	4231.79492187500000000000	4213.84619140625000000000	4221.02539062500000000000	4232.82031250000000000000	4226.15380859375000000000	4210.25634765625000000000	3531.00000000000000000000	10247.00000000000000000000	10225.00000000000000000000	0.00000000000000000000	0.00000000000000000000	0.00000000000000000000	2462.00000000000000000000	750.00000000000000000000	4.00000000000000000000	4.00000000000000000000	4.00000000000000000000	4.00000000000000000000	4.00000000000000000000	4.00000000000000000000	4.00000000000000000000	4.00000000000000000000	4.00000000000000000000	4.00000000000000000000	4.00000000000000000000	4.00000000000000000000	4.00000000000000000000	4.00000000000000000000	4.00000000000000000000	4.00000000000000000000
13.00000000000000000000	0.00000000000000000000	4191.79492187500000000000	4199.48730468750000000000	4177.43603515625000000000	4194.87158203125000000000	4217.94873046875000000000	4218.97412109375000000000	4204.61523437500000000000	4196.92285156250000000000	4200.00000000000000000000	4186.15380859375000000000	4184.10253906250000000000	4200.00000000000000000000	4194.35888671875000000000	4176.92285156250000000000	3189.00000000000000000000	10246.00000000000000000000	10225.00000000000000000000	0.00000000000000000000	0.00000000000000000000	0.00000000000000000000	2462.00000000000000000000	758.00000000000000000000	4.00000000000000000000	4.00000000000000000000	4.00000000000000000000	4.00000000000000000000	4.00000000000000000000	4.00000000000000000000	4.00000000000000000000	4.00000000000000000000	4.00000000000000000000	4.00000000000000000000	4.00000000000000000000	4.00000000000000000000	4.00000000000000000000	4.00000000000000000000	4.00000000000000000000	4.00000000000000000000
14.00000000000000000000	0.00000000000000000000	4195.89746093750000000000	4204.61523437500000000000	4163.58984375000000000000	4207.17919921875000000000	4222.05126953125000000000	4221.02539062500000000000	4205.64111328125000000000	4213.33300781250000000000	4210.25634765625000000000	4195.89746093750000000000	4216.92285156250000000000	4223.07666015625000000000	4222.56396484375000000000	4204.10253906250000000000	3617.00000000000000000000	10246.00000000000000000000	10225.00000000000000000000	0.00000000000000000000	0.00000000000000000000	0.00000000000000000000	2462.00000000000000000000	765.00000000000000000000	4.00000000000000000000	4.00000000000000000000	4.00000000000000000000	4.00000000000000000000	4.00000000000000000000	4.00000000000000000000	4.00000000000000000000	4.00000000000000000000	4.00000000000000000000	4.00000000000000000000	4.00000000000000000000	4.00000000000000000000	4.00000000000000000000	4.00000000000000000000	4.00000000000000000000	4.00000000000000000000
15.00000000000000000000	0.00000000000000000000	4183.07666015625000000000	4182.05126953125000000000	4164.61523437500000000000	4202.56396484375000000000	4196.92285156250000000000	4194.35888671875000000000	4179.48730468750000000000	4205.12792968750000000000	4191.79492187500000000000	4177.94873046875000000000	4213.84619140625000000000	4219.48730468750000000000	4213.84619140625000000000	4200.51269531250000000000	3203.00000000000000000000	10246.00000000000000000000	10226.00000000000000000000	0.00000000000000000000	0.00000000000000000000	0.00000000000000000000	2462.00000000000000000000	773.00000000000000000000	4.00000000000000000000	4.00000000000000000000	4.00000000000000000000	4.00000000000000000000	4.00000000000000000000	4.00000000000000000000	4.00000000000000000000	4.00000000000000000000	4.00000000000000000000	4.00000000000000000000	4.00000000000000000000	4.00000000000000000000	4.00000000000000000000	4.00000000000000000000	4.00000000000000000000	4.00000000000000000000
16.00000000000000000000	0.00000000000000000000	4181.53857421875000000000	4177.94873046875000000000	4172.82031250000000000000	4200.00000000000000000000	4197.43603515625000000000	4198.46142578125000000000	4185.64111328125000000000	4206.15380859375000000000	4196.92285156250000000000	4183.58984375000000000000	4204.61523437500000000000	4214.87158203125000000000	4202.56396484375000000000	4191.28173828125000000000	0.00000000000000000000	10246.00000000000000000000	10226.00000000000000000000	0.00000000000000000000	0.00000000000000000000	0.00000000000000000000	2462.00000000000000000000	780.00000000000000000000	4.00000000000000000000	4.00000000000000000000	4.00000000000000000000	4.00000000000000000000	4.00000000000000000000	4.00000000000000000000	4.00000000000000000000	4.00000000000000000000	4.00000000000000000000	4.00000000000000000000	4.00000000000000000000	4.00000000000000000000	4.00000000000000000000	4.00000000000000000000	4.00000000000000000000	4.00000000000000000000
17.00000000000000000000	0.00000000000000000000	4202.56396484375000000000	4211.79492187500000000000	4169.23046875000000000000	4214.35888671875000000000	4227.17919921875000000000	4231.79492187500000000000	4215.38427734375000000000	4235.89746093750000000000	4237.43603515625000000000	4227.17919921875000000000	4226.15380859375000000000	4242.05126953125000000000	4220.51269531250000000000	4214.87158203125000000000	0.00000000000000000000	10246.00000000000000000000	10226.00000000000000000000	0.00000000000000000000	0.00000000000000000000	0.00000000000000000000	2462.00000000000000000000	788.00000000000000000000	4.00000000000000000000	4.00000000000000000000	4.00000000000000000000	4.00000000000000000000	4.00000000000000000000	4.00000000000000000000	4.00000000000000000000	4.00000000000000000000	4.00000000000000000000	4.00000000000000000000	4.00000000000000000000	4.00000000000000000000	4.00000000000000000000	4.00000000000000000000	4.00000000000000000000	4.00000000000000000000
18.00000000000000000000	0.00000000000000000000	4188.71777343750000000000	4194.35888671875000000000	4178.46142578125000000000	4196.92285156250000000000	4202.05126953125000000000	4205.64111328125000000000	4190.76904296875000000000	4209.23046875000000000000	4203.07666015625000000000	4194.87158203125000000000	4192.82031250000000000000	4227.69238281250000000000	4187.69238281250000000000	4199.48730468750000000000	0.00000000000000000000	10246.00000000000000000000	10226.00000000000000000000	0.00000000000000000000	0.00000000000000000000	0.00000000000000000000	2462.00000000000000000000	795.00000000000000000000	4.00000000000000000000	4.00000000000000000000	4.00000000000000000000	4.00000000000000000000	4.00000000000000000000	4.00000000000000000000	4.00000000000000000000	4.00000000000000000000	4.00000000000000000000	4.00000000000000000000	4.00000000000000000000	4.00000000000000000000	4.00000000000000000000	4.00000000000000000000	4.00000000000000000000	4.00000000000000000000
19.00000000000000000000	0.00000000000000000000	4220.51269531250000000000	4235.38427734375000000000	4172.82031250000000000000	4223.58984375000000000000	4241.02539062500000000000	4230.25634765625000000000	4208.71777343750000000000	4218.46142578125000000000	4209.23046875000000000000	4195.89746093750000000000	4213.33300781250000000000	4244.10253906250000000000	4218.97412109375000000000	4222.56396484375000000000	0.00000000000000000000	10247.00000000000000000000	10226.00000000000000000000	0.00000000000000000000	0.00000000000000000000	0.00000000000000000000	2462.00000000000000000000	803.00000000000000000000	4.00000000000000000000	4.00000000000000000000	4.00000000000000000000	4.00000000000000000000	4.00000000000000000000	4.00000000000000000000	4.00000000000000000000	4.00000000000000000000	4.00000000000000000000	4.00000000000000000000	4.00000000000000000000	4.00000000000000000000	4.00000000000000000000	4.00000000000000000000	4.00000000000000000000	4.00000000000000000000
20.00000000000000000000	0.00000000000000000000	4218.97412109375000000000	4231.79492187500000000000	4170.25634765625000000000	4224.61523437500000000000	4232.30761718750000000000	4213.84619140625000000000	4188.71777343750000000000	4188.71777343750000000000	4184.10253906250000000000	4185.12792968750000000000	4192.82031250000000000000	4216.41015625000000000000	4210.76904296875000000000	4207.17919921875000000000	0.00000000000000000000	10247.00000000000000000000	10226.00000000000000000000	0.00000000000000000000	0.00000000000000000000	0.00000000000000000000	2462.00000000000000000000	811.00000000000000000000	4.00000000000000000000	4.00000000000000000000	4.00000000000000000000	4.00000000000000000000	4.00000000000000000000	4.00000000000000000000	4.00000000000000000000	4.00000000000000000000	4.00000000000000000000	4.00000000000000000000	4.00000000000000000000	4.00000000000000000000	4.00000000000000000000	4.00000000000000000000	4.00000000000000000000	4.00000000000000000000
21.00000000000000000000	0.00000000000000000000	4189.23046875000000000000	4197.43603515625000000000	4166.66650390625000000000	4202.56396484375000000000	4193.33300781250000000000	4184.10253906250000000000	4162.56396484375000000000	4165.64111328125000000000	4158.97412109375000000000	4165.12792968750000000000	4165.64111328125000000000	4189.74365234375000000000	4182.05126953125000000000	4185.64111328125000000000	0.00000000000000000000	10246.00000000000000000000	10225.00000000000000000000	0.00000000000000000000	0.00000000000000000000	0.00000000000000000000	2462.00000000000000000000	819.00000000000000000000	4.00000000000000000000	4.00000000000000000000	4.00000000000000000000	4.00000000000000000000	4.00000000000000000000	4.00000000000000000000	4.00000000000000000000	4.00000000000000000000	4.00000000000000000000	4.00000000000000000000	4.00000000000000000000	4.00000000000000000000	4.00000000000000000000	4.00000000000000000000	4.00000000000000000000	4.00000000000000000000
22.00000000000000000000	0.00000000000000000000	4184.10253906250000000000	4190.76904296875000000000	4155.38427734375000000000	4203.07666015625000000000	4187.69238281250000000000	4185.12792968750000000000	4166.66650390625000000000	4198.46142578125000000000	4187.69238281250000000000	4179.48730468750000000000	4197.43603515625000000000	4217.43603515625000000000	4197.94873046875000000000	4204.10253906250000000000	0.00000000000000000000	10246.00000000000000000000	10225.00000000000000000000	0.00000000000000000000	0.00000000000000000000	0.00000000000000000000	2462.00000000000000000000	826.00000000000000000000	4.00000000000000000000	4.00000000000000000000	4.00000000000000000000	4.00000000000000000000	4.00000000000000000000	4.00000000000000000000	4.00000000000000000000	4.00000000000000000000	4.00000000000000000000	4.00000000000000000000	4.00000000000000000000	4.00000000000000000000	4.00000000000000000000	4.00000000000000000000	4.00000000000000000000	4.00000000000000000000
23.00000000000000000000	0.00000000000000000000	4162.56396484375000000000	4154.87158203125000000000	4169.74365234375000000000	4182.56396484375000000000	4154.35888671875000000000	4157.94873046875000000000	4145.64111328125000000000	4181.53857421875000000000	4169.23046875000000000000	4165.12792968750000000000	4180.00000000000000000000	4202.05126953125000000000	4176.41015625000000000000	4181.53857421875000000000	0.00000000000000000000	10247.00000000000000000000	10226.00000000000000000000	0.00000000000000000000	0.00000000000000000000	0.00000000000000000000	2462.00000000000000000000	835.00000000000000000000	4.00000000000000000000	4.00000000000000000000	4.00000000000000000000	4.00000000000000000000	4.00000000000000000000	4.00000000000000000000	4.00000000000000000000	4.00000000000000000000	4.00000000000000000000	4.00000000000000000000	4.00000000000000000000	4.00000000000000000000	4.00000000000000000000	4.00000000000000000000	4.00000000000000000000	4.00000000000000000000
24.00000000000000000000	0.00000000000000000000	4196.41015625000000000000	4205.12792968750000000000	4172.30761718750000000000	4206.66650390625000000000	4210.76904296875000000000	4218.46142578125000000000	4203.07666015625000000000	4221.53857421875000000000	4213.33300781250000000000	4215.38427734375000000000	4215.89746093750000000000	4232.82031250000000000000	4216.92285156250000000000	4210.25634765625000000000	0.00000000000000000000	10247.00000000000000000000	10226.00000000000000000000	0.00000000000000000000	0.00000000000000000000	0.00000000000000000000	2462.00000000000000000000	842.00000000000000000000	4.00000000000000000000	4.00000000000000000000	4.00000000000000000000	4.00000000000000000000	4.00000000000000000000	4.00000000000000000000	4.00000000000000000000	4.00000000000000000000	4.00000000000000000000	4.00000000000000000000	4.00000000000000000000	4.00000000000000000000	4.00000000000000000000	4.00000000000000000000	4.00000000000000000000	4.00000000000000000000
25.00000000000000000000	0.00000000000000000000	4198.46142578125000000000	4212.30761718750000000000	4170.76904296875000000000	4207.69238281250000000000	4227.17919921875000000000	4237.43603515625000000000	4221.53857421875000000000	4232.82031250000000000000	4230.76904296875000000000	4230.25634765625000000000	4216.92285156250000000000	4235.38427734375000000000	4210.76904296875000000000	4206.66650390625000000000	0.00000000000000000000	10247.00000000000000000000	10226.00000000000000000000	0.00000000000000000000	0.00000000000000000000	0.00000000000000000000	2462.00000000000000000000	850.00000000000000000000	4.00000000000000000000	4.00000000000000000000	4.00000000000000000000	4.00000000000000000000	4.00000000000000000000	4.00000000000000000000	4.00000000000000000000	4.00000000000000000000	4.00000000000000000000	4.00000000000000000000	4.00000000000000000000	4.00000000000000000000	4.00000000000000000000	4.00000000000000000000	4.00000000000000000000	4.00000000000000000000
26.00000000000000000000	0.00000000000000000000	4169.74365234375000000000	4174.35888671875000000000	4168.20507812500000000000	4187.17919921875000000000	4195.89746093750000000000	4209.23046875000000000000	4194.35888671875000000000	4199.48730468750000000000	4196.92285156250000000000	4193.33300781250000000000	4179.48730468750000000000	4201.53857421875000000000	4174.87158203125000000000	4172.30761718750000000000	0.00000000000000000000	10247.00000000000000000000	10226.00000000000000000000	0.00000000000000000000	0.00000000000000000000	0.00000000000000000000	2462.00000000000000000000	859.00000000000000000000	4.00000000000000000000	4.00000000000000000000	4.00000000000000000000	4.00000000000000000000	4.00000000000000000000	4.00000000000000000000	4.00000000000000000000	4.00000000000000000000	4.00000000000000000000	4.00000000000000000000	4.00000000000000000000	4.00000000000000000000	4.00000000000000000000	4.00000000000000000000	4.00000000000000000000	4.00000000000000000000
27.00000000000000000000	0.00000000000000000000	4196.41015625000000000000	4209.74365234375000000000	4155.89746093750000000000	4219.48730468750000000000	4231.79492187500000000000	4238.46142578125000000000	4214.35888671875000000000	4221.02539062500000000000	4210.76904296875000000000	4209.23046875000000000000	4212.82031250000000000000	4224.61523437500000000000	4227.17919921875000000000	4206.15380859375000000000	0.00000000000000000000	10245.00000000000000000000	10224.00000000000000000000	0.00000000000000000000	0.00000000000000000000	0.00000000000000000000	2462.00000000000000000000	867.00000000000000000000	4.00000000000000000000	4.00000000000000000000	4.00000000000000000000	4.00000000000000000000	4.00000000000000000000	4.00000000000000000000	4.00000000000000000000	4.00000000000000000000	4.00000000000000000000	4.00000000000000000000	4.00000000000000000000	4.00000000000000000000	4.00000000000000000000	4.00000000000000000000	4.00000000000000000000	4.00000000000000000000
28.00000000000000000000	0.00000000000000000000	4200.00000000000000000000	4206.66650390625000000000	4169.74365234375000000000	4222.05126953125000000000	4218.97412109375000000000	4220.51269531250000000000	4197.43603515625000000000	4206.66650390625000000000	4191.79492187500000000000	4191.28173828125000000000	4205.12792968750000000000	4217.43603515625000000000	4223.07666015625000000000	4205.12792968750000000000	0.00000000000000000000	10245.00000000000000000000	10224.00000000000000000000	0.00000000000000000000	0.00000000000000000000	0.00000000000000000000	2462.00000000000000000000	875.00000000000000000000	4.00000000000000000000	4.00000000000000000000	4.00000000000000000000	4.00000000000000000000	4.00000000000000000000	4.00000000000000000000	4.00000000000000000000	4.00000000000000000000	4.00000000000000000000	4.00000000000000000000	4.00000000000000000000	4.00000000000000000000	4.00000000000000000000	4.00000000000000000000	4.00000000000000000000	4.00000000000000000000
29.00000000000000000000	0.00000000000000000000	4204.61523437500000000000	4213.84619140625000000000	4168.71777343750000000000	4223.58984375000000000000	4220.00000000000000000000	4219.48730468750000000000	4204.10253906250000000000	4225.12792968750000000000	4216.41015625000000000000	4205.12792968750000000000	4216.92285156250000000000	4233.84619140625000000000	4222.05126953125000000000	4212.82031250000000000000	0.00000000000000000000	10246.00000000000000000000	10223.00000000000000000000	0.00000000000000000000	0.00000000000000000000	0.00000000000000000000	2462.00000000000000000000	884.00000000000000000000	4.00000000000000000000	4.00000000000000000000	4.00000000000000000000	4.00000000000000000000	4.00000000000000000000	4.00000000000000000000	4.00000000000000000000	4.00000000000000000000	4.00000000000000000000	4.00000000000000000000	4.00000000000000000000	4.00000000000000000000	4.00000000000000000000	4.00000000000000000000	4.00000000000000000000	4.00000000000000000000
30.00000000000000000000	0.00000000000000000000	4190.76904296875000000000	4196.41015625000000000000	4165.64111328125000000000	4213.33300781250000000000	4199.48730468750000000000	4200.51269531250000000000	4193.33300781250000000000	4227.17919921875000000000	4218.97412109375000000000	4206.15380859375000000000	4208.71777343750000000000	4233.84619140625000000000	4210.25634765625000000000	4205.64111328125000000000	0.00000000000000000000	10246.00000000000000000000	10223.00000000000000000000	0.00000000000000000000	0.00000000000000000000	0.00000000000000000000	2462.00000000000000000000	891.00000000000000000000	4.00000000000000000000	4.00000000000000000000	4.00000000000000000000	4.00000000000000000000	4.00000000000000000000	4.00000000000000000000	4.00000000000000000000	4.00000000000000000000	4.00000000000000000000	4.00000000000000000000	4.00000000000000000000	4.00000000000000000000	4.00000000000000000000	4.00000000000000000000	4.00000000000000000000	4.00000000000000000000
31.00000000000000000000	0.00000000000000000000	4186.15380859375000000000	4187.69238281250000000000	4176.92285156250000000000	4210.25634765625000000000	4186.66650390625000000000	4185.12792968750000000000	4181.53857421875000000000	4203.07666015625000000000	4186.66650390625000000000	4180.51269531250000000000	4181.02539062500000000000	4212.82031250000000000000	4190.25634765625000000000	4190.25634765625000000000	0.00000000000000000000	10246.00000000000000000000	10224.00000000000000000000	0.00000000000000000000	0.00000000000000000000	0.00000000000000000000	2462.00000000000000000000	899.00000000000000000000	4.00000000000000000000	4.00000000000000000000	4.00000000000000000000	4.00000000000000000000	4.00000000000000000000	4.00000000000000000000	4.00000000000000000000	4.00000000000000000000	4.00000000000000000000	4.00000000000000000000	4.00000000000000000000	4.00000000000000000000	4.00000000000000000000	4.00000000000000000000	4.00000000000000000000	4.00000000000000000000
32.00000000000000000000	0.00000000000000000000	4225.12792968750000000000	4244.10253906250000000000	4170.25634765625000000000	4240.00000000000000000000	4243.07666015625000000000	4233.84619140625000000000	4221.02539062500000000000	4228.20507812500000000000	4221.02539062500000000000	4211.79492187500000000000	4205.64111328125000000000	4233.84619140625000000000	4223.07666015625000000000	4214.35888671875000000000	0.00000000000000000000	10246.00000000000000000000	10224.00000000000000000000	0.00000000000000000000	0.00000000000000000000	0.00000000000000000000	2462.00000000000000000000	906.00000000000000000000	4.00000000000000000000	4.00000000000000000000	4.00000000000000000000	4.00000000000000000000	4.00000000000000000000	4.00000000000000000000	4.00000000000000000000	4.00000000000000000000	4.00000000000000000000	4.00000000000000000000	4.00000000000000000000	4.00000000000000000000	4.00000000000000000000	4.00000000000000000000	4.00000000000000000000	4.00000000000000000000
33.00000000000000000000	0.00000000000000000000	4208.71777343750000000000	4217.94873046875000000000	4175.89746093750000000000	4218.46142578125000000000	4214.35888671875000000000	4213.84619140625000000000	4200.51269531250000000000	4195.89746093750000000000	4201.02539062500000000000	4198.46142578125000000000	4176.92285156250000000000	4206.15380859375000000000	4194.35888671875000000000	4184.10253906250000000000	0.00000000000000000000	10246.00000000000000000000	10225.00000000000000000000	0.00000000000000000000	0.00000000000000000000	0.00000000000000000000	2462.00000000000000000000	913.00000000000000000000	4.00000000000000000000	4.00000000000000000000	4.00000000000000000000	4.00000000000000000000	4.00000000000000000000	4.00000000000000000000	4.00000000000000000000	4.00000000000000000000	4.00000000000000000000	4.00000000000000000000	4.00000000000000000000	4.00000000000000000000	4.00000000000000000000	4.00000000000000000000	4.00000000000000000000	4.00000000000000000000
34.00000000000000000000	0.00000000000000000000	4215.38427734375000000000	4220.00000000000000000000	4173.84619140625000000000	4226.15380859375000000000	4207.17919921875000000000	4214.87158203125000000000	4199.48730468750000000000	4202.05126953125000000000	4203.07666015625000000000	4203.58984375000000000000	4204.61523437500000000000	4224.61523437500000000000	4219.48730468750000000000	4205.12792968750000000000	0.00000000000000000000	10246.00000000000000000000	10225.00000000000000000000	0.00000000000000000000	0.00000000000000000000	0.00000000000000000000	2462.00000000000000000000	921.00000000000000000000	4.00000000000000000000	4.00000000000000000000	4.00000000000000000000	4.00000000000000000000	4.00000000000000000000	4.00000000000000000000	4.00000000000000000000	4.00000000000000000000	4.00000000000000000000	4.00000000000000000000	4.00000000000000000000	4.00000000000000000000	4.00000000000000000000	4.00000000000000000000	4.00000000000000000000	4.00000000000000000000
35.00000000000000000000	0.00000000000000000000	4224.61523437500000000000	4228.71777343750000000000	4166.15380859375000000000	4238.97412109375000000000	4211.28173828125000000000	4214.35888671875000000000	4196.92285156250000000000	4223.07666015625000000000	4213.33300781250000000000	4209.74365234375000000000	4242.56396484375000000000	4254.35888671875000000000	4254.87158203125000000000	4240.51269531250000000000	0.00000000000000000000	10247.00000000000000000000	10225.00000000000000000000	0.00000000000000000000	0.00000000000000000000	0.00000000000000000000	2462.00000000000000000000	928.00000000000000000000	4.00000000000000000000	4.00000000000000000000	4.00000000000000000000	4.00000000000000000000	4.00000000000000000000	4.00000000000000000000	4.00000000000000000000	4.00000000000000000000	4.00000000000000000000	4.00000000000000000000	4.00000000000000000000	4.00000000000000000000	4.00000000000000000000	4.00000000000000000000	4.00000000000000000000	4.00000000000000000000
36.00000000000000000000	0.00000000000000000000	4201.53857421875000000000	4199.48730468750000000000	4171.79492187500000000000	4216.92285156250000000000	4184.61523437500000000000	4188.20507812500000000000	4181.02539062500000000000	4205.64111328125000000000	4196.41015625000000000000	4190.25634765625000000000	4216.41015625000000000000	4234.35888671875000000000	4227.69238281250000000000	4217.43603515625000000000	0.00000000000000000000	10247.00000000000000000000	10225.00000000000000000000	0.00000000000000000000	0.00000000000000000000	0.00000000000000000000	2462.00000000000000000000	936.00000000000000000000	4.00000000000000000000	4.00000000000000000000	4.00000000000000000000	4.00000000000000000000	4.00000000000000000000	4.00000000000000000000	4.00000000000000000000	4.00000000000000000000	4.00000000000000000000	4.00000000000000000000	4.00000000000000000000	4.00000000000000000000	4.00000000000000000000	4.00000000000000000000	4.00000000000000000000	4.00000000000000000000
37.00000000000000000000	0.00000000000000000000	4208.71777343750000000000	4211.79492187500000000000	4164.10253906250000000000	4220.51269531250000000000	4203.58984375000000000000	4211.79492187500000000000	4209.74365234375000000000	4228.71777343750000000000	4230.76904296875000000000	4221.53857421875000000000	4226.66650390625000000000	4249.23046875000000000000	4230.25634765625000000000	4217.94873046875000000000	0.00000000000000000000	10247.00000000000000000000	10225.00000000000000000000	0.00000000000000000000	0.00000000000000000000	0.00000000000000000000	2462.00000000000000000000	945.00000000000000000000	4.00000000000000000000	4.00000000000000000000	4.00000000000000000000	4.00000000000000000000	4.00000000000000000000	4.00000000000000000000	4.00000000000000000000	4.00000000000000000000	4.00000000000000000000	4.00000000000000000000	4.00000000000000000000	4.00000000000000000000	4.00000000000000000000	4.00000000000000000000	4.00000000000000000000	4.00000000000000000000
38.00000000000000000000	0.00000000000000000000	4175.38427734375000000000	4168.20507812500000000000	4168.20507812500000000000	4189.74365234375000000000	4166.66650390625000000000	4178.46142578125000000000	4177.94873046875000000000	4193.33300781250000000000	4192.82031250000000000000	4191.28173828125000000000	4180.00000000000000000000	4215.89746093750000000000	4172.82031250000000000000	4177.43603515625000000000	0.00000000000000000000	10247.00000000000000000000	10225.00000000000000000000	0.00000000000000000000	0.00000000000000000000	0.00000000000000000000	2462.00000000000000000000	953.00000000000000000000	4.00000000000000000000	4.00000000000000000000	4.00000000000000000000	4.00000000000000000000	4.00000000000000000000	4.00000000000000000000	4.00000000000000000000	4.00000000000000000000	4.00000000000000000000	4.00000000000000000000	4.00000000000000000000	4.00000000000000000000	4.00000000000000000000	4.00000000000000000000	4.00000000000000000000	4.00000000000000000000
39.00000000000000000000	0.00000000000000000000	4181.53857421875000000000	4186.15380859375000000000	4165.12792968750000000000	4195.89746093750000000000	4186.66650390625000000000	4191.28173828125000000000	4181.53857421875000000000	4182.05126953125000000000	4173.33300781250000000000	4173.84619140625000000000	4171.79492187500000000000	4205.64111328125000000000	4169.74365234375000000000	4174.87158203125000000000	0.00000000000000000000	10247.00000000000000000000	10227.00000000000000000000	0.00000000000000000000	0.00000000000000000000	0.00000000000000000000	2462.00000000000000000000	961.00000000000000000000	4.00000000000000000000	4.00000000000000000000	4.00000000000000000000	4.00000000000000000000	4.00000000000000000000	4.00000000000000000000	4.00000000000000000000	4.00000000000000000000	4.00000000000000000000	4.00000000000000000000	4.00000000000000000000	4.00000000000000000000	4.00000000000000000000	4.00000000000000000000	4.00000000000000000000	4.00000000000000000000
40.00000000000000000000	0.00000000000000000000	4211.28173828125000000000	4230.25634765625000000000	4159.48730468750000000000	4225.64111328125000000000	4227.69238281250000000000	4221.53857421875000000000	4200.51269531250000000000	4188.71777343750000000000	4181.02539062500000000000	4184.10253906250000000000	4187.69238281250000000000	4212.30761718750000000000	4202.05126953125000000000	4193.84619140625000000000	0.00000000000000000000	10247.00000000000000000000	10227.00000000000000000000	0.00000000000000000000	0.00000000000000000000	0.00000000000000000000	2462.00000000000000000000	970.00000000000000000000	4.00000000000000000000	4.00000000000000000000	4.00000000000000000000	4.00000000000000000000	4.00000000000000000000	4.00000000000000000000	4.00000000000000000000	4.00000000000000000000	4.00000000000000000000	4.00000000000000000000	4.00000000000000000000	4.00000000000000000000	4.00000000000000000000	4.00000000000000000000	4.00000000000000000000	4.00000000000000000000
41.00000000000000000000	0.00000000000000000000	4193.33300781250000000000	4203.58984375000000000000	4169.23046875000000000000	4208.71777343750000000000	4199.48730468750000000000	4195.89746093750000000000	4175.89746093750000000000	4158.46142578125000000000	4152.82031250000000000000	4159.48730468750000000000	4161.02539062500000000000	4187.69238281250000000000	4186.15380859375000000000	4175.89746093750000000000	0.00000000000000000000	10246.00000000000000000000	10229.00000000000000000000	0.00000000000000000000	0.00000000000000000000	0.00000000000000000000	2462.00000000000000000000	978.00000000000000000000	4.00000000000000000000	4.00000000000000000000	4.00000000000000000000	4.00000000000000000000	4.00000000000000000000	4.00000000000000000000	4.00000000000000000000	4.00000000000000000000	4.00000000000000000000	4.00000000000000000000	4.00000000000000000000	4.00000000000000000000	4.00000000000000000000	4.00000000000000000000	4.00000000000000000000	4.00000000000000000000
42.00000000000000000000	0.00000000000000000000	4205.12792968750000000000	4220.00000000000000000000	4164.10253906250000000000	4219.48730468750000000000	4216.41015625000000000000	4211.79492187500000000000	4194.87158203125000000000	4194.87158203125000000000	4191.28173828125000000000	4186.15380859375000000000	4206.15380859375000000000	4226.66650390625000000000	4226.15380859375000000000	4210.76904296875000000000	0.00000000000000000000	10246.00000000000000000000	10229.00000000000000000000	0.00000000000000000000	0.00000000000000000000	0.00000000000000000000	2462.00000000000000000000	985.00000000000000000000	4.00000000000000000000	4.00000000000000000000	4.00000000000000000000	4.00000000000000000000	4.00000000000000000000	4.00000000000000000000	4.00000000000000000000	4.00000000000000000000	4.00000000000000000000	4.00000000000000000000	4.00000000000000000000	4.00000000000000000000	4.00000000000000000000	4.00000000000000000000	4.00000000000000000000	4.00000000000000000000
43.00000000000000000000	0.00000000000000000000	4190.25634765625000000000	4193.33300781250000000000	4170.25634765625000000000	4210.76904296875000000000	4184.61523437500000000000	4177.43603515625000000000	4170.25634765625000000000	4190.25634765625000000000	4180.51269531250000000000	4171.79492187500000000000	4196.41015625000000000000	4225.12792968750000000000	4204.61523437500000000000	4201.53857421875000000000	0.00000000000000000000	10246.00000000000000000000	10230.00000000000000000000	0.00000000000000000000	0.00000000000000000000	0.00000000000000000000	2462.00000000000000000000	994.00000000000000000000	4.00000000000000000000	4.00000000000000000000	4.00000000000000000000	4.00000000000000000000	4.00000000000000000000	4.00000000000000000000	4.00000000000000000000	4.00000000000000000000	4.00000000000000000000	4.00000000000000000000	4.00000000000000000000	4.00000000000000000000	4.00000000000000000000	4.00000000000000000000	4.00000000000000000000	4.00000000000000000000
44.00000000000000000000	0.00000000000000000000	4183.58984375000000000000	4188.20507812500000000000	4171.28173828125000000000	4207.69238281250000000000	4175.89746093750000000000	4173.84619140625000000000	4169.23046875000000000000	4185.64111328125000000000	4174.35888671875000000000	4171.79492187500000000000	4182.05126953125000000000	4212.82031250000000000000	4187.17919921875000000000	4185.64111328125000000000	0.00000000000000000000	10246.00000000000000000000	10230.00000000000000000000	0.00000000000000000000	0.00000000000000000000	0.00000000000000000000	2463.00000000000000000000	1.00000000000000000000	4.00000000000000000000	4.00000000000000000000	4.00000000000000000000	4.00000000000000000000	4.00000000000000000000	4.00000000000000000000	4.00000000000000000000	4.00000000000000000000	4.00000000000000000000	4.00000000000000000000	4.00000000000000000000	4.00000000000000000000	4.00000000000000000000	4.00000000000000000000	4.00000000000000000000	4.00000000000000000000
45.00000000000000000000	0.00000000000000000000	4186.15380859375000000000	4203.07666015625000000000	4161.53857421875000000000	4205.64111328125000000000	4194.87158203125000000000	4201.53857421875000000000	4192.82031250000000000000	4198.46142578125000000000	4198.97412109375000000000	4203.07666015625000000000	4190.76904296875000000000	4212.30761718750000000000	4194.35888671875000000000	4182.05126953125000000000	0.00000000000000000000	10244.00000000000000000000	10231.00000000000000000000	0.00000000000000000000	0.00000000000000000000	0.00000000000000000000	2463.00000000000000000000	9.00000000000000000000	4.00000000000000000000	4.00000000000000000000	4.00000000000000000000	4.00000000000000000000	4.00000000000000000000	4.00000000000000000000	4.00000000000000000000	4.00000000000000000000	4.00000000000000000000	4.00000000000000000000	4.00000000000000000000	4.00000000000000000000	4.00000000000000000000	4.00000000000000000000	4.00000000000000000000	4.00000000000000000000
46.00000000000000000000	0.00000000000000000000	4146.15380859375000000000	4154.35888671875000000000	4164.61523437500000000000	4164.61523437500000000000	4148.71777343750000000000	4160.00000000000000000000	4154.87158203125000000000	4156.41015625000000000000	4157.43603515625000000000	4167.69238281250000000000	4138.97412109375000000000	4168.71777343750000000000	4138.46142578125000000000	4132.82031250000000000000	0.00000000000000000000	10244.00000000000000000000	10231.00000000000000000000	0.00000000000000000000	0.00000000000000000000	0.00000000000000000000	2463.00000000000000000000	17.00000000000000000000	4.00000000000000000000	4.00000000000000000000	4.00000000000000000000	4.00000000000000000000	4.00000000000000000000	4.00000000000000000000	4.00000000000000000000	4.00000000000000000000	4.00000000000000000000	4.00000000000000000000	4.00000000000000000000	4.00000000000000000000	4.00000000000000000000	4.00000000000000000000	4.00000000000000000000	4.00000000000000000000
47.00000000000000000000	0.00000000000000000000	4152.30761718750000000000	4162.05126953125000000000	4149.23046875000000000000	4175.38427734375000000000	4152.30761718750000000000	4153.84619140625000000000	4147.17919921875000000000	4151.28173828125000000000	4147.17919921875000000000	4156.92285156250000000000	4144.10253906250000000000	4172.30761718750000000000	4149.74365234375000000000	4140.51269531250000000000	0.00000000000000000000	10245.00000000000000000000	10229.00000000000000000000	0.00000000000000000000	0.00000000000000000000	0.00000000000000000000	2463.00000000000000000000	25.00000000000000000000	4.00000000000000000000	4.00000000000000000000	4.00000000000000000000	4.00000000000000000000	4.00000000000000000000	4.00000000000000000000	4.00000000000000000000	4.00000000000000000000	4.00000000000000000000	4.00000000000000000000	4.00000000000000000000	4.00000000000000000000	4.00000000000000000000	4.00000000000000000000	4.00000000000000000000	4.00000000000000000000
48.00000000000000000000	0.00000000000000000000	4156.92285156250000000000	4157.43603515625000000000	4152.30761718750000000000	4180.00000000000000000000	4142.56396484375000000000	4141.53857421875000000000	4131.79492187500000000000	4131.79492187500000000000	4125.12792968750000000000	4138.46142578125000000000	4148.71777343750000000000	4165.64111328125000000000	4157.43603515625000000000	4145.64111328125000000000	0.00000000000000000000	10245.00000000000000000000	10229.00000000000000000000	0.00000000000000000000	0.00000000000000000000	0.00000000000000000000	2463.00000000000000000000	32.00000000000000000000	4.00000000000000000000	4.00000000000000000000	4.00000000000000000000	4.00000000000000000000	4.00000000000000000000	4.00000000000000000000	4.00000000000000000000	4.00000000000000000000	4.00000000000000000000	4.00000000000000000000	4.00000000000000000000	4.00000000000000000000	4.00000000000000000000	4.00000000000000000000	4.00000000000000000000	4.00000000000000000000
49.00000000000000000000	0.00000000000000000000	4165.12792968750000000000	4163.07666015625000000000	4165.12792968750000000000	4180.51269531250000000000	4155.38427734375000000000	4157.43603515625000000000	4147.17919921875000000000	4151.28173828125000000000	4144.10253906250000000000	4151.79492187500000000000	4170.76904296875000000000	4183.07666015625000000000	4172.30761718750000000000	4161.53857421875000000000	0.00000000000000000000	10244.00000000000000000000	10231.00000000000000000000	0.00000000000000000000	0.00000000000000000000	0.00000000000000000000	2463.00000000000000000000	39.00000000000000000000	4.00000000000000000000	4.00000000000000000000	4.00000000000000000000	4.00000000000000000000	4.00000000000000000000	4.00000000000000000000	4.00000000000000000000	4.00000000000000000000	4.00000000000000000000	4.00000000000000000000	4.00000000000000000000	4.00000000000000000000	4.00000000000000000000	4.00000000000000000000	4.00000000000000000000	4.00000000000000000000
50.00000000000000000000	0.00000000000000000000	4163.07666015625000000000	4167.69238281250000000000	4158.46142578125000000000	4183.58984375000000000000	4167.17919921875000000000	4168.71777343750000000000	4160.51269531250000000000	4188.20507812500000000000	4182.56396484375000000000	4180.00000000000000000000	4190.25634765625000000000	4211.28173828125000000000	4182.05126953125000000000	4176.41015625000000000000	0.00000000000000000000	10244.00000000000000000000	10231.00000000000000000000	0.00000000000000000000	0.00000000000000000000	0.00000000000000000000	2463.00000000000000000000	47.00000000000000000000	4.00000000000000000000	4.00000000000000000000	4.00000000000000000000	4.00000000000000000000	4.00000000000000000000	4.00000000000000000000	4.00000000000000000000	4.00000000000000000000	4.00000000000000000000	4.00000000000000000000	4.00000000000000000000	4.00000000000000000000	4.00000000000000000000	4.00000000000000000000	4.00000000000000000000	4.00000000000000000000
51.00000000000000000000	0.00000000000000000000	4116.92285156250000000000	4115.89746093750000000000	4161.02539062500000000000	4147.69238281250000000000	4113.33300781250000000000	4118.46142578125000000000	4116.92285156250000000000	4140.00000000000000000000	4128.71777343750000000000	4131.79492187500000000000	4129.74365234375000000000	4161.53857421875000000000	4120.51269531250000000000	4127.69238281250000000000	0.00000000000000000000	10244.00000000000000000000	10231.00000000000000000000	0.00000000000000000000	0.00000000000000000000	0.00000000000000000000	2463.00000000000000000000	55.00000000000000000000	4.00000000000000000000	4.00000000000000000000	4.00000000000000000000	4.00000000000000000000	4.00000000000000000000	4.00000000000000000000	4.00000000000000000000	4.00000000000000000000	4.00000000000000000000	4.00000000000000000000	4.00000000000000000000	4.00000000000000000000	4.00000000000000000000	4.00000000000000000000	4.00000000000000000000	4.00000000000000000000
52.00000000000000000000	0.00000000000000000000	4136.92285156250000000000	4155.38427734375000000000	4156.92285156250000000000	4165.64111328125000000000	4155.38427734375000000000	4153.84619140625000000000	4148.20507812500000000000	4147.17919921875000000000	4134.87158203125000000000	4138.97412109375000000000	4130.25634765625000000000	4155.89746093750000000000	4131.28173828125000000000	4131.79492187500000000000	0.00000000000000000000	10244.00000000000000000000	10231.00000000000000000000	0.00000000000000000000	0.00000000000000000000	0.00000000000000000000	2463.00000000000000000000	62.00000000000000000000	4.00000000000000000000	4.00000000000000000000	4.00000000000000000000	4.00000000000000000000	4.00000000000000000000	4.00000000000000000000	4.00000000000000000000	4.00000000000000000000	4.00000000000000000000	4.00000000000000000000	4.00000000000000000000	4.00000000000000000000	4.00000000000000000000	4.00000000000000000000	4.00000000000000000000	4.00000000000000000000
53.00000000000000000000	0.00000000000000000000	4154.87158203125000000000	4178.46142578125000000000	4166.66650390625000000000	4181.02539062500000000000	4177.43603515625000000000	4176.41015625000000000000	4167.69238281250000000000	4150.76904296875000000000	4148.20507812500000000000	4151.28173828125000000000	4123.58984375000000000000	4152.30761718750000000000	4134.35888671875000000000	4129.23046875000000000000	0.00000000000000000000	10245.00000000000000000000	10230.00000000000000000000	0.00000000000000000000	0.00000000000000000000	0.00000000000000000000	2463.00000000000000000000	71.00000000000000000000	4.00000000000000000000	4.00000000000000000000	4.00000000000000000000	4.00000000000000000000	4.00000000000000000000	4.00000000000000000000	4.00000000000000000000	4.00000000000000000000	4.00000000000000000000	4.00000000000000000000	4.00000000000000000000	4.00000000000000000000	4.00000000000000000000	4.00000000000000000000	4.00000000000000000000	4.00000000000000000000
54.00000000000000000000	0.00000000000000000000	4162.56396484375000000000	4173.33300781250000000000	4176.41015625000000000000	4185.12792968750000000000	4164.10253906250000000000	4170.76904296875000000000	4169.23046875000000000000	4151.79492187500000000000	4153.33300781250000000000	4154.87158203125000000000	4137.94873046875000000000	4163.07666015625000000000	4147.69238281250000000000	4142.05126953125000000000	0.00000000000000000000	10245.00000000000000000000	10230.00000000000000000000	0.00000000000000000000	0.00000000000000000000	0.00000000000000000000	2463.00000000000000000000	79.00000000000000000000	4.00000000000000000000	4.00000000000000000000	4.00000000000000000000	4.00000000000000000000	4.00000000000000000000	4.00000000000000000000	4.00000000000000000000	4.00000000000000000000	4.00000000000000000000	4.00000000000000000000	4.00000000000000000000	4.00000000000000000000	4.00000000000000000000	4.00000000000000000000	4.00000000000000000000	4.00000000000000000000
55.00000000000000000000	0.00000000000000000000	4182.05126953125000000000	4190.76904296875000000000	4164.10253906250000000000	4204.10253906250000000000	4175.38427734375000000000	4174.35888671875000000000	4171.79492187500000000000	4177.94873046875000000000	4173.84619140625000000000	4174.35888671875000000000	4193.33300781250000000000	4201.53857421875000000000	4197.94873046875000000000	4186.15380859375000000000	0.00000000000000000000	10247.00000000000000000000	10231.00000000000000000000	0.00000000000000000000	0.00000000000000000000	0.00000000000000000000	2463.00000000000000000000	87.00000000000000000000	4.00000000000000000000	4.00000000000000000000	4.00000000000000000000	4.00000000000000000000	4.00000000000000000000	4.00000000000000000000	4.00000000000000000000	4.00000000000000000000	4.00000000000000000000	4.00000000000000000000	4.00000000000000000000	4.00000000000000000000	4.00000000000000000000	4.00000000000000000000	4.00000000000000000000	4.00000000000000000000
56.00000000000000000000	0.00000000000000000000	4161.02539062500000000000	4160.51269531250000000000	4169.74365234375000000000	4186.15380859375000000000	4141.02539062500000000000	4135.38427734375000000000	4128.20507812500000000000	4144.10253906250000000000	4136.92285156250000000000	4138.46142578125000000000	4165.64111328125000000000	4177.43603515625000000000	4173.33300781250000000000	4164.10253906250000000000	0.00000000000000000000	10247.00000000000000000000	10231.00000000000000000000	0.00000000000000000000	0.00000000000000000000	0.00000000000000000000	2463.00000000000000000000	95.00000000000000000000	4.00000000000000000000	4.00000000000000000000	4.00000000000000000000	4.00000000000000000000	4.00000000000000000000	4.00000000000000000000	4.00000000000000000000	4.00000000000000000000	4.00000000000000000000	4.00000000000000000000	4.00000000000000000000	4.00000000000000000000	4.00000000000000000000	4.00000000000000000000	4.00000000000000000000	4.00000000000000000000
57.00000000000000000000	0.00000000000000000000	4184.10253906250000000000	4189.74365234375000000000	4168.71777343750000000000	4200.00000000000000000000	4170.76904296875000000000	4171.79492187500000000000	4164.10253906250000000000	4178.46142578125000000000	4177.94873046875000000000	4171.79492187500000000000	4193.33300781250000000000	4204.61523437500000000000	4199.48730468750000000000	4185.12792968750000000000	0.00000000000000000000	10248.00000000000000000000	10229.00000000000000000000	0.00000000000000000000	0.00000000000000000000	0.00000000000000000000	2463.00000000000000000000	104.00000000000000000000	4.00000000000000000000	4.00000000000000000000	4.00000000000000000000	4.00000000000000000000	4.00000000000000000000	4.00000000000000000000	4.00000000000000000000	4.00000000000000000000	4.00000000000000000000	4.00000000000000000000	4.00000000000000000000	4.00000000000000000000	4.00000000000000000000	4.00000000000000000000	4.00000000000000000000	4.00000000000000000000
58.00000000000000000000	0.00000000000000000000	4183.07666015625000000000	4184.61523437500000000000	4171.28173828125000000000	4191.28173828125000000000	4168.71777343750000000000	4178.46142578125000000000	4178.46142578125000000000	4198.46142578125000000000	4200.00000000000000000000	4194.87158203125000000000	4203.58984375000000000000	4217.94873046875000000000	4193.84619140625000000000	4187.69238281250000000000	0.00000000000000000000	10248.00000000000000000000	10229.00000000000000000000	0.00000000000000000000	0.00000000000000000000	0.00000000000000000000	2463.00000000000000000000	112.00000000000000000000	4.00000000000000000000	4.00000000000000000000	4.00000000000000000000	4.00000000000000000000	4.00000000000000000000	4.00000000000000000000	4.00000000000000000000	4.00000000000000000000	4.00000000000000000000	4.00000000000000000000	4.00000000000000000000	4.00000000000000000000	4.00000000000000000000	4.00000000000000000000	4.00000000000000000000	4.00000000000000000000
59.00000000000000000000	0.00000000000000000000	4168.71777343750000000000	4169.23046875000000000000	4175.38427734375000000000	4177.43603515625000000000	4153.84619140625000000000	4163.58984375000000000000	4164.61523437500000000000	4174.87158203125000000000	4172.82031250000000000000	4171.28173828125000000000	4177.43603515625000000000	4198.46142578125000000000	4166.66650390625000000000	4168.20507812500000000000	0.00000000000000000000	10249.00000000000000000000	10228.00000000000000000000	0.00000000000000000000	0.00000000000000000000	0.00000000000000000000	2463.00000000000000000000	121.00000000000000000000	4.00000000000000000000	4.00000000000000000000	4.00000000000000000000	4.00000000000000000000	4.00000000000000000000	4.00000000000000000000	4.00000000000000000000	4.00000000000000000000	4.00000000000000000000	4.00000000000000000000	4.00000000000000000000	4.00000000000000000000	4.00000000000000000000	4.00000000000000000000	4.00000000000000000000	4.00000000000000000000
60.00000000000000000000	0.00000000000000000000	4200.51269531250000000000	4220.51269531250000000000	4162.56396484375000000000	4206.15380859375000000000	4204.10253906250000000000	4209.23046875000000000000	4194.87158203125000000000	4191.28173828125000000000	4190.76904296875000000000	4188.20507812500000000000	4200.51269531250000000000	4214.35888671875000000000	4205.12792968750000000000	4193.33300781250000000000	0.00000000000000000000	10249.00000000000000000000	10228.00000000000000000000	0.00000000000000000000	0.00000000000000000000	0.00000000000000000000	2463.00000000000000000000	128.00000000000000000000	4.00000000000000000000	4.00000000000000000000	4.00000000000000000000	4.00000000000000000000	4.00000000000000000000	4.00000000000000000000	4.00000000000000000000	4.00000000000000000000	4.00000000000000000000	4.00000000000000000000	4.00000000000000000000	4.00000000000000000000	4.00000000000000000000	4.00000000000000000000	4.00000000000000000000	4.00000000000000000000
61.00000000000000000000	0.00000000000000000000	4181.02539062500000000000	4194.87158203125000000000	4168.71777343750000000000	4183.07666015625000000000	4179.48730468750000000000	4185.12792968750000000000	4173.33300781250000000000	4158.46142578125000000000	4154.35888671875000000000	4158.46142578125000000000	4164.61523437500000000000	4181.53857421875000000000	4174.35888671875000000000	4166.15380859375000000000	0.00000000000000000000	10250.00000000000000000000	10226.00000000000000000000	0.00000000000000000000	0.00000000000000000000	0.00000000000000000000	2463.00000000000000000000	136.00000000000000000000	4.00000000000000000000	4.00000000000000000000	4.00000000000000000000	4.00000000000000000000	4.00000000000000000000	4.00000000000000000000	4.00000000000000000000	4.00000000000000000000	4.00000000000000000000	4.00000000000000000000	4.00000000000000000000	4.00000000000000000000	4.00000000000000000000	4.00000000000000000000	4.00000000000000000000	4.00000000000000000000
62.00000000000000000000	0.00000000000000000000	4173.84619140625000000000	4191.28173828125000000000	4161.02539062500000000000	4180.00000000000000000000	4176.92285156250000000000	4177.94873046875000000000	4172.82031250000000000000	4170.76904296875000000000	4158.97412109375000000000	4160.00000000000000000000	4172.30761718750000000000	4189.74365234375000000000	4176.41015625000000000000	4170.25634765625000000000	0.00000000000000000000	10250.00000000000000000000	10226.00000000000000000000	0.00000000000000000000	0.00000000000000000000	0.00000000000000000000	2463.00000000000000000000	144.00000000000000000000	4.00000000000000000000	4.00000000000000000000	4.00000000000000000000	4.00000000000000000000	4.00000000000000000000	4.00000000000000000000	4.00000000000000000000	4.00000000000000000000	4.00000000000000000000	4.00000000000000000000	4.00000000000000000000	4.00000000000000000000	4.00000000000000000000	4.00000000000000000000	4.00000000000000000000	4.00000000000000000000
63.00000000000000000000	0.00000000000000000000	4163.58984375000000000000	4175.38427734375000000000	4152.30761718750000000000	4179.48730468750000000000	4159.48730468750000000000	4160.00000000000000000000	4154.87158203125000000000	4180.51269531250000000000	4165.64111328125000000000	4160.51269531250000000000	4180.51269531250000000000	4195.89746093750000000000	4179.48730468750000000000	4173.33300781250000000000	0.00000000000000000000	10247.00000000000000000000	10226.00000000000000000000	0.00000000000000000000	0.00000000000000000000	0.00000000000000000000	2463.00000000000000000000	151.00000000000000000000	4.00000000000000000000	4.00000000000000000000	4.00000000000000000000	4.00000000000000000000	4.00000000000000000000	4.00000000000000000000	4.00000000000000000000	4.00000000000000000000	4.00000000000000000000	4.00000000000000000000	4.00000000000000000000	4.00000000000000000000	4.00000000000000000000	4.00000000000000000000	4.00000000000000000000	4.00000000000000000000
64.00000000000000000000	0.00000000000000000000	4137.43603515625000000000	4134.87158203125000000000	4160.00000000000000000000	4154.35888671875000000000	4121.02539062500000000000	4129.74365234375000000000	4130.76904296875000000000	4148.71777343750000000000	4139.48730468750000000000	4138.46142578125000000000	4148.71777343750000000000	4167.17919921875000000000	4145.12792968750000000000	4145.12792968750000000000	1096.00000000000000000000	10247.00000000000000000000	10226.00000000000000000000	0.00000000000000000000	0.00000000000000000000	0.00000000000000000000	2463.00000000000000000000	158.00000000000000000000	4.00000000000000000000	4.00000000000000000000	4.00000000000000000000	4.00000000000000000000	4.00000000000000000000	4.00000000000000000000	4.00000000000000000000	4.00000000000000000000	4.00000000000000000000	4.00000000000000000000	4.00000000000000000000	4.00000000000000000000	4.00000000000000000000	4.00000000000000000000	4.00000000000000000000	4.00000000000000000000
65.00000000000000000000	0.00000000000000000000	4149.23046875000000000000	4157.94873046875000000000	4156.41015625000000000000	4160.00000000000000000000	4150.76904296875000000000	4158.46142578125000000000	4162.05126953125000000000	4161.02539062500000000000	4160.00000000000000000000	4168.71777343750000000000	4160.00000000000000000000	4176.92285156250000000000	4150.76904296875000000000	4147.69238281250000000000	2637.00000000000000000000	10245.00000000000000000000	10224.00000000000000000000	0.00000000000000000000	0.00000000000000000000	0.00000000000000000000	2463.00000000000000000000	166.00000000000000000000	4.00000000000000000000	4.00000000000000000000	4.00000000000000000000	4.00000000000000000000	4.00000000000000000000	4.00000000000000000000	4.00000000000000000000	4.00000000000000000000	4.00000000000000000000	4.00000000000000000000	4.00000000000000000000	4.00000000000000000000	4.00000000000000000000	4.00000000000000000000	4.00000000000000000000	4.00000000000000000000
66.00000000000000000000	0.00000000000000000000	4137.94873046875000000000	4143.58984375000000000000	4167.17919921875000000000	4146.15380859375000000000	4136.92285156250000000000	4143.07666015625000000000	4146.66650390625000000000	4141.02539062500000000000	4134.87158203125000000000	4153.84619140625000000000	4127.17919921875000000000	4154.87158203125000000000	4117.94873046875000000000	4116.92285156250000000000	3013.00000000000000000000	10245.00000000000000000000	10224.00000000000000000000	0.00000000000000000000	0.00000000000000000000	0.00000000000000000000	2463.00000000000000000000	173.00000000000000000000	4.00000000000000000000	4.00000000000000000000	4.00000000000000000000	4.00000000000000000000	4.00000000000000000000	4.00000000000000000000	4.00000000000000000000	4.00000000000000000000	4.00000000000000000000	4.00000000000000000000	4.00000000000000000000	4.00000000000000000000	4.00000000000000000000	4.00000000000000000000	4.00000000000000000000	4.00000000000000000000
67.00000000000000000000	0.00000000000000000000	4164.10253906250000000000	4176.41015625000000000000	4165.12792968750000000000	4170.76904296875000000000	4163.58984375000000000000	4168.20507812500000000000	4165.12792968750000000000	4160.51269531250000000000	4152.82031250000000000000	4166.15380859375000000000	4151.28173828125000000000	4176.41015625000000000000	4152.82031250000000000000	4144.10253906250000000000	3575.00000000000000000000	10246.00000000000000000000	10224.00000000000000000000	0.00000000000000000000	0.00000000000000000000	0.00000000000000000000	2463.00000000000000000000	181.00000000000000000000	4.00000000000000000000	4.00000000000000000000	4.00000000000000000000	4.00000000000000000000	4.00000000000000000000	4.00000000000000000000	4.00000000000000000000	4.00000000000000000000	4.00000000000000000000	4.00000000000000000000	4.00000000000000000000	4.00000000000000000000	4.00000000000000000000	4.00000000000000000000	4.00000000000000000000	4.00000000000000000000
68.00000000000000000000	0.00000000000000000000	4182.56396484375000000000	4198.97412109375000000000	4160.00000000000000000000	4189.74365234375000000000	4180.51269531250000000000	4181.53857421875000000000	4174.87158203125000000000	4171.28173828125000000000	4164.10253906250000000000	4175.89746093750000000000	4177.43603515625000000000	4192.30761718750000000000	4183.07666015625000000000	4170.76904296875000000000	3601.00000000000000000000	10246.00000000000000000000	10224.00000000000000000000	0.00000000000000000000	0.00000000000000000000	0.00000000000000000000	2463.00000000000000000000	188.00000000000000000000	4.00000000000000000000	4.00000000000000000000	4.00000000000000000000	4.00000000000000000000	4.00000000000000000000	4.00000000000000000000	4.00000000000000000000	4.00000000000000000000	4.00000000000000000000	4.00000000000000000000	4.00000000000000000000	4.00000000000000000000	4.00000000000000000000	4.00000000000000000000	4.00000000000000000000	4.00000000000000000000
69.00000000000000000000	0.00000000000000000000	4164.61523437500000000000	4173.33300781250000000000	4168.71777343750000000000	4168.71777343750000000000	4153.84619140625000000000	4153.84619140625000000000	4148.71777343750000000000	4147.69238281250000000000	4133.33300781250000000000	4149.23046875000000000000	4151.28173828125000000000	4169.23046875000000000000	4151.28173828125000000000	4147.17919921875000000000	3393.00000000000000000000	10247.00000000000000000000	10227.00000000000000000000	0.00000000000000000000	0.00000000000000000000	0.00000000000000000000	2463.00000000000000000000	197.00000000000000000000	4.00000000000000000000	4.00000000000000000000	4.00000000000000000000	4.00000000000000000000	4.00000000000000000000	4.00000000000000000000	4.00000000000000000000	4.00000000000000000000	4.00000000000000000000	4.00000000000000000000	4.00000000000000000000	4.00000000000000000000	4.00000000000000000000	4.00000000000000000000	4.00000000000000000000	4.00000000000000000000
70.00000000000000000000	0.00000000000000000000	4183.58984375000000000000	4196.92285156250000000000	4161.02539062500000000000	4181.53857421875000000000	4181.53857421875000000000	4179.48730468750000000000	4175.89746093750000000000	4194.87158203125000000000	4178.97412109375000000000	4188.20507812500000000000	4194.87158203125000000000	4211.79492187500000000000	4185.64111328125000000000	4181.02539062500000000000	3081.00000000000000000000	10247.00000000000000000000	10227.00000000000000000000	0.00000000000000000000	0.00000000000000000000	0.00000000000000000000	2463.00000000000000000000	205.00000000000000000000	4.00000000000000000000	4.00000000000000000000	4.00000000000000000000	4.00000000000000000000	4.00000000000000000000	4.00000000000000000000	4.00000000000000000000	4.00000000000000000000	4.00000000000000000000	4.00000000000000000000	4.00000000000000000000	4.00000000000000000000	4.00000000000000000000	4.00000000000000000000	4.00000000000000000000	4.00000000000000000000
71.00000000000000000000	0.00000000000000000000	4163.07666015625000000000	4163.07666015625000000000	4168.20507812500000000000	4163.58984375000000000000	4151.28173828125000000000	4157.43603515625000000000	4165.12792968750000000000	4188.20507812500000000000	4175.38427734375000000000	4186.66650390625000000000	4187.69238281250000000000	4211.28173828125000000000	4172.82031250000000000000	4176.92285156250000000000	3160.00000000000000000000	10246.00000000000000000000	10227.00000000000000000000	0.00000000000000000000	0.00000000000000000000	0.00000000000000000000	2463.00000000000000000000	213.00000000000000000000	4.00000000000000000000	4.00000000000000000000	4.00000000000000000000	4.00000000000000000000	4.00000000000000000000	4.00000000000000000000	4.00000000000000000000	4.00000000000000000000	4.00000000000000000000	4.00000000000000000000	4.00000000000000000000	4.00000000000000000000	4.00000000000000000000	4.00000000000000000000	4.00000000000000000000	4.00000000000000000000
72.00000000000000000000	0.00000000000000000000	4166.15380859375000000000	4171.79492187500000000000	4170.76904296875000000000	4165.12792968750000000000	4160.00000000000000000000	4172.82031250000000000000	4176.92285156250000000000	4178.97412109375000000000	4170.25634765625000000000	4185.64111328125000000000	4171.79492187500000000000	4201.02539062500000000000	4168.71777343750000000000	4172.82031250000000000000	3256.00000000000000000000	10246.00000000000000000000	10227.00000000000000000000	0.00000000000000000000	0.00000000000000000000	0.00000000000000000000	2463.00000000000000000000	221.00000000000000000000	4.00000000000000000000	4.00000000000000000000	4.00000000000000000000	4.00000000000000000000	4.00000000000000000000	4.00000000000000000000	4.00000000000000000000	4.00000000000000000000	4.00000000000000000000	4.00000000000000000000	4.00000000000000000000	4.00000000000000000000	4.00000000000000000000	4.00000000000000000000	4.00000000000000000000	4.00000000000000000000
73.00000000000000000000	0.00000000000000000000	4188.20507812500000000000	4202.05126953125000000000	4164.10253906250000000000	4181.02539062500000000000	4191.79492187500000000000	4198.46142578125000000000	4193.33300781250000000000	4179.48730468750000000000	4180.00000000000000000000	4191.79492187500000000000	4157.94873046875000000000	4197.94873046875000000000	4169.74365234375000000000	4169.74365234375000000000	2855.00000000000000000000	10246.00000000000000000000	10228.00000000000000000000	0.00000000000000000000	0.00000000000000000000	0.00000000000000000000	2463.00000000000000000000	230.00000000000000000000	4.00000000000000000000	4.00000000000000000000	4.00000000000000000000	4.00000000000000000000	4.00000000000000000000	4.00000000000000000000	4.00000000000000000000	4.00000000000000000000	4.00000000000000000000	4.00000000000000000000	4.00000000000000000000	4.00000000000000000000	4.00000000000000000000	4.00000000000000000000	4.00000000000000000000	4.00000000000000000000
74.00000000000000000000	0.00000000000000000000	4173.33300781250000000000	4172.30761718750000000000	4172.82031250000000000000	4162.05126953125000000000	4170.76904296875000000000	4173.84619140625000000000	4175.38427734375000000000	4155.89746093750000000000	4157.94873046875000000000	4167.69238281250000000000	4128.20507812500000000000	4176.92285156250000000000	4144.61523437500000000000	4144.10253906250000000000	3550.00000000000000000000	10246.00000000000000000000	10228.00000000000000000000	0.00000000000000000000	0.00000000000000000000	0.00000000000000000000	2463.00000000000000000000	237.00000000000000000000	4.00000000000000000000	4.00000000000000000000	4.00000000000000000000	4.00000000000000000000	4.00000000000000000000	4.00000000000000000000	4.00000000000000000000	4.00000000000000000000	4.00000000000000000000	4.00000000000000000000	4.00000000000000000000	4.00000000000000000000	4.00000000000000000000	4.00000000000000000000	4.00000000000000000000	4.00000000000000000000
75.00000000000000000000	0.00000000000000000000	4196.41015625000000000000	4197.94873046875000000000	4165.12792968750000000000	4182.56396484375000000000	4202.05126953125000000000	4205.12792968750000000000	4204.10253906250000000000	4203.07666015625000000000	4196.92285156250000000000	4202.05126953125000000000	4188.20507812500000000000	4217.94873046875000000000	4207.17919921875000000000	4190.76904296875000000000	3156.00000000000000000000	10247.00000000000000000000	10229.00000000000000000000	0.00000000000000000000	0.00000000000000000000	0.00000000000000000000	2463.00000000000000000000	245.00000000000000000000	4.00000000000000000000	4.00000000000000000000	4.00000000000000000000	4.00000000000000000000	4.00000000000000000000	4.00000000000000000000	4.00000000000000000000	4.00000000000000000000	4.00000000000000000000	4.00000000000000000000	4.00000000000000000000	4.00000000000000000000	4.00000000000000000000	4.00000000000000000000	4.00000000000000000000	4.00000000000000000000
76.00000000000000000000	0.00000000000000000000	4189.23046875000000000000	4183.58984375000000000000	4164.61523437500000000000	4178.97412109375000000000	4178.46142578125000000000	4184.10253906250000000000	4175.38427734375000000000	4192.82031250000000000000	4177.43603515625000000000	4182.56396484375000000000	4185.64111328125000000000	4212.82031250000000000000	4207.17919921875000000000	4192.82031250000000000000	3437.00000000000000000000	10247.00000000000000000000	10229.00000000000000000000	0.00000000000000000000	0.00000000000000000000	0.00000000000000000000	2463.00000000000000000000	252.00000000000000000000	4.00000000000000000000	4.00000000000000000000	4.00000000000000000000	4.00000000000000000000	4.00000000000000000000	4.00000000000000000000	4.00000000000000000000	4.00000000000000000000	4.00000000000000000000	4.00000000000000000000	4.00000000000000000000	4.00000000000000000000	4.00000000000000000000	4.00000000000000000000	4.00000000000000000000	4.00000000000000000000
77.00000000000000000000	0.00000000000000000000	4174.87158203125000000000	4163.58984375000000000000	4162.56396484375000000000	4167.17919921875000000000	4155.89746093750000000000	4160.51269531250000000000	4153.84619140625000000000	4169.23046875000000000000	4154.87158203125000000000	4160.51269531250000000000	4157.43603515625000000000	4196.41015625000000000000	4176.92285156250000000000	4169.23046875000000000000	3125.00000000000000000000	10249.00000000000000000000	10230.00000000000000000000	0.00000000000000000000	0.00000000000000000000	0.00000000000000000000	2463.00000000000000000000	259.00000000000000000000	4.00000000000000000000	4.00000000000000000000	4.00000000000000000000	4.00000000000000000000	4.00000000000000000000	4.00000000000000000000	4.00000000000000000000	4.00000000000000000000	4.00000000000000000000	4.00000000000000000000	4.00000000000000000000	4.00000000000000000000	4.00000000000000000000	4.00000000000000000000	4.00000000000000000000	4.00000000000000000000
78.00000000000000000000	0.00000000000000000000	4171.28173828125000000000	4161.53857421875000000000	4159.48730468750000000000	4163.07666015625000000000	4164.10253906250000000000	4164.10253906250000000000	4166.15380859375000000000	4184.61523437500000000000	4177.43603515625000000000	4183.07666015625000000000	4163.07666015625000000000	4204.61523437500000000000	4173.84619140625000000000	4167.17919921875000000000	3550.00000000000000000000	10249.00000000000000000000	10230.00000000000000000000	0.00000000000000000000	0.00000000000000000000	0.00000000000000000000	2463.00000000000000000000	267.00000000000000000000	4.00000000000000000000	4.00000000000000000000	4.00000000000000000000	4.00000000000000000000	4.00000000000000000000	4.00000000000000000000	4.00000000000000000000	4.00000000000000000000	4.00000000000000000000	4.00000000000000000000	4.00000000000000000000	4.00000000000000000000	4.00000000000000000000	4.00000000000000000000	4.00000000000000000000	4.00000000000000000000
79.00000000000000000000	0.00000000000000000000	4153.84619140625000000000	4139.48730468750000000000	4173.33300781250000000000	4144.10253906250000000000	4144.61523437500000000000	4147.17919921875000000000	4151.79492187500000000000	4166.66650390625000000000	4163.07666015625000000000	4166.15380859375000000000	4144.61523437500000000000	4188.71777343750000000000	4149.23046875000000000000	4150.76904296875000000000	3156.00000000000000000000	10250.00000000000000000000	10230.00000000000000000000	0.00000000000000000000	0.00000000000000000000	0.00000000000000000000	2463.00000000000000000000	275.00000000000000000000	4.00000000000000000000	4.00000000000000000000	4.00000000000000000000	4.00000000000000000000	4.00000000000000000000	4.00000000000000000000	4.00000000000000000000	4.00000000000000000000	4.00000000000000000000	4.00000000000000000000	4.00000000000000000000	4.00000000000000000000	4.00000000000000000000	4.00000000000000000000	4.00000000000000000000	4.00000000000000000000
80.00000000000000000000	0.00000000000000000000	4192.30761718750000000000	4197.43603515625000000000	4166.15380859375000000000	4177.94873046875000000000	4189.74365234375000000000	4189.23046875000000000000	4182.56396484375000000000	4182.05126953125000000000	4181.53857421875000000000	4182.56396484375000000000	4172.82031250000000000000	4212.30761718750000000000	4188.20507812500000000000	4180.00000000000000000000	3437.00000000000000000000	10250.00000000000000000000	10230.00000000000000000000	0.00000000000000000000	0.00000000000000000000	0.00000000000000000000	2463.00000000000000000000	283.00000000000000000000	4.00000000000000000000	4.00000000000000000000	4.00000000000000000000	4.00000000000000000000	4.00000000000000000000	4.00000000000000000000	4.00000000000000000000	4.00000000000000000000	4.00000000000000000000	4.00000000000000000000	4.00000000000000000000	4.00000000000000000000	4.00000000000000000000	4.00000000000000000000	4.00000000000000000000	4.00000000000000000000
81.00000000000000000000	0.00000000000000000000	4207.69238281250000000000	4211.79492187500000000000	4169.74365234375000000000	4188.71777343750000000000	4194.35888671875000000000	4187.69238281250000000000	4182.56396484375000000000	4162.05126953125000000000	4164.10253906250000000000	4173.33300781250000000000	4155.38427734375000000000	4200.51269531250000000000	4188.71777343750000000000	4176.92285156250000000000	3125.00000000000000000000	10250.00000000000000000000	10229.00000000000000000000	0.00000000000000000000	0.00000000000000000000	0.00000000000000000000	2463.00000000000000000000	291.00000000000000000000	4.00000000000000000000	4.00000000000000000000	4.00000000000000000000	4.00000000000000000000	4.00000000000000000000	4.00000000000000000000	4.00000000000000000000	4.00000000000000000000	4.00000000000000000000	4.00000000000000000000	4.00000000000000000000	4.00000000000000000000	4.00000000000000000000	4.00000000000000000000	4.00000000000000000000	4.00000000000000000000
82.00000000000000000000	0.00000000000000000000	4212.82031250000000000000	4209.74365234375000000000	4176.92285156250000000000	4191.28173828125000000000	4196.41015625000000000000	4186.66650390625000000000	4185.12792968750000000000	4173.33300781250000000000	4170.76904296875000000000	4173.84619140625000000000	4163.58984375000000000000	4207.69238281250000000000	4201.02539062500000000000	4189.23046875000000000000	3550.00000000000000000000	10250.00000000000000000000	10229.00000000000000000000	0.00000000000000000000	0.00000000000000000000	0.00000000000000000000	2463.00000000000000000000	299.00000000000000000000	4.00000000000000000000	4.00000000000000000000	4.00000000000000000000	4.00000000000000000000	4.00000000000000000000	4.00000000000000000000	4.00000000000000000000	4.00000000000000000000	4.00000000000000000000	4.00000000000000000000	4.00000000000000000000	4.00000000000000000000	4.00000000000000000000	4.00000000000000000000	4.00000000000000000000	4.00000000000000000000
83.00000000000000000000	0.00000000000000000000	4208.71777343750000000000	4206.66650390625000000000	4163.58984375000000000000	4197.43603515625000000000	4193.33300781250000000000	4187.17919921875000000000	4177.43603515625000000000	4203.58984375000000000000	4195.38427734375000000000	4186.66650390625000000000	4197.43603515625000000000	4230.25634765625000000000	4227.17919921875000000000	4211.28173828125000000000	3156.00000000000000000000	10247.00000000000000000000	10225.00000000000000000000	0.00000000000000000000	0.00000000000000000000	0.00000000000000000000	2463.00000000000000000000	307.00000000000000000000	4.00000000000000000000	4.00000000000000000000	4.00000000000000000000	4.00000000000000000000	4.00000000000000000000	4.00000000000000000000	4.00000000000000000000	4.00000000000000000000	4.00000000000000000000	4.00000000000000000000	4.00000000000000000000	4.00000000000000000000	4.00000000000000000000	4.00000000000000000000	4.00000000000000000000	4.00000000000000000000
84.00000000000000000000	0.00000000000000000000	4161.53857421875000000000	4141.53857421875000000000	4164.10253906250000000000	4161.02539062500000000000	4129.74365234375000000000	4131.79492187500000000000	4125.64111328125000000000	4151.28173828125000000000	4144.10253906250000000000	4140.00000000000000000000	4141.02539062500000000000	4181.02539062500000000000	4170.76904296875000000000	4160.51269531250000000000	3437.00000000000000000000	10247.00000000000000000000	10225.00000000000000000000	0.00000000000000000000	0.00000000000000000000	0.00000000000000000000	2463.00000000000000000000	314.00000000000000000000	4.00000000000000000000	4.00000000000000000000	4.00000000000000000000	4.00000000000000000000	4.00000000000000000000	4.00000000000000000000	4.00000000000000000000	4.00000000000000000000	4.00000000000000000000	4.00000000000000000000	4.00000000000000000000	4.00000000000000000000	4.00000000000000000000	4.00000000000000000000	4.00000000000000000000	4.00000000000000000000
85.00000000000000000000	0.00000000000000000000	4180.51269531250000000000	4171.28173828125000000000	4163.07666015625000000000	4176.41015625000000000000	4174.35888671875000000000	4177.94873046875000000000	4175.89746093750000000000	4175.89746093750000000000	4179.48730468750000000000	4177.94873046875000000000	4159.48730468750000000000	4202.56396484375000000000	4186.15380859375000000000	4172.30761718750000000000	3125.00000000000000000000	10245.00000000000000000000	10224.00000000000000000000	0.00000000000000000000	0.00000000000000000000	0.00000000000000000000	2463.00000000000000000000	323.00000000000000000000	4.00000000000000000000	4.00000000000000000000	4.00000000000000000000	4.00000000000000000000	4.00000000000000000000	4.00000000000000000000	4.00000000000000000000	4.00000000000000000000	4.00000000000000000000	4.00000000000000000000	4.00000000000000000000	4.00000000000000000000	4.00000000000000000000	4.00000000000000000000	4.00000000000000000000	4.00000000000000000000
86.00000000000000000000	0.00000000000000000000	4171.79492187500000000000	4169.23046875000000000000	4166.15380859375000000000	4171.28173828125000000000	4181.02539062500000000000	4188.20507812500000000000	4187.69238281250000000000	4187.69238281250000000000	4192.30761718750000000000	4194.87158203125000000000	4163.58984375000000000000	4205.12792968750000000000	4173.84619140625000000000	4164.10253906250000000000	3550.00000000000000000000	10245.00000000000000000000	10224.00000000000000000000	0.00000000000000000000	0.00000000000000000000	0.00000000000000000000	2463.00000000000000000000	330.00000000000000000000	4.00000000000000000000	4.00000000000000000000	4.00000000000000000000	4.00000000000000000000	4.00000000000000000000	4.00000000000000000000	4.00000000000000000000	4.00000000000000000000	4.00000000000000000000	4.00000000000000000000	4.00000000000000000000	4.00000000000000000000	4.00000000000000000000	4.00000000000000000000	4.00000000000000000000	4.00000000000000000000
87.00000000000000000000	0.00000000000000000000	4142.56396484375000000000	4135.89746093750000000000	4161.53857421875000000000	4150.76904296875000000000	4142.56396484375000000000	4149.23046875000000000000	4151.79492187500000000000	4155.89746093750000000000	4154.35888671875000000000	4160.00000000000000000000	4132.82031250000000000000	4170.76904296875000000000	4140.51269531250000000000	4134.87158203125000000000	3156.00000000000000000000	10242.00000000000000000000	10222.00000000000000000000	0.00000000000000000000	0.00000000000000000000	0.00000000000000000000	2463.00000000000000000000	339.00000000000000000000	4.00000000000000000000	4.00000000000000000000	4.00000000000000000000	4.00000000000000000000	4.00000000000000000000	4.00000000000000000000	4.00000000000000000000	4.00000000000000000000	4.00000000000000000000	4.00000000000000000000	4.00000000000000000000	4.00000000000000000000	4.00000000000000000000	4.00000000000000000000	4.00000000000000000000	4.00000000000000000000
88.00000000000000000000	0.00000000000000000000	4176.92285156250000000000	4176.92285156250000000000	4153.84619140625000000000	4178.97412109375000000000	4175.38427734375000000000	4171.79492187500000000000	4167.69238281250000000000	4161.53857421875000000000	4162.05126953125000000000	4166.66650390625000000000	4154.87158203125000000000	4187.17919921875000000000	4179.48730468750000000000	4168.71777343750000000000	3437.00000000000000000000	10242.00000000000000000000	10222.00000000000000000000	0.00000000000000000000	0.00000000000000000000	0.00000000000000000000	2463.00000000000000000000	347.00000000000000000000	4.00000000000000000000	4.00000000000000000000	4.00000000000000000000	4.00000000000000000000	4.00000000000000000000	4.00000000000000000000	4.00000000000000000000	4.00000000000000000000	4.00000000000000000000	4.00000000000000000000	4.00000000000000000000	4.00000000000000000000	4.00000000000000000000	4.00000000000000000000	4.00000000000000000000	4.00000000000000000000
89.00000000000000000000	0.00000000000000000000	4179.48730468750000000000	4173.33300781250000000000	4170.25634765625000000000	4173.33300781250000000000	4166.66650390625000000000	4165.64111328125000000000	4155.89746093750000000000	4138.97412109375000000000	4137.43603515625000000000	4146.15380859375000000000	4137.94873046875000000000	4177.94873046875000000000	4168.20507812500000000000	4167.69238281250000000000	3125.00000000000000000000	10240.00000000000000000000	10223.00000000000000000000	0.00000000000000000000	0.00000000000000000000	0.00000000000000000000	2463.00000000000000000000	355.00000000000000000000	4.00000000000000000000	4.00000000000000000000	4.00000000000000000000	4.00000000000000000000	4.00000000000000000000	4.00000000000000000000	4.00000000000000000000	4.00000000000000000000	4.00000000000000000000	4.00000000000000000000	4.00000000000000000000	4.00000000000000000000	4.00000000000000000000	4.00000000000000000000	4.00000000000000000000	4.00000000000000000000
90.00000000000000000000	0.00000000000000000000	4170.25634765625000000000	4167.17919921875000000000	4160.00000000000000000000	4170.76904296875000000000	4162.05126953125000000000	4163.58984375000000000000	4154.87158203125000000000	4157.94873046875000000000	4157.43603515625000000000	4155.89746093750000000000	4154.87158203125000000000	4195.89746093750000000000	4170.76904296875000000000	4176.41015625000000000000	3550.00000000000000000000	10240.00000000000000000000	10223.00000000000000000000	0.00000000000000000000	0.00000000000000000000	0.00000000000000000000	2463.00000000000000000000	364.00000000000000000000	4.00000000000000000000	4.00000000000000000000	4.00000000000000000000	4.00000000000000000000	4.00000000000000000000	4.00000000000000000000	4.00000000000000000000	4.00000000000000000000	4.00000000000000000000	4.00000000000000000000	4.00000000000000000000	4.00000000000000000000	4.00000000000000000000	4.00000000000000000000	4.00000000000000000000	4.00000000000000000000
91.00000000000000000000	0.00000000000000000000	4134.35888671875000000000	4118.97412109375000000000	4149.74365234375000000000	4148.20507812500000000000	4116.92285156250000000000	4113.33300781250000000000	4115.89746093750000000000	4140.00000000000000000000	4139.48730468750000000000	4133.84619140625000000000	4135.38427734375000000000	4183.07666015625000000000	4143.07666015625000000000	4153.84619140625000000000	3156.00000000000000000000	10239.00000000000000000000	10224.00000000000000000000	0.00000000000000000000	0.00000000000000000000	0.00000000000000000000	2463.00000000000000000000	372.00000000000000000000	4.00000000000000000000	4.00000000000000000000	4.00000000000000000000	4.00000000000000000000	4.00000000000000000000	4.00000000000000000000	4.00000000000000000000	4.00000000000000000000	4.00000000000000000000	4.00000000000000000000	4.00000000000000000000	4.00000000000000000000	4.00000000000000000000	4.00000000000000000000	4.00000000000000000000	4.00000000000000000000
92.00000000000000000000	0.00000000000000000000	4120.00000000000000000000	4096.92285156250000000000	4160.00000000000000000000	4128.20507812500000000000	4090.76904296875000000000	4087.69213867187500000000	4093.33325195312500000000	4103.07666015625000000000	4093.84594726562500000000	4100.51269531250000000000	4091.28198242187500000000	4148.71777343750000000000	4111.28173828125000000000	4125.12792968750000000000	3437.00000000000000000000	10239.00000000000000000000	10224.00000000000000000000	0.00000000000000000000	0.00000000000000000000	0.00000000000000000000	2463.00000000000000000000	380.00000000000000000000	4.00000000000000000000	4.00000000000000000000	4.00000000000000000000	4.00000000000000000000	4.00000000000000000000	4.00000000000000000000	4.00000000000000000000	4.00000000000000000000	4.00000000000000000000	4.00000000000000000000	4.00000000000000000000	4.00000000000000000000	4.00000000000000000000	4.00000000000000000000	4.00000000000000000000	4.00000000000000000000
93.00000000000000000000	0.00000000000000000000	4137.43603515625000000000	4129.23046875000000000000	4148.20507812500000000000	4136.41015625000000000000	4121.02539062500000000000	4117.43603515625000000000	4112.30761718750000000000	4109.23046875000000000000	4104.10253906250000000000	4118.46142578125000000000	4088.71777343750000000000	4145.64111328125000000000	4113.33300781250000000000	4125.12792968750000000000	3125.00000000000000000000	10241.00000000000000000000	10226.00000000000000000000	0.00000000000000000000	0.00000000000000000000	0.00000000000000000000	2463.00000000000000000000	388.00000000000000000000	4.00000000000000000000	4.00000000000000000000	4.00000000000000000000	4.00000000000000000000	4.00000000000000000000	4.00000000000000000000	4.00000000000000000000	4.00000000000000000000	4.00000000000000000000	4.00000000000000000000	4.00000000000000000000	4.00000000000000000000	4.00000000000000000000	4.00000000000000000000	4.00000000000000000000	4.00000000000000000000
94.00000000000000000000	0.00000000000000000000	4082.56396484375000000000	4063.58959960937500000000	4142.56396484375000000000	4088.20507812500000000000	4054.87158203125000000000	4053.33325195312500000000	4057.94873046875000000000	4040.51269531250000000000	4041.02563476562500000000	4064.61523437500000000000	4013.84594726562500000000	4077.43579101562500000000	4035.38452148437500000000	4055.89721679687500000000	3550.00000000000000000000	10241.00000000000000000000	10226.00000000000000000000	0.00000000000000000000	0.00000000000000000000	0.00000000000000000000	2463.00000000000000000000	395.00000000000000000000	4.00000000000000000000	4.00000000000000000000	4.00000000000000000000	4.00000000000000000000	4.00000000000000000000	4.00000000000000000000	4.00000000000000000000	4.00000000000000000000	4.00000000000000000000	4.00000000000000000000	4.00000000000000000000	4.00000000000000000000	4.00000000000000000000	4.00000000000000000000	4.00000000000000000000	4.00000000000000000000
95.00000000000000000000	0.00000000000000000000	4071.79467773437500000000	4049.74340820312500000000	4134.87158203125000000000	4081.02563476562500000000	4039.48706054687500000000	4036.41015625000000000000	4048.20507812500000000000	4023.07690429687500000000	4020.51269531250000000000	4044.61523437500000000000	4006.15380859375000000000	4064.10253906250000000000	4035.38452148437500000000	4049.23071289062500000000	3156.00000000000000000000	10243.00000000000000000000	10229.00000000000000000000	0.00000000000000000000	0.00000000000000000000	0.00000000000000000000	2463.00000000000000000000	403.00000000000000000000	4.00000000000000000000	4.00000000000000000000	4.00000000000000000000	4.00000000000000000000	4.00000000000000000000	4.00000000000000000000	4.00000000000000000000	4.00000000000000000000	4.00000000000000000000	4.00000000000000000000	4.00000000000000000000	4.00000000000000000000	4.00000000000000000000	4.00000000000000000000	4.00000000000000000000	4.00000000000000000000
96.00000000000000000000	0.00000000000000000000	4081.53833007812500000000	4054.35888671875000000000	4130.76904296875000000000	4088.20507812500000000000	4043.07690429687500000000	4036.41015625000000000000	4043.58959960937500000000	4034.87158203125000000000	4027.17944335937500000000	4044.10253906250000000000	4028.20507812500000000000	4076.41015625000000000000	4059.48706054687500000000	4067.69213867187500000000	3437.00000000000000000000	10243.00000000000000000000	10229.00000000000000000000	0.00000000000000000000	0.00000000000000000000	0.00000000000000000000	2463.00000000000000000000	410.00000000000000000000	4.00000000000000000000	4.00000000000000000000	4.00000000000000000000	4.00000000000000000000	4.00000000000000000000	4.00000000000000000000	4.00000000000000000000	4.00000000000000000000	4.00000000000000000000	4.00000000000000000000	4.00000000000000000000	4.00000000000000000000	4.00000000000000000000	4.00000000000000000000	4.00000000000000000000	4.00000000000000000000
97.00000000000000000000	0.00000000000000000000	4062.56396484375000000000	4023.58959960937500000000	4137.43603515625000000000	4065.64086914062500000000	4015.89721679687500000000	4011.79467773437500000000	4022.05126953125000000000	4026.15380859375000000000	4017.43579101562500000000	4033.84594726562500000000	4017.43579101562500000000	4064.61523437500000000000	4035.89721679687500000000	4048.71777343750000000000	3125.00000000000000000000	10245.00000000000000000000	10227.00000000000000000000	0.00000000000000000000	0.00000000000000000000	0.00000000000000000000	2463.00000000000000000000	418.00000000000000000000	4.00000000000000000000	4.00000000000000000000	4.00000000000000000000	4.00000000000000000000	4.00000000000000000000	4.00000000000000000000	4.00000000000000000000	4.00000000000000000000	4.00000000000000000000	4.00000000000000000000	4.00000000000000000000	4.00000000000000000000	4.00000000000000000000	4.00000000000000000000	4.00000000000000000000	4.00000000000000000000
98.00000000000000000000	0.00000000000000000000	4075.89721679687500000000	4046.15380859375000000000	4136.41015625000000000000	4078.46142578125000000000	4045.64086914062500000000	4043.07690429687500000000	4057.43579101562500000000	4068.20507812500000000000	4062.56396484375000000000	4077.94873046875000000000	4053.33325195312500000000	4099.48730468750000000000	4058.97436523437500000000	4070.76904296875000000000	3550.00000000000000000000	10245.00000000000000000000	10227.00000000000000000000	0.00000000000000000000	0.00000000000000000000	0.00000000000000000000	2463.00000000000000000000	425.00000000000000000000	4.00000000000000000000	4.00000000000000000000	4.00000000000000000000	4.00000000000000000000	4.00000000000000000000	4.00000000000000000000	4.00000000000000000000	4.00000000000000000000	4.00000000000000000000	4.00000000000000000000	4.00000000000000000000	4.00000000000000000000	4.00000000000000000000	4.00000000000000000000	4.00000000000000000000	4.00000000000000000000
99.00000000000000000000	0.00000000000000000000	4052.82031250000000000000	4018.97436523437500000000	4151.79492187500000000000	4062.56396484375000000000	4021.02563476562500000000	4025.64086914062500000000	4039.48706054687500000000	4049.23071289062500000000	4042.05126953125000000000	4053.33325195312500000000	4026.15380859375000000000	4082.05126953125000000000	4025.12817382812500000000	4050.25634765625000000000	3156.00000000000000000000	10247.00000000000000000000	10227.00000000000000000000	0.00000000000000000000	0.00000000000000000000	0.00000000000000000000	2463.00000000000000000000	433.00000000000000000000	4.00000000000000000000	4.00000000000000000000	4.00000000000000000000	4.00000000000000000000	4.00000000000000000000	4.00000000000000000000	4.00000000000000000000	4.00000000000000000000	4.00000000000000000000	4.00000000000000000000	4.00000000000000000000	4.00000000000000000000	4.00000000000000000000	4.00000000000000000000	4.00000000000000000000	4.00000000000000000000
100.00000000000000000000	0.00000000000000000000	4055.89721679687500000000	4030.25634765625000000000	4149.74365234375000000000	4069.74340820312500000000	4029.74340820312500000000	4036.41015625000000000000	4042.56396484375000000000	4040.00000000000000000000	4032.82031250000000000000	4040.51269531250000000000	4022.05126953125000000000	4075.38452148437500000000	4026.66650390625000000000	4047.17944335937500000000	3437.00000000000000000000	10247.00000000000000000000	10227.00000000000000000000	0.00000000000000000000	0.00000000000000000000	0.00000000000000000000	2463.00000000000000000000	441.00000000000000000000	4.00000000000000000000	4.00000000000000000000	4.00000000000000000000	4.00000000000000000000	4.00000000000000000000	4.00000000000000000000	4.00000000000000000000	4.00000000000000000000	4.00000000000000000000	4.00000000000000000000	4.00000000000000000000	4.00000000000000000000	4.00000000000000000000	4.00000000000000000000	4.00000000000000000000	4.00000000000000000000
101.00000000000000000000	0.00000000000000000000	4079.48706054687500000000	4060.51269531250000000000	4144.10253906250000000000	4089.74340820312500000000	4056.92309570312500000000	4056.41015625000000000000	4057.43579101562500000000	4039.48706054687500000000	4036.41015625000000000000	4056.92309570312500000000	4031.28198242187500000000	4081.02563476562500000000	4047.69213867187500000000	4058.46142578125000000000	3125.00000000000000000000	10250.00000000000000000000	10226.00000000000000000000	0.00000000000000000000	0.00000000000000000000	0.00000000000000000000	2463.00000000000000000000	449.00000000000000000000	4.00000000000000000000	4.00000000000000000000	4.00000000000000000000	4.00000000000000000000	4.00000000000000000000	4.00000000000000000000	4.00000000000000000000	4.00000000000000000000	4.00000000000000000000	4.00000000000000000000	4.00000000000000000000	4.00000000000000000000	4.00000000000000000000	4.00000000000000000000	4.00000000000000000000	4.00000000000000000000
102.00000000000000000000	0.00000000000000000000	4077.43579101562500000000	4051.79467773437500000000	4154.87158203125000000000	4085.12817382812500000000	4044.10253906250000000000	4038.46142578125000000000	4042.56396484375000000000	4014.35888671875000000000	4015.89721679687500000000	4044.61523437500000000000	4016.92309570312500000000	4071.28198242187500000000	4039.48706054687500000000	4056.41015625000000000000	3550.00000000000000000000	10250.00000000000000000000	10226.00000000000000000000	0.00000000000000000000	0.00000000000000000000	0.00000000000000000000	2463.00000000000000000000	457.00000000000000000000	4.00000000000000000000	4.00000000000000000000	4.00000000000000000000	4.00000000000000000000	4.00000000000000000000	4.00000000000000000000	4.00000000000000000000	4.00000000000000000000	4.00000000000000000000	4.00000000000000000000	4.00000000000000000000	4.00000000000000000000	4.00000000000000000000	4.00000000000000000000	4.00000000000000000000	4.00000000000000000000
103.00000000000000000000	0.00000000000000000000	4097.94873046875000000000	4080.00000000000000000000	4147.69238281250000000000	4113.84619140625000000000	4069.74340820312500000000	4059.48706054687500000000	4061.02563476562500000000	4052.30761718750000000000	4057.43579101562500000000	4069.74340820312500000000	4070.76904296875000000000	4116.41015625000000000000	4088.71777343750000000000	4103.07666015625000000000	3156.00000000000000000000	10251.00000000000000000000	10228.00000000000000000000	0.00000000000000000000	0.00000000000000000000	0.00000000000000000000	2463.00000000000000000000	465.00000000000000000000	4.00000000000000000000	4.00000000000000000000	4.00000000000000000000	4.00000000000000000000	4.00000000000000000000	4.00000000000000000000	4.00000000000000000000	4.00000000000000000000	4.00000000000000000000	4.00000000000000000000	4.00000000000000000000	4.00000000000000000000	4.00000000000000000000	4.00000000000000000000	4.00000000000000000000	4.00000000000000000000
104.00000000000000000000	0.00000000000000000000	4083.58959960937500000000	4053.84594726562500000000	4153.33300781250000000000	4110.25634765625000000000	4041.53833007812500000000	4034.35888671875000000000	4037.43579101562500000000	4047.17944335937500000000	4050.25634765625000000000	4057.94873046875000000000	4062.56396484375000000000	4106.66650390625000000000	4072.30761718750000000000	4094.35888671875000000000	3437.00000000000000000000	10251.00000000000000000000	10228.00000000000000000000	0.00000000000000000000	0.00000000000000000000	0.00000000000000000000	2463.00000000000000000000	473.00000000000000000000	4.00000000000000000000	4.00000000000000000000	4.00000000000000000000	4.00000000000000000000	4.00000000000000000000	4.00000000000000000000	4.00000000000000000000	4.00000000000000000000	4.00000000000000000000	4.00000000000000000000	4.00000000000000000000	4.00000000000000000000	4.00000000000000000000	4.00000000000000000000	4.00000000000000000000	4.00000000000000000000
105.00000000000000000000	0.00000000000000000000	4084.61523437500000000000	4056.41015625000000000000	4155.38427734375000000000	4106.15380859375000000000	4045.12817382812500000000	4042.05126953125000000000	4049.23071289062500000000	4052.30761718750000000000	4054.87158203125000000000	4069.23071289062500000000	4047.69213867187500000000	4097.94873046875000000000	4059.48706054687500000000	4081.53833007812500000000	3125.00000000000000000000	10251.00000000000000000000	10227.00000000000000000000	0.00000000000000000000	0.00000000000000000000	0.00000000000000000000	2463.00000000000000000000	482.00000000000000000000	4.00000000000000000000	4.00000000000000000000	4.00000000000000000000	4.00000000000000000000	4.00000000000000000000	4.00000000000000000000	4.00000000000000000000	4.00000000000000000000	4.00000000000000000000	4.00000000000000000000	4.00000000000000000000	4.00000000000000000000	4.00000000000000000000	4.00000000000000000000	4.00000000000000000000	4.00000000000000000000
106.00000000000000000000	0.00000000000000000000	4085.64086914062500000000	4063.07690429687500000000	4150.76904296875000000000	4095.89721679687500000000	4057.43579101562500000000	4058.46142578125000000000	4067.17944335937500000000	4062.05126953125000000000	4069.74340820312500000000	4089.74340820312500000000	4042.05126953125000000000	4100.51269531250000000000	4054.35888671875000000000	4073.84594726562500000000	3550.00000000000000000000	10251.00000000000000000000	10227.00000000000000000000	0.00000000000000000000	0.00000000000000000000	0.00000000000000000000	2463.00000000000000000000	490.00000000000000000000	4.00000000000000000000	4.00000000000000000000	4.00000000000000000000	4.00000000000000000000	4.00000000000000000000	4.00000000000000000000	4.00000000000000000000	4.00000000000000000000	4.00000000000000000000	4.00000000000000000000	4.00000000000000000000	4.00000000000000000000	4.00000000000000000000	4.00000000000000000000	4.00000000000000000000	4.00000000000000000000
107.00000000000000000000	0.00000000000000000000	4068.71777343750000000000	4034.35888671875000000000	4161.02539062500000000000	4075.89721679687500000000	4033.33325195312500000000	4042.56396484375000000000	4051.28198242187500000000	4036.92309570312500000000	4047.69213867187500000000	4071.28198242187500000000	4018.46142578125000000000	4082.05126953125000000000	4021.53833007812500000000	4050.25634765625000000000	3156.00000000000000000000	10250.00000000000000000000	10227.00000000000000000000	0.00000000000000000000	0.00000000000000000000	0.00000000000000000000	2463.00000000000000000000	498.00000000000000000000	4.00000000000000000000	4.00000000000000000000	4.00000000000000000000	4.00000000000000000000	4.00000000000000000000	4.00000000000000000000	4.00000000000000000000	4.00000000000000000000	4.00000000000000000000	4.00000000000000000000	4.00000000000000000000	4.00000000000000000000	4.00000000000000000000	4.00000000000000000000	4.00000000000000000000	4.00000000000000000000
108.00000000000000000000	0.00000000000000000000	4113.84619140625000000000	4092.30761718750000000000	4153.84619140625000000000	4119.48730468750000000000	4090.76904296875000000000	4094.35888671875000000000	4093.33325195312500000000	4078.46142578125000000000	4092.30761718750000000000	4110.25634765625000000000	4078.97436523437500000000	4126.66650390625000000000	4083.58959960937500000000	4097.94873046875000000000	3437.00000000000000000000	10250.00000000000000000000	10227.00000000000000000000	0.00000000000000000000	0.00000000000000000000	0.00000000000000000000	2463.00000000000000000000	505.00000000000000000000	4.00000000000000000000	4.00000000000000000000	4.00000000000000000000	4.00000000000000000000	4.00000000000000000000	4.00000000000000000000	4.00000000000000000000	4.00000000000000000000	4.00000000000000000000	4.00000000000000000000	4.00000000000000000000	4.00000000000000000000	4.00000000000000000000	4.00000000000000000000	4.00000000000000000000	4.00000000000000000000
109.00000000000000000000	0.00000000000000000000	4118.46142578125000000000	4093.33325195312500000000	4154.87158203125000000000	4120.51269531250000000000	4089.23071289062500000000	4086.15380859375000000000	4083.07690429687500000000	4070.25634765625000000000	4077.43579101562500000000	4099.48730468750000000000	4081.53833007812500000000	4123.58984375000000000000	4095.89721679687500000000	4100.51269531250000000000	3125.00000000000000000000	10247.00000000000000000000	10226.00000000000000000000	0.00000000000000000000	0.00000000000000000000	0.00000000000000000000	2463.00000000000000000000	513.00000000000000000000	4.00000000000000000000	4.00000000000000000000	4.00000000000000000000	4.00000000000000000000	4.00000000000000000000	4.00000000000000000000	4.00000000000000000000	4.00000000000000000000	4.00000000000000000000	4.00000000000000000000	4.00000000000000000000	4.00000000000000000000	4.00000000000000000000	4.00000000000000000000	4.00000000000000000000	4.00000000000000000000
110.00000000000000000000	0.00000000000000000000	4102.05126953125000000000	4070.76904296875000000000	4156.92285156250000000000	4106.15380859375000000000	4070.76904296875000000000	4068.71777343750000000000	4068.20507812500000000000	4060.00000000000000000000	4060.00000000000000000000	4083.58959960937500000000	4076.41015625000000000000	4117.94873046875000000000	4081.02563476562500000000	4095.89721679687500000000	3550.00000000000000000000	10247.00000000000000000000	10226.00000000000000000000	0.00000000000000000000	0.00000000000000000000	0.00000000000000000000	2463.00000000000000000000	521.00000000000000000000	4.00000000000000000000	4.00000000000000000000	4.00000000000000000000	4.00000000000000000000	4.00000000000000000000	4.00000000000000000000	4.00000000000000000000	4.00000000000000000000	4.00000000000000000000	4.00000000000000000000	4.00000000000000000000	4.00000000000000000000	4.00000000000000000000	4.00000000000000000000	4.00000000000000000000	4.00000000000000000000
111.00000000000000000000	0.00000000000000000000	4098.97412109375000000000	4068.71777343750000000000	4151.28173828125000000000	4112.82031250000000000000	4068.71777343750000000000	4069.23071289062500000000	4074.35888671875000000000	4086.66650390625000000000	4088.71777343750000000000	4103.07666015625000000000	4104.10253906250000000000	4146.66650390625000000000	4087.69213867187500000000	4114.87158203125000000000	3156.00000000000000000000	10247.00000000000000000000	10224.00000000000000000000	0.00000000000000000000	0.00000000000000000000	0.00000000000000000000	2463.00000000000000000000	528.00000000000000000000	4.00000000000000000000	4.00000000000000000000	4.00000000000000000000	4.00000000000000000000	4.00000000000000000000	4.00000000000000000000	4.00000000000000000000	4.00000000000000000000	4.00000000000000000000	4.00000000000000000000	4.00000000000000000000	4.00000000000000000000	4.00000000000000000000	4.00000000000000000000	4.00000000000000000000	4.00000000000000000000
112.00000000000000000000	0.00000000000000000000	4077.94873046875000000000	4037.43579101562500000000	4157.94873046875000000000	4094.87158203125000000000	4034.35888671875000000000	4036.92309570312500000000	4052.30761718750000000000	4065.12817382812500000000	4065.64086914062500000000	4075.89721679687500000000	4072.82031250000000000000	4127.69238281250000000000	4062.05126953125000000000	4092.30761718750000000000	3437.00000000000000000000	10247.00000000000000000000	10224.00000000000000000000	0.00000000000000000000	0.00000000000000000000	0.00000000000000000000	2463.00000000000000000000	536.00000000000000000000	4.00000000000000000000	4.00000000000000000000	4.00000000000000000000	4.00000000000000000000	4.00000000000000000000	4.00000000000000000000	4.00000000000000000000	4.00000000000000000000	4.00000000000000000000	4.00000000000000000000	4.00000000000000000000	4.00000000000000000000	4.00000000000000000000	4.00000000000000000000	4.00000000000000000000	4.00000000000000000000
113.00000000000000000000	0.00000000000000000000	4096.41015625000000000000	4066.66650390625000000000	4147.69238281250000000000	4105.12792968750000000000	4068.71777343750000000000	4067.69213867187500000000	4077.94873046875000000000	4069.23071289062500000000	4068.71777343750000000000	4085.64086914062500000000	4071.28198242187500000000	4122.56396484375000000000	4071.79467773437500000000	4094.35888671875000000000	3125.00000000000000000000	10247.00000000000000000000	10223.00000000000000000000	0.00000000000000000000	0.00000000000000000000	0.00000000000000000000	2463.00000000000000000000	544.00000000000000000000	4.00000000000000000000	4.00000000000000000000	4.00000000000000000000	4.00000000000000000000	4.00000000000000000000	4.00000000000000000000	4.00000000000000000000	4.00000000000000000000	4.00000000000000000000	4.00000000000000000000	4.00000000000000000000	4.00000000000000000000	4.00000000000000000000	4.00000000000000000000	4.00000000000000000000	4.00000000000000000000
114.00000000000000000000	0.00000000000000000000	4081.53833007812500000000	4052.82031250000000000000	4152.30761718750000000000	4089.74340820312500000000	4055.89721679687500000000	4056.41015625000000000000	4062.56396484375000000000	4036.41015625000000000000	4041.53833007812500000000	4069.23071289062500000000	4026.66650390625000000000	4087.69213867187500000000	4023.58959960937500000000	4056.41015625000000000000	3550.00000000000000000000	10247.00000000000000000000	10223.00000000000000000000	0.00000000000000000000	0.00000000000000000000	0.00000000000000000000	2463.00000000000000000000	552.00000000000000000000	4.00000000000000000000	4.00000000000000000000	4.00000000000000000000	4.00000000000000000000	4.00000000000000000000	4.00000000000000000000	4.00000000000000000000	4.00000000000000000000	4.00000000000000000000	4.00000000000000000000	4.00000000000000000000	4.00000000000000000000	4.00000000000000000000	4.00000000000000000000	4.00000000000000000000	4.00000000000000000000
115.00000000000000000000	0.00000000000000000000	4079.48706054687500000000	4051.79467773437500000000	4159.48730468750000000000	4092.30761718750000000000	4047.17944335937500000000	4049.74340820312500000000	4054.87158203125000000000	4032.30761718750000000000	4044.61523437500000000000	4058.97436523437500000000	4020.00000000000000000000	4088.20507812500000000000	4020.00000000000000000000	4054.35888671875000000000	3156.00000000000000000000	10248.00000000000000000000	10224.00000000000000000000	0.00000000000000000000	0.00000000000000000000	0.00000000000000000000	2463.00000000000000000000	561.00000000000000000000	4.00000000000000000000	4.00000000000000000000	4.00000000000000000000	4.00000000000000000000	4.00000000000000000000	4.00000000000000000000	4.00000000000000000000	4.00000000000000000000	4.00000000000000000000	4.00000000000000000000	4.00000000000000000000	4.00000000000000000000	4.00000000000000000000	4.00000000000000000000	4.00000000000000000000	4.00000000000000000000
116.00000000000000000000	0.00000000000000000000	4108.20507812500000000000	4084.10253906250000000000	4146.15380859375000000000	4124.10253906250000000000	4074.35888671875000000000	4071.28198242187500000000	4068.71777343750000000000	4066.66650390625000000000	4075.89721679687500000000	4079.48706054687500000000	4071.28198242187500000000	4125.64111328125000000000	4082.56396484375000000000	4099.48730468750000000000	3437.00000000000000000000	10248.00000000000000000000	10224.00000000000000000000	0.00000000000000000000	0.00000000000000000000	0.00000000000000000000	2463.00000000000000000000	568.00000000000000000000	4.00000000000000000000	4.00000000000000000000	4.00000000000000000000	4.00000000000000000000	4.00000000000000000000	4.00000000000000000000	4.00000000000000000000	4.00000000000000000000	4.00000000000000000000	4.00000000000000000000	4.00000000000000000000	4.00000000000000000000	4.00000000000000000000	4.00000000000000000000	4.00000000000000000000	4.00000000000000000000
117.00000000000000000000	0.00000000000000000000	4091.28198242187500000000	4060.51269531250000000000	4152.30761718750000000000	4103.07666015625000000000	4046.66650390625000000000	4045.12817382812500000000	4043.07690429687500000000	4039.48706054687500000000	4042.05126953125000000000	4055.38452148437500000000	4049.23071289062500000000	4104.10253906250000000000	4060.00000000000000000000	4081.02563476562500000000	3125.00000000000000000000	10247.00000000000000000000	10223.00000000000000000000	0.00000000000000000000	0.00000000000000000000	0.00000000000000000000	2463.00000000000000000000	576.00000000000000000000	4.00000000000000000000	4.00000000000000000000	4.00000000000000000000	4.00000000000000000000	4.00000000000000000000	4.00000000000000000000	4.00000000000000000000	4.00000000000000000000	4.00000000000000000000	4.00000000000000000000	4.00000000000000000000	4.00000000000000000000	4.00000000000000000000	4.00000000000000000000	4.00000000000000000000	4.00000000000000000000
118.00000000000000000000	0.00000000000000000000	4109.74365234375000000000	4092.82031250000000000000	4155.38427734375000000000	4111.28173828125000000000	4082.56396484375000000000	4087.69213867187500000000	4087.17944335937500000000	4085.12817382812500000000	4092.82031250000000000000	4097.43603515625000000000	4081.02563476562500000000	4136.41015625000000000000	4079.48706054687500000000	4101.53857421875000000000	3550.00000000000000000000	10247.00000000000000000000	10223.00000000000000000000	0.00000000000000000000	0.00000000000000000000	0.00000000000000000000	2463.00000000000000000000	585.00000000000000000000	4.00000000000000000000	4.00000000000000000000	4.00000000000000000000	4.00000000000000000000	4.00000000000000000000	4.00000000000000000000	4.00000000000000000000	4.00000000000000000000	4.00000000000000000000	4.00000000000000000000	4.00000000000000000000	4.00000000000000000000	4.00000000000000000000	4.00000000000000000000	4.00000000000000000000	4.00000000000000000000
119.00000000000000000000	0.00000000000000000000	4107.17919921875000000000	4083.58959960937500000000	4162.05126953125000000000	4107.69238281250000000000	4084.61523437500000000000	4096.41015625000000000000	4102.05126953125000000000	4116.41015625000000000000	4123.58984375000000000000	4118.46142578125000000000	4097.43603515625000000000	4149.23046875000000000000	4083.07690429687500000000	4104.10253906250000000000	3156.00000000000000000000	10246.00000000000000000000	10224.00000000000000000000	0.00000000000000000000	0.00000000000000000000	0.00000000000000000000	2463.00000000000000000000	593.00000000000000000000	4.00000000000000000000	4.00000000000000000000	4.00000000000000000000	4.00000000000000000000	4.00000000000000000000	4.00000000000000000000	4.00000000000000000000	4.00000000000000000000	4.00000000000000000000	4.00000000000000000000	4.00000000000000000000	4.00000000000000000000	4.00000000000000000000	4.00000000000000000000	4.00000000000000000000	4.00000000000000000000
120.00000000000000000000	0.00000000000000000000	4101.53857421875000000000	4076.41015625000000000000	4166.66650390625000000000	4103.07666015625000000000	4084.61523437500000000000	4091.28198242187500000000	4100.00000000000000000000	4101.02539062500000000000	4108.71777343750000000000	4107.17919921875000000000	4089.74340820312500000000	4138.46142578125000000000	4076.92309570312500000000	4096.41015625000000000000	3437.00000000000000000000	10246.00000000000000000000	10224.00000000000000000000	0.00000000000000000000	0.00000000000000000000	0.00000000000000000000	2463.00000000000000000000	601.00000000000000000000	4.00000000000000000000	4.00000000000000000000	4.00000000000000000000	4.00000000000000000000	4.00000000000000000000	4.00000000000000000000	4.00000000000000000000	4.00000000000000000000	4.00000000000000000000	4.00000000000000000000	4.00000000000000000000	4.00000000000000000000	4.00000000000000000000	4.00000000000000000000	4.00000000000000000000	4.00000000000000000000
121.00000000000000000000	0.00000000000000000000	4124.61523437500000000000	4117.43603515625000000000	4152.30761718750000000000	4120.51269531250000000000	4123.58984375000000000000	4123.07666015625000000000	4123.07666015625000000000	4101.53857421875000000000	4119.48730468750000000000	4122.56396484375000000000	4096.41015625000000000000	4146.66650390625000000000	4094.35888671875000000000	4109.74365234375000000000	3125.00000000000000000000	10247.00000000000000000000	10223.00000000000000000000	0.00000000000000000000	0.00000000000000000000	0.00000000000000000000	2463.00000000000000000000	609.00000000000000000000	4.00000000000000000000	4.00000000000000000000	4.00000000000000000000	4.00000000000000000000	4.00000000000000000000	4.00000000000000000000	4.00000000000000000000	4.00000000000000000000	4.00000000000000000000	4.00000000000000000000	4.00000000000000000000	4.00000000000000000000	4.00000000000000000000	4.00000000000000000000	4.00000000000000000000	4.00000000000000000000
122.00000000000000000000	0.00000000000000000000	4092.30761718750000000000	4072.30761718750000000000	4154.35888671875000000000	4089.74340820312500000000	4076.92309570312500000000	4084.10253906250000000000	4087.69213867187500000000	4060.51269531250000000000	4075.38452148437500000000	4083.58959960937500000000	4040.00000000000000000000	4103.58984375000000000000	4042.05126953125000000000	4062.56396484375000000000	3550.00000000000000000000	10247.00000000000000000000	10223.00000000000000000000	0.00000000000000000000	0.00000000000000000000	0.00000000000000000000	2463.00000000000000000000	616.00000000000000000000	4.00000000000000000000	4.00000000000000000000	4.00000000000000000000	4.00000000000000000000	4.00000000000000000000	4.00000000000000000000	4.00000000000000000000	4.00000000000000000000	4.00000000000000000000	4.00000000000000000000	4.00000000000000000000	4.00000000000000000000	4.00000000000000000000	4.00000000000000000000	4.00000000000000000000	4.00000000000000000000
123.00000000000000000000	0.00000000000000000000	4105.12792968750000000000	4085.12817382812500000000	4153.33300781250000000000	4108.71777343750000000000	4090.76904296875000000000	4095.89721679687500000000	4101.53857421875000000000	4093.84594726562500000000	4099.48730468750000000000	4098.46142578125000000000	4080.00000000000000000000	4138.46142578125000000000	4078.97436523437500000000	4096.41015625000000000000	3156.00000000000000000000	10246.00000000000000000000	10223.00000000000000000000	0.00000000000000000000	0.00000000000000000000	0.00000000000000000000	2463.00000000000000000000	624.00000000000000000000	4.00000000000000000000	4.00000000000000000000	4.00000000000000000000	4.00000000000000000000	4.00000000000000000000	4.00000000000000000000	4.00000000000000000000	4.00000000000000000000	4.00000000000000000000	4.00000000000000000000	4.00000000000000000000	4.00000000000000000000	4.00000000000000000000	4.00000000000000000000	4.00000000000000000000	4.00000000000000000000
124.00000000000000000000	0.00000000000000000000	4122.05126953125000000000	4105.64111328125000000000	4155.89746093750000000000	4130.76904296875000000000	4103.58984375000000000000	4098.46142578125000000000	4099.48730468750000000000	4109.74365234375000000000	4114.87158203125000000000	4107.17919921875000000000	4114.35888671875000000000	4169.74365234375000000000	4114.35888671875000000000	4136.92285156250000000000	3437.00000000000000000000	10246.00000000000000000000	10223.00000000000000000000	0.00000000000000000000	0.00000000000000000000	0.00000000000000000000	2463.00000000000000000000	631.00000000000000000000	4.00000000000000000000	4.00000000000000000000	4.00000000000000000000	4.00000000000000000000	4.00000000000000000000	4.00000000000000000000	4.00000000000000000000	4.00000000000000000000	4.00000000000000000000	4.00000000000000000000	4.00000000000000000000	4.00000000000000000000	4.00000000000000000000	4.00000000000000000000	4.00000000000000000000	4.00000000000000000000
125.00000000000000000000	0.00000000000000000000	4098.46142578125000000000	4077.43579101562500000000	4155.38427734375000000000	4108.71777343750000000000	4071.28198242187500000000	4072.30761718750000000000	4072.82031250000000000000	4076.92309570312500000000	4080.00000000000000000000	4078.46142578125000000000	4066.15380859375000000000	4129.74365234375000000000	4072.30761718750000000000	4102.05126953125000000000	3125.00000000000000000000	10246.00000000000000000000	10222.00000000000000000000	0.00000000000000000000	0.00000000000000000000	0.00000000000000000000	2463.00000000000000000000	639.00000000000000000000	4.00000000000000000000	4.00000000000000000000	4.00000000000000000000	4.00000000000000000000	4.00000000000000000000	4.00000000000000000000	4.00000000000000000000	4.00000000000000000000	4.00000000000000000000	4.00000000000000000000	4.00000000000000000000	4.00000000000000000000	4.00000000000000000000	4.00000000000000000000	4.00000000000000000000	4.00000000000000000000
126.00000000000000000000	0.00000000000000000000	4095.89721679687500000000	4076.41015625000000000000	4144.10253906250000000000	4102.05126953125000000000	4083.07690429687500000000	4092.30761718750000000000	4096.92285156250000000000	4097.94873046875000000000	4103.58984375000000000000	4102.05126953125000000000	4064.10253906250000000000	4128.71777343750000000000	4061.53833007812500000000	4091.28198242187500000000	3550.00000000000000000000	10246.00000000000000000000	10222.00000000000000000000	0.00000000000000000000	0.00000000000000000000	0.00000000000000000000	2463.00000000000000000000	648.00000000000000000000	4.00000000000000000000	4.00000000000000000000	4.00000000000000000000	4.00000000000000000000	4.00000000000000000000	4.00000000000000000000	4.00000000000000000000	4.00000000000000000000	4.00000000000000000000	4.00000000000000000000	4.00000000000000000000	4.00000000000000000000	4.00000000000000000000	4.00000000000000000000	4.00000000000000000000	4.00000000000000000000
127.00000000000000000000	0.00000000000000000000	4086.15380859375000000000	4056.41015625000000000000	4160.00000000000000000000	4086.15380859375000000000	4070.25634765625000000000	4080.51269531250000000000	4090.25634765625000000000	4090.25634765625000000000	4100.00000000000000000000	4095.89721679687500000000	4057.43579101562500000000	4126.66650390625000000000	4040.51269531250000000000	4079.48706054687500000000	51.00000000000000000000	10246.00000000000000000000	10223.00000000000000000000	0.00000000000000000000	0.00000000000000000000	0.00000000000000000000	2463.00000000000000000000	656.00000000000000000000	4.00000000000000000000	4.00000000000000000000	4.00000000000000000000	4.00000000000000000000	4.00000000000000000000	4.00000000000000000000	4.00000000000000000000	4.00000000000000000000	4.00000000000000000000	4.00000000000000000000	4.00000000000000000000	4.00000000000000000000	4.00000000000000000000	4.00000000000000000000	4.00000000000000000000	4.00000000000000000000
0.00000000000000000000	0.00000000000000000000	4126.15380859375000000000	4108.71777343750000000000	4161.02539062500000000000	4114.87158203125000000000	4110.25634765625000000000	4112.30761718750000000000	4112.82031250000000000000	4105.64111328125000000000	4117.43603515625000000000	4110.76904296875000000000	4091.28198242187500000000	4155.89746093750000000000	4084.10253906250000000000	4114.87158203125000000000	1129.00000000000000000000	10246.00000000000000000000	10223.00000000000000000000	0.00000000000000000000	0.00000000000000000000	0.00000000000000000000	2463.00000000000000000000	663.00000000000000000000	4.00000000000000000000	4.00000000000000000000	4.00000000000000000000	4.00000000000000000000	4.00000000000000000000	4.00000000000000000000	4.00000000000000000000	4.00000000000000000000	4.00000000000000000000	4.00000000000000000000	4.00000000000000000000	4.00000000000000000000	4.00000000000000000000	4.00000000000000000000	4.00000000000000000000	4.00000000000000000000
1.00000000000000000000	0.00000000000000000000	4147.69238281250000000000	4135.89746093750000000000	4153.33300781250000000000	4129.74365234375000000000	4123.58984375000000000000	4123.07666015625000000000	4115.89746093750000000000	4093.33325195312500000000	4105.64111328125000000000	4104.61523437500000000000	4093.33325195312500000000	4156.41015625000000000000	4098.97412109375000000000	4125.64111328125000000000	2574.00000000000000000000	10247.00000000000000000000	10224.00000000000000000000	0.00000000000000000000	0.00000000000000000000	0.00000000000000000000	2463.00000000000000000000	671.00000000000000000000	4.00000000000000000000	4.00000000000000000000	4.00000000000000000000	4.00000000000000000000	4.00000000000000000000	4.00000000000000000000	4.00000000000000000000	4.00000000000000000000	4.00000000000000000000	4.00000000000000000000	4.00000000000000000000	4.00000000000000000000	4.00000000000000000000	4.00000000000000000000	4.00000000000000000000	4.00000000000000000000
2.00000000000000000000	0.00000000000000000000	4129.74365234375000000000	4112.30761718750000000000	4160.51269531250000000000	4115.38427734375000000000	4098.97412109375000000000	4107.69238281250000000000	4104.10253906250000000000	4073.33325195312500000000	4078.97436523437500000000	4084.10253906250000000000	4076.41015625000000000000	4143.07666015625000000000	4077.94873046875000000000	4113.33300781250000000000	2942.00000000000000000000	10247.00000000000000000000	10224.00000000000000000000	0.00000000000000000000	0.00000000000000000000	0.00000000000000000000	2463.00000000000000000000	679.00000000000000000000	4.00000000000000000000	4.00000000000000000000	4.00000000000000000000	4.00000000000000000000	4.00000000000000000000	4.00000000000000000000	4.00000000000000000000	4.00000000000000000000	4.00000000000000000000	4.00000000000000000000	4.00000000000000000000	4.00000000000000000000	4.00000000000000000000	4.00000000000000000000	4.00000000000000000000	4.00000000000000000000
3.00000000000000000000	0.00000000000000000000	4141.02539062500000000000	4130.76904296875000000000	4154.87158203125000000000	4134.35888671875000000000	4120.51269531250000000000	4131.79492187500000000000	4129.74365234375000000000	4130.25634765625000000000	4130.76904296875000000000	4126.66650390625000000000	4128.20507812500000000000	4190.25634765625000000000	4120.00000000000000000000	4150.25634765625000000000	3507.00000000000000000000	10248.00000000000000000000	10224.00000000000000000000	0.00000000000000000000	0.00000000000000000000	0.00000000000000000000	2463.00000000000000000000	687.00000000000000000000	4.00000000000000000000	4.00000000000000000000	4.00000000000000000000	4.00000000000000000000	4.00000000000000000000	4.00000000000000000000	4.00000000000000000000	4.00000000000000000000	4.00000000000000000000	4.00000000000000000000	4.00000000000000000000	4.00000000000000000000	4.00000000000000000000	4.00000000000000000000	4.00000000000000000000	4.00000000000000000000
4.00000000000000000000	0.00000000000000000000	4107.69238281250000000000	4081.02563476562500000000	4160.00000000000000000000	4107.17919921875000000000	4070.76904296875000000000	4086.15380859375000000000	4091.79467773437500000000	4112.82031250000000000000	4111.79492187500000000000	4105.64111328125000000000	4102.56396484375000000000	4167.69238281250000000000	4088.71777343750000000000	4119.48730468750000000000	3555.00000000000000000000	10248.00000000000000000000	10224.00000000000000000000	0.00000000000000000000	0.00000000000000000000	0.00000000000000000000	2463.00000000000000000000	696.00000000000000000000	4.00000000000000000000	4.00000000000000000000	4.00000000000000000000	4.00000000000000000000	4.00000000000000000000	4.00000000000000000000	4.00000000000000000000	4.00000000000000000000	4.00000000000000000000	4.00000000000000000000	4.00000000000000000000	4.00000000000000000000	4.00000000000000000000	4.00000000000000000000	4.00000000000000000000	4.00000000000000000000
5.00000000000000000000	0.00000000000000000000	4095.38452148437500000000	4070.76904296875000000000	4152.82031250000000000000	4093.33325195312500000000	4067.17944335937500000000	4086.15380859375000000000	4095.38452148437500000000	4097.94873046875000000000	4100.00000000000000000000	4101.02539062500000000000	4087.17944335937500000000	4148.20507812500000000000	4069.23071289062500000000	4097.43603515625000000000	3371.00000000000000000000	10247.00000000000000000000	10228.00000000000000000000	0.00000000000000000000	0.00000000000000000000	0.00000000000000000000	2463.00000000000000000000	704.00000000000000000000	4.00000000000000000000	4.00000000000000000000	4.00000000000000000000	4.00000000000000000000	4.00000000000000000000	4.00000000000000000000	4.00000000000000000000	4.00000000000000000000	4.00000000000000000000	4.00000000000000000000	4.00000000000000000000	4.00000000000000000000	4.00000000000000000000	4.00000000000000000000	4.00000000000000000000	4.00000000000000000000
6.00000000000000000000	0.00000000000000000000	4100.51269531250000000000	4089.23071289062500000000	4147.69238281250000000000	4097.94873046875000000000	4096.92285156250000000000	4110.76904296875000000000	4118.97412109375000000000	4102.05126953125000000000	4113.33300781250000000000	4118.97412109375000000000	4080.00000000000000000000	4143.07666015625000000000	4063.58959960937500000000	4088.71777343750000000000	3176.00000000000000000000	10247.00000000000000000000	10228.00000000000000000000	0.00000000000000000000	0.00000000000000000000	0.00000000000000000000	2463.00000000000000000000	712.00000000000000000000	4.00000000000000000000	4.00000000000000000000	4.00000000000000000000	4.00000000000000000000	4.00000000000000000000	4.00000000000000000000	4.00000000000000000000	4.00000000000000000000	4.00000000000000000000	4.00000000000000000000	4.00000000000000000000	4.00000000000000000000	4.00000000000000000000	4.00000000000000000000	4.00000000000000000000	4.00000000000000000000
7.00000000000000000000	0.00000000000000000000	4098.46142578125000000000	4086.66650390625000000000	4164.10253906250000000000	4100.00000000000000000000	4095.38452148437500000000	4105.12792968750000000000	4111.79492187500000000000	4086.66650390625000000000	4103.58984375000000000000	4107.17919921875000000000	4051.28198242187500000000	4125.12792968750000000000	4044.10253906250000000000	4070.25634765625000000000	3236.00000000000000000000	10246.00000000000000000000	10228.00000000000000000000	0.00000000000000000000	0.00000000000000000000	0.00000000000000000000	2463.00000000000000000000	721.00000000000000000000	4.00000000000000000000	4.00000000000000000000	4.00000000000000000000	4.00000000000000000000	4.00000000000000000000	4.00000000000000000000	4.00000000000000000000	4.00000000000000000000	4.00000000000000000000	4.00000000000000000000	4.00000000000000000000	4.00000000000000000000	4.00000000000000000000	4.00000000000000000000	4.00000000000000000000	4.00000000000000000000
8.00000000000000000000	0.00000000000000000000	4132.82031250000000000000	4131.28173828125000000000	4153.33300781250000000000	4139.48730468750000000000	4131.28173828125000000000	4136.41015625000000000000	4128.71777343750000000000	4112.30761718750000000000	4129.74365234375000000000	4132.82031250000000000000	4095.38452148437500000000	4159.48730468750000000000	4097.43603515625000000000	4111.28173828125000000000	3351.00000000000000000000	10246.00000000000000000000	10228.00000000000000000000	0.00000000000000000000	0.00000000000000000000	0.00000000000000000000	2463.00000000000000000000	728.00000000000000000000	4.00000000000000000000	4.00000000000000000000	4.00000000000000000000	4.00000000000000000000	4.00000000000000000000	4.00000000000000000000	4.00000000000000000000	4.00000000000000000000	4.00000000000000000000	4.00000000000000000000	4.00000000000000000000	4.00000000000000000000	4.00000000000000000000	4.00000000000000000000	4.00000000000000000000	4.00000000000000000000
9.00000000000000000000	0.00000000000000000000	4111.79492187500000000000	4095.89721679687500000000	4146.66650390625000000000	4118.97412109375000000000	4087.17944335937500000000	4094.35888671875000000000	4084.61523437500000000000	4076.92309570312500000000	4090.76904296875000000000	4100.51269531250000000000	4080.00000000000000000000	4140.51269531250000000000	4080.51269531250000000000	4099.48730468750000000000	2951.00000000000000000000	10246.00000000000000000000	10229.00000000000000000000	0.00000000000000000000	0.00000000000000000000	0.00000000000000000000	2463.00000000000000000000	735.00000000000000000000	4.00000000000000000000	4.00000000000000000000	4.00000000000000000000	4.00000000000000000000	4.00000000000000000000	4.00000000000000000000	4.00000000000000000000	4.00000000000000000000	4.00000000000000000000	4.00000000000000000000	4.00000000000000000000	4.00000000000000000000	4.00000000000000000000	4.00000000000000000000	4.00000000000000000000	4.00000000000000000000
10.00000000000000000000	0.00000000000000000000	4107.69238281250000000000	4082.05126953125000000000	4150.25634765625000000000	4105.12792968750000000000	4071.79467773437500000000	4078.97436523437500000000	4081.02563476562500000000	4083.07690429687500000000	4097.43603515625000000000	4098.46142578125000000000	4088.20507812500000000000	4147.17919921875000000000	4071.79467773437500000000	4098.46142578125000000000	3469.00000000000000000000	10246.00000000000000000000	10229.00000000000000000000	0.00000000000000000000	0.00000000000000000000	0.00000000000000000000	2463.00000000000000000000	743.00000000000000000000	4.00000000000000000000	4.00000000000000000000	4.00000000000000000000	4.00000000000000000000	4.00000000000000000000	4.00000000000000000000	4.00000000000000000000	4.00000000000000000000	4.00000000000000000000	4.00000000000000000000	4.00000000000000000000	4.00000000000000000000	4.00000000000000000000	4.00000000000000000000	4.00000000000000000000	4.00000000000000000000
11.00000000000000000000	0.00000000000000000000	4121.53857421875000000000	4096.92285156250000000000	4154.35888671875000000000	4117.94873046875000000000	4089.23071289062500000000	4094.87158203125000000000	4105.64111328125000000000	4122.05126953125000000000	4135.89746093750000000000	4134.35888671875000000000	4115.38427734375000000000	4176.92285156250000000000	4088.71777343750000000000	4117.43603515625000000000	3113.00000000000000000000	10244.00000000000000000000	10230.00000000000000000000	0.00000000000000000000	0.00000000000000000000	0.00000000000000000000	2463.00000000000000000000	750.00000000000000000000	4.00000000000000000000	4.00000000000000000000	4.00000000000000000000	4.00000000000000000000	4.00000000000000000000	4.00000000000000000000	4.00000000000000000000	4.00000000000000000000	4.00000000000000000000	4.00000000000000000000	4.00000000000000000000	4.00000000000000000000	4.00000000000000000000	4.00000000000000000000	4.00000000000000000000	4.00000000000000000000
12.00000000000000000000	0.00000000000000000000	4097.43603515625000000000	4067.69213867187500000000	4161.53857421875000000000	4096.92285156250000000000	4056.41015625000000000000	4070.76904296875000000000	4083.07690429687500000000	4088.20507812500000000000	4100.00000000000000000000	4108.71777343750000000000	4075.38452148437500000000	4146.66650390625000000000	4053.33325195312500000000	4090.76904296875000000000	3426.00000000000000000000	10244.00000000000000000000	10230.00000000000000000000	0.00000000000000000000	0.00000000000000000000	0.00000000000000000000	2463.00000000000000000000	757.00000000000000000000	4.00000000000000000000	4.00000000000000000000	4.00000000000000000000	4.00000000000000000000	4.00000000000000000000	4.00000000000000000000	4.00000000000000000000	4.00000000000000000000	4.00000000000000000000	4.00000000000000000000	4.00000000000000000000	4.00000000000000000000	4.00000000000000000000	4.00000000000000000000	4.00000000000000000000	4.00000000000000000000
13.00000000000000000000	0.00000000000000000000	4129.74365234375000000000	4116.92285156250000000000	4154.87158203125000000000	4115.89746093750000000000	4102.05126953125000000000	4115.89746093750000000000	4115.89746093750000000000	4105.64111328125000000000	4126.66650390625000000000	4129.74365234375000000000	4102.56396484375000000000	4167.17919921875000000000	4088.71777343750000000000	4119.48730468750000000000	3152.00000000000000000000	10244.00000000000000000000	10230.00000000000000000000	0.00000000000000000000	0.00000000000000000000	0.00000000000000000000	2463.00000000000000000000	766.00000000000000000000	4.00000000000000000000	4.00000000000000000000	4.00000000000000000000	4.00000000000000000000	4.00000000000000000000	4.00000000000000000000	4.00000000000000000000	4.00000000000000000000	4.00000000000000000000	4.00000000000000000000	4.00000000000000000000	4.00000000000000000000	4.00000000000000000000	4.00000000000000000000	4.00000000000000000000	4.00000000000000000000
14.00000000000000000000	0.00000000000000000000	4142.56396484375000000000	4129.74365234375000000000	4164.61523437500000000000	4123.07666015625000000000	4114.87158203125000000000	4127.17919921875000000000	4122.05126953125000000000	4104.61523437500000000000	4131.28173828125000000000	4134.87158203125000000000	4102.05126953125000000000	4167.17919921875000000000	4090.76904296875000000000	4125.12792968750000000000	3469.00000000000000000000	10244.00000000000000000000	10230.00000000000000000000	0.00000000000000000000	0.00000000000000000000	0.00000000000000000000	2463.00000000000000000000	774.00000000000000000000	4.00000000000000000000	4.00000000000000000000	4.00000000000000000000	4.00000000000000000000	4.00000000000000000000	4.00000000000000000000	4.00000000000000000000	4.00000000000000000000	4.00000000000000000000	4.00000000000000000000	4.00000000000000000000	4.00000000000000000000	4.00000000000000000000	4.00000000000000000000	4.00000000000000000000	4.00000000000000000000
15.00000000000000000000	0.00000000000000000000	4127.17919921875000000000	4110.76904296875000000000	4157.94873046875000000000	4115.89746093750000000000	4098.46142578125000000000	4111.28173828125000000000	4110.25634765625000000000	4087.69213867187500000000	4110.25634765625000000000	4121.53857421875000000000	4081.53833007812500000000	4152.30761718750000000000	4074.87158203125000000000	4112.30761718750000000000	3113.00000000000000000000	10244.00000000000000000000	10228.00000000000000000000	0.00000000000000000000	0.00000000000000000000	0.00000000000000000000	2463.00000000000000000000	783.00000000000000000000	4.00000000000000000000	4.00000000000000000000	4.00000000000000000000	4.00000000000000000000	4.00000000000000000000	4.00000000000000000000	4.00000000000000000000	4.00000000000000000000	4.00000000000000000000	4.00000000000000000000	4.00000000000000000000	4.00000000000000000000	4.00000000000000000000	4.00000000000000000000	4.00000000000000000000	4.00000000000000000000
16.00000000000000000000	0.00000000000000000000	4107.17919921875000000000	4088.20507812500000000000	4135.89746093750000000000	4107.17919921875000000000	4081.02563476562500000000	4091.79467773437500000000	4086.66650390625000000000	4082.56396484375000000000	4095.89721679687500000000	4105.12792968750000000000	4079.48706054687500000000	4148.71777343750000000000	4073.84594726562500000000	4105.12792968750000000000	0.00000000000000000000	10244.00000000000000000000	10228.00000000000000000000	0.00000000000000000000	0.00000000000000000000	0.00000000000000000000	2463.00000000000000000000	791.00000000000000000000	4.00000000000000000000	4.00000000000000000000	4.00000000000000000000	4.00000000000000000000	4.00000000000000000000	4.00000000000000000000	4.00000000000000000000	4.00000000000000000000	4.00000000000000000000	4.00000000000000000000	4.00000000000000000000	4.00000000000000000000	4.00000000000000000000	4.00000000000000000000	4.00000000000000000000	4.00000000000000000000
17.00000000000000000000	0.00000000000000000000	4072.30761718750000000000	4040.00000000000000000000	4145.12792968750000000000	4082.05126953125000000000	4040.51269531250000000000	4056.41015625000000000000	4050.76904296875000000000	4058.97436523437500000000	4067.17944335937500000000	4070.25634765625000000000	4046.15380859375000000000	4118.97412109375000000000	4039.48706054687500000000	4072.30761718750000000000	0.00000000000000000000	10244.00000000000000000000	10228.00000000000000000000	0.00000000000000000000	0.00000000000000000000	0.00000000000000000000	2463.00000000000000000000	799.00000000000000000000	4.00000000000000000000	4.00000000000000000000	4.00000000000000000000	4.00000000000000000000	4.00000000000000000000	4.00000000000000000000	4.00000000000000000000	4.00000000000000000000	4.00000000000000000000	4.00000000000000000000	4.00000000000000000000	4.00000000000000000000	4.00000000000000000000	4.00000000000000000000	4.00000000000000000000	4.00000000000000000000
18.00000000000000000000	0.00000000000000000000	4082.56396484375000000000	4068.71777343750000000000	4143.58984375000000000000	4098.97412109375000000000	4080.00000000000000000000	4098.46142578125000000000	4094.87158203125000000000	4096.41015625000000000000	4115.38427734375000000000	4112.82031250000000000000	4068.20507812500000000000	4136.92285156250000000000	4057.43579101562500000000	4086.15380859375000000000	0.00000000000000000000	10244.00000000000000000000	10228.00000000000000000000	0.00000000000000000000	0.00000000000000000000	0.00000000000000000000	2463.00000000000000000000	808.00000000000000000000	4.00000000000000000000	4.00000000000000000000	4.00000000000000000000	4.00000000000000000000	4.00000000000000000000	4.00000000000000000000	4.00000000000000000000	4.00000000000000000000	4.00000000000000000000	4.00000000000000000000	4.00000000000000000000	4.00000000000000000000	4.00000000000000000000	4.00000000000000000000	4.00000000000000000000	4.00000000000000000000
19.00000000000000000000	0.00000000000000000000	4063.07690429687500000000	4053.84594726562500000000	4149.74365234375000000000	4086.66650390625000000000	4069.74340820312500000000	4091.79467773437500000000	4093.84594726562500000000	4087.69213867187500000000	4109.74365234375000000000	4115.89746093750000000000	4045.64086914062500000000	4119.48730468750000000000	4023.07690429687500000000	4056.92309570312500000000	0.00000000000000000000	10245.00000000000000000000	10227.00000000000000000000	0.00000000000000000000	0.00000000000000000000	0.00000000000000000000	2463.00000000000000000000	816.00000000000000000000	4.00000000000000000000	4.00000000000000000000	4.00000000000000000000	4.00000000000000000000	4.00000000000000000000	4.00000000000000000000	4.00000000000000000000	4.00000000000000000000	4.00000000000000000000	4.00000000000000000000	4.00000000000000000000	4.00000000000000000000	4.00000000000000000000	4.00000000000000000000	4.00000000000000000000	4.00000000000000000000
20.00000000000000000000	0.00000000000000000000	4063.07690429687500000000	4055.38452148437500000000	4160.00000000000000000000	4086.66650390625000000000	4070.25634765625000000000	4088.20507812500000000000	4087.69213867187500000000	4076.92309570312500000000	4091.28198242187500000000	4101.02539062500000000000	4036.92309570312500000000	4114.35888671875000000000	4015.38452148437500000000	4046.66650390625000000000	0.00000000000000000000	10245.00000000000000000000	10227.00000000000000000000	0.00000000000000000000	0.00000000000000000000	0.00000000000000000000	2463.00000000000000000000	823.00000000000000000000	4.00000000000000000000	4.00000000000000000000	4.00000000000000000000	4.00000000000000000000	4.00000000000000000000	4.00000000000000000000	4.00000000000000000000	4.00000000000000000000	4.00000000000000000000	4.00000000000000000000	4.00000000000000000000	4.00000000000000000000	4.00000000000000000000	4.00000000000000000000	4.00000000000000000000	4.00000000000000000000
21.00000000000000000000	0.00000000000000000000	4099.48730468750000000000	4099.48730468750000000000	4148.71777343750000000000	4113.84619140625000000000	4108.20507812500000000000	4116.41015625000000000000	4106.66650390625000000000	4092.30761718750000000000	4109.23046875000000000000	4117.94873046875000000000	4069.74340820312500000000	4137.43603515625000000000	4063.07690429687500000000	4081.02563476562500000000	0.00000000000000000000	10246.00000000000000000000	10227.00000000000000000000	0.00000000000000000000	0.00000000000000000000	0.00000000000000000000	2463.00000000000000000000	831.00000000000000000000	4.00000000000000000000	4.00000000000000000000	4.00000000000000000000	4.00000000000000000000	4.00000000000000000000	4.00000000000000000000	4.00000000000000000000	4.00000000000000000000	4.00000000000000000000	4.00000000000000000000	4.00000000000000000000	4.00000000000000000000	4.00000000000000000000	4.00000000000000000000	4.00000000000000000000	4.00000000000000000000
22.00000000000000000000	0.00000000000000000000	4086.15380859375000000000	4074.35888671875000000000	4154.35888671875000000000	4093.84594726562500000000	4070.76904296875000000000	4082.56396484375000000000	4076.92309570312500000000	4052.30761718750000000000	4069.74340820312500000000	4088.20507812500000000000	4040.51269531250000000000	4110.25634765625000000000	4035.89721679687500000000	4064.10253906250000000000	0.00000000000000000000	10246.00000000000000000000	10227.00000000000000000000	0.00000000000000000000	0.00000000000000000000	0.00000000000000000000	2463.00000000000000000000	838.00000000000000000000	4.00000000000000000000	4.00000000000000000000	4.00000000000000000000	4.00000000000000000000	4.00000000000000000000	4.00000000000000000000	4.00000000000000000000	4.00000000000000000000	4.00000000000000000000	4.00000000000000000000	4.00000000000000000000	4.00000000000000000000	4.00000000000000000000	4.00000000000000000000	4.00000000000000000000	4.00000000000000000000
23.00000000000000000000	0.00000000000000000000	4107.69238281250000000000	4099.48730468750000000000	4156.41015625000000000000	4116.41015625000000000000	4090.25634765625000000000	4104.10253906250000000000	4101.02539062500000000000	4093.33325195312500000000	4106.15380859375000000000	4117.43603515625000000000	4087.69213867187500000000	4155.38427734375000000000	4069.23071289062500000000	4104.10253906250000000000	0.00000000000000000000	10247.00000000000000000000	10227.00000000000000000000	0.00000000000000000000	0.00000000000000000000	0.00000000000000000000	2463.00000000000000000000	846.00000000000000000000	4.00000000000000000000	4.00000000000000000000	4.00000000000000000000	4.00000000000000000000	4.00000000000000000000	4.00000000000000000000	4.00000000000000000000	4.00000000000000000000	4.00000000000000000000	4.00000000000000000000	4.00000000000000000000	4.00000000000000000000	4.00000000000000000000	4.00000000000000000000	4.00000000000000000000	4.00000000000000000000
24.00000000000000000000	0.00000000000000000000	4101.53857421875000000000	4081.02563476562500000000	4156.41015625000000000000	4114.87158203125000000000	4072.30761718750000000000	4086.15380859375000000000	4085.12817382812500000000	4106.15380859375000000000	4115.38427734375000000000	4117.94873046875000000000	4096.92285156250000000000	4171.28173828125000000000	4071.79467773437500000000	4110.25634765625000000000	0.00000000000000000000	10247.00000000000000000000	10227.00000000000000000000	0.00000000000000000000	0.00000000000000000000	0.00000000000000000000	2463.00000000000000000000	854.00000000000000000000	4.00000000000000000000	4.00000000000000000000	4.00000000000000000000	4.00000000000000000000	4.00000000000000000000	4.00000000000000000000	4.00000000000000000000	4.00000000000000000000	4.00000000000000000000	4.00000000000000000000	4.00000000000000000000	4.00000000000000000000	4.00000000000000000000	4.00000000000000000000	4.00000000000000000000	4.00000000000000000000
25.00000000000000000000	0.00000000000000000000	4081.53833007812500000000	4051.79467773437500000000	4153.84619140625000000000	4089.23071289062500000000	4043.07690429687500000000	4061.53833007812500000000	4062.05126953125000000000	4071.79467773437500000000	4085.64086914062500000000	4095.89721679687500000000	4058.97436523437500000000	4136.92285156250000000000	4040.51269531250000000000	4080.00000000000000000000	0.00000000000000000000	10247.00000000000000000000	10226.00000000000000000000	0.00000000000000000000	0.00000000000000000000	0.00000000000000000000	2463.00000000000000000000	862.00000000000000000000	4.00000000000000000000	4.00000000000000000000	4.00000000000000000000	4.00000000000000000000	4.00000000000000000000	4.00000000000000000000	4.00000000000000000000	4.00000000000000000000	4.00000000000000000000	4.00000000000000000000	4.00000000000000000000	4.00000000000000000000	4.00000000000000000000	4.00000000000000000000	4.00000000000000000000	4.00000000000000000000
26.00000000000000000000	0.00000000000000000000	4106.15380859375000000000	4093.33325195312500000000	4149.74365234375000000000	4101.53857421875000000000	4086.66650390625000000000	4104.61523437500000000000	4104.10253906250000000000	4093.84594726562500000000	4117.94873046875000000000	4136.92285156250000000000	4074.87158203125000000000	4150.25634765625000000000	4061.02563476562500000000	4097.94873046875000000000	0.00000000000000000000	10247.00000000000000000000	10226.00000000000000000000	0.00000000000000000000	0.00000000000000000000	0.00000000000000000000	2463.00000000000000000000	869.00000000000000000000	4.00000000000000000000	4.00000000000000000000	4.00000000000000000000	4.00000000000000000000	4.00000000000000000000	4.00000000000000000000	4.00000000000000000000	4.00000000000000000000	4.00000000000000000000	4.00000000000000000000	4.00000000000000000000	4.00000000000000000000	4.00000000000000000000	4.00000000000000000000	4.00000000000000000000	4.00000000000000000000
27.00000000000000000000	0.00000000000000000000	4091.79467773437500000000	4073.33325195312500000000	4164.10253906250000000000	4083.07690429687500000000	4070.76904296875000000000	4086.15380859375000000000	4092.82031250000000000000	4080.00000000000000000000	4100.51269531250000000000	4125.12792968750000000000	4043.58959960937500000000	4133.33300781250000000000	4033.84594726562500000000	4081.02563476562500000000	0.00000000000000000000	10248.00000000000000000000	10224.00000000000000000000	0.00000000000000000000	0.00000000000000000000	0.00000000000000000000	2463.00000000000000000000	876.00000000000000000000	4.00000000000000000000	4.00000000000000000000	4.00000000000000000000	4.00000000000000000000	4.00000000000000000000	4.00000000000000000000	4.00000000000000000000	4.00000000000000000000	4.00000000000000000000	4.00000000000000000000	4.00000000000000000000	4.00000000000000000000	4.00000000000000000000	4.00000000000000000000	4.00000000000000000000	4.00000000000000000000
28.00000000000000000000	0.00000000000000000000	4107.17919921875000000000	4092.30761718750000000000	4153.84619140625000000000	4100.51269531250000000000	4083.07690429687500000000	4093.84594726562500000000	4094.87158203125000000000	4091.28198242187500000000	4105.12792968750000000000	4126.66650390625000000000	4065.64086914062500000000	4149.74365234375000000000	4063.58959960937500000000	4103.07666015625000000000	0.00000000000000000000	10248.00000000000000000000	10224.00000000000000000000	0.00000000000000000000	0.00000000000000000000	0.00000000000000000000	2463.00000000000000000000	884.00000000000000000000	4.00000000000000000000	4.00000000000000000000	4.00000000000000000000	4.00000000000000000000	4.00000000000000000000	4.00000000000000000000	4.00000000000000000000	4.00000000000000000000	4.00000000000000000000	4.00000000000000000000	4.00000000000000000000	4.00000000000000000000	4.00000000000000000000	4.00000000000000000000	4.00000000000000000000	4.00000000000000000000
29.00000000000000000000	0.00000000000000000000	4109.74365234375000000000	4098.97412109375000000000	4143.58984375000000000000	4109.23046875000000000000	4081.53833007812500000000	4091.79467773437500000000	4082.05126953125000000000	4077.94873046875000000000	4091.79467773437500000000	4116.92285156250000000000	4077.43579101562500000000	4148.71777343750000000000	4077.43579101562500000000	4107.17919921875000000000	0.00000000000000000000	10248.00000000000000000000	10226.00000000000000000000	0.00000000000000000000	0.00000000000000000000	0.00000000000000000000	2463.00000000000000000000	892.00000000000000000000	4.00000000000000000000	4.00000000000000000000	4.00000000000000000000	4.00000000000000000000	4.00000000000000000000	4.00000000000000000000	4.00000000000000000000	4.00000000000000000000	4.00000000000000000000	4.00000000000000000000	4.00000000000000000000	4.00000000000000000000	4.00000000000000000000	4.00000000000000000000	4.00000000000000000000	4.00000000000000000000
30.00000000000000000000	0.00000000000000000000	4083.07690429687500000000	4068.20507812500000000000	4147.69238281250000000000	4083.07690429687500000000	4062.56396484375000000000	4074.35888671875000000000	4067.69213867187500000000	4058.46142578125000000000	4071.79467773437500000000	4095.89721679687500000000	4055.38452148437500000000	4127.69238281250000000000	4045.12817382812500000000	4081.53833007812500000000	0.00000000000000000000	10248.00000000000000000000	10226.00000000000000000000	0.00000000000000000000	0.00000000000000000000	0.00000000000000000000	2463.00000000000000000000	899.00000000000000000000	4.00000000000000000000	4.00000000000000000000	4.00000000000000000000	4.00000000000000000000	4.00000000000000000000	4.00000000000000000000	4.00000000000000000000	4.00000000000000000000	4.00000000000000000000	4.00000000000000000000	4.00000000000000000000	4.00000000000000000000	4.00000000000000000000	4.00000000000000000000	4.00000000000000000000	4.00000000000000000000
31.00000000000000000000	0.00000000000000000000	4091.28198242187500000000	4080.00000000000000000000	4144.10253906250000000000	4092.30761718750000000000	4081.02563476562500000000	4090.76904296875000000000	4091.28198242187500000000	4104.10253906250000000000	4117.43603515625000000000	4130.76904296875000000000	4089.74340820312500000000	4164.61523437500000000000	4065.12817382812500000000	4107.17919921875000000000	0.00000000000000000000	10248.00000000000000000000	10224.00000000000000000000	0.00000000000000000000	0.00000000000000000000	0.00000000000000000000	2463.00000000000000000000	908.00000000000000000000	4.00000000000000000000	4.00000000000000000000	4.00000000000000000000	4.00000000000000000000	4.00000000000000000000	4.00000000000000000000	4.00000000000000000000	4.00000000000000000000	4.00000000000000000000	4.00000000000000000000	4.00000000000000000000	4.00000000000000000000	4.00000000000000000000	4.00000000000000000000	4.00000000000000000000	4.00000000000000000000
32.00000000000000000000	0.00000000000000000000	4080.51269531250000000000	4060.00000000000000000000	4158.46142578125000000000	4085.64086914062500000000	4052.30761718750000000000	4069.23071289062500000000	4073.84594726562500000000	4089.74340820312500000000	4103.07666015625000000000	4117.43603515625000000000	4075.89721679687500000000	4157.94873046875000000000	4047.17944335937500000000	4097.43603515625000000000	0.00000000000000000000	10248.00000000000000000000	10224.00000000000000000000	0.00000000000000000000	0.00000000000000000000	0.00000000000000000000	2463.00000000000000000000	915.00000000000000000000	4.00000000000000000000	4.00000000000000000000	4.00000000000000000000	4.00000000000000000000	4.00000000000000000000	4.00000000000000000000	4.00000000000000000000	4.00000000000000000000	4.00000000000000000000	4.00000000000000000000	4.00000000000000000000	4.00000000000000000000	4.00000000000000000000	4.00000000000000000000	4.00000000000000000000	4.00000000000000000000
33.00000000000000000000	0.00000000000000000000	4098.97412109375000000000	4089.74340820312500000000	4156.41015625000000000000	4096.92285156250000000000	4085.64086914062500000000	4108.71777343750000000000	4103.07666015625000000000	4090.76904296875000000000	4107.17919921875000000000	4127.69238281250000000000	4081.02563476562500000000	4158.46142578125000000000	4058.46142578125000000000	4101.53857421875000000000	0.00000000000000000000	10247.00000000000000000000	10224.00000000000000000000	0.00000000000000000000	0.00000000000000000000	0.00000000000000000000	2463.00000000000000000000	922.00000000000000000000	4.00000000000000000000	4.00000000000000000000	4.00000000000000000000	4.00000000000000000000	4.00000000000000000000	4.00000000000000000000	4.00000000000000000000	4.00000000000000000000	4.00000000000000000000	4.00000000000000000000	4.00000000000000000000	4.00000000000000000000	4.00000000000000000000	4.00000000000000000000	4.00000000000000000000	4.00000000000000000000
34.00000000000000000000	0.00000000000000000000	4101.53857421875000000000	4098.46142578125000000000	4149.23046875000000000000	4096.41015625000000000000	4099.48730468750000000000	4118.46142578125000000000	4110.25634765625000000000	4081.02563476562500000000	4102.05126953125000000000	4127.17919921875000000000	4064.10253906250000000000	4139.48730468750000000000	4048.20507812500000000000	4089.74340820312500000000	0.00000000000000000000	10247.00000000000000000000	10224.00000000000000000000	0.00000000000000000000	0.00000000000000000000	0.00000000000000000000	2463.00000000000000000000	930.00000000000000000000	4.00000000000000000000	4.00000000000000000000	4.00000000000000000000	4.00000000000000000000	4.00000000000000000000	4.00000000000000000000	4.00000000000000000000	4.00000000000000000000	4.00000000000000000000	4.00000000000000000000	4.00000000000000000000	4.00000000000000000000	4.00000000000000000000	4.00000000000000000000	4.00000000000000000000	4.00000000000000000000
35.00000000000000000000	0.00000000000000000000	4084.10253906250000000000	4073.33325195312500000000	4156.92285156250000000000	4082.05126953125000000000	4063.07690429687500000000	4080.51269531250000000000	4078.46142578125000000000	4049.74340820312500000000	4071.79467773437500000000	4097.43603515625000000000	4032.30761718750000000000	4108.71777343750000000000	4020.00000000000000000000	4068.71777343750000000000	0.00000000000000000000	10244.00000000000000000000	10223.00000000000000000000	0.00000000000000000000	0.00000000000000000000	0.00000000000000000000	2463.00000000000000000000	938.00000000000000000000	4.00000000000000000000	4.00000000000000000000	4.00000000000000000000	4.00000000000000000000	4.00000000000000000000	4.00000000000000000000	4.00000000000000000000	4.00000000000000000000	4.00000000000000000000	4.00000000000000000000	4.00000000000000000000	4.00000000000000000000	4.00000000000000000000	4.00000000000000000000	4.00000000000000000000	4.00000000000000000000
36.00000000000000000000	0.00000000000000000000	4115.38427734375000000000	4109.74365234375000000000	4148.71777343750000000000	4109.74365234375000000000	4091.28198242187500000000	4106.66650390625000000000	4100.00000000000000000000	4091.79467773437500000000	4109.23046875000000000000	4126.15380859375000000000	4085.12817382812500000000	4150.76904296875000000000	4072.82031250000000000000	4115.89746093750000000000	0.00000000000000000000	10244.00000000000000000000	10223.00000000000000000000	0.00000000000000000000	0.00000000000000000000	0.00000000000000000000	2463.00000000000000000000	945.00000000000000000000	4.00000000000000000000	4.00000000000000000000	4.00000000000000000000	4.00000000000000000000	4.00000000000000000000	4.00000000000000000000	4.00000000000000000000	4.00000000000000000000	4.00000000000000000000	4.00000000000000000000	4.00000000000000000000	4.00000000000000000000	4.00000000000000000000	4.00000000000000000000	4.00000000000000000000	4.00000000000000000000
37.00000000000000000000	0.00000000000000000000	4112.30761718750000000000	4091.79467773437500000000	4155.38427734375000000000	4105.12792968750000000000	4075.89721679687500000000	4092.30761718750000000000	4086.15380859375000000000	4094.87158203125000000000	4101.53857421875000000000	4115.89746093750000000000	4084.10253906250000000000	4153.33300781250000000000	4073.84594726562500000000	4118.97412109375000000000	0.00000000000000000000	10244.00000000000000000000	10222.00000000000000000000	0.00000000000000000000	0.00000000000000000000	0.00000000000000000000	2463.00000000000000000000	954.00000000000000000000	4.00000000000000000000	4.00000000000000000000	4.00000000000000000000	4.00000000000000000000	4.00000000000000000000	4.00000000000000000000	4.00000000000000000000	4.00000000000000000000	4.00000000000000000000	4.00000000000000000000	4.00000000000000000000	4.00000000000000000000	4.00000000000000000000	4.00000000000000000000	4.00000000000000000000	4.00000000000000000000
38.00000000000000000000	0.00000000000000000000	4108.20507812500000000000	4087.69213867187500000000	4154.87158203125000000000	4103.58984375000000000000	4078.46142578125000000000	4095.89721679687500000000	4093.33325195312500000000	4102.05126953125000000000	4112.82031250000000000000	4130.76904296875000000000	4084.10253906250000000000	4157.43603515625000000000	4076.41015625000000000000	4114.35888671875000000000	0.00000000000000000000	10244.00000000000000000000	10222.00000000000000000000	0.00000000000000000000	0.00000000000000000000	0.00000000000000000000	2463.00000000000000000000	962.00000000000000000000	4.00000000000000000000	4.00000000000000000000	4.00000000000000000000	4.00000000000000000000	4.00000000000000000000	4.00000000000000000000	4.00000000000000000000	4.00000000000000000000	4.00000000000000000000	4.00000000000000000000	4.00000000000000000000	4.00000000000000000000	4.00000000000000000000	4.00000000000000000000	4.00000000000000000000	4.00000000000000000000
39.00000000000000000000	0.00000000000000000000	4092.30761718750000000000	4075.89721679687500000000	4150.25634765625000000000	4088.71777343750000000000	4072.82031250000000000000	4097.43603515625000000000	4097.94873046875000000000	4104.61523437500000000000	4126.15380859375000000000	4151.28173828125000000000	4079.48706054687500000000	4152.30761718750000000000	4056.41015625000000000000	4095.38452148437500000000	0.00000000000000000000	10245.00000000000000000000	10223.00000000000000000000	0.00000000000000000000	0.00000000000000000000	0.00000000000000000000	2463.00000000000000000000	970.00000000000000000000	4.00000000000000000000	4.00000000000000000000	4.00000000000000000000	4.00000000000000000000	4.00000000000000000000	4.00000000000000000000	4.00000000000000000000	4.00000000000000000000	4.00000000000000000000	4.00000000000000000000	4.00000000000000000000	4.00000000000000000000	4.00000000000000000000	4.00000000000000000000	4.00000000000000000000	4.00000000000000000000
40.00000000000000000000	0.00000000000000000000	4077.43579101562500000000	4058.97436523437500000000	4162.05126953125000000000	4070.76904296875000000000	4060.00000000000000000000	4087.69213867187500000000	4089.74340820312500000000	4088.71777343750000000000	4107.17919921875000000000	4131.28173828125000000000	4060.00000000000000000000	4135.89746093750000000000	4021.53833007812500000000	4072.82031250000000000000	0.00000000000000000000	10245.00000000000000000000	10223.00000000000000000000	0.00000000000000000000	0.00000000000000000000	0.00000000000000000000	2463.00000000000000000000	977.00000000000000000000	4.00000000000000000000	4.00000000000000000000	4.00000000000000000000	4.00000000000000000000	4.00000000000000000000	4.00000000000000000000	4.00000000000000000000	4.00000000000000000000	4.00000000000000000000	4.00000000000000000000	4.00000000000000000000	4.00000000000000000000	4.00000000000000000000	4.00000000000000000000	4.00000000000000000000	4.00000000000000000000
41.00000000000000000000	0.00000000000000000000	4135.89746093750000000000	4130.25634765625000000000	4159.48730468750000000000	4123.58984375000000000000	4131.79492187500000000000	4146.66650390625000000000	4135.38427734375000000000	4129.23046875000000000000	4147.69238281250000000000	4164.10253906250000000000	4115.89746093750000000000	4187.17919921875000000000	4089.74340820312500000000	4130.76904296875000000000	0.00000000000000000000	10246.00000000000000000000	10225.00000000000000000000	0.00000000000000000000	0.00000000000000000000	0.00000000000000000000	2463.00000000000000000000	986.00000000000000000000	4.00000000000000000000	4.00000000000000000000	4.00000000000000000000	4.00000000000000000000	4.00000000000000000000	4.00000000000000000000	4.00000000000000000000	4.00000000000000000000	4.00000000000000000000	4.00000000000000000000	4.00000000000000000000	4.00000000000000000000	4.00000000000000000000	4.00000000000000000000	4.00000000000000000000	4.00000000000000000000
42.00000000000000000000	0.00000000000000000000	4143.07666015625000000000	4130.76904296875000000000	4164.61523437500000000000	4129.23046875000000000000	4124.10253906250000000000	4134.35888671875000000000	4120.00000000000000000000	4101.53857421875000000000	4124.61523437500000000000	4149.23046875000000000000	4102.05126953125000000000	4176.92285156250000000000	4091.28198242187500000000	4129.74365234375000000000	0.00000000000000000000	10246.00000000000000000000	10225.00000000000000000000	0.00000000000000000000	0.00000000000000000000	0.00000000000000000000	2463.00000000000000000000	993.00000000000000000000	4.00000000000000000000	4.00000000000000000000	4.00000000000000000000	4.00000000000000000000	4.00000000000000000000	4.00000000000000000000	4.00000000000000000000	4.00000000000000000000	4.00000000000000000000	4.00000000000000000000	4.00000000000000000000	4.00000000000000000000	4.00000000000000000000	4.00000000000000000000	4.00000000000000000000	4.00000000000000000000
43.00000000000000000000	0.00000000000000000000	4140.51269531250000000000	4132.30761718750000000000	4163.07666015625000000000	4126.66650390625000000000	4118.46142578125000000000	4128.20507812500000000000	4122.56396484375000000000	4102.05126953125000000000	4122.56396484375000000000	4145.64111328125000000000	4105.64111328125000000000	4177.43603515625000000000	4092.30761718750000000000	4131.28173828125000000000	0.00000000000000000000	10246.00000000000000000000	10228.00000000000000000000	0.00000000000000000000	0.00000000000000000000	0.00000000000000000000	2464.00000000000000000000	1.00000000000000000000	4.00000000000000000000	4.00000000000000000000	4.00000000000000000000	4.00000000000000000000	4.00000000000000000000	4.00000000000000000000	4.00000000000000000000	4.00000000000000000000	4.00000000000000000000	4.00000000000000000000	4.00000000000000000000	4.00000000000000000000	4.00000000000000000000	4.00000000000000000000	4.00000000000000000000	4.00000000000000000000
44.00000000000000000000	0.00000000000000000000	4154.35888671875000000000	4147.69238281250000000000	4160.51269531250000000000	4144.61523437500000000000	4135.89746093750000000000	4141.53857421875000000000	4138.97412109375000000000	4145.64111328125000000000	4162.05126953125000000000	4173.84619140625000000000	4147.69238281250000000000	4215.38427734375000000000	4125.12792968750000000000	4166.66650390625000000000	0.00000000000000000000	10246.00000000000000000000	10228.00000000000000000000	0.00000000000000000000	0.00000000000000000000	0.00000000000000000000	2464.00000000000000000000	10.00000000000000000000	4.00000000000000000000	4.00000000000000000000	4.00000000000000000000	4.00000000000000000000	4.00000000000000000000	4.00000000000000000000	4.00000000000000000000	4.00000000000000000000	4.00000000000000000000	4.00000000000000000000	4.00000000000000000000	4.00000000000000000000	4.00000000000000000000	4.00000000000000000000	4.00000000000000000000	4.00000000000000000000
45.00000000000000000000	0.00000000000000000000	4141.02539062500000000000	4118.46142578125000000000	4176.92285156250000000000	4133.84619140625000000000	4110.76904296875000000000	4123.07666015625000000000	4120.51269531250000000000	4138.46142578125000000000	4156.41015625000000000000	4163.58984375000000000000	4127.69238281250000000000	4208.20507812500000000000	4108.71777343750000000000	4159.48730468750000000000	0.00000000000000000000	10246.00000000000000000000	10229.00000000000000000000	0.00000000000000000000	0.00000000000000000000	0.00000000000000000000	2464.00000000000000000000	18.00000000000000000000	4.00000000000000000000	4.00000000000000000000	4.00000000000000000000	4.00000000000000000000	4.00000000000000000000	4.00000000000000000000	4.00000000000000000000	4.00000000000000000000	4.00000000000000000000	4.00000000000000000000	4.00000000000000000000	4.00000000000000000000	4.00000000000000000000	4.00000000000000000000	4.00000000000000000000	4.00000000000000000000
46.00000000000000000000	0.00000000000000000000	4158.46142578125000000000	4150.25634765625000000000	4170.25634765625000000000	4142.56396484375000000000	4146.15380859375000000000	4162.05126953125000000000	4155.38427734375000000000	4162.05126953125000000000	4190.76904296875000000000	4189.74365234375000000000	4130.25634765625000000000	4220.51269531250000000000	4124.10253906250000000000	4167.17919921875000000000	0.00000000000000000000	10246.00000000000000000000	10229.00000000000000000000	0.00000000000000000000	0.00000000000000000000	0.00000000000000000000	2464.00000000000000000000	26.00000000000000000000	4.00000000000000000000	4.00000000000000000000	4.00000000000000000000	4.00000000000000000000	4.00000000000000000000	4.00000000000000000000	4.00000000000000000000	4.00000000000000000000	4.00000000000000000000	4.00000000000000000000	4.00000000000000000000	4.00000000000000000000	4.00000000000000000000	4.00000000000000000000	4.00000000000000000000	4.00000000000000000000
47.00000000000000000000	0.00000000000000000000	4135.38427734375000000000	4126.15380859375000000000	4166.15380859375000000000	4113.84619140625000000000	4130.25634765625000000000	4143.58984375000000000000	4139.48730468750000000000	4134.35888671875000000000	4168.20507812500000000000	4167.17919921875000000000	4077.43579101562500000000	4183.07666015625000000000	4080.00000000000000000000	4122.05126953125000000000	0.00000000000000000000	10247.00000000000000000000	10230.00000000000000000000	0.00000000000000000000	0.00000000000000000000	0.00000000000000000000	2464.00000000000000000000	35.00000000000000000000	4.00000000000000000000	4.00000000000000000000	4.00000000000000000000	4.00000000000000000000	4.00000000000000000000	4.00000000000000000000	4.00000000000000000000	4.00000000000000000000	4.00000000000000000000	4.00000000000000000000	4.00000000000000000000	4.00000000000000000000	4.00000000000000000000	4.00000000000000000000	4.00000000000000000000	4.00000000000000000000
48.00000000000000000000	0.00000000000000000000	4126.15380859375000000000	4110.76904296875000000000	4161.53857421875000000000	4104.61523437500000000000	4121.02539062500000000000	4129.23046875000000000000	4127.69238281250000000000	4120.51269531250000000000	4147.69238281250000000000	4149.74365234375000000000	4055.89721679687500000000	4166.15380859375000000000	4065.64086914062500000000	4107.17919921875000000000	0.00000000000000000000	10247.00000000000000000000	10230.00000000000000000000	0.00000000000000000000	0.00000000000000000000	0.00000000000000000000	2464.00000000000000000000	43.00000000000000000000	4.00000000000000000000	4.00000000000000000000	4.00000000000000000000	4.00000000000000000000	4.00000000000000000000	4.00000000000000000000	4.00000000000000000000	4.00000000000000000000	4.00000000000000000000	4.00000000000000000000	4.00000000000000000000	4.00000000000000000000	4.00000000000000000000	4.00000000000000000000	4.00000000000000000000	4.00000000000000000000
49.00000000000000000000	0.00000000000000000000	4147.17919921875000000000	4132.82031250000000000000	4148.71777343750000000000	4125.64111328125000000000	4140.51269531250000000000	4145.64111328125000000000	4136.92285156250000000000	4137.94873046875000000000	4157.94873046875000000000	4155.38427734375000000000	4085.64086914062500000000	4188.20507812500000000000	4102.05126953125000000000	4137.43603515625000000000	0.00000000000000000000	10248.00000000000000000000	10230.00000000000000000000	0.00000000000000000000	0.00000000000000000000	0.00000000000000000000	2464.00000000000000000000	51.00000000000000000000	4.00000000000000000000	4.00000000000000000000	4.00000000000000000000	4.00000000000000000000	4.00000000000000000000	4.00000000000000000000	4.00000000000000000000	4.00000000000000000000	4.00000000000000000000	4.00000000000000000000	4.00000000000000000000	4.00000000000000000000	4.00000000000000000000	4.00000000000000000000	4.00000000000000000000	4.00000000000000000000
50.00000000000000000000	0.00000000000000000000	4124.10253906250000000000	4095.38452148437500000000	4155.89746093750000000000	4102.56396484375000000000	4105.64111328125000000000	4113.33300781250000000000	4104.61523437500000000000	4100.51269531250000000000	4114.35888671875000000000	4108.71777343750000000000	4053.84594726562500000000	4160.00000000000000000000	4069.23071289062500000000	4112.82031250000000000000	0.00000000000000000000	10248.00000000000000000000	10230.00000000000000000000	0.00000000000000000000	0.00000000000000000000	0.00000000000000000000	2464.00000000000000000000	60.00000000000000000000	4.00000000000000000000	4.00000000000000000000	4.00000000000000000000	4.00000000000000000000	4.00000000000000000000	4.00000000000000000000	4.00000000000000000000	4.00000000000000000000	4.00000000000000000000	4.00000000000000000000	4.00000000000000000000	4.00000000000000000000	4.00000000000000000000	4.00000000000000000000	4.00000000000000000000	4.00000000000000000000
51.00000000000000000000	0.00000000000000000000	4122.56396484375000000000	4095.89721679687500000000	4151.28173828125000000000	4105.64111328125000000000	4115.89746093750000000000	4124.61523437500000000000	4121.53857421875000000000	4125.12792968750000000000	4138.46142578125000000000	4127.69238281250000000000	4071.79467773437500000000	4178.97412109375000000000	4079.48706054687500000000	4121.02539062500000000000	0.00000000000000000000	10250.00000000000000000000	10227.00000000000000000000	0.00000000000000000000	0.00000000000000000000	0.00000000000000000000	2464.00000000000000000000	68.00000000000000000000	4.00000000000000000000	4.00000000000000000000	4.00000000000000000000	4.00000000000000000000	4.00000000000000000000	4.00000000000000000000	4.00000000000000000000	4.00000000000000000000	4.00000000000000000000	4.00000000000000000000	4.00000000000000000000	4.00000000000000000000	4.00000000000000000000	4.00000000000000000000	4.00000000000000000000	4.00000000000000000000
52.00000000000000000000	0.00000000000000000000	4099.48730468750000000000	4064.61523437500000000000	4155.38427734375000000000	4091.79467773437500000000	4087.17944335937500000000	4103.58984375000000000000	4109.23046875000000000000	4128.71777343750000000000	4139.48730468750000000000	4129.23046875000000000000	4067.69213867187500000000	4178.46142578125000000000	4063.58959960937500000000	4108.20507812500000000000	0.00000000000000000000	10250.00000000000000000000	10227.00000000000000000000	0.00000000000000000000	0.00000000000000000000	0.00000000000000000000	2464.00000000000000000000	76.00000000000000000000	4.00000000000000000000	4.00000000000000000000	4.00000000000000000000	4.00000000000000000000	4.00000000000000000000	4.00000000000000000000	4.00000000000000000000	4.00000000000000000000	4.00000000000000000000	4.00000000000000000000	4.00000000000000000000	4.00000000000000000000	4.00000000000000000000	4.00000000000000000000	4.00000000000000000000	4.00000000000000000000
53.00000000000000000000	0.00000000000000000000	4104.10253906250000000000	4072.82031250000000000000	4162.56396484375000000000	4092.82031250000000000000	4095.38452148437500000000	4115.38427734375000000000	4115.38427734375000000000	4119.48730468750000000000	4133.84619140625000000000	4120.51269531250000000000	4066.15380859375000000000	4175.38427734375000000000	4058.46142578125000000000	4108.71777343750000000000	0.00000000000000000000	10251.00000000000000000000	10224.00000000000000000000	0.00000000000000000000	0.00000000000000000000	0.00000000000000000000	2464.00000000000000000000	85.00000000000000000000	4.00000000000000000000	4.00000000000000000000	4.00000000000000000000	4.00000000000000000000	4.00000000000000000000	4.00000000000000000000	4.00000000000000000000	4.00000000000000000000	4.00000000000000000000	4.00000000000000000000	4.00000000000000000000	4.00000000000000000000	4.00000000000000000000	4.00000000000000000000	4.00000000000000000000	4.00000000000000000000
54.00000000000000000000	0.00000000000000000000	4148.71777343750000000000	4138.97412109375000000000	4160.51269531250000000000	4128.71777343750000000000	4165.12792968750000000000	4173.33300781250000000000	4164.10253906250000000000	4146.15380859375000000000	4168.71777343750000000000	4155.38427734375000000000	4092.82031250000000000000	4197.43603515625000000000	4092.82031250000000000000	4140.00000000000000000000	0.00000000000000000000	10251.00000000000000000000	10224.00000000000000000000	0.00000000000000000000	0.00000000000000000000	0.00000000000000000000	2464.00000000000000000000	92.00000000000000000000	4.00000000000000000000	4.00000000000000000000	4.00000000000000000000	4.00000000000000000000	4.00000000000000000000	4.00000000000000000000	4.00000000000000000000	4.00000000000000000000	4.00000000000000000000	4.00000000000000000000	4.00000000000000000000	4.00000000000000000000	4.00000000000000000000	4.00000000000000000000	4.00000000000000000000	4.00000000000000000000
55.00000000000000000000	0.00000000000000000000	4139.48730468750000000000	4124.61523437500000000000	4172.82031250000000000000	4122.05126953125000000000	4146.15380859375000000000	4153.33300781250000000000	4150.25634765625000000000	4126.15380859375000000000	4146.66650390625000000000	4145.64111328125000000000	4065.64086914062500000000	4174.87158203125000000000	4071.28198242187500000000	4119.48730468750000000000	0.00000000000000000000	10249.00000000000000000000	10223.00000000000000000000	0.00000000000000000000	0.00000000000000000000	0.00000000000000000000	2464.00000000000000000000	99.00000000000000000000	4.00000000000000000000	4.00000000000000000000	4.00000000000000000000	4.00000000000000000000	4.00000000000000000000	4.00000000000000000000	4.00000000000000000000	4.00000000000000000000	4.00000000000000000000	4.00000000000000000000	4.00000000000000000000	4.00000000000000000000	4.00000000000000000000	4.00000000000000000000	4.00000000000000000000	4.00000000000000000000
56.00000000000000000000	0.00000000000000000000	4155.89746093750000000000	4140.00000000000000000000	4164.61523437500000000000	4145.12792968750000000000	4157.94873046875000000000	4166.15380859375000000000	4158.97412109375000000000	4149.74365234375000000000	4167.69238281250000000000	4165.12792968750000000000	4106.66650390625000000000	4204.10253906250000000000	4112.30761718750000000000	4152.82031250000000000000	0.00000000000000000000	10249.00000000000000000000	10223.00000000000000000000	0.00000000000000000000	0.00000000000000000000	0.00000000000000000000	2464.00000000000000000000	107.00000000000000000000	4.00000000000000000000	4.00000000000000000000	4.00000000000000000000	4.00000000000000000000	4.00000000000000000000	4.00000000000000000000	4.00000000000000000000	4.00000000000000000000	4.00000000000000000000	4.00000000000000000000	4.00000000000000000000	4.00000000000000000000	4.00000000000000000000	4.00000000000000000000	4.00000000000000000000	4.00000000000000000000
57.00000000000000000000	0.00000000000000000000	4158.46142578125000000000	4133.84619140625000000000	4158.97412109375000000000	4152.30761718750000000000	4151.79492187500000000000	4157.94873046875000000000	4143.58984375000000000000	4146.66650390625000000000	4163.58984375000000000000	4154.87158203125000000000	4115.89746093750000000000	4209.74365234375000000000	4123.07666015625000000000	4163.58984375000000000000	0.00000000000000000000	10246.00000000000000000000	10223.00000000000000000000	0.00000000000000000000	0.00000000000000000000	0.00000000000000000000	2464.00000000000000000000	114.00000000000000000000	4.00000000000000000000	4.00000000000000000000	4.00000000000000000000	4.00000000000000000000	4.00000000000000000000	4.00000000000000000000	4.00000000000000000000	4.00000000000000000000	4.00000000000000000000	4.00000000000000000000	4.00000000000000000000	4.00000000000000000000	4.00000000000000000000	4.00000000000000000000	4.00000000000000000000	4.00000000000000000000
58.00000000000000000000	0.00000000000000000000	4140.00000000000000000000	4111.28173828125000000000	4160.51269531250000000000	4135.38427734375000000000	4130.25634765625000000000	4136.92285156250000000000	4128.71777343750000000000	4131.28173828125000000000	4144.10253906250000000000	4136.41015625000000000000	4078.97436523437500000000	4187.17919921875000000000	4087.69213867187500000000	4135.89746093750000000000	0.00000000000000000000	10246.00000000000000000000	10223.00000000000000000000	0.00000000000000000000	0.00000000000000000000	0.00000000000000000000	2464.00000000000000000000	121.00000000000000000000	4.00000000000000000000	4.00000000000000000000	4.00000000000000000000	4.00000000000000000000	4.00000000000000000000	4.00000000000000000000	4.00000000000000000000	4.00000000000000000000	4.00000000000000000000	4.00000000000000000000	4.00000000000000000000	4.00000000000000000000	4.00000000000000000000	4.00000000000000000000	4.00000000000000000000	4.00000000000000000000
59.00000000000000000000	0.00000000000000000000	4141.53857421875000000000	4122.05126953125000000000	4155.38427734375000000000	4136.41015625000000000000	4147.17919921875000000000	4157.43603515625000000000	4153.84619140625000000000	4163.07666015625000000000	4181.02539062500000000000	4173.33300781250000000000	4092.30761718750000000000	4202.56396484375000000000	4089.74340820312500000000	4142.05126953125000000000	0.00000000000000000000	10246.00000000000000000000	10223.00000000000000000000	0.00000000000000000000	0.00000000000000000000	0.00000000000000000000	2464.00000000000000000000	129.00000000000000000000	4.00000000000000000000	4.00000000000000000000	4.00000000000000000000	4.00000000000000000000	4.00000000000000000000	4.00000000000000000000	4.00000000000000000000	4.00000000000000000000	4.00000000000000000000	4.00000000000000000000	4.00000000000000000000	4.00000000000000000000	4.00000000000000000000	4.00000000000000000000	4.00000000000000000000	4.00000000000000000000
60.00000000000000000000	0.00000000000000000000	4124.10253906250000000000	4091.28198242187500000000	4170.76904296875000000000	4110.76904296875000000000	4119.48730468750000000000	4136.41015625000000000000	4135.38427734375000000000	4142.05126953125000000000	4165.64111328125000000000	4159.48730468750000000000	4073.33325195312500000000	4186.15380859375000000000	4057.94873046875000000000	4126.66650390625000000000	0.00000000000000000000	10246.00000000000000000000	10223.00000000000000000000	0.00000000000000000000	0.00000000000000000000	0.00000000000000000000	2464.00000000000000000000	136.00000000000000000000	4.00000000000000000000	4.00000000000000000000	4.00000000000000000000	4.00000000000000000000	4.00000000000000000000	4.00000000000000000000	4.00000000000000000000	4.00000000000000000000	4.00000000000000000000	4.00000000000000000000	4.00000000000000000000	4.00000000000000000000	4.00000000000000000000	4.00000000000000000000	4.00000000000000000000	4.00000000000000000000
61.00000000000000000000	0.00000000000000000000	4153.84619140625000000000	4129.23046875000000000000	4163.58984375000000000000	4127.69238281250000000000	4152.82031250000000000000	4165.64111328125000000000	4157.94873046875000000000	4154.35888671875000000000	4180.51269531250000000000	4171.28173828125000000000	4097.94873046875000000000	4200.51269531250000000000	4088.20507812500000000000	4149.23046875000000000000	0.00000000000000000000	10243.00000000000000000000	10223.00000000000000000000	0.00000000000000000000	0.00000000000000000000	0.00000000000000000000	2464.00000000000000000000	143.00000000000000000000	4.00000000000000000000	4.00000000000000000000	4.00000000000000000000	4.00000000000000000000	4.00000000000000000000	4.00000000000000000000	4.00000000000000000000	4.00000000000000000000	4.00000000000000000000	4.00000000000000000000	4.00000000000000000000	4.00000000000000000000	4.00000000000000000000	4.00000000000000000000	4.00000000000000000000	4.00000000000000000000
62.00000000000000000000	0.00000000000000000000	4156.92285156250000000000	4138.97412109375000000000	4152.82031250000000000000	4131.79492187500000000000	4164.10253906250000000000	4172.82031250000000000000	4158.46142578125000000000	4143.58984375000000000000	4170.25634765625000000000	4167.69238281250000000000	4087.17944335937500000000	4181.02539062500000000000	4090.76904296875000000000	4138.97412109375000000000	0.00000000000000000000	10243.00000000000000000000	10223.00000000000000000000	0.00000000000000000000	0.00000000000000000000	0.00000000000000000000	2464.00000000000000000000	151.00000000000000000000	4.00000000000000000000	4.00000000000000000000	4.00000000000000000000	4.00000000000000000000	4.00000000000000000000	4.00000000000000000000	4.00000000000000000000	4.00000000000000000000	4.00000000000000000000	4.00000000000000000000	4.00000000000000000000	4.00000000000000000000	4.00000000000000000000	4.00000000000000000000	4.00000000000000000000	4.00000000000000000000
63.00000000000000000000	0.00000000000000000000	4122.05126953125000000000	4098.97412109375000000000	4160.00000000000000000000	4108.71777343750000000000	4131.79492187500000000000	4144.10253906250000000000	4136.41015625000000000000	4113.33300781250000000000	4133.84619140625000000000	4137.94873046875000000000	4054.87158203125000000000	4150.76904296875000000000	4060.00000000000000000000	4111.28173828125000000000	0.00000000000000000000	10242.00000000000000000000	10224.00000000000000000000	0.00000000000000000000	0.00000000000000000000	0.00000000000000000000	2464.00000000000000000000	158.00000000000000000000	4.00000000000000000000	4.00000000000000000000	4.00000000000000000000	4.00000000000000000000	4.00000000000000000000	4.00000000000000000000	4.00000000000000000000	4.00000000000000000000	4.00000000000000000000	4.00000000000000000000	4.00000000000000000000	4.00000000000000000000	4.00000000000000000000	4.00000000000000000000	4.00000000000000000000	4.00000000000000000000
64.00000000000000000000	0.00000000000000000000	4125.64111328125000000000	4102.56396484375000000000	4150.76904296875000000000	4122.05126953125000000000	4135.38427734375000000000	4144.61523437500000000000	4136.92285156250000000000	4140.51269531250000000000	4151.79492187500000000000	4148.20507812500000000000	4092.30761718750000000000	4186.66650390625000000000	4087.69213867187500000000	4143.58984375000000000000	1123.00000000000000000000	10242.00000000000000000000	10224.00000000000000000000	0.00000000000000000000	0.00000000000000000000	0.00000000000000000000	2464.00000000000000000000	165.00000000000000000000	4.00000000000000000000	4.00000000000000000000	4.00000000000000000000	4.00000000000000000000	4.00000000000000000000	4.00000000000000000000	4.00000000000000000000	4.00000000000000000000	4.00000000000000000000	4.00000000000000000000	4.00000000000000000000	4.00000000000000000000	4.00000000000000000000	4.00000000000000000000	4.00000000000000000000	4.00000000000000000000
65.00000000000000000000	0.00000000000000000000	4113.33300781250000000000	4071.28198242187500000000	4153.84619140625000000000	4109.23046875000000000000	4101.53857421875000000000	4109.23046875000000000000	4099.48730468750000000000	4114.87158203125000000000	4125.64111328125000000000	4121.53857421875000000000	4074.35888671875000000000	4175.89746093750000000000	4065.12817382812500000000	4130.25634765625000000000	2798.00000000000000000000	10243.00000000000000000000	10228.00000000000000000000	0.00000000000000000000	0.00000000000000000000	0.00000000000000000000	2464.00000000000000000000	174.00000000000000000000	4.00000000000000000000	4.00000000000000000000	4.00000000000000000000	4.00000000000000000000	4.00000000000000000000	4.00000000000000000000	4.00000000000000000000	4.00000000000000000000	4.00000000000000000000	4.00000000000000000000	4.00000000000000000000	4.00000000000000000000	4.00000000000000000000	4.00000000000000000000	4.00000000000000000000	4.00000000000000000000
66.00000000000000000000	0.00000000000000000000	4137.94873046875000000000	4109.23046875000000000000	4163.58984375000000000000	4126.15380859375000000000	4139.48730468750000000000	4150.25634765625000000000	4140.51269531250000000000	4140.00000000000000000000	4157.94873046875000000000	4155.89746093750000000000	4093.84594726562500000000	4191.79492187500000000000	4086.66650390625000000000	4147.69238281250000000000	2910.00000000000000000000	10243.00000000000000000000	10228.00000000000000000000	0.00000000000000000000	0.00000000000000000000	0.00000000000000000000	2464.00000000000000000000	182.00000000000000000000	4.00000000000000000000	4.00000000000000000000	4.00000000000000000000	4.00000000000000000000	4.00000000000000000000	4.00000000000000000000	4.00000000000000000000	4.00000000000000000000	4.00000000000000000000	4.00000000000000000000	4.00000000000000000000	4.00000000000000000000	4.00000000000000000000	4.00000000000000000000	4.00000000000000000000	4.00000000000000000000
67.00000000000000000000	0.00000000000000000000	4147.17919921875000000000	4136.41015625000000000000	4171.79492187500000000000	4134.87158203125000000000	4161.02539062500000000000	4175.38427734375000000000	4169.74365234375000000000	4165.64111328125000000000	4186.15380859375000000000	4186.15380859375000000000	4100.00000000000000000000	4202.05126953125000000000	4089.23071289062500000000	4153.33300781250000000000	3433.00000000000000000000	10244.00000000000000000000	10228.00000000000000000000	0.00000000000000000000	0.00000000000000000000	0.00000000000000000000	2464.00000000000000000000	190.00000000000000000000	4.00000000000000000000	4.00000000000000000000	4.00000000000000000000	4.00000000000000000000	4.00000000000000000000	4.00000000000000000000	4.00000000000000000000	4.00000000000000000000	4.00000000000000000000	4.00000000000000000000	4.00000000000000000000	4.00000000000000000000	4.00000000000000000000	4.00000000000000000000	4.00000000000000000000	4.00000000000000000000
68.00000000000000000000	0.00000000000000000000	4129.74365234375000000000	4109.74365234375000000000	4171.28173828125000000000	4117.43603515625000000000	4129.74365234375000000000	4143.58984375000000000000	4136.41015625000000000000	4128.71777343750000000000	4150.76904296875000000000	4153.84619140625000000000	4062.05126953125000000000	4172.30761718750000000000	4051.79467773437500000000	4123.07666015625000000000	3450.00000000000000000000	10244.00000000000000000000	10228.00000000000000000000	0.00000000000000000000	0.00000000000000000000	0.00000000000000000000	2464.00000000000000000000	198.00000000000000000000	4.00000000000000000000	4.00000000000000000000	4.00000000000000000000	4.00000000000000000000	4.00000000000000000000	4.00000000000000000000	4.00000000000000000000	4.00000000000000000000	4.00000000000000000000	4.00000000000000000000	4.00000000000000000000	4.00000000000000000000	4.00000000000000000000	4.00000000000000000000	4.00000000000000000000	4.00000000000000000000
69.00000000000000000000	0.00000000000000000000	4157.94873046875000000000	4141.02539062500000000000	4150.76904296875000000000	4141.02539062500000000000	4157.43603515625000000000	4161.53857421875000000000	4143.58984375000000000000	4135.89746093750000000000	4159.48730468750000000000	4163.07666015625000000000	4094.87158203125000000000	4187.17919921875000000000	4092.30761718750000000000	4149.23046875000000000000	3269.00000000000000000000	10246.00000000000000000000	10226.00000000000000000000	0.00000000000000000000	0.00000000000000000000	0.00000000000000000000	2464.00000000000000000000	207.00000000000000000000	4.00000000000000000000	4.00000000000000000000	4.00000000000000000000	4.00000000000000000000	4.00000000000000000000	4.00000000000000000000	4.00000000000000000000	4.00000000000000000000	4.00000000000000000000	4.00000000000000000000	4.00000000000000000000	4.00000000000000000000	4.00000000000000000000	4.00000000000000000000	4.00000000000000000000	4.00000000000000000000
70.00000000000000000000	0.00000000000000000000	4139.48730468750000000000	4116.92285156250000000000	4154.87158203125000000000	4126.15380859375000000000	4126.15380859375000000000	4127.69238281250000000000	4115.89746093750000000000	4108.20507812500000000000	4122.05126953125000000000	4128.71777343750000000000	4075.89721679687500000000	4163.07666015625000000000	4073.33325195312500000000	4132.30761718750000000000	3157.00000000000000000000	10246.00000000000000000000	10226.00000000000000000000	0.00000000000000000000	0.00000000000000000000	0.00000000000000000000	2464.00000000000000000000	215.00000000000000000000	4.00000000000000000000	4.00000000000000000000	4.00000000000000000000	4.00000000000000000000	4.00000000000000000000	4.00000000000000000000	4.00000000000000000000	4.00000000000000000000	4.00000000000000000000	4.00000000000000000000	4.00000000000000000000	4.00000000000000000000	4.00000000000000000000	4.00000000000000000000	4.00000000000000000000	4.00000000000000000000
71.00000000000000000000	0.00000000000000000000	4131.28173828125000000000	4107.69238281250000000000	4154.35888671875000000000	4119.48730468750000000000	4118.97412109375000000000	4121.53857421875000000000	4117.43603515625000000000	4118.97412109375000000000	4130.25634765625000000000	4130.76904296875000000000	4082.05126953125000000000	4171.79492187500000000000	4067.69213867187500000000	4133.84619140625000000000	3305.00000000000000000000	10246.00000000000000000000	10226.00000000000000000000	0.00000000000000000000	0.00000000000000000000	0.00000000000000000000	2464.00000000000000000000	223.00000000000000000000	4.00000000000000000000	4.00000000000000000000	4.00000000000000000000	4.00000000000000000000	4.00000000000000000000	4.00000000000000000000	4.00000000000000000000	4.00000000000000000000	4.00000000000000000000	4.00000000000000000000	4.00000000000000000000	4.00000000000000000000	4.00000000000000000000	4.00000000000000000000	4.00000000000000000000	4.00000000000000000000
72.00000000000000000000	0.00000000000000000000	4127.69238281250000000000	4099.48730468750000000000	4151.79492187500000000000	4115.89746093750000000000	4115.89746093750000000000	4123.58984375000000000000	4121.53857421875000000000	4142.56396484375000000000	4160.51269531250000000000	4156.92285156250000000000	4101.53857421875000000000	4191.79492187500000000000	4074.35888671875000000000	4146.15380859375000000000	3402.00000000000000000000	10246.00000000000000000000	10226.00000000000000000000	0.00000000000000000000	0.00000000000000000000	0.00000000000000000000	2464.00000000000000000000	232.00000000000000000000	4.00000000000000000000	4.00000000000000000000	4.00000000000000000000	4.00000000000000000000	4.00000000000000000000	4.00000000000000000000	4.00000000000000000000	4.00000000000000000000	4.00000000000000000000	4.00000000000000000000	4.00000000000000000000	4.00000000000000000000	4.00000000000000000000	4.00000000000000000000	4.00000000000000000000	4.00000000000000000000
73.00000000000000000000	0.00000000000000000000	4105.64111328125000000000	4074.87158203125000000000	4165.64111328125000000000	4099.48730468750000000000	4095.89721679687500000000	4110.76904296875000000000	4108.71777343750000000000	4122.56396484375000000000	4141.53857421875000000000	4138.97412109375000000000	4077.43579101562500000000	4164.61523437500000000000	4047.69213867187500000000	4125.12792968750000000000	2957.00000000000000000000	10249.00000000000000000000	10228.00000000000000000000	0.00000000000000000000	0.00000000000000000000	0.00000000000000000000	2464.00000000000000000000	240.00000000000000000000	4.00000000000000000000	4.00000000000000000000	4.00000000000000000000	4.00000000000000000000	4.00000000000000000000	4.00000000000000000000	4.00000000000000000000	4.00000000000000000000	4.00000000000000000000	4.00000000000000000000	4.00000000000000000000	4.00000000000000000000	4.00000000000000000000	4.00000000000000000000	4.00000000000000000000	4.00000000000000000000
74.00000000000000000000	0.00000000000000000000	4143.58984375000000000000	4141.53857421875000000000	4161.53857421875000000000	4135.38427734375000000000	4168.20507812500000000000	4180.00000000000000000000	4166.66650390625000000000	4158.46142578125000000000	4180.00000000000000000000	4177.94873046875000000000	4107.17919921875000000000	4187.17919921875000000000	4086.15380859375000000000	4152.30761718750000000000	3535.00000000000000000000	10249.00000000000000000000	10228.00000000000000000000	0.00000000000000000000	0.00000000000000000000	0.00000000000000000000	2464.00000000000000000000	248.00000000000000000000	4.00000000000000000000	4.00000000000000000000	4.00000000000000000000	4.00000000000000000000	4.00000000000000000000	4.00000000000000000000	4.00000000000000000000	4.00000000000000000000	4.00000000000000000000	4.00000000000000000000	4.00000000000000000000	4.00000000000000000000	4.00000000000000000000	4.00000000000000000000	4.00000000000000000000	4.00000000000000000000
75.00000000000000000000	0.00000000000000000000	4138.46142578125000000000	4143.58984375000000000000	4167.17919921875000000000	4130.25634765625000000000	4167.17919921875000000000	4181.53857421875000000000	4167.69238281250000000000	4146.66650390625000000000	4168.20507812500000000000	4178.97412109375000000000	4084.61523437500000000000	4172.82031250000000000000	4068.71777343750000000000	4135.89746093750000000000	3185.00000000000000000000	10248.00000000000000000000	10227.00000000000000000000	0.00000000000000000000	0.00000000000000000000	0.00000000000000000000	2464.00000000000000000000	257.00000000000000000000	4.00000000000000000000	4.00000000000000000000	4.00000000000000000000	4.00000000000000000000	4.00000000000000000000	4.00000000000000000000	4.00000000000000000000	4.00000000000000000000	4.00000000000000000000	4.00000000000000000000	4.00000000000000000000	4.00000000000000000000	4.00000000000000000000	4.00000000000000000000	4.00000000000000000000	4.00000000000000000000
76.00000000000000000000	0.00000000000000000000	4127.69238281250000000000	4127.69238281250000000000	4161.02539062500000000000	4127.17919921875000000000	4147.69238281250000000000	4166.15380859375000000000	4156.92285156250000000000	4140.51269531250000000000	4156.41015625000000000000	4166.15380859375000000000	4086.66650390625000000000	4164.10253906250000000000	4070.25634765625000000000	4133.33300781250000000000	3525.00000000000000000000	10248.00000000000000000000	10227.00000000000000000000	0.00000000000000000000	0.00000000000000000000	0.00000000000000000000	2464.00000000000000000000	265.00000000000000000000	4.00000000000000000000	4.00000000000000000000	4.00000000000000000000	4.00000000000000000000	4.00000000000000000000	4.00000000000000000000	4.00000000000000000000	4.00000000000000000000	4.00000000000000000000	4.00000000000000000000	4.00000000000000000000	4.00000000000000000000	4.00000000000000000000	4.00000000000000000000	4.00000000000000000000	4.00000000000000000000
77.00000000000000000000	0.00000000000000000000	4147.17919921875000000000	4143.58984375000000000000	4151.28173828125000000000	4152.82031250000000000000	4164.61523437500000000000	4176.92285156250000000000	4160.00000000000000000000	4157.94873046875000000000	4173.84619140625000000000	4172.30761718750000000000	4129.23046875000000000000	4188.71777343750000000000	4112.82031250000000000000	4170.25634765625000000000	3238.00000000000000000000	10249.00000000000000000000	10227.00000000000000000000	0.00000000000000000000	0.00000000000000000000	0.00000000000000000000	2464.00000000000000000000	273.00000000000000000000	4.00000000000000000000	4.00000000000000000000	4.00000000000000000000	4.00000000000000000000	4.00000000000000000000	4.00000000000000000000	4.00000000000000000000	4.00000000000000000000	4.00000000000000000000	4.00000000000000000000	4.00000000000000000000	4.00000000000000000000	4.00000000000000000000	4.00000000000000000000	4.00000000000000000000	4.00000000000000000000
78.00000000000000000000	0.00000000000000000000	4146.15380859375000000000	4133.33300781250000000000	4167.69238281250000000000	4147.69238281250000000000	4149.23046875000000000000	4158.97412109375000000000	4138.97412109375000000000	4144.10253906250000000000	4158.46142578125000000000	4158.97412109375000000000	4120.51269531250000000000	4186.15380859375000000000	4103.58984375000000000000	4169.74365234375000000000	3535.00000000000000000000	10249.00000000000000000000	10227.00000000000000000000	0.00000000000000000000	0.00000000000000000000	0.00000000000000000000	2464.00000000000000000000	280.00000000000000000000	4.00000000000000000000	4.00000000000000000000	4.00000000000000000000	4.00000000000000000000	4.00000000000000000000	4.00000000000000000000	4.00000000000000000000	4.00000000000000000000	4.00000000000000000000	4.00000000000000000000	4.00000000000000000000	4.00000000000000000000	4.00000000000000000000	4.00000000000000000000	4.00000000000000000000	4.00000000000000000000
79.00000000000000000000	0.00000000000000000000	4161.02539062500000000000	4155.38427734375000000000	4164.61523437500000000000	4155.89746093750000000000	4168.20507812500000000000	4177.94873046875000000000	4162.05126953125000000000	4179.48730468750000000000	4196.92285156250000000000	4194.35888671875000000000	4143.58984375000000000000	4207.69238281250000000000	4117.94873046875000000000	4183.58984375000000000000	3185.00000000000000000000	10248.00000000000000000000	10227.00000000000000000000	0.00000000000000000000	0.00000000000000000000	0.00000000000000000000	2464.00000000000000000000	288.00000000000000000000	4.00000000000000000000	4.00000000000000000000	4.00000000000000000000	4.00000000000000000000	4.00000000000000000000	4.00000000000000000000	4.00000000000000000000	4.00000000000000000000	4.00000000000000000000	4.00000000000000000000	4.00000000000000000000	4.00000000000000000000	4.00000000000000000000	4.00000000000000000000	4.00000000000000000000	4.00000000000000000000
80.00000000000000000000	0.00000000000000000000	4129.74365234375000000000	4115.38427734375000000000	4166.15380859375000000000	4128.20507812500000000000	4131.79492187500000000000	4144.61523437500000000000	4140.00000000000000000000	4163.58984375000000000000	4181.53857421875000000000	4178.46142578125000000000	4111.79492187500000000000	4177.43603515625000000000	4074.87158203125000000000	4145.12792968750000000000	3525.00000000000000000000	10248.00000000000000000000	10227.00000000000000000000	0.00000000000000000000	0.00000000000000000000	0.00000000000000000000	2464.00000000000000000000	295.00000000000000000000	4.00000000000000000000	4.00000000000000000000	4.00000000000000000000	4.00000000000000000000	4.00000000000000000000	4.00000000000000000000	4.00000000000000000000	4.00000000000000000000	4.00000000000000000000	4.00000000000000000000	4.00000000000000000000	4.00000000000000000000	4.00000000000000000000	4.00000000000000000000	4.00000000000000000000	4.00000000000000000000
81.00000000000000000000	0.00000000000000000000	4127.17919921875000000000	4118.46142578125000000000	4170.25634765625000000000	4125.64111328125000000000	4140.00000000000000000000	4149.74365234375000000000	4144.61523437500000000000	4153.84619140625000000000	4164.61523437500000000000	4168.71777343750000000000	4102.05126953125000000000	4167.69238281250000000000	4064.61523437500000000000	4136.92285156250000000000	3238.00000000000000000000	10248.00000000000000000000	10227.00000000000000000000	0.00000000000000000000	0.00000000000000000000	0.00000000000000000000	2464.00000000000000000000	302.00000000000000000000	4.00000000000000000000	4.00000000000000000000	4.00000000000000000000	4.00000000000000000000	4.00000000000000000000	4.00000000000000000000	4.00000000000000000000	4.00000000000000000000	4.00000000000000000000	4.00000000000000000000	4.00000000000000000000	4.00000000000000000000	4.00000000000000000000	4.00000000000000000000	4.00000000000000000000	4.00000000000000000000
82.00000000000000000000	0.00000000000000000000	4172.30761718750000000000	4178.46142578125000000000	4163.58984375000000000000	4162.56396484375000000000	4198.46142578125000000000	4198.46142578125000000000	4180.00000000000000000000	4176.41015625000000000000	4188.71777343750000000000	4201.02539062500000000000	4136.92285156250000000000	4194.35888671875000000000	4112.82031250000000000000	4173.33300781250000000000	3535.00000000000000000000	10248.00000000000000000000	10227.00000000000000000000	0.00000000000000000000	0.00000000000000000000	0.00000000000000000000	2464.00000000000000000000	310.00000000000000000000	4.00000000000000000000	4.00000000000000000000	4.00000000000000000000	4.00000000000000000000	4.00000000000000000000	4.00000000000000000000	4.00000000000000000000	4.00000000000000000000	4.00000000000000000000	4.00000000000000000000	4.00000000000000000000	4.00000000000000000000	4.00000000000000000000	4.00000000000000000000	4.00000000000000000000	4.00000000000000000000
83.00000000000000000000	0.00000000000000000000	4172.82031250000000000000	4168.71777343750000000000	4171.79492187500000000000	4159.48730468750000000000	4184.10253906250000000000	4185.12792968750000000000	4163.58984375000000000000	4151.79492187500000000000	4173.33300781250000000000	4187.17919921875000000000	4119.48730468750000000000	4177.43603515625000000000	4103.58984375000000000000	4161.53857421875000000000	3185.00000000000000000000	10249.00000000000000000000	10226.00000000000000000000	0.00000000000000000000	0.00000000000000000000	0.00000000000000000000	2464.00000000000000000000	317.00000000000000000000	4.00000000000000000000	4.00000000000000000000	4.00000000000000000000	4.00000000000000000000	4.00000000000000000000	4.00000000000000000000	4.00000000000000000000	4.00000000000000000000	4.00000000000000000000	4.00000000000000000000	4.00000000000000000000	4.00000000000000000000	4.00000000000000000000	4.00000000000000000000	4.00000000000000000000	4.00000000000000000000
84.00000000000000000000	0.00000000000000000000	4185.64111328125000000000	4186.15380859375000000000	4165.64111328125000000000	4177.94873046875000000000	4201.02539062500000000000	4200.51269531250000000000	4184.10253906250000000000	4188.20507812500000000000	4206.66650390625000000000	4212.82031250000000000000	4165.12792968750000000000	4216.92285156250000000000	4144.61523437500000000000	4198.46142578125000000000	3525.00000000000000000000	10249.00000000000000000000	10226.00000000000000000000	0.00000000000000000000	0.00000000000000000000	0.00000000000000000000	2464.00000000000000000000	324.00000000000000000000	4.00000000000000000000	4.00000000000000000000	4.00000000000000000000	4.00000000000000000000	4.00000000000000000000	4.00000000000000000000	4.00000000000000000000	4.00000000000000000000	4.00000000000000000000	4.00000000000000000000	4.00000000000000000000	4.00000000000000000000	4.00000000000000000000	4.00000000000000000000	4.00000000000000000000	4.00000000000000000000
85.00000000000000000000	0.00000000000000000000	4168.71777343750000000000	4154.87158203125000000000	4163.58984375000000000000	4165.64111328125000000000	4170.25634765625000000000	4166.66650390625000000000	4157.94873046875000000000	4186.66650390625000000000	4190.25634765625000000000	4195.38427734375000000000	4168.20507812500000000000	4214.87158203125000000000	4141.02539062500000000000	4197.94873046875000000000	3238.00000000000000000000	10247.00000000000000000000	10226.00000000000000000000	0.00000000000000000000	0.00000000000000000000	0.00000000000000000000	2464.00000000000000000000	332.00000000000000000000	4.00000000000000000000	4.00000000000000000000	4.00000000000000000000	4.00000000000000000000	4.00000000000000000000	4.00000000000000000000	4.00000000000000000000	4.00000000000000000000	4.00000000000000000000	4.00000000000000000000	4.00000000000000000000	4.00000000000000000000	4.00000000000000000000	4.00000000000000000000	4.00000000000000000000	4.00000000000000000000
86.00000000000000000000	0.00000000000000000000	4152.30761718750000000000	4134.35888671875000000000	4166.15380859375000000000	4150.25634765625000000000	4153.84619140625000000000	4156.41015625000000000000	4146.66650390625000000000	4166.66650390625000000000	4172.30761718750000000000	4175.89746093750000000000	4135.38427734375000000000	4184.10253906250000000000	4110.76904296875000000000	4168.20507812500000000000	3535.00000000000000000000	10247.00000000000000000000	10226.00000000000000000000	0.00000000000000000000	0.00000000000000000000	0.00000000000000000000	2464.00000000000000000000	339.00000000000000000000	4.00000000000000000000	4.00000000000000000000	4.00000000000000000000	4.00000000000000000000	4.00000000000000000000	4.00000000000000000000	4.00000000000000000000	4.00000000000000000000	4.00000000000000000000	4.00000000000000000000	4.00000000000000000000	4.00000000000000000000	4.00000000000000000000	4.00000000000000000000	4.00000000000000000000	4.00000000000000000000
87.00000000000000000000	0.00000000000000000000	4154.87158203125000000000	4162.05126953125000000000	4161.02539062500000000000	4160.51269531250000000000	4192.30761718750000000000	4203.58984375000000000000	4189.74365234375000000000	4194.35888671875000000000	4210.76904296875000000000	4212.82031250000000000000	4137.43603515625000000000	4191.28173828125000000000	4109.23046875000000000000	4164.10253906250000000000	3185.00000000000000000000	10246.00000000000000000000	10227.00000000000000000000	0.00000000000000000000	0.00000000000000000000	0.00000000000000000000	2464.00000000000000000000	346.00000000000000000000	4.00000000000000000000	4.00000000000000000000	4.00000000000000000000	4.00000000000000000000	4.00000000000000000000	4.00000000000000000000	4.00000000000000000000	4.00000000000000000000	4.00000000000000000000	4.00000000000000000000	4.00000000000000000000	4.00000000000000000000	4.00000000000000000000	4.00000000000000000000	4.00000000000000000000	4.00000000000000000000
88.00000000000000000000	0.00000000000000000000	4126.15380859375000000000	4127.69238281250000000000	4168.20507812500000000000	4135.38427734375000000000	4163.58984375000000000000	4181.02539062500000000000	4172.30761718750000000000	4172.82031250000000000000	4182.05126953125000000000	4189.23046875000000000000	4104.10253906250000000000	4162.05126953125000000000	4066.15380859375000000000	4129.74365234375000000000	3525.00000000000000000000	10246.00000000000000000000	10227.00000000000000000000	0.00000000000000000000	0.00000000000000000000	0.00000000000000000000	2464.00000000000000000000	355.00000000000000000000	4.00000000000000000000	4.00000000000000000000	4.00000000000000000000	4.00000000000000000000	4.00000000000000000000	4.00000000000000000000	4.00000000000000000000	4.00000000000000000000	4.00000000000000000000	4.00000000000000000000	4.00000000000000000000	4.00000000000000000000	4.00000000000000000000	4.00000000000000000000	4.00000000000000000000	4.00000000000000000000
89.00000000000000000000	0.00000000000000000000	4151.28173828125000000000	4148.71777343750000000000	4156.41015625000000000000	4150.76904296875000000000	4176.92285156250000000000	4185.64111328125000000000	4171.79492187500000000000	4172.82031250000000000000	4181.53857421875000000000	4185.12792968750000000000	4129.74365234375000000000	4171.79492187500000000000	4097.43603515625000000000	4152.30761718750000000000	3238.00000000000000000000	10246.00000000000000000000	10227.00000000000000000000	0.00000000000000000000	0.00000000000000000000	0.00000000000000000000	2464.00000000000000000000	363.00000000000000000000	4.00000000000000000000	4.00000000000000000000	4.00000000000000000000	4.00000000000000000000	4.00000000000000000000	4.00000000000000000000	4.00000000000000000000	4.00000000000000000000	4.00000000000000000000	4.00000000000000000000	4.00000000000000000000	4.00000000000000000000	4.00000000000000000000	4.00000000000000000000	4.00000000000000000000	4.00000000000000000000
90.00000000000000000000	0.00000000000000000000	4149.23046875000000000000	4140.51269531250000000000	4151.28173828125000000000	4146.66650390625000000000	4160.00000000000000000000	4164.10253906250000000000	4145.12792968750000000000	4138.97412109375000000000	4153.33300781250000000000	4163.58984375000000000000	4116.41015625000000000000	4155.38427734375000000000	4094.87158203125000000000	4146.15380859375000000000	3535.00000000000000000000	10246.00000000000000000000	10227.00000000000000000000	0.00000000000000000000	0.00000000000000000000	0.00000000000000000000	2464.00000000000000000000	371.00000000000000000000	4.00000000000000000000	4.00000000000000000000	4.00000000000000000000	4.00000000000000000000	4.00000000000000000000	4.00000000000000000000	4.00000000000000000000	4.00000000000000000000	4.00000000000000000000	4.00000000000000000000	4.00000000000000000000	4.00000000000000000000	4.00000000000000000000	4.00000000000000000000	4.00000000000000000000	4.00000000000000000000
91.00000000000000000000	0.00000000000000000000	4126.66650390625000000000	4112.82031250000000000000	4158.46142578125000000000	4124.10253906250000000000	4134.87158203125000000000	4144.61523437500000000000	4125.64111328125000000000	4123.07666015625000000000	4135.89746093750000000000	4147.17919921875000000000	4096.41015625000000000000	4141.53857421875000000000	4068.20507812500000000000	4128.20507812500000000000	3185.00000000000000000000	10245.00000000000000000000	10224.00000000000000000000	0.00000000000000000000	0.00000000000000000000	0.00000000000000000000	2464.00000000000000000000	380.00000000000000000000	4.00000000000000000000	4.00000000000000000000	4.00000000000000000000	4.00000000000000000000	4.00000000000000000000	4.00000000000000000000	4.00000000000000000000	4.00000000000000000000	4.00000000000000000000	4.00000000000000000000	4.00000000000000000000	4.00000000000000000000	4.00000000000000000000	4.00000000000000000000	4.00000000000000000000	4.00000000000000000000
92.00000000000000000000	0.00000000000000000000	4148.20507812500000000000	4137.43603515625000000000	4153.33300781250000000000	4142.05126953125000000000	4158.46142578125000000000	4167.17919921875000000000	4149.23046875000000000000	4179.48730468750000000000	4193.84619140625000000000	4189.23046875000000000000	4150.76904296875000000000	4188.71777343750000000000	4107.69238281250000000000	4169.23046875000000000000	3525.00000000000000000000	10245.00000000000000000000	10224.00000000000000000000	0.00000000000000000000	0.00000000000000000000	0.00000000000000000000	2464.00000000000000000000	388.00000000000000000000	4.00000000000000000000	4.00000000000000000000	4.00000000000000000000	4.00000000000000000000	4.00000000000000000000	4.00000000000000000000	4.00000000000000000000	4.00000000000000000000	4.00000000000000000000	4.00000000000000000000	4.00000000000000000000	4.00000000000000000000	4.00000000000000000000	4.00000000000000000000	4.00000000000000000000	4.00000000000000000000
93.00000000000000000000	0.00000000000000000000	4137.94873046875000000000	4115.38427734375000000000	4163.07666015625000000000	4131.28173828125000000000	4130.25634765625000000000	4143.58984375000000000000	4133.84619140625000000000	4164.61523437500000000000	4181.02539062500000000000	4176.41015625000000000000	4141.02539062500000000000	4180.51269531250000000000	4099.48730468750000000000	4163.07666015625000000000	3238.00000000000000000000	10246.00000000000000000000	10225.00000000000000000000	0.00000000000000000000	0.00000000000000000000	0.00000000000000000000	2464.00000000000000000000	396.00000000000000000000	4.00000000000000000000	4.00000000000000000000	4.00000000000000000000	4.00000000000000000000	4.00000000000000000000	4.00000000000000000000	4.00000000000000000000	4.00000000000000000000	4.00000000000000000000	4.00000000000000000000	4.00000000000000000000	4.00000000000000000000	4.00000000000000000000	4.00000000000000000000	4.00000000000000000000	4.00000000000000000000
94.00000000000000000000	0.00000000000000000000	4159.48730468750000000000	4155.38427734375000000000	4164.10253906250000000000	4149.23046875000000000000	4174.35888671875000000000	4189.74365234375000000000	4174.87158203125000000000	4179.48730468750000000000	4194.87158203125000000000	4197.94873046875000000000	4159.48730468750000000000	4191.79492187500000000000	4124.61523437500000000000	4177.94873046875000000000	3535.00000000000000000000	10246.00000000000000000000	10225.00000000000000000000	0.00000000000000000000	0.00000000000000000000	0.00000000000000000000	2464.00000000000000000000	405.00000000000000000000	4.00000000000000000000	4.00000000000000000000	4.00000000000000000000	4.00000000000000000000	4.00000000000000000000	4.00000000000000000000	4.00000000000000000000	4.00000000000000000000	4.00000000000000000000	4.00000000000000000000	4.00000000000000000000	4.00000000000000000000	4.00000000000000000000	4.00000000000000000000	4.00000000000000000000	4.00000000000000000000
95.00000000000000000000	0.00000000000000000000	4173.33300781250000000000	4182.05126953125000000000	4168.71777343750000000000	4160.00000000000000000000	4206.66650390625000000000	4215.89746093750000000000	4196.41015625000000000000	4190.76904296875000000000	4209.74365234375000000000	4220.00000000000000000000	4161.02539062500000000000	4192.82031250000000000000	4124.10253906250000000000	4178.97412109375000000000	3185.00000000000000000000	10244.00000000000000000000	10224.00000000000000000000	0.00000000000000000000	0.00000000000000000000	0.00000000000000000000	2464.00000000000000000000	413.00000000000000000000	4.00000000000000000000	4.00000000000000000000	4.00000000000000000000	4.00000000000000000000	4.00000000000000000000	4.00000000000000000000	4.00000000000000000000	4.00000000000000000000	4.00000000000000000000	4.00000000000000000000	4.00000000000000000000	4.00000000000000000000	4.00000000000000000000	4.00000000000000000000	4.00000000000000000000	4.00000000000000000000
96.00000000000000000000	0.00000000000000000000	4166.15380859375000000000	4158.97412109375000000000	4171.79492187500000000000	4149.23046875000000000000	4180.00000000000000000000	4186.66650390625000000000	4172.82031250000000000000	4168.71777343750000000000	4192.30761718750000000000	4203.07666015625000000000	4137.94873046875000000000	4174.35888671875000000000	4108.20507812500000000000	4167.17919921875000000000	3525.00000000000000000000	10244.00000000000000000000	10224.00000000000000000000	0.00000000000000000000	0.00000000000000000000	0.00000000000000000000	2464.00000000000000000000	421.00000000000000000000	4.00000000000000000000	4.00000000000000000000	4.00000000000000000000	4.00000000000000000000	4.00000000000000000000	4.00000000000000000000	4.00000000000000000000	4.00000000000000000000	4.00000000000000000000	4.00000000000000000000	4.00000000000000000000	4.00000000000000000000	4.00000000000000000000	4.00000000000000000000	4.00000000000000000000	4.00000000000000000000
97.00000000000000000000	0.00000000000000000000	4182.56396484375000000000	4169.23046875000000000000	4150.25634765625000000000	4163.07666015625000000000	4184.61523437500000000000	4188.71777343750000000000	4171.79492187500000000000	4184.10253906250000000000	4202.05126953125000000000	4207.69238281250000000000	4168.71777343750000000000	4191.28173828125000000000	4147.69238281250000000000	4195.38427734375000000000	3238.00000000000000000000	10244.00000000000000000000	10225.00000000000000000000	0.00000000000000000000	0.00000000000000000000	0.00000000000000000000	2464.00000000000000000000	429.00000000000000000000	4.00000000000000000000	4.00000000000000000000	4.00000000000000000000	4.00000000000000000000	4.00000000000000000000	4.00000000000000000000	4.00000000000000000000	4.00000000000000000000	4.00000000000000000000	4.00000000000000000000	4.00000000000000000000	4.00000000000000000000	4.00000000000000000000	4.00000000000000000000	4.00000000000000000000	4.00000000000000000000
98.00000000000000000000	0.00000000000000000000	4143.07666015625000000000	4126.66650390625000000000	4151.79492187500000000000	4133.33300781250000000000	4138.46142578125000000000	4146.15380859375000000000	4129.23046875000000000000	4146.15380859375000000000	4152.30761718750000000000	4161.02539062500000000000	4128.71777343750000000000	4151.79492187500000000000	4101.53857421875000000000	4155.89746093750000000000	3535.00000000000000000000	10244.00000000000000000000	10225.00000000000000000000	0.00000000000000000000	0.00000000000000000000	0.00000000000000000000	2464.00000000000000000000	436.00000000000000000000	4.00000000000000000000	4.00000000000000000000	4.00000000000000000000	4.00000000000000000000	4.00000000000000000000	4.00000000000000000000	4.00000000000000000000	4.00000000000000000000	4.00000000000000000000	4.00000000000000000000	4.00000000000000000000	4.00000000000000000000	4.00000000000000000000	4.00000000000000000000	4.00000000000000000000	4.00000000000000000000
99.00000000000000000000	0.00000000000000000000	4131.28173828125000000000	4125.64111328125000000000	4152.30761718750000000000	4126.66650390625000000000	4143.07666015625000000000	4154.35888671875000000000	4142.05126953125000000000	4157.43603515625000000000	4163.07666015625000000000	4169.23046875000000000000	4126.15380859375000000000	4153.84619140625000000000	4090.76904296875000000000	4145.64111328125000000000	3185.00000000000000000000	10245.00000000000000000000	10227.00000000000000000000	0.00000000000000000000	0.00000000000000000000	0.00000000000000000000	2464.00000000000000000000	445.00000000000000000000	4.00000000000000000000	4.00000000000000000000	4.00000000000000000000	4.00000000000000000000	4.00000000000000000000	4.00000000000000000000	4.00000000000000000000	4.00000000000000000000	4.00000000000000000000	4.00000000000000000000	4.00000000000000000000	4.00000000000000000000	4.00000000000000000000	4.00000000000000000000	4.00000000000000000000	4.00000000000000000000
100.00000000000000000000	0.00000000000000000000	4133.84619140625000000000	4120.51269531250000000000	4153.84619140625000000000	4127.17919921875000000000	4148.71777343750000000000	4162.56396484375000000000	4155.89746093750000000000	4179.48730468750000000000	4193.33300781250000000000	4194.87158203125000000000	4145.12792968750000000000	4172.82031250000000000000	4099.48730468750000000000	4155.38427734375000000000	3525.00000000000000000000	10245.00000000000000000000	10227.00000000000000000000	0.00000000000000000000	0.00000000000000000000	0.00000000000000000000	2464.00000000000000000000	452.00000000000000000000	4.00000000000000000000	4.00000000000000000000	4.00000000000000000000	4.00000000000000000000	4.00000000000000000000	4.00000000000000000000	4.00000000000000000000	4.00000000000000000000	4.00000000000000000000	4.00000000000000000000	4.00000000000000000000	4.00000000000000000000	4.00000000000000000000	4.00000000000000000000	4.00000000000000000000	4.00000000000000000000
101.00000000000000000000	0.00000000000000000000	4112.30761718750000000000	4091.79467773437500000000	4163.07666015625000000000	4107.69238281250000000000	4123.58984375000000000000	4142.05126953125000000000	4138.46142578125000000000	4148.71777343750000000000	4157.94873046875000000000	4168.71777343750000000000	4118.46142578125000000000	4147.69238281250000000000	4066.15380859375000000000	4128.71777343750000000000	3238.00000000000000000000	10244.00000000000000000000	10227.00000000000000000000	0.00000000000000000000	0.00000000000000000000	0.00000000000000000000	2464.00000000000000000000	460.00000000000000000000	4.00000000000000000000	4.00000000000000000000	4.00000000000000000000	4.00000000000000000000	4.00000000000000000000	4.00000000000000000000	4.00000000000000000000	4.00000000000000000000	4.00000000000000000000	4.00000000000000000000	4.00000000000000000000	4.00000000000000000000	4.00000000000000000000	4.00000000000000000000	4.00000000000000000000	4.00000000000000000000
102.00000000000000000000	0.00000000000000000000	4131.79492187500000000000	4136.41015625000000000000	4152.30761718750000000000	4129.74365234375000000000	4166.66650390625000000000	4182.05126953125000000000	4164.61523437500000000000	4153.33300781250000000000	4158.46142578125000000000	4176.92285156250000000000	4130.76904296875000000000	4152.82031250000000000000	4089.74340820312500000000	4134.35888671875000000000	3535.00000000000000000000	10244.00000000000000000000	10227.00000000000000000000	0.00000000000000000000	0.00000000000000000000	0.00000000000000000000	2464.00000000000000000000	468.00000000000000000000	4.00000000000000000000	4.00000000000000000000	4.00000000000000000000	4.00000000000000000000	4.00000000000000000000	4.00000000000000000000	4.00000000000000000000	4.00000000000000000000	4.00000000000000000000	4.00000000000000000000	4.00000000000000000000	4.00000000000000000000	4.00000000000000000000	4.00000000000000000000	4.00000000000000000000	4.00000000000000000000
103.00000000000000000000	0.00000000000000000000	4141.53857421875000000000	4143.07666015625000000000	4162.56396484375000000000	4135.38427734375000000000	4167.17919921875000000000	4177.94873046875000000000	4153.33300781250000000000	4135.89746093750000000000	4145.12792968750000000000	4164.61523437500000000000	4116.92285156250000000000	4139.48730468750000000000	4091.79467773437500000000	4129.23046875000000000000	3185.00000000000000000000	10246.00000000000000000000	10229.00000000000000000000	0.00000000000000000000	0.00000000000000000000	0.00000000000000000000	2464.00000000000000000000	476.00000000000000000000	4.00000000000000000000	4.00000000000000000000	4.00000000000000000000	4.00000000000000000000	4.00000000000000000000	4.00000000000000000000	4.00000000000000000000	4.00000000000000000000	4.00000000000000000000	4.00000000000000000000	4.00000000000000000000	4.00000000000000000000	4.00000000000000000000	4.00000000000000000000	4.00000000000000000000	4.00000000000000000000
104.00000000000000000000	0.00000000000000000000	4175.89746093750000000000	4173.84619140625000000000	4172.30761718750000000000	4167.17919921875000000000	4187.69238281250000000000	4190.76904296875000000000	4168.20507812500000000000	4168.20507812500000000000	4180.00000000000000000000	4190.76904296875000000000	4162.05126953125000000000	4180.51269531250000000000	4136.41015625000000000000	4176.92285156250000000000	3525.00000000000000000000	10246.00000000000000000000	10229.00000000000000000000	0.00000000000000000000	0.00000000000000000000	0.00000000000000000000	2464.00000000000000000000	483.00000000000000000000	4.00000000000000000000	4.00000000000000000000	4.00000000000000000000	4.00000000000000000000	4.00000000000000000000	4.00000000000000000000	4.00000000000000000000	4.00000000000000000000	4.00000000000000000000	4.00000000000000000000	4.00000000000000000000	4.00000000000000000000	4.00000000000000000000	4.00000000000000000000	4.00000000000000000000	4.00000000000000000000
105.00000000000000000000	0.00000000000000000000	4183.58984375000000000000	4177.43603515625000000000	4163.58984375000000000000	4183.07666015625000000000	4186.15380859375000000000	4185.12792968750000000000	4164.61523437500000000000	4192.30761718750000000000	4200.00000000000000000000	4201.02539062500000000000	4201.53857421875000000000	4215.38427734375000000000	4161.53857421875000000000	4209.23046875000000000000	3238.00000000000000000000	10247.00000000000000000000	10228.00000000000000000000	0.00000000000000000000	0.00000000000000000000	0.00000000000000000000	2464.00000000000000000000	492.00000000000000000000	4.00000000000000000000	4.00000000000000000000	4.00000000000000000000	4.00000000000000000000	4.00000000000000000000	4.00000000000000000000	4.00000000000000000000	4.00000000000000000000	4.00000000000000000000	4.00000000000000000000	4.00000000000000000000	4.00000000000000000000	4.00000000000000000000	4.00000000000000000000	4.00000000000000000000	4.00000000000000000000
106.00000000000000000000	0.00000000000000000000	4153.84619140625000000000	4135.38427734375000000000	4165.12792968750000000000	4154.87158203125000000000	4143.07666015625000000000	4152.82031250000000000000	4135.89746093750000000000	4162.56396484375000000000	4165.12792968750000000000	4160.51269531250000000000	4163.07666015625000000000	4180.51269531250000000000	4118.97412109375000000000	4173.33300781250000000000	3535.00000000000000000000	10247.00000000000000000000	10228.00000000000000000000	0.00000000000000000000	0.00000000000000000000	0.00000000000000000000	2464.00000000000000000000	499.00000000000000000000	4.00000000000000000000	4.00000000000000000000	4.00000000000000000000	4.00000000000000000000	4.00000000000000000000	4.00000000000000000000	4.00000000000000000000	4.00000000000000000000	4.00000000000000000000	4.00000000000000000000	4.00000000000000000000	4.00000000000000000000	4.00000000000000000000	4.00000000000000000000	4.00000000000000000000	4.00000000000000000000
107.00000000000000000000	0.00000000000000000000	4185.64111328125000000000	4186.66650390625000000000	4166.66650390625000000000	4179.48730468750000000000	4196.92285156250000000000	4212.30761718750000000000	4193.33300781250000000000	4206.15380859375000000000	4218.97412109375000000000	4208.20507812500000000000	4186.15380859375000000000	4200.51269531250000000000	4147.17919921875000000000	4191.28173828125000000000	3185.00000000000000000000	10246.00000000000000000000	10228.00000000000000000000	0.00000000000000000000	0.00000000000000000000	0.00000000000000000000	2464.00000000000000000000	507.00000000000000000000	4.00000000000000000000	4.00000000000000000000	4.00000000000000000000	4.00000000000000000000	4.00000000000000000000	4.00000000000000000000	4.00000000000000000000	4.00000000000000000000	4.00000000000000000000	4.00000000000000000000	4.00000000000000000000	4.00000000000000000000	4.00000000000000000000	4.00000000000000000000	4.00000000000000000000	4.00000000000000000000
108.00000000000000000000	0.00000000000000000000	4177.43603515625000000000	4181.53857421875000000000	4176.92285156250000000000	4170.76904296875000000000	4197.94873046875000000000	4215.89746093750000000000	4200.00000000000000000000	4207.17919921875000000000	4225.64111328125000000000	4216.41015625000000000000	4168.20507812500000000000	4188.71777343750000000000	4130.25634765625000000000	4174.87158203125000000000	3525.00000000000000000000	10246.00000000000000000000	10228.00000000000000000000	0.00000000000000000000	0.00000000000000000000	0.00000000000000000000	2464.00000000000000000000	515.00000000000000000000	4.00000000000000000000	4.00000000000000000000	4.00000000000000000000	4.00000000000000000000	4.00000000000000000000	4.00000000000000000000	4.00000000000000000000	4.00000000000000000000	4.00000000000000000000	4.00000000000000000000	4.00000000000000000000	4.00000000000000000000	4.00000000000000000000	4.00000000000000000000	4.00000000000000000000	4.00000000000000000000
109.00000000000000000000	0.00000000000000000000	4162.05126953125000000000	4166.15380859375000000000	4165.64111328125000000000	4156.92285156250000000000	4186.15380859375000000000	4198.97412109375000000000	4183.07666015625000000000	4188.71777343750000000000	4199.48730468750000000000	4192.30761718750000000000	4154.87158203125000000000	4171.79492187500000000000	4120.00000000000000000000	4161.02539062500000000000	3238.00000000000000000000	10245.00000000000000000000	10228.00000000000000000000	0.00000000000000000000	0.00000000000000000000	0.00000000000000000000	2464.00000000000000000000	523.00000000000000000000	4.00000000000000000000	4.00000000000000000000	4.00000000000000000000	4.00000000000000000000	4.00000000000000000000	4.00000000000000000000	4.00000000000000000000	4.00000000000000000000	4.00000000000000000000	4.00000000000000000000	4.00000000000000000000	4.00000000000000000000	4.00000000000000000000	4.00000000000000000000	4.00000000000000000000	4.00000000000000000000
110.00000000000000000000	0.00000000000000000000	4168.20507812500000000000	4176.92285156250000000000	4146.66650390625000000000	4166.66650390625000000000	4192.30761718750000000000	4199.48730468750000000000	4176.41015625000000000000	4178.97412109375000000000	4186.66650390625000000000	4185.12792968750000000000	4165.64111328125000000000	4170.76904296875000000000	4136.41015625000000000000	4171.79492187500000000000	3535.00000000000000000000	10245.00000000000000000000	10228.00000000000000000000	0.00000000000000000000	0.00000000000000000000	0.00000000000000000000	2464.00000000000000000000	530.00000000000000000000	4.00000000000000000000	4.00000000000000000000	4.00000000000000000000	4.00000000000000000000	4.00000000000000000000	4.00000000000000000000	4.00000000000000000000	4.00000000000000000000	4.00000000000000000000	4.00000000000000000000	4.00000000000000000000	4.00000000000000000000	4.00000000000000000000	4.00000000000000000000	4.00000000000000000000	4.00000000000000000000
111.00000000000000000000	0.00000000000000000000	4145.12792968750000000000	4142.05126953125000000000	4156.92285156250000000000	4146.66650390625000000000	4156.92285156250000000000	4168.20507812500000000000	4146.15380859375000000000	4144.10253906250000000000	4149.74365234375000000000	4153.33300781250000000000	4139.48730468750000000000	4145.12792968750000000000	4108.71777343750000000000	4144.61523437500000000000	3185.00000000000000000000	10244.00000000000000000000	10228.00000000000000000000	0.00000000000000000000	0.00000000000000000000	0.00000000000000000000	2464.00000000000000000000	538.00000000000000000000	4.00000000000000000000	4.00000000000000000000	4.00000000000000000000	4.00000000000000000000	4.00000000000000000000	4.00000000000000000000	4.00000000000000000000	4.00000000000000000000	4.00000000000000000000	4.00000000000000000000	4.00000000000000000000	4.00000000000000000000	4.00000000000000000000	4.00000000000000000000	4.00000000000000000000	4.00000000000000000000
112.00000000000000000000	0.00000000000000000000	4155.38427734375000000000	4155.89746093750000000000	4153.84619140625000000000	4155.89746093750000000000	4174.35888671875000000000	4183.07666015625000000000	4166.15380859375000000000	4183.07666015625000000000	4184.10253906250000000000	4182.05126953125000000000	4181.02539062500000000000	4181.02539062500000000000	4138.97412109375000000000	4168.20507812500000000000	3525.00000000000000000000	10244.00000000000000000000	10228.00000000000000000000	0.00000000000000000000	0.00000000000000000000	0.00000000000000000000	2464.00000000000000000000	545.00000000000000000000	4.00000000000000000000	4.00000000000000000000	4.00000000000000000000	4.00000000000000000000	4.00000000000000000000	4.00000000000000000000	4.00000000000000000000	4.00000000000000000000	4.00000000000000000000	4.00000000000000000000	4.00000000000000000000	4.00000000000000000000	4.00000000000000000000	4.00000000000000000000	4.00000000000000000000	4.00000000000000000000
113.00000000000000000000	0.00000000000000000000	4150.25634765625000000000	4137.94873046875000000000	4160.00000000000000000000	4151.79492187500000000000	4154.35888671875000000000	4162.05126953125000000000	4153.84619140625000000000	4187.17919921875000000000	4186.15380859375000000000	4185.64111328125000000000	4186.66650390625000000000	4189.23046875000000000000	4133.84619140625000000000	4173.33300781250000000000	3238.00000000000000000000	10243.00000000000000000000	10228.00000000000000000000	0.00000000000000000000	0.00000000000000000000	0.00000000000000000000	2464.00000000000000000000	554.00000000000000000000	4.00000000000000000000	4.00000000000000000000	4.00000000000000000000	4.00000000000000000000	4.00000000000000000000	4.00000000000000000000	4.00000000000000000000	4.00000000000000000000	4.00000000000000000000	4.00000000000000000000	4.00000000000000000000	4.00000000000000000000	4.00000000000000000000	4.00000000000000000000	4.00000000000000000000	4.00000000000000000000
114.00000000000000000000	0.00000000000000000000	4158.46142578125000000000	4145.64111328125000000000	4166.66650390625000000000	4156.41015625000000000000	4161.02539062500000000000	4168.71777343750000000000	4163.58984375000000000000	4181.53857421875000000000	4184.61523437500000000000	4187.17919921875000000000	4184.61523437500000000000	4187.17919921875000000000	4129.74365234375000000000	4177.43603515625000000000	3535.00000000000000000000	10243.00000000000000000000	10228.00000000000000000000	0.00000000000000000000	0.00000000000000000000	0.00000000000000000000	2464.00000000000000000000	561.00000000000000000000	4.00000000000000000000	4.00000000000000000000	4.00000000000000000000	4.00000000000000000000	4.00000000000000000000	4.00000000000000000000	4.00000000000000000000	4.00000000000000000000	4.00000000000000000000	4.00000000000000000000	4.00000000000000000000	4.00000000000000000000	4.00000000000000000000	4.00000000000000000000	4.00000000000000000000	4.00000000000000000000
115.00000000000000000000	0.00000000000000000000	4177.94873046875000000000	4183.58984375000000000000	4161.02539062500000000000	4169.23046875000000000000	4199.48730468750000000000	4206.66650390625000000000	4194.87158203125000000000	4193.84619140625000000000	4202.05126953125000000000	4207.69238281250000000000	4189.23046875000000000000	4191.79492187500000000000	4140.00000000000000000000	4182.05126953125000000000	3185.00000000000000000000	10242.00000000000000000000	10226.00000000000000000000	0.00000000000000000000	0.00000000000000000000	0.00000000000000000000	2464.00000000000000000000	570.00000000000000000000	4.00000000000000000000	4.00000000000000000000	4.00000000000000000000	4.00000000000000000000	4.00000000000000000000	4.00000000000000000000	4.00000000000000000000	4.00000000000000000000	4.00000000000000000000	4.00000000000000000000	4.00000000000000000000	4.00000000000000000000	4.00000000000000000000	4.00000000000000000000	4.00000000000000000000	4.00000000000000000000
116.00000000000000000000	0.00000000000000000000	4161.53857421875000000000	4161.02539062500000000000	4168.20507812500000000000	4150.76904296875000000000	4168.71777343750000000000	4180.51269531250000000000	4167.17919921875000000000	4158.97412109375000000000	4166.15380859375000000000	4176.92285156250000000000	4141.02539062500000000000	4154.87158203125000000000	4102.05126953125000000000	4151.28173828125000000000	3525.00000000000000000000	10242.00000000000000000000	10226.00000000000000000000	0.00000000000000000000	0.00000000000000000000	0.00000000000000000000	2464.00000000000000000000	577.00000000000000000000	4.00000000000000000000	4.00000000000000000000	4.00000000000000000000	4.00000000000000000000	4.00000000000000000000	4.00000000000000000000	4.00000000000000000000	4.00000000000000000000	4.00000000000000000000	4.00000000000000000000	4.00000000000000000000	4.00000000000000000000	4.00000000000000000000	4.00000000000000000000	4.00000000000000000000	4.00000000000000000000
117.00000000000000000000	0.00000000000000000000	4193.33300781250000000000	4195.89746093750000000000	4158.46142578125000000000	4186.15380859375000000000	4194.35888671875000000000	4197.94873046875000000000	4180.51269531250000000000	4186.15380859375000000000	4195.38427734375000000000	4198.46142578125000000000	4182.56396484375000000000	4190.25634765625000000000	4154.87158203125000000000	4198.97412109375000000000	3238.00000000000000000000	10243.00000000000000000000	10226.00000000000000000000	0.00000000000000000000	0.00000000000000000000	0.00000000000000000000	2464.00000000000000000000	585.00000000000000000000	4.00000000000000000000	4.00000000000000000000	4.00000000000000000000	4.00000000000000000000	4.00000000000000000000	4.00000000000000000000	4.00000000000000000000	4.00000000000000000000	4.00000000000000000000	4.00000000000000000000	4.00000000000000000000	4.00000000000000000000	4.00000000000000000000	4.00000000000000000000	4.00000000000000000000	4.00000000000000000000
118.00000000000000000000	0.00000000000000000000	4197.43603515625000000000	4196.92285156250000000000	4161.02539062500000000000	4195.89746093750000000000	4192.82031250000000000000	4189.74365234375000000000	4169.74365234375000000000	4185.64111328125000000000	4192.82031250000000000000	4193.84619140625000000000	4200.00000000000000000000	4200.51269531250000000000	4173.33300781250000000000	4213.33300781250000000000	3535.00000000000000000000	10243.00000000000000000000	10226.00000000000000000000	0.00000000000000000000	0.00000000000000000000	0.00000000000000000000	2464.00000000000000000000	593.00000000000000000000	4.00000000000000000000	4.00000000000000000000	4.00000000000000000000	4.00000000000000000000	4.00000000000000000000	4.00000000000000000000	4.00000000000000000000	4.00000000000000000000	4.00000000000000000000	4.00000000000000000000	4.00000000000000000000	4.00000000000000000000	4.00000000000000000000	4.00000000000000000000	4.00000000000000000000	4.00000000000000000000
119.00000000000000000000	0.00000000000000000000	4183.07666015625000000000	4183.07666015625000000000	4167.69238281250000000000	4179.48730468750000000000	4182.05126953125000000000	4188.71777343750000000000	4172.30761718750000000000	4179.48730468750000000000	4183.07666015625000000000	4185.12792968750000000000	4189.74365234375000000000	4188.20507812500000000000	4155.38427734375000000000	4192.82031250000000000000	3185.00000000000000000000	10245.00000000000000000000	10226.00000000000000000000	0.00000000000000000000	0.00000000000000000000	0.00000000000000000000	2464.00000000000000000000	601.00000000000000000000	4.00000000000000000000	4.00000000000000000000	4.00000000000000000000	4.00000000000000000000	4.00000000000000000000	4.00000000000000000000	4.00000000000000000000	4.00000000000000000000	4.00000000000000000000	4.00000000000000000000	4.00000000000000000000	4.00000000000000000000	4.00000000000000000000	4.00000000000000000000	4.00000000000000000000	4.00000000000000000000
120.00000000000000000000	0.00000000000000000000	4189.74365234375000000000	4195.38427734375000000000	4159.48730468750000000000	4185.64111328125000000000	4200.51269531250000000000	4215.89746093750000000000	4203.58984375000000000000	4223.07666015625000000000	4227.69238281250000000000	4226.66650390625000000000	4217.94873046875000000000	4216.92285156250000000000	4175.38427734375000000000	4208.20507812500000000000	3525.00000000000000000000	10245.00000000000000000000	10226.00000000000000000000	0.00000000000000000000	0.00000000000000000000	0.00000000000000000000	2464.00000000000000000000	608.00000000000000000000	4.00000000000000000000	4.00000000000000000000	4.00000000000000000000	4.00000000000000000000	4.00000000000000000000	4.00000000000000000000	4.00000000000000000000	4.00000000000000000000	4.00000000000000000000	4.00000000000000000000	4.00000000000000000000	4.00000000000000000000	4.00000000000000000000	4.00000000000000000000	4.00000000000000000000	4.00000000000000000000
121.00000000000000000000	0.00000000000000000000	4162.56396484375000000000	4157.43603515625000000000	4168.20507812500000000000	4162.05126953125000000000	4165.12792968750000000000	4187.17919921875000000000	4177.94873046875000000000	4202.05126953125000000000	4203.07666015625000000000	4208.71777343750000000000	4193.33300781250000000000	4197.94873046875000000000	4143.58984375000000000000	4182.56396484375000000000	3238.00000000000000000000	10247.00000000000000000000	10226.00000000000000000000	0.00000000000000000000	0.00000000000000000000	0.00000000000000000000	2464.00000000000000000000	616.00000000000000000000	4.00000000000000000000	4.00000000000000000000	4.00000000000000000000	4.00000000000000000000	4.00000000000000000000	4.00000000000000000000	4.00000000000000000000	4.00000000000000000000	4.00000000000000000000	4.00000000000000000000	4.00000000000000000000	4.00000000000000000000	4.00000000000000000000	4.00000000000000000000	4.00000000000000000000	4.00000000000000000000
122.00000000000000000000	0.00000000000000000000	4172.30761718750000000000	4182.05126953125000000000	4157.94873046875000000000	4164.61523437500000000000	4189.74365234375000000000	4210.25634765625000000000	4194.35888671875000000000	4194.35888671875000000000	4197.94873046875000000000	4206.66650390625000000000	4195.89746093750000000000	4191.79492187500000000000	4148.71777343750000000000	4180.51269531250000000000	3535.00000000000000000000	10247.00000000000000000000	10226.00000000000000000000	0.00000000000000000000	0.00000000000000000000	0.00000000000000000000	2464.00000000000000000000	624.00000000000000000000	4.00000000000000000000	4.00000000000000000000	4.00000000000000000000	4.00000000000000000000	4.00000000000000000000	4.00000000000000000000	4.00000000000000000000	4.00000000000000000000	4.00000000000000000000	4.00000000000000000000	4.00000000000000000000	4.00000000000000000000	4.00000000000000000000	4.00000000000000000000	4.00000000000000000000	4.00000000000000000000
123.00000000000000000000	0.00000000000000000000	4164.61523437500000000000	4180.00000000000000000000	4150.76904296875000000000	4151.79492187500000000000	4185.12792968750000000000	4198.46142578125000000000	4182.05126953125000000000	4162.56396484375000000000	4172.82031250000000000000	4186.15380859375000000000	4161.02539062500000000000	4162.05126953125000000000	4123.58984375000000000000	4154.87158203125000000000	3185.00000000000000000000	10247.00000000000000000000	10226.00000000000000000000	0.00000000000000000000	0.00000000000000000000	0.00000000000000000000	2464.00000000000000000000	633.00000000000000000000	4.00000000000000000000	4.00000000000000000000	4.00000000000000000000	4.00000000000000000000	4.00000000000000000000	4.00000000000000000000	4.00000000000000000000	4.00000000000000000000	4.00000000000000000000	4.00000000000000000000	4.00000000000000000000	4.00000000000000000000	4.00000000000000000000	4.00000000000000000000	4.00000000000000000000	4.00000000000000000000
124.00000000000000000000	0.00000000000000000000	4162.05126953125000000000	4174.35888671875000000000	4164.10253906250000000000	4152.30761718750000000000	4174.35888671875000000000	4182.05126953125000000000	4168.71777343750000000000	4154.87158203125000000000	4164.61523437500000000000	4178.97412109375000000000	4154.35888671875000000000	4158.97412109375000000000	4121.02539062500000000000	4157.94873046875000000000	3525.00000000000000000000	10247.00000000000000000000	10226.00000000000000000000	0.00000000000000000000	0.00000000000000000000	0.00000000000000000000	2464.00000000000000000000	640.00000000000000000000	4.00000000000000000000	4.00000000000000000000	4.00000000000000000000	4.00000000000000000000	4.00000000000000000000	4.00000000000000000000	4.00000000000000000000	4.00000000000000000000	4.00000000000000000000	4.00000000000000000000	4.00000000000000000000	4.00000000000000000000	4.00000000000000000000	4.00000000000000000000	4.00000000000000000000	4.00000000000000000000
125.00000000000000000000	0.00000000000000000000	4205.12792968750000000000	4217.43603515625000000000	4163.58984375000000000000	4194.87158203125000000000	4211.28173828125000000000	4215.38427734375000000000	4194.87158203125000000000	4210.76904296875000000000	4216.92285156250000000000	4218.97412109375000000000	4231.28173828125000000000	4221.02539062500000000000	4193.84619140625000000000	4223.58984375000000000000	3238.00000000000000000000	10248.00000000000000000000	10226.00000000000000000000	0.00000000000000000000	0.00000000000000000000	0.00000000000000000000	2464.00000000000000000000	648.00000000000000000000	4.00000000000000000000	4.00000000000000000000	4.00000000000000000000	4.00000000000000000000	4.00000000000000000000	4.00000000000000000000	4.00000000000000000000	4.00000000000000000000	4.00000000000000000000	4.00000000000000000000	4.00000000000000000000	4.00000000000000000000	4.00000000000000000000	4.00000000000000000000	4.00000000000000000000	4.00000000000000000000
126.00000000000000000000	0.00000000000000000000	4184.10253906250000000000	4174.87158203125000000000	4166.66650390625000000000	4172.82031250000000000000	4168.20507812500000000000	4172.30761718750000000000	4155.89746093750000000000	4179.48730468750000000000	4183.58984375000000000000	4180.51269531250000000000	4202.05126953125000000000	4200.51269531250000000000	4163.58984375000000000000	4201.02539062500000000000	3535.00000000000000000000	10248.00000000000000000000	10226.00000000000000000000	0.00000000000000000000	0.00000000000000000000	0.00000000000000000000	2464.00000000000000000000	657.00000000000000000000	4.00000000000000000000	4.00000000000000000000	4.00000000000000000000	4.00000000000000000000	4.00000000000000000000	4.00000000000000000000	4.00000000000000000000	4.00000000000000000000	4.00000000000000000000	4.00000000000000000000	4.00000000000000000000	4.00000000000000000000	4.00000000000000000000	4.00000000000000000000	4.00000000000000000000	4.00000000000000000000
127.00000000000000000000	0.00000000000000000000	4183.07666015625000000000	4182.56396484375000000000	4164.10253906250000000000	4165.64111328125000000000	4183.58984375000000000000	4184.10253906250000000000	4176.92285156250000000000	4186.15380859375000000000	4193.33300781250000000000	4190.76904296875000000000	4188.20507812500000000000	4197.94873046875000000000	4152.30761718750000000000	4194.87158203125000000000	51.00000000000000000000	10249.00000000000000000000	10226.00000000000000000000	0.00000000000000000000	0.00000000000000000000	0.00000000000000000000	2464.00000000000000000000	665.00000000000000000000	4.00000000000000000000	4.00000000000000000000	4.00000000000000000000	4.00000000000000000000	4.00000000000000000000	4.00000000000000000000	4.00000000000000000000	4.00000000000000000000	4.00000000000000000000	4.00000000000000000000	4.00000000000000000000	4.00000000000000000000	4.00000000000000000000	4.00000000000000000000	4.00000000000000000000	4.00000000000000000000
0.00000000000000000000	0.00000000000000000000	4191.28173828125000000000	4202.56396484375000000000	4170.76904296875000000000	4169.23046875000000000000	4202.05126953125000000000	4208.71777343750000000000	4206.66650390625000000000	4212.30761718750000000000	4221.02539062500000000000	4217.94873046875000000000	4193.84619140625000000000	4208.20507812500000000000	4156.41015625000000000000	4200.00000000000000000000	1089.00000000000000000000	10249.00000000000000000000	10226.00000000000000000000	0.00000000000000000000	0.00000000000000000000	0.00000000000000000000	2464.00000000000000000000	673.00000000000000000000	4.00000000000000000000	4.00000000000000000000	4.00000000000000000000	4.00000000000000000000	4.00000000000000000000	4.00000000000000000000	4.00000000000000000000	4.00000000000000000000	4.00000000000000000000	4.00000000000000000000	4.00000000000000000000	4.00000000000000000000	4.00000000000000000000	4.00000000000000000000	4.00000000000000000000	4.00000000000000000000
1.00000000000000000000	0.00000000000000000000	4188.71777343750000000000	4192.82031250000000000000	4177.94873046875000000000	4165.12792968750000000000	4187.17919921875000000000	4199.48730468750000000000	4193.33300781250000000000	4197.43603515625000000000	4206.66650390625000000000	4200.00000000000000000000	4183.58984375000000000000	4200.51269531250000000000	4147.17919921875000000000	4190.76904296875000000000	2704.00000000000000000000	10249.00000000000000000000	10224.00000000000000000000	0.00000000000000000000	0.00000000000000000000	0.00000000000000000000	2464.00000000000000000000	682.00000000000000000000	4.00000000000000000000	4.00000000000000000000	4.00000000000000000000	4.00000000000000000000	4.00000000000000000000	4.00000000000000000000	4.00000000000000000000	4.00000000000000000000	4.00000000000000000000	4.00000000000000000000	4.00000000000000000000	4.00000000000000000000	4.00000000000000000000	4.00000000000000000000	4.00000000000000000000	4.00000000000000000000
2.00000000000000000000	0.00000000000000000000	4221.53857421875000000000	4229.74365234375000000000	4162.56396484375000000000	4193.33300781250000000000	4228.20507812500000000000	4229.23046875000000000000	4207.69238281250000000000	4209.23046875000000000000	4220.00000000000000000000	4210.76904296875000000000	4220.51269531250000000000	4222.56396484375000000000	4190.25634765625000000000	4221.02539062500000000000	2995.00000000000000000000	10249.00000000000000000000	10224.00000000000000000000	0.00000000000000000000	0.00000000000000000000	0.00000000000000000000	2464.00000000000000000000	690.00000000000000000000	4.00000000000000000000	4.00000000000000000000	4.00000000000000000000	4.00000000000000000000	4.00000000000000000000	4.00000000000000000000	4.00000000000000000000	4.00000000000000000000	4.00000000000000000000	4.00000000000000000000	4.00000000000000000000	4.00000000000000000000	4.00000000000000000000	4.00000000000000000000	4.00000000000000000000	4.00000000000000000000
3.00000000000000000000	0.00000000000000000000	4210.76904296875000000000	4213.84619140625000000000	4169.74365234375000000000	4182.56396484375000000000	4214.35888671875000000000	4217.43603515625000000000	4191.79492187500000000000	4185.12792968750000000000	4189.23046875000000000000	4189.74365234375000000000	4206.66650390625000000000	4199.48730468750000000000	4178.46142578125000000000	4205.12792968750000000000	3519.00000000000000000000	10247.00000000000000000000	10224.00000000000000000000	0.00000000000000000000	0.00000000000000000000	0.00000000000000000000	2464.00000000000000000000	698.00000000000000000000	4.00000000000000000000	4.00000000000000000000	4.00000000000000000000	4.00000000000000000000	4.00000000000000000000	4.00000000000000000000	4.00000000000000000000	4.00000000000000000000	4.00000000000000000000	4.00000000000000000000	4.00000000000000000000	4.00000000000000000000	4.00000000000000000000	4.00000000000000000000	4.00000000000000000000	4.00000000000000000000
4.00000000000000000000	0.00000000000000000000	4213.33300781250000000000	4220.51269531250000000000	4170.76904296875000000000	4187.17919921875000000000	4217.43603515625000000000	4226.15380859375000000000	4204.61523437500000000000	4212.30761718750000000000	4212.30761718750000000000	4210.25634765625000000000	4232.82031250000000000000	4223.58984375000000000000	4198.46142578125000000000	4220.00000000000000000000	3506.00000000000000000000	10247.00000000000000000000	10224.00000000000000000000	0.00000000000000000000	0.00000000000000000000	0.00000000000000000000	2464.00000000000000000000	706.00000000000000000000	4.00000000000000000000	4.00000000000000000000	4.00000000000000000000	4.00000000000000000000	4.00000000000000000000	4.00000000000000000000	4.00000000000000000000	4.00000000000000000000	4.00000000000000000000	4.00000000000000000000	4.00000000000000000000	4.00000000000000000000	4.00000000000000000000	4.00000000000000000000	4.00000000000000000000	4.00000000000000000000
5.00000000000000000000	0.00000000000000000000	4203.58984375000000000000	4202.05126953125000000000	4161.53857421875000000000	4181.53857421875000000000	4200.51269531250000000000	4207.17919921875000000000	4193.84619140625000000000	4227.69238281250000000000	4227.17919921875000000000	4221.02539062500000000000	4245.64111328125000000000	4241.02539062500000000000	4201.53857421875000000000	4225.64111328125000000000	3287.00000000000000000000	10245.00000000000000000000	10222.00000000000000000000	0.00000000000000000000	0.00000000000000000000	0.00000000000000000000	2464.00000000000000000000	714.00000000000000000000	4.00000000000000000000	4.00000000000000000000	4.00000000000000000000	4.00000000000000000000	4.00000000000000000000	4.00000000000000000000	4.00000000000000000000	4.00000000000000000000	4.00000000000000000000	4.00000000000000000000	4.00000000000000000000	4.00000000000000000000	4.00000000000000000000	4.00000000000000000000	4.00000000000000000000	4.00000000000000000000
6.00000000000000000000	0.00000000000000000000	4168.20507812500000000000	4156.92285156250000000000	4167.69238281250000000000	4154.87158203125000000000	4163.58984375000000000000	4179.48730468750000000000	4174.87158203125000000000	4193.33300781250000000000	4187.69238281250000000000	4188.20507812500000000000	4203.58984375000000000000	4198.97412109375000000000	4156.92285156250000000000	4189.23046875000000000000	2738.00000000000000000000	10245.00000000000000000000	10222.00000000000000000000	0.00000000000000000000	0.00000000000000000000	0.00000000000000000000	2464.00000000000000000000	721.00000000000000000000	4.00000000000000000000	4.00000000000000000000	4.00000000000000000000	4.00000000000000000000	4.00000000000000000000	4.00000000000000000000	4.00000000000000000000	4.00000000000000000000	4.00000000000000000000	4.00000000000000000000	4.00000000000000000000	4.00000000000000000000	4.00000000000000000000	4.00000000000000000000	4.00000000000000000000	4.00000000000000000000
7.00000000000000000000	0.00000000000000000000	4177.94873046875000000000	4192.82031250000000000000	4162.05126953125000000000	4170.76904296875000000000	4205.64111328125000000000	4227.69238281250000000000	4215.89746093750000000000	4212.30761718750000000000	4209.74365234375000000000	4213.84619140625000000000	4208.71777343750000000000	4200.51269531250000000000	4168.71777343750000000000	4193.33300781250000000000	3248.00000000000000000000	10244.00000000000000000000	10222.00000000000000000000	0.00000000000000000000	0.00000000000000000000	0.00000000000000000000	2464.00000000000000000000	728.00000000000000000000	4.00000000000000000000	4.00000000000000000000	4.00000000000000000000	4.00000000000000000000	4.00000000000000000000	4.00000000000000000000	4.00000000000000000000	4.00000000000000000000	4.00000000000000000000	4.00000000000000000000	4.00000000000000000000	4.00000000000000000000	4.00000000000000000000	4.00000000000000000000	4.00000000000000000000	4.00000000000000000000
8.00000000000000000000	0.00000000000000000000	4164.10253906250000000000	4179.48730468750000000000	4170.25634765625000000000	4157.43603515625000000000	4190.76904296875000000000	4207.69238281250000000000	4195.89746093750000000000	4185.64111328125000000000	4189.74365234375000000000	4197.94873046875000000000	4170.76904296875000000000	4175.89746093750000000000	4132.30761718750000000000	4159.48730468750000000000	3021.00000000000000000000	10244.00000000000000000000	10222.00000000000000000000	0.00000000000000000000	0.00000000000000000000	0.00000000000000000000	2464.00000000000000000000	736.00000000000000000000	4.00000000000000000000	4.00000000000000000000	4.00000000000000000000	4.00000000000000000000	4.00000000000000000000	4.00000000000000000000	4.00000000000000000000	4.00000000000000000000	4.00000000000000000000	4.00000000000000000000	4.00000000000000000000	4.00000000000000000000	4.00000000000000000000	4.00000000000000000000	4.00000000000000000000	4.00000000000000000000
9.00000000000000000000	0.00000000000000000000	4188.20507812500000000000	4198.97412109375000000000	4169.74365234375000000000	4178.46142578125000000000	4198.97412109375000000000	4205.12792968750000000000	4195.38427734375000000000	4191.79492187500000000000	4196.41015625000000000000	4198.97412109375000000000	4187.69238281250000000000	4190.76904296875000000000	4153.84619140625000000000	4178.46142578125000000000	2575.00000000000000000000	10246.00000000000000000000	10226.00000000000000000000	0.00000000000000000000	0.00000000000000000000	0.00000000000000000000	2464.00000000000000000000	743.00000000000000000000	4.00000000000000000000	4.00000000000000000000	4.00000000000000000000	4.00000000000000000000	4.00000000000000000000	4.00000000000000000000	4.00000000000000000000	4.00000000000000000000	4.00000000000000000000	4.00000000000000000000	4.00000000000000000000	4.00000000000000000000	4.00000000000000000000	4.00000000000000000000	4.00000000000000000000	4.00000000000000000000
10.00000000000000000000	0.00000000000000000000	4212.30761718750000000000	4223.07666015625000000000	4160.00000000000000000000	4206.66650390625000000000	4212.30761718750000000000	4210.25634765625000000000	4195.38427734375000000000	4205.64111328125000000000	4207.17919921875000000000	4205.64111328125000000000	4218.46142578125000000000	4213.33300781250000000000	4196.41015625000000000000	4215.89746093750000000000	3625.00000000000000000000	10246.00000000000000000000	10226.00000000000000000000	0.00000000000000000000	0.00000000000000000000	0.00000000000000000000	2464.00000000000000000000	750.00000000000000000000	4.00000000000000000000	4.00000000000000000000	4.00000000000000000000	4.00000000000000000000	4.00000000000000000000	4.00000000000000000000	4.00000000000000000000	4.00000000000000000000	4.00000000000000000000	4.00000000000000000000	4.00000000000000000000	4.00000000000000000000	4.00000000000000000000	4.00000000000000000000	4.00000000000000000000	4.00000000000000000000
11.00000000000000000000	0.00000000000000000000	4189.74365234375000000000	4193.84619140625000000000	4166.66650390625000000000	4187.69238281250000000000	4184.10253906250000000000	4184.10253906250000000000	4169.74365234375000000000	4179.48730468750000000000	4173.84619140625000000000	4173.33300781250000000000	4188.71777343750000000000	4192.82031250000000000000	4165.64111328125000000000	4191.28173828125000000000	3228.00000000000000000000	10246.00000000000000000000	10227.00000000000000000000	0.00000000000000000000	0.00000000000000000000	0.00000000000000000000	2464.00000000000000000000	758.00000000000000000000	4.00000000000000000000	4.00000000000000000000	4.00000000000000000000	4.00000000000000000000	4.00000000000000000000	4.00000000000000000000	4.00000000000000000000	4.00000000000000000000	4.00000000000000000000	4.00000000000000000000	4.00000000000000000000	4.00000000000000000000	4.00000000000000000000	4.00000000000000000000	4.00000000000000000000	4.00000000000000000000
12.00000000000000000000	0.00000000000000000000	4207.17919921875000000000	4220.51269531250000000000	4166.15380859375000000000	4203.07666015625000000000	4216.41015625000000000000	4218.97412109375000000000	4211.28173828125000000000	4227.17919921875000000000	4219.48730468750000000000	4212.30761718750000000000	4224.61523437500000000000	4228.20507812500000000000	4184.61523437500000000000	4209.74365234375000000000	3542.00000000000000000000	10246.00000000000000000000	10227.00000000000000000000	0.00000000000000000000	0.00000000000000000000	0.00000000000000000000	2464.00000000000000000000	765.00000000000000000000	4.00000000000000000000	4.00000000000000000000	4.00000000000000000000	4.00000000000000000000	4.00000000000000000000	4.00000000000000000000	4.00000000000000000000	4.00000000000000000000	4.00000000000000000000	4.00000000000000000000	4.00000000000000000000	4.00000000000000000000	4.00000000000000000000	4.00000000000000000000	4.00000000000000000000	4.00000000000000000000
13.00000000000000000000	0.00000000000000000000	4178.97412109375000000000	4182.56396484375000000000	4168.71777343750000000000	4177.94873046875000000000	4176.41015625000000000000	4186.15380859375000000000	4189.74365234375000000000	4217.43603515625000000000	4209.74365234375000000000	4204.10253906250000000000	4203.07666015625000000000	4209.23046875000000000000	4153.33300781250000000000	4187.17919921875000000000	3229.00000000000000000000	10244.00000000000000000000	10229.00000000000000000000	0.00000000000000000000	0.00000000000000000000	0.00000000000000000000	2464.00000000000000000000	772.00000000000000000000	4.00000000000000000000	4.00000000000000000000	4.00000000000000000000	4.00000000000000000000	4.00000000000000000000	4.00000000000000000000	4.00000000000000000000	4.00000000000000000000	4.00000000000000000000	4.00000000000000000000	4.00000000000000000000	4.00000000000000000000	4.00000000000000000000	4.00000000000000000000	4.00000000000000000000	4.00000000000000000000
14.00000000000000000000	0.00000000000000000000	4157.43603515625000000000	4158.46142578125000000000	4158.46142578125000000000	4151.28173828125000000000	4155.38427734375000000000	4167.69238281250000000000	4166.66650390625000000000	4186.66650390625000000000	4181.53857421875000000000	4180.00000000000000000000	4172.82031250000000000000	4179.48730468750000000000	4134.35888671875000000000	4163.07666015625000000000	3625.00000000000000000000	10244.00000000000000000000	10229.00000000000000000000	0.00000000000000000000	0.00000000000000000000	0.00000000000000000000	2464.00000000000000000000	780.00000000000000000000	4.00000000000000000000	4.00000000000000000000	4.00000000000000000000	4.00000000000000000000	4.00000000000000000000	4.00000000000000000000	4.00000000000000000000	4.00000000000000000000	4.00000000000000000000	4.00000000000000000000	4.00000000000000000000	4.00000000000000000000	4.00000000000000000000	4.00000000000000000000	4.00000000000000000000	4.00000000000000000000
15.00000000000000000000	0.00000000000000000000	4177.94873046875000000000	4181.53857421875000000000	4151.28173828125000000000	4156.92285156250000000000	4188.71777343750000000000	4196.92285156250000000000	4185.12792968750000000000	4186.15380859375000000000	4186.15380859375000000000	4188.20507812500000000000	4170.25634765625000000000	4177.94873046875000000000	4150.25634765625000000000	4165.12792968750000000000	3228.00000000000000000000	10244.00000000000000000000	10231.00000000000000000000	0.00000000000000000000	0.00000000000000000000	0.00000000000000000000	2464.00000000000000000000	788.00000000000000000000	4.00000000000000000000	4.00000000000000000000	4.00000000000000000000	4.00000000000000000000	4.00000000000000000000	4.00000000000000000000	4.00000000000000000000	4.00000000000000000000	4.00000000000000000000	4.00000000000000000000	4.00000000000000000000	4.00000000000000000000	4.00000000000000000000	4.00000000000000000000	4.00000000000000000000	4.00000000000000000000
[truncated: 236 more rows]
