# Supplementary material for: Discriminating three motor imagery states of the same joint for brain-computer interface
Source: PeerJ. 2021 Aug 24;9:e12027. doi: 10.7717/peerj.12027 (PMC8395581; doi:10.7717/peerj.12027)
Supplement: Supplemental Information 1 [file peerj-09-12027-s001.zip › dataset/A/01-02-04.11.17.19.16.22.csv]

title:02	recorded:04.11.17 19.16.22	sampling:128	subject:01	labels:COUNTER INTERPOLATED AF3 F7 F3 FC5 T7 P7 O1 O2 P8 T8 FC6 F4 F8 AF4 RAW_CQ GYROX GYROY MARKER MARKER_HARDWARE SYNC TIME_STAMP_s TIME_STAMP_ms CQ_AF3 CQ_F7 CQ_F3 CQ_FC5 CQ_T7 CQ_P7 CQ_O1 CQ_O2 CQ_P8 CQ_T8 CQ_FC6 CQ_F4 CQ_F8 CQ_AF4 CQ_CMS CQ_DRL	chan:40	units:emotiv
21.00000000000000000000	0.00000000000000000000	4214.35888671875000000000	4271.79492187500000000000	4174.35888671875000000000	4224.61523437500000000000	4273.84619140625000000000	4272.30761718750000000000	4273.84619140625000000000	4244.10253906250000000000	4208.71777343750000000000	4237.43603515625000000000	4195.89746093750000000000	4236.41015625000000000000	4253.84619140625000000000	4236.41015625000000000000	0.00000000000000000000	10249.00000000000000000000	10232.00000000000000000000	0.00000000000000000000	0.00000000000000000000	0.00000000000000000000	3584.00000000000000000000	464.00000000000000000000	0.00000000000000000000	0.00000000000000000000	0.00000000000000000000	0.00000000000000000000	0.00000000000000000000	0.00000000000000000000	0.00000000000000000000	0.00000000000000000000	0.00000000000000000000	0.00000000000000000000	0.00000000000000000000	0.00000000000000000000	0.00000000000000000000	0.00000000000000000000	0.00000000000000000000	0.00000000000000000000
22.00000000000000000000	0.00000000000000000000	4208.71777343750000000000	4244.61523437500000000000	4182.05126953125000000000	4205.64111328125000000000	4239.48730468750000000000	4242.05126953125000000000	4254.87158203125000000000	4209.74365234375000000000	4177.43603515625000000000	4214.35888671875000000000	4154.87158203125000000000	4205.64111328125000000000	4220.51269531250000000000	4207.69238281250000000000	0.00000000000000000000	10249.00000000000000000000	10232.00000000000000000000	0.00000000000000000000	0.00000000000000000000	0.00000000000000000000	3584.00000000000000000000	473.00000000000000000000	0.00000000000000000000	0.00000000000000000000	0.00000000000000000000	0.00000000000000000000	0.00000000000000000000	0.00000000000000000000	0.00000000000000000000	0.00000000000000000000	0.00000000000000000000	0.00000000000000000000	0.00000000000000000000	0.00000000000000000000	0.00000000000000000000	0.00000000000000000000	0.00000000000000000000	0.00000000000000000000
23.00000000000000000000	0.00000000000000000000	4213.84619140625000000000	4244.10253906250000000000	4176.92285156250000000000	4213.33300781250000000000	4232.30761718750000000000	4233.84619140625000000000	4256.92285156250000000000	4230.25634765625000000000	4193.33300781250000000000	4225.12792968750000000000	4191.28173828125000000000	4228.71777343750000000000	4253.84619140625000000000	4236.41015625000000000000	0.00000000000000000000	10250.00000000000000000000	10232.00000000000000000000	0.00000000000000000000	0.00000000000000000000	0.00000000000000000000	3584.00000000000000000000	481.00000000000000000000	0.00000000000000000000	0.00000000000000000000	0.00000000000000000000	0.00000000000000000000	0.00000000000000000000	0.00000000000000000000	0.00000000000000000000	0.00000000000000000000	0.00000000000000000000	0.00000000000000000000	0.00000000000000000000	0.00000000000000000000	0.00000000000000000000	0.00000000000000000000	0.00000000000000000000	0.00000000000000000000
24.00000000000000000000	0.00000000000000000000	4216.92285156250000000000	4239.48730468750000000000	4171.28173828125000000000	4218.97412109375000000000	4226.15380859375000000000	4219.48730468750000000000	4233.84619140625000000000	4237.43603515625000000000	4194.87158203125000000000	4216.41015625000000000000	4206.66650390625000000000	4238.46142578125000000000	4271.79492187500000000000	4246.66650390625000000000	0.00000000000000000000	10250.00000000000000000000	10232.00000000000000000000	0.00000000000000000000	0.00000000000000000000	0.00000000000000000000	3584.00000000000000000000	489.00000000000000000000	0.00000000000000000000	0.00000000000000000000	0.00000000000000000000	0.00000000000000000000	0.00000000000000000000	0.00000000000000000000	0.00000000000000000000	0.00000000000000000000	0.00000000000000000000	0.00000000000000000000	0.00000000000000000000	0.00000000000000000000	0.00000000000000000000	0.00000000000000000000	0.00000000000000000000	0.00000000000000000000
25.00000000000000000000	0.00000000000000000000	4212.30761718750000000000	4223.07666015625000000000	4177.94873046875000000000	4208.71777343750000000000	4209.74365234375000000000	4208.20507812500000000000	4218.46142578125000000000	4218.46142578125000000000	4172.30761718750000000000	4192.30761718750000000000	4175.38427734375000000000	4217.43603515625000000000	4244.61523437500000000000	4226.15380859375000000000	0.00000000000000000000	10249.00000000000000000000	10230.00000000000000000000	0.00000000000000000000	0.00000000000000000000	0.00000000000000000000	3584.00000000000000000000	498.00000000000000000000	0.00000000000000000000	0.00000000000000000000	0.00000000000000000000	0.00000000000000000000	0.00000000000000000000	0.00000000000000000000	0.00000000000000000000	0.00000000000000000000	0.00000000000000000000	0.00000000000000000000	0.00000000000000000000	0.00000000000000000000	0.00000000000000000000	0.00000000000000000000	0.00000000000000000000	0.00000000000000000000
26.00000000000000000000	0.00000000000000000000	4220.51269531250000000000	4250.25634765625000000000	4170.25634765625000000000	4218.97412109375000000000	4241.02539062500000000000	4244.10253906250000000000	4261.02539062500000000000	4250.25634765625000000000	4209.23046875000000000000	4233.84619140625000000000	4200.51269531250000000000	4240.00000000000000000000	4258.97412109375000000000	4247.17919921875000000000	0.00000000000000000000	10249.00000000000000000000	10230.00000000000000000000	0.00000000000000000000	0.00000000000000000000	0.00000000000000000000	3584.00000000000000000000	506.00000000000000000000	0.00000000000000000000	0.00000000000000000000	0.00000000000000000000	0.00000000000000000000	0.00000000000000000000	0.00000000000000000000	0.00000000000000000000	0.00000000000000000000	0.00000000000000000000	0.00000000000000000000	0.00000000000000000000	0.00000000000000000000	0.00000000000000000000	0.00000000000000000000	0.00000000000000000000	0.00000000000000000000
27.00000000000000000000	0.00000000000000000000	4206.66650390625000000000	4217.43603515625000000000	4181.53857421875000000000	4187.17919921875000000000	4208.20507812500000000000	4213.84619140625000000000	4242.56396484375000000000	4221.53857421875000000000	4182.56396484375000000000	4211.79492187500000000000	4167.69238281250000000000	4216.92285156250000000000	4208.20507812500000000000	4209.23046875000000000000	0.00000000000000000000	10247.00000000000000000000	10229.00000000000000000000	0.00000000000000000000	0.00000000000000000000	0.00000000000000000000	3584.00000000000000000000	514.00000000000000000000	0.00000000000000000000	0.00000000000000000000	0.00000000000000000000	0.00000000000000000000	0.00000000000000000000	0.00000000000000000000	0.00000000000000000000	0.00000000000000000000	0.00000000000000000000	0.00000000000000000000	0.00000000000000000000	0.00000000000000000000	0.00000000000000000000	0.00000000000000000000	0.00000000000000000000	0.00000000000000000000
28.00000000000000000000	0.00000000000000000000	4203.58984375000000000000	4236.92285156250000000000	4173.33300781250000000000	4195.89746093750000000000	4228.20507812500000000000	4228.20507812500000000000	4246.15380859375000000000	4222.56396484375000000000	4181.02539062500000000000	4208.71777343750000000000	4174.87158203125000000000	4219.48730468750000000000	4218.46142578125000000000	4210.76904296875000000000	0.00000000000000000000	10247.00000000000000000000	10229.00000000000000000000	0.00000000000000000000	0.00000000000000000000	0.00000000000000000000	3584.00000000000000000000	522.00000000000000000000	0.00000000000000000000	0.00000000000000000000	0.00000000000000000000	0.00000000000000000000	0.00000000000000000000	0.00000000000000000000	0.00000000000000000000	0.00000000000000000000	0.00000000000000000000	0.00000000000000000000	0.00000000000000000000	0.00000000000000000000	0.00000000000000000000	0.00000000000000000000	0.00000000000000000000	0.00000000000000000000
29.00000000000000000000	0.00000000000000000000	4201.53857421875000000000	4243.07666015625000000000	4162.56396484375000000000	4208.71777343750000000000	4236.92285156250000000000	4232.30761718750000000000	4240.51269531250000000000	4217.94873046875000000000	4172.30761718750000000000	4202.56396484375000000000	4182.05126953125000000000	4215.89746093750000000000	4236.41015625000000000000	4224.61523437500000000000	0.00000000000000000000	10244.00000000000000000000	10228.00000000000000000000	0.00000000000000000000	0.00000000000000000000	0.00000000000000000000	3584.00000000000000000000	529.00000000000000000000	0.00000000000000000000	0.00000000000000000000	0.00000000000000000000	0.00000000000000000000	0.00000000000000000000	0.00000000000000000000	0.00000000000000000000	0.00000000000000000000	0.00000000000000000000	0.00000000000000000000	0.00000000000000000000	0.00000000000000000000	0.00000000000000000000	0.00000000000000000000	0.00000000000000000000	0.00000000000000000000
30.00000000000000000000	0.00000000000000000000	4193.84619140625000000000	4211.79492187500000000000	4172.82031250000000000000	4190.76904296875000000000	4203.07666015625000000000	4203.07666015625000000000	4220.51269531250000000000	4192.30761718750000000000	4139.48730468750000000000	4172.82031250000000000000	4166.66650390625000000000	4197.43603515625000000000	4212.82031250000000000000	4209.74365234375000000000	0.00000000000000000000	10244.00000000000000000000	10228.00000000000000000000	0.00000000000000000000	0.00000000000000000000	0.00000000000000000000	3584.00000000000000000000	536.00000000000000000000	0.00000000000000000000	0.00000000000000000000	0.00000000000000000000	0.00000000000000000000	0.00000000000000000000	0.00000000000000000000	0.00000000000000000000	0.00000000000000000000	0.00000000000000000000	0.00000000000000000000	0.00000000000000000000	0.00000000000000000000	0.00000000000000000000	0.00000000000000000000	0.00000000000000000000	0.00000000000000000000
31.00000000000000000000	0.00000000000000000000	4214.87158203125000000000	4245.12792968750000000000	4169.74365234375000000000	4210.25634765625000000000	4235.89746093750000000000	4234.35888671875000000000	4251.28173828125000000000	4249.74365234375000000000	4195.89746093750000000000	4221.53857421875000000000	4230.76904296875000000000	4255.89746093750000000000	4258.97412109375000000000	4249.23046875000000000000	0.00000000000000000000	10243.00000000000000000000	10226.00000000000000000000	0.00000000000000000000	0.00000000000000000000	0.00000000000000000000	3584.00000000000000000000	544.00000000000000000000	0.00000000000000000000	0.00000000000000000000	0.00000000000000000000	0.00000000000000000000	0.00000000000000000000	0.00000000000000000000	0.00000000000000000000	0.00000000000000000000	0.00000000000000000000	0.00000000000000000000	0.00000000000000000000	0.00000000000000000000	0.00000000000000000000	0.00000000000000000000	0.00000000000000000000	0.00000000000000000000
32.00000000000000000000	0.00000000000000000000	4212.82031250000000000000	4212.30761718750000000000	4182.56396484375000000000	4195.89746093750000000000	4202.05126953125000000000	4206.15380859375000000000	4231.28173828125000000000	4246.15380859375000000000	4192.30761718750000000000	4216.41015625000000000000	4222.05126953125000000000	4254.35888671875000000000	4237.94873046875000000000	4238.46142578125000000000	0.00000000000000000000	10243.00000000000000000000	10226.00000000000000000000	0.00000000000000000000	0.00000000000000000000	0.00000000000000000000	3584.00000000000000000000	551.00000000000000000000	0.00000000000000000000	0.00000000000000000000	0.00000000000000000000	0.00000000000000000000	0.00000000000000000000	0.00000000000000000000	0.00000000000000000000	0.00000000000000000000	0.00000000000000000000	0.00000000000000000000	0.00000000000000000000	0.00000000000000000000	0.00000000000000000000	0.00000000000000000000	0.00000000000000000000	0.00000000000000000000
33.00000000000000000000	0.00000000000000000000	4207.69238281250000000000	4221.02539062500000000000	4180.51269531250000000000	4198.46142578125000000000	4213.33300781250000000000	4220.00000000000000000000	4249.74365234375000000000	4236.41015625000000000000	4189.23046875000000000000	4222.05126953125000000000	4210.76904296875000000000	4239.48730468750000000000	4233.33300781250000000000	4232.30761718750000000000	0.00000000000000000000	10241.00000000000000000000	10226.00000000000000000000	0.00000000000000000000	0.00000000000000000000	0.00000000000000000000	3584.00000000000000000000	558.00000000000000000000	0.00000000000000000000	0.00000000000000000000	0.00000000000000000000	0.00000000000000000000	0.00000000000000000000	0.00000000000000000000	0.00000000000000000000	0.00000000000000000000	0.00000000000000000000	0.00000000000000000000	0.00000000000000000000	0.00000000000000000000	0.00000000000000000000	0.00000000000000000000	0.00000000000000000000	0.00000000000000000000
34.00000000000000000000	0.00000000000000000000	4217.43603515625000000000	4260.00000000000000000000	4176.41015625000000000000	4211.79492187500000000000	4258.46142578125000000000	4257.94873046875000000000	4277.43603515625000000000	4240.00000000000000000000	4205.12792968750000000000	4247.17919921875000000000	4214.35888671875000000000	4242.05126953125000000000	4245.64111328125000000000	4234.35888671875000000000	0.00000000000000000000	10241.00000000000000000000	10226.00000000000000000000	0.00000000000000000000	0.00000000000000000000	0.00000000000000000000	3584.00000000000000000000	566.00000000000000000000	0.00000000000000000000	0.00000000000000000000	0.00000000000000000000	0.00000000000000000000	0.00000000000000000000	0.00000000000000000000	0.00000000000000000000	0.00000000000000000000	0.00000000000000000000	0.00000000000000000000	0.00000000000000000000	0.00000000000000000000	0.00000000000000000000	0.00000000000000000000	0.00000000000000000000	0.00000000000000000000
35.00000000000000000000	0.00000000000000000000	4218.46142578125000000000	4243.07666015625000000000	4190.25634765625000000000	4201.02539062500000000000	4239.48730468750000000000	4237.43603515625000000000	4255.89746093750000000000	4216.41015625000000000000	4183.58984375000000000000	4222.56396484375000000000	4189.74365234375000000000	4222.56396484375000000000	4223.07666015625000000000	4217.43603515625000000000	0.00000000000000000000	10242.00000000000000000000	10227.00000000000000000000	0.00000000000000000000	0.00000000000000000000	0.00000000000000000000	3584.00000000000000000000	574.00000000000000000000	0.00000000000000000000	0.00000000000000000000	0.00000000000000000000	0.00000000000000000000	0.00000000000000000000	0.00000000000000000000	0.00000000000000000000	0.00000000000000000000	0.00000000000000000000	0.00000000000000000000	0.00000000000000000000	0.00000000000000000000	0.00000000000000000000	0.00000000000000000000	0.00000000000000000000	0.00000000000000000000
36.00000000000000000000	0.00000000000000000000	4229.74365234375000000000	4263.07666015625000000000	4170.25634765625000000000	4229.23046875000000000000	4249.74365234375000000000	4243.58984375000000000000	4263.58984375000000000000	4238.97412109375000000000	4203.07666015625000000000	4234.87158203125000000000	4228.20507812500000000000	4247.69238281250000000000	4270.25634765625000000000	4258.97412109375000000000	0.00000000000000000000	10242.00000000000000000000	10227.00000000000000000000	0.00000000000000000000	0.00000000000000000000	0.00000000000000000000	3584.00000000000000000000	582.00000000000000000000	0.00000000000000000000	0.00000000000000000000	0.00000000000000000000	0.00000000000000000000	0.00000000000000000000	0.00000000000000000000	0.00000000000000000000	0.00000000000000000000	0.00000000000000000000	0.00000000000000000000	0.00000000000000000000	0.00000000000000000000	0.00000000000000000000	0.00000000000000000000	0.00000000000000000000	0.00000000000000000000
37.00000000000000000000	0.00000000000000000000	4222.05126953125000000000	4231.28173828125000000000	4169.74365234375000000000	4215.89746093750000000000	4212.82031250000000000000	4206.15380859375000000000	4231.79492187500000000000	4215.38427734375000000000	4168.71777343750000000000	4202.05126953125000000000	4218.97412109375000000000	4238.46142578125000000000	4260.00000000000000000000	4251.28173828125000000000	0.00000000000000000000	10243.00000000000000000000	10229.00000000000000000000	0.00000000000000000000	0.00000000000000000000	0.00000000000000000000	3584.00000000000000000000	591.00000000000000000000	0.00000000000000000000	0.00000000000000000000	0.00000000000000000000	0.00000000000000000000	0.00000000000000000000	0.00000000000000000000	0.00000000000000000000	0.00000000000000000000	0.00000000000000000000	0.00000000000000000000	0.00000000000000000000	0.00000000000000000000	0.00000000000000000000	0.00000000000000000000	0.00000000000000000000	0.00000000000000000000
38.00000000000000000000	0.00000000000000000000	4219.48730468750000000000	4228.20507812500000000000	4176.92285156250000000000	4204.10253906250000000000	4215.38427734375000000000	4212.30761718750000000000	4237.43603515625000000000	4228.71777343750000000000	4178.97412109375000000000	4207.17919921875000000000	4230.25634765625000000000	4247.17919921875000000000	4249.23046875000000000000	4244.10253906250000000000	0.00000000000000000000	10243.00000000000000000000	10229.00000000000000000000	0.00000000000000000000	0.00000000000000000000	0.00000000000000000000	3584.00000000000000000000	599.00000000000000000000	0.00000000000000000000	0.00000000000000000000	0.00000000000000000000	0.00000000000000000000	0.00000000000000000000	0.00000000000000000000	0.00000000000000000000	0.00000000000000000000	0.00000000000000000000	0.00000000000000000000	0.00000000000000000000	0.00000000000000000000	0.00000000000000000000	0.00000000000000000000	0.00000000000000000000	0.00000000000000000000
39.00000000000000000000	0.00000000000000000000	4223.58984375000000000000	4240.51269531250000000000	4173.84619140625000000000	4203.58984375000000000000	4233.84619140625000000000	4235.38427734375000000000	4263.07666015625000000000	4266.15380859375000000000	4227.69238281250000000000	4253.84619140625000000000	4259.48730468750000000000	4265.12792968750000000000	4256.41015625000000000000	4248.20507812500000000000	0.00000000000000000000	10246.00000000000000000000	10230.00000000000000000000	0.00000000000000000000	0.00000000000000000000	0.00000000000000000000	3584.00000000000000000000	607.00000000000000000000	0.00000000000000000000	0.00000000000000000000	0.00000000000000000000	0.00000000000000000000	0.00000000000000000000	0.00000000000000000000	0.00000000000000000000	0.00000000000000000000	0.00000000000000000000	0.00000000000000000000	0.00000000000000000000	0.00000000000000000000	0.00000000000000000000	0.00000000000000000000	0.00000000000000000000	0.00000000000000000000
40.00000000000000000000	0.00000000000000000000	4209.74365234375000000000	4207.17919921875000000000	4185.64111328125000000000	4181.02539062500000000000	4206.66650390625000000000	4214.87158203125000000000	4250.76904296875000000000	4238.46142578125000000000	4202.56396484375000000000	4236.41015625000000000000	4234.35888671875000000000	4241.02539062500000000000	4229.74365234375000000000	4220.51269531250000000000	0.00000000000000000000	10246.00000000000000000000	10230.00000000000000000000	0.00000000000000000000	0.00000000000000000000	0.00000000000000000000	3584.00000000000000000000	614.00000000000000000000	0.00000000000000000000	0.00000000000000000000	0.00000000000000000000	0.00000000000000000000	0.00000000000000000000	0.00000000000000000000	0.00000000000000000000	0.00000000000000000000	0.00000000000000000000	0.00000000000000000000	0.00000000000000000000	0.00000000000000000000	0.00000000000000000000	0.00000000000000000000	0.00000000000000000000	0.00000000000000000000
41.00000000000000000000	0.00000000000000000000	4217.43603515625000000000	4254.87158203125000000000	4174.87158203125000000000	4214.35888671875000000000	4261.53857421875000000000	4260.00000000000000000000	4278.97412109375000000000	4248.71777343750000000000	4211.28173828125000000000	4248.20507812500000000000	4262.05126953125000000000	4263.58984375000000000000	4270.76904296875000000000	4250.25634765625000000000	0.00000000000000000000	10247.00000000000000000000	10229.00000000000000000000	0.00000000000000000000	0.00000000000000000000	0.00000000000000000000	3584.00000000000000000000	622.00000000000000000000	0.00000000000000000000	0.00000000000000000000	0.00000000000000000000	0.00000000000000000000	0.00000000000000000000	0.00000000000000000000	0.00000000000000000000	0.00000000000000000000	0.00000000000000000000	0.00000000000000000000	0.00000000000000000000	0.00000000000000000000	0.00000000000000000000	0.00000000000000000000	0.00000000000000000000	0.00000000000000000000
42.00000000000000000000	0.00000000000000000000	4214.35888671875000000000	4252.82031250000000000000	4174.35888671875000000000	4213.84619140625000000000	4252.82031250000000000000	4244.61523437500000000000	4256.92285156250000000000	4210.25634765625000000000	4174.87158203125000000000	4217.94873046875000000000	4232.30761718750000000000	4236.92285156250000000000	4249.23046875000000000000	4230.25634765625000000000	0.00000000000000000000	10247.00000000000000000000	10229.00000000000000000000	0.00000000000000000000	0.00000000000000000000	0.00000000000000000000	3584.00000000000000000000	629.00000000000000000000	0.00000000000000000000	0.00000000000000000000	0.00000000000000000000	0.00000000000000000000	0.00000000000000000000	0.00000000000000000000	0.00000000000000000000	0.00000000000000000000	0.00000000000000000000	0.00000000000000000000	0.00000000000000000000	0.00000000000000000000	0.00000000000000000000	0.00000000000000000000	0.00000000000000000000	0.00000000000000000000
43.00000000000000000000	0.00000000000000000000	4212.82031250000000000000	4237.94873046875000000000	4176.41015625000000000000	4204.61523437500000000000	4226.15380859375000000000	4222.56396484375000000000	4245.64111328125000000000	4200.51269531250000000000	4165.12792968750000000000	4207.69238281250000000000	4229.23046875000000000000	4226.66650390625000000000	4238.46142578125000000000	4221.53857421875000000000	0.00000000000000000000	10249.00000000000000000000	10228.00000000000000000000	0.00000000000000000000	0.00000000000000000000	0.00000000000000000000	3584.00000000000000000000	637.00000000000000000000	0.00000000000000000000	0.00000000000000000000	0.00000000000000000000	0.00000000000000000000	0.00000000000000000000	0.00000000000000000000	0.00000000000000000000	0.00000000000000000000	0.00000000000000000000	0.00000000000000000000	0.00000000000000000000	0.00000000000000000000	0.00000000000000000000	0.00000000000000000000	0.00000000000000000000	0.00000000000000000000
44.00000000000000000000	0.00000000000000000000	4225.12792968750000000000	4245.12792968750000000000	4169.74365234375000000000	4222.56396484375000000000	4230.25634765625000000000	4225.64111328125000000000	4246.66650390625000000000	4241.02539062500000000000	4200.51269531250000000000	4229.23046875000000000000	4278.97412109375000000000	4271.28173828125000000000	4275.89746093750000000000	4262.05126953125000000000	0.00000000000000000000	10249.00000000000000000000	10228.00000000000000000000	0.00000000000000000000	0.00000000000000000000	0.00000000000000000000	3584.00000000000000000000	646.00000000000000000000	0.00000000000000000000	0.00000000000000000000	0.00000000000000000000	0.00000000000000000000	0.00000000000000000000	0.00000000000000000000	0.00000000000000000000	0.00000000000000000000	0.00000000000000000000	0.00000000000000000000	0.00000000000000000000	0.00000000000000000000	0.00000000000000000000	0.00000000000000000000	0.00000000000000000000	0.00000000000000000000
45.00000000000000000000	0.00000000000000000000	4216.92285156250000000000	4206.66650390625000000000	4181.53857421875000000000	4205.64111328125000000000	4193.84619140625000000000	4191.79492187500000000000	4214.35888671875000000000	4211.79492187500000000000	4165.12792968750000000000	4189.23046875000000000000	4241.02539062500000000000	4249.74365234375000000000	4238.97412109375000000000	4243.07666015625000000000	0.00000000000000000000	10250.00000000000000000000	10228.00000000000000000000	0.00000000000000000000	0.00000000000000000000	0.00000000000000000000	3584.00000000000000000000	654.00000000000000000000	0.00000000000000000000	0.00000000000000000000	0.00000000000000000000	0.00000000000000000000	0.00000000000000000000	0.00000000000000000000	0.00000000000000000000	0.00000000000000000000	0.00000000000000000000	0.00000000000000000000	0.00000000000000000000	0.00000000000000000000	0.00000000000000000000	0.00000000000000000000	0.00000000000000000000	0.00000000000000000000
46.00000000000000000000	0.00000000000000000000	4221.02539062500000000000	4245.12792968750000000000	4174.87158203125000000000	4215.38427734375000000000	4237.43603515625000000000	4239.48730468750000000000	4261.02539062500000000000	4232.30761718750000000000	4194.87158203125000000000	4226.66650390625000000000	4243.58984375000000000000	4246.66650390625000000000	4248.71777343750000000000	4241.53857421875000000000	0.00000000000000000000	10250.00000000000000000000	10228.00000000000000000000	0.00000000000000000000	0.00000000000000000000	0.00000000000000000000	3584.00000000000000000000	662.00000000000000000000	0.00000000000000000000	0.00000000000000000000	0.00000000000000000000	0.00000000000000000000	0.00000000000000000000	0.00000000000000000000	0.00000000000000000000	0.00000000000000000000	0.00000000000000000000	0.00000000000000000000	0.00000000000000000000	0.00000000000000000000	0.00000000000000000000	0.00000000000000000000	0.00000000000000000000	0.00000000000000000000
47.00000000000000000000	0.00000000000000000000	4214.35888671875000000000	4243.07666015625000000000	4180.00000000000000000000	4198.97412109375000000000	4231.79492187500000000000	4240.00000000000000000000	4266.66650390625000000000	4231.79492187500000000000	4204.10253906250000000000	4242.56396484375000000000	4229.74365234375000000000	4230.76904296875000000000	4228.71777343750000000000	4216.92285156250000000000	0.00000000000000000000	10251.00000000000000000000	10225.00000000000000000000	0.00000000000000000000	0.00000000000000000000	0.00000000000000000000	3584.00000000000000000000	671.00000000000000000000	0.00000000000000000000	0.00000000000000000000	0.00000000000000000000	0.00000000000000000000	0.00000000000000000000	0.00000000000000000000	0.00000000000000000000	0.00000000000000000000	0.00000000000000000000	0.00000000000000000000	0.00000000000000000000	0.00000000000000000000	0.00000000000000000000	0.00000000000000000000	0.00000000000000000000	0.00000000000000000000
48.00000000000000000000	0.00000000000000000000	4208.20507812500000000000	4224.61523437500000000000	4182.05126953125000000000	4188.71777343750000000000	4205.64111328125000000000	4213.84619140625000000000	4240.51269531250000000000	4211.28173828125000000000	4180.51269531250000000000	4214.87158203125000000000	4220.51269531250000000000	4220.51269531250000000000	4220.51269531250000000000	4214.87158203125000000000	0.00000000000000000000	10251.00000000000000000000	10225.00000000000000000000	0.00000000000000000000	0.00000000000000000000	0.00000000000000000000	3584.00000000000000000000	679.00000000000000000000	0.00000000000000000000	0.00000000000000000000	0.00000000000000000000	0.00000000000000000000	0.00000000000000000000	0.00000000000000000000	0.00000000000000000000	0.00000000000000000000	0.00000000000000000000	0.00000000000000000000	0.00000000000000000000	0.00000000000000000000	0.00000000000000000000	0.00000000000000000000	0.00000000000000000000	0.00000000000000000000
49.00000000000000000000	0.00000000000000000000	4222.56396484375000000000	4251.79492187500000000000	4162.56396484375000000000	4213.84619140625000000000	4230.25634765625000000000	4228.20507812500000000000	4242.05126953125000000000	4219.48730468750000000000	4182.05126953125000000000	4216.41015625000000000000	4251.79492187500000000000	4240.51269531250000000000	4270.25634765625000000000	4254.87158203125000000000	0.00000000000000000000	10251.00000000000000000000	10225.00000000000000000000	0.00000000000000000000	0.00000000000000000000	0.00000000000000000000	3584.00000000000000000000	687.00000000000000000000	0.00000000000000000000	0.00000000000000000000	0.00000000000000000000	0.00000000000000000000	0.00000000000000000000	0.00000000000000000000	0.00000000000000000000	0.00000000000000000000	0.00000000000000000000	0.00000000000000000000	0.00000000000000000000	0.00000000000000000000	0.00000000000000000000	0.00000000000000000000	0.00000000000000000000	0.00000000000000000000
50.00000000000000000000	0.00000000000000000000	4222.56396484375000000000	4232.30761718750000000000	4175.38427734375000000000	4199.48730468750000000000	4205.12792968750000000000	4204.10253906250000000000	4224.61523437500000000000	4195.38427734375000000000	4153.84619140625000000000	4192.82031250000000000000	4233.84619140625000000000	4224.61523437500000000000	4250.25634765625000000000	4237.43603515625000000000	0.00000000000000000000	10251.00000000000000000000	10225.00000000000000000000	0.00000000000000000000	0.00000000000000000000	0.00000000000000000000	3584.00000000000000000000	695.00000000000000000000	0.00000000000000000000	0.00000000000000000000	0.00000000000000000000	0.00000000000000000000	0.00000000000000000000	0.00000000000000000000	0.00000000000000000000	0.00000000000000000000	0.00000000000000000000	0.00000000000000000000	0.00000000000000000000	0.00000000000000000000	0.00000000000000000000	0.00000000000000000000	0.00000000000000000000	0.00000000000000000000
51.00000000000000000000	0.00000000000000000000	4231.79492187500000000000	4254.35888671875000000000	4176.92285156250000000000	4214.35888671875000000000	4227.69238281250000000000	4231.79492187500000000000	4258.46142578125000000000	4242.05126953125000000000	4203.58984375000000000000	4238.46142578125000000000	4281.53857421875000000000	4268.71777343750000000000	4274.35888671875000000000	4262.56396484375000000000	0.00000000000000000000	10247.00000000000000000000	10227.00000000000000000000	0.00000000000000000000	0.00000000000000000000	0.00000000000000000000	3584.00000000000000000000	702.00000000000000000000	0.00000000000000000000	0.00000000000000000000	0.00000000000000000000	0.00000000000000000000	0.00000000000000000000	0.00000000000000000000	0.00000000000000000000	0.00000000000000000000	0.00000000000000000000	0.00000000000000000000	0.00000000000000000000	0.00000000000000000000	0.00000000000000000000	0.00000000000000000000	0.00000000000000000000	0.00000000000000000000
52.00000000000000000000	0.00000000000000000000	4219.48730468750000000000	4214.87158203125000000000	4174.87158203125000000000	4196.92285156250000000000	4201.02539062500000000000	4211.79492187500000000000	4244.10253906250000000000	4246.66650390625000000000	4206.15380859375000000000	4237.43603515625000000000	4284.61523437500000000000	4271.28173828125000000000	4264.61523437500000000000	4257.94873046875000000000	0.00000000000000000000	10247.00000000000000000000	10227.00000000000000000000	0.00000000000000000000	0.00000000000000000000	0.00000000000000000000	3584.00000000000000000000	710.00000000000000000000	0.00000000000000000000	0.00000000000000000000	0.00000000000000000000	0.00000000000000000000	0.00000000000000000000	0.00000000000000000000	0.00000000000000000000	0.00000000000000000000	0.00000000000000000000	0.00000000000000000000	0.00000000000000000000	0.00000000000000000000	0.00000000000000000000	0.00000000000000000000	0.00000000000000000000	0.00000000000000000000
53.00000000000000000000	0.00000000000000000000	4200.51269531250000000000	4178.46142578125000000000	4173.84619140625000000000	4169.74365234375000000000	4175.89746093750000000000	4187.17919921875000000000	4221.53857421875000000000	4206.15380859375000000000	4163.07666015625000000000	4198.97412109375000000000	4242.56396484375000000000	4228.71777343750000000000	4231.79492187500000000000	4223.58984375000000000000	0.00000000000000000000	10246.00000000000000000000	10226.00000000000000000000	0.00000000000000000000	0.00000000000000000000	0.00000000000000000000	3584.00000000000000000000	717.00000000000000000000	0.00000000000000000000	0.00000000000000000000	0.00000000000000000000	0.00000000000000000000	0.00000000000000000000	0.00000000000000000000	0.00000000000000000000	0.00000000000000000000	0.00000000000000000000	0.00000000000000000000	0.00000000000000000000	0.00000000000000000000	0.00000000000000000000	0.00000000000000000000	0.00000000000000000000	0.00000000000000000000
54.00000000000000000000	0.00000000000000000000	4211.28173828125000000000	4234.87158203125000000000	4165.12792968750000000000	4194.35888671875000000000	4230.76904296875000000000	4235.89746093750000000000	4259.48730468750000000000	4213.84619140625000000000	4183.07666015625000000000	4228.20507812500000000000	4248.71777343750000000000	4234.87158203125000000000	4249.74365234375000000000	4232.82031250000000000000	0.00000000000000000000	10246.00000000000000000000	10226.00000000000000000000	0.00000000000000000000	0.00000000000000000000	0.00000000000000000000	3584.00000000000000000000	726.00000000000000000000	0.00000000000000000000	0.00000000000000000000	0.00000000000000000000	0.00000000000000000000	0.00000000000000000000	0.00000000000000000000	0.00000000000000000000	0.00000000000000000000	0.00000000000000000000	0.00000000000000000000	0.00000000000000000000	0.00000000000000000000	0.00000000000000000000	0.00000000000000000000	0.00000000000000000000	0.00000000000000000000
55.00000000000000000000	0.00000000000000000000	4207.69238281250000000000	4218.46142578125000000000	4180.51269531250000000000	4184.61523437500000000000	4205.64111328125000000000	4215.38427734375000000000	4245.12792968750000000000	4184.10253906250000000000	4161.02539062500000000000	4208.71777343750000000000	4213.33300781250000000000	4212.30761718750000000000	4217.94873046875000000000	4209.23046875000000000000	0.00000000000000000000	10246.00000000000000000000	10226.00000000000000000000	0.00000000000000000000	0.00000000000000000000	0.00000000000000000000	3584.00000000000000000000	734.00000000000000000000	0.00000000000000000000	0.00000000000000000000	0.00000000000000000000	0.00000000000000000000	0.00000000000000000000	0.00000000000000000000	0.00000000000000000000	0.00000000000000000000	0.00000000000000000000	0.00000000000000000000	0.00000000000000000000	0.00000000000000000000	0.00000000000000000000	0.00000000000000000000	0.00000000000000000000	0.00000000000000000000
56.00000000000000000000	0.00000000000000000000	4216.92285156250000000000	4228.20507812500000000000	4172.82031250000000000000	4203.07666015625000000000	4209.23046875000000000000	4213.33300781250000000000	4245.12792968750000000000	4205.12792968750000000000	4177.43603515625000000000	4214.87158203125000000000	4249.74365234375000000000	4239.48730468750000000000	4261.53857421875000000000	4243.07666015625000000000	0.00000000000000000000	10246.00000000000000000000	10226.00000000000000000000	0.00000000000000000000	0.00000000000000000000	0.00000000000000000000	3584.00000000000000000000	741.00000000000000000000	0.00000000000000000000	0.00000000000000000000	0.00000000000000000000	0.00000000000000000000	0.00000000000000000000	0.00000000000000000000	0.00000000000000000000	0.00000000000000000000	0.00000000000000000000	0.00000000000000000000	0.00000000000000000000	0.00000000000000000000	0.00000000000000000000	0.00000000000000000000	0.00000000000000000000	0.00000000000000000000
57.00000000000000000000	0.00000000000000000000	4228.20507812500000000000	4232.30761718750000000000	4165.64111328125000000000	4212.82031250000000000000	4204.10253906250000000000	4197.94873046875000000000	4225.64111328125000000000	4209.74365234375000000000	4172.82031250000000000000	4209.74365234375000000000	4270.76904296875000000000	4252.82031250000000000000	4288.71777343750000000000	4263.07666015625000000000	0.00000000000000000000	10246.00000000000000000000	10228.00000000000000000000	0.00000000000000000000	0.00000000000000000000	0.00000000000000000000	3584.00000000000000000000	749.00000000000000000000	0.00000000000000000000	0.00000000000000000000	0.00000000000000000000	0.00000000000000000000	0.00000000000000000000	0.00000000000000000000	0.00000000000000000000	0.00000000000000000000	0.00000000000000000000	0.00000000000000000000	0.00000000000000000000	0.00000000000000000000	0.00000000000000000000	0.00000000000000000000	0.00000000000000000000	0.00000000000000000000
58.00000000000000000000	0.00000000000000000000	4218.46142578125000000000	4210.76904296875000000000	4174.87158203125000000000	4190.76904296875000000000	4177.94873046875000000000	4178.46142578125000000000	4211.28173828125000000000	4191.79492187500000000000	4150.76904296875000000000	4193.33300781250000000000	4236.92285156250000000000	4226.15380859375000000000	4251.28173828125000000000	4235.38427734375000000000	0.00000000000000000000	10246.00000000000000000000	10228.00000000000000000000	0.00000000000000000000	0.00000000000000000000	0.00000000000000000000	3584.00000000000000000000	756.00000000000000000000	0.00000000000000000000	0.00000000000000000000	0.00000000000000000000	0.00000000000000000000	0.00000000000000000000	0.00000000000000000000	0.00000000000000000000	0.00000000000000000000	0.00000000000000000000	0.00000000000000000000	0.00000000000000000000	0.00000000000000000000	0.00000000000000000000	0.00000000000000000000	0.00000000000000000000	0.00000000000000000000
59.00000000000000000000	0.00000000000000000000	4215.38427734375000000000	4229.74365234375000000000	4170.25634765625000000000	4193.33300781250000000000	4201.53857421875000000000	4213.33300781250000000000	4245.12792968750000000000	4227.17919921875000000000	4200.00000000000000000000	4238.46142578125000000000	4246.15380859375000000000	4240.51269531250000000000	4252.30761718750000000000	4238.97412109375000000000	0.00000000000000000000	10243.00000000000000000000	10229.00000000000000000000	0.00000000000000000000	0.00000000000000000000	0.00000000000000000000	3584.00000000000000000000	764.00000000000000000000	0.00000000000000000000	0.00000000000000000000	0.00000000000000000000	0.00000000000000000000	0.00000000000000000000	0.00000000000000000000	0.00000000000000000000	0.00000000000000000000	0.00000000000000000000	0.00000000000000000000	0.00000000000000000000	0.00000000000000000000	0.00000000000000000000	0.00000000000000000000	0.00000000000000000000	0.00000000000000000000
60.00000000000000000000	0.00000000000000000000	4205.64111328125000000000	4195.89746093750000000000	4184.61523437500000000000	4170.76904296875000000000	4171.79492187500000000000	4188.20507812500000000000	4224.61523437500000000000	4201.53857421875000000000	4178.97412109375000000000	4216.41015625000000000000	4208.20507812500000000000	4218.97412109375000000000	4211.28173828125000000000	4206.15380859375000000000	0.00000000000000000000	10243.00000000000000000000	10229.00000000000000000000	0.00000000000000000000	0.00000000000000000000	0.00000000000000000000	3584.00000000000000000000	772.00000000000000000000	0.00000000000000000000	0.00000000000000000000	0.00000000000000000000	0.00000000000000000000	0.00000000000000000000	0.00000000000000000000	0.00000000000000000000	0.00000000000000000000	0.00000000000000000000	0.00000000000000000000	0.00000000000000000000	0.00000000000000000000	0.00000000000000000000	0.00000000000000000000	0.00000000000000000000	0.00000000000000000000
61.00000000000000000000	0.00000000000000000000	4212.82031250000000000000	4218.97412109375000000000	4177.43603515625000000000	4184.61523437500000000000	4196.41015625000000000000	4204.10253906250000000000	4235.38427734375000000000	4202.05126953125000000000	4171.28173828125000000000	4211.79492187500000000000	4224.61523437500000000000	4225.64111328125000000000	4236.92285156250000000000	4221.02539062500000000000	0.00000000000000000000	10244.00000000000000000000	10229.00000000000000000000	0.00000000000000000000	0.00000000000000000000	0.00000000000000000000	3584.00000000000000000000	780.00000000000000000000	0.00000000000000000000	0.00000000000000000000	0.00000000000000000000	0.00000000000000000000	0.00000000000000000000	0.00000000000000000000	0.00000000000000000000	0.00000000000000000000	0.00000000000000000000	0.00000000000000000000	0.00000000000000000000	0.00000000000000000000	0.00000000000000000000	0.00000000000000000000	0.00000000000000000000	0.00000000000000000000
62.00000000000000000000	0.00000000000000000000	4215.89746093750000000000	4233.84619140625000000000	4163.58984375000000000000	4190.25634765625000000000	4207.69238281250000000000	4206.15380859375000000000	4233.33300781250000000000	4192.82031250000000000000	4160.51269531250000000000	4205.12792968750000000000	4235.89746093750000000000	4223.07666015625000000000	4258.97412109375000000000	4232.30761718750000000000	0.00000000000000000000	10244.00000000000000000000	10229.00000000000000000000	0.00000000000000000000	0.00000000000000000000	0.00000000000000000000	3584.00000000000000000000	788.00000000000000000000	0.00000000000000000000	0.00000000000000000000	0.00000000000000000000	0.00000000000000000000	0.00000000000000000000	0.00000000000000000000	0.00000000000000000000	0.00000000000000000000	0.00000000000000000000	0.00000000000000000000	0.00000000000000000000	0.00000000000000000000	0.00000000000000000000	0.00000000000000000000	0.00000000000000000000	0.00000000000000000000
63.00000000000000000000	0.00000000000000000000	4199.48730468750000000000	4196.41015625000000000000	4172.30761718750000000000	4166.15380859375000000000	4168.71777343750000000000	4174.35888671875000000000	4207.17919921875000000000	4158.46142578125000000000	4126.15380859375000000000	4169.74365234375000000000	4209.74365234375000000000	4200.51269531250000000000	4225.64111328125000000000	4207.17919921875000000000	0.00000000000000000000	10244.00000000000000000000	10230.00000000000000000000	0.00000000000000000000	0.00000000000000000000	0.00000000000000000000	3584.00000000000000000000	797.00000000000000000000	0.00000000000000000000	0.00000000000000000000	0.00000000000000000000	0.00000000000000000000	0.00000000000000000000	0.00000000000000000000	0.00000000000000000000	0.00000000000000000000	0.00000000000000000000	0.00000000000000000000	0.00000000000000000000	0.00000000000000000000	0.00000000000000000000	0.00000000000000000000	0.00000000000000000000	0.00000000000000000000
64.00000000000000000000	0.00000000000000000000	4196.41015625000000000000	4198.97412109375000000000	4164.10253906250000000000	4176.92285156250000000000	4181.53857421875000000000	4193.33300781250000000000	4224.61523437500000000000	4198.97412109375000000000	4163.58984375000000000000	4201.02539062500000000000	4253.84619140625000000000	4237.94873046875000000000	4250.25634765625000000000	4231.28173828125000000000	858.00000000000000000000	10244.00000000000000000000	10230.00000000000000000000	0.00000000000000000000	0.00000000000000000000	0.00000000000000000000	3584.00000000000000000000	804.00000000000000000000	4.00000000000000000000	0.00000000000000000000	0.00000000000000000000	0.00000000000000000000	0.00000000000000000000	0.00000000000000000000	0.00000000000000000000	0.00000000000000000000	0.00000000000000000000	0.00000000000000000000	0.00000000000000000000	0.00000000000000000000	0.00000000000000000000	0.00000000000000000000	0.00000000000000000000	0.00000000000000000000
65.00000000000000000000	0.00000000000000000000	4187.69238281250000000000	4157.94873046875000000000	4173.84619140625000000000	4154.35888671875000000000	4143.07666015625000000000	4157.94873046875000000000	4198.46142578125000000000	4187.69238281250000000000	4150.76904296875000000000	4185.64111328125000000000	4239.48730468750000000000	4226.66650390625000000000	4226.66650390625000000000	4215.38427734375000000000	2482.00000000000000000000	10245.00000000000000000000	10229.00000000000000000000	0.00000000000000000000	0.00000000000000000000	0.00000000000000000000	3584.00000000000000000000	811.00000000000000000000	4.00000000000000000000	4.00000000000000000000	0.00000000000000000000	0.00000000000000000000	0.00000000000000000000	0.00000000000000000000	0.00000000000000000000	0.00000000000000000000	0.00000000000000000000	0.00000000000000000000	0.00000000000000000000	0.00000000000000000000	0.00000000000000000000	0.00000000000000000000	0.00000000000000000000	0.00000000000000000000
66.00000000000000000000	0.00000000000000000000	4198.46142578125000000000	4190.76904296875000000000	4176.41015625000000000000	4165.64111328125000000000	4170.76904296875000000000	4185.12792968750000000000	4226.66650390625000000000	4192.30761718750000000000	4164.10253906250000000000	4197.43603515625000000000	4241.53857421875000000000	4230.76904296875000000000	4236.92285156250000000000	4222.56396484375000000000	2135.00000000000000000000	10245.00000000000000000000	10229.00000000000000000000	0.00000000000000000000	0.00000000000000000000	0.00000000000000000000	3584.00000000000000000000	819.00000000000000000000	4.00000000000000000000	4.00000000000000000000	4.00000000000000000000	0.00000000000000000000	0.00000000000000000000	0.00000000000000000000	0.00000000000000000000	0.00000000000000000000	0.00000000000000000000	0.00000000000000000000	0.00000000000000000000	0.00000000000000000000	0.00000000000000000000	0.00000000000000000000	4.00000000000000000000	0.00000000000000000000
67.00000000000000000000	0.00000000000000000000	4214.35888671875000000000	4234.87158203125000000000	4175.38427734375000000000	4190.76904296875000000000	4224.10253906250000000000	4231.79492187500000000000	4265.12792968750000000000	4210.76904296875000000000	4190.76904296875000000000	4229.23046875000000000000	4250.76904296875000000000	4243.07666015625000000000	4249.74365234375000000000	4230.76904296875000000000	3529.00000000000000000000	10247.00000000000000000000	10228.00000000000000000000	0.00000000000000000000	0.00000000000000000000	0.00000000000000000000	3584.00000000000000000000	826.00000000000000000000	4.00000000000000000000	4.00000000000000000000	4.00000000000000000000	4.00000000000000000000	0.00000000000000000000	0.00000000000000000000	0.00000000000000000000	0.00000000000000000000	0.00000000000000000000	0.00000000000000000000	0.00000000000000000000	0.00000000000000000000	0.00000000000000000000	0.00000000000000000000	4.00000000000000000000	4.00000000000000000000
68.00000000000000000000	0.00000000000000000000	4211.28173828125000000000	4212.30761718750000000000	4189.74365234375000000000	4179.48730468750000000000	4205.12792968750000000000	4210.25634765625000000000	4244.61523437500000000000	4187.17919921875000000000	4163.07666015625000000000	4209.23046875000000000000	4219.48730468750000000000	4215.89746093750000000000	4223.07666015625000000000	4207.17919921875000000000	3597.00000000000000000000	10247.00000000000000000000	10228.00000000000000000000	0.00000000000000000000	0.00000000000000000000	0.00000000000000000000	3584.00000000000000000000	834.00000000000000000000	4.00000000000000000000	4.00000000000000000000	4.00000000000000000000	4.00000000000000000000	4.00000000000000000000	0.00000000000000000000	0.00000000000000000000	0.00000000000000000000	0.00000000000000000000	0.00000000000000000000	0.00000000000000000000	0.00000000000000000000	0.00000000000000000000	0.00000000000000000000	4.00000000000000000000	4.00000000000000000000
69.00000000000000000000	0.00000000000000000000	4218.97412109375000000000	4244.61523437500000000000	4170.25634765625000000000	4202.05126953125000000000	4223.58984375000000000000	4224.10253906250000000000	4249.74365234375000000000	4205.12792968750000000000	4177.94873046875000000000	4222.56396484375000000000	4248.20507812500000000000	4238.46142578125000000000	4265.64111328125000000000	4241.02539062500000000000	3398.00000000000000000000	10248.00000000000000000000	10228.00000000000000000000	0.00000000000000000000	0.00000000000000000000	0.00000000000000000000	3584.00000000000000000000	842.00000000000000000000	4.00000000000000000000	4.00000000000000000000	4.00000000000000000000	4.00000000000000000000	4.00000000000000000000	4.00000000000000000000	0.00000000000000000000	0.00000000000000000000	0.00000000000000000000	0.00000000000000000000	0.00000000000000000000	0.00000000000000000000	0.00000000000000000000	0.00000000000000000000	4.00000000000000000000	4.00000000000000000000
70.00000000000000000000	0.00000000000000000000	4210.76904296875000000000	4219.48730468750000000000	4167.17919921875000000000	4189.74365234375000000000	4186.15380859375000000000	4185.64111328125000000000	4211.79492187500000000000	4173.84619140625000000000	4141.53857421875000000000	4181.02539062500000000000	4224.10253906250000000000	4223.07666015625000000000	4242.05126953125000000000	4224.10253906250000000000	3018.00000000000000000000	10248.00000000000000000000	10228.00000000000000000000	0.00000000000000000000	0.00000000000000000000	0.00000000000000000000	3584.00000000000000000000	851.00000000000000000000	4.00000000000000000000	4.00000000000000000000	4.00000000000000000000	4.00000000000000000000	4.00000000000000000000	4.00000000000000000000	4.00000000000000000000	0.00000000000000000000	0.00000000000000000000	0.00000000000000000000	0.00000000000000000000	0.00000000000000000000	0.00000000000000000000	0.00000000000000000000	4.00000000000000000000	4.00000000000000000000
71.00000000000000000000	0.00000000000000000000	4214.87158203125000000000	4214.87158203125000000000	4174.35888671875000000000	4188.20507812500000000000	4181.53857421875000000000	4178.97412109375000000000	4214.87158203125000000000	4184.10253906250000000000	4149.23046875000000000000	4183.58984375000000000000	4223.07666015625000000000	4223.58984375000000000000	4238.97412109375000000000	4220.51269531250000000000	3055.00000000000000000000	10249.00000000000000000000	10228.00000000000000000000	0.00000000000000000000	0.00000000000000000000	0.00000000000000000000	3584.00000000000000000000	858.00000000000000000000	4.00000000000000000000	4.00000000000000000000	4.00000000000000000000	4.00000000000000000000	4.00000000000000000000	4.00000000000000000000	4.00000000000000000000	4.00000000000000000000	0.00000000000000000000	0.00000000000000000000	0.00000000000000000000	0.00000000000000000000	0.00000000000000000000	0.00000000000000000000	4.00000000000000000000	4.00000000000000000000
72.00000000000000000000	0.00000000000000000000	4223.07666015625000000000	4227.69238281250000000000	4174.35888671875000000000	4194.87158203125000000000	4198.97412109375000000000	4201.02539062500000000000	4245.12792968750000000000	4226.15380859375000000000	4200.00000000000000000000	4235.38427734375000000000	4238.97412109375000000000	4246.15380859375000000000	4262.05126953125000000000	4238.46142578125000000000	3207.00000000000000000000	10249.00000000000000000000	10228.00000000000000000000	0.00000000000000000000	0.00000000000000000000	0.00000000000000000000	3584.00000000000000000000	866.00000000000000000000	4.00000000000000000000	4.00000000000000000000	4.00000000000000000000	4.00000000000000000000	4.00000000000000000000	4.00000000000000000000	4.00000000000000000000	4.00000000000000000000	4.00000000000000000000	0.00000000000000000000	0.00000000000000000000	0.00000000000000000000	0.00000000000000000000	0.00000000000000000000	4.00000000000000000000	4.00000000000000000000
73.00000000000000000000	0.00000000000000000000	4199.48730468750000000000	4185.64111328125000000000	4185.12792968750000000000	4162.56396484375000000000	4160.00000000000000000000	4176.92285156250000000000	4226.66650390625000000000	4196.41015625000000000000	4172.82031250000000000000	4212.82031250000000000000	4198.46142578125000000000	4222.56396484375000000000	4218.46142578125000000000	4205.12792968750000000000	3014.00000000000000000000	10249.00000000000000000000	10229.00000000000000000000	0.00000000000000000000	0.00000000000000000000	0.00000000000000000000	3584.00000000000000000000	874.00000000000000000000	4.00000000000000000000	4.00000000000000000000	4.00000000000000000000	4.00000000000000000000	4.00000000000000000000	4.00000000000000000000	4.00000000000000000000	4.00000000000000000000	4.00000000000000000000	4.00000000000000000000	0.00000000000000000000	0.00000000000000000000	0.00000000000000000000	0.00000000000000000000	4.00000000000000000000	4.00000000000000000000
74.00000000000000000000	0.00000000000000000000	4200.00000000000000000000	4226.15380859375000000000	4171.28173828125000000000	4180.51269531250000000000	4202.05126953125000000000	4212.82031250000000000000	4246.15380859375000000000	4202.56396484375000000000	4178.97412109375000000000	4222.56396484375000000000	4226.15380859375000000000	4234.87158203125000000000	4243.07666015625000000000	4219.48730468750000000000	3430.00000000000000000000	10249.00000000000000000000	10229.00000000000000000000	0.00000000000000000000	0.00000000000000000000	0.00000000000000000000	3584.00000000000000000000	882.00000000000000000000	4.00000000000000000000	4.00000000000000000000	4.00000000000000000000	4.00000000000000000000	4.00000000000000000000	4.00000000000000000000	4.00000000000000000000	4.00000000000000000000	4.00000000000000000000	4.00000000000000000000	4.00000000000000000000	0.00000000000000000000	0.00000000000000000000	0.00000000000000000000	4.00000000000000000000	4.00000000000000000000
75.00000000000000000000	0.00000000000000000000	4205.12792968750000000000	4228.71777343750000000000	4172.30761718750000000000	4180.51269531250000000000	4205.12792968750000000000	4211.28173828125000000000	4241.02539062500000000000	4180.51269531250000000000	4155.89746093750000000000	4211.79492187500000000000	4216.41015625000000000000	4213.84619140625000000000	4237.43603515625000000000	4207.69238281250000000000	2985.00000000000000000000	10250.00000000000000000000	10230.00000000000000000000	0.00000000000000000000	0.00000000000000000000	0.00000000000000000000	3584.00000000000000000000	890.00000000000000000000	4.00000000000000000000	4.00000000000000000000	4.00000000000000000000	4.00000000000000000000	4.00000000000000000000	4.00000000000000000000	4.00000000000000000000	4.00000000000000000000	4.00000000000000000000	4.00000000000000000000	4.00000000000000000000	4.00000000000000000000	0.00000000000000000000	0.00000000000000000000	4.00000000000000000000	4.00000000000000000000
76.00000000000000000000	0.00000000000000000000	4205.64111328125000000000	4213.84619140625000000000	4175.38427734375000000000	4178.46142578125000000000	4195.38427734375000000000	4206.66650390625000000000	4246.15380859375000000000	4183.58984375000000000000	4157.94873046875000000000	4213.33300781250000000000	4227.17919921875000000000	4218.46142578125000000000	4242.05126953125000000000	4212.82031250000000000000	3290.00000000000000000000	10250.00000000000000000000	10230.00000000000000000000	0.00000000000000000000	0.00000000000000000000	0.00000000000000000000	3584.00000000000000000000	899.00000000000000000000	4.00000000000000000000	4.00000000000000000000	4.00000000000000000000	4.00000000000000000000	4.00000000000000000000	4.00000000000000000000	4.00000000000000000000	4.00000000000000000000	4.00000000000000000000	4.00000000000000000000	4.00000000000000000000	4.00000000000000000000	4.00000000000000000000	0.00000000000000000000	4.00000000000000000000	4.00000000000000000000
77.00000000000000000000	0.00000000000000000000	4208.71777343750000000000	4216.41015625000000000000	4167.17919921875000000000	4194.87158203125000000000	4200.00000000000000000000	4205.12792968750000000000	4244.61523437500000000000	4219.48730468750000000000	4188.20507812500000000000	4232.82031250000000000000	4278.97412109375000000000	4260.51269531250000000000	4280.00000000000000000000	4247.69238281250000000000	2957.00000000000000000000	10248.00000000000000000000	10230.00000000000000000000	0.00000000000000000000	0.00000000000000000000	0.00000000000000000000	3584.00000000000000000000	906.00000000000000000000	4.00000000000000000000	4.00000000000000000000	4.00000000000000000000	4.00000000000000000000	4.00000000000000000000	4.00000000000000000000	4.00000000000000000000	4.00000000000000000000	4.00000000000000000000	4.00000000000000000000	4.00000000000000000000	4.00000000000000000000	4.00000000000000000000	4.00000000000000000000	4.00000000000000000000	4.00000000000000000000
78.00000000000000000000	0.00000000000000000000	4200.51269531250000000000	4186.66650390625000000000	4177.94873046875000000000	4178.97412109375000000000	4166.15380859375000000000	4170.25634765625000000000	4216.41015625000000000000	4194.35888671875000000000	4154.87158203125000000000	4197.94873046875000000000	4248.71777343750000000000	4237.43603515625000000000	4250.25634765625000000000	4222.56396484375000000000	3430.00000000000000000000	10248.00000000000000000000	10230.00000000000000000000	0.00000000000000000000	0.00000000000000000000	0.00000000000000000000	3584.00000000000000000000	914.00000000000000000000	4.00000000000000000000	4.00000000000000000000	4.00000000000000000000	4.00000000000000000000	4.00000000000000000000	4.00000000000000000000	4.00000000000000000000	4.00000000000000000000	4.00000000000000000000	4.00000000000000000000	4.00000000000000000000	4.00000000000000000000	4.00000000000000000000	4.00000000000000000000	4.00000000000000000000	4.00000000000000000000
79.00000000000000000000	0.00000000000000000000	4212.82031250000000000000	4230.76904296875000000000	4173.33300781250000000000	4197.94873046875000000000	4216.92285156250000000000	4226.66650390625000000000	4269.74365234375000000000	4224.61523437500000000000	4199.48730468750000000000	4238.97412109375000000000	4260.51269531250000000000	4248.71777343750000000000	4267.69238281250000000000	4234.87158203125000000000	2985.00000000000000000000	10249.00000000000000000000	10230.00000000000000000000	0.00000000000000000000	0.00000000000000000000	0.00000000000000000000	3584.00000000000000000000	922.00000000000000000000	4.00000000000000000000	4.00000000000000000000	4.00000000000000000000	4.00000000000000000000	4.00000000000000000000	4.00000000000000000000	4.00000000000000000000	4.00000000000000000000	4.00000000000000000000	4.00000000000000000000	4.00000000000000000000	4.00000000000000000000	4.00000000000000000000	4.00000000000000000000	4.00000000000000000000	4.00000000000000000000
80.00000000000000000000	0.00000000000000000000	4211.28173828125000000000	4224.61523437500000000000	4184.10253906250000000000	4189.74365234375000000000	4219.48730468750000000000	4231.79492187500000000000	4277.43603515625000000000	4227.17919921875000000000	4215.38427734375000000000	4252.82031250000000000000	4247.17919921875000000000	4240.51269531250000000000	4245.12792968750000000000	4218.97412109375000000000	3290.00000000000000000000	10249.00000000000000000000	10230.00000000000000000000	0.00000000000000000000	0.00000000000000000000	0.00000000000000000000	3584.00000000000000000000	929.00000000000000000000	4.00000000000000000000	4.00000000000000000000	4.00000000000000000000	4.00000000000000000000	4.00000000000000000000	4.00000000000000000000	4.00000000000000000000	4.00000000000000000000	4.00000000000000000000	4.00000000000000000000	4.00000000000000000000	4.00000000000000000000	4.00000000000000000000	4.00000000000000000000	4.00000000000000000000	4.00000000000000000000
81.00000000000000000000	0.00000000000000000000	4207.17919921875000000000	4215.38427734375000000000	4188.71777343750000000000	4185.12792968750000000000	4209.74365234375000000000	4217.94873046875000000000	4264.10253906250000000000	4212.82031250000000000000	4194.35888671875000000000	4234.87158203125000000000	4232.82031250000000000000	4225.64111328125000000000	4231.28173828125000000000	4205.64111328125000000000	2957.00000000000000000000	10248.00000000000000000000	10228.00000000000000000000	0.00000000000000000000	0.00000000000000000000	0.00000000000000000000	3584.00000000000000000000	937.00000000000000000000	4.00000000000000000000	4.00000000000000000000	4.00000000000000000000	4.00000000000000000000	4.00000000000000000000	4.00000000000000000000	4.00000000000000000000	4.00000000000000000000	4.00000000000000000000	4.00000000000000000000	4.00000000000000000000	4.00000000000000000000	4.00000000000000000000	4.00000000000000000000	4.00000000000000000000	4.00000000000000000000
82.00000000000000000000	0.00000000000000000000	4217.43603515625000000000	4252.30761718750000000000	4167.17919921875000000000	4213.33300781250000000000	4241.53857421875000000000	4244.61523437500000000000	4271.28173828125000000000	4216.41015625000000000000	4192.30761718750000000000	4237.94873046875000000000	4254.35888671875000000000	4234.35888671875000000000	4273.84619140625000000000	4234.35888671875000000000	3430.00000000000000000000	10248.00000000000000000000	10228.00000000000000000000	0.00000000000000000000	0.00000000000000000000	0.00000000000000000000	3584.00000000000000000000	945.00000000000000000000	4.00000000000000000000	4.00000000000000000000	4.00000000000000000000	4.00000000000000000000	4.00000000000000000000	4.00000000000000000000	4.00000000000000000000	4.00000000000000000000	4.00000000000000000000	4.00000000000000000000	4.00000000000000000000	4.00000000000000000000	4.00000000000000000000	4.00000000000000000000	4.00000000000000000000	4.00000000000000000000
83.00000000000000000000	0.00000000000000000000	4204.10253906250000000000	4218.97412109375000000000	4173.84619140625000000000	4195.38427734375000000000	4202.05126953125000000000	4206.66650390625000000000	4233.33300781250000000000	4171.28173828125000000000	4145.64111328125000000000	4187.69238281250000000000	4217.94873046875000000000	4200.00000000000000000000	4239.48730468750000000000	4209.23046875000000000000	2985.00000000000000000000	10244.00000000000000000000	10227.00000000000000000000	0.00000000000000000000	0.00000000000000000000	0.00000000000000000000	3584.00000000000000000000	953.00000000000000000000	4.00000000000000000000	4.00000000000000000000	4.00000000000000000000	4.00000000000000000000	4.00000000000000000000	4.00000000000000000000	4.00000000000000000000	4.00000000000000000000	4.00000000000000000000	4.00000000000000000000	4.00000000000000000000	4.00000000000000000000	4.00000000000000000000	4.00000000000000000000	4.00000000000000000000	4.00000000000000000000
84.00000000000000000000	0.00000000000000000000	4206.15380859375000000000	4225.64111328125000000000	4172.30761718750000000000	4197.94873046875000000000	4207.69238281250000000000	4216.92285156250000000000	4253.33300781250000000000	4210.76904296875000000000	4185.64111328125000000000	4210.25634765625000000000	4251.79492187500000000000	4229.23046875000000000000	4250.25634765625000000000	4222.05126953125000000000	3290.00000000000000000000	10244.00000000000000000000	10227.00000000000000000000	0.00000000000000000000	0.00000000000000000000	0.00000000000000000000	3584.00000000000000000000	962.00000000000000000000	4.00000000000000000000	4.00000000000000000000	4.00000000000000000000	4.00000000000000000000	4.00000000000000000000	4.00000000000000000000	4.00000000000000000000	4.00000000000000000000	4.00000000000000000000	4.00000000000000000000	4.00000000000000000000	4.00000000000000000000	4.00000000000000000000	4.00000000000000000000	4.00000000000000000000	4.00000000000000000000
85.00000000000000000000	0.00000000000000000000	4202.05126953125000000000	4199.48730468750000000000	4172.82031250000000000000	4184.61523437500000000000	4185.64111328125000000000	4205.12792968750000000000	4250.25634765625000000000	4236.41015625000000000000	4205.64111328125000000000	4224.61523437500000000000	4267.17919921875000000000	4241.53857421875000000000	4248.71777343750000000000	4222.05126953125000000000	2957.00000000000000000000	10244.00000000000000000000	10227.00000000000000000000	0.00000000000000000000	0.00000000000000000000	0.00000000000000000000	3584.00000000000000000000	969.00000000000000000000	4.00000000000000000000	4.00000000000000000000	4.00000000000000000000	4.00000000000000000000	4.00000000000000000000	4.00000000000000000000	4.00000000000000000000	4.00000000000000000000	4.00000000000000000000	4.00000000000000000000	4.00000000000000000000	4.00000000000000000000	4.00000000000000000000	4.00000000000000000000	4.00000000000000000000	4.00000000000000000000
86.00000000000000000000	0.00000000000000000000	4191.79492187500000000000	4182.05126953125000000000	4179.48730468750000000000	4170.76904296875000000000	4174.87158203125000000000	4198.46142578125000000000	4245.64111328125000000000	4214.87158203125000000000	4180.00000000000000000000	4207.17919921875000000000	4249.74365234375000000000	4220.00000000000000000000	4234.35888671875000000000	4207.69238281250000000000	3430.00000000000000000000	10244.00000000000000000000	10227.00000000000000000000	0.00000000000000000000	0.00000000000000000000	0.00000000000000000000	3584.00000000000000000000	976.00000000000000000000	4.00000000000000000000	4.00000000000000000000	4.00000000000000000000	4.00000000000000000000	4.00000000000000000000	4.00000000000000000000	4.00000000000000000000	4.00000000000000000000	4.00000000000000000000	4.00000000000000000000	4.00000000000000000000	4.00000000000000000000	4.00000000000000000000	4.00000000000000000000	4.00000000000000000000	4.00000000000000000000
87.00000000000000000000	0.00000000000000000000	4205.12792968750000000000	4239.48730468750000000000	4173.33300781250000000000	4196.41015625000000000000	4237.94873046875000000000	4256.41015625000000000000	4295.89746093750000000000	4233.33300781250000000000	4209.23046875000000000000	4238.97412109375000000000	4271.28173828125000000000	4235.89746093750000000000	4262.56396484375000000000	4225.12792968750000000000	2985.00000000000000000000	10245.00000000000000000000	10228.00000000000000000000	0.00000000000000000000	0.00000000000000000000	0.00000000000000000000	3584.00000000000000000000	984.00000000000000000000	4.00000000000000000000	4.00000000000000000000	4.00000000000000000000	4.00000000000000000000	4.00000000000000000000	4.00000000000000000000	4.00000000000000000000	4.00000000000000000000	4.00000000000000000000	4.00000000000000000000	4.00000000000000000000	4.00000000000000000000	4.00000000000000000000	4.00000000000000000000	4.00000000000000000000	4.00000000000000000000
88.00000000000000000000	0.00000000000000000000	4196.41015625000000000000	4209.74365234375000000000	4183.07666015625000000000	4175.89746093750000000000	4211.79492187500000000000	4232.82031250000000000000	4278.97412109375000000000	4203.58984375000000000000	4184.61523437500000000000	4216.92285156250000000000	4232.30761718750000000000	4208.71777343750000000000	4221.53857421875000000000	4191.28173828125000000000	3290.00000000000000000000	10245.00000000000000000000	10228.00000000000000000000	0.00000000000000000000	0.00000000000000000000	0.00000000000000000000	3584.00000000000000000000	992.00000000000000000000	4.00000000000000000000	4.00000000000000000000	4.00000000000000000000	4.00000000000000000000	4.00000000000000000000	4.00000000000000000000	4.00000000000000000000	4.00000000000000000000	4.00000000000000000000	4.00000000000000000000	4.00000000000000000000	4.00000000000000000000	4.00000000000000000000	4.00000000000000000000	4.00000000000000000000	4.00000000000000000000
89.00000000000000000000	0.00000000000000000000	4196.92285156250000000000	4209.23046875000000000000	4170.76904296875000000000	4187.69238281250000000000	4209.74365234375000000000	4225.12792968750000000000	4270.76904296875000000000	4213.84619140625000000000	4187.17919921875000000000	4217.43603515625000000000	4255.89746093750000000000	4219.48730468750000000000	4250.76904296875000000000	4212.82031250000000000000	2957.00000000000000000000	10245.00000000000000000000	10228.00000000000000000000	0.00000000000000000000	0.00000000000000000000	0.00000000000000000000	3584.00000000000000000000	1000.00000000000000000000	4.00000000000000000000	4.00000000000000000000	4.00000000000000000000	4.00000000000000000000	4.00000000000000000000	4.00000000000000000000	4.00000000000000000000	4.00000000000000000000	4.00000000000000000000	4.00000000000000000000	4.00000000000000000000	4.00000000000000000000	4.00000000000000000000	4.00000000000000000000	4.00000000000000000000	4.00000000000000000000
90.00000000000000000000	0.00000000000000000000	4210.25634765625000000000	4228.20507812500000000000	4168.71777343750000000000	4205.12792968750000000000	4216.41015625000000000000	4226.15380859375000000000	4263.58984375000000000000	4222.56396484375000000000	4188.71777343750000000000	4211.79492187500000000000	4281.02539062500000000000	4233.33300781250000000000	4284.10253906250000000000	4239.48730468750000000000	3430.00000000000000000000	10245.00000000000000000000	10228.00000000000000000000	0.00000000000000000000	0.00000000000000000000	0.00000000000000000000	3585.00000000000000000000	8.00000000000000000000	4.00000000000000000000	4.00000000000000000000	4.00000000000000000000	4.00000000000000000000	4.00000000000000000000	4.00000000000000000000	4.00000000000000000000	4.00000000000000000000	4.00000000000000000000	4.00000000000000000000	4.00000000000000000000	4.00000000000000000000	4.00000000000000000000	4.00000000000000000000	4.00000000000000000000	4.00000000000000000000
91.00000000000000000000	0.00000000000000000000	4218.46142578125000000000	4228.20507812500000000000	4187.17919921875000000000	4204.61523437500000000000	4214.35888671875000000000	4230.76904296875000000000	4271.28173828125000000000	4222.56396484375000000000	4192.82031250000000000000	4204.61523437500000000000	4268.71777343750000000000	4232.30761718750000000000	4266.15380859375000000000	4232.30761718750000000000	2985.00000000000000000000	10244.00000000000000000000	10229.00000000000000000000	0.00000000000000000000	0.00000000000000000000	0.00000000000000000000	3585.00000000000000000000	16.00000000000000000000	4.00000000000000000000	4.00000000000000000000	4.00000000000000000000	4.00000000000000000000	4.00000000000000000000	4.00000000000000000000	4.00000000000000000000	4.00000000000000000000	4.00000000000000000000	4.00000000000000000000	4.00000000000000000000	4.00000000000000000000	4.00000000000000000000	4.00000000000000000000	4.00000000000000000000	4.00000000000000000000
92.00000000000000000000	0.00000000000000000000	4226.66650390625000000000	4253.33300781250000000000	4180.00000000000000000000	4224.61523437500000000000	4248.71777343750000000000	4267.17919921875000000000	4312.82031250000000000000	4273.33300781250000000000	4251.28173828125000000000	4259.48730468750000000000	4298.97412109375000000000	4269.23046875000000000000	4282.56396484375000000000	4251.28173828125000000000	3290.00000000000000000000	10244.00000000000000000000	10229.00000000000000000000	0.00000000000000000000	0.00000000000000000000	0.00000000000000000000	3585.00000000000000000000	25.00000000000000000000	4.00000000000000000000	4.00000000000000000000	4.00000000000000000000	4.00000000000000000000	4.00000000000000000000	4.00000000000000000000	4.00000000000000000000	4.00000000000000000000	4.00000000000000000000	4.00000000000000000000	4.00000000000000000000	4.00000000000000000000	4.00000000000000000000	4.00000000000000000000	4.00000000000000000000	4.00000000000000000000
93.00000000000000000000	0.00000000000000000000	4217.94873046875000000000	4223.07666015625000000000	4191.28173828125000000000	4202.56396484375000000000	4218.46142578125000000000	4239.48730468750000000000	4293.33300781250000000000	4256.92285156250000000000	4231.28173828125000000000	4246.15380859375000000000	4272.82031250000000000000	4248.20507812500000000000	4247.69238281250000000000	4224.61523437500000000000	2957.00000000000000000000	10245.00000000000000000000	10228.00000000000000000000	0.00000000000000000000	0.00000000000000000000	0.00000000000000000000	3585.00000000000000000000	32.00000000000000000000	4.00000000000000000000	4.00000000000000000000	4.00000000000000000000	4.00000000000000000000	4.00000000000000000000	4.00000000000000000000	4.00000000000000000000	4.00000000000000000000	4.00000000000000000000	4.00000000000000000000	4.00000000000000000000	4.00000000000000000000	4.00000000000000000000	4.00000000000000000000	4.00000000000000000000	4.00000000000000000000
94.00000000000000000000	0.00000000000000000000	4230.25634765625000000000	4258.97412109375000000000	4188.71777343750000000000	4218.97412109375000000000	4254.35888671875000000000	4272.30761718750000000000	4314.87158203125000000000	4263.07666015625000000000	4240.51269531250000000000	4253.84619140625000000000	4286.15380859375000000000	4253.84619140625000000000	4271.79492187500000000000	4240.00000000000000000000	3430.00000000000000000000	10245.00000000000000000000	10228.00000000000000000000	0.00000000000000000000	0.00000000000000000000	0.00000000000000000000	3585.00000000000000000000	40.00000000000000000000	4.00000000000000000000	4.00000000000000000000	4.00000000000000000000	4.00000000000000000000	4.00000000000000000000	4.00000000000000000000	4.00000000000000000000	4.00000000000000000000	4.00000000000000000000	4.00000000000000000000	4.00000000000000000000	4.00000000000000000000	4.00000000000000000000	4.00000000000000000000	4.00000000000000000000	4.00000000000000000000
95.00000000000000000000	0.00000000000000000000	4245.12792968750000000000	4292.30761718750000000000	4181.53857421875000000000	4244.61523437500000000000	4291.28173828125000000000	4301.53857421875000000000	4330.25634765625000000000	4265.12792968750000000000	4247.17919921875000000000	4263.58984375000000000000	4295.38427734375000000000	4265.12792968750000000000	4296.92285156250000000000	4258.46142578125000000000	2985.00000000000000000000	10245.00000000000000000000	10228.00000000000000000000	0.00000000000000000000	0.00000000000000000000	0.00000000000000000000	3585.00000000000000000000	48.00000000000000000000	4.00000000000000000000	4.00000000000000000000	4.00000000000000000000	4.00000000000000000000	4.00000000000000000000	4.00000000000000000000	4.00000000000000000000	4.00000000000000000000	4.00000000000000000000	4.00000000000000000000	4.00000000000000000000	4.00000000000000000000	4.00000000000000000000	4.00000000000000000000	4.00000000000000000000	4.00000000000000000000
96.00000000000000000000	0.00000000000000000000	4241.02539062500000000000	4271.79492187500000000000	4193.33300781250000000000	4235.38427734375000000000	4265.12792968750000000000	4277.94873046875000000000	4316.41015625000000000000	4246.66650390625000000000	4221.02539062500000000000	4242.05126953125000000000	4279.48730468750000000000	4254.87158203125000000000	4281.02539062500000000000	4251.28173828125000000000	3290.00000000000000000000	10245.00000000000000000000	10228.00000000000000000000	0.00000000000000000000	0.00000000000000000000	0.00000000000000000000	3585.00000000000000000000	55.00000000000000000000	4.00000000000000000000	4.00000000000000000000	4.00000000000000000000	4.00000000000000000000	4.00000000000000000000	4.00000000000000000000	4.00000000000000000000	4.00000000000000000000	4.00000000000000000000	4.00000000000000000000	4.00000000000000000000	4.00000000000000000000	4.00000000000000000000	4.00000000000000000000	4.00000000000000000000	4.00000000000000000000
97.00000000000000000000	0.00000000000000000000	4247.69238281250000000000	4290.76904296875000000000	4183.07666015625000000000	4251.79492187500000000000	4276.41015625000000000000	4290.76904296875000000000	4333.33300781250000000000	4296.92285156250000000000	4265.64111328125000000000	4281.53857421875000000000	4336.41015625000000000000	4297.94873046875000000000	4324.10253906250000000000	4292.82031250000000000000	2957.00000000000000000000	10248.00000000000000000000	10227.00000000000000000000	0.00000000000000000000	0.00000000000000000000	0.00000000000000000000	3585.00000000000000000000	62.00000000000000000000	4.00000000000000000000	4.00000000000000000000	4.00000000000000000000	4.00000000000000000000	4.00000000000000000000	4.00000000000000000000	4.00000000000000000000	4.00000000000000000000	4.00000000000000000000	4.00000000000000000000	4.00000000000000000000	4.00000000000000000000	4.00000000000000000000	4.00000000000000000000	4.00000000000000000000	4.00000000000000000000
98.00000000000000000000	0.00000000000000000000	4234.87158203125000000000	4243.07666015625000000000	4184.10253906250000000000	4227.17919921875000000000	4227.69238281250000000000	4248.20507812500000000000	4295.38427734375000000000	4278.97412109375000000000	4249.23046875000000000000	4261.53857421875000000000	4321.02539062500000000000	4283.58984375000000000000	4296.41015625000000000000	4270.76904296875000000000	3430.00000000000000000000	10248.00000000000000000000	10227.00000000000000000000	0.00000000000000000000	0.00000000000000000000	0.00000000000000000000	3585.00000000000000000000	71.00000000000000000000	4.00000000000000000000	4.00000000000000000000	4.00000000000000000000	4.00000000000000000000	4.00000000000000000000	4.00000000000000000000	4.00000000000000000000	4.00000000000000000000	4.00000000000000000000	4.00000000000000000000	4.00000000000000000000	4.00000000000000000000	4.00000000000000000000	4.00000000000000000000	4.00000000000000000000	4.00000000000000000000
99.00000000000000000000	0.00000000000000000000	4233.33300781250000000000	4248.71777343750000000000	4184.10253906250000000000	4224.61523437500000000000	4244.61523437500000000000	4270.76904296875000000000	4315.38427734375000000000	4280.00000000000000000000	4256.92285156250000000000	4269.23046875000000000000	4316.92285156250000000000	4278.46142578125000000000	4293.84619140625000000000	4264.61523437500000000000	2985.00000000000000000000	10248.00000000000000000000	10227.00000000000000000000	0.00000000000000000000	0.00000000000000000000	0.00000000000000000000	3585.00000000000000000000	79.00000000000000000000	4.00000000000000000000	4.00000000000000000000	4.00000000000000000000	4.00000000000000000000	4.00000000000000000000	4.00000000000000000000	4.00000000000000000000	4.00000000000000000000	4.00000000000000000000	4.00000000000000000000	4.00000000000000000000	4.00000000000000000000	4.00000000000000000000	4.00000000000000000000	4.00000000000000000000	4.00000000000000000000
100.00000000000000000000	0.00000000000000000000	4236.41015625000000000000	4276.92285156250000000000	4186.15380859375000000000	4230.76904296875000000000	4286.66650390625000000000	4314.87158203125000000000	4354.87158203125000000000	4301.53857421875000000000	4282.56396484375000000000	4302.05126953125000000000	4318.97412109375000000000	4281.53857421875000000000	4298.97412109375000000000	4265.64111328125000000000	3290.00000000000000000000	10248.00000000000000000000	10227.00000000000000000000	0.00000000000000000000	0.00000000000000000000	0.00000000000000000000	3585.00000000000000000000	87.00000000000000000000	4.00000000000000000000	4.00000000000000000000	4.00000000000000000000	4.00000000000000000000	4.00000000000000000000	4.00000000000000000000	4.00000000000000000000	4.00000000000000000000	4.00000000000000000000	4.00000000000000000000	4.00000000000000000000	4.00000000000000000000	4.00000000000000000000	4.00000000000000000000	4.00000000000000000000	4.00000000000000000000
101.00000000000000000000	0.00000000000000000000	4217.94873046875000000000	4242.05126953125000000000	4191.28173828125000000000	4206.15380859375000000000	4255.38427734375000000000	4286.66650390625000000000	4331.28173828125000000000	4267.17919921875000000000	4241.53857421875000000000	4267.17919921875000000000	4270.76904296875000000000	4241.53857421875000000000	4253.33300781250000000000	4224.61523437500000000000	2957.00000000000000000000	10248.00000000000000000000	10227.00000000000000000000	0.00000000000000000000	0.00000000000000000000	0.00000000000000000000	3585.00000000000000000000	96.00000000000000000000	4.00000000000000000000	4.00000000000000000000	4.00000000000000000000	4.00000000000000000000	4.00000000000000000000	4.00000000000000000000	4.00000000000000000000	4.00000000000000000000	4.00000000000000000000	4.00000000000000000000	4.00000000000000000000	4.00000000000000000000	4.00000000000000000000	4.00000000000000000000	4.00000000000000000000	4.00000000000000000000
102.00000000000000000000	0.00000000000000000000	4226.66650390625000000000	4267.69238281250000000000	4166.15380859375000000000	4232.30761718750000000000	4276.41015625000000000000	4299.48730468750000000000	4334.87158203125000000000	4272.82031250000000000000	4245.12792968750000000000	4266.66650390625000000000	4297.94873046875000000000	4254.87158203125000000000	4291.28173828125000000000	4251.28173828125000000000	3430.00000000000000000000	10248.00000000000000000000	10227.00000000000000000000	0.00000000000000000000	0.00000000000000000000	0.00000000000000000000	3585.00000000000000000000	103.00000000000000000000	4.00000000000000000000	4.00000000000000000000	4.00000000000000000000	4.00000000000000000000	4.00000000000000000000	4.00000000000000000000	4.00000000000000000000	4.00000000000000000000	4.00000000000000000000	4.00000000000000000000	4.00000000000000000000	4.00000000000000000000	4.00000000000000000000	4.00000000000000000000	4.00000000000000000000	4.00000000000000000000
103.00000000000000000000	0.00000000000000000000	4232.30761718750000000000	4256.92285156250000000000	4172.82031250000000000000	4233.84619140625000000000	4256.92285156250000000000	4272.82031250000000000000	4305.64111328125000000000	4249.23046875000000000000	4222.56396484375000000000	4243.58984375000000000000	4296.41015625000000000000	4251.28173828125000000000	4294.87158203125000000000	4256.41015625000000000000	2985.00000000000000000000	10248.00000000000000000000	10227.00000000000000000000	0.00000000000000000000	0.00000000000000000000	0.00000000000000000000	3585.00000000000000000000	111.00000000000000000000	4.00000000000000000000	4.00000000000000000000	4.00000000000000000000	4.00000000000000000000	4.00000000000000000000	4.00000000000000000000	4.00000000000000000000	4.00000000000000000000	4.00000000000000000000	4.00000000000000000000	4.00000000000000000000	4.00000000000000000000	4.00000000000000000000	4.00000000000000000000	4.00000000000000000000	4.00000000000000000000
104.00000000000000000000	0.00000000000000000000	4233.33300781250000000000	4262.56396484375000000000	4184.61523437500000000000	4232.30761718750000000000	4251.79492187500000000000	4265.64111328125000000000	4305.12792968750000000000	4262.05126953125000000000	4234.87158203125000000000	4257.94873046875000000000	4310.25634765625000000000	4266.15380859375000000000	4297.43603515625000000000	4264.61523437500000000000	3290.00000000000000000000	10248.00000000000000000000	10227.00000000000000000000	0.00000000000000000000	0.00000000000000000000	0.00000000000000000000	3585.00000000000000000000	119.00000000000000000000	4.00000000000000000000	4.00000000000000000000	4.00000000000000000000	4.00000000000000000000	4.00000000000000000000	4.00000000000000000000	4.00000000000000000000	4.00000000000000000000	4.00000000000000000000	4.00000000000000000000	4.00000000000000000000	4.00000000000000000000	4.00000000000000000000	4.00000000000000000000	4.00000000000000000000	4.00000000000000000000
105.00000000000000000000	0.00000000000000000000	4228.20507812500000000000	4260.00000000000000000000	4178.46142578125000000000	4228.71777343750000000000	4246.15380859375000000000	4262.56396484375000000000	4309.74365234375000000000	4285.12792968750000000000	4261.02539062500000000000	4287.69238281250000000000	4322.05126953125000000000	4277.94873046875000000000	4297.43603515625000000000	4265.64111328125000000000	2957.00000000000000000000	10247.00000000000000000000	10227.00000000000000000000	0.00000000000000000000	0.00000000000000000000	0.00000000000000000000	3585.00000000000000000000	126.00000000000000000000	4.00000000000000000000	4.00000000000000000000	4.00000000000000000000	4.00000000000000000000	4.00000000000000000000	4.00000000000000000000	4.00000000000000000000	4.00000000000000000000	4.00000000000000000000	4.00000000000000000000	4.00000000000000000000	4.00000000000000000000	4.00000000000000000000	4.00000000000000000000	4.00000000000000000000	4.00000000000000000000
106.00000000000000000000	0.00000000000000000000	4205.12792968750000000000	4201.53857421875000000000	4184.61523437500000000000	4196.41015625000000000000	4193.84619140625000000000	4216.92285156250000000000	4272.82031250000000000000	4240.51269531250000000000	4216.92285156250000000000	4244.10253906250000000000	4265.64111328125000000000	4232.82031250000000000000	4239.48730468750000000000	4216.92285156250000000000	3430.00000000000000000000	10247.00000000000000000000	10227.00000000000000000000	0.00000000000000000000	0.00000000000000000000	0.00000000000000000000	3585.00000000000000000000	134.00000000000000000000	4.00000000000000000000	4.00000000000000000000	4.00000000000000000000	4.00000000000000000000	4.00000000000000000000	4.00000000000000000000	4.00000000000000000000	4.00000000000000000000	4.00000000000000000000	4.00000000000000000000	4.00000000000000000000	4.00000000000000000000	4.00000000000000000000	4.00000000000000000000	4.00000000000000000000	4.00000000000000000000
107.00000000000000000000	0.00000000000000000000	4210.76904296875000000000	4235.89746093750000000000	4173.33300781250000000000	4214.87158203125000000000	4236.41015625000000000000	4253.33300781250000000000	4297.94873046875000000000	4248.20507812500000000000	4226.15380859375000000000	4257.94873046875000000000	4278.46142578125000000000	4238.97412109375000000000	4252.30761718750000000000	4224.61523437500000000000	2985.00000000000000000000	10249.00000000000000000000	10225.00000000000000000000	0.00000000000000000000	0.00000000000000000000	0.00000000000000000000	3585.00000000000000000000	143.00000000000000000000	4.00000000000000000000	4.00000000000000000000	4.00000000000000000000	4.00000000000000000000	4.00000000000000000000	4.00000000000000000000	4.00000000000000000000	4.00000000000000000000	4.00000000000000000000	4.00000000000000000000	4.00000000000000000000	4.00000000000000000000	4.00000000000000000000	4.00000000000000000000	4.00000000000000000000	4.00000000000000000000
108.00000000000000000000	0.00000000000000000000	4207.17919921875000000000	4235.89746093750000000000	4178.97412109375000000000	4202.05126953125000000000	4231.79492187500000000000	4250.25634765625000000000	4293.84619140625000000000	4223.07666015625000000000	4201.02539062500000000000	4245.12792968750000000000	4252.30761718750000000000	4216.92285156250000000000	4229.23046875000000000000	4204.61523437500000000000	3290.00000000000000000000	10249.00000000000000000000	10225.00000000000000000000	0.00000000000000000000	0.00000000000000000000	0.00000000000000000000	3585.00000000000000000000	151.00000000000000000000	4.00000000000000000000	4.00000000000000000000	4.00000000000000000000	4.00000000000000000000	4.00000000000000000000	4.00000000000000000000	4.00000000000000000000	4.00000000000000000000	4.00000000000000000000	4.00000000000000000000	4.00000000000000000000	4.00000000000000000000	4.00000000000000000000	4.00000000000000000000	4.00000000000000000000	4.00000000000000000000
109.00000000000000000000	0.00000000000000000000	4200.51269531250000000000	4226.15380859375000000000	4181.53857421875000000000	4196.41015625000000000000	4212.82031250000000000000	4237.94873046875000000000	4287.69238281250000000000	4214.87158203125000000000	4194.35888671875000000000	4236.41015625000000000000	4251.79492187500000000000	4213.84619140625000000000	4235.38427734375000000000	4208.20507812500000000000	2957.00000000000000000000	10248.00000000000000000000	10224.00000000000000000000	0.00000000000000000000	0.00000000000000000000	0.00000000000000000000	3585.00000000000000000000	159.00000000000000000000	4.00000000000000000000	4.00000000000000000000	4.00000000000000000000	4.00000000000000000000	4.00000000000000000000	4.00000000000000000000	4.00000000000000000000	4.00000000000000000000	4.00000000000000000000	4.00000000000000000000	4.00000000000000000000	4.00000000000000000000	4.00000000000000000000	4.00000000000000000000	4.00000000000000000000	4.00000000000000000000
110.00000000000000000000	0.00000000000000000000	4210.25634765625000000000	4237.43603515625000000000	4166.66650390625000000000	4221.53857421875000000000	4224.61523437500000000000	4243.07666015625000000000	4287.17919921875000000000	4247.17919921875000000000	4225.64111328125000000000	4256.41015625000000000000	4306.66650390625000000000	4252.82031250000000000000	4287.17919921875000000000	4249.23046875000000000000	3430.00000000000000000000	10248.00000000000000000000	10224.00000000000000000000	0.00000000000000000000	0.00000000000000000000	0.00000000000000000000	3585.00000000000000000000	168.00000000000000000000	4.00000000000000000000	4.00000000000000000000	4.00000000000000000000	4.00000000000000000000	4.00000000000000000000	4.00000000000000000000	4.00000000000000000000	4.00000000000000000000	4.00000000000000000000	4.00000000000000000000	4.00000000000000000000	4.00000000000000000000	4.00000000000000000000	4.00000000000000000000	4.00000000000000000000	4.00000000000000000000
111.00000000000000000000	0.00000000000000000000	4201.53857421875000000000	4200.51269531250000000000	4175.38427734375000000000	4201.53857421875000000000	4193.33300781250000000000	4214.35888671875000000000	4261.53857421875000000000	4221.02539062500000000000	4195.89746093750000000000	4225.12792968750000000000	4276.92285156250000000000	4228.20507812500000000000	4249.23046875000000000000	4220.00000000000000000000	2985.00000000000000000000	10243.00000000000000000000	10224.00000000000000000000	0.00000000000000000000	0.00000000000000000000	0.00000000000000000000	3585.00000000000000000000	176.00000000000000000000	4.00000000000000000000	4.00000000000000000000	4.00000000000000000000	4.00000000000000000000	4.00000000000000000000	4.00000000000000000000	4.00000000000000000000	4.00000000000000000000	4.00000000000000000000	4.00000000000000000000	4.00000000000000000000	4.00000000000000000000	4.00000000000000000000	4.00000000000000000000	4.00000000000000000000	4.00000000000000000000
112.00000000000000000000	0.00000000000000000000	4197.94873046875000000000	4223.07666015625000000000	4171.28173828125000000000	4201.02539062500000000000	4223.58984375000000000000	4255.38427734375000000000	4300.51269531250000000000	4245.12792968750000000000	4231.28173828125000000000	4257.43603515625000000000	4275.38427734375000000000	4233.84619140625000000000	4247.17919921875000000000	4216.41015625000000000000	3290.00000000000000000000	10243.00000000000000000000	10224.00000000000000000000	0.00000000000000000000	0.00000000000000000000	0.00000000000000000000	3585.00000000000000000000	183.00000000000000000000	4.00000000000000000000	4.00000000000000000000	4.00000000000000000000	4.00000000000000000000	4.00000000000000000000	4.00000000000000000000	4.00000000000000000000	4.00000000000000000000	4.00000000000000000000	4.00000000000000000000	4.00000000000000000000	4.00000000000000000000	4.00000000000000000000	4.00000000000000000000	4.00000000000000000000	4.00000000000000000000
113.00000000000000000000	0.00000000000000000000	4188.20507812500000000000	4203.58984375000000000000	4180.00000000000000000000	4180.00000000000000000000	4207.69238281250000000000	4248.20507812500000000000	4293.33300781250000000000	4242.05126953125000000000	4233.84619140625000000000	4257.94873046875000000000	4253.33300781250000000000	4222.56396484375000000000	4220.51269531250000000000	4196.92285156250000000000	2957.00000000000000000000	10242.00000000000000000000	10224.00000000000000000000	0.00000000000000000000	0.00000000000000000000	0.00000000000000000000	3585.00000000000000000000	191.00000000000000000000	4.00000000000000000000	4.00000000000000000000	4.00000000000000000000	4.00000000000000000000	4.00000000000000000000	4.00000000000000000000	4.00000000000000000000	4.00000000000000000000	4.00000000000000000000	4.00000000000000000000	4.00000000000000000000	4.00000000000000000000	4.00000000000000000000	4.00000000000000000000	4.00000000000000000000	4.00000000000000000000
114.00000000000000000000	0.00000000000000000000	4190.76904296875000000000	4202.05126953125000000000	4183.58984375000000000000	4177.43603515625000000000	4202.56396484375000000000	4234.35888671875000000000	4278.97412109375000000000	4222.56396484375000000000	4204.10253906250000000000	4234.35888671875000000000	4241.02539062500000000000	4208.71777343750000000000	4212.82031250000000000000	4191.79492187500000000000	3430.00000000000000000000	10242.00000000000000000000	10224.00000000000000000000	0.00000000000000000000	0.00000000000000000000	0.00000000000000000000	3585.00000000000000000000	198.00000000000000000000	4.00000000000000000000	4.00000000000000000000	4.00000000000000000000	4.00000000000000000000	4.00000000000000000000	4.00000000000000000000	4.00000000000000000000	4.00000000000000000000	4.00000000000000000000	4.00000000000000000000	4.00000000000000000000	4.00000000000000000000	4.00000000000000000000	4.00000000000000000000	4.00000000000000000000	4.00000000000000000000
115.00000000000000000000	0.00000000000000000000	4205.12792968750000000000	4257.43603515625000000000	4164.10253906250000000000	4214.87158203125000000000	4251.79492187500000000000	4263.07666015625000000000	4295.89746093750000000000	4225.64111328125000000000	4208.20507812500000000000	4247.69238281250000000000	4264.10253906250000000000	4221.02539062500000000000	4253.84619140625000000000	4218.97412109375000000000	2985.00000000000000000000	10245.00000000000000000000	10226.00000000000000000000	0.00000000000000000000	0.00000000000000000000	0.00000000000000000000	3585.00000000000000000000	206.00000000000000000000	4.00000000000000000000	4.00000000000000000000	4.00000000000000000000	4.00000000000000000000	4.00000000000000000000	4.00000000000000000000	4.00000000000000000000	4.00000000000000000000	4.00000000000000000000	4.00000000000000000000	4.00000000000000000000	4.00000000000000000000	4.00000000000000000000	4.00000000000000000000	4.00000000000000000000	4.00000000000000000000
116.00000000000000000000	0.00000000000000000000	4190.25634765625000000000	4226.15380859375000000000	4174.87158203125000000000	4198.97412109375000000000	4217.94873046875000000000	4231.79492187500000000000	4263.58984375000000000000	4183.58984375000000000000	4168.71777343750000000000	4212.82031250000000000000	4229.23046875000000000000	4188.71777343750000000000	4216.41015625000000000000	4188.71777343750000000000	3290.00000000000000000000	10245.00000000000000000000	10226.00000000000000000000	0.00000000000000000000	0.00000000000000000000	0.00000000000000000000	3585.00000000000000000000	214.00000000000000000000	4.00000000000000000000	4.00000000000000000000	4.00000000000000000000	4.00000000000000000000	4.00000000000000000000	4.00000000000000000000	4.00000000000000000000	4.00000000000000000000	4.00000000000000000000	4.00000000000000000000	4.00000000000000000000	4.00000000000000000000	4.00000000000000000000	4.00000000000000000000	4.00000000000000000000	4.00000000000000000000
117.00000000000000000000	0.00000000000000000000	4189.74365234375000000000	4221.02539062500000000000	4171.79492187500000000000	4200.51269531250000000000	4213.33300781250000000000	4233.84619140625000000000	4269.23046875000000000000	4215.38427734375000000000	4195.89746093750000000000	4232.30761718750000000000	4262.05126953125000000000	4215.38427734375000000000	4228.20507812500000000000	4206.15380859375000000000	2957.00000000000000000000	10247.00000000000000000000	10228.00000000000000000000	0.00000000000000000000	0.00000000000000000000	0.00000000000000000000	3585.00000000000000000000	222.00000000000000000000	4.00000000000000000000	4.00000000000000000000	4.00000000000000000000	4.00000000000000000000	4.00000000000000000000	4.00000000000000000000	4.00000000000000000000	4.00000000000000000000	4.00000000000000000000	4.00000000000000000000	4.00000000000000000000	4.00000000000000000000	4.00000000000000000000	4.00000000000000000000	4.00000000000000000000	4.00000000000000000000
118.00000000000000000000	0.00000000000000000000	4188.71777343750000000000	4193.84619140625000000000	4169.23046875000000000000	4191.28173828125000000000	4179.48730468750000000000	4200.51269531250000000000	4249.74365234375000000000	4221.53857421875000000000	4198.97412109375000000000	4229.23046875000000000000	4270.76904296875000000000	4224.61523437500000000000	4222.56396484375000000000	4209.23046875000000000000	3430.00000000000000000000	10247.00000000000000000000	10228.00000000000000000000	0.00000000000000000000	0.00000000000000000000	0.00000000000000000000	3585.00000000000000000000	230.00000000000000000000	4.00000000000000000000	4.00000000000000000000	4.00000000000000000000	4.00000000000000000000	4.00000000000000000000	4.00000000000000000000	4.00000000000000000000	4.00000000000000000000	4.00000000000000000000	4.00000000000000000000	4.00000000000000000000	4.00000000000000000000	4.00000000000000000000	4.00000000000000000000	4.00000000000000000000	4.00000000000000000000
119.00000000000000000000	0.00000000000000000000	4184.61523437500000000000	4178.97412109375000000000	4180.00000000000000000000	4182.56396484375000000000	4165.64111328125000000000	4188.71777343750000000000	4240.51269531250000000000	4193.33300781250000000000	4174.35888671875000000000	4209.74365234375000000000	4243.07666015625000000000	4204.61523437500000000000	4201.02539062500000000000	4190.25634765625000000000	2985.00000000000000000000	10246.00000000000000000000	10228.00000000000000000000	0.00000000000000000000	0.00000000000000000000	0.00000000000000000000	3585.00000000000000000000	238.00000000000000000000	4.00000000000000000000	4.00000000000000000000	4.00000000000000000000	4.00000000000000000000	4.00000000000000000000	4.00000000000000000000	4.00000000000000000000	4.00000000000000000000	4.00000000000000000000	4.00000000000000000000	4.00000000000000000000	4.00000000000000000000	4.00000000000000000000	4.00000000000000000000	4.00000000000000000000	4.00000000000000000000
120.00000000000000000000	0.00000000000000000000	4195.89746093750000000000	4230.76904296875000000000	4175.89746093750000000000	4202.56396484375000000000	4225.12792968750000000000	4246.15380859375000000000	4282.56396484375000000000	4212.30761718750000000000	4205.12792968750000000000	4249.23046875000000000000	4251.28173828125000000000	4213.84619140625000000000	4220.00000000000000000000	4198.97412109375000000000	3290.00000000000000000000	10246.00000000000000000000	10228.00000000000000000000	0.00000000000000000000	0.00000000000000000000	0.00000000000000000000	3585.00000000000000000000	246.00000000000000000000	4.00000000000000000000	4.00000000000000000000	4.00000000000000000000	4.00000000000000000000	4.00000000000000000000	4.00000000000000000000	4.00000000000000000000	4.00000000000000000000	4.00000000000000000000	4.00000000000000000000	4.00000000000000000000	4.00000000000000000000	4.00000000000000000000	4.00000000000000000000	4.00000000000000000000	4.00000000000000000000
121.00000000000000000000	0.00000000000000000000	4191.28173828125000000000	4208.20507812500000000000	4185.64111328125000000000	4181.02539062500000000000	4197.94873046875000000000	4216.92285156250000000000	4262.05126953125000000000	4185.64111328125000000000	4182.56396484375000000000	4226.66650390625000000000	4205.64111328125000000000	4183.07666015625000000000	4181.02539062500000000000	4166.15380859375000000000	2957.00000000000000000000	10246.00000000000000000000	10227.00000000000000000000	0.00000000000000000000	0.00000000000000000000	0.00000000000000000000	3585.00000000000000000000	254.00000000000000000000	4.00000000000000000000	4.00000000000000000000	4.00000000000000000000	4.00000000000000000000	4.00000000000000000000	4.00000000000000000000	4.00000000000000000000	4.00000000000000000000	4.00000000000000000000	4.00000000000000000000	4.00000000000000000000	4.00000000000000000000	4.00000000000000000000	4.00000000000000000000	4.00000000000000000000	4.00000000000000000000
122.00000000000000000000	0.00000000000000000000	4204.61523437500000000000	4223.58984375000000000000	4176.92285156250000000000	4204.61523437500000000000	4211.28173828125000000000	4222.05126953125000000000	4266.66650390625000000000	4207.69238281250000000000	4200.51269531250000000000	4235.89746093750000000000	4237.94873046875000000000	4211.79492187500000000000	4228.71777343750000000000	4208.20507812500000000000	3430.00000000000000000000	10246.00000000000000000000	10227.00000000000000000000	0.00000000000000000000	0.00000000000000000000	0.00000000000000000000	3585.00000000000000000000	261.00000000000000000000	4.00000000000000000000	4.00000000000000000000	4.00000000000000000000	4.00000000000000000000	4.00000000000000000000	4.00000000000000000000	4.00000000000000000000	4.00000000000000000000	4.00000000000000000000	4.00000000000000000000	4.00000000000000000000	4.00000000000000000000	4.00000000000000000000	4.00000000000000000000	4.00000000000000000000	4.00000000000000000000
123.00000000000000000000	0.00000000000000000000	4214.35888671875000000000	4228.20507812500000000000	4171.28173828125000000000	4219.48730468750000000000	4222.56396484375000000000	4225.64111328125000000000	4260.51269531250000000000	4213.33300781250000000000	4200.51269531250000000000	4232.30761718750000000000	4253.84619140625000000000	4228.71777343750000000000	4262.05126953125000000000	4238.46142578125000000000	2985.00000000000000000000	10248.00000000000000000000	10227.00000000000000000000	0.00000000000000000000	0.00000000000000000000	0.00000000000000000000	3585.00000000000000000000	269.00000000000000000000	4.00000000000000000000	4.00000000000000000000	4.00000000000000000000	4.00000000000000000000	4.00000000000000000000	4.00000000000000000000	4.00000000000000000000	4.00000000000000000000	4.00000000000000000000	4.00000000000000000000	4.00000000000000000000	4.00000000000000000000	4.00000000000000000000	4.00000000000000000000	4.00000000000000000000	4.00000000000000000000
124.00000000000000000000	0.00000000000000000000	4195.89746093750000000000	4195.38427734375000000000	4175.38427734375000000000	4191.28173828125000000000	4197.94873046875000000000	4200.51269531250000000000	4242.56396484375000000000	4187.17919921875000000000	4170.25634765625000000000	4198.46142578125000000000	4205.12792968750000000000	4200.00000000000000000000	4214.87158203125000000000	4201.02539062500000000000	3290.00000000000000000000	10248.00000000000000000000	10227.00000000000000000000	0.00000000000000000000	0.00000000000000000000	0.00000000000000000000	3585.00000000000000000000	277.00000000000000000000	4.00000000000000000000	4.00000000000000000000	4.00000000000000000000	4.00000000000000000000	4.00000000000000000000	4.00000000000000000000	4.00000000000000000000	4.00000000000000000000	4.00000000000000000000	4.00000000000000000000	4.00000000000000000000	4.00000000000000000000	4.00000000000000000000	4.00000000000000000000	4.00000000000000000000	4.00000000000000000000
125.00000000000000000000	0.00000000000000000000	4193.33300781250000000000	4202.05126953125000000000	4168.20507812500000000000	4193.33300781250000000000	4218.46142578125000000000	4225.12792968750000000000	4270.25634765625000000000	4228.71777343750000000000	4211.28173828125000000000	4235.89746093750000000000	4213.84619140625000000000	4221.53857421875000000000	4220.00000000000000000000	4206.66650390625000000000	2957.00000000000000000000	10250.00000000000000000000	10228.00000000000000000000	0.00000000000000000000	0.00000000000000000000	0.00000000000000000000	3585.00000000000000000000	284.00000000000000000000	4.00000000000000000000	4.00000000000000000000	4.00000000000000000000	4.00000000000000000000	4.00000000000000000000	4.00000000000000000000	4.00000000000000000000	4.00000000000000000000	4.00000000000000000000	4.00000000000000000000	4.00000000000000000000	4.00000000000000000000	4.00000000000000000000	4.00000000000000000000	4.00000000000000000000	4.00000000000000000000
126.00000000000000000000	0.00000000000000000000	4189.74365234375000000000	4169.23046875000000000000	4185.12792968750000000000	4173.33300781250000000000	4190.76904296875000000000	4205.64111328125000000000	4254.35888671875000000000	4217.43603515625000000000	4195.89746093750000000000	4224.10253906250000000000	4185.64111328125000000000	4205.64111328125000000000	4192.30761718750000000000	4188.20507812500000000000	3430.00000000000000000000	10250.00000000000000000000	10228.00000000000000000000	0.00000000000000000000	0.00000000000000000000	0.00000000000000000000	3585.00000000000000000000	291.00000000000000000000	4.00000000000000000000	4.00000000000000000000	4.00000000000000000000	4.00000000000000000000	4.00000000000000000000	4.00000000000000000000	4.00000000000000000000	4.00000000000000000000	4.00000000000000000000	4.00000000000000000000	4.00000000000000000000	4.00000000000000000000	4.00000000000000000000	4.00000000000000000000	4.00000000000000000000	4.00000000000000000000
127.00000000000000000000	0.00000000000000000000	4194.87158203125000000000	4200.00000000000000000000	4177.43603515625000000000	4185.12792968750000000000	4214.35888671875000000000	4224.10253906250000000000	4263.58984375000000000000	4208.20507812500000000000	4189.23046875000000000000	4217.43603515625000000000	4190.76904296875000000000	4200.00000000000000000000	4201.53857421875000000000	4189.74365234375000000000	50.00000000000000000000	10252.00000000000000000000	10229.00000000000000000000	0.00000000000000000000	0.00000000000000000000	0.00000000000000000000	3585.00000000000000000000	299.00000000000000000000	4.00000000000000000000	4.00000000000000000000	4.00000000000000000000	4.00000000000000000000	4.00000000000000000000	4.00000000000000000000	4.00000000000000000000	4.00000000000000000000	4.00000000000000000000	4.00000000000000000000	4.00000000000000000000	4.00000000000000000000	4.00000000000000000000	4.00000000000000000000	4.00000000000000000000	4.00000000000000000000
0.00000000000000000000	0.00000000000000000000	4187.17919921875000000000	4208.20507812500000000000	4162.56396484375000000000	4190.25634765625000000000	4220.51269531250000000000	4218.46142578125000000000	4250.25634765625000000000	4180.51269531250000000000	4170.25634765625000000000	4200.51269531250000000000	4177.43603515625000000000	4181.53857421875000000000	4195.89746093750000000000	4177.94873046875000000000	874.00000000000000000000	10252.00000000000000000000	10229.00000000000000000000	0.00000000000000000000	0.00000000000000000000	0.00000000000000000000	3585.00000000000000000000	307.00000000000000000000	4.00000000000000000000	4.00000000000000000000	4.00000000000000000000	4.00000000000000000000	4.00000000000000000000	4.00000000000000000000	4.00000000000000000000	4.00000000000000000000	4.00000000000000000000	4.00000000000000000000	4.00000000000000000000	4.00000000000000000000	4.00000000000000000000	4.00000000000000000000	4.00000000000000000000	4.00000000000000000000
1.00000000000000000000	0.00000000000000000000	4175.38427734375000000000	4169.23046875000000000000	4173.84619140625000000000	4172.82031250000000000000	4177.94873046875000000000	4177.94873046875000000000	4220.51269531250000000000	4147.17919921875000000000	4132.30761718750000000000	4165.64111328125000000000	4146.66650390625000000000	4160.00000000000000000000	4167.69238281250000000000	4163.58984375000000000000	2454.00000000000000000000	10251.00000000000000000000	10229.00000000000000000000	0.00000000000000000000	0.00000000000000000000	0.00000000000000000000	3585.00000000000000000000	315.00000000000000000000	4.00000000000000000000	4.00000000000000000000	4.00000000000000000000	4.00000000000000000000	4.00000000000000000000	4.00000000000000000000	4.00000000000000000000	4.00000000000000000000	4.00000000000000000000	4.00000000000000000000	4.00000000000000000000	4.00000000000000000000	4.00000000000000000000	4.00000000000000000000	4.00000000000000000000	4.00000000000000000000
2.00000000000000000000	0.00000000000000000000	4201.02539062500000000000	4208.20507812500000000000	4168.71777343750000000000	4204.61523437500000000000	4207.17919921875000000000	4206.15380859375000000000	4248.20507812500000000000	4203.58984375000000000000	4182.05126953125000000000	4207.17919921875000000000	4214.35888671875000000000	4220.51269531250000000000	4226.66650390625000000000	4221.02539062500000000000	2127.00000000000000000000	10251.00000000000000000000	10229.00000000000000000000	0.00000000000000000000	0.00000000000000000000	0.00000000000000000000	3585.00000000000000000000	324.00000000000000000000	4.00000000000000000000	4.00000000000000000000	4.00000000000000000000	4.00000000000000000000	4.00000000000000000000	4.00000000000000000000	4.00000000000000000000	4.00000000000000000000	4.00000000000000000000	4.00000000000000000000	4.00000000000000000000	4.00000000000000000000	4.00000000000000000000	4.00000000000000000000	4.00000000000000000000	4.00000000000000000000
3.00000000000000000000	0.00000000000000000000	4204.10253906250000000000	4189.23046875000000000000	4179.48730468750000000000	4197.94873046875000000000	4182.05126953125000000000	4181.53857421875000000000	4223.58984375000000000000	4200.00000000000000000000	4175.89746093750000000000	4196.41015625000000000000	4217.94873046875000000000	4224.10253906250000000000	4220.00000000000000000000	4216.41015625000000000000	3499.00000000000000000000	10247.00000000000000000000	10226.00000000000000000000	0.00000000000000000000	0.00000000000000000000	0.00000000000000000000	3585.00000000000000000000	332.00000000000000000000	4.00000000000000000000	4.00000000000000000000	4.00000000000000000000	4.00000000000000000000	4.00000000000000000000	4.00000000000000000000	4.00000000000000000000	4.00000000000000000000	4.00000000000000000000	4.00000000000000000000	4.00000000000000000000	4.00000000000000000000	4.00000000000000000000	4.00000000000000000000	4.00000000000000000000	4.00000000000000000000
4.00000000000000000000	0.00000000000000000000	4199.48730468750000000000	4193.84619140625000000000	4180.00000000000000000000	4196.92285156250000000000	4193.84619140625000000000	4191.28173828125000000000	4237.43603515625000000000	4201.02539062500000000000	4178.46142578125000000000	4202.05126953125000000000	4213.84619140625000000000	4218.46142578125000000000	4215.38427734375000000000	4209.74365234375000000000	3558.00000000000000000000	10247.00000000000000000000	10226.00000000000000000000	0.00000000000000000000	0.00000000000000000000	0.00000000000000000000	3585.00000000000000000000	340.00000000000000000000	4.00000000000000000000	4.00000000000000000000	4.00000000000000000000	4.00000000000000000000	4.00000000000000000000	4.00000000000000000000	4.00000000000000000000	4.00000000000000000000	4.00000000000000000000	4.00000000000000000000	4.00000000000000000000	4.00000000000000000000	4.00000000000000000000	4.00000000000000000000	4.00000000000000000000	4.00000000000000000000
5.00000000000000000000	0.00000000000000000000	4206.66650390625000000000	4220.51269531250000000000	4175.89746093750000000000	4200.51269531250000000000	4229.23046875000000000000	4220.51269531250000000000	4268.71777343750000000000	4212.82031250000000000000	4201.02539062500000000000	4230.25634765625000000000	4211.28173828125000000000	4222.05126953125000000000	4210.76904296875000000000	4209.74365234375000000000	3363.00000000000000000000	10244.00000000000000000000	10225.00000000000000000000	0.00000000000000000000	0.00000000000000000000	0.00000000000000000000	3585.00000000000000000000	348.00000000000000000000	4.00000000000000000000	4.00000000000000000000	4.00000000000000000000	4.00000000000000000000	4.00000000000000000000	4.00000000000000000000	4.00000000000000000000	4.00000000000000000000	4.00000000000000000000	4.00000000000000000000	4.00000000000000000000	4.00000000000000000000	4.00000000000000000000	4.00000000000000000000	4.00000000000000000000	4.00000000000000000000
6.00000000000000000000	0.00000000000000000000	4202.05126953125000000000	4202.56396484375000000000	4185.64111328125000000000	4182.05126953125000000000	4212.30761718750000000000	4207.17919921875000000000	4252.82031250000000000000	4186.15380859375000000000	4180.51269531250000000000	4206.15380859375000000000	4173.84619140625000000000	4196.41015625000000000000	4173.84619140625000000000	4182.56396484375000000000	3043.00000000000000000000	10244.00000000000000000000	10225.00000000000000000000	0.00000000000000000000	0.00000000000000000000	0.00000000000000000000	3585.00000000000000000000	356.00000000000000000000	4.00000000000000000000	4.00000000000000000000	4.00000000000000000000	4.00000000000000000000	4.00000000000000000000	4.00000000000000000000	4.00000000000000000000	4.00000000000000000000	4.00000000000000000000	4.00000000000000000000	4.00000000000000000000	4.00000000000000000000	4.00000000000000000000	4.00000000000000000000	4.00000000000000000000	4.00000000000000000000
7.00000000000000000000	0.00000000000000000000	4205.64111328125000000000	4226.66650390625000000000	4168.71777343750000000000	4206.66650390625000000000	4237.43603515625000000000	4230.76904296875000000000	4260.51269531250000000000	4204.10253906250000000000	4195.89746093750000000000	4215.38427734375000000000	4205.12792968750000000000	4212.82031250000000000000	4218.46142578125000000000	4209.23046875000000000000	3082.00000000000000000000	10241.00000000000000000000	10225.00000000000000000000	0.00000000000000000000	0.00000000000000000000	0.00000000000000000000	3585.00000000000000000000	363.00000000000000000000	4.00000000000000000000	4.00000000000000000000	4.00000000000000000000	4.00000000000000000000	4.00000000000000000000	4.00000000000000000000	4.00000000000000000000	4.00000000000000000000	4.00000000000000000000	4.00000000000000000000	4.00000000000000000000	4.00000000000000000000	4.00000000000000000000	4.00000000000000000000	4.00000000000000000000	4.00000000000000000000
8.00000000000000000000	0.00000000000000000000	4190.76904296875000000000	4188.71777343750000000000	4169.74365234375000000000	4188.71777343750000000000	4202.05126953125000000000	4193.33300781250000000000	4225.12792968750000000000	4165.64111328125000000000	4149.23046875000000000000	4176.41015625000000000000	4185.64111328125000000000	4187.69238281250000000000	4200.00000000000000000000	4190.76904296875000000000	3244.00000000000000000000	10241.00000000000000000000	10225.00000000000000000000	0.00000000000000000000	0.00000000000000000000	0.00000000000000000000	3585.00000000000000000000	372.00000000000000000000	4.00000000000000000000	4.00000000000000000000	4.00000000000000000000	4.00000000000000000000	4.00000000000000000000	4.00000000000000000000	4.00000000000000000000	4.00000000000000000000	4.00000000000000000000	4.00000000000000000000	4.00000000000000000000	4.00000000000000000000	4.00000000000000000000	4.00000000000000000000	4.00000000000000000000	4.00000000000000000000
9.00000000000000000000	0.00000000000000000000	4183.07666015625000000000	4172.82031250000000000000	4171.79492187500000000000	4174.35888671875000000000	4188.20507812500000000000	4182.05126953125000000000	4220.51269531250000000000	4161.53857421875000000000	4146.66650390625000000000	4174.35888671875000000000	4186.15380859375000000000	4188.71777343750000000000	4183.58984375000000000000	4183.58984375000000000000	3048.00000000000000000000	10241.00000000000000000000	10225.00000000000000000000	0.00000000000000000000	0.00000000000000000000	0.00000000000000000000	3585.00000000000000000000	380.00000000000000000000	4.00000000000000000000	4.00000000000000000000	4.00000000000000000000	4.00000000000000000000	4.00000000000000000000	4.00000000000000000000	4.00000000000000000000	4.00000000000000000000	4.00000000000000000000	4.00000000000000000000	4.00000000000000000000	4.00000000000000000000	4.00000000000000000000	4.00000000000000000000	4.00000000000000000000	4.00000000000000000000
10.00000000000000000000	0.00000000000000000000	4186.66650390625000000000	4173.33300781250000000000	4167.69238281250000000000	4181.02539062500000000000	4189.23046875000000000000	4188.71777343750000000000	4231.79492187500000000000	4200.51269531250000000000	4191.28173828125000000000	4209.23046875000000000000	4218.97412109375000000000	4218.46142578125000000000	4202.56396484375000000000	4201.53857421875000000000	3408.00000000000000000000	10241.00000000000000000000	10225.00000000000000000000	0.00000000000000000000	0.00000000000000000000	0.00000000000000000000	3585.00000000000000000000	387.00000000000000000000	4.00000000000000000000	4.00000000000000000000	4.00000000000000000000	4.00000000000000000000	4.00000000000000000000	4.00000000000000000000	4.00000000000000000000	4.00000000000000000000	4.00000000000000000000	4.00000000000000000000	4.00000000000000000000	4.00000000000000000000	4.00000000000000000000	4.00000000000000000000	4.00000000000000000000	4.00000000000000000000
11.00000000000000000000	0.00000000000000000000	4181.02539062500000000000	4140.00000000000000000000	4185.64111328125000000000	4166.15380859375000000000	4156.41015625000000000000	4160.00000000000000000000	4216.92285156250000000000	4188.20507812500000000000	4173.33300781250000000000	4194.87158203125000000000	4205.64111328125000000000	4205.64111328125000000000	4186.66650390625000000000	4187.17919921875000000000	2982.00000000000000000000	10240.00000000000000000000	10227.00000000000000000000	0.00000000000000000000	0.00000000000000000000	0.00000000000000000000	3585.00000000000000000000	395.00000000000000000000	4.00000000000000000000	4.00000000000000000000	4.00000000000000000000	4.00000000000000000000	4.00000000000000000000	4.00000000000000000000	4.00000000000000000000	4.00000000000000000000	4.00000000000000000000	4.00000000000000000000	4.00000000000000000000	4.00000000000000000000	4.00000000000000000000	4.00000000000000000000	4.00000000000000000000	4.00000000000000000000
12.00000000000000000000	0.00000000000000000000	4197.94873046875000000000	4205.12792968750000000000	4180.51269531250000000000	4200.00000000000000000000	4222.56396484375000000000	4216.92285156250000000000	4261.53857421875000000000	4213.84619140625000000000	4205.12792968750000000000	4234.35888671875000000000	4232.82031250000000000000	4229.74365234375000000000	4225.12792968750000000000	4218.46142578125000000000	3284.00000000000000000000	10240.00000000000000000000	10227.00000000000000000000	0.00000000000000000000	0.00000000000000000000	0.00000000000000000000	3585.00000000000000000000	403.00000000000000000000	4.00000000000000000000	4.00000000000000000000	4.00000000000000000000	4.00000000000000000000	4.00000000000000000000	4.00000000000000000000	4.00000000000000000000	4.00000000000000000000	4.00000000000000000000	4.00000000000000000000	4.00000000000000000000	4.00000000000000000000	4.00000000000000000000	4.00000000000000000000	4.00000000000000000000	4.00000000000000000000
13.00000000000000000000	0.00000000000000000000	4202.05126953125000000000	4217.43603515625000000000	4184.61523437500000000000	4201.53857421875000000000	4228.20507812500000000000	4220.51269531250000000000	4257.43603515625000000000	4191.28173828125000000000	4192.30761718750000000000	4222.56396484375000000000	4190.76904296875000000000	4211.28173828125000000000	4202.56396484375000000000	4198.46142578125000000000	2949.00000000000000000000	10244.00000000000000000000	10228.00000000000000000000	0.00000000000000000000	0.00000000000000000000	0.00000000000000000000	3585.00000000000000000000	410.00000000000000000000	4.00000000000000000000	4.00000000000000000000	4.00000000000000000000	4.00000000000000000000	4.00000000000000000000	4.00000000000000000000	4.00000000000000000000	4.00000000000000000000	4.00000000000000000000	4.00000000000000000000	4.00000000000000000000	4.00000000000000000000	4.00000000000000000000	4.00000000000000000000	4.00000000000000000000	4.00000000000000000000
14.00000000000000000000	0.00000000000000000000	4203.07666015625000000000	4206.15380859375000000000	4185.64111328125000000000	4201.02539062500000000000	4213.33300781250000000000	4206.66650390625000000000	4250.25634765625000000000	4186.66650390625000000000	4182.05126953125000000000	4207.69238281250000000000	4186.66650390625000000000	4212.82031250000000000000	4206.66650390625000000000	4198.46142578125000000000	3408.00000000000000000000	10244.00000000000000000000	10228.00000000000000000000	0.00000000000000000000	0.00000000000000000000	0.00000000000000000000	3585.00000000000000000000	418.00000000000000000000	4.00000000000000000000	4.00000000000000000000	4.00000000000000000000	4.00000000000000000000	4.00000000000000000000	4.00000000000000000000	4.00000000000000000000	4.00000000000000000000	4.00000000000000000000	4.00000000000000000000	4.00000000000000000000	4.00000000000000000000	4.00000000000000000000	4.00000000000000000000	4.00000000000000000000	4.00000000000000000000
15.00000000000000000000	0.00000000000000000000	4213.84619140625000000000	4216.92285156250000000000	4171.28173828125000000000	4222.05126953125000000000	4225.64111328125000000000	4214.87158203125000000000	4249.23046875000000000000	4217.43603515625000000000	4205.12792968750000000000	4223.58984375000000000000	4250.25634765625000000000	4251.79492187500000000000	4258.46142578125000000000	4244.61523437500000000000	2982.00000000000000000000	10246.00000000000000000000	10230.00000000000000000000	0.00000000000000000000	0.00000000000000000000	0.00000000000000000000	3585.00000000000000000000	426.00000000000000000000	4.00000000000000000000	4.00000000000000000000	4.00000000000000000000	4.00000000000000000000	4.00000000000000000000	4.00000000000000000000	4.00000000000000000000	4.00000000000000000000	4.00000000000000000000	4.00000000000000000000	4.00000000000000000000	4.00000000000000000000	4.00000000000000000000	4.00000000000000000000	4.00000000000000000000	4.00000000000000000000
16.00000000000000000000	0.00000000000000000000	4200.00000000000000000000	4175.38427734375000000000	4177.94873046875000000000	4197.43603515625000000000	4182.56396484375000000000	4175.38427734375000000000	4210.76904296875000000000	4179.48730468750000000000	4167.17919921875000000000	4180.00000000000000000000	4214.87158203125000000000	4220.00000000000000000000	4212.82031250000000000000	4212.30761718750000000000	0.00000000000000000000	10246.00000000000000000000	10230.00000000000000000000	0.00000000000000000000	0.00000000000000000000	0.00000000000000000000	3585.00000000000000000000	434.00000000000000000000	4.00000000000000000000	4.00000000000000000000	4.00000000000000000000	4.00000000000000000000	4.00000000000000000000	4.00000000000000000000	4.00000000000000000000	4.00000000000000000000	4.00000000000000000000	4.00000000000000000000	4.00000000000000000000	4.00000000000000000000	4.00000000000000000000	4.00000000000000000000	4.00000000000000000000	4.00000000000000000000
17.00000000000000000000	0.00000000000000000000	4198.97412109375000000000	4197.43603515625000000000	4173.33300781250000000000	4196.92285156250000000000	4211.28173828125000000000	4203.58984375000000000000	4244.10253906250000000000	4203.58984375000000000000	4200.00000000000000000000	4208.20507812500000000000	4212.82031250000000000000	4226.66650390625000000000	4210.76904296875000000000	4206.66650390625000000000	0.00000000000000000000	10248.00000000000000000000	10228.00000000000000000000	0.00000000000000000000	0.00000000000000000000	0.00000000000000000000	3585.00000000000000000000	441.00000000000000000000	4.00000000000000000000	4.00000000000000000000	4.00000000000000000000	4.00000000000000000000	4.00000000000000000000	4.00000000000000000000	4.00000000000000000000	4.00000000000000000000	4.00000000000000000000	4.00000000000000000000	4.00000000000000000000	4.00000000000000000000	4.00000000000000000000	4.00000000000000000000	4.00000000000000000000	4.00000000000000000000
18.00000000000000000000	0.00000000000000000000	4194.35888671875000000000	4183.07666015625000000000	4181.53857421875000000000	4177.94873046875000000000	4205.12792968750000000000	4202.05126953125000000000	4248.20507812500000000000	4212.82031250000000000000	4210.76904296875000000000	4218.46142578125000000000	4206.15380859375000000000	4225.12792968750000000000	4194.87158203125000000000	4193.33300781250000000000	0.00000000000000000000	10248.00000000000000000000	10228.00000000000000000000	0.00000000000000000000	0.00000000000000000000	0.00000000000000000000	3585.00000000000000000000	449.00000000000000000000	4.00000000000000000000	4.00000000000000000000	4.00000000000000000000	4.00000000000000000000	4.00000000000000000000	4.00000000000000000000	4.00000000000000000000	4.00000000000000000000	4.00000000000000000000	4.00000000000000000000	4.00000000000000000000	4.00000000000000000000	4.00000000000000000000	4.00000000000000000000	4.00000000000000000000	4.00000000000000000000
19.00000000000000000000	0.00000000000000000000	4193.33300781250000000000	4175.38427734375000000000	4185.12792968750000000000	4174.35888671875000000000	4197.43603515625000000000	4198.46142578125000000000	4244.61523437500000000000	4200.51269531250000000000	4195.38427734375000000000	4201.02539062500000000000	4198.46142578125000000000	4213.84619140625000000000	4186.66650390625000000000	4187.69238281250000000000	0.00000000000000000000	10250.00000000000000000000	10228.00000000000000000000	0.00000000000000000000	0.00000000000000000000	0.00000000000000000000	3585.00000000000000000000	457.00000000000000000000	4.00000000000000000000	4.00000000000000000000	4.00000000000000000000	4.00000000000000000000	4.00000000000000000000	4.00000000000000000000	4.00000000000000000000	4.00000000000000000000	4.00000000000000000000	4.00000000000000000000	4.00000000000000000000	4.00000000000000000000	4.00000000000000000000	4.00000000000000000000	4.00000000000000000000	4.00000000000000000000
20.00000000000000000000	0.00000000000000000000	4198.97412109375000000000	4215.38427734375000000000	4165.64111328125000000000	4200.00000000000000000000	4238.97412109375000000000	4230.76904296875000000000	4265.12792968750000000000	4203.58984375000000000000	4205.64111328125000000000	4213.33300781250000000000	4210.76904296875000000000	4220.51269531250000000000	4219.48730468750000000000	4206.15380859375000000000	0.00000000000000000000	10250.00000000000000000000	10228.00000000000000000000	0.00000000000000000000	0.00000000000000000000	0.00000000000000000000	3585.00000000000000000000	465.00000000000000000000	4.00000000000000000000	4.00000000000000000000	4.00000000000000000000	4.00000000000000000000	4.00000000000000000000	4.00000000000000000000	4.00000000000000000000	4.00000000000000000000	4.00000000000000000000	4.00000000000000000000	4.00000000000000000000	4.00000000000000000000	4.00000000000000000000	4.00000000000000000000	4.00000000000000000000	4.00000000000000000000
21.00000000000000000000	0.00000000000000000000	4183.58984375000000000000	4180.51269531250000000000	4175.89746093750000000000	4173.84619140625000000000	4208.71777343750000000000	4200.51269531250000000000	4233.33300781250000000000	4161.02539062500000000000	4165.12792968750000000000	4176.92285156250000000000	4175.89746093750000000000	4188.71777343750000000000	4187.17919921875000000000	4177.43603515625000000000	0.00000000000000000000	10253.00000000000000000000	10226.00000000000000000000	0.00000000000000000000	0.00000000000000000000	0.00000000000000000000	3585.00000000000000000000	473.00000000000000000000	4.00000000000000000000	4.00000000000000000000	4.00000000000000000000	4.00000000000000000000	4.00000000000000000000	4.00000000000000000000	4.00000000000000000000	4.00000000000000000000	4.00000000000000000000	4.00000000000000000000	4.00000000000000000000	4.00000000000000000000	4.00000000000000000000	4.00000000000000000000	4.00000000000000000000	4.00000000000000000000
22.00000000000000000000	0.00000000000000000000	4195.38427734375000000000	4187.17919921875000000000	4175.38427734375000000000	4185.64111328125000000000	4214.87158203125000000000	4209.74365234375000000000	4243.07666015625000000000	4194.35888671875000000000	4193.84619140625000000000	4198.46142578125000000000	4225.12792968750000000000	4223.58984375000000000000	4216.41015625000000000000	4210.25634765625000000000	0.00000000000000000000	10253.00000000000000000000	10226.00000000000000000000	0.00000000000000000000	0.00000000000000000000	0.00000000000000000000	3585.00000000000000000000	482.00000000000000000000	4.00000000000000000000	4.00000000000000000000	4.00000000000000000000	4.00000000000000000000	4.00000000000000000000	4.00000000000000000000	4.00000000000000000000	4.00000000000000000000	4.00000000000000000000	4.00000000000000000000	4.00000000000000000000	4.00000000000000000000	4.00000000000000000000	4.00000000000000000000	4.00000000000000000000	4.00000000000000000000
23.00000000000000000000	0.00000000000000000000	4196.92285156250000000000	4169.74365234375000000000	4174.35888671875000000000	4186.15380859375000000000	4187.17919921875000000000	4182.56396484375000000000	4225.12792968750000000000	4204.10253906250000000000	4195.89746093750000000000	4202.56396484375000000000	4244.10253906250000000000	4239.48730468750000000000	4217.43603515625000000000	4219.48730468750000000000	0.00000000000000000000	10253.00000000000000000000	10225.00000000000000000000	0.00000000000000000000	0.00000000000000000000	0.00000000000000000000	3585.00000000000000000000	489.00000000000000000000	4.00000000000000000000	4.00000000000000000000	4.00000000000000000000	4.00000000000000000000	4.00000000000000000000	4.00000000000000000000	4.00000000000000000000	4.00000000000000000000	4.00000000000000000000	4.00000000000000000000	4.00000000000000000000	4.00000000000000000000	4.00000000000000000000	4.00000000000000000000	4.00000000000000000000	4.00000000000000000000
24.00000000000000000000	0.00000000000000000000	4178.46142578125000000000	4144.10253906250000000000	4178.46142578125000000000	4165.12792968750000000000	4161.02539062500000000000	4160.51269531250000000000	4206.66650390625000000000	4175.89746093750000000000	4164.10253906250000000000	4178.46142578125000000000	4213.33300781250000000000	4213.33300781250000000000	4184.61523437500000000000	4191.79492187500000000000	0.00000000000000000000	10253.00000000000000000000	10225.00000000000000000000	0.00000000000000000000	0.00000000000000000000	0.00000000000000000000	3585.00000000000000000000	497.00000000000000000000	4.00000000000000000000	4.00000000000000000000	4.00000000000000000000	4.00000000000000000000	4.00000000000000000000	4.00000000000000000000	4.00000000000000000000	4.00000000000000000000	4.00000000000000000000	4.00000000000000000000	4.00000000000000000000	4.00000000000000000000	4.00000000000000000000	4.00000000000000000000	4.00000000000000000000	4.00000000000000000000
25.00000000000000000000	0.00000000000000000000	4184.61523437500000000000	4181.53857421875000000000	4170.25634765625000000000	4178.97412109375000000000	4206.66650390625000000000	4207.69238281250000000000	4243.58984375000000000000	4195.38427734375000000000	4193.84619140625000000000	4208.20507812500000000000	4224.10253906250000000000	4217.94873046875000000000	4198.46142578125000000000	4198.46142578125000000000	0.00000000000000000000	10249.00000000000000000000	10225.00000000000000000000	0.00000000000000000000	0.00000000000000000000	0.00000000000000000000	3585.00000000000000000000	505.00000000000000000000	4.00000000000000000000	4.00000000000000000000	4.00000000000000000000	4.00000000000000000000	4.00000000000000000000	4.00000000000000000000	4.00000000000000000000	4.00000000000000000000	4.00000000000000000000	4.00000000000000000000	4.00000000000000000000	4.00000000000000000000	4.00000000000000000000	4.00000000000000000000	4.00000000000000000000	4.00000000000000000000
26.00000000000000000000	0.00000000000000000000	4182.56396484375000000000	4162.56396484375000000000	4183.07666015625000000000	4164.10253906250000000000	4184.10253906250000000000	4183.58984375000000000000	4226.66650390625000000000	4166.15380859375000000000	4171.79492187500000000000	4189.74365234375000000000	4186.66650390625000000000	4188.71777343750000000000	4160.51269531250000000000	4167.17919921875000000000	0.00000000000000000000	10249.00000000000000000000	10225.00000000000000000000	0.00000000000000000000	0.00000000000000000000	0.00000000000000000000	3585.00000000000000000000	512.00000000000000000000	4.00000000000000000000	4.00000000000000000000	4.00000000000000000000	4.00000000000000000000	4.00000000000000000000	4.00000000000000000000	4.00000000000000000000	4.00000000000000000000	4.00000000000000000000	4.00000000000000000000	4.00000000000000000000	4.00000000000000000000	4.00000000000000000000	4.00000000000000000000	4.00000000000000000000	4.00000000000000000000
27.00000000000000000000	0.00000000000000000000	4186.66650390625000000000	4183.58984375000000000000	4172.30761718750000000000	4181.53857421875000000000	4193.84619140625000000000	4182.05126953125000000000	4222.05126953125000000000	4168.71777343750000000000	4173.84619140625000000000	4189.74365234375000000000	4205.12792968750000000000	4202.05126953125000000000	4187.69238281250000000000	4186.66650390625000000000	0.00000000000000000000	10248.00000000000000000000	10225.00000000000000000000	0.00000000000000000000	0.00000000000000000000	0.00000000000000000000	3585.00000000000000000000	520.00000000000000000000	4.00000000000000000000	4.00000000000000000000	4.00000000000000000000	4.00000000000000000000	4.00000000000000000000	4.00000000000000000000	4.00000000000000000000	4.00000000000000000000	4.00000000000000000000	4.00000000000000000000	4.00000000000000000000	4.00000000000000000000	4.00000000000000000000	4.00000000000000000000	4.00000000000000000000	4.00000000000000000000
28.00000000000000000000	0.00000000000000000000	4188.71777343750000000000	4191.79492187500000000000	4165.64111328125000000000	4192.82031250000000000000	4196.41015625000000000000	4179.48730468750000000000	4206.66650390625000000000	4165.64111328125000000000	4160.51269531250000000000	4174.35888671875000000000	4212.30761718750000000000	4204.61523437500000000000	4203.58984375000000000000	4199.48730468750000000000	0.00000000000000000000	10248.00000000000000000000	10225.00000000000000000000	0.00000000000000000000	0.00000000000000000000	0.00000000000000000000	3585.00000000000000000000	528.00000000000000000000	4.00000000000000000000	4.00000000000000000000	4.00000000000000000000	4.00000000000000000000	4.00000000000000000000	4.00000000000000000000	4.00000000000000000000	4.00000000000000000000	4.00000000000000000000	4.00000000000000000000	4.00000000000000000000	4.00000000000000000000	4.00000000000000000000	4.00000000000000000000	4.00000000000000000000	4.00000000000000000000
29.00000000000000000000	0.00000000000000000000	4178.46142578125000000000	4167.17919921875000000000	4176.41015625000000000000	4173.84619140625000000000	4178.97412109375000000000	4169.74365234375000000000	4198.46142578125000000000	4154.35888671875000000000	4144.10253906250000000000	4152.30761718750000000000	4188.71777343750000000000	4188.20507812500000000000	4171.28173828125000000000	4176.92285156250000000000	0.00000000000000000000	10245.00000000000000000000	10225.00000000000000000000	0.00000000000000000000	0.00000000000000000000	0.00000000000000000000	3585.00000000000000000000	535.00000000000000000000	4.00000000000000000000	4.00000000000000000000	4.00000000000000000000	4.00000000000000000000	4.00000000000000000000	4.00000000000000000000	4.00000000000000000000	4.00000000000000000000	4.00000000000000000000	4.00000000000000000000	4.00000000000000000000	4.00000000000000000000	4.00000000000000000000	4.00000000000000000000	4.00000000000000000000	4.00000000000000000000
30.00000000000000000000	0.00000000000000000000	4172.82031250000000000000	4171.79492187500000000000	4165.64111328125000000000	4170.76904296875000000000	4194.35888671875000000000	4192.82031250000000000000	4227.17919921875000000000	4195.89746093750000000000	4195.38427734375000000000	4194.35888671875000000000	4213.33300781250000000000	4212.82031250000000000000	4176.92285156250000000000	4183.07666015625000000000	0.00000000000000000000	10245.00000000000000000000	10225.00000000000000000000	0.00000000000000000000	0.00000000000000000000	0.00000000000000000000	3585.00000000000000000000	543.00000000000000000000	4.00000000000000000000	4.00000000000000000000	4.00000000000000000000	4.00000000000000000000	4.00000000000000000000	4.00000000000000000000	4.00000000000000000000	4.00000000000000000000	4.00000000000000000000	4.00000000000000000000	4.00000000000000000000	4.00000000000000000000	4.00000000000000000000	4.00000000000000000000	4.00000000000000000000	4.00000000000000000000
31.00000000000000000000	0.00000000000000000000	4154.35888671875000000000	4118.97412109375000000000	4173.84619140625000000000	4134.87158203125000000000	4145.64111328125000000000	4154.87158203125000000000	4198.97412109375000000000	4168.71777343750000000000	4168.20507812500000000000	4172.30761718750000000000	4172.82031250000000000000	4180.00000000000000000000	4128.20507812500000000000	4141.53857421875000000000	0.00000000000000000000	10245.00000000000000000000	10226.00000000000000000000	0.00000000000000000000	0.00000000000000000000	0.00000000000000000000	3585.00000000000000000000	551.00000000000000000000	4.00000000000000000000	4.00000000000000000000	4.00000000000000000000	4.00000000000000000000	4.00000000000000000000	4.00000000000000000000	4.00000000000000000000	4.00000000000000000000	4.00000000000000000000	4.00000000000000000000	4.00000000000000000000	4.00000000000000000000	4.00000000000000000000	4.00000000000000000000	4.00000000000000000000	4.00000000000000000000
32.00000000000000000000	0.00000000000000000000	4158.46142578125000000000	4142.05126953125000000000	4171.28173828125000000000	4143.58984375000000000000	4172.82031250000000000000	4183.07666015625000000000	4216.92285156250000000000	4168.20507812500000000000	4162.56396484375000000000	4175.38427734375000000000	4176.41015625000000000000	4180.00000000000000000000	4142.05126953125000000000	4145.12792968750000000000	0.00000000000000000000	10245.00000000000000000000	10226.00000000000000000000	0.00000000000000000000	0.00000000000000000000	0.00000000000000000000	3585.00000000000000000000	559.00000000000000000000	4.00000000000000000000	4.00000000000000000000	4.00000000000000000000	4.00000000000000000000	4.00000000000000000000	4.00000000000000000000	4.00000000000000000000	4.00000000000000000000	4.00000000000000000000	4.00000000000000000000	4.00000000000000000000	4.00000000000000000000	4.00000000000000000000	4.00000000000000000000	4.00000000000000000000	4.00000000000000000000
33.00000000000000000000	0.00000000000000000000	4168.71777343750000000000	4181.53857421875000000000	4167.17919921875000000000	4163.58984375000000000000	4208.20507812500000000000	4210.25634765625000000000	4232.82031250000000000000	4168.71777343750000000000	4169.74365234375000000000	4186.66650390625000000000	4190.25634765625000000000	4193.33300781250000000000	4167.17919921875000000000	4158.46142578125000000000	0.00000000000000000000	10245.00000000000000000000	10225.00000000000000000000	0.00000000000000000000	0.00000000000000000000	0.00000000000000000000	3585.00000000000000000000	567.00000000000000000000	4.00000000000000000000	4.00000000000000000000	4.00000000000000000000	4.00000000000000000000	4.00000000000000000000	4.00000000000000000000	4.00000000000000000000	4.00000000000000000000	4.00000000000000000000	4.00000000000000000000	4.00000000000000000000	4.00000000000000000000	4.00000000000000000000	4.00000000000000000000	4.00000000000000000000	4.00000000000000000000
34.00000000000000000000	0.00000000000000000000	4171.28173828125000000000	4169.74365234375000000000	4180.00000000000000000000	4158.46142578125000000000	4178.46142578125000000000	4177.94873046875000000000	4210.25634765625000000000	4142.56396484375000000000	4147.17919921875000000000	4164.61523437500000000000	4175.89746093750000000000	4181.53857421875000000000	4154.35888671875000000000	4150.76904296875000000000	0.00000000000000000000	10245.00000000000000000000	10225.00000000000000000000	0.00000000000000000000	0.00000000000000000000	0.00000000000000000000	3585.00000000000000000000	576.00000000000000000000	4.00000000000000000000	4.00000000000000000000	4.00000000000000000000	4.00000000000000000000	4.00000000000000000000	4.00000000000000000000	4.00000000000000000000	4.00000000000000000000	4.00000000000000000000	4.00000000000000000000	4.00000000000000000000	4.00000000000000000000	4.00000000000000000000	4.00000000000000000000	4.00000000000000000000	4.00000000000000000000
35.00000000000000000000	0.00000000000000000000	4188.20507812500000000000	4194.87158203125000000000	4167.17919921875000000000	4183.07666015625000000000	4187.69238281250000000000	4183.58984375000000000000	4217.43603515625000000000	4181.02539062500000000000	4180.00000000000000000000	4194.35888671875000000000	4235.38427734375000000000	4225.12792968750000000000	4209.23046875000000000000	4202.05126953125000000000	0.00000000000000000000	10244.00000000000000000000	10226.00000000000000000000	0.00000000000000000000	0.00000000000000000000	0.00000000000000000000	3585.00000000000000000000	583.00000000000000000000	4.00000000000000000000	4.00000000000000000000	4.00000000000000000000	4.00000000000000000000	4.00000000000000000000	4.00000000000000000000	4.00000000000000000000	4.00000000000000000000	4.00000000000000000000	4.00000000000000000000	4.00000000000000000000	4.00000000000000000000	4.00000000000000000000	4.00000000000000000000	4.00000000000000000000	4.00000000000000000000
36.00000000000000000000	0.00000000000000000000	4179.48730468750000000000	4152.30761718750000000000	4170.76904296875000000000	4163.07666015625000000000	4146.66650390625000000000	4143.07666015625000000000	4180.00000000000000000000	4166.15380859375000000000	4156.92285156250000000000	4169.23046875000000000000	4226.15380859375000000000	4218.46142578125000000000	4195.38427734375000000000	4194.35888671875000000000	0.00000000000000000000	10244.00000000000000000000	10226.00000000000000000000	0.00000000000000000000	0.00000000000000000000	0.00000000000000000000	3585.00000000000000000000	592.00000000000000000000	4.00000000000000000000	4.00000000000000000000	4.00000000000000000000	4.00000000000000000000	4.00000000000000000000	4.00000000000000000000	4.00000000000000000000	4.00000000000000000000	4.00000000000000000000	4.00000000000000000000	4.00000000000000000000	4.00000000000000000000	4.00000000000000000000	4.00000000000000000000	4.00000000000000000000	4.00000000000000000000
37.00000000000000000000	0.00000000000000000000	4178.97412109375000000000	4160.00000000000000000000	4172.82031250000000000000	4161.53857421875000000000	4163.07666015625000000000	4160.51269531250000000000	4197.94873046875000000000	4173.84619140625000000000	4171.28173828125000000000	4180.51269531250000000000	4216.92285156250000000000	4216.92285156250000000000	4186.15380859375000000000	4184.10253906250000000000	0.00000000000000000000	10246.00000000000000000000	10226.00000000000000000000	0.00000000000000000000	0.00000000000000000000	0.00000000000000000000	3585.00000000000000000000	600.00000000000000000000	4.00000000000000000000	4.00000000000000000000	4.00000000000000000000	4.00000000000000000000	4.00000000000000000000	4.00000000000000000000	4.00000000000000000000	4.00000000000000000000	4.00000000000000000000	4.00000000000000000000	4.00000000000000000000	4.00000000000000000000	4.00000000000000000000	4.00000000000000000000	4.00000000000000000000	4.00000000000000000000
38.00000000000000000000	0.00000000000000000000	4186.15380859375000000000	4188.20507812500000000000	4172.30761718750000000000	4170.25634765625000000000	4193.33300781250000000000	4192.82031250000000000000	4227.17919921875000000000	4193.84619140625000000000	4203.58984375000000000000	4214.35888671875000000000	4218.46142578125000000000	4223.07666015625000000000	4182.05126953125000000000	4181.02539062500000000000	0.00000000000000000000	10246.00000000000000000000	10226.00000000000000000000	0.00000000000000000000	0.00000000000000000000	0.00000000000000000000	3585.00000000000000000000	608.00000000000000000000	4.00000000000000000000	4.00000000000000000000	4.00000000000000000000	4.00000000000000000000	4.00000000000000000000	4.00000000000000000000	4.00000000000000000000	4.00000000000000000000	4.00000000000000000000	4.00000000000000000000	4.00000000000000000000	4.00000000000000000000	4.00000000000000000000	4.00000000000000000000	4.00000000000000000000	4.00000000000000000000
39.00000000000000000000	0.00000000000000000000	4173.84619140625000000000	4161.53857421875000000000	4184.61523437500000000000	4148.71777343750000000000	4162.05126953125000000000	4166.15380859375000000000	4201.02539062500000000000	4161.02539062500000000000	4167.69238281250000000000	4178.97412109375000000000	4183.58984375000000000000	4190.25634765625000000000	4141.53857421875000000000	4153.33300781250000000000	0.00000000000000000000	10247.00000000000000000000	10226.00000000000000000000	0.00000000000000000000	0.00000000000000000000	0.00000000000000000000	3585.00000000000000000000	615.00000000000000000000	4.00000000000000000000	4.00000000000000000000	4.00000000000000000000	4.00000000000000000000	4.00000000000000000000	4.00000000000000000000	4.00000000000000000000	4.00000000000000000000	4.00000000000000000000	4.00000000000000000000	4.00000000000000000000	4.00000000000000000000	4.00000000000000000000	4.00000000000000000000	4.00000000000000000000	4.00000000000000000000
40.00000000000000000000	0.00000000000000000000	4181.02539062500000000000	4195.89746093750000000000	4169.74365234375000000000	4171.79492187500000000000	4193.84619140625000000000	4190.25634765625000000000	4213.84619140625000000000	4169.74365234375000000000	4173.33300781250000000000	4181.53857421875000000000	4208.71777343750000000000	4204.61523437500000000000	4180.51269531250000000000	4179.48730468750000000000	0.00000000000000000000	10247.00000000000000000000	10226.00000000000000000000	0.00000000000000000000	0.00000000000000000000	0.00000000000000000000	3585.00000000000000000000	623.00000000000000000000	4.00000000000000000000	4.00000000000000000000	4.00000000000000000000	4.00000000000000000000	4.00000000000000000000	4.00000000000000000000	4.00000000000000000000	4.00000000000000000000	4.00000000000000000000	4.00000000000000000000	4.00000000000000000000	4.00000000000000000000	4.00000000000000000000	4.00000000000000000000	4.00000000000000000000	4.00000000000000000000
41.00000000000000000000	0.00000000000000000000	4170.76904296875000000000	4170.25634765625000000000	4167.69238281250000000000	4163.07666015625000000000	4171.28173828125000000000	4164.10253906250000000000	4192.30761718750000000000	4135.38427734375000000000	4137.43603515625000000000	4148.20507812500000000000	4178.46142578125000000000	4184.61523437500000000000	4162.56396484375000000000	4157.94873046875000000000	0.00000000000000000000	10248.00000000000000000000	10225.00000000000000000000	0.00000000000000000000	0.00000000000000000000	0.00000000000000000000	3585.00000000000000000000	631.00000000000000000000	4.00000000000000000000	4.00000000000000000000	4.00000000000000000000	4.00000000000000000000	4.00000000000000000000	4.00000000000000000000	4.00000000000000000000	4.00000000000000000000	4.00000000000000000000	4.00000000000000000000	4.00000000000000000000	4.00000000000000000000	4.00000000000000000000	4.00000000000000000000	4.00000000000000000000	4.00000000000000000000
42.00000000000000000000	0.00000000000000000000	4158.46142578125000000000	4148.71777343750000000000	4165.64111328125000000000	4151.79492187500000000000	4155.89746093750000000000	4156.41015625000000000000	4188.71777343750000000000	4134.35888671875000000000	4133.84619140625000000000	4138.97412109375000000000	4172.30761718750000000000	4181.02539062500000000000	4146.15380859375000000000	4148.20507812500000000000	0.00000000000000000000	10248.00000000000000000000	10225.00000000000000000000	0.00000000000000000000	0.00000000000000000000	0.00000000000000000000	3585.00000000000000000000	638.00000000000000000000	4.00000000000000000000	4.00000000000000000000	4.00000000000000000000	4.00000000000000000000	4.00000000000000000000	4.00000000000000000000	4.00000000000000000000	4.00000000000000000000	4.00000000000000000000	4.00000000000000000000	4.00000000000000000000	4.00000000000000000000	4.00000000000000000000	4.00000000000000000000	4.00000000000000000000	4.00000000000000000000
43.00000000000000000000	0.00000000000000000000	4158.46142578125000000000	4144.10253906250000000000	4155.89746093750000000000	4148.71777343750000000000	4154.35888671875000000000	4160.51269531250000000000	4191.28173828125000000000	4163.58984375000000000000	4162.05126953125000000000	4161.53857421875000000000	4200.51269531250000000000	4202.05126953125000000000	4154.87158203125000000000	4161.53857421875000000000	0.00000000000000000000	10248.00000000000000000000	10225.00000000000000000000	0.00000000000000000000	0.00000000000000000000	0.00000000000000000000	3585.00000000000000000000	646.00000000000000000000	4.00000000000000000000	4.00000000000000000000	4.00000000000000000000	4.00000000000000000000	4.00000000000000000000	4.00000000000000000000	4.00000000000000000000	4.00000000000000000000	4.00000000000000000000	4.00000000000000000000	4.00000000000000000000	4.00000000000000000000	4.00000000000000000000	4.00000000000000000000	4.00000000000000000000	4.00000000000000000000
44.00000000000000000000	0.00000000000000000000	4150.76904296875000000000	4106.66650390625000000000	4171.28173828125000000000	4126.15380859375000000000	4120.00000000000000000000	4132.82031250000000000000	4175.38427734375000000000	4143.58984375000000000000	4137.94873046875000000000	4141.53857421875000000000	4180.51269531250000000000	4189.23046875000000000000	4127.69238281250000000000	4143.07666015625000000000	0.00000000000000000000	10248.00000000000000000000	10225.00000000000000000000	0.00000000000000000000	0.00000000000000000000	0.00000000000000000000	3585.00000000000000000000	654.00000000000000000000	4.00000000000000000000	4.00000000000000000000	4.00000000000000000000	4.00000000000000000000	4.00000000000000000000	4.00000000000000000000	4.00000000000000000000	4.00000000000000000000	4.00000000000000000000	4.00000000000000000000	4.00000000000000000000	4.00000000000000000000	4.00000000000000000000	4.00000000000000000000	4.00000000000000000000	4.00000000000000000000
45.00000000000000000000	0.00000000000000000000	4167.69238281250000000000	4166.15380859375000000000	4171.28173828125000000000	4160.51269531250000000000	4182.56396484375000000000	4192.30761718750000000000	4228.20507812500000000000	4180.51269531250000000000	4178.97412109375000000000	4186.66650390625000000000	4215.89746093750000000000	4220.51269531250000000000	4167.17919921875000000000	4173.84619140625000000000	0.00000000000000000000	10248.00000000000000000000	10226.00000000000000000000	0.00000000000000000000	0.00000000000000000000	0.00000000000000000000	3585.00000000000000000000	661.00000000000000000000	4.00000000000000000000	4.00000000000000000000	4.00000000000000000000	4.00000000000000000000	4.00000000000000000000	4.00000000000000000000	4.00000000000000000000	4.00000000000000000000	4.00000000000000000000	4.00000000000000000000	4.00000000000000000000	4.00000000000000000000	4.00000000000000000000	4.00000000000000000000	4.00000000000000000000	4.00000000000000000000
46.00000000000000000000	0.00000000000000000000	4165.64111328125000000000	4171.28173828125000000000	4174.87158203125000000000	4156.41015625000000000000	4179.48730468750000000000	4186.15380859375000000000	4213.84619140625000000000	4157.43603515625000000000	4164.61523437500000000000	4176.41015625000000000000	4182.56396484375000000000	4196.92285156250000000000	4140.00000000000000000000	4150.76904296875000000000	0.00000000000000000000	10248.00000000000000000000	10226.00000000000000000000	0.00000000000000000000	0.00000000000000000000	0.00000000000000000000	3585.00000000000000000000	670.00000000000000000000	4.00000000000000000000	4.00000000000000000000	4.00000000000000000000	4.00000000000000000000	4.00000000000000000000	4.00000000000000000000	4.00000000000000000000	4.00000000000000000000	4.00000000000000000000	4.00000000000000000000	4.00000000000000000000	4.00000000000000000000	4.00000000000000000000	4.00000000000000000000	4.00000000000000000000	4.00000000000000000000
47.00000000000000000000	0.00000000000000000000	4156.92285156250000000000	4146.15380859375000000000	4168.20507812500000000000	4144.61523437500000000000	4144.61523437500000000000	4145.64111328125000000000	4177.94873046875000000000	4121.53857421875000000000	4129.23046875000000000000	4141.02539062500000000000	4157.94873046875000000000	4174.35888671875000000000	4126.66650390625000000000	4138.97412109375000000000	0.00000000000000000000	10249.00000000000000000000	10227.00000000000000000000	0.00000000000000000000	0.00000000000000000000	0.00000000000000000000	3585.00000000000000000000	678.00000000000000000000	4.00000000000000000000	4.00000000000000000000	4.00000000000000000000	4.00000000000000000000	4.00000000000000000000	4.00000000000000000000	4.00000000000000000000	4.00000000000000000000	4.00000000000000000000	4.00000000000000000000	4.00000000000000000000	4.00000000000000000000	4.00000000000000000000	4.00000000000000000000	4.00000000000000000000	4.00000000000000000000
48.00000000000000000000	0.00000000000000000000	4171.79492187500000000000	4163.07666015625000000000	4157.43603515625000000000	4167.69238281250000000000	4154.35888671875000000000	4145.64111328125000000000	4178.46142578125000000000	4142.05126953125000000000	4142.05126953125000000000	4153.33300781250000000000	4205.12792968750000000000	4204.10253906250000000000	4180.51269531250000000000	4181.02539062500000000000	0.00000000000000000000	10249.00000000000000000000	10227.00000000000000000000	0.00000000000000000000	0.00000000000000000000	0.00000000000000000000	3585.00000000000000000000	686.00000000000000000000	4.00000000000000000000	4.00000000000000000000	4.00000000000000000000	4.00000000000000000000	4.00000000000000000000	4.00000000000000000000	4.00000000000000000000	4.00000000000000000000	4.00000000000000000000	4.00000000000000000000	4.00000000000000000000	4.00000000000000000000	4.00000000000000000000	4.00000000000000000000	4.00000000000000000000	4.00000000000000000000
49.00000000000000000000	0.00000000000000000000	4171.79492187500000000000	4146.15380859375000000000	4172.82031250000000000000	4155.38427734375000000000	4128.71777343750000000000	4123.07666015625000000000	4157.94873046875000000000	4124.61523437500000000000	4120.51269531250000000000	4130.25634765625000000000	4190.25634765625000000000	4191.28173828125000000000	4160.51269531250000000000	4166.15380859375000000000	0.00000000000000000000	10250.00000000000000000000	10228.00000000000000000000	0.00000000000000000000	0.00000000000000000000	0.00000000000000000000	3585.00000000000000000000	695.00000000000000000000	4.00000000000000000000	4.00000000000000000000	4.00000000000000000000	4.00000000000000000000	4.00000000000000000000	4.00000000000000000000	4.00000000000000000000	4.00000000000000000000	4.00000000000000000000	4.00000000000000000000	4.00000000000000000000	4.00000000000000000000	4.00000000000000000000	4.00000000000000000000	4.00000000000000000000	4.00000000000000000000
50.00000000000000000000	0.00000000000000000000	4175.38427734375000000000	4173.33300781250000000000	4168.20507812500000000000	4168.71777343750000000000	4157.43603515625000000000	4155.38427734375000000000	4187.69238281250000000000	4160.00000000000000000000	4160.00000000000000000000	4162.05126953125000000000	4212.82031250000000000000	4211.79492187500000000000	4175.89746093750000000000	4176.41015625000000000000	0.00000000000000000000	10250.00000000000000000000	10228.00000000000000000000	0.00000000000000000000	0.00000000000000000000	0.00000000000000000000	3585.00000000000000000000	703.00000000000000000000	4.00000000000000000000	4.00000000000000000000	4.00000000000000000000	4.00000000000000000000	4.00000000000000000000	4.00000000000000000000	4.00000000000000000000	4.00000000000000000000	4.00000000000000000000	4.00000000000000000000	4.00000000000000000000	4.00000000000000000000	4.00000000000000000000	4.00000000000000000000	4.00000000000000000000	4.00000000000000000000
51.00000000000000000000	0.00000000000000000000	4171.28173828125000000000	4154.87158203125000000000	4175.89746093750000000000	4157.94873046875000000000	4145.64111328125000000000	4151.28173828125000000000	4190.25634765625000000000	4171.28173828125000000000	4170.76904296875000000000	4165.64111328125000000000	4205.64111328125000000000	4208.20507812500000000000	4162.56396484375000000000	4166.66650390625000000000	0.00000000000000000000	10250.00000000000000000000	10230.00000000000000000000	0.00000000000000000000	0.00000000000000000000	0.00000000000000000000	3585.00000000000000000000	710.00000000000000000000	4.00000000000000000000	4.00000000000000000000	4.00000000000000000000	4.00000000000000000000	4.00000000000000000000	4.00000000000000000000	4.00000000000000000000	4.00000000000000000000	4.00000000000000000000	4.00000000000000000000	4.00000000000000000000	4.00000000000000000000	4.00000000000000000000	4.00000000000000000000	4.00000000000000000000	4.00000000000000000000
52.00000000000000000000	0.00000000000000000000	4169.23046875000000000000	4151.28173828125000000000	4183.07666015625000000000	4148.20507812500000000000	4143.07666015625000000000	4154.87158203125000000000	4194.35888671875000000000	4161.53857421875000000000	4163.07666015625000000000	4153.84619140625000000000	4186.15380859375000000000	4197.43603515625000000000	4146.15380859375000000000	4152.82031250000000000000	0.00000000000000000000	10250.00000000000000000000	10230.00000000000000000000	0.00000000000000000000	0.00000000000000000000	0.00000000000000000000	3585.00000000000000000000	718.00000000000000000000	4.00000000000000000000	4.00000000000000000000	4.00000000000000000000	4.00000000000000000000	4.00000000000000000000	4.00000000000000000000	4.00000000000000000000	4.00000000000000000000	4.00000000000000000000	4.00000000000000000000	4.00000000000000000000	4.00000000000000000000	4.00000000000000000000	4.00000000000000000000	4.00000000000000000000	4.00000000000000000000
53.00000000000000000000	0.00000000000000000000	4172.82031250000000000000	4189.23046875000000000000	4164.10253906250000000000	4166.66650390625000000000	4184.61523437500000000000	4191.79492187500000000000	4213.33300781250000000000	4163.58984375000000000000	4174.87158203125000000000	4167.17919921875000000000	4193.33300781250000000000	4204.61523437500000000000	4166.15380859375000000000	4162.05126953125000000000	0.00000000000000000000	10250.00000000000000000000	10230.00000000000000000000	0.00000000000000000000	0.00000000000000000000	0.00000000000000000000	3585.00000000000000000000	725.00000000000000000000	4.00000000000000000000	4.00000000000000000000	4.00000000000000000000	4.00000000000000000000	4.00000000000000000000	4.00000000000000000000	4.00000000000000000000	4.00000000000000000000	4.00000000000000000000	4.00000000000000000000	4.00000000000000000000	4.00000000000000000000	4.00000000000000000000	4.00000000000000000000	4.00000000000000000000	4.00000000000000000000
54.00000000000000000000	0.00000000000000000000	4154.35888671875000000000	4150.76904296875000000000	4169.23046875000000000000	4145.12792968750000000000	4156.92285156250000000000	4166.66650390625000000000	4186.15380859375000000000	4123.58984375000000000000	4128.71777343750000000000	4125.64111328125000000000	4153.84619140625000000000	4165.12792968750000000000	4128.71777343750000000000	4128.20507812500000000000	0.00000000000000000000	10250.00000000000000000000	10230.00000000000000000000	0.00000000000000000000	0.00000000000000000000	0.00000000000000000000	3585.00000000000000000000	733.00000000000000000000	4.00000000000000000000	4.00000000000000000000	4.00000000000000000000	4.00000000000000000000	4.00000000000000000000	4.00000000000000000000	4.00000000000000000000	4.00000000000000000000	4.00000000000000000000	4.00000000000000000000	4.00000000000000000000	4.00000000000000000000	4.00000000000000000000	4.00000000000000000000	4.00000000000000000000	4.00000000000000000000
55.00000000000000000000	0.00000000000000000000	4160.00000000000000000000	4163.07666015625000000000	4164.10253906250000000000	4161.02539062500000000000	4176.92285156250000000000	4188.71777343750000000000	4207.17919921875000000000	4161.53857421875000000000	4156.41015625000000000000	4144.10253906250000000000	4195.89746093750000000000	4194.35888671875000000000	4161.02539062500000000000	4157.43603515625000000000	0.00000000000000000000	10248.00000000000000000000	10230.00000000000000000000	0.00000000000000000000	0.00000000000000000000	0.00000000000000000000	3585.00000000000000000000	741.00000000000000000000	4.00000000000000000000	4.00000000000000000000	4.00000000000000000000	4.00000000000000000000	4.00000000000000000000	4.00000000000000000000	4.00000000000000000000	4.00000000000000000000	4.00000000000000000000	4.00000000000000000000	4.00000000000000000000	4.00000000000000000000	4.00000000000000000000	4.00000000000000000000	4.00000000000000000000	4.00000000000000000000
56.00000000000000000000	0.00000000000000000000	4167.69238281250000000000	4148.71777343750000000000	4164.61523437500000000000	4163.07666015625000000000	4158.46142578125000000000	4166.15380859375000000000	4188.71777343750000000000	4168.71777343750000000000	4161.02539062500000000000	4141.02539062500000000000	4214.87158203125000000000	4216.41015625000000000000	4172.30761718750000000000	4169.74365234375000000000	0.00000000000000000000	10248.00000000000000000000	10230.00000000000000000000	0.00000000000000000000	0.00000000000000000000	0.00000000000000000000	3585.00000000000000000000	749.00000000000000000000	4.00000000000000000000	4.00000000000000000000	4.00000000000000000000	4.00000000000000000000	4.00000000000000000000	4.00000000000000000000	4.00000000000000000000	4.00000000000000000000	4.00000000000000000000	4.00000000000000000000	4.00000000000000000000	4.00000000000000000000	4.00000000000000000000	4.00000000000000000000	4.00000000000000000000	4.00000000000000000000
57.00000000000000000000	0.00000000000000000000	4168.71777343750000000000	4132.82031250000000000000	4175.38427734375000000000	4158.97412109375000000000	4137.43603515625000000000	4145.64111328125000000000	4175.89746093750000000000	4147.17919921875000000000	4139.48730468750000000000	4125.64111328125000000000	4196.41015625000000000000	4205.64111328125000000000	4153.84619140625000000000	4157.94873046875000000000	0.00000000000000000000	10247.00000000000000000000	10229.00000000000000000000	0.00000000000000000000	0.00000000000000000000	0.00000000000000000000	3585.00000000000000000000	757.00000000000000000000	4.00000000000000000000	4.00000000000000000000	4.00000000000000000000	4.00000000000000000000	4.00000000000000000000	4.00000000000000000000	4.00000000000000000000	4.00000000000000000000	4.00000000000000000000	4.00000000000000000000	4.00000000000000000000	4.00000000000000000000	4.00000000000000000000	4.00000000000000000000	4.00000000000000000000	4.00000000000000000000
58.00000000000000000000	0.00000000000000000000	4181.02539062500000000000	4180.00000000000000000000	4172.30761718750000000000	4181.53857421875000000000	4188.20507812500000000000	4196.92285156250000000000	4223.07666015625000000000	4182.56396484375000000000	4184.61523437500000000000	4177.94873046875000000000	4217.43603515625000000000	4225.12792968750000000000	4175.38427734375000000000	4178.97412109375000000000	0.00000000000000000000	10247.00000000000000000000	10229.00000000000000000000	0.00000000000000000000	0.00000000000000000000	0.00000000000000000000	3585.00000000000000000000	765.00000000000000000000	4.00000000000000000000	4.00000000000000000000	4.00000000000000000000	4.00000000000000000000	4.00000000000000000000	4.00000000000000000000	4.00000000000000000000	4.00000000000000000000	4.00000000000000000000	4.00000000000000000000	4.00000000000000000000	4.00000000000000000000	4.00000000000000000000	4.00000000000000000000	4.00000000000000000000	4.00000000000000000000
59.00000000000000000000	0.00000000000000000000	4172.82031250000000000000	4160.51269531250000000000	4187.69238281250000000000	4158.46142578125000000000	4164.10253906250000000000	4174.35888671875000000000	4207.17919921875000000000	4164.10253906250000000000	4171.28173828125000000000	4164.61523437500000000000	4185.64111328125000000000	4204.61523437500000000000	4143.07666015625000000000	4153.33300781250000000000	0.00000000000000000000	10245.00000000000000000000	10230.00000000000000000000	0.00000000000000000000	0.00000000000000000000	0.00000000000000000000	3585.00000000000000000000	773.00000000000000000000	4.00000000000000000000	4.00000000000000000000	4.00000000000000000000	4.00000000000000000000	4.00000000000000000000	4.00000000000000000000	4.00000000000000000000	4.00000000000000000000	4.00000000000000000000	4.00000000000000000000	4.00000000000000000000	4.00000000000000000000	4.00000000000000000000	4.00000000000000000000	4.00000000000000000000	4.00000000000000000000
60.00000000000000000000	0.00000000000000000000	4181.02539062500000000000	4187.69238281250000000000	4176.92285156250000000000	4181.02539062500000000000	4177.43603515625000000000	4178.97412109375000000000	4205.12792968750000000000	4166.66650390625000000000	4172.82031250000000000000	4164.61523437500000000000	4208.71777343750000000000	4218.46142578125000000000	4179.48730468750000000000	4177.94873046875000000000	0.00000000000000000000	10245.00000000000000000000	10230.00000000000000000000	0.00000000000000000000	0.00000000000000000000	0.00000000000000000000	3585.00000000000000000000	781.00000000000000000000	4.00000000000000000000	4.00000000000000000000	4.00000000000000000000	4.00000000000000000000	4.00000000000000000000	4.00000000000000000000	4.00000000000000000000	4.00000000000000000000	4.00000000000000000000	4.00000000000000000000	4.00000000000000000000	4.00000000000000000000	4.00000000000000000000	4.00000000000000000000	4.00000000000000000000	4.00000000000000000000
61.00000000000000000000	0.00000000000000000000	4187.69238281250000000000	4201.53857421875000000000	4163.58984375000000000000	4198.97412109375000000000	4180.51269531250000000000	4174.87158203125000000000	4187.69238281250000000000	4147.69238281250000000000	4150.76904296875000000000	4147.17919921875000000000	4212.82031250000000000000	4211.79492187500000000000	4195.38427734375000000000	4188.71777343750000000000	0.00000000000000000000	10244.00000000000000000000	10228.00000000000000000000	0.00000000000000000000	0.00000000000000000000	0.00000000000000000000	3585.00000000000000000000	788.00000000000000000000	4.00000000000000000000	4.00000000000000000000	4.00000000000000000000	4.00000000000000000000	4.00000000000000000000	4.00000000000000000000	4.00000000000000000000	4.00000000000000000000	4.00000000000000000000	4.00000000000000000000	4.00000000000000000000	4.00000000000000000000	4.00000000000000000000	4.00000000000000000000	4.00000000000000000000	4.00000000000000000000
62.00000000000000000000	0.00000000000000000000	4182.56396484375000000000	4178.97412109375000000000	4175.38427734375000000000	4178.97412109375000000000	4159.48730468750000000000	4156.41015625000000000000	4175.38427734375000000000	4133.33300781250000000000	4132.82031250000000000000	4122.56396484375000000000	4193.84619140625000000000	4195.89746093750000000000	4168.20507812500000000000	4168.20507812500000000000	0.00000000000000000000	10244.00000000000000000000	10228.00000000000000000000	0.00000000000000000000	0.00000000000000000000	0.00000000000000000000	3585.00000000000000000000	797.00000000000000000000	4.00000000000000000000	4.00000000000000000000	4.00000000000000000000	4.00000000000000000000	4.00000000000000000000	4.00000000000000000000	4.00000000000000000000	4.00000000000000000000	4.00000000000000000000	4.00000000000000000000	4.00000000000000000000	4.00000000000000000000	4.00000000000000000000	4.00000000000000000000	4.00000000000000000000	4.00000000000000000000
63.00000000000000000000	0.00000000000000000000	4188.20507812500000000000	4193.33300781250000000000	4170.25634765625000000000	4186.66650390625000000000	4182.05126953125000000000	4184.61523437500000000000	4208.71777343750000000000	4194.87158203125000000000	4193.84619140625000000000	4174.35888671875000000000	4242.05126953125000000000	4243.07666015625000000000	4200.51269531250000000000	4196.92285156250000000000	0.00000000000000000000	10244.00000000000000000000	10228.00000000000000000000	0.00000000000000000000	0.00000000000000000000	0.00000000000000000000	3585.00000000000000000000	805.00000000000000000000	4.00000000000000000000	4.00000000000000000000	4.00000000000000000000	4.00000000000000000000	4.00000000000000000000	4.00000000000000000000	4.00000000000000000000	4.00000000000000000000	4.00000000000000000000	4.00000000000000000000	4.00000000000000000000	4.00000000000000000000	4.00000000000000000000	4.00000000000000000000	4.00000000000000000000	4.00000000000000000000
64.00000000000000000000	0.00000000000000000000	4167.17919921875000000000	4138.97412109375000000000	4174.87158203125000000000	4158.46142578125000000000	4132.30761718750000000000	4148.71777343750000000000	4178.97412109375000000000	4171.79492187500000000000	4168.71777343750000000000	4156.92285156250000000000	4205.64111328125000000000	4218.46142578125000000000	4155.38427734375000000000	4162.56396484375000000000	882.00000000000000000000	10244.00000000000000000000	10228.00000000000000000000	0.00000000000000000000	0.00000000000000000000	0.00000000000000000000	3585.00000000000000000000	812.00000000000000000000	4.00000000000000000000	4.00000000000000000000	4.00000000000000000000	4.00000000000000000000	4.00000000000000000000	4.00000000000000000000	4.00000000000000000000	4.00000000000000000000	4.00000000000000000000	4.00000000000000000000	4.00000000000000000000	4.00000000000000000000	4.00000000000000000000	4.00000000000000000000	4.00000000000000000000	4.00000000000000000000
65.00000000000000000000	0.00000000000000000000	4156.41015625000000000000	4147.17919921875000000000	4168.71777343750000000000	4158.97412109375000000000	4149.23046875000000000000	4166.15380859375000000000	4193.84619140625000000000	4154.35888671875000000000	4158.46142578125000000000	4150.76904296875000000000	4189.74365234375000000000	4197.43603515625000000000	4141.53857421875000000000	4146.66650390625000000000	2437.00000000000000000000	10244.00000000000000000000	10228.00000000000000000000	0.00000000000000000000	0.00000000000000000000	0.00000000000000000000	3585.00000000000000000000	820.00000000000000000000	4.00000000000000000000	4.00000000000000000000	4.00000000000000000000	4.00000000000000000000	4.00000000000000000000	4.00000000000000000000	4.00000000000000000000	4.00000000000000000000	4.00000000000000000000	4.00000000000000000000	4.00000000000000000000	4.00000000000000000000	4.00000000000000000000	4.00000000000000000000	4.00000000000000000000	4.00000000000000000000
66.00000000000000000000	0.00000000000000000000	4165.12792968750000000000	4183.07666015625000000000	4168.71777343750000000000	4172.82031250000000000000	4189.74365234375000000000	4197.43603515625000000000	4222.05126953125000000000	4155.89746093750000000000	4169.23046875000000000000	4161.53857421875000000000	4196.41015625000000000000	4195.89746093750000000000	4154.35888671875000000000	4148.20507812500000000000	2122.00000000000000000000	10244.00000000000000000000	10228.00000000000000000000	0.00000000000000000000	0.00000000000000000000	0.00000000000000000000	3585.00000000000000000000	829.00000000000000000000	4.00000000000000000000	4.00000000000000000000	4.00000000000000000000	4.00000000000000000000	4.00000000000000000000	4.00000000000000000000	4.00000000000000000000	4.00000000000000000000	4.00000000000000000000	4.00000000000000000000	4.00000000000000000000	4.00000000000000000000	4.00000000000000000000	4.00000000000000000000	4.00000000000000000000	4.00000000000000000000
67.00000000000000000000	0.00000000000000000000	4164.61523437500000000000	4165.64111328125000000000	4180.00000000000000000000	4166.15380859375000000000	4171.28173828125000000000	4184.10253906250000000000	4210.76904296875000000000	4142.56396484375000000000	4151.79492187500000000000	4145.64111328125000000000	4184.10253906250000000000	4186.66650390625000000000	4144.61523437500000000000	4139.48730468750000000000	3449.00000000000000000000	10245.00000000000000000000	10228.00000000000000000000	0.00000000000000000000	0.00000000000000000000	0.00000000000000000000	3585.00000000000000000000	836.00000000000000000000	4.00000000000000000000	4.00000000000000000000	4.00000000000000000000	4.00000000000000000000	4.00000000000000000000	4.00000000000000000000	4.00000000000000000000	4.00000000000000000000	4.00000000000000000000	4.00000000000000000000	4.00000000000000000000	4.00000000000000000000	4.00000000000000000000	4.00000000000000000000	4.00000000000000000000	4.00000000000000000000
68.00000000000000000000	0.00000000000000000000	4175.38427734375000000000	4181.53857421875000000000	4164.10253906250000000000	4192.30761718750000000000	4188.20507812500000000000	4204.61523437500000000000	4220.00000000000000000000	4183.07666015625000000000	4185.12792968750000000000	4173.33300781250000000000	4235.38427734375000000000	4231.28173828125000000000	4195.38427734375000000000	4186.66650390625000000000	3528.00000000000000000000	10245.00000000000000000000	10228.00000000000000000000	0.00000000000000000000	0.00000000000000000000	0.00000000000000000000	3585.00000000000000000000	845.00000000000000000000	4.00000000000000000000	4.00000000000000000000	4.00000000000000000000	4.00000000000000000000	4.00000000000000000000	4.00000000000000000000	4.00000000000000000000	4.00000000000000000000	4.00000000000000000000	4.00000000000000000000	4.00000000000000000000	4.00000000000000000000	4.00000000000000000000	4.00000000000000000000	4.00000000000000000000	4.00000000000000000000
69.00000000000000000000	0.00000000000000000000	4181.53857421875000000000	4163.58984375000000000000	4172.30761718750000000000	4188.71777343750000000000	4162.05126953125000000000	4171.28173828125000000000	4192.30761718750000000000	4170.76904296875000000000	4168.71777343750000000000	4151.79492187500000000000	4233.33300781250000000000	4232.82031250000000000000	4188.71777343750000000000	4190.76904296875000000000	3334.00000000000000000000	10246.00000000000000000000	10226.00000000000000000000	0.00000000000000000000	0.00000000000000000000	0.00000000000000000000	3585.00000000000000000000	853.00000000000000000000	4.00000000000000000000	4.00000000000000000000	4.00000000000000000000	4.00000000000000000000	4.00000000000000000000	4.00000000000000000000	4.00000000000000000000	4.00000000000000000000	4.00000000000000000000	4.00000000000000000000	4.00000000000000000000	4.00000000000000000000	4.00000000000000000000	4.00000000000000000000	4.00000000000000000000	4.00000000000000000000
70.00000000000000000000	0.00000000000000000000	4194.35888671875000000000	4188.71777343750000000000	4177.43603515625000000000	4200.51269531250000000000	4183.07666015625000000000	4188.71777343750000000000	4216.92285156250000000000	4187.69238281250000000000	4189.74365234375000000000	4173.33300781250000000000	4244.10253906250000000000	4247.69238281250000000000	4198.46142578125000000000	4203.58984375000000000000	3050.00000000000000000000	10246.00000000000000000000	10226.00000000000000000000	0.00000000000000000000	0.00000000000000000000	0.00000000000000000000	3585.00000000000000000000	860.00000000000000000000	4.00000000000000000000	4.00000000000000000000	4.00000000000000000000	4.00000000000000000000	4.00000000000000000000	4.00000000000000000000	4.00000000000000000000	4.00000000000000000000	4.00000000000000000000	4.00000000000000000000	4.00000000000000000000	4.00000000000000000000	4.00000000000000000000	4.00000000000000000000	4.00000000000000000000	4.00000000000000000000
71.00000000000000000000	0.00000000000000000000	4190.25634765625000000000	4195.38427734375000000000	4174.35888671875000000000	4200.51269531250000000000	4200.51269531250000000000	4216.41015625000000000000	4237.43603515625000000000	4213.84619140625000000000	4221.53857421875000000000	4209.23046875000000000000	4245.64111328125000000000	4253.84619140625000000000	4197.43603515625000000000	4198.97412109375000000000	3128.00000000000000000000	10248.00000000000000000000	10226.00000000000000000000	0.00000000000000000000	0.00000000000000000000	0.00000000000000000000	3585.00000000000000000000	868.00000000000000000000	4.00000000000000000000	4.00000000000000000000	4.00000000000000000000	4.00000000000000000000	4.00000000000000000000	4.00000000000000000000	4.00000000000000000000	4.00000000000000000000	4.00000000000000000000	4.00000000000000000000	4.00000000000000000000	4.00000000000000000000	4.00000000000000000000	4.00000000000000000000	4.00000000000000000000	4.00000000000000000000
72.00000000000000000000	0.00000000000000000000	4172.82031250000000000000	4161.53857421875000000000	4186.15380859375000000000	4171.28173828125000000000	4167.17919921875000000000	4187.69238281250000000000	4207.17919921875000000000	4182.56396484375000000000	4187.17919921875000000000	4175.38427734375000000000	4203.58984375000000000000	4214.87158203125000000000	4153.33300781250000000000	4158.46142578125000000000	3286.00000000000000000000	10248.00000000000000000000	10226.00000000000000000000	0.00000000000000000000	0.00000000000000000000	0.00000000000000000000	3585.00000000000000000000	876.00000000000000000000	4.00000000000000000000	4.00000000000000000000	4.00000000000000000000	4.00000000000000000000	4.00000000000000000000	4.00000000000000000000	4.00000000000000000000	4.00000000000000000000	4.00000000000000000000	4.00000000000000000000	4.00000000000000000000	4.00000000000000000000	4.00000000000000000000	4.00000000000000000000	4.00000000000000000000	4.00000000000000000000
73.00000000000000000000	0.00000000000000000000	4193.33300781250000000000	4222.56396484375000000000	4173.84619140625000000000	4203.58984375000000000000	4217.43603515625000000000	4218.46142578125000000000	4230.76904296875000000000	4194.87158203125000000000	4201.02539062500000000000	4190.76904296875000000000	4233.33300781250000000000	4232.82031250000000000000	4200.00000000000000000000	4189.74365234375000000000	3092.00000000000000000000	10250.00000000000000000000	10227.00000000000000000000	0.00000000000000000000	0.00000000000000000000	0.00000000000000000000	3585.00000000000000000000	883.00000000000000000000	4.00000000000000000000	4.00000000000000000000	4.00000000000000000000	4.00000000000000000000	4.00000000000000000000	4.00000000000000000000	4.00000000000000000000	4.00000000000000000000	4.00000000000000000000	4.00000000000000000000	4.00000000000000000000	4.00000000000000000000	4.00000000000000000000	4.00000000000000000000	4.00000000000000000000	4.00000000000000000000
74.00000000000000000000	0.00000000000000000000	4192.82031250000000000000	4215.38427734375000000000	4176.41015625000000000000	4202.56396484375000000000	4212.30761718750000000000	4209.23046875000000000000	4220.51269531250000000000	4166.15380859375000000000	4174.87158203125000000000	4173.84619140625000000000	4214.87158203125000000000	4214.87158203125000000000	4196.41015625000000000000	4181.02539062500000000000	3406.00000000000000000000	10250.00000000000000000000	10227.00000000000000000000	0.00000000000000000000	0.00000000000000000000	0.00000000000000000000	3585.00000000000000000000	892.00000000000000000000	4.00000000000000000000	4.00000000000000000000	4.00000000000000000000	4.00000000000000000000	4.00000000000000000000	4.00000000000000000000	4.00000000000000000000	4.00000000000000000000	4.00000000000000000000	4.00000000000000000000	4.00000000000000000000	4.00000000000000000000	4.00000000000000000000	4.00000000000000000000	4.00000000000000000000	4.00000000000000000000
75.00000000000000000000	0.00000000000000000000	4180.51269531250000000000	4197.43603515625000000000	4174.87158203125000000000	4195.38427734375000000000	4200.51269531250000000000	4208.20507812500000000000	4218.46142578125000000000	4171.28173828125000000000	4177.94873046875000000000	4174.87158203125000000000	4227.69238281250000000000	4214.87158203125000000000	4196.92285156250000000000	4178.97412109375000000000	2982.00000000000000000000	10248.00000000000000000000	10226.00000000000000000000	0.00000000000000000000	0.00000000000000000000	0.00000000000000000000	3585.00000000000000000000	900.00000000000000000000	4.00000000000000000000	4.00000000000000000000	4.00000000000000000000	4.00000000000000000000	4.00000000000000000000	4.00000000000000000000	4.00000000000000000000	4.00000000000000000000	4.00000000000000000000	4.00000000000000000000	4.00000000000000000000	4.00000000000000000000	4.00000000000000000000	4.00000000000000000000	4.00000000000000000000	4.00000000000000000000
76.00000000000000000000	0.00000000000000000000	4187.17919921875000000000	4207.17919921875000000000	4167.69238281250000000000	4205.12792968750000000000	4204.10253906250000000000	4213.84619140625000000000	4224.10253906250000000000	4212.82031250000000000000	4216.41015625000000000000	4204.61523437500000000000	4274.87158203125000000000	4251.28173828125000000000	4227.17919921875000000000	4208.71777343750000000000	3292.00000000000000000000	10248.00000000000000000000	10226.00000000000000000000	0.00000000000000000000	0.00000000000000000000	0.00000000000000000000	3585.00000000000000000000	908.00000000000000000000	4.00000000000000000000	4.00000000000000000000	4.00000000000000000000	4.00000000000000000000	4.00000000000000000000	4.00000000000000000000	4.00000000000000000000	4.00000000000000000000	4.00000000000000000000	4.00000000000000000000	4.00000000000000000000	4.00000000000000000000	4.00000000000000000000	4.00000000000000000000	4.00000000000000000000	4.00000000000000000000
77.00000000000000000000	0.00000000000000000000	4185.12792968750000000000	4174.35888671875000000000	4183.07666015625000000000	4187.17919921875000000000	4176.41015625000000000000	4188.20507812500000000000	4210.25634765625000000000	4196.92285156250000000000	4197.94873046875000000000	4189.23046875000000000000	4250.76904296875000000000	4235.89746093750000000000	4205.12792968750000000000	4194.87158203125000000000	2966.00000000000000000000	10249.00000000000000000000	10225.00000000000000000000	0.00000000000000000000	0.00000000000000000000	0.00000000000000000000	3585.00000000000000000000	915.00000000000000000000	4.00000000000000000000	4.00000000000000000000	4.00000000000000000000	4.00000000000000000000	4.00000000000000000000	4.00000000000000000000	4.00000000000000000000	4.00000000000000000000	4.00000000000000000000	4.00000000000000000000	4.00000000000000000000	4.00000000000000000000	4.00000000000000000000	4.00000000000000000000	4.00000000000000000000	4.00000000000000000000
78.00000000000000000000	0.00000000000000000000	4191.28173828125000000000	4209.74365234375000000000	4175.38427734375000000000	4203.58984375000000000000	4229.74365234375000000000	4243.58984375000000000000	4259.48730468750000000000	4223.58984375000000000000	4232.82031250000000000000	4230.25634765625000000000	4265.64111328125000000000	4244.61523437500000000000	4226.66650390625000000000	4203.07666015625000000000	3406.00000000000000000000	10249.00000000000000000000	10225.00000000000000000000	0.00000000000000000000	0.00000000000000000000	0.00000000000000000000	3585.00000000000000000000	923.00000000000000000000	4.00000000000000000000	4.00000000000000000000	4.00000000000000000000	4.00000000000000000000	4.00000000000000000000	4.00000000000000000000	4.00000000000000000000	4.00000000000000000000	4.00000000000000000000	4.00000000000000000000	4.00000000000000000000	4.00000000000000000000	4.00000000000000000000	4.00000000000000000000	4.00000000000000000000	4.00000000000000000000
79.00000000000000000000	0.00000000000000000000	4184.10253906250000000000	4206.15380859375000000000	4180.00000000000000000000	4191.28173828125000000000	4223.58984375000000000000	4244.61523437500000000000	4259.48730468750000000000	4213.84619140625000000000	4224.61523437500000000000	4227.69238281250000000000	4241.53857421875000000000	4224.10253906250000000000	4194.87158203125000000000	4173.33300781250000000000	2982.00000000000000000000	10248.00000000000000000000	10225.00000000000000000000	0.00000000000000000000	0.00000000000000000000	0.00000000000000000000	3585.00000000000000000000	930.00000000000000000000	4.00000000000000000000	4.00000000000000000000	4.00000000000000000000	4.00000000000000000000	4.00000000000000000000	4.00000000000000000000	4.00000000000000000000	4.00000000000000000000	4.00000000000000000000	4.00000000000000000000	4.00000000000000000000	4.00000000000000000000	4.00000000000000000000	4.00000000000000000000	4.00000000000000000000	4.00000000000000000000
80.00000000000000000000	0.00000000000000000000	4190.76904296875000000000	4213.33300781250000000000	4187.17919921875000000000	4195.38427734375000000000	4213.33300781250000000000	4230.76904296875000000000	4249.74365234375000000000	4208.71777343750000000000	4215.38427734375000000000	4216.92285156250000000000	4244.10253906250000000000	4229.23046875000000000000	4202.05126953125000000000	4187.17919921875000000000	3292.00000000000000000000	10248.00000000000000000000	10225.00000000000000000000	0.00000000000000000000	0.00000000000000000000	0.00000000000000000000	3585.00000000000000000000	937.00000000000000000000	4.00000000000000000000	4.00000000000000000000	4.00000000000000000000	4.00000000000000000000	4.00000000000000000000	4.00000000000000000000	4.00000000000000000000	4.00000000000000000000	4.00000000000000000000	4.00000000000000000000	4.00000000000000000000	4.00000000000000000000	4.00000000000000000000	4.00000000000000000000	4.00000000000000000000	4.00000000000000000000
81.00000000000000000000	0.00000000000000000000	4215.38427734375000000000	4250.25634765625000000000	4175.89746093750000000000	4230.25634765625000000000	4246.66650390625000000000	4245.12792968750000000000	4255.89746093750000000000	4230.25634765625000000000	4240.51269531250000000000	4237.43603515625000000000	4294.35888671875000000000	4267.69238281250000000000	4270.76904296875000000000	4242.56396484375000000000	2966.00000000000000000000	10246.00000000000000000000	10224.00000000000000000000	0.00000000000000000000	0.00000000000000000000	0.00000000000000000000	3585.00000000000000000000	945.00000000000000000000	4.00000000000000000000	4.00000000000000000000	4.00000000000000000000	4.00000000000000000000	4.00000000000000000000	4.00000000000000000000	4.00000000000000000000	4.00000000000000000000	4.00000000000000000000	4.00000000000000000000	4.00000000000000000000	4.00000000000000000000	4.00000000000000000000	4.00000000000000000000	4.00000000000000000000	4.00000000000000000000
82.00000000000000000000	0.00000000000000000000	4209.23046875000000000000	4224.10253906250000000000	4183.07666015625000000000	4215.38427734375000000000	4222.05126953125000000000	4217.94873046875000000000	4229.74365234375000000000	4204.61523437500000000000	4209.74365234375000000000	4207.17919921875000000000	4264.10253906250000000000	4243.07666015625000000000	4243.07666015625000000000	4218.46142578125000000000	3406.00000000000000000000	10246.00000000000000000000	10224.00000000000000000000	0.00000000000000000000	0.00000000000000000000	0.00000000000000000000	3585.00000000000000000000	953.00000000000000000000	4.00000000000000000000	4.00000000000000000000	4.00000000000000000000	4.00000000000000000000	4.00000000000000000000	4.00000000000000000000	4.00000000000000000000	4.00000000000000000000	4.00000000000000000000	4.00000000000000000000	4.00000000000000000000	4.00000000000000000000	4.00000000000000000000	4.00000000000000000000	4.00000000000000000000	4.00000000000000000000
83.00000000000000000000	0.00000000000000000000	4208.20507812500000000000	4240.51269531250000000000	4177.43603515625000000000	4222.05126953125000000000	4239.48730468750000000000	4246.66650390625000000000	4262.05126953125000000000	4247.17919921875000000000	4245.12792968750000000000	4241.02539062500000000000	4267.17919921875000000000	4260.51269531250000000000	4242.05126953125000000000	4225.64111328125000000000	2982.00000000000000000000	10248.00000000000000000000	10224.00000000000000000000	0.00000000000000000000	0.00000000000000000000	0.00000000000000000000	3585.00000000000000000000	961.00000000000000000000	4.00000000000000000000	4.00000000000000000000	4.00000000000000000000	4.00000000000000000000	4.00000000000000000000	4.00000000000000000000	4.00000000000000000000	4.00000000000000000000	4.00000000000000000000	4.00000000000000000000	4.00000000000000000000	4.00000000000000000000	4.00000000000000000000	4.00000000000000000000	4.00000000000000000000	4.00000000000000000000
84.00000000000000000000	0.00000000000000000000	4202.56396484375000000000	4213.84619140625000000000	4183.07666015625000000000	4209.23046875000000000000	4213.33300781250000000000	4228.20507812500000000000	4254.87158203125000000000	4255.38427734375000000000	4249.23046875000000000000	4246.15380859375000000000	4237.94873046875000000000	4260.00000000000000000000	4223.07666015625000000000	4219.48730468750000000000	3292.00000000000000000000	10248.00000000000000000000	10224.00000000000000000000	0.00000000000000000000	0.00000000000000000000	0.00000000000000000000	3585.00000000000000000000	970.00000000000000000000	4.00000000000000000000	4.00000000000000000000	4.00000000000000000000	4.00000000000000000000	4.00000000000000000000	4.00000000000000000000	4.00000000000000000000	4.00000000000000000000	4.00000000000000000000	4.00000000000000000000	4.00000000000000000000	4.00000000000000000000	4.00000000000000000000	4.00000000000000000000	4.00000000000000000000	4.00000000000000000000
85.00000000000000000000	0.00000000000000000000	4203.07666015625000000000	4210.76904296875000000000	4189.23046875000000000000	4202.56396484375000000000	4209.74365234375000000000	4224.10253906250000000000	4250.76904296875000000000	4237.43603515625000000000	4229.74365234375000000000	4229.74365234375000000000	4211.79492187500000000000	4246.66650390625000000000	4216.41015625000000000000	4210.25634765625000000000	2966.00000000000000000000	10247.00000000000000000000	10224.00000000000000000000	0.00000000000000000000	0.00000000000000000000	0.00000000000000000000	3585.00000000000000000000	978.00000000000000000000	4.00000000000000000000	4.00000000000000000000	4.00000000000000000000	4.00000000000000000000	4.00000000000000000000	4.00000000000000000000	4.00000000000000000000	4.00000000000000000000	4.00000000000000000000	4.00000000000000000000	4.00000000000000000000	4.00000000000000000000	4.00000000000000000000	4.00000000000000000000	4.00000000000000000000	4.00000000000000000000
86.00000000000000000000	0.00000000000000000000	4218.46142578125000000000	4265.12792968750000000000	4177.43603515625000000000	4227.69238281250000000000	4269.23046875000000000000	4278.46142578125000000000	4288.71777343750000000000	4251.79492187500000000000	4254.35888671875000000000	4258.97412109375000000000	4235.38427734375000000000	4257.43603515625000000000	4246.15380859375000000000	4227.69238281250000000000	3406.00000000000000000000	10247.00000000000000000000	10224.00000000000000000000	0.00000000000000000000	0.00000000000000000000	0.00000000000000000000	3585.00000000000000000000	986.00000000000000000000	4.00000000000000000000	4.00000000000000000000	4.00000000000000000000	4.00000000000000000000	4.00000000000000000000	4.00000000000000000000	4.00000000000000000000	4.00000000000000000000	4.00000000000000000000	4.00000000000000000000	4.00000000000000000000	4.00000000000000000000	4.00000000000000000000	4.00000000000000000000	4.00000000000000000000	4.00000000000000000000
87.00000000000000000000	0.00000000000000000000	4207.17919921875000000000	4234.87158203125000000000	4186.66650390625000000000	4206.66650390625000000000	4242.05126953125000000000	4255.38427734375000000000	4270.25634765625000000000	4215.38427734375000000000	4227.69238281250000000000	4234.35888671875000000000	4207.69238281250000000000	4220.51269531250000000000	4209.23046875000000000000	4197.94873046875000000000	2982.00000000000000000000	10243.00000000000000000000	10225.00000000000000000000	0.00000000000000000000	0.00000000000000000000	0.00000000000000000000	3585.00000000000000000000	995.00000000000000000000	4.00000000000000000000	4.00000000000000000000	4.00000000000000000000	4.00000000000000000000	4.00000000000000000000	4.00000000000000000000	4.00000000000000000000	4.00000000000000000000	4.00000000000000000000	4.00000000000000000000	4.00000000000000000000	4.00000000000000000000	4.00000000000000000000	4.00000000000000000000	4.00000000000000000000	4.00000000000000000000
88.00000000000000000000	0.00000000000000000000	4207.17919921875000000000	4240.51269531250000000000	4176.92285156250000000000	4216.41015625000000000000	4246.66650390625000000000	4258.97412109375000000000	4272.82031250000000000000	4238.46142578125000000000	4248.20507812500000000000	4249.74365234375000000000	4252.30761718750000000000	4246.15380859375000000000	4248.20507812500000000000	4225.12792968750000000000	3292.00000000000000000000	10243.00000000000000000000	10225.00000000000000000000	0.00000000000000000000	0.00000000000000000000	0.00000000000000000000	3586.00000000000000000000	2.00000000000000000000	4.00000000000000000000	4.00000000000000000000	4.00000000000000000000	4.00000000000000000000	4.00000000000000000000	4.00000000000000000000	4.00000000000000000000	4.00000000000000000000	4.00000000000000000000	4.00000000000000000000	4.00000000000000000000	4.00000000000000000000	4.00000000000000000000	4.00000000000000000000	4.00000000000000000000	4.00000000000000000000
89.00000000000000000000	0.00000000000000000000	4207.17919921875000000000	4220.51269531250000000000	4172.30761718750000000000	4213.84619140625000000000	4227.17919921875000000000	4240.00000000000000000000	4247.17919921875000000000	4240.00000000000000000000	4241.02539062500000000000	4242.05126953125000000000	4271.28173828125000000000	4257.94873046875000000000	4259.48730468750000000000	4232.82031250000000000000	2966.00000000000000000000	10242.00000000000000000000	10225.00000000000000000000	0.00000000000000000000	0.00000000000000000000	0.00000000000000000000	3586.00000000000000000000	9.00000000000000000000	4.00000000000000000000	4.00000000000000000000	4.00000000000000000000	4.00000000000000000000	4.00000000000000000000	4.00000000000000000000	4.00000000000000000000	4.00000000000000000000	4.00000000000000000000	4.00000000000000000000	4.00000000000000000000	4.00000000000000000000	4.00000000000000000000	4.00000000000000000000	4.00000000000000000000	4.00000000000000000000
90.00000000000000000000	0.00000000000000000000	4198.46142578125000000000	4190.76904296875000000000	4177.43603515625000000000	4195.38427734375000000000	4205.64111328125000000000	4223.07666015625000000000	4234.35888671875000000000	4213.33300781250000000000	4212.30761718750000000000	4216.41015625000000000000	4240.00000000000000000000	4231.28173828125000000000	4219.48730468750000000000	4207.17919921875000000000	3406.00000000000000000000	10242.00000000000000000000	10225.00000000000000000000	0.00000000000000000000	0.00000000000000000000	0.00000000000000000000	3586.00000000000000000000	17.00000000000000000000	4.00000000000000000000	4.00000000000000000000	4.00000000000000000000	4.00000000000000000000	4.00000000000000000000	4.00000000000000000000	4.00000000000000000000	4.00000000000000000000	4.00000000000000000000	4.00000000000000000000	4.00000000000000000000	4.00000000000000000000	4.00000000000000000000	4.00000000000000000000	4.00000000000000000000	4.00000000000000000000
91.00000000000000000000	0.00000000000000000000	4198.46142578125000000000	4218.46142578125000000000	4169.74365234375000000000	4200.00000000000000000000	4237.94873046875000000000	4253.84619140625000000000	4268.20507812500000000000	4234.35888671875000000000	4240.00000000000000000000	4247.69238281250000000000	4246.15380859375000000000	4238.97412109375000000000	4218.97412109375000000000	4210.76904296875000000000	2982.00000000000000000000	10243.00000000000000000000	10224.00000000000000000000	0.00000000000000000000	0.00000000000000000000	0.00000000000000000000	3586.00000000000000000000	24.00000000000000000000	4.00000000000000000000	4.00000000000000000000	4.00000000000000000000	4.00000000000000000000	4.00000000000000000000	4.00000000000000000000	4.00000000000000000000	4.00000000000000000000	4.00000000000000000000	4.00000000000000000000	4.00000000000000000000	4.00000000000000000000	4.00000000000000000000	4.00000000000000000000	4.00000000000000000000	4.00000000000000000000
92.00000000000000000000	0.00000000000000000000	4183.58984375000000000000	4187.17919921875000000000	4185.64111328125000000000	4170.76904296875000000000	4197.43603515625000000000	4215.38427734375000000000	4237.94873046875000000000	4205.12792968750000000000	4209.74365234375000000000	4221.53857421875000000000	4202.05126953125000000000	4209.23046875000000000000	4174.35888671875000000000	4169.74365234375000000000	3292.00000000000000000000	10243.00000000000000000000	10224.00000000000000000000	0.00000000000000000000	0.00000000000000000000	0.00000000000000000000	3586.00000000000000000000	32.00000000000000000000	4.00000000000000000000	4.00000000000000000000	4.00000000000000000000	4.00000000000000000000	4.00000000000000000000	4.00000000000000000000	4.00000000000000000000	4.00000000000000000000	4.00000000000000000000	4.00000000000000000000	4.00000000000000000000	4.00000000000000000000	4.00000000000000000000	4.00000000000000000000	4.00000000000000000000	4.00000000000000000000
93.00000000000000000000	0.00000000000000000000	4193.33300781250000000000	4208.71777343750000000000	4178.46142578125000000000	4188.71777343750000000000	4210.25634765625000000000	4223.58984375000000000000	4237.43603515625000000000	4207.69238281250000000000	4212.30761718750000000000	4222.56396484375000000000	4211.79492187500000000000	4215.89746093750000000000	4197.43603515625000000000	4183.07666015625000000000	2966.00000000000000000000	10248.00000000000000000000	10229.00000000000000000000	0.00000000000000000000	0.00000000000000000000	0.00000000000000000000	3586.00000000000000000000	40.00000000000000000000	4.00000000000000000000	4.00000000000000000000	4.00000000000000000000	4.00000000000000000000	4.00000000000000000000	4.00000000000000000000	4.00000000000000000000	4.00000000000000000000	4.00000000000000000000	4.00000000000000000000	4.00000000000000000000	4.00000000000000000000	4.00000000000000000000	4.00000000000000000000	4.00000000000000000000	4.00000000000000000000
94.00000000000000000000	0.00000000000000000000	4197.94873046875000000000	4219.48730468750000000000	4166.66650390625000000000	4200.51269531250000000000	4218.46142578125000000000	4224.10253906250000000000	4230.76904296875000000000	4185.64111328125000000000	4191.79492187500000000000	4207.17919921875000000000	4207.17919921875000000000	4206.15380859375000000000	4206.66650390625000000000	4193.33300781250000000000	3406.00000000000000000000	10248.00000000000000000000	10229.00000000000000000000	0.00000000000000000000	0.00000000000000000000	0.00000000000000000000	3586.00000000000000000000	49.00000000000000000000	4.00000000000000000000	4.00000000000000000000	4.00000000000000000000	4.00000000000000000000	4.00000000000000000000	4.00000000000000000000	4.00000000000000000000	4.00000000000000000000	4.00000000000000000000	4.00000000000000000000	4.00000000000000000000	4.00000000000000000000	4.00000000000000000000	4.00000000000000000000	4.00000000000000000000	4.00000000000000000000
95.00000000000000000000	0.00000000000000000000	4187.69238281250000000000	4194.87158203125000000000	4175.38427734375000000000	4184.61523437500000000000	4192.30761718750000000000	4204.10253906250000000000	4216.41015625000000000000	4162.56396484375000000000	4159.48730468750000000000	4177.43603515625000000000	4188.71777343750000000000	4189.74365234375000000000	4177.94873046875000000000	4179.48730468750000000000	2982.00000000000000000000	10248.00000000000000000000	10230.00000000000000000000	0.00000000000000000000	0.00000000000000000000	0.00000000000000000000	3586.00000000000000000000	57.00000000000000000000	4.00000000000000000000	4.00000000000000000000	4.00000000000000000000	4.00000000000000000000	4.00000000000000000000	4.00000000000000000000	4.00000000000000000000	4.00000000000000000000	4.00000000000000000000	4.00000000000000000000	4.00000000000000000000	4.00000000000000000000	4.00000000000000000000	4.00000000000000000000	4.00000000000000000000	4.00000000000000000000
96.00000000000000000000	0.00000000000000000000	4203.07666015625000000000	4218.97412109375000000000	4172.30761718750000000000	4206.66650390625000000000	4212.82031250000000000000	4229.23046875000000000000	4241.02539062500000000000	4227.17919921875000000000	4221.02539062500000000000	4227.69238281250000000000	4249.74365234375000000000	4242.56396484375000000000	4218.97412109375000000000	4217.94873046875000000000	3292.00000000000000000000	10248.00000000000000000000	10230.00000000000000000000	0.00000000000000000000	0.00000000000000000000	0.00000000000000000000	3586.00000000000000000000	65.00000000000000000000	4.00000000000000000000	4.00000000000000000000	4.00000000000000000000	4.00000000000000000000	4.00000000000000000000	4.00000000000000000000	4.00000000000000000000	4.00000000000000000000	4.00000000000000000000	4.00000000000000000000	4.00000000000000000000	4.00000000000000000000	4.00000000000000000000	4.00000000000000000000	4.00000000000000000000	4.00000000000000000000
97.00000000000000000000	0.00000000000000000000	4197.43603515625000000000	4182.56396484375000000000	4185.12792968750000000000	4186.15380859375000000000	4177.43603515625000000000	4196.41015625000000000000	4217.94873046875000000000	4221.53857421875000000000	4217.43603515625000000000	4223.07666015625000000000	4234.87158203125000000000	4232.30761718750000000000	4201.53857421875000000000	4201.53857421875000000000	2966.00000000000000000000	10247.00000000000000000000	10230.00000000000000000000	0.00000000000000000000	0.00000000000000000000	0.00000000000000000000	3586.00000000000000000000	73.00000000000000000000	4.00000000000000000000	4.00000000000000000000	4.00000000000000000000	4.00000000000000000000	4.00000000000000000000	4.00000000000000000000	4.00000000000000000000	4.00000000000000000000	4.00000000000000000000	4.00000000000000000000	4.00000000000000000000	4.00000000000000000000	4.00000000000000000000	4.00000000000000000000	4.00000000000000000000	4.00000000000000000000
98.00000000000000000000	0.00000000000000000000	4191.79492187500000000000	4194.87158203125000000000	4179.48730468750000000000	4182.56396484375000000000	4203.07666015625000000000	4224.61523437500000000000	4243.58984375000000000000	4220.00000000000000000000	4223.07666015625000000000	4235.89746093750000000000	4230.25634765625000000000	4225.12792968750000000000	4206.66650390625000000000	4198.46142578125000000000	3406.00000000000000000000	10247.00000000000000000000	10230.00000000000000000000	0.00000000000000000000	0.00000000000000000000	0.00000000000000000000	3586.00000000000000000000	81.00000000000000000000	4.00000000000000000000	4.00000000000000000000	4.00000000000000000000	4.00000000000000000000	4.00000000000000000000	4.00000000000000000000	4.00000000000000000000	4.00000000000000000000	4.00000000000000000000	4.00000000000000000000	4.00000000000000000000	4.00000000000000000000	4.00000000000000000000	4.00000000000000000000	4.00000000000000000000	4.00000000000000000000
99.00000000000000000000	0.00000000000000000000	4194.87158203125000000000	4214.35888671875000000000	4173.84619140625000000000	4185.12792968750000000000	4231.79492187500000000000	4253.33300781250000000000	4264.10253906250000000000	4221.02539062500000000000	4231.79492187500000000000	4252.30761718750000000000	4220.51269531250000000000	4222.05126953125000000000	4208.20507812500000000000	4193.33300781250000000000	2982.00000000000000000000	10246.00000000000000000000	10230.00000000000000000000	0.00000000000000000000	0.00000000000000000000	0.00000000000000000000	3586.00000000000000000000	88.00000000000000000000	4.00000000000000000000	4.00000000000000000000	4.00000000000000000000	4.00000000000000000000	4.00000000000000000000	4.00000000000000000000	4.00000000000000000000	4.00000000000000000000	4.00000000000000000000	4.00000000000000000000	4.00000000000000000000	4.00000000000000000000	4.00000000000000000000	4.00000000000000000000	4.00000000000000000000	4.00000000000000000000
100.00000000000000000000	0.00000000000000000000	4186.15380859375000000000	4185.12792968750000000000	4183.58984375000000000000	4170.76904296875000000000	4200.00000000000000000000	4218.97412109375000000000	4232.30761718750000000000	4186.66650390625000000000	4197.94873046875000000000	4218.97412109375000000000	4173.84619140625000000000	4191.28173828125000000000	4176.41015625000000000000	4167.17919921875000000000	3292.00000000000000000000	10246.00000000000000000000	10230.00000000000000000000	0.00000000000000000000	0.00000000000000000000	0.00000000000000000000	3586.00000000000000000000	96.00000000000000000000	4.00000000000000000000	4.00000000000000000000	4.00000000000000000000	4.00000000000000000000	4.00000000000000000000	4.00000000000000000000	4.00000000000000000000	4.00000000000000000000	4.00000000000000000000	4.00000000000000000000	4.00000000000000000000	4.00000000000000000000	4.00000000000000000000	4.00000000000000000000	4.00000000000000000000	4.00000000000000000000
101.00000000000000000000	0.00000000000000000000	4187.17919921875000000000	4202.05126953125000000000	4165.64111328125000000000	4198.46142578125000000000	4221.02539062500000000000	4226.15380859375000000000	4230.25634765625000000000	4202.56396484375000000000	4208.20507812500000000000	4221.53857421875000000000	4200.00000000000000000000	4215.89746093750000000000	4217.94873046875000000000	4198.97412109375000000000	2966.00000000000000000000	10248.00000000000000000000	10231.00000000000000000000	0.00000000000000000000	0.00000000000000000000	0.00000000000000000000	3586.00000000000000000000	103.00000000000000000000	4.00000000000000000000	4.00000000000000000000	4.00000000000000000000	4.00000000000000000000	4.00000000000000000000	4.00000000000000000000	4.00000000000000000000	4.00000000000000000000	4.00000000000000000000	4.00000000000000000000	4.00000000000000000000	4.00000000000000000000	4.00000000000000000000	4.00000000000000000000	4.00000000000000000000	4.00000000000000000000
102.00000000000000000000	0.00000000000000000000	4181.02539062500000000000	4173.84619140625000000000	4169.74365234375000000000	4187.17919921875000000000	4193.84619140625000000000	4193.33300781250000000000	4195.89746093750000000000	4178.46142578125000000000	4173.33300781250000000000	4183.07666015625000000000	4181.53857421875000000000	4209.23046875000000000000	4203.07666015625000000000	4188.71777343750000000000	3406.00000000000000000000	10248.00000000000000000000	10231.00000000000000000000	0.00000000000000000000	0.00000000000000000000	0.00000000000000000000	3586.00000000000000000000	111.00000000000000000000	4.00000000000000000000	4.00000000000000000000	4.00000000000000000000	4.00000000000000000000	4.00000000000000000000	4.00000000000000000000	4.00000000000000000000	4.00000000000000000000	4.00000000000000000000	4.00000000000000000000	4.00000000000000000000	4.00000000000000000000	4.00000000000000000000	4.00000000000000000000	4.00000000000000000000	4.00000000000000000000
103.00000000000000000000	0.00000000000000000000	4187.17919921875000000000	4177.94873046875000000000	4174.87158203125000000000	4181.02539062500000000000	4198.46142578125000000000	4199.48730468750000000000	4208.20507812500000000000	4191.79492187500000000000	4186.66650390625000000000	4189.74365234375000000000	4178.46142578125000000000	4214.87158203125000000000	4191.28173828125000000000	4190.25634765625000000000	2982.00000000000000000000	10250.00000000000000000000	10229.00000000000000000000	0.00000000000000000000	0.00000000000000000000	0.00000000000000000000	3586.00000000000000000000	119.00000000000000000000	4.00000000000000000000	4.00000000000000000000	4.00000000000000000000	4.00000000000000000000	4.00000000000000000000	4.00000000000000000000	4.00000000000000000000	4.00000000000000000000	4.00000000000000000000	4.00000000000000000000	4.00000000000000000000	4.00000000000000000000	4.00000000000000000000	4.00000000000000000000	4.00000000000000000000	4.00000000000000000000
104.00000000000000000000	0.00000000000000000000	4190.76904296875000000000	4182.05126953125000000000	4173.84619140625000000000	4181.53857421875000000000	4206.15380859375000000000	4211.79492187500000000000	4228.20507812500000000000	4220.51269531250000000000	4220.51269531250000000000	4218.97412109375000000000	4182.56396484375000000000	4222.05126953125000000000	4183.07666015625000000000	4195.38427734375000000000	3292.00000000000000000000	10250.00000000000000000000	10229.00000000000000000000	0.00000000000000000000	0.00000000000000000000	0.00000000000000000000	3586.00000000000000000000	127.00000000000000000000	4.00000000000000000000	4.00000000000000000000	4.00000000000000000000	4.00000000000000000000	4.00000000000000000000	4.00000000000000000000	4.00000000000000000000	4.00000000000000000000	4.00000000000000000000	4.00000000000000000000	4.00000000000000000000	4.00000000000000000000	4.00000000000000000000	4.00000000000000000000	4.00000000000000000000	4.00000000000000000000
105.00000000000000000000	0.00000000000000000000	4180.00000000000000000000	4154.87158203125000000000	4184.10253906250000000000	4164.10253906250000000000	4178.97412109375000000000	4189.23046875000000000000	4211.79492187500000000000	4196.41015625000000000000	4192.30761718750000000000	4191.79492187500000000000	4149.23046875000000000000	4193.84619140625000000000	4150.76904296875000000000	4166.66650390625000000000	2966.00000000000000000000	10251.00000000000000000000	10228.00000000000000000000	0.00000000000000000000	0.00000000000000000000	0.00000000000000000000	3586.00000000000000000000	135.00000000000000000000	4.00000000000000000000	4.00000000000000000000	4.00000000000000000000	4.00000000000000000000	4.00000000000000000000	4.00000000000000000000	4.00000000000000000000	4.00000000000000000000	4.00000000000000000000	4.00000000000000000000	4.00000000000000000000	4.00000000000000000000	4.00000000000000000000	4.00000000000000000000	4.00000000000000000000	4.00000000000000000000
106.00000000000000000000	0.00000000000000000000	4189.74365234375000000000	4210.76904296875000000000	4171.28173828125000000000	4188.71777343750000000000	4233.84619140625000000000	4231.28173828125000000000	4240.51269531250000000000	4208.20507812500000000000	4206.15380859375000000000	4210.76904296875000000000	4171.28173828125000000000	4206.15380859375000000000	4189.74365234375000000000	4185.64111328125000000000	3406.00000000000000000000	10251.00000000000000000000	10228.00000000000000000000	0.00000000000000000000	0.00000000000000000000	0.00000000000000000000	3586.00000000000000000000	142.00000000000000000000	4.00000000000000000000	4.00000000000000000000	4.00000000000000000000	4.00000000000000000000	4.00000000000000000000	4.00000000000000000000	4.00000000000000000000	4.00000000000000000000	4.00000000000000000000	4.00000000000000000000	4.00000000000000000000	4.00000000000000000000	4.00000000000000000000	4.00000000000000000000	4.00000000000000000000	4.00000000000000000000
107.00000000000000000000	0.00000000000000000000	4186.66650390625000000000	4201.53857421875000000000	4175.38427734375000000000	4179.48730468750000000000	4219.48730468750000000000	4215.89746093750000000000	4222.05126953125000000000	4173.33300781250000000000	4178.46142578125000000000	4190.76904296875000000000	4144.61523437500000000000	4182.05126953125000000000	4170.25634765625000000000	4170.76904296875000000000	2982.00000000000000000000	10249.00000000000000000000	10227.00000000000000000000	0.00000000000000000000	0.00000000000000000000	0.00000000000000000000	3586.00000000000000000000	150.00000000000000000000	4.00000000000000000000	4.00000000000000000000	4.00000000000000000000	4.00000000000000000000	4.00000000000000000000	4.00000000000000000000	4.00000000000000000000	4.00000000000000000000	4.00000000000000000000	4.00000000000000000000	4.00000000000000000000	4.00000000000000000000	4.00000000000000000000	4.00000000000000000000	4.00000000000000000000	4.00000000000000000000
108.00000000000000000000	0.00000000000000000000	4190.76904296875000000000	4191.79492187500000000000	4173.84619140625000000000	4182.56396484375000000000	4203.07666015625000000000	4206.15380859375000000000	4217.94873046875000000000	4178.97412109375000000000	4182.05126953125000000000	4190.25634765625000000000	4162.05126953125000000000	4191.28173828125000000000	4180.00000000000000000000	4187.17919921875000000000	3292.00000000000000000000	10249.00000000000000000000	10227.00000000000000000000	0.00000000000000000000	0.00000000000000000000	0.00000000000000000000	3586.00000000000000000000	159.00000000000000000000	4.00000000000000000000	4.00000000000000000000	4.00000000000000000000	4.00000000000000000000	4.00000000000000000000	4.00000000000000000000	4.00000000000000000000	4.00000000000000000000	4.00000000000000000000	4.00000000000000000000	4.00000000000000000000	4.00000000000000000000	4.00000000000000000000	4.00000000000000000000	4.00000000000000000000	4.00000000000000000000
109.00000000000000000000	0.00000000000000000000	4201.02539062500000000000	4197.94873046875000000000	4163.58984375000000000000	4193.84619140625000000000	4209.23046875000000000000	4205.12792968750000000000	4216.41015625000000000000	4216.41015625000000000000	4210.76904296875000000000	4212.30761718750000000000	4208.20507812500000000000	4226.66650390625000000000	4218.46142578125000000000	4221.53857421875000000000	2966.00000000000000000000	10245.00000000000000000000	10226.00000000000000000000	0.00000000000000000000	0.00000000000000000000	0.00000000000000000000	3586.00000000000000000000	167.00000000000000000000	4.00000000000000000000	4.00000000000000000000	4.00000000000000000000	4.00000000000000000000	4.00000000000000000000	4.00000000000000000000	4.00000000000000000000	4.00000000000000000000	4.00000000000000000000	4.00000000000000000000	4.00000000000000000000	4.00000000000000000000	4.00000000000000000000	4.00000000000000000000	4.00000000000000000000	4.00000000000000000000
110.00000000000000000000	0.00000000000000000000	4186.66650390625000000000	4155.38427734375000000000	4177.94873046875000000000	4165.12792968750000000000	4168.20507812500000000000	4165.64111328125000000000	4182.56396484375000000000	4184.61523437500000000000	4175.38427734375000000000	4175.89746093750000000000	4178.46142578125000000000	4204.10253906250000000000	4185.64111328125000000000	4194.35888671875000000000	3406.00000000000000000000	10245.00000000000000000000	10226.00000000000000000000	0.00000000000000000000	0.00000000000000000000	0.00000000000000000000	3586.00000000000000000000	175.00000000000000000000	4.00000000000000000000	4.00000000000000000000	4.00000000000000000000	4.00000000000000000000	4.00000000000000000000	4.00000000000000000000	4.00000000000000000000	4.00000000000000000000	4.00000000000000000000	4.00000000000000000000	4.00000000000000000000	4.00000000000000000000	4.00000000000000000000	4.00000000000000000000	4.00000000000000000000	4.00000000000000000000
111.00000000000000000000	0.00000000000000000000	4192.30761718750000000000	4188.71777343750000000000	4171.79492187500000000000	4180.51269531250000000000	4207.17919921875000000000	4212.30761718750000000000	4228.20507812500000000000	4209.74365234375000000000	4210.76904296875000000000	4212.30761718750000000000	4201.02539062500000000000	4223.58984375000000000000	4205.12792968750000000000	4208.71777343750000000000	2982.00000000000000000000	10244.00000000000000000000	10225.00000000000000000000	0.00000000000000000000	0.00000000000000000000	0.00000000000000000000	3586.00000000000000000000	183.00000000000000000000	4.00000000000000000000	4.00000000000000000000	4.00000000000000000000	4.00000000000000000000	4.00000000000000000000	4.00000000000000000000	4.00000000000000000000	4.00000000000000000000	4.00000000000000000000	4.00000000000000000000	4.00000000000000000000	4.00000000000000000000	4.00000000000000000000	4.00000000000000000000	4.00000000000000000000	4.00000000000000000000
112.00000000000000000000	0.00000000000000000000	4186.66650390625000000000	4181.02539062500000000000	4175.89746093750000000000	4170.25634765625000000000	4210.76904296875000000000	4216.92285156250000000000	4237.94873046875000000000	4207.17919921875000000000	4214.87158203125000000000	4216.92285156250000000000	4180.51269531250000000000	4210.76904296875000000000	4170.25634765625000000000	4184.10253906250000000000	3292.00000000000000000000	10244.00000000000000000000	10225.00000000000000000000	0.00000000000000000000	0.00000000000000000000	0.00000000000000000000	3586.00000000000000000000	190.00000000000000000000	4.00000000000000000000	4.00000000000000000000	4.00000000000000000000	4.00000000000000000000	4.00000000000000000000	4.00000000000000000000	4.00000000000000000000	4.00000000000000000000	4.00000000000000000000	4.00000000000000000000	4.00000000000000000000	4.00000000000000000000	4.00000000000000000000	4.00000000000000000000	4.00000000000000000000	4.00000000000000000000
113.00000000000000000000	0.00000000000000000000	4180.51269531250000000000	4182.05126953125000000000	4177.94873046875000000000	4168.20507812500000000000	4212.82031250000000000000	4209.74365234375000000000	4225.64111328125000000000	4193.84619140625000000000	4200.00000000000000000000	4197.94873046875000000000	4169.74365234375000000000	4202.56396484375000000000	4160.00000000000000000000	4176.92285156250000000000	2966.00000000000000000000	10242.00000000000000000000	10224.00000000000000000000	0.00000000000000000000	0.00000000000000000000	0.00000000000000000000	3586.00000000000000000000	198.00000000000000000000	4.00000000000000000000	4.00000000000000000000	4.00000000000000000000	4.00000000000000000000	4.00000000000000000000	4.00000000000000000000	4.00000000000000000000	4.00000000000000000000	4.00000000000000000000	4.00000000000000000000	4.00000000000000000000	4.00000000000000000000	4.00000000000000000000	4.00000000000000000000	4.00000000000000000000	4.00000000000000000000
114.00000000000000000000	0.00000000000000000000	4197.43603515625000000000	4224.10253906250000000000	4163.07666015625000000000	4201.02539062500000000000	4238.46142578125000000000	4226.15380859375000000000	4224.10253906250000000000	4197.94873046875000000000	4201.53857421875000000000	4204.61523437500000000000	4201.53857421875000000000	4222.05126953125000000000	4213.84619140625000000000	4216.41015625000000000000	3406.00000000000000000000	10242.00000000000000000000	10224.00000000000000000000	0.00000000000000000000	0.00000000000000000000	0.00000000000000000000	3586.00000000000000000000	206.00000000000000000000	4.00000000000000000000	4.00000000000000000000	4.00000000000000000000	4.00000000000000000000	4.00000000000000000000	4.00000000000000000000	4.00000000000000000000	4.00000000000000000000	4.00000000000000000000	4.00000000000000000000	4.00000000000000000000	4.00000000000000000000	4.00000000000000000000	4.00000000000000000000	4.00000000000000000000	4.00000000000000000000
115.00000000000000000000	0.00000000000000000000	4195.89746093750000000000	4196.92285156250000000000	4174.35888671875000000000	4187.17919921875000000000	4202.56396484375000000000	4190.76904296875000000000	4198.46142578125000000000	4162.56396484375000000000	4160.51269531250000000000	4170.76904296875000000000	4168.71777343750000000000	4194.87158203125000000000	4181.53857421875000000000	4193.84619140625000000000	2982.00000000000000000000	10242.00000000000000000000	10225.00000000000000000000	0.00000000000000000000	0.00000000000000000000	0.00000000000000000000	3586.00000000000000000000	214.00000000000000000000	4.00000000000000000000	4.00000000000000000000	4.00000000000000000000	4.00000000000000000000	4.00000000000000000000	4.00000000000000000000	4.00000000000000000000	4.00000000000000000000	4.00000000000000000000	4.00000000000000000000	4.00000000000000000000	4.00000000000000000000	4.00000000000000000000	4.00000000000000000000	4.00000000000000000000	4.00000000000000000000
116.00000000000000000000	0.00000000000000000000	4197.94873046875000000000	4205.64111328125000000000	4175.38427734375000000000	4193.84619140625000000000	4217.43603515625000000000	4205.64111328125000000000	4223.07666015625000000000	4208.20507812500000000000	4203.58984375000000000000	4202.05126953125000000000	4197.94873046875000000000	4224.10253906250000000000	4190.76904296875000000000	4208.71777343750000000000	3292.00000000000000000000	10242.00000000000000000000	10225.00000000000000000000	0.00000000000000000000	0.00000000000000000000	0.00000000000000000000	3586.00000000000000000000	222.00000000000000000000	4.00000000000000000000	4.00000000000000000000	4.00000000000000000000	4.00000000000000000000	4.00000000000000000000	4.00000000000000000000	4.00000000000000000000	4.00000000000000000000	4.00000000000000000000	4.00000000000000000000	4.00000000000000000000	4.00000000000000000000	4.00000000000000000000	4.00000000000000000000	4.00000000000000000000	4.00000000000000000000
117.00000000000000000000	0.00000000000000000000	4190.76904296875000000000	4178.46142578125000000000	4175.89746093750000000000	4180.51269531250000000000	4188.20507812500000000000	4182.05126953125000000000	4203.07666015625000000000	4212.82031250000000000000	4207.69238281250000000000	4197.43603515625000000000	4196.92285156250000000000	4223.58984375000000000000	4179.48730468750000000000	4201.02539062500000000000	2966.00000000000000000000	10244.00000000000000000000	10228.00000000000000000000	0.00000000000000000000	0.00000000000000000000	0.00000000000000000000	3586.00000000000000000000	230.00000000000000000000	4.00000000000000000000	4.00000000000000000000	4.00000000000000000000	4.00000000000000000000	4.00000000000000000000	4.00000000000000000000	4.00000000000000000000	4.00000000000000000000	4.00000000000000000000	4.00000000000000000000	4.00000000000000000000	4.00000000000000000000	4.00000000000000000000	4.00000000000000000000	4.00000000000000000000	4.00000000000000000000
118.00000000000000000000	0.00000000000000000000	4185.64111328125000000000	4175.89746093750000000000	4177.94873046875000000000	4170.76904296875000000000	4182.56396484375000000000	4181.02539062500000000000	4201.53857421875000000000	4183.58984375000000000000	4179.48730468750000000000	4181.02539062500000000000	4173.33300781250000000000	4200.00000000000000000000	4161.53857421875000000000	4183.58984375000000000000	3406.00000000000000000000	10244.00000000000000000000	10228.00000000000000000000	0.00000000000000000000	0.00000000000000000000	0.00000000000000000000	3586.00000000000000000000	239.00000000000000000000	4.00000000000000000000	4.00000000000000000000	4.00000000000000000000	4.00000000000000000000	4.00000000000000000000	4.00000000000000000000	4.00000000000000000000	4.00000000000000000000	4.00000000000000000000	4.00000000000000000000	4.00000000000000000000	4.00000000000000000000	4.00000000000000000000	4.00000000000000000000	4.00000000000000000000	4.00000000000000000000
119.00000000000000000000	0.00000000000000000000	4200.51269531250000000000	4233.33300781250000000000	4174.35888671875000000000	4193.84619140625000000000	4241.02539062500000000000	4236.92285156250000000000	4249.23046875000000000000	4206.66650390625000000000	4216.41015625000000000000	4225.64111328125000000000	4197.94873046875000000000	4219.48730468750000000000	4190.76904296875000000000	4204.10253906250000000000	2982.00000000000000000000	10245.00000000000000000000	10229.00000000000000000000	0.00000000000000000000	0.00000000000000000000	0.00000000000000000000	3586.00000000000000000000	247.00000000000000000000	4.00000000000000000000	4.00000000000000000000	4.00000000000000000000	4.00000000000000000000	4.00000000000000000000	4.00000000000000000000	4.00000000000000000000	4.00000000000000000000	4.00000000000000000000	4.00000000000000000000	4.00000000000000000000	4.00000000000000000000	4.00000000000000000000	4.00000000000000000000	4.00000000000000000000	4.00000000000000000000
120.00000000000000000000	0.00000000000000000000	4202.56396484375000000000	4218.46142578125000000000	4189.23046875000000000000	4182.05126953125000000000	4218.97412109375000000000	4216.92285156250000000000	4232.82031250000000000000	4193.33300781250000000000	4209.23046875000000000000	4215.38427734375000000000	4183.07666015625000000000	4207.69238281250000000000	4177.43603515625000000000	4190.76904296875000000000	3292.00000000000000000000	10245.00000000000000000000	10229.00000000000000000000	0.00000000000000000000	0.00000000000000000000	0.00000000000000000000	3586.00000000000000000000	255.00000000000000000000	4.00000000000000000000	4.00000000000000000000	4.00000000000000000000	4.00000000000000000000	4.00000000000000000000	4.00000000000000000000	4.00000000000000000000	4.00000000000000000000	4.00000000000000000000	4.00000000000000000000	4.00000000000000000000	4.00000000000000000000	4.00000000000000000000	4.00000000000000000000	4.00000000000000000000	4.00000000000000000000
121.00000000000000000000	0.00000000000000000000	4220.51269531250000000000	4248.71777343750000000000	4176.92285156250000000000	4211.79492187500000000000	4244.10253906250000000000	4234.35888671875000000000	4245.12792968750000000000	4222.56396484375000000000	4232.30761718750000000000	4234.87158203125000000000	4237.94873046875000000000	4243.58984375000000000000	4238.97412109375000000000	4238.97412109375000000000	2966.00000000000000000000	10247.00000000000000000000	10227.00000000000000000000	0.00000000000000000000	0.00000000000000000000	0.00000000000000000000	3586.00000000000000000000	263.00000000000000000000	4.00000000000000000000	4.00000000000000000000	4.00000000000000000000	4.00000000000000000000	4.00000000000000000000	4.00000000000000000000	4.00000000000000000000	4.00000000000000000000	4.00000000000000000000	4.00000000000000000000	4.00000000000000000000	4.00000000000000000000	4.00000000000000000000	4.00000000000000000000	4.00000000000000000000	4.00000000000000000000
122.00000000000000000000	0.00000000000000000000	4228.71777343750000000000	4251.79492187500000000000	4174.35888671875000000000	4224.10253906250000000000	4244.10253906250000000000	4228.20507812500000000000	4231.79492187500000000000	4222.05126953125000000000	4226.66650390625000000000	4227.17919921875000000000	4261.02539062500000000000	4258.46142578125000000000	4264.10253906250000000000	4264.61523437500000000000	3406.00000000000000000000	10247.00000000000000000000	10227.00000000000000000000	0.00000000000000000000	0.00000000000000000000	0.00000000000000000000	3586.00000000000000000000	271.00000000000000000000	4.00000000000000000000	4.00000000000000000000	4.00000000000000000000	4.00000000000000000000	4.00000000000000000000	4.00000000000000000000	4.00000000000000000000	4.00000000000000000000	4.00000000000000000000	4.00000000000000000000	4.00000000000000000000	4.00000000000000000000	4.00000000000000000000	4.00000000000000000000	4.00000000000000000000	4.00000000000000000000
123.00000000000000000000	0.00000000000000000000	4222.56396484375000000000	4229.74365234375000000000	4184.10253906250000000000	4208.71777343750000000000	4223.07666015625000000000	4217.43603515625000000000	4225.12792968750000000000	4213.33300781250000000000	4222.56396484375000000000	4213.84619140625000000000	4241.53857421875000000000	4246.15380859375000000000	4234.35888671875000000000	4244.61523437500000000000	2982.00000000000000000000	10250.00000000000000000000	10227.00000000000000000000	0.00000000000000000000	0.00000000000000000000	0.00000000000000000000	3586.00000000000000000000	278.00000000000000000000	4.00000000000000000000	4.00000000000000000000	4.00000000000000000000	4.00000000000000000000	4.00000000000000000000	4.00000000000000000000	4.00000000000000000000	4.00000000000000000000	4.00000000000000000000	4.00000000000000000000	4.00000000000000000000	4.00000000000000000000	4.00000000000000000000	4.00000000000000000000	4.00000000000000000000	4.00000000000000000000
124.00000000000000000000	0.00000000000000000000	4227.17919921875000000000	4246.66650390625000000000	4173.33300781250000000000	4214.35888671875000000000	4253.84619140625000000000	4256.92285156250000000000	4268.20507812500000000000	4261.53857421875000000000	4274.87158203125000000000	4264.61523437500000000000	4265.64111328125000000000	4267.69238281250000000000	4242.05126953125000000000	4249.74365234375000000000	3292.00000000000000000000	10250.00000000000000000000	10227.00000000000000000000	0.00000000000000000000	0.00000000000000000000	0.00000000000000000000	3586.00000000000000000000	286.00000000000000000000	4.00000000000000000000	4.00000000000000000000	4.00000000000000000000	4.00000000000000000000	4.00000000000000000000	4.00000000000000000000	4.00000000000000000000	4.00000000000000000000	4.00000000000000000000	4.00000000000000000000	4.00000000000000000000	4.00000000000000000000	4.00000000000000000000	4.00000000000000000000	4.00000000000000000000	4.00000000000000000000
125.00000000000000000000	0.00000000000000000000	4207.69238281250000000000	4201.02539062500000000000	4185.64111328125000000000	4184.61523437500000000000	4215.89746093750000000000	4218.97412109375000000000	4238.97412109375000000000	4230.76904296875000000000	4234.87158203125000000000	4234.35888671875000000000	4223.07666015625000000000	4231.28173828125000000000	4188.20507812500000000000	4209.74365234375000000000	2966.00000000000000000000	10251.00000000000000000000	10227.00000000000000000000	0.00000000000000000000	0.00000000000000000000	0.00000000000000000000	3586.00000000000000000000	293.00000000000000000000	4.00000000000000000000	4.00000000000000000000	4.00000000000000000000	4.00000000000000000000	4.00000000000000000000	4.00000000000000000000	4.00000000000000000000	4.00000000000000000000	4.00000000000000000000	4.00000000000000000000	4.00000000000000000000	4.00000000000000000000	4.00000000000000000000	4.00000000000000000000	4.00000000000000000000	4.00000000000000000000
126.00000000000000000000	0.00000000000000000000	4200.00000000000000000000	4217.94873046875000000000	4177.94873046875000000000	4194.87158203125000000000	4223.07666015625000000000	4218.46142578125000000000	4230.25634765625000000000	4209.74365234375000000000	4215.89746093750000000000	4212.30761718750000000000	4214.35888671875000000000	4217.94873046875000000000	4187.69238281250000000000	4204.10253906250000000000	3406.00000000000000000000	10251.00000000000000000000	10227.00000000000000000000	0.00000000000000000000	0.00000000000000000000	0.00000000000000000000	3586.00000000000000000000	300.00000000000000000000	4.00000000000000000000	4.00000000000000000000	4.00000000000000000000	4.00000000000000000000	4.00000000000000000000	4.00000000000000000000	4.00000000000000000000	4.00000000000000000000	4.00000000000000000000	4.00000000000000000000	4.00000000000000000000	4.00000000000000000000	4.00000000000000000000	4.00000000000000000000	4.00000000000000000000	4.00000000000000000000
127.00000000000000000000	0.00000000000000000000	4197.43603515625000000000	4229.74365234375000000000	4167.69238281250000000000	4194.87158203125000000000	4227.17919921875000000000	4220.00000000000000000000	4224.61523437500000000000	4186.66650390625000000000	4198.46142578125000000000	4195.38427734375000000000	4198.46142578125000000000	4200.00000000000000000000	4186.66650390625000000000	4193.84619140625000000000	50.00000000000000000000	10252.00000000000000000000	10224.00000000000000000000	0.00000000000000000000	0.00000000000000000000	0.00000000000000000000	3586.00000000000000000000	308.00000000000000000000	4.00000000000000000000	4.00000000000000000000	4.00000000000000000000	4.00000000000000000000	4.00000000000000000000	4.00000000000000000000	4.00000000000000000000	4.00000000000000000000	4.00000000000000000000	4.00000000000000000000	4.00000000000000000000	4.00000000000000000000	4.00000000000000000000	4.00000000000000000000	4.00000000000000000000	4.00000000000000000000
0.00000000000000000000	0.00000000000000000000	4195.89746093750000000000	4204.61523437500000000000	4176.92285156250000000000	4178.97412109375000000000	4205.64111328125000000000	4202.56396484375000000000	4214.87158203125000000000	4172.30761718750000000000	4175.89746093750000000000	4175.38427734375000000000	4184.10253906250000000000	4188.20507812500000000000	4171.79492187500000000000	4187.69238281250000000000	874.00000000000000000000	10252.00000000000000000000	10224.00000000000000000000	0.00000000000000000000	0.00000000000000000000	0.00000000000000000000	3586.00000000000000000000	316.00000000000000000000	4.00000000000000000000	4.00000000000000000000	4.00000000000000000000	4.00000000000000000000	4.00000000000000000000	4.00000000000000000000	4.00000000000000000000	4.00000000000000000000	4.00000000000000000000	4.00000000000000000000	4.00000000000000000000	4.00000000000000000000	4.00000000000000000000	4.00000000000000000000	4.00000000000000000000	4.00000000000000000000
1.00000000000000000000	0.00000000000000000000	4214.35888671875000000000	4227.69238281250000000000	4171.79492187500000000000	4211.28173828125000000000	4227.17919921875000000000	4221.02539062500000000000	4232.82031250000000000000	4225.64111328125000000000	4226.15380859375000000000	4216.92285156250000000000	4248.20507812500000000000	4246.66650390625000000000	4222.56396484375000000000	4240.00000000000000000000	2422.00000000000000000000	10251.00000000000000000000	10223.00000000000000000000	0.00000000000000000000	0.00000000000000000000	0.00000000000000000000	3586.00000000000000000000	323.00000000000000000000	4.00000000000000000000	4.00000000000000000000	4.00000000000000000000	4.00000000000000000000	4.00000000000000000000	4.00000000000000000000	4.00000000000000000000	4.00000000000000000000	4.00000000000000000000	4.00000000000000000000	4.00000000000000000000	4.00000000000000000000	4.00000000000000000000	4.00000000000000000000	4.00000000000000000000	4.00000000000000000000
2.00000000000000000000	0.00000000000000000000	4203.07666015625000000000	4184.10253906250000000000	4180.00000000000000000000	4193.33300781250000000000	4179.48730468750000000000	4181.53857421875000000000	4200.51269531250000000000	4206.15380859375000000000	4209.74365234375000000000	4195.89746093750000000000	4229.74365234375000000000	4231.79492187500000000000	4193.84619140625000000000	4218.46142578125000000000	2118.00000000000000000000	10251.00000000000000000000	10223.00000000000000000000	0.00000000000000000000	0.00000000000000000000	0.00000000000000000000	3586.00000000000000000000	332.00000000000000000000	4.00000000000000000000	4.00000000000000000000	4.00000000000000000000	4.00000000000000000000	4.00000000000000000000	4.00000000000000000000	4.00000000000000000000	4.00000000000000000000	4.00000000000000000000	4.00000000000000000000	4.00000000000000000000	4.00000000000000000000	4.00000000000000000000	4.00000000000000000000	4.00000000000000000000	4.00000000000000000000
3.00000000000000000000	0.00000000000000000000	4196.41015625000000000000	4190.76904296875000000000	4174.87158203125000000000	4183.58984375000000000000	4192.30761718750000000000	4201.53857421875000000000	4220.51269531250000000000	4206.66650390625000000000	4215.38427734375000000000	4206.15380859375000000000	4220.00000000000000000000	4217.43603515625000000000	4190.25634765625000000000	4207.17919921875000000000	3389.00000000000000000000	10250.00000000000000000000	10223.00000000000000000000	0.00000000000000000000	0.00000000000000000000	0.00000000000000000000	3586.00000000000000000000	340.00000000000000000000	4.00000000000000000000	4.00000000000000000000	4.00000000000000000000	4.00000000000000000000	4.00000000000000000000	4.00000000000000000000	4.00000000000000000000	4.00000000000000000000	4.00000000000000000000	4.00000000000000000000	4.00000000000000000000	4.00000000000000000000	4.00000000000000000000	4.00000000000000000000	4.00000000000000000000	4.00000000000000000000
4.00000000000000000000	0.00000000000000000000	4205.12792968750000000000	4222.56396484375000000000	4174.35888671875000000000	4190.76904296875000000000	4218.46142578125000000000	4228.20507812500000000000	4244.10253906250000000000	4217.43603515625000000000	4234.35888671875000000000	4234.87158203125000000000	4220.51269531250000000000	4224.61523437500000000000	4196.92285156250000000000	4211.28173828125000000000	3454.00000000000000000000	10250.00000000000000000000	10223.00000000000000000000	0.00000000000000000000	0.00000000000000000000	0.00000000000000000000	3586.00000000000000000000	347.00000000000000000000	4.00000000000000000000	4.00000000000000000000	4.00000000000000000000	4.00000000000000000000	4.00000000000000000000	4.00000000000000000000	4.00000000000000000000	4.00000000000000000000	4.00000000000000000000	4.00000000000000000000	4.00000000000000000000	4.00000000000000000000	4.00000000000000000000	4.00000000000000000000	4.00000000000000000000	4.00000000000000000000
5.00000000000000000000	0.00000000000000000000	4208.71777343750000000000	4215.89746093750000000000	4189.23046875000000000000	4188.71777343750000000000	4201.53857421875000000000	4209.23046875000000000000	4227.69238281250000000000	4197.43603515625000000000	4215.38427734375000000000	4218.46142578125000000000	4202.56396484375000000000	4215.38427734375000000000	4180.00000000000000000000	4203.58984375000000000000	3482.00000000000000000000	10246.00000000000000000000	10223.00000000000000000000	0.00000000000000000000	0.00000000000000000000	0.00000000000000000000	3586.00000000000000000000	356.00000000000000000000	4.00000000000000000000	4.00000000000000000000	4.00000000000000000000	4.00000000000000000000	4.00000000000000000000	4.00000000000000000000	4.00000000000000000000	4.00000000000000000000	4.00000000000000000000	4.00000000000000000000	4.00000000000000000000	4.00000000000000000000	4.00000000000000000000	4.00000000000000000000	4.00000000000000000000	4.00000000000000000000
6.00000000000000000000	0.00000000000000000000	4219.48730468750000000000	4242.56396484375000000000	4169.23046875000000000000	4216.41015625000000000000	4233.33300781250000000000	4230.76904296875000000000	4234.87158203125000000000	4218.97412109375000000000	4236.92285156250000000000	4232.30761718750000000000	4247.69238281250000000000	4240.00000000000000000000	4231.28173828125000000000	4241.53857421875000000000	3052.00000000000000000000	10246.00000000000000000000	10223.00000000000000000000	0.00000000000000000000	0.00000000000000000000	0.00000000000000000000	3586.00000000000000000000	364.00000000000000000000	4.00000000000000000000	4.00000000000000000000	4.00000000000000000000	4.00000000000000000000	4.00000000000000000000	4.00000000000000000000	4.00000000000000000000	4.00000000000000000000	4.00000000000000000000	4.00000000000000000000	4.00000000000000000000	4.00000000000000000000	4.00000000000000000000	4.00000000000000000000	4.00000000000000000000	4.00000000000000000000
7.00000000000000000000	0.00000000000000000000	4207.69238281250000000000	4206.66650390625000000000	4166.15380859375000000000	4201.53857421875000000000	4200.51269531250000000000	4198.46142578125000000000	4198.46142578125000000000	4185.64111328125000000000	4198.97412109375000000000	4194.87158203125000000000	4226.15380859375000000000	4215.38427734375000000000	4215.89746093750000000000	4222.56396484375000000000	3187.00000000000000000000	10246.00000000000000000000	10225.00000000000000000000	0.00000000000000000000	0.00000000000000000000	0.00000000000000000000	3586.00000000000000000000	373.00000000000000000000	4.00000000000000000000	4.00000000000000000000	4.00000000000000000000	4.00000000000000000000	4.00000000000000000000	4.00000000000000000000	4.00000000000000000000	4.00000000000000000000	4.00000000000000000000	4.00000000000000000000	4.00000000000000000000	4.00000000000000000000	4.00000000000000000000	4.00000000000000000000	4.00000000000000000000	4.00000000000000000000
8.00000000000000000000	0.00000000000000000000	4202.56396484375000000000	4203.07666015625000000000	4169.23046875000000000000	4194.87158203125000000000	4194.87158203125000000000	4197.43603515625000000000	4203.58984375000000000000	4196.92285156250000000000	4202.05126953125000000000	4201.02539062500000000000	4225.12792968750000000000	4216.92285156250000000000	4210.76904296875000000000	4218.97412109375000000000	3331.00000000000000000000	10246.00000000000000000000	10225.00000000000000000000	0.00000000000000000000	0.00000000000000000000	0.00000000000000000000	3586.00000000000000000000	381.00000000000000000000	4.00000000000000000000	4.00000000000000000000	4.00000000000000000000	4.00000000000000000000	4.00000000000000000000	4.00000000000000000000	4.00000000000000000000	4.00000000000000000000	4.00000000000000000000	4.00000000000000000000	4.00000000000000000000	4.00000000000000000000	4.00000000000000000000	4.00000000000000000000	4.00000000000000000000	4.00000000000000000000
9.00000000000000000000	0.00000000000000000000	4194.87158203125000000000	4190.25634765625000000000	4166.66650390625000000000	4183.07666015625000000000	4188.71777343750000000000	4197.43603515625000000000	4211.28173828125000000000	4223.58984375000000000000	4225.12792968750000000000	4222.05126953125000000000	4231.28173828125000000000	4226.66650390625000000000	4201.02539062500000000000	4216.41015625000000000000	3122.00000000000000000000	10246.00000000000000000000	10225.00000000000000000000	0.00000000000000000000	0.00000000000000000000	0.00000000000000000000	3586.00000000000000000000	389.00000000000000000000	4.00000000000000000000	4.00000000000000000000	4.00000000000000000000	4.00000000000000000000	4.00000000000000000000	4.00000000000000000000	4.00000000000000000000	4.00000000000000000000	4.00000000000000000000	4.00000000000000000000	4.00000000000000000000	4.00000000000000000000	4.00000000000000000000	4.00000000000000000000	4.00000000000000000000	4.00000000000000000000
10.00000000000000000000	0.00000000000000000000	4173.33300781250000000000	4138.46142578125000000000	4175.89746093750000000000	4149.74365234375000000000	4147.17919921875000000000	4163.58984375000000000000	4188.20507812500000000000	4182.56396484375000000000	4184.61523437500000000000	4182.05126953125000000000	4182.05126953125000000000	4188.20507812500000000000	4142.05126953125000000000	4171.79492187500000000000	3408.00000000000000000000	10246.00000000000000000000	10225.00000000000000000000	0.00000000000000000000	0.00000000000000000000	0.00000000000000000000	3586.00000000000000000000	396.00000000000000000000	4.00000000000000000000	4.00000000000000000000	4.00000000000000000000	4.00000000000000000000	4.00000000000000000000	4.00000000000000000000	4.00000000000000000000	4.00000000000000000000	4.00000000000000000000	4.00000000000000000000	4.00000000000000000000	4.00000000000000000000	4.00000000000000000000	4.00000000000000000000	4.00000000000000000000	4.00000000000000000000
11.00000000000000000000	0.00000000000000000000	4186.15380859375000000000	4192.30761718750000000000	4167.17919921875000000000	4180.00000000000000000000	4202.05126953125000000000	4210.76904296875000000000	4227.17919921875000000000	4194.35888671875000000000	4204.61523437500000000000	4208.20507812500000000000	4198.97412109375000000000	4198.46142578125000000000	4169.23046875000000000000	4187.17919921875000000000	3005.00000000000000000000	10246.00000000000000000000	10226.00000000000000000000	0.00000000000000000000	0.00000000000000000000	0.00000000000000000000	3586.00000000000000000000	403.00000000000000000000	4.00000000000000000000	4.00000000000000000000	4.00000000000000000000	4.00000000000000000000	4.00000000000000000000	4.00000000000000000000	4.00000000000000000000	4.00000000000000000000	4.00000000000000000000	4.00000000000000000000	4.00000000000000000000	4.00000000000000000000	4.00000000000000000000	4.00000000000000000000	4.00000000000000000000	4.00000000000000000000
12.00000000000000000000	0.00000000000000000000	4188.71777343750000000000	4198.46142578125000000000	4174.35888671875000000000	4178.46142578125000000000	4197.94873046875000000000	4204.10253906250000000000	4217.43603515625000000000	4173.84619140625000000000	4190.76904296875000000000	4200.51269531250000000000	4178.97412109375000000000	4181.02539062500000000000	4159.48730468750000000000	4171.79492187500000000000	3332.00000000000000000000	10246.00000000000000000000	10226.00000000000000000000	0.00000000000000000000	0.00000000000000000000	0.00000000000000000000	3586.00000000000000000000	411.00000000000000000000	4.00000000000000000000	4.00000000000000000000	4.00000000000000000000	4.00000000000000000000	4.00000000000000000000	4.00000000000000000000	4.00000000000000000000	4.00000000000000000000	4.00000000000000000000	4.00000000000000000000	4.00000000000000000000	4.00000000000000000000	4.00000000000000000000	4.00000000000000000000	4.00000000000000000000	4.00000000000000000000
13.00000000000000000000	0.00000000000000000000	4185.12792968750000000000	4189.74365234375000000000	4173.84619140625000000000	4175.89746093750000000000	4181.53857421875000000000	4190.76904296875000000000	4205.12792968750000000000	4168.71777343750000000000	4185.12792968750000000000	4190.25634765625000000000	4189.74365234375000000000	4185.12792968750000000000	4164.10253906250000000000	4181.53857421875000000000	3007.00000000000000000000	10246.00000000000000000000	10226.00000000000000000000	0.00000000000000000000	0.00000000000000000000	0.00000000000000000000	3586.00000000000000000000	419.00000000000000000000	4.00000000000000000000	4.00000000000000000000	4.00000000000000000000	4.00000000000000000000	4.00000000000000000000	4.00000000000000000000	4.00000000000000000000	4.00000000000000000000	4.00000000000000000000	4.00000000000000000000	4.00000000000000000000	4.00000000000000000000	4.00000000000000000000	4.00000000000000000000	4.00000000000000000000	4.00000000000000000000
14.00000000000000000000	0.00000000000000000000	4195.38427734375000000000	4197.43603515625000000000	4165.64111328125000000000	4196.92285156250000000000	4192.82031250000000000000	4196.41015625000000000000	4203.07666015625000000000	4194.35888671875000000000	4206.15380859375000000000	4202.05126953125000000000	4234.35888671875000000000	4221.53857421875000000000	4202.05126953125000000000	4222.56396484375000000000	3408.00000000000000000000	10246.00000000000000000000	10226.00000000000000000000	0.00000000000000000000	0.00000000000000000000	0.00000000000000000000	3586.00000000000000000000	427.00000000000000000000	4.00000000000000000000	4.00000000000000000000	4.00000000000000000000	4.00000000000000000000	4.00000000000000000000	4.00000000000000000000	4.00000000000000000000	4.00000000000000000000	4.00000000000000000000	4.00000000000000000000	4.00000000000000000000	4.00000000000000000000	4.00000000000000000000	4.00000000000000000000	4.00000000000000000000	4.00000000000000000000
15.00000000000000000000	0.00000000000000000000	4198.97412109375000000000	4172.30761718750000000000	4181.02539062500000000000	4191.28173828125000000000	4169.23046875000000000000	4173.84619140625000000000	4184.10253906250000000000	4185.64111328125000000000	4195.38427734375000000000	4183.58984375000000000000	4223.58984375000000000000	4216.92285156250000000000	4190.76904296875000000000	4213.84619140625000000000	3005.00000000000000000000	10245.00000000000000000000	10224.00000000000000000000	0.00000000000000000000	0.00000000000000000000	0.00000000000000000000	3586.00000000000000000000	436.00000000000000000000	4.00000000000000000000	4.00000000000000000000	4.00000000000000000000	4.00000000000000000000	4.00000000000000000000	4.00000000000000000000	4.00000000000000000000	4.00000000000000000000	4.00000000000000000000	4.00000000000000000000	4.00000000000000000000	4.00000000000000000000	4.00000000000000000000	4.00000000000000000000	4.00000000000000000000	4.00000000000000000000
16.00000000000000000000	0.00000000000000000000	4210.76904296875000000000	4210.76904296875000000000	4176.41015625000000000000	4208.20507812500000000000	4208.20507812500000000000	4218.46142578125000000000	4230.76904296875000000000	4228.71777343750000000000	4248.20507812500000000000	4233.33300781250000000000	4258.46142578125000000000	4243.07666015625000000000	4218.97412109375000000000	4235.89746093750000000000	0.00000000000000000000	10245.00000000000000000000	10224.00000000000000000000	0.00000000000000000000	0.00000000000000000000	0.00000000000000000000	3586.00000000000000000000	443.00000000000000000000	4.00000000000000000000	4.00000000000000000000	4.00000000000000000000	4.00000000000000000000	4.00000000000000000000	4.00000000000000000000	4.00000000000000000000	4.00000000000000000000	4.00000000000000000000	4.00000000000000000000	4.00000000000000000000	4.00000000000000000000	4.00000000000000000000	4.00000000000000000000	4.00000000000000000000	4.00000000000000000000
17.00000000000000000000	0.00000000000000000000	4195.89746093750000000000	4189.23046875000000000000	4181.53857421875000000000	4181.53857421875000000000	4192.30761718750000000000	4207.69238281250000000000	4221.53857421875000000000	4214.35888671875000000000	4236.41015625000000000000	4230.25634765625000000000	4224.61523437500000000000	4217.94873046875000000000	4177.43603515625000000000	4204.61523437500000000000	0.00000000000000000000	10246.00000000000000000000	10224.00000000000000000000	0.00000000000000000000	0.00000000000000000000	0.00000000000000000000	3586.00000000000000000000	451.00000000000000000000	4.00000000000000000000	4.00000000000000000000	4.00000000000000000000	4.00000000000000000000	4.00000000000000000000	4.00000000000000000000	4.00000000000000000000	4.00000000000000000000	4.00000000000000000000	4.00000000000000000000	4.00000000000000000000	4.00000000000000000000	4.00000000000000000000	4.00000000000000000000	4.00000000000000000000	4.00000000000000000000
18.00000000000000000000	0.00000000000000000000	4180.51269531250000000000	4175.38427734375000000000	4177.94873046875000000000	4166.15380859375000000000	4182.56396484375000000000	4192.30761718750000000000	4201.53857421875000000000	4185.12792968750000000000	4202.05126953125000000000	4198.97412109375000000000	4187.17919921875000000000	4187.17919921875000000000	4152.30761718750000000000	4177.94873046875000000000	0.00000000000000000000	10246.00000000000000000000	10224.00000000000000000000	0.00000000000000000000	0.00000000000000000000	0.00000000000000000000	3586.00000000000000000000	458.00000000000000000000	4.00000000000000000000	4.00000000000000000000	4.00000000000000000000	4.00000000000000000000	4.00000000000000000000	4.00000000000000000000	4.00000000000000000000	4.00000000000000000000	4.00000000000000000000	4.00000000000000000000	4.00000000000000000000	4.00000000000000000000	4.00000000000000000000	4.00000000000000000000	4.00000000000000000000	4.00000000000000000000
19.00000000000000000000	0.00000000000000000000	4187.17919921875000000000	4210.25634765625000000000	4156.41015625000000000000	4190.25634765625000000000	4212.82031250000000000000	4211.28173828125000000000	4209.23046875000000000000	4182.56396484375000000000	4198.97412109375000000000	4195.89746093750000000000	4199.48730468750000000000	4187.69238281250000000000	4183.07666015625000000000	4195.38427734375000000000	0.00000000000000000000	10248.00000000000000000000	10224.00000000000000000000	0.00000000000000000000	0.00000000000000000000	0.00000000000000000000	3586.00000000000000000000	466.00000000000000000000	4.00000000000000000000	4.00000000000000000000	4.00000000000000000000	4.00000000000000000000	4.00000000000000000000	4.00000000000000000000	4.00000000000000000000	4.00000000000000000000	4.00000000000000000000	4.00000000000000000000	4.00000000000000000000	4.00000000000000000000	4.00000000000000000000	4.00000000000000000000	4.00000000000000000000	4.00000000000000000000
20.00000000000000000000	0.00000000000000000000	4180.00000000000000000000	4181.02539062500000000000	4168.20507812500000000000	4171.28173828125000000000	4174.87158203125000000000	4175.38427734375000000000	4179.48730468750000000000	4140.00000000000000000000	4148.71777343750000000000	4150.25634765625000000000	4159.48730468750000000000	4156.41015625000000000000	4144.61523437500000000000	4167.69238281250000000000	0.00000000000000000000	10248.00000000000000000000	10224.00000000000000000000	0.00000000000000000000	0.00000000000000000000	0.00000000000000000000	3586.00000000000000000000	474.00000000000000000000	4.00000000000000000000	4.00000000000000000000	4.00000000000000000000	4.00000000000000000000	4.00000000000000000000	4.00000000000000000000	4.00000000000000000000	4.00000000000000000000	4.00000000000000000000	4.00000000000000000000	4.00000000000000000000	4.00000000000000000000	4.00000000000000000000	4.00000000000000000000	4.00000000000000000000	4.00000000000000000000
21.00000000000000000000	0.00000000000000000000	4188.20507812500000000000	4188.20507812500000000000	4168.20507812500000000000	4181.02539062500000000000	4182.05126953125000000000	4183.07666015625000000000	4190.25634765625000000000	4177.43603515625000000000	4177.43603515625000000000	4175.38427734375000000000	4181.53857421875000000000	4193.33300781250000000000	4165.12792968750000000000	4190.25634765625000000000	0.00000000000000000000	10248.00000000000000000000	10224.00000000000000000000	0.00000000000000000000	0.00000000000000000000	0.00000000000000000000	3586.00000000000000000000	482.00000000000000000000	4.00000000000000000000	4.00000000000000000000	4.00000000000000000000	4.00000000000000000000	4.00000000000000000000	4.00000000000000000000	4.00000000000000000000	4.00000000000000000000	4.00000000000000000000	4.00000000000000000000	4.00000000000000000000	4.00000000000000000000	4.00000000000000000000	4.00000000000000000000	4.00000000000000000000	4.00000000000000000000
22.00000000000000000000	0.00000000000000000000	4182.56396484375000000000	4161.53857421875000000000	4170.25634765625000000000	4175.89746093750000000000	4156.41015625000000000000	4158.46142578125000000000	4174.35888671875000000000	4188.71777343750000000000	4189.74365234375000000000	4180.00000000000000000000	4174.35888671875000000000	4205.12792968750000000000	4165.64111328125000000000	4191.79492187500000000000	0.00000000000000000000	10248.00000000000000000000	10224.00000000000000000000	0.00000000000000000000	0.00000000000000000000	0.00000000000000000000	3586.00000000000000000000	490.00000000000000000000	4.00000000000000000000	4.00000000000000000000	4.00000000000000000000	4.00000000000000000000	4.00000000000000000000	4.00000000000000000000	4.00000000000000000000	4.00000000000000000000	4.00000000000000000000	4.00000000000000000000	4.00000000000000000000	4.00000000000000000000	4.00000000000000000000	4.00000000000000000000	4.00000000000000000000	4.00000000000000000000
23.00000000000000000000	0.00000000000000000000	4173.33300781250000000000	4153.33300781250000000000	4176.41015625000000000000	4167.17919921875000000000	4151.79492187500000000000	4160.51269531250000000000	4179.48730468750000000000	4172.82031250000000000000	4182.56396484375000000000	4171.79492187500000000000	4148.71777343750000000000	4187.69238281250000000000	4149.74365234375000000000	4175.38427734375000000000	0.00000000000000000000	10249.00000000000000000000	10226.00000000000000000000	0.00000000000000000000	0.00000000000000000000	0.00000000000000000000	3586.00000000000000000000	499.00000000000000000000	4.00000000000000000000	4.00000000000000000000	4.00000000000000000000	4.00000000000000000000	4.00000000000000000000	4.00000000000000000000	4.00000000000000000000	4.00000000000000000000	4.00000000000000000000	4.00000000000000000000	4.00000000000000000000	4.00000000000000000000	4.00000000000000000000	4.00000000000000000000	4.00000000000000000000	4.00000000000000000000
24.00000000000000000000	0.00000000000000000000	4192.30761718750000000000	4208.20507812500000000000	4173.33300781250000000000	4191.28173828125000000000	4208.71777343750000000000	4217.94873046875000000000	4225.64111328125000000000	4200.51269531250000000000	4219.48730468750000000000	4217.43603515625000000000	4167.17919921875000000000	4208.20507812500000000000	4177.43603515625000000000	4195.89746093750000000000	0.00000000000000000000	10249.00000000000000000000	10226.00000000000000000000	0.00000000000000000000	0.00000000000000000000	0.00000000000000000000	3586.00000000000000000000	506.00000000000000000000	4.00000000000000000000	4.00000000000000000000	4.00000000000000000000	4.00000000000000000000	4.00000000000000000000	4.00000000000000000000	4.00000000000000000000	4.00000000000000000000	4.00000000000000000000	4.00000000000000000000	4.00000000000000000000	4.00000000000000000000	4.00000000000000000000	4.00000000000000000000	4.00000000000000000000	4.00000000000000000000
25.00000000000000000000	0.00000000000000000000	4199.48730468750000000000	4198.97412109375000000000	4189.23046875000000000000	4186.15380859375000000000	4190.25634765625000000000	4202.56396484375000000000	4213.33300781250000000000	4185.12792968750000000000	4202.56396484375000000000	4208.20507812500000000000	4137.43603515625000000000	4196.41015625000000000000	4158.97412109375000000000	4183.58984375000000000000	0.00000000000000000000	10249.00000000000000000000	10227.00000000000000000000	0.00000000000000000000	0.00000000000000000000	0.00000000000000000000	3586.00000000000000000000	513.00000000000000000000	4.00000000000000000000	4.00000000000000000000	4.00000000000000000000	4.00000000000000000000	4.00000000000000000000	4.00000000000000000000	4.00000000000000000000	4.00000000000000000000	4.00000000000000000000	4.00000000000000000000	4.00000000000000000000	4.00000000000000000000	4.00000000000000000000	4.00000000000000000000	4.00000000000000000000	4.00000000000000000000
26.00000000000000000000	0.00000000000000000000	4206.66650390625000000000	4224.10253906250000000000	4177.94873046875000000000	4209.23046875000000000000	4215.89746093750000000000	4222.05126953125000000000	4228.20507812500000000000	4204.61523437500000000000	4226.15380859375000000000	4223.58984375000000000000	4166.15380859375000000000	4217.94873046875000000000	4203.58984375000000000000	4216.92285156250000000000	0.00000000000000000000	10249.00000000000000000000	10227.00000000000000000000	0.00000000000000000000	0.00000000000000000000	0.00000000000000000000	3586.00000000000000000000	521.00000000000000000000	4.00000000000000000000	4.00000000000000000000	4.00000000000000000000	4.00000000000000000000	4.00000000000000000000	4.00000000000000000000	4.00000000000000000000	4.00000000000000000000	4.00000000000000000000	4.00000000000000000000	4.00000000000000000000	4.00000000000000000000	4.00000000000000000000	4.00000000000000000000	4.00000000000000000000	4.00000000000000000000
27.00000000000000000000	0.00000000000000000000	4205.64111328125000000000	4220.00000000000000000000	4169.23046875000000000000	4213.33300781250000000000	4216.92285156250000000000	4215.38427734375000000000	4216.41015625000000000000	4198.46142578125000000000	4222.56396484375000000000	4214.87158203125000000000	4180.51269531250000000000	4220.00000000000000000000	4225.64111328125000000000	4227.69238281250000000000	0.00000000000000000000	10249.00000000000000000000	10230.00000000000000000000	0.00000000000000000000	0.00000000000000000000	0.00000000000000000000	3586.00000000000000000000	529.00000000000000000000	4.00000000000000000000	4.00000000000000000000	4.00000000000000000000	4.00000000000000000000	4.00000000000000000000	4.00000000000000000000	4.00000000000000000000	4.00000000000000000000	4.00000000000000000000	4.00000000000000000000	4.00000000000000000000	4.00000000000000000000	4.00000000000000000000	4.00000000000000000000	4.00000000000000000000	4.00000000000000000000
28.00000000000000000000	0.00000000000000000000	4203.58984375000000000000	4199.48730468750000000000	4180.00000000000000000000	4200.51269531250000000000	4196.92285156250000000000	4198.97412109375000000000	4204.61523437500000000000	4195.38427734375000000000	4210.76904296875000000000	4202.05126953125000000000	4175.38427734375000000000	4211.28173828125000000000	4210.76904296875000000000	4214.87158203125000000000	0.00000000000000000000	10249.00000000000000000000	10230.00000000000000000000	0.00000000000000000000	0.00000000000000000000	0.00000000000000000000	3586.00000000000000000000	536.00000000000000000000	4.00000000000000000000	4.00000000000000000000	4.00000000000000000000	4.00000000000000000000	4.00000000000000000000	4.00000000000000000000	4.00000000000000000000	4.00000000000000000000	4.00000000000000000000	4.00000000000000000000	4.00000000000000000000	4.00000000000000000000	4.00000000000000000000	4.00000000000000000000	4.00000000000000000000	4.00000000000000000000
29.00000000000000000000	0.00000000000000000000	4212.82031250000000000000	4220.51269531250000000000	4173.84619140625000000000	4211.28173828125000000000	4221.02539062500000000000	4228.71777343750000000000	4235.89746093750000000000	4245.12792968750000000000	4262.56396484375000000000	4248.71777343750000000000	4208.20507812500000000000	4238.46142578125000000000	4227.17919921875000000000	4234.35888671875000000000	0.00000000000000000000	10248.00000000000000000000	10231.00000000000000000000	0.00000000000000000000	0.00000000000000000000	0.00000000000000000000	3586.00000000000000000000	544.00000000000000000000	4.00000000000000000000	4.00000000000000000000	4.00000000000000000000	4.00000000000000000000	4.00000000000000000000	4.00000000000000000000	4.00000000000000000000	4.00000000000000000000	4.00000000000000000000	4.00000000000000000000	4.00000000000000000000	4.00000000000000000000	4.00000000000000000000	4.00000000000000000000	4.00000000000000000000	4.00000000000000000000
30.00000000000000000000	0.00000000000000000000	4195.38427734375000000000	4177.94873046875000000000	4181.53857421875000000000	4184.10253906250000000000	4186.15380859375000000000	4198.46142578125000000000	4213.33300781250000000000	4218.97412109375000000000	4238.97412109375000000000	4226.66650390625000000000	4170.76904296875000000000	4206.15380859375000000000	4180.51269531250000000000	4202.56396484375000000000	0.00000000000000000000	10248.00000000000000000000	10231.00000000000000000000	0.00000000000000000000	0.00000000000000000000	0.00000000000000000000	3586.00000000000000000000	553.00000000000000000000	4.00000000000000000000	4.00000000000000000000	4.00000000000000000000	4.00000000000000000000	4.00000000000000000000	4.00000000000000000000	4.00000000000000000000	4.00000000000000000000	4.00000000000000000000	4.00000000000000000000	4.00000000000000000000	4.00000000000000000000	4.00000000000000000000	4.00000000000000000000	4.00000000000000000000	4.00000000000000000000
31.00000000000000000000	0.00000000000000000000	4188.20507812500000000000	4191.28173828125000000000	4172.30761718750000000000	4190.76904296875000000000	4210.25634765625000000000	4218.97412109375000000000	4225.64111328125000000000	4215.38427734375000000000	4234.87158203125000000000	4221.53857421875000000000	4167.69238281250000000000	4200.00000000000000000000	4186.66650390625000000000	4200.00000000000000000000	0.00000000000000000000	10246.00000000000000000000	10231.00000000000000000000	0.00000000000000000000	0.00000000000000000000	0.00000000000000000000	3586.00000000000000000000	561.00000000000000000000	4.00000000000000000000	4.00000000000000000000	4.00000000000000000000	4.00000000000000000000	4.00000000000000000000	4.00000000000000000000	4.00000000000000000000	4.00000000000000000000	4.00000000000000000000	4.00000000000000000000	4.00000000000000000000	4.00000000000000000000	4.00000000000000000000	4.00000000000000000000	4.00000000000000000000	4.00000000000000000000
32.00000000000000000000	0.00000000000000000000	4186.66650390625000000000	4201.53857421875000000000	4166.66650390625000000000	4191.79492187500000000000	4217.94873046875000000000	4227.69238281250000000000	4223.07666015625000000000	4195.38427734375000000000	4218.46142578125000000000	4205.12792968750000000000	4150.25634765625000000000	4180.51269531250000000000	4178.97412109375000000000	4181.02539062500000000000	0.00000000000000000000	10246.00000000000000000000	10231.00000000000000000000	0.00000000000000000000	0.00000000000000000000	0.00000000000000000000	3586.00000000000000000000	569.00000000000000000000	4.00000000000000000000	4.00000000000000000000	4.00000000000000000000	4.00000000000000000000	4.00000000000000000000	4.00000000000000000000	4.00000000000000000000	4.00000000000000000000	4.00000000000000000000	4.00000000000000000000	4.00000000000000000000	4.00000000000000000000	4.00000000000000000000	4.00000000000000000000	4.00000000000000000000	4.00000000000000000000
33.00000000000000000000	0.00000000000000000000	4184.61523437500000000000	4188.20507812500000000000	4175.38427734375000000000	4181.02539062500000000000	4189.23046875000000000000	4201.53857421875000000000	4203.58984375000000000000	4161.53857421875000000000	4184.10253906250000000000	4172.30761718750000000000	4132.82031250000000000000	4155.89746093750000000000	4153.33300781250000000000	4165.64111328125000000000	0.00000000000000000000	10245.00000000000000000000	10230.00000000000000000000	0.00000000000000000000	0.00000000000000000000	0.00000000000000000000	3586.00000000000000000000	577.00000000000000000000	4.00000000000000000000	4.00000000000000000000	4.00000000000000000000	4.00000000000000000000	4.00000000000000000000	4.00000000000000000000	4.00000000000000000000	4.00000000000000000000	4.00000000000000000000	4.00000000000000000000	4.00000000000000000000	4.00000000000000000000	4.00000000000000000000	4.00000000000000000000	4.00000000000000000000	4.00000000000000000000
34.00000000000000000000	0.00000000000000000000	4200.00000000000000000000	4220.51269531250000000000	4165.64111328125000000000	4212.82031250000000000000	4211.28173828125000000000	4213.84619140625000000000	4215.38427734375000000000	4198.97412109375000000000	4217.43603515625000000000	4197.43603515625000000000	4196.92285156250000000000	4205.64111328125000000000	4207.69238281250000000000	4221.53857421875000000000	0.00000000000000000000	10245.00000000000000000000	10230.00000000000000000000	0.00000000000000000000	0.00000000000000000000	0.00000000000000000000	3586.00000000000000000000	584.00000000000000000000	4.00000000000000000000	4.00000000000000000000	4.00000000000000000000	4.00000000000000000000	4.00000000000000000000	4.00000000000000000000	4.00000000000000000000	4.00000000000000000000	4.00000000000000000000	4.00000000000000000000	4.00000000000000000000	4.00000000000000000000	4.00000000000000000000	4.00000000000000000000	4.00000000000000000000	4.00000000000000000000
35.00000000000000000000	0.00000000000000000000	4190.25634765625000000000	4176.92285156250000000000	4175.89746093750000000000	4195.38427734375000000000	4166.15380859375000000000	4169.74365234375000000000	4175.38427734375000000000	4182.56396484375000000000	4192.30761718750000000000	4165.12792968750000000000	4176.92285156250000000000	4196.92285156250000000000	4187.17919921875000000000	4207.17919921875000000000	0.00000000000000000000	10245.00000000000000000000	10229.00000000000000000000	0.00000000000000000000	0.00000000000000000000	0.00000000000000000000	3586.00000000000000000000	591.00000000000000000000	4.00000000000000000000	4.00000000000000000000	4.00000000000000000000	4.00000000000000000000	4.00000000000000000000	4.00000000000000000000	4.00000000000000000000	4.00000000000000000000	4.00000000000000000000	4.00000000000000000000	4.00000000000000000000	4.00000000000000000000	4.00000000000000000000	4.00000000000000000000	4.00000000000000000000	4.00000000000000000000
36.00000000000000000000	0.00000000000000000000	4189.74365234375000000000	4182.05126953125000000000	4174.87158203125000000000	4192.30761718750000000000	4176.41015625000000000000	4185.64111328125000000000	4194.87158203125000000000	4193.33300781250000000000	4206.66650390625000000000	4182.05126953125000000000	4172.82031250000000000000	4194.87158203125000000000	4183.58984375000000000000	4202.56396484375000000000	0.00000000000000000000	10245.00000000000000000000	10229.00000000000000000000	0.00000000000000000000	0.00000000000000000000	0.00000000000000000000	3586.00000000000000000000	599.00000000000000000000	4.00000000000000000000	4.00000000000000000000	4.00000000000000000000	4.00000000000000000000	4.00000000000000000000	4.00000000000000000000	4.00000000000000000000	4.00000000000000000000	4.00000000000000000000	4.00000000000000000000	4.00000000000000000000	4.00000000000000000000	4.00000000000000000000	4.00000000000000000000	4.00000000000000000000	4.00000000000000000000
37.00000000000000000000	0.00000000000000000000	4194.87158203125000000000	4198.97412109375000000000	4174.35888671875000000000	4195.38427734375000000000	4201.02539062500000000000	4210.25634765625000000000	4222.05126953125000000000	4204.61523437500000000000	4229.23046875000000000000	4213.84619140625000000000	4177.43603515625000000000	4201.53857421875000000000	4178.46142578125000000000	4201.53857421875000000000	0.00000000000000000000	10245.00000000000000000000	10228.00000000000000000000	0.00000000000000000000	0.00000000000000000000	0.00000000000000000000	3586.00000000000000000000	607.00000000000000000000	4.00000000000000000000	4.00000000000000000000	4.00000000000000000000	4.00000000000000000000	4.00000000000000000000	4.00000000000000000000	4.00000000000000000000	4.00000000000000000000	4.00000000000000000000	4.00000000000000000000	4.00000000000000000000	4.00000000000000000000	4.00000000000000000000	4.00000000000000000000	4.00000000000000000000	4.00000000000000000000
38.00000000000000000000	0.00000000000000000000	4186.15380859375000000000	4174.87158203125000000000	4186.66650390625000000000	4176.41015625000000000000	4176.41015625000000000000	4188.20507812500000000000	4201.53857421875000000000	4173.84619140625000000000	4191.79492187500000000000	4180.00000000000000000000	4146.66650390625000000000	4177.43603515625000000000	4146.15380859375000000000	4173.84619140625000000000	0.00000000000000000000	10245.00000000000000000000	10228.00000000000000000000	0.00000000000000000000	0.00000000000000000000	0.00000000000000000000	3586.00000000000000000000	615.00000000000000000000	4.00000000000000000000	4.00000000000000000000	4.00000000000000000000	4.00000000000000000000	4.00000000000000000000	4.00000000000000000000	4.00000000000000000000	4.00000000000000000000	4.00000000000000000000	4.00000000000000000000	4.00000000000000000000	4.00000000000000000000	4.00000000000000000000	4.00000000000000000000	4.00000000000000000000	4.00000000000000000000
39.00000000000000000000	0.00000000000000000000	4196.92285156250000000000	4216.92285156250000000000	4168.20507812500000000000	4202.56396484375000000000	4207.69238281250000000000	4213.33300781250000000000	4213.33300781250000000000	4192.30761718750000000000	4203.58984375000000000000	4189.74365234375000000000	4184.10253906250000000000	4195.38427734375000000000	4200.51269531250000000000	4207.69238281250000000000	0.00000000000000000000	10244.00000000000000000000	10227.00000000000000000000	0.00000000000000000000	0.00000000000000000000	0.00000000000000000000	3586.00000000000000000000	623.00000000000000000000	4.00000000000000000000	4.00000000000000000000	4.00000000000000000000	4.00000000000000000000	4.00000000000000000000	4.00000000000000000000	4.00000000000000000000	4.00000000000000000000	4.00000000000000000000	4.00000000000000000000	4.00000000000000000000	4.00000000000000000000	4.00000000000000000000	4.00000000000000000000	4.00000000000000000000	4.00000000000000000000
40.00000000000000000000	0.00000000000000000000	4192.82031250000000000000	4200.00000000000000000000	4169.74365234375000000000	4192.30761718750000000000	4184.10253906250000000000	4184.10253906250000000000	4184.61523437500000000000	4163.07666015625000000000	4175.38427734375000000000	4161.02539062500000000000	4171.28173828125000000000	4175.38427734375000000000	4190.25634765625000000000	4201.02539062500000000000	0.00000000000000000000	10244.00000000000000000000	10227.00000000000000000000	0.00000000000000000000	0.00000000000000000000	0.00000000000000000000	3586.00000000000000000000	632.00000000000000000000	4.00000000000000000000	4.00000000000000000000	4.00000000000000000000	4.00000000000000000000	4.00000000000000000000	4.00000000000000000000	4.00000000000000000000	4.00000000000000000000	4.00000000000000000000	4.00000000000000000000	4.00000000000000000000	4.00000000000000000000	4.00000000000000000000	4.00000000000000000000	4.00000000000000000000	4.00000000000000000000
41.00000000000000000000	0.00000000000000000000	4191.79492187500000000000	4186.15380859375000000000	4174.35888671875000000000	4184.10253906250000000000	4181.02539062500000000000	4184.61523437500000000000	4188.71777343750000000000	4172.30761718750000000000	4185.64111328125000000000	4163.07666015625000000000	4181.02539062500000000000	4186.66650390625000000000	4184.61523437500000000000	4204.61523437500000000000	0.00000000000000000000	10246.00000000000000000000	10227.00000000000000000000	0.00000000000000000000	0.00000000000000000000	0.00000000000000000000	3586.00000000000000000000	639.00000000000000000000	4.00000000000000000000	4.00000000000000000000	4.00000000000000000000	4.00000000000000000000	4.00000000000000000000	4.00000000000000000000	4.00000000000000000000	4.00000000000000000000	4.00000000000000000000	4.00000000000000000000	4.00000000000000000000	4.00000000000000000000	4.00000000000000000000	4.00000000000000000000	4.00000000000000000000	4.00000000000000000000
42.00000000000000000000	0.00000000000000000000	4190.76904296875000000000	4172.82031250000000000000	4169.23046875000000000000	4181.53857421875000000000	4177.43603515625000000000	4187.69238281250000000000	4197.94873046875000000000	4206.15380859375000000000	4218.97412109375000000000	4191.28173828125000000000	4200.00000000000000000000	4210.25634765625000000000	4193.84619140625000000000	4213.33300781250000000000	0.00000000000000000000	10246.00000000000000000000	10227.00000000000000000000	0.00000000000000000000	0.00000000000000000000	0.00000000000000000000	3586.00000000000000000000	647.00000000000000000000	4.00000000000000000000	4.00000000000000000000	4.00000000000000000000	4.00000000000000000000	4.00000000000000000000	4.00000000000000000000	4.00000000000000000000	4.00000000000000000000	4.00000000000000000000	4.00000000000000000000	4.00000000000000000000	4.00000000000000000000	4.00000000000000000000	4.00000000000000000000	4.00000000000000000000	4.00000000000000000000
43.00000000000000000000	0.00000000000000000000	4175.38427734375000000000	4141.02539062500000000000	4177.43603515625000000000	4161.02539062500000000000	4140.51269531250000000000	4161.02539062500000000000	4182.56396484375000000000	4185.12792968750000000000	4197.94873046875000000000	4175.89746093750000000000	4170.25634765625000000000	4181.02539062500000000000	4164.61523437500000000000	4187.69238281250000000000	0.00000000000000000000	10244.00000000000000000000	10227.00000000000000000000	0.00000000000000000000	0.00000000000000000000	0.00000000000000000000	3586.00000000000000000000	656.00000000000000000000	4.00000000000000000000	4.00000000000000000000	4.00000000000000000000	4.00000000000000000000	4.00000000000000000000	4.00000000000000000000	4.00000000000000000000	4.00000000000000000000	4.00000000000000000000	4.00000000000000000000	4.00000000000000000000	4.00000000000000000000	4.00000000000000000000	4.00000000000000000000	4.00000000000000000000	4.00000000000000000000
44.00000000000000000000	0.00000000000000000000	4191.79492187500000000000	4200.00000000000000000000	4171.28173828125000000000	4189.74365234375000000000	4202.05126953125000000000	4221.02539062500000000000	4228.71777343750000000000	4213.84619140625000000000	4235.89746093750000000000	4218.46142578125000000000	4204.61523437500000000000	4199.48730468750000000000	4204.10253906250000000000	4212.82031250000000000000	0.00000000000000000000	10244.00000000000000000000	10227.00000000000000000000	0.00000000000000000000	0.00000000000000000000	0.00000000000000000000	3586.00000000000000000000	664.00000000000000000000	4.00000000000000000000	4.00000000000000000000	4.00000000000000000000	4.00000000000000000000	4.00000000000000000000	4.00000000000000000000	4.00000000000000000000	4.00000000000000000000	4.00000000000000000000	4.00000000000000000000	4.00000000000000000000	4.00000000000000000000	4.00000000000000000000	4.00000000000000000000	4.00000000000000000000	4.00000000000000000000
45.00000000000000000000	0.00000000000000000000	4196.92285156250000000000	4200.51269531250000000000	4183.58984375000000000000	4186.15380859375000000000	4207.69238281250000000000	4223.07666015625000000000	4226.66650390625000000000	4199.48730468750000000000	4226.66650390625000000000	4217.43603515625000000000	4187.17919921875000000000	4185.64111328125000000000	4188.71777343750000000000	4199.48730468750000000000	0.00000000000000000000	10248.00000000000000000000	10226.00000000000000000000	0.00000000000000000000	0.00000000000000000000	0.00000000000000000000	3586.00000000000000000000	672.00000000000000000000	4.00000000000000000000	4.00000000000000000000	4.00000000000000000000	4.00000000000000000000	4.00000000000000000000	4.00000000000000000000	4.00000000000000000000	4.00000000000000000000	4.00000000000000000000	4.00000000000000000000	4.00000000000000000000	4.00000000000000000000	4.00000000000000000000	4.00000000000000000000	4.00000000000000000000	4.00000000000000000000
46.00000000000000000000	0.00000000000000000000	4193.33300781250000000000	4196.92285156250000000000	4184.10253906250000000000	4189.74365234375000000000	4198.46142578125000000000	4208.71777343750000000000	4217.43603515625000000000	4188.71777343750000000000	4209.74365234375000000000	4203.07666015625000000000	4180.00000000000000000000	4177.94873046875000000000	4186.66650390625000000000	4200.51269531250000000000	0.00000000000000000000	10248.00000000000000000000	10226.00000000000000000000	0.00000000000000000000	0.00000000000000000000	0.00000000000000000000	3586.00000000000000000000	681.00000000000000000000	4.00000000000000000000	4.00000000000000000000	4.00000000000000000000	4.00000000000000000000	4.00000000000000000000	4.00000000000000000000	4.00000000000000000000	4.00000000000000000000	4.00000000000000000000	4.00000000000000000000	4.00000000000000000000	4.00000000000000000000	4.00000000000000000000	4.00000000000000000000	4.00000000000000000000	4.00000000000000000000
47.00000000000000000000	0.00000000000000000000	4194.35888671875000000000	4208.71777343750000000000	4167.17919921875000000000	4210.76904296875000000000	4203.58984375000000000000	4208.20507812500000000000	4205.64111328125000000000	4193.84619140625000000000	4207.69238281250000000000	4194.87158203125000000000	4202.05126953125000000000	4191.79492187500000000000	4214.87158203125000000000	4218.97412109375000000000	0.00000000000000000000	10248.00000000000000000000	10226.00000000000000000000	0.00000000000000000000	0.00000000000000000000	0.00000000000000000000	3586.00000000000000000000	688.00000000000000000000	4.00000000000000000000	4.00000000000000000000	4.00000000000000000000	4.00000000000000000000	4.00000000000000000000	4.00000000000000000000	4.00000000000000000000	4.00000000000000000000	4.00000000000000000000	4.00000000000000000000	4.00000000000000000000	4.00000000000000000000	4.00000000000000000000	4.00000000000000000000	4.00000000000000000000	4.00000000000000000000
48.00000000000000000000	0.00000000000000000000	4183.07666015625000000000	4173.84619140625000000000	4176.92285156250000000000	4191.79492187500000000000	4166.66650390625000000000	4172.82031250000000000000	4167.69238281250000000000	4165.12792968750000000000	4173.84619140625000000000	4158.46142578125000000000	4172.82031250000000000000	4168.20507812500000000000	4183.58984375000000000000	4189.74365234375000000000	0.00000000000000000000	10248.00000000000000000000	10226.00000000000000000000	0.00000000000000000000	0.00000000000000000000	0.00000000000000000000	3586.00000000000000000000	695.00000000000000000000	4.00000000000000000000	4.00000000000000000000	4.00000000000000000000	4.00000000000000000000	4.00000000000000000000	4.00000000000000000000	4.00000000000000000000	4.00000000000000000000	4.00000000000000000000	4.00000000000000000000	4.00000000000000000000	4.00000000000000000000	4.00000000000000000000	4.00000000000000000000	4.00000000000000000000	4.00000000000000000000
49.00000000000000000000	0.00000000000000000000	4188.20507812500000000000	4197.43603515625000000000	4171.79492187500000000000	4198.97412109375000000000	4193.84619140625000000000	4200.51269531250000000000	4201.02539062500000000000	4210.76904296875000000000	4219.48730468750000000000	4202.56396484375000000000	4200.00000000000000000000	4190.76904296875000000000	4200.00000000000000000000	4204.10253906250000000000	0.00000000000000000000	10248.00000000000000000000	10225.00000000000000000000	0.00000000000000000000	0.00000000000000000000	0.00000000000000000000	3586.00000000000000000000	703.00000000000000000000	4.00000000000000000000	4.00000000000000000000	4.00000000000000000000	4.00000000000000000000	4.00000000000000000000	4.00000000000000000000	4.00000000000000000000	4.00000000000000000000	4.00000000000000000000	4.00000000000000000000	4.00000000000000000000	4.00000000000000000000	4.00000000000000000000	4.00000000000000000000	4.00000000000000000000	4.00000000000000000000
50.00000000000000000000	0.00000000000000000000	4179.48730468750000000000	4165.64111328125000000000	4175.38427734375000000000	4172.82031250000000000000	4168.20507812500000000000	4184.61523437500000000000	4195.89746093750000000000	4207.69238281250000000000	4214.87158203125000000000	4198.46142578125000000000	4180.00000000000000000000	4175.38427734375000000000	4166.15380859375000000000	4182.05126953125000000000	0.00000000000000000000	10248.00000000000000000000	10225.00000000000000000000	0.00000000000000000000	0.00000000000000000000	0.00000000000000000000	3586.00000000000000000000	711.00000000000000000000	4.00000000000000000000	4.00000000000000000000	4.00000000000000000000	4.00000000000000000000	4.00000000000000000000	4.00000000000000000000	4.00000000000000000000	4.00000000000000000000	4.00000000000000000000	4.00000000000000000000	4.00000000000000000000	4.00000000000000000000	4.00000000000000000000	4.00000000000000000000	4.00000000000000000000	4.00000000000000000000
51.00000000000000000000	0.00000000000000000000	4174.35888671875000000000	4158.97412109375000000000	4174.35888671875000000000	4163.58984375000000000000	4160.51269531250000000000	4180.51269531250000000000	4188.20507812500000000000	4181.53857421875000000000	4188.20507812500000000000	4171.28173828125000000000	4157.94873046875000000000	4156.92285156250000000000	4151.28173828125000000000	4168.71777343750000000000	0.00000000000000000000	10249.00000000000000000000	10225.00000000000000000000	0.00000000000000000000	0.00000000000000000000	0.00000000000000000000	3586.00000000000000000000	719.00000000000000000000	4.00000000000000000000	4.00000000000000000000	4.00000000000000000000	4.00000000000000000000	4.00000000000000000000	4.00000000000000000000	4.00000000000000000000	4.00000000000000000000	4.00000000000000000000	4.00000000000000000000	4.00000000000000000000	4.00000000000000000000	4.00000000000000000000	4.00000000000000000000	4.00000000000000000000	4.00000000000000000000
52.00000000000000000000	0.00000000000000000000	4187.17919921875000000000	4209.74365234375000000000	4164.10253906250000000000	4189.74365234375000000000	4205.12792968750000000000	4211.79492187500000000000	4203.07666015625000000000	4181.53857421875000000000	4194.87158203125000000000	4183.58984375000000000000	4171.79492187500000000000	4166.15380859375000000000	4184.61523437500000000000	4188.71777343750000000000	0.00000000000000000000	10249.00000000000000000000	10225.00000000000000000000	0.00000000000000000000	0.00000000000000000000	0.00000000000000000000	3586.00000000000000000000	728.00000000000000000000	4.00000000000000000000	4.00000000000000000000	4.00000000000000000000	4.00000000000000000000	4.00000000000000000000	4.00000000000000000000	4.00000000000000000000	4.00000000000000000000	4.00000000000000000000	4.00000000000000000000	4.00000000000000000000	4.00000000000000000000	4.00000000000000000000	4.00000000000000000000	4.00000000000000000000	4.00000000000000000000
53.00000000000000000000	0.00000000000000000000	4180.00000000000000000000	4177.43603515625000000000	4177.94873046875000000000	4169.74365234375000000000	4172.30761718750000000000	4182.05126953125000000000	4178.46142578125000000000	4148.20507812500000000000	4161.02539062500000000000	4155.38427734375000000000	4142.05126953125000000000	4136.92285156250000000000	4155.38427734375000000000	4163.58984375000000000000	0.00000000000000000000	10249.00000000000000000000	10225.00000000000000000000	0.00000000000000000000	0.00000000000000000000	0.00000000000000000000	3586.00000000000000000000	736.00000000000000000000	4.00000000000000000000	4.00000000000000000000	4.00000000000000000000	4.00000000000000000000	4.00000000000000000000	4.00000000000000000000	4.00000000000000000000	4.00000000000000000000	4.00000000000000000000	4.00000000000000000000	4.00000000000000000000	4.00000000000000000000	4.00000000000000000000	4.00000000000000000000	4.00000000000000000000	4.00000000000000000000
54.00000000000000000000	0.00000000000000000000	4177.43603515625000000000	4169.74365234375000000000	4167.17919921875000000000	4176.92285156250000000000	4169.74365234375000000000	4189.23046875000000000000	4187.69238281250000000000	4183.58984375000000000000	4189.74365234375000000000	4177.43603515625000000000	4188.71777343750000000000	4169.74365234375000000000	4189.23046875000000000000	4194.87158203125000000000	0.00000000000000000000	10249.00000000000000000000	10225.00000000000000000000	0.00000000000000000000	0.00000000000000000000	0.00000000000000000000	3586.00000000000000000000	743.00000000000000000000	4.00000000000000000000	4.00000000000000000000	4.00000000000000000000	4.00000000000000000000	4.00000000000000000000	4.00000000000000000000	4.00000000000000000000	4.00000000000000000000	4.00000000000000000000	4.00000000000000000000	4.00000000000000000000	4.00000000000000000000	4.00000000000000000000	4.00000000000000000000	4.00000000000000000000	4.00000000000000000000
55.00000000000000000000	0.00000000000000000000	4166.15380859375000000000	4137.94873046875000000000	4164.61523437500000000000	4164.61523437500000000000	4139.48730468750000000000	4158.46142578125000000000	4160.00000000000000000000	4181.02539062500000000000	4181.02539062500000000000	4165.12792968750000000000	4193.84619140625000000000	4173.33300781250000000000	4189.74365234375000000000	4198.46142578125000000000	0.00000000000000000000	10247.00000000000000000000	10226.00000000000000000000	0.00000000000000000000	0.00000000000000000000	0.00000000000000000000	3586.00000000000000000000	751.00000000000000000000	4.00000000000000000000	4.00000000000000000000	4.00000000000000000000	4.00000000000000000000	4.00000000000000000000	4.00000000000000000000	4.00000000000000000000	4.00000000000000000000	4.00000000000000000000	4.00000000000000000000	4.00000000000000000000	4.00000000000000000000	4.00000000000000000000	4.00000000000000000000	4.00000000000000000000	4.00000000000000000000
56.00000000000000000000	0.00000000000000000000	4166.66650390625000000000	4137.94873046875000000000	4174.87158203125000000000	4156.92285156250000000000	4137.43603515625000000000	4152.82031250000000000000	4161.02539062500000000000	4166.15380859375000000000	4169.74365234375000000000	4161.02539062500000000000	4172.82031250000000000000	4156.41015625000000000000	4171.79492187500000000000	4177.94873046875000000000	0.00000000000000000000	10247.00000000000000000000	10226.00000000000000000000	0.00000000000000000000	0.00000000000000000000	0.00000000000000000000	3586.00000000000000000000	758.00000000000000000000	4.00000000000000000000	4.00000000000000000000	4.00000000000000000000	4.00000000000000000000	4.00000000000000000000	4.00000000000000000000	4.00000000000000000000	4.00000000000000000000	4.00000000000000000000	4.00000000000000000000	4.00000000000000000000	4.00000000000000000000	4.00000000000000000000	4.00000000000000000000	4.00000000000000000000	4.00000000000000000000
57.00000000000000000000	0.00000000000000000000	4186.66650390625000000000	4195.38427734375000000000	4174.35888671875000000000	4183.58984375000000000000	4192.82031250000000000000	4207.69238281250000000000	4214.87158203125000000000	4205.64111328125000000000	4225.12792968750000000000	4225.12792968750000000000	4203.58984375000000000000	4184.61523437500000000000	4196.92285156250000000000	4196.41015625000000000000	0.00000000000000000000	10247.00000000000000000000	10226.00000000000000000000	0.00000000000000000000	0.00000000000000000000	0.00000000000000000000	3586.00000000000000000000	765.00000000000000000000	4.00000000000000000000	4.00000000000000000000	4.00000000000000000000	4.00000000000000000000	4.00000000000000000000	4.00000000000000000000	4.00000000000000000000	4.00000000000000000000	4.00000000000000000000	4.00000000000000000000	4.00000000000000000000	4.00000000000000000000	4.00000000000000000000	4.00000000000000000000	4.00000000000000000000	4.00000000000000000000
58.00000000000000000000	0.00000000000000000000	4179.48730468750000000000	4171.28173828125000000000	4189.74365234375000000000	4170.25634765625000000000	4171.79492187500000000000	4186.66650390625000000000	4197.94873046875000000000	4185.12792968750000000000	4209.23046875000000000000	4209.23046875000000000000	4175.38427734375000000000	4166.15380859375000000000	4163.58984375000000000000	4177.94873046875000000000	0.00000000000000000000	10247.00000000000000000000	10226.00000000000000000000	0.00000000000000000000	0.00000000000000000000	0.00000000000000000000	3586.00000000000000000000	774.00000000000000000000	4.00000000000000000000	4.00000000000000000000	4.00000000000000000000	4.00000000000000000000	4.00000000000000000000	4.00000000000000000000	4.00000000000000000000	4.00000000000000000000	4.00000000000000000000	4.00000000000000000000	4.00000000000000000000	4.00000000000000000000	4.00000000000000000000	4.00000000000000000000	4.00000000000000000000	4.00000000000000000000
59.00000000000000000000	0.00000000000000000000	4186.66650390625000000000	4198.46142578125000000000	4175.38427734375000000000	4196.92285156250000000000	4197.94873046875000000000	4204.10253906250000000000	4202.05126953125000000000	4191.28173828125000000000	4211.79492187500000000000	4204.61523437500000000000	4196.41015625000000000000	4175.38427734375000000000	4196.41015625000000000000	4203.07666015625000000000	0.00000000000000000000	10246.00000000000000000000	10225.00000000000000000000	0.00000000000000000000	0.00000000000000000000	0.00000000000000000000	3586.00000000000000000000	782.00000000000000000000	4.00000000000000000000	4.00000000000000000000	4.00000000000000000000	4.00000000000000000000	4.00000000000000000000	4.00000000000000000000	4.00000000000000000000	4.00000000000000000000	4.00000000000000000000	4.00000000000000000000	4.00000000000000000000	4.00000000000000000000	4.00000000000000000000	4.00000000000000000000	4.00000000000000000000	4.00000000000000000000
60.00000000000000000000	0.00000000000000000000	4197.94873046875000000000	4216.92285156250000000000	4167.17919921875000000000	4214.87158203125000000000	4202.05126953125000000000	4206.66650390625000000000	4192.30761718750000000000	4179.48730468750000000000	4197.43603515625000000000	4196.41015625000000000000	4205.64111328125000000000	4177.43603515625000000000	4216.41015625000000000000	4210.76904296875000000000	0.00000000000000000000	10246.00000000000000000000	10225.00000000000000000000	0.00000000000000000000	0.00000000000000000000	0.00000000000000000000	3586.00000000000000000000	790.00000000000000000000	4.00000000000000000000	4.00000000000000000000	4.00000000000000000000	4.00000000000000000000	4.00000000000000000000	4.00000000000000000000	4.00000000000000000000	4.00000000000000000000	4.00000000000000000000	4.00000000000000000000	4.00000000000000000000	4.00000000000000000000	4.00000000000000000000	4.00000000000000000000	4.00000000000000000000	4.00000000000000000000
61.00000000000000000000	0.00000000000000000000	4196.41015625000000000000	4200.51269531250000000000	4182.05126953125000000000	4203.58984375000000000000	4180.51269531250000000000	4189.74365234375000000000	4181.53857421875000000000	4170.76904296875000000000	4185.12792968750000000000	4184.61523437500000000000	4194.35888671875000000000	4176.41015625000000000000	4196.92285156250000000000	4196.41015625000000000000	0.00000000000000000000	10246.00000000000000000000	10225.00000000000000000000	0.00000000000000000000	0.00000000000000000000	0.00000000000000000000	3586.00000000000000000000	797.00000000000000000000	4.00000000000000000000	4.00000000000000000000	4.00000000000000000000	4.00000000000000000000	4.00000000000000000000	4.00000000000000000000	4.00000000000000000000	4.00000000000000000000	4.00000000000000000000	4.00000000000000000000	4.00000000000000000000	4.00000000000000000000	4.00000000000000000000	4.00000000000000000000	4.00000000000000000000	4.00000000000000000000
62.00000000000000000000	0.00000000000000000000	4198.46142578125000000000	4206.66650390625000000000	4176.41015625000000000000	4210.76904296875000000000	4196.41015625000000000000	4207.69238281250000000000	4203.07666015625000000000	4217.43603515625000000000	4230.76904296875000000000	4219.48730468750000000000	4224.10253906250000000000	4211.28173828125000000000	4211.79492187500000000000	4215.38427734375000000000	0.00000000000000000000	10246.00000000000000000000	10225.00000000000000000000	0.00000000000000000000	0.00000000000000000000	0.00000000000000000000	3586.00000000000000000000	805.00000000000000000000	4.00000000000000000000	4.00000000000000000000	4.00000000000000000000	4.00000000000000000000	4.00000000000000000000	4.00000000000000000000	4.00000000000000000000	4.00000000000000000000	4.00000000000000000000	4.00000000000000000000	4.00000000000000000000	4.00000000000000000000	4.00000000000000000000	4.00000000000000000000	4.00000000000000000000	4.00000000000000000000
63.00000000000000000000	0.00000000000000000000	4186.66650390625000000000	4165.64111328125000000000	4183.58984375000000000000	4185.64111328125000000000	4156.92285156250000000000	4176.41015625000000000000	4181.02539062500000000000	4200.51269531250000000000	4205.64111328125000000000	4197.94873046875000000000	4194.35888671875000000000	4185.64111328125000000000	4175.38427734375000000000	4184.10253906250000000000	0.00000000000000000000	10244.00000000000000000000	10226.00000000000000000000	0.00000000000000000000	0.00000000000000000000	0.00000000000000000000	3586.00000000000000000000	812.00000000000000000000	4.00000000000000000000	4.00000000000000000000	4.00000000000000000000	4.00000000000000000000	4.00000000000000000000	4.00000000000000000000	4.00000000000000000000	4.00000000000000000000	4.00000000000000000000	4.00000000000000000000	4.00000000000000000000	4.00000000000000000000	4.00000000000000000000	4.00000000000000000000	4.00000000000000000000	4.00000000000000000000
64.00000000000000000000	0.00000000000000000000	4187.17919921875000000000	4192.82031250000000000000	4176.41015625000000000000	4192.30761718750000000000	4186.15380859375000000000	4203.58984375000000000000	4205.12792968750000000000	4213.33300781250000000000	4211.28173828125000000000	4212.30761718750000000000	4204.10253906250000000000	4186.66650390625000000000	4188.71777343750000000000	4188.71777343750000000000	871.00000000000000000000	10244.00000000000000000000	10226.00000000000000000000	0.00000000000000000000	0.00000000000000000000	0.00000000000000000000	3586.00000000000000000000	820.00000000000000000000	4.00000000000000000000	4.00000000000000000000	4.00000000000000000000	4.00000000000000000000	4.00000000000000000000	4.00000000000000000000	4.00000000000000000000	4.00000000000000000000	4.00000000000000000000	4.00000000000000000000	4.00000000000000000000	4.00000000000000000000	4.00000000000000000000	4.00000000000000000000	4.00000000000000000000	4.00000000000000000000
65.00000000000000000000	0.00000000000000000000	4173.84619140625000000000	4189.74365234375000000000	4168.20507812500000000000	4180.00000000000000000000	4190.25634765625000000000	4206.66650390625000000000	4209.23046875000000000000	4201.53857421875000000000	4202.56396484375000000000	4211.28173828125000000000	4185.64111328125000000000	4169.74365234375000000000	4171.28173828125000000000	4170.76904296875000000000	2438.00000000000000000000	10242.00000000000000000000	10225.00000000000000000000	0.00000000000000000000	0.00000000000000000000	0.00000000000000000000	3586.00000000000000000000	829.00000000000000000000	4.00000000000000000000	4.00000000000000000000	4.00000000000000000000	4.00000000000000000000	4.00000000000000000000	4.00000000000000000000	4.00000000000000000000	4.00000000000000000000	4.00000000000000000000	4.00000000000000000000	4.00000000000000000000	4.00000000000000000000	4.00000000000000000000	4.00000000000000000000	4.00000000000000000000	4.00000000000000000000
66.00000000000000000000	0.00000000000000000000	4158.97412109375000000000	4150.25634765625000000000	4172.82031250000000000000	4154.87158203125000000000	4152.30761718750000000000	4176.92285156250000000000	4188.20507812500000000000	4158.46142578125000000000	4166.15380859375000000000	4177.43603515625000000000	4149.23046875000000000000	4135.38427734375000000000	4134.35888671875000000000	4137.94873046875000000000	2124.00000000000000000000	10242.00000000000000000000	10225.00000000000000000000	0.00000000000000000000	0.00000000000000000000	0.00000000000000000000	3586.00000000000000000000	837.00000000000000000000	4.00000000000000000000	4.00000000000000000000	4.00000000000000000000	4.00000000000000000000	4.00000000000000000000	4.00000000000000000000	4.00000000000000000000	4.00000000000000000000	4.00000000000000000000	4.00000000000000000000	4.00000000000000000000	4.00000000000000000000	4.00000000000000000000	4.00000000000000000000	4.00000000000000000000	4.00000000000000000000
67.00000000000000000000	0.00000000000000000000	4178.97412109375000000000	4185.12792968750000000000	4162.56396484375000000000	4188.71777343750000000000	4186.66650390625000000000	4201.02539062500000000000	4200.00000000000000000000	4188.20507812500000000000	4195.38427734375000000000	4204.10253906250000000000	4206.66650390625000000000	4174.87158203125000000000	4196.41015625000000000000	4187.69238281250000000000	3345.00000000000000000000	10244.00000000000000000000	10226.00000000000000000000	0.00000000000000000000	0.00000000000000000000	0.00000000000000000000	3586.00000000000000000000	845.00000000000000000000	4.00000000000000000000	4.00000000000000000000	4.00000000000000000000	4.00000000000000000000	4.00000000000000000000	4.00000000000000000000	4.00000000000000000000	4.00000000000000000000	4.00000000000000000000	4.00000000000000000000	4.00000000000000000000	4.00000000000000000000	4.00000000000000000000	4.00000000000000000000	4.00000000000000000000	4.00000000000000000000
68.00000000000000000000	0.00000000000000000000	4175.89746093750000000000	4157.43603515625000000000	4173.33300781250000000000	4178.97412109375000000000	4154.35888671875000000000	4161.53857421875000000000	4160.00000000000000000000	4172.30761718750000000000	4169.23046875000000000000	4175.38427734375000000000	4195.89746093750000000000	4170.25634765625000000000	4187.17919921875000000000	4184.61523437500000000000	3395.00000000000000000000	10244.00000000000000000000	10226.00000000000000000000	0.00000000000000000000	0.00000000000000000000	0.00000000000000000000	3586.00000000000000000000	853.00000000000000000000	4.00000000000000000000	4.00000000000000000000	4.00000000000000000000	4.00000000000000000000	4.00000000000000000000	4.00000000000000000000	4.00000000000000000000	4.00000000000000000000	4.00000000000000000000	4.00000000000000000000	4.00000000000000000000	4.00000000000000000000	4.00000000000000000000	4.00000000000000000000	4.00000000000000000000	4.00000000000000000000
69.00000000000000000000	0.00000000000000000000	4171.79492187500000000000	4160.51269531250000000000	4173.84619140625000000000	4178.97412109375000000000	4157.43603515625000000000	4171.79492187500000000000	4177.94873046875000000000	4189.74365234375000000000	4186.66650390625000000000	4190.25634765625000000000	4193.84619140625000000000	4178.97412109375000000000	4182.56396484375000000000	4184.10253906250000000000	3226.00000000000000000000	10246.00000000000000000000	10228.00000000000000000000	0.00000000000000000000	0.00000000000000000000	0.00000000000000000000	3586.00000000000000000000	861.00000000000000000000	4.00000000000000000000	4.00000000000000000000	4.00000000000000000000	4.00000000000000000000	4.00000000000000000000	4.00000000000000000000	4.00000000000000000000	4.00000000000000000000	4.00000000000000000000	4.00000000000000000000	4.00000000000000000000	4.00000000000000000000	4.00000000000000000000	4.00000000000000000000	4.00000000000000000000	4.00000000000000000000
70.00000000000000000000	0.00000000000000000000	4176.92285156250000000000	4172.30761718750000000000	4175.38427734375000000000	4181.53857421875000000000	4169.74365234375000000000	4194.35888671875000000000	4201.02539062500000000000	4210.25634765625000000000	4214.87158203125000000000	4224.61523437500000000000	4197.43603515625000000000	4185.12792968750000000000	4176.92285156250000000000	4180.00000000000000000000	3025.00000000000000000000	10246.00000000000000000000	10228.00000000000000000000	0.00000000000000000000	0.00000000000000000000	0.00000000000000000000	3586.00000000000000000000	869.00000000000000000000	4.00000000000000000000	4.00000000000000000000	4.00000000000000000000	4.00000000000000000000	4.00000000000000000000	4.00000000000000000000	4.00000000000000000000	4.00000000000000000000	4.00000000000000000000	4.00000000000000000000	4.00000000000000000000	4.00000000000000000000	4.00000000000000000000	4.00000000000000000000	4.00000000000000000000	4.00000000000000000000
71.00000000000000000000	0.00000000000000000000	4169.74365234375000000000	4156.41015625000000000000	4186.66650390625000000000	4162.56396484375000000000	4148.71777343750000000000	4172.82031250000000000000	4178.46142578125000000000	4174.35888671875000000000	4178.46142578125000000000	4196.41015625000000000000	4166.15380859375000000000	4154.35888671875000000000	4145.12792968750000000000	4155.38427734375000000000	2985.00000000000000000000	10247.00000000000000000000	10230.00000000000000000000	0.00000000000000000000	0.00000000000000000000	0.00000000000000000000	3586.00000000000000000000	876.00000000000000000000	4.00000000000000000000	4.00000000000000000000	4.00000000000000000000	4.00000000000000000000	4.00000000000000000000	4.00000000000000000000	4.00000000000000000000	4.00000000000000000000	4.00000000000000000000	4.00000000000000000000	4.00000000000000000000	4.00000000000000000000	4.00000000000000000000	4.00000000000000000000	4.00000000000000000000	4.00000000000000000000
72.00000000000000000000	0.00000000000000000000	4180.51269531250000000000	4208.20507812500000000000	4167.69238281250000000000	4194.87158203125000000000	4198.97412109375000000000	4206.15380859375000000000	4195.89746093750000000000	4181.53857421875000000000	4189.74365234375000000000	4204.10253906250000000000	4192.82031250000000000000	4174.35888671875000000000	4191.28173828125000000000	4190.25634765625000000000	3364.00000000000000000000	10247.00000000000000000000	10230.00000000000000000000	0.00000000000000000000	0.00000000000000000000	0.00000000000000000000	3586.00000000000000000000	884.00000000000000000000	4.00000000000000000000	4.00000000000000000000	4.00000000000000000000	4.00000000000000000000	4.00000000000000000000	4.00000000000000000000	4.00000000000000000000	4.00000000000000000000	4.00000000000000000000	4.00000000000000000000	4.00000000000000000000	4.00000000000000000000	4.00000000000000000000	4.00000000000000000000	4.00000000000000000000	4.00000000000000000000
73.00000000000000000000	0.00000000000000000000	4179.48730468750000000000	4196.41015625000000000000	4172.82031250000000000000	4193.84619140625000000000	4186.15380859375000000000	4187.69238281250000000000	4173.84619140625000000000	4152.30761718750000000000	4157.43603515625000000000	4172.82031250000000000000	4162.56396484375000000000	4151.79492187500000000000	4177.43603515625000000000	4177.43603515625000000000	3128.00000000000000000000	10248.00000000000000000000	10228.00000000000000000000	0.00000000000000000000	0.00000000000000000000	0.00000000000000000000	3586.00000000000000000000	892.00000000000000000000	4.00000000000000000000	4.00000000000000000000	4.00000000000000000000	4.00000000000000000000	4.00000000000000000000	4.00000000000000000000	4.00000000000000000000	4.00000000000000000000	4.00000000000000000000	4.00000000000000000000	4.00000000000000000000	4.00000000000000000000	4.00000000000000000000	4.00000000000000000000	4.00000000000000000000	4.00000000000000000000
74.00000000000000000000	0.00000000000000000000	4181.02539062500000000000	4186.66650390625000000000	4176.41015625000000000000	4193.33300781250000000000	4173.84619140625000000000	4183.07666015625000000000	4177.43603515625000000000	4166.15380859375000000000	4159.48730468750000000000	4175.89746093750000000000	4166.66650390625000000000	4153.84619140625000000000	4175.38427734375000000000	4178.97412109375000000000	3478.00000000000000000000	10248.00000000000000000000	10228.00000000000000000000	0.00000000000000000000	0.00000000000000000000	0.00000000000000000000	3586.00000000000000000000	899.00000000000000000000	4.00000000000000000000	4.00000000000000000000	4.00000000000000000000	4.00000000000000000000	4.00000000000000000000	4.00000000000000000000	4.00000000000000000000	4.00000000000000000000	4.00000000000000000000	4.00000000000000000000	4.00000000000000000000	4.00000000000000000000	4.00000000000000000000	4.00000000000000000000	4.00000000000000000000	4.00000000000000000000
75.00000000000000000000	0.00000000000000000000	4181.53857421875000000000	4177.94873046875000000000	4168.71777343750000000000	4195.38427734375000000000	4169.74365234375000000000	4178.97412109375000000000	4181.53857421875000000000	4198.46142578125000000000	4191.79492187500000000000	4199.48730468750000000000	4195.89746093750000000000	4183.58984375000000000000	4191.28173828125000000000	4196.41015625000000000000	2848.00000000000000000000	10248.00000000000000000000	10228.00000000000000000000	0.00000000000000000000	0.00000000000000000000	0.00000000000000000000	3586.00000000000000000000	907.00000000000000000000	4.00000000000000000000	4.00000000000000000000	4.00000000000000000000	4.00000000000000000000	4.00000000000000000000	4.00000000000000000000	4.00000000000000000000	4.00000000000000000000	4.00000000000000000000	4.00000000000000000000	4.00000000000000000000	4.00000000000000000000	4.00000000000000000000	4.00000000000000000000	4.00000000000000000000	4.00000000000000000000
76.00000000000000000000	0.00000000000000000000	4168.71777343750000000000	4137.94873046875000000000	4179.48730468750000000000	4175.38427734375000000000	4145.64111328125000000000	4151.79492187500000000000	4158.46142578125000000000	4178.46142578125000000000	4177.43603515625000000000	4176.92285156250000000000	4169.74365234375000000000	4170.76904296875000000000	4166.66650390625000000000	4176.41015625000000000000	3416.00000000000000000000	10248.00000000000000000000	10228.00000000000000000000	0.00000000000000000000	0.00000000000000000000	0.00000000000000000000	3586.00000000000000000000	915.00000000000000000000	4.00000000000000000000	4.00000000000000000000	4.00000000000000000000	4.00000000000000000000	4.00000000000000000000	4.00000000000000000000	4.00000000000000000000	4.00000000000000000000	4.00000000000000000000	4.00000000000000000000	4.00000000000000000000	4.00000000000000000000	4.00000000000000000000	4.00000000000000000000	4.00000000000000000000	4.00000000000000000000
77.00000000000000000000	0.00000000000000000000	4181.02539062500000000000	4179.48730468750000000000	4174.35888671875000000000	4198.46142578125000000000	4202.56396484375000000000	4206.66650390625000000000	4205.64111328125000000000	4212.30761718750000000000	4212.82031250000000000000	4217.94873046875000000000	4189.74365234375000000000	4193.33300781250000000000	4199.48730468750000000000	4196.92285156250000000000	2845.00000000000000000000	10248.00000000000000000000	10228.00000000000000000000	0.00000000000000000000	0.00000000000000000000	0.00000000000000000000	3586.00000000000000000000	924.00000000000000000000	4.00000000000000000000	4.00000000000000000000	4.00000000000000000000	4.00000000000000000000	4.00000000000000000000	4.00000000000000000000	4.00000000000000000000	4.00000000000000000000	4.00000000000000000000	4.00000000000000000000	4.00000000000000000000	4.00000000000000000000	4.00000000000000000000	4.00000000000000000000	4.00000000000000000000	4.00000000000000000000
78.00000000000000000000	0.00000000000000000000	4182.56396484375000000000	4178.46142578125000000000	4183.58984375000000000000	4188.71777343750000000000	4202.05126953125000000000	4212.82031250000000000000	4217.94873046875000000000	4201.02539062500000000000	4202.05126953125000000000	4217.94873046875000000000	4161.02539062500000000000	4182.05126953125000000000	4178.46142578125000000000	4180.00000000000000000000	3478.00000000000000000000	10248.00000000000000000000	10228.00000000000000000000	0.00000000000000000000	0.00000000000000000000	0.00000000000000000000	3586.00000000000000000000	932.00000000000000000000	4.00000000000000000000	4.00000000000000000000	4.00000000000000000000	4.00000000000000000000	4.00000000000000000000	4.00000000000000000000	4.00000000000000000000	4.00000000000000000000	4.00000000000000000000	4.00000000000000000000	4.00000000000000000000	4.00000000000000000000	4.00000000000000000000	4.00000000000000000000	4.00000000000000000000	4.00000000000000000000
79.00000000000000000000	0.00000000000000000000	4187.69238281250000000000	4192.30761718750000000000	4185.64111328125000000000	4197.43603515625000000000	4217.43603515625000000000	4220.51269531250000000000	4225.12792968750000000000	4196.41015625000000000000	4203.58984375000000000000	4212.30761718750000000000	4165.64111328125000000000	4187.17919921875000000000	4190.76904296875000000000	4193.84619140625000000000	2848.00000000000000000000	10251.00000000000000000000	10227.00000000000000000000	0.00000000000000000000	0.00000000000000000000	0.00000000000000000000	3586.00000000000000000000	940.00000000000000000000	4.00000000000000000000	4.00000000000000000000	4.00000000000000000000	4.00000000000000000000	4.00000000000000000000	4.00000000000000000000	4.00000000000000000000	4.00000000000000000000	4.00000000000000000000	4.00000000000000000000	4.00000000000000000000	4.00000000000000000000	4.00000000000000000000	4.00000000000000000000	4.00000000000000000000	4.00000000000000000000
80.00000000000000000000	0.00000000000000000000	4202.56396484375000000000	4223.07666015625000000000	4174.35888671875000000000	4229.23046875000000000000	4248.20507812500000000000	4229.74365234375000000000	4222.56396484375000000000	4211.28173828125000000000	4217.43603515625000000000	4220.51269531250000000000	4206.15380859375000000000	4211.28173828125000000000	4241.53857421875000000000	4232.30761718750000000000	3416.00000000000000000000	10251.00000000000000000000	10227.00000000000000000000	0.00000000000000000000	0.00000000000000000000	0.00000000000000000000	3586.00000000000000000000	947.00000000000000000000	4.00000000000000000000	4.00000000000000000000	4.00000000000000000000	4.00000000000000000000	4.00000000000000000000	4.00000000000000000000	4.00000000000000000000	4.00000000000000000000	4.00000000000000000000	4.00000000000000000000	4.00000000000000000000	4.00000000000000000000	4.00000000000000000000	4.00000000000000000000	4.00000000000000000000	4.00000000000000000000
81.00000000000000000000	0.00000000000000000000	4197.43603515625000000000	4194.87158203125000000000	4184.10253906250000000000	4213.84619140625000000000	4208.71777343750000000000	4190.25634765625000000000	4186.15380859375000000000	4184.10253906250000000000	4178.97412109375000000000	4185.12792968750000000000	4179.48730468750000000000	4192.30761718750000000000	4216.92285156250000000000	4210.25634765625000000000	2845.00000000000000000000	10251.00000000000000000000	10227.00000000000000000000	0.00000000000000000000	0.00000000000000000000	0.00000000000000000000	3586.00000000000000000000	954.00000000000000000000	4.00000000000000000000	4.00000000000000000000	4.00000000000000000000	4.00000000000000000000	4.00000000000000000000	4.00000000000000000000	4.00000000000000000000	4.00000000000000000000	4.00000000000000000000	4.00000000000000000000	4.00000000000000000000	4.00000000000000000000	4.00000000000000000000	4.00000000000000000000	4.00000000000000000000	4.00000000000000000000
82.00000000000000000000	0.00000000000000000000	4205.12792968750000000000	4219.48730468750000000000	4178.97412109375000000000	4222.56396484375000000000	4232.30761718750000000000	4221.53857421875000000000	4215.89746093750000000000	4232.30761718750000000000	4226.66650390625000000000	4225.12792968750000000000	4209.23046875000000000000	4223.58984375000000000000	4234.87158203125000000000	4230.76904296875000000000	3478.00000000000000000000	10251.00000000000000000000	10227.00000000000000000000	0.00000000000000000000	0.00000000000000000000	0.00000000000000000000	3586.00000000000000000000	962.00000000000000000000	4.00000000000000000000	4.00000000000000000000	4.00000000000000000000	4.00000000000000000000	4.00000000000000000000	4.00000000000000000000	4.00000000000000000000	4.00000000000000000000	4.00000000000000000000	4.00000000000000000000	4.00000000000000000000	4.00000000000000000000	4.00000000000000000000	4.00000000000000000000	4.00000000000000000000	4.00000000000000000000
83.00000000000000000000	0.00000000000000000000	4202.05126953125000000000	4194.35888671875000000000	4186.66650390625000000000	4210.25634765625000000000	4218.97412109375000000000	4209.23046875000000000000	4209.74365234375000000000	4241.02539062500000000000	4238.46142578125000000000	4229.23046875000000000000	4197.94873046875000000000	4217.43603515625000000000	4211.28173828125000000000	4220.00000000000000000000	2848.00000000000000000000	10248.00000000000000000000	10226.00000000000000000000	0.00000000000000000000	0.00000000000000000000	0.00000000000000000000	3586.00000000000000000000	970.00000000000000000000	4.00000000000000000000	4.00000000000000000000	4.00000000000000000000	4.00000000000000000000	4.00000000000000000000	4.00000000000000000000	4.00000000000000000000	4.00000000000000000000	4.00000000000000000000	4.00000000000000000000	4.00000000000000000000	4.00000000000000000000	4.00000000000000000000	4.00000000000000000000	4.00000000000000000000	4.00000000000000000000
84.00000000000000000000	0.00000000000000000000	4196.92285156250000000000	4188.20507812500000000000	4187.69238281250000000000	4208.20507812500000000000	4218.46142578125000000000	4202.56396484375000000000	4208.20507812500000000000	4216.41015625000000000000	4212.82031250000000000000	4207.17919921875000000000	4171.28173828125000000000	4195.38427734375000000000	4190.25634765625000000000	4201.53857421875000000000	3416.00000000000000000000	10248.00000000000000000000	10226.00000000000000000000	0.00000000000000000000	0.00000000000000000000	0.00000000000000000000	3586.00000000000000000000	978.00000000000000000000	4.00000000000000000000	4.00000000000000000000	4.00000000000000000000	4.00000000000000000000	4.00000000000000000000	4.00000000000000000000	4.00000000000000000000	4.00000000000000000000	4.00000000000000000000	4.00000000000000000000	4.00000000000000000000	4.00000000000000000000	4.00000000000000000000	4.00000000000000000000	4.00000000000000000000	4.00000000000000000000
85.00000000000000000000	0.00000000000000000000	4202.05126953125000000000	4228.71777343750000000000	4172.82031250000000000000	4221.02539062500000000000	4255.89746093750000000000	4234.35888671875000000000	4227.17919921875000000000	4209.74365234375000000000	4211.28173828125000000000	4214.87158203125000000000	4167.17919921875000000000	4192.30761718750000000000	4198.46142578125000000000	4202.05126953125000000000	2845.00000000000000000000	10246.00000000000000000000	10226.00000000000000000000	0.00000000000000000000	0.00000000000000000000	0.00000000000000000000	3586.00000000000000000000	987.00000000000000000000	4.00000000000000000000	4.00000000000000000000	4.00000000000000000000	4.00000000000000000000	4.00000000000000000000	4.00000000000000000000	4.00000000000000000000	4.00000000000000000000	4.00000000000000000000	4.00000000000000000000	4.00000000000000000000	4.00000000000000000000	4.00000000000000000000	4.00000000000000000000	4.00000000000000000000	4.00000000000000000000
86.00000000000000000000	0.00000000000000000000	4195.38427734375000000000	4199.48730468750000000000	4186.15380859375000000000	4193.84619140625000000000	4223.07666015625000000000	4206.15380859375000000000	4203.58984375000000000000	4177.43603515625000000000	4178.97412109375000000000	4188.71777343750000000000	4135.89746093750000000000	4163.58984375000000000000	4165.64111328125000000000	4175.89746093750000000000	3478.00000000000000000000	10246.00000000000000000000	10226.00000000000000000000	0.00000000000000000000	0.00000000000000000000	0.00000000000000000000	3586.00000000000000000000	995.00000000000000000000	4.00000000000000000000	4.00000000000000000000	4.00000000000000000000	4.00000000000000000000	4.00000000000000000000	4.00000000000000000000	4.00000000000000000000	4.00000000000000000000	4.00000000000000000000	4.00000000000000000000	4.00000000000000000000	4.00000000000000000000	4.00000000000000000000	4.00000000000000000000	4.00000000000000000000	4.00000000000000000000
87.00000000000000000000	0.00000000000000000000	4208.20507812500000000000	4212.82031250000000000000	4177.94873046875000000000	4213.33300781250000000000	4235.38427734375000000000	4215.89746093750000000000	4217.43603515625000000000	4215.89746093750000000000	4213.84619140625000000000	4218.46142578125000000000	4205.12792968750000000000	4210.76904296875000000000	4226.15380859375000000000	4225.12792968750000000000	2848.00000000000000000000	10244.00000000000000000000	10223.00000000000000000000	0.00000000000000000000	0.00000000000000000000	0.00000000000000000000	3587.00000000000000000000	3.00000000000000000000	4.00000000000000000000	4.00000000000000000000	4.00000000000000000000	4.00000000000000000000	4.00000000000000000000	4.00000000000000000000	4.00000000000000000000	4.00000000000000000000	4.00000000000000000000	4.00000000000000000000	4.00000000000000000000	4.00000000000000000000	4.00000000000000000000	4.00000000000000000000	4.00000000000000000000	4.00000000000000000000
88.00000000000000000000	0.00000000000000000000	4203.58984375000000000000	4190.25634765625000000000	4170.76904296875000000000	4211.28173828125000000000	4211.28173828125000000000	4190.25634765625000000000	4187.69238281250000000000	4209.74365234375000000000	4204.10253906250000000000	4205.64111328125000000000	4226.15380859375000000000	4220.51269531250000000000	4235.89746093750000000000	4234.35888671875000000000	3416.00000000000000000000	10244.00000000000000000000	10223.00000000000000000000	0.00000000000000000000	0.00000000000000000000	0.00000000000000000000	3587.00000000000000000000	10.00000000000000000000	4.00000000000000000000	4.00000000000000000000	4.00000000000000000000	4.00000000000000000000	4.00000000000000000000	4.00000000000000000000	4.00000000000000000000	4.00000000000000000000	4.00000000000000000000	4.00000000000000000000	4.00000000000000000000	4.00000000000000000000	4.00000000000000000000	4.00000000000000000000	4.00000000000000000000	4.00000000000000000000
89.00000000000000000000	0.00000000000000000000	4192.30761718750000000000	4171.28173828125000000000	4177.94873046875000000000	4193.33300781250000000000	4198.46142578125000000000	4181.53857421875000000000	4180.51269531250000000000	4190.25634765625000000000	4190.76904296875000000000	4188.71777343750000000000	4194.87158203125000000000	4198.97412109375000000000	4200.00000000000000000000	4206.66650390625000000000	2845.00000000000000000000	10243.00000000000000000000	10224.00000000000000000000	0.00000000000000000000	0.00000000000000000000	0.00000000000000000000	3587.00000000000000000000	18.00000000000000000000	4.00000000000000000000	4.00000000000000000000	4.00000000000000000000	4.00000000000000000000	4.00000000000000000000	4.00000000000000000000	4.00000000000000000000	4.00000000000000000000	4.00000000000000000000	4.00000000000000000000	4.00000000000000000000	4.00000000000000000000	4.00000000000000000000	4.00000000000000000000	4.00000000000000000000	4.00000000000000000000
90.00000000000000000000	0.00000000000000000000	4198.46142578125000000000	4198.97412109375000000000	4176.41015625000000000000	4200.00000000000000000000	4233.84619140625000000000	4220.51269531250000000000	4223.58984375000000000000	4230.25634765625000000000	4240.00000000000000000000	4235.89746093750000000000	4205.12792968750000000000	4222.56396484375000000000	4210.25634765625000000000	4215.38427734375000000000	3478.00000000000000000000	10243.00000000000000000000	10224.00000000000000000000	0.00000000000000000000	0.00000000000000000000	0.00000000000000000000	3587.00000000000000000000	27.00000000000000000000	4.00000000000000000000	4.00000000000000000000	4.00000000000000000000	4.00000000000000000000	4.00000000000000000000	4.00000000000000000000	4.00000000000000000000	4.00000000000000000000	4.00000000000000000000	4.00000000000000000000	4.00000000000000000000	4.00000000000000000000	4.00000000000000000000	4.00000000000000000000	4.00000000000000000000	4.00000000000000000000
91.00000000000000000000	0.00000000000000000000	4186.66650390625000000000	4167.17919921875000000000	4188.71777343750000000000	4172.30761718750000000000	4194.87158203125000000000	4186.66650390625000000000	4195.38427734375000000000	4208.20507812500000000000	4210.76904296875000000000	4210.76904296875000000000	4171.79492187500000000000	4201.02539062500000000000	4168.71777343750000000000	4185.12792968750000000000	2848.00000000000000000000	10242.00000000000000000000	10225.00000000000000000000	0.00000000000000000000	0.00000000000000000000	0.00000000000000000000	3587.00000000000000000000	35.00000000000000000000	4.00000000000000000000	4.00000000000000000000	4.00000000000000000000	4.00000000000000000000	4.00000000000000000000	4.00000000000000000000	4.00000000000000000000	4.00000000000000000000	4.00000000000000000000	4.00000000000000000000	4.00000000000000000000	4.00000000000000000000	4.00000000000000000000	4.00000000000000000000	4.00000000000000000000	4.00000000000000000000
92.00000000000000000000	0.00000000000000000000	4195.89746093750000000000	4205.12792968750000000000	4177.43603515625000000000	4196.41015625000000000000	4227.17919921875000000000	4205.64111328125000000000	4201.53857421875000000000	4207.69238281250000000000	4207.69238281250000000000	4211.28173828125000000000	4193.84619140625000000000	4208.20507812500000000000	4196.41015625000000000000	4207.17919921875000000000	3416.00000000000000000000	10242.00000000000000000000	10225.00000000000000000000	0.00000000000000000000	0.00000000000000000000	0.00000000000000000000	3587.00000000000000000000	42.00000000000000000000	4.00000000000000000000	4.00000000000000000000	4.00000000000000000000	4.00000000000000000000	4.00000000000000000000	4.00000000000000000000	4.00000000000000000000	4.00000000000000000000	4.00000000000000000000	4.00000000000000000000	4.00000000000000000000	4.00000000000000000000	4.00000000000000000000	4.00000000000000000000	4.00000000000000000000	4.00000000000000000000
93.00000000000000000000	0.00000000000000000000	4206.66650390625000000000	4225.64111328125000000000	4175.89746093750000000000	4214.35888671875000000000	4249.74365234375000000000	4214.35888671875000000000	4204.61523437500000000000	4189.74365234375000000000	4195.89746093750000000000	4205.12792968750000000000	4183.58984375000000000000	4204.61523437500000000000	4211.28173828125000000000	4217.43603515625000000000	2845.00000000000000000000	10242.00000000000000000000	10227.00000000000000000000	0.00000000000000000000	0.00000000000000000000	0.00000000000000000000	3587.00000000000000000000	50.00000000000000000000	4.00000000000000000000	4.00000000000000000000	4.00000000000000000000	4.00000000000000000000	4.00000000000000000000	4.00000000000000000000	4.00000000000000000000	4.00000000000000000000	4.00000000000000000000	4.00000000000000000000	4.00000000000000000000	4.00000000000000000000	4.00000000000000000000	4.00000000000000000000	4.00000000000000000000	4.00000000000000000000
94.00000000000000000000	0.00000000000000000000	4202.56396484375000000000	4205.64111328125000000000	4183.58984375000000000000	4201.53857421875000000000	4225.12792968750000000000	4198.46142578125000000000	4194.87158203125000000000	4177.94873046875000000000	4182.05126953125000000000	4188.71777343750000000000	4157.43603515625000000000	4196.92285156250000000000	4191.28173828125000000000	4209.23046875000000000000	3478.00000000000000000000	10242.00000000000000000000	10227.00000000000000000000	0.00000000000000000000	0.00000000000000000000	0.00000000000000000000	3587.00000000000000000000	57.00000000000000000000	4.00000000000000000000	4.00000000000000000000	4.00000000000000000000	4.00000000000000000000	4.00000000000000000000	4.00000000000000000000	4.00000000000000000000	4.00000000000000000000	4.00000000000000000000	4.00000000000000000000	4.00000000000000000000	4.00000000000000000000	4.00000000000000000000	4.00000000000000000000	4.00000000000000000000	4.00000000000000000000
95.00000000000000000000	0.00000000000000000000	4209.74365234375000000000	4218.46142578125000000000	4171.28173828125000000000	4213.33300781250000000000	4232.30761718750000000000	4211.79492187500000000000	4207.17919921875000000000	4229.74365234375000000000	4230.76904296875000000000	4226.15380859375000000000	4210.76904296875000000000	4235.89746093750000000000	4227.69238281250000000000	4244.61523437500000000000	2848.00000000000000000000	10246.00000000000000000000	10230.00000000000000000000	0.00000000000000000000	0.00000000000000000000	0.00000000000000000000	3587.00000000000000000000	64.00000000000000000000	4.00000000000000000000	4.00000000000000000000	4.00000000000000000000	4.00000000000000000000	4.00000000000000000000	4.00000000000000000000	4.00000000000000000000	4.00000000000000000000	4.00000000000000000000	4.00000000000000000000	4.00000000000000000000	4.00000000000000000000	4.00000000000000000000	4.00000000000000000000	4.00000000000000000000	4.00000000000000000000
96.00000000000000000000	0.00000000000000000000	4198.97412109375000000000	4181.02539062500000000000	4180.51269531250000000000	4195.89746093750000000000	4191.28173828125000000000	4170.76904296875000000000	4180.51269531250000000000	4212.82031250000000000000	4213.33300781250000000000	4206.15380859375000000000	4198.97412109375000000000	4218.46142578125000000000	4206.15380859375000000000	4225.12792968750000000000	3416.00000000000000000000	10246.00000000000000000000	10230.00000000000000000000	0.00000000000000000000	0.00000000000000000000	0.00000000000000000000	3587.00000000000000000000	72.00000000000000000000	4.00000000000000000000	4.00000000000000000000	4.00000000000000000000	4.00000000000000000000	4.00000000000000000000	4.00000000000000000000	4.00000000000000000000	4.00000000000000000000	4.00000000000000000000	4.00000000000000000000	4.00000000000000000000	4.00000000000000000000	4.00000000000000000000	4.00000000000000000000	4.00000000000000000000	4.00000000000000000000
97.00000000000000000000	0.00000000000000000000	4198.46142578125000000000	4206.15380859375000000000	4176.92285156250000000000	4202.56396484375000000000	4218.97412109375000000000	4196.92285156250000000000	4208.20507812500000000000	4212.30761718750000000000	4221.02539062500000000000	4217.94873046875000000000	4192.30761718750000000000	4215.38427734375000000000	4202.05126953125000000000	4222.05126953125000000000	2845.00000000000000000000	10247.00000000000000000000	10228.00000000000000000000	0.00000000000000000000	0.00000000000000000000	0.00000000000000000000	3587.00000000000000000000	79.00000000000000000000	4.00000000000000000000	4.00000000000000000000	4.00000000000000000000	4.00000000000000000000	4.00000000000000000000	4.00000000000000000000	4.00000000000000000000	4.00000000000000000000	4.00000000000000000000	4.00000000000000000000	4.00000000000000000000	4.00000000000000000000	4.00000000000000000000	4.00000000000000000000	4.00000000000000000000	4.00000000000000000000
98.00000000000000000000	0.00000000000000000000	4196.41015625000000000000	4212.82031250000000000000	4175.38427734375000000000	4192.82031250000000000000	4232.30761718750000000000	4215.38427734375000000000	4217.43603515625000000000	4204.61523437500000000000	4217.94873046875000000000	4225.12792968750000000000	4175.89746093750000000000	4203.07666015625000000000	4178.97412109375000000000	4202.56396484375000000000	3478.00000000000000000000	10247.00000000000000000000	10228.00000000000000000000	0.00000000000000000000	0.00000000000000000000	0.00000000000000000000	3587.00000000000000000000	87.00000000000000000000	4.00000000000000000000	4.00000000000000000000	4.00000000000000000000	4.00000000000000000000	4.00000000000000000000	4.00000000000000000000	4.00000000000000000000	4.00000000000000000000	4.00000000000000000000	4.00000000000000000000	4.00000000000000000000	4.00000000000000000000	4.00000000000000000000	4.00000000000000000000	4.00000000000000000000	4.00000000000000000000
99.00000000000000000000	0.00000000000000000000	4188.71777343750000000000	4183.58984375000000000000	4184.10253906250000000000	4178.97412109375000000000	4204.10253906250000000000	4193.84619140625000000000	4200.00000000000000000000	4187.17919921875000000000	4196.41015625000000000000	4205.12792968750000000000	4166.66650390625000000000	4185.64111328125000000000	4167.17919921875000000000	4185.64111328125000000000	2848.00000000000000000000	10249.00000000000000000000	10226.00000000000000000000	0.00000000000000000000	0.00000000000000000000	0.00000000000000000000	3587.00000000000000000000	96.00000000000000000000	4.00000000000000000000	4.00000000000000000000	4.00000000000000000000	4.00000000000000000000	4.00000000000000000000	4.00000000000000000000	4.00000000000000000000	4.00000000000000000000	4.00000000000000000000	4.00000000000000000000	4.00000000000000000000	4.00000000000000000000	4.00000000000000000000	4.00000000000000000000	4.00000000000000000000	4.00000000000000000000
100.00000000000000000000	0.00000000000000000000	4206.15380859375000000000	4220.00000000000000000000	4166.15380859375000000000	4217.43603515625000000000	4236.41015625000000000000	4215.38427734375000000000	4215.38427734375000000000	4220.51269531250000000000	4229.23046875000000000000	4231.79492187500000000000	4226.66650390625000000000	4228.71777343750000000000	4237.43603515625000000000	4240.00000000000000000000	3416.00000000000000000000	10249.00000000000000000000	10226.00000000000000000000	0.00000000000000000000	0.00000000000000000000	0.00000000000000000000	3587.00000000000000000000	104.00000000000000000000	4.00000000000000000000	4.00000000000000000000	4.00000000000000000000	4.00000000000000000000	4.00000000000000000000	4.00000000000000000000	4.00000000000000000000	4.00000000000000000000	4.00000000000000000000	4.00000000000000000000	4.00000000000000000000	4.00000000000000000000	4.00000000000000000000	4.00000000000000000000	4.00000000000000000000	4.00000000000000000000
101.00000000000000000000	0.00000000000000000000	4205.12792968750000000000	4199.48730468750000000000	4173.84619140625000000000	4208.20507812500000000000	4211.79492187500000000000	4182.05126953125000000000	4175.89746093750000000000	4188.71777343750000000000	4190.25634765625000000000	4193.33300781250000000000	4204.61523437500000000000	4214.87158203125000000000	4213.84619140625000000000	4229.74365234375000000000	2845.00000000000000000000	10252.00000000000000000000	10226.00000000000000000000	0.00000000000000000000	0.00000000000000000000	0.00000000000000000000	3587.00000000000000000000	112.00000000000000000000	4.00000000000000000000	4.00000000000000000000	4.00000000000000000000	4.00000000000000000000	4.00000000000000000000	4.00000000000000000000	4.00000000000000000000	4.00000000000000000000	4.00000000000000000000	4.00000000000000000000	4.00000000000000000000	4.00000000000000000000	4.00000000000000000000	4.00000000000000000000	4.00000000000000000000	4.00000000000000000000
102.00000000000000000000	0.00000000000000000000	4202.56396484375000000000	4201.53857421875000000000	4177.94873046875000000000	4206.15380859375000000000	4217.43603515625000000000	4188.20507812500000000000	4183.07666015625000000000	4200.00000000000000000000	4195.38427734375000000000	4194.87158203125000000000	4204.61523437500000000000	4213.84619140625000000000	4202.05126953125000000000	4223.07666015625000000000	3478.00000000000000000000	10252.00000000000000000000	10226.00000000000000000000	0.00000000000000000000	0.00000000000000000000	0.00000000000000000000	3587.00000000000000000000	120.00000000000000000000	4.00000000000000000000	4.00000000000000000000	4.00000000000000000000	4.00000000000000000000	4.00000000000000000000	4.00000000000000000000	4.00000000000000000000	4.00000000000000000000	4.00000000000000000000	4.00000000000000000000	4.00000000000000000000	4.00000000000000000000	4.00000000000000000000	4.00000000000000000000	4.00000000000000000000	4.00000000000000000000
103.00000000000000000000	0.00000000000000000000	4200.00000000000000000000	4198.46142578125000000000	4175.89746093750000000000	4204.61523437500000000000	4216.92285156250000000000	4193.84619140625000000000	4200.00000000000000000000	4225.64111328125000000000	4228.71777343750000000000	4222.05126953125000000000	4215.38427734375000000000	4224.10253906250000000000	4202.05126953125000000000	4221.02539062500000000000	2848.00000000000000000000	10253.00000000000000000000	10225.00000000000000000000	0.00000000000000000000	0.00000000000000000000	0.00000000000000000000	3587.00000000000000000000	128.00000000000000000000	4.00000000000000000000	4.00000000000000000000	4.00000000000000000000	4.00000000000000000000	4.00000000000000000000	4.00000000000000000000	4.00000000000000000000	4.00000000000000000000	4.00000000000000000000	4.00000000000000000000	4.00000000000000000000	4.00000000000000000000	4.00000000000000000000	4.00000000000000000000	4.00000000000000000000	4.00000000000000000000
104.00000000000000000000	0.00000000000000000000	4193.33300781250000000000	4177.94873046875000000000	4188.71777343750000000000	4183.07666015625000000000	4193.33300781250000000000	4176.92285156250000000000	4188.71777343750000000000	4200.51269531250000000000	4207.17919921875000000000	4203.07666015625000000000	4187.17919921875000000000	4207.17919921875000000000	4169.74365234375000000000	4196.92285156250000000000	3416.00000000000000000000	10253.00000000000000000000	10225.00000000000000000000	0.00000000000000000000	0.00000000000000000000	0.00000000000000000000	3587.00000000000000000000	135.00000000000000000000	4.00000000000000000000	4.00000000000000000000	4.00000000000000000000	4.00000000000000000000	4.00000000000000000000	4.00000000000000000000	4.00000000000000000000	4.00000000000000000000	4.00000000000000000000	4.00000000000000000000	4.00000000000000000000	4.00000000000000000000	4.00000000000000000000	4.00000000000000000000	4.00000000000000000000	4.00000000000000000000
105.00000000000000000000	0.00000000000000000000	4207.69238281250000000000	4238.46142578125000000000	4177.43603515625000000000	4213.84619140625000000000	4252.82031250000000000000	4227.17919921875000000000	4221.02539062500000000000	4222.56396484375000000000	4228.71777343750000000000	4230.25634765625000000000	4215.89746093750000000000	4227.69238281250000000000	4207.17919921875000000000	4221.02539062500000000000	2845.00000000000000000000	10250.00000000000000000000	10224.00000000000000000000	0.00000000000000000000	0.00000000000000000000	0.00000000000000000000	3587.00000000000000000000	144.00000000000000000000	4.00000000000000000000	4.00000000000000000000	4.00000000000000000000	4.00000000000000000000	4.00000000000000000000	4.00000000000000000000	4.00000000000000000000	4.00000000000000000000	4.00000000000000000000	4.00000000000000000000	4.00000000000000000000	4.00000000000000000000	4.00000000000000000000	4.00000000000000000000	4.00000000000000000000	4.00000000000000000000
106.00000000000000000000	0.00000000000000000000	4206.66650390625000000000	4229.74365234375000000000	4180.51269531250000000000	4211.79492187500000000000	4243.58984375000000000000	4212.82031250000000000000	4205.64111328125000000000	4196.92285156250000000000	4204.61523437500000000000	4210.76904296875000000000	4190.76904296875000000000	4199.48730468750000000000	4194.35888671875000000000	4202.56396484375000000000	3478.00000000000000000000	10250.00000000000000000000	10224.00000000000000000000	0.00000000000000000000	0.00000000000000000000	0.00000000000000000000	3587.00000000000000000000	152.00000000000000000000	4.00000000000000000000	4.00000000000000000000	4.00000000000000000000	4.00000000000000000000	4.00000000000000000000	4.00000000000000000000	4.00000000000000000000	4.00000000000000000000	4.00000000000000000000	4.00000000000000000000	4.00000000000000000000	4.00000000000000000000	4.00000000000000000000	4.00000000000000000000	4.00000000000000000000	4.00000000000000000000
107.00000000000000000000	0.00000000000000000000	4206.66650390625000000000	4220.00000000000000000000	4178.97412109375000000000	4209.23046875000000000000	4230.76904296875000000000	4207.69238281250000000000	4206.15380859375000000000	4194.87158203125000000000	4206.66650390625000000000	4210.76904296875000000000	4203.58984375000000000000	4208.20507812500000000000	4206.66650390625000000000	4216.92285156250000000000	2848.00000000000000000000	10250.00000000000000000000	10224.00000000000000000000	0.00000000000000000000	0.00000000000000000000	0.00000000000000000000	3587.00000000000000000000	160.00000000000000000000	4.00000000000000000000	4.00000000000000000000	4.00000000000000000000	4.00000000000000000000	4.00000000000000000000	4.00000000000000000000	4.00000000000000000000	4.00000000000000000000	4.00000000000000000000	4.00000000000000000000	4.00000000000000000000	4.00000000000000000000	4.00000000000000000000	4.00000000000000000000	4.00000000000000000000	4.00000000000000000000
108.00000000000000000000	0.00000000000000000000	4208.71777343750000000000	4211.28173828125000000000	4169.74365234375000000000	4209.74365234375000000000	4217.43603515625000000000	4202.56396484375000000000	4196.92285156250000000000	4216.92285156250000000000	4225.12792968750000000000	4226.66650390625000000000	4243.58984375000000000000	4244.61523437500000000000	4234.35888671875000000000	4246.15380859375000000000	3416.00000000000000000000	10250.00000000000000000000	10224.00000000000000000000	0.00000000000000000000	0.00000000000000000000	0.00000000000000000000	3587.00000000000000000000	169.00000000000000000000	4.00000000000000000000	4.00000000000000000000	4.00000000000000000000	4.00000000000000000000	4.00000000000000000000	4.00000000000000000000	4.00000000000000000000	4.00000000000000000000	4.00000000000000000000	4.00000000000000000000	4.00000000000000000000	4.00000000000000000000	4.00000000000000000000	4.00000000000000000000	4.00000000000000000000	4.00000000000000000000
109.00000000000000000000	0.00000000000000000000	4197.43603515625000000000	4165.64111328125000000000	4178.97412109375000000000	4188.71777343750000000000	4176.41015625000000000000	4164.10253906250000000000	4166.66650390625000000000	4202.05126953125000000000	4201.02539062500000000000	4201.53857421875000000000	4219.48730468750000000000	4226.66650390625000000000	4203.07666015625000000000	4218.97412109375000000000	2845.00000000000000000000	10245.00000000000000000000	10225.00000000000000000000	0.00000000000000000000	0.00000000000000000000	0.00000000000000000000	3587.00000000000000000000	177.00000000000000000000	4.00000000000000000000	4.00000000000000000000	4.00000000000000000000	4.00000000000000000000	4.00000000000000000000	4.00000000000000000000	4.00000000000000000000	4.00000000000000000000	4.00000000000000000000	4.00000000000000000000	4.00000000000000000000	4.00000000000000000000	4.00000000000000000000	4.00000000000000000000	4.00000000000000000000	4.00000000000000000000
110.00000000000000000000	0.00000000000000000000	4205.64111328125000000000	4202.05126953125000000000	4175.38427734375000000000	4207.17919921875000000000	4227.17919921875000000000	4217.43603515625000000000	4220.00000000000000000000	4244.61523437500000000000	4250.25634765625000000000	4249.74365234375000000000	4240.00000000000000000000	4246.15380859375000000000	4225.12792968750000000000	4231.79492187500000000000	3478.00000000000000000000	10245.00000000000000000000	10225.00000000000000000000	0.00000000000000000000	0.00000000000000000000	0.00000000000000000000	3587.00000000000000000000	185.00000000000000000000	4.00000000000000000000	4.00000000000000000000	4.00000000000000000000	4.00000000000000000000	4.00000000000000000000	4.00000000000000000000	4.00000000000000000000	4.00000000000000000000	4.00000000000000000000	4.00000000000000000000	4.00000000000000000000	4.00000000000000000000	4.00000000000000000000	4.00000000000000000000	4.00000000000000000000	4.00000000000000000000
111.00000000000000000000	0.00000000000000000000	4200.00000000000000000000	4197.43603515625000000000	4187.17919921875000000000	4191.28173828125000000000	4227.69238281250000000000	4224.61523437500000000000	4228.71777343750000000000	4240.00000000000000000000	4254.35888671875000000000	4253.84619140625000000000	4220.00000000000000000000	4234.35888671875000000000	4198.46142578125000000000	4210.76904296875000000000	2848.00000000000000000000	10246.00000000000000000000	10226.00000000000000000000	0.00000000000000000000	0.00000000000000000000	0.00000000000000000000	3587.00000000000000000000	192.00000000000000000000	4.00000000000000000000	4.00000000000000000000	4.00000000000000000000	4.00000000000000000000	4.00000000000000000000	4.00000000000000000000	4.00000000000000000000	4.00000000000000000000	4.00000000000000000000	4.00000000000000000000	4.00000000000000000000	4.00000000000000000000	4.00000000000000000000	4.00000000000000000000	4.00000000000000000000	4.00000000000000000000
112.00000000000000000000	0.00000000000000000000	4195.38427734375000000000	4204.10253906250000000000	4185.12792968750000000000	4190.76904296875000000000	4227.69238281250000000000	4216.92285156250000000000	4216.92285156250000000000	4226.15380859375000000000	4235.89746093750000000000	4232.82031250000000000000	4212.82031250000000000000	4225.64111328125000000000	4191.79492187500000000000	4204.10253906250000000000	3416.00000000000000000000	10246.00000000000000000000	10226.00000000000000000000	0.00000000000000000000	0.00000000000000000000	0.00000000000000000000	3587.00000000000000000000	200.00000000000000000000	4.00000000000000000000	4.00000000000000000000	4.00000000000000000000	4.00000000000000000000	4.00000000000000000000	4.00000000000000000000	4.00000000000000000000	4.00000000000000000000	4.00000000000000000000	4.00000000000000000000	4.00000000000000000000	4.00000000000000000000	4.00000000000000000000	4.00000000000000000000	4.00000000000000000000	4.00000000000000000000
113.00000000000000000000	0.00000000000000000000	4203.58984375000000000000	4235.89746093750000000000	4169.23046875000000000000	4216.92285156250000000000	4253.84619140625000000000	4230.76904296875000000000	4214.87158203125000000000	4217.94873046875000000000	4223.58984375000000000000	4226.15380859375000000000	4224.61523437500000000000	4229.74365234375000000000	4219.48730468750000000000	4226.15380859375000000000	2845.00000000000000000000	10245.00000000000000000000	10225.00000000000000000000	0.00000000000000000000	0.00000000000000000000	0.00000000000000000000	3587.00000000000000000000	208.00000000000000000000	4.00000000000000000000	4.00000000000000000000	4.00000000000000000000	4.00000000000000000000	4.00000000000000000000	4.00000000000000000000	4.00000000000000000000	4.00000000000000000000	4.00000000000000000000	4.00000000000000000000	4.00000000000000000000	4.00000000000000000000	4.00000000000000000000	4.00000000000000000000	4.00000000000000000000	4.00000000000000000000
114.00000000000000000000	0.00000000000000000000	4198.46142578125000000000	4206.66650390625000000000	4180.51269531250000000000	4197.43603515625000000000	4221.02539062500000000000	4200.51269531250000000000	4187.69238281250000000000	4174.35888671875000000000	4176.92285156250000000000	4187.69238281250000000000	4190.25634765625000000000	4203.07666015625000000000	4188.20507812500000000000	4208.71777343750000000000	3478.00000000000000000000	10245.00000000000000000000	10225.00000000000000000000	0.00000000000000000000	0.00000000000000000000	0.00000000000000000000	3587.00000000000000000000	216.00000000000000000000	4.00000000000000000000	4.00000000000000000000	4.00000000000000000000	4.00000000000000000000	4.00000000000000000000	4.00000000000000000000	4.00000000000000000000	4.00000000000000000000	4.00000000000000000000	4.00000000000000000000	4.00000000000000000000	4.00000000000000000000	4.00000000000000000000	4.00000000000000000000	4.00000000000000000000	4.00000000000000000000
115.00000000000000000000	0.00000000000000000000	4204.61523437500000000000	4217.94873046875000000000	4172.30761718750000000000	4202.05126953125000000000	4224.61523437500000000000	4207.17919921875000000000	4198.46142578125000000000	4212.30761718750000000000	4212.82031250000000000000	4217.94873046875000000000	4228.71777343750000000000	4240.51269531250000000000	4211.79492187500000000000	4231.79492187500000000000	2848.00000000000000000000	10244.00000000000000000000	10226.00000000000000000000	0.00000000000000000000	0.00000000000000000000	0.00000000000000000000	3587.00000000000000000000	224.00000000000000000000	4.00000000000000000000	4.00000000000000000000	4.00000000000000000000	4.00000000000000000000	4.00000000000000000000	4.00000000000000000000	4.00000000000000000000	4.00000000000000000000	4.00000000000000000000	4.00000000000000000000	4.00000000000000000000	4.00000000000000000000	4.00000000000000000000	4.00000000000000000000	4.00000000000000000000	4.00000000000000000000
116.00000000000000000000	0.00000000000000000000	4196.41015625000000000000	4181.02539062500000000000	4174.35888671875000000000	4182.05126953125000000000	4179.48730468750000000000	4166.15380859375000000000	4169.23046875000000000000	4207.17919921875000000000	4207.69238281250000000000	4209.74365234375000000000	4218.46142578125000000000	4233.84619140625000000000	4190.25634765625000000000	4216.92285156250000000000	3416.00000000000000000000	10244.00000000000000000000	10226.00000000000000000000	0.00000000000000000000	0.00000000000000000000	0.00000000000000000000	3587.00000000000000000000	232.00000000000000000000	4.00000000000000000000	4.00000000000000000000	4.00000000000000000000	4.00000000000000000000	4.00000000000000000000	4.00000000000000000000	4.00000000000000000000	4.00000000000000000000	4.00000000000000000000	4.00000000000000000000	4.00000000000000000000	4.00000000000000000000	4.00000000000000000000	4.00000000000000000000	4.00000000000000000000	4.00000000000000000000
117.00000000000000000000	0.00000000000000000000	4194.35888671875000000000	4178.97412109375000000000	4181.02539062500000000000	4174.87158203125000000000	4179.48730468750000000000	4168.71777343750000000000	4176.92285156250000000000	4187.17919921875000000000	4192.30761718750000000000	4198.97412109375000000000	4197.94873046875000000000	4210.76904296875000000000	4177.94873046875000000000	4206.66650390625000000000	2845.00000000000000000000	10245.00000000000000000000	10226.00000000000000000000	0.00000000000000000000	0.00000000000000000000	0.00000000000000000000	3587.00000000000000000000	239.00000000000000000000	4.00000000000000000000	4.00000000000000000000	4.00000000000000000000	4.00000000000000000000	4.00000000000000000000	4.00000000000000000000	4.00000000000000000000	4.00000000000000000000	4.00000000000000000000	4.00000000000000000000	4.00000000000000000000	4.00000000000000000000	4.00000000000000000000	4.00000000000000000000	4.00000000000000000000	4.00000000000000000000
118.00000000000000000000	0.00000000000000000000	4208.20507812500000000000	4228.20507812500000000000	4177.43603515625000000000	4201.02539062500000000000	4238.97412109375000000000	4222.56396484375000000000	4220.00000000000000000000	4208.20507812500000000000	4223.58984375000000000000	4232.82031250000000000000	4212.82031250000000000000	4225.64111328125000000000	4205.12792968750000000000	4221.02539062500000000000	3478.00000000000000000000	10245.00000000000000000000	10226.00000000000000000000	0.00000000000000000000	0.00000000000000000000	0.00000000000000000000	3587.00000000000000000000	246.00000000000000000000	4.00000000000000000000	4.00000000000000000000	4.00000000000000000000	4.00000000000000000000	4.00000000000000000000	4.00000000000000000000	4.00000000000000000000	4.00000000000000000000	4.00000000000000000000	4.00000000000000000000	4.00000000000000000000	4.00000000000000000000	4.00000000000000000000	4.00000000000000000000	4.00000000000000000000	4.00000000000000000000
119.00000000000000000000	0.00000000000000000000	4194.87158203125000000000	4194.35888671875000000000	4188.20507812500000000000	4181.53857421875000000000	4207.17919921875000000000	4197.94873046875000000000	4199.48730468750000000000	4183.58984375000000000000	4200.00000000000000000000	4209.23046875000000000000	4173.33300781250000000000	4198.97412109375000000000	4167.69238281250000000000	4186.15380859375000000000	2848.00000000000000000000	10245.00000000000000000000	10226.00000000000000000000	0.00000000000000000000	0.00000000000000000000	0.00000000000000000000	3587.00000000000000000000	254.00000000000000000000	4.00000000000000000000	4.00000000000000000000	4.00000000000000000000	4.00000000000000000000	4.00000000000000000000	4.00000000000000000000	4.00000000000000000000	4.00000000000000000000	4.00000000000000000000	4.00000000000000000000	4.00000000000000000000	4.00000000000000000000	4.00000000000000000000	4.00000000000000000000	4.00000000000000000000	4.00000000000000000000
120.00000000000000000000	0.00000000000000000000	4198.97412109375000000000	4211.79492187500000000000	4171.28173828125000000000	4195.38427734375000000000	4218.97412109375000000000	4212.82031250000000000000	4209.74365234375000000000	4206.66650390625000000000	4219.48730468750000000000	4227.17919921875000000000	4213.33300781250000000000	4221.53857421875000000000	4210.76904296875000000000	4220.00000000000000000000	3416.00000000000000000000	10245.00000000000000000000	10226.00000000000000000000	0.00000000000000000000	0.00000000000000000000	0.00000000000000000000	3587.00000000000000000000	262.00000000000000000000	4.00000000000000000000	4.00000000000000000000	4.00000000000000000000	4.00000000000000000000	4.00000000000000000000	4.00000000000000000000	4.00000000000000000000	4.00000000000000000000	4.00000000000000000000	4.00000000000000000000	4.00000000000000000000	4.00000000000000000000	4.00000000000000000000	4.00000000000000000000	4.00000000000000000000	4.00000000000000000000
121.00000000000000000000	0.00000000000000000000	4201.53857421875000000000	4205.64111328125000000000	4166.15380859375000000000	4194.35888671875000000000	4205.12792968750000000000	4191.28173828125000000000	4183.07666015625000000000	4193.33300781250000000000	4197.43603515625000000000	4207.69238281250000000000	4221.02539062500000000000	4224.10253906250000000000	4224.61523437500000000000	4231.28173828125000000000	2845.00000000000000000000	10247.00000000000000000000	10227.00000000000000000000	0.00000000000000000000	0.00000000000000000000	0.00000000000000000000	3587.00000000000000000000	270.00000000000000000000	4.00000000000000000000	4.00000000000000000000	4.00000000000000000000	4.00000000000000000000	4.00000000000000000000	4.00000000000000000000	4.00000000000000000000	4.00000000000000000000	4.00000000000000000000	4.00000000000000000000	4.00000000000000000000	4.00000000000000000000	4.00000000000000000000	4.00000000000000000000	4.00000000000000000000	4.00000000000000000000
122.00000000000000000000	0.00000000000000000000	4186.15380859375000000000	4174.35888671875000000000	4174.87158203125000000000	4175.38427734375000000000	4174.35888671875000000000	4163.07666015625000000000	4161.02539062500000000000	4170.76904296875000000000	4171.28173828125000000000	4176.92285156250000000000	4188.71777343750000000000	4205.64111328125000000000	4185.12792968750000000000	4200.51269531250000000000	3478.00000000000000000000	10247.00000000000000000000	10227.00000000000000000000	0.00000000000000000000	0.00000000000000000000	0.00000000000000000000	3587.00000000000000000000	279.00000000000000000000	4.00000000000000000000	4.00000000000000000000	4.00000000000000000000	4.00000000000000000000	4.00000000000000000000	4.00000000000000000000	4.00000000000000000000	4.00000000000000000000	4.00000000000000000000	4.00000000000000000000	4.00000000000000000000	4.00000000000000000000	4.00000000000000000000	4.00000000000000000000	4.00000000000000000000	4.00000000000000000000
123.00000000000000000000	0.00000000000000000000	4177.43603515625000000000	4171.28173828125000000000	4164.10253906250000000000	4174.87158203125000000000	4180.51269531250000000000	4178.97412109375000000000	4182.56396484375000000000	4205.12792968750000000000	4209.23046875000000000000	4204.10253906250000000000	4202.05126953125000000000	4222.05126953125000000000	4178.46142578125000000000	4197.94873046875000000000	2848.00000000000000000000	10248.00000000000000000000	10227.00000000000000000000	0.00000000000000000000	0.00000000000000000000	0.00000000000000000000	3587.00000000000000000000	287.00000000000000000000	4.00000000000000000000	4.00000000000000000000	4.00000000000000000000	4.00000000000000000000	4.00000000000000000000	4.00000000000000000000	4.00000000000000000000	4.00000000000000000000	4.00000000000000000000	4.00000000000000000000	4.00000000000000000000	4.00000000000000000000	4.00000000000000000000	4.00000000000000000000	4.00000000000000000000	4.00000000000000000000
124.00000000000000000000	0.00000000000000000000	4164.61523437500000000000	4128.20507812500000000000	4173.84619140625000000000	4144.61523437500000000000	4143.07666015625000000000	4147.69238281250000000000	4157.94873046875000000000	4181.53857421875000000000	4179.48730468750000000000	4173.33300781250000000000	4165.12792968750000000000	4195.38427734375000000000	4131.28173828125000000000	4165.12792968750000000000	3416.00000000000000000000	10248.00000000000000000000	10227.00000000000000000000	0.00000000000000000000	0.00000000000000000000	0.00000000000000000000	3587.00000000000000000000	294.00000000000000000000	4.00000000000000000000	4.00000000000000000000	4.00000000000000000000	4.00000000000000000000	4.00000000000000000000	4.00000000000000000000	4.00000000000000000000	4.00000000000000000000	4.00000000000000000000	4.00000000000000000000	4.00000000000000000000	4.00000000000000000000	4.00000000000000000000	4.00000000000000000000	4.00000000000000000000	4.00000000000000000000
125.00000000000000000000	0.00000000000000000000	4174.87158203125000000000	4174.87158203125000000000	4170.25634765625000000000	4169.74365234375000000000	4188.71777343750000000000	4184.10253906250000000000	4183.07666015625000000000	4189.74365234375000000000	4188.20507812500000000000	4186.15380859375000000000	4177.94873046875000000000	4205.64111328125000000000	4156.92285156250000000000	4181.02539062500000000000	2845.00000000000000000000	10250.00000000000000000000	10226.00000000000000000000	0.00000000000000000000	0.00000000000000000000	0.00000000000000000000	3587.00000000000000000000	302.00000000000000000000	4.00000000000000000000	4.00000000000000000000	4.00000000000000000000	4.00000000000000000000	4.00000000000000000000	4.00000000000000000000	4.00000000000000000000	4.00000000000000000000	4.00000000000000000000	4.00000000000000000000	4.00000000000000000000	4.00000000000000000000	4.00000000000000000000	4.00000000000000000000	4.00000000000000000000	4.00000000000000000000
126.00000000000000000000	0.00000000000000000000	4181.53857421875000000000	4203.58984375000000000000	4171.79492187500000000000	4188.71777343750000000000	4213.84619140625000000000	4199.48730468750000000000	4190.76904296875000000000	4175.89746093750000000000	4186.15380859375000000000	4192.30761718750000000000	4174.35888671875000000000	4198.46142578125000000000	4168.20507812500000000000	4184.10253906250000000000	3478.00000000000000000000	10250.00000000000000000000	10226.00000000000000000000	0.00000000000000000000	0.00000000000000000000	0.00000000000000000000	3587.00000000000000000000	310.00000000000000000000	4.00000000000000000000	4.00000000000000000000	4.00000000000000000000	4.00000000000000000000	4.00000000000000000000	4.00000000000000000000	4.00000000000000000000	4.00000000000000000000	4.00000000000000000000	4.00000000000000000000	4.00000000000000000000	4.00000000000000000000	4.00000000000000000000	4.00000000000000000000	4.00000000000000000000	4.00000000000000000000
127.00000000000000000000	0.00000000000000000000	4182.56396484375000000000	4183.58984375000000000000	4180.00000000000000000000	4182.05126953125000000000	4191.79492187500000000000	4179.48730468750000000000	4176.92285156250000000000	4155.38427734375000000000	4166.15380859375000000000	4172.30761718750000000000	4166.15380859375000000000	4187.69238281250000000000	4164.61523437500000000000	4185.64111328125000000000	50.00000000000000000000	10249.00000000000000000000	10227.00000000000000000000	0.00000000000000000000	0.00000000000000000000	0.00000000000000000000	3587.00000000000000000000	318.00000000000000000000	4.00000000000000000000	4.00000000000000000000	4.00000000000000000000	4.00000000000000000000	4.00000000000000000000	4.00000000000000000000	4.00000000000000000000	4.00000000000000000000	4.00000000000000000000	4.00000000000000000000	4.00000000000000000000	4.00000000000000000000	4.00000000000000000000	4.00000000000000000000	4.00000000000000000000	4.00000000000000000000
0.00000000000000000000	0.00000000000000000000	4198.46142578125000000000	4197.43603515625000000000	4164.61523437500000000000	4201.02539062500000000000	4202.56396484375000000000	4188.71777343750000000000	4183.07666015625000000000	4195.38427734375000000000	4202.05126953125000000000	4194.35888671875000000000	4216.41015625000000000000	4230.25634765625000000000	4212.82031250000000000000	4229.74365234375000000000	852.00000000000000000000	10249.00000000000000000000	10227.00000000000000000000	0.00000000000000000000	0.00000000000000000000	0.00000000000000000000	3587.00000000000000000000	326.00000000000000000000	4.00000000000000000000	4.00000000000000000000	4.00000000000000000000	4.00000000000000000000	4.00000000000000000000	4.00000000000000000000	4.00000000000000000000	4.00000000000000000000	4.00000000000000000000	4.00000000000000000000	4.00000000000000000000	4.00000000000000000000	4.00000000000000000000	4.00000000000000000000	4.00000000000000000000	4.00000000000000000000
1.00000000000000000000	0.00000000000000000000	4188.20507812500000000000	4162.05126953125000000000	4173.33300781250000000000	4182.56396484375000000000	4161.02539062500000000000	4153.33300781250000000000	4152.82031250000000000000	4180.51269531250000000000	4185.12792968750000000000	4170.76904296875000000000	4190.76904296875000000000	4214.35888671875000000000	4183.58984375000000000000	4204.10253906250000000000	2475.00000000000000000000	10250.00000000000000000000	10228.00000000000000000000	0.00000000000000000000	0.00000000000000000000	0.00000000000000000000	3587.00000000000000000000	334.00000000000000000000	4.00000000000000000000	4.00000000000000000000	4.00000000000000000000	4.00000000000000000000	4.00000000000000000000	4.00000000000000000000	4.00000000000000000000	4.00000000000000000000	4.00000000000000000000	4.00000000000000000000	4.00000000000000000000	4.00000000000000000000	4.00000000000000000000	4.00000000000000000000	4.00000000000000000000	4.00000000000000000000
2.00000000000000000000	0.00000000000000000000	4185.12792968750000000000	4177.94873046875000000000	4174.35888671875000000000	4187.69238281250000000000	4182.56396484375000000000	4181.53857421875000000000	4186.15380859375000000000	4198.46142578125000000000	4208.71777343750000000000	4200.00000000000000000000	4192.30761718750000000000	4214.35888671875000000000	4182.05126953125000000000	4200.00000000000000000000	2139.00000000000000000000	10250.00000000000000000000	10228.00000000000000000000	0.00000000000000000000	0.00000000000000000000	0.00000000000000000000	3587.00000000000000000000	342.00000000000000000000	4.00000000000000000000	4.00000000000000000000	4.00000000000000000000	4.00000000000000000000	4.00000000000000000000	4.00000000000000000000	4.00000000000000000000	4.00000000000000000000	4.00000000000000000000	4.00000000000000000000	4.00000000000000000000	4.00000000000000000000	4.00000000000000000000	4.00000000000000000000	4.00000000000000000000	4.00000000000000000000
3.00000000000000000000	0.00000000000000000000	4181.02539062500000000000	4176.92285156250000000000	4171.28173828125000000000	4176.92285156250000000000	4185.12792968750000000000	4188.20507812500000000000	4197.43603515625000000000	4197.94873046875000000000	4215.89746093750000000000	4218.97412109375000000000	4182.56396484375000000000	4205.12792968750000000000	4164.61523437500000000000	4185.12792968750000000000	3363.00000000000000000000	10250.00000000000000000000	10228.00000000000000000000	0.00000000000000000000	0.00000000000000000000	0.00000000000000000000	3587.00000000000000000000	350.00000000000000000000	4.00000000000000000000	4.00000000000000000000	4.00000000000000000000	4.00000000000000000000	4.00000000000000000000	4.00000000000000000000	4.00000000000000000000	4.00000000000000000000	4.00000000000000000000	4.00000000000000000000	4.00000000000000000000	4.00000000000000000000	4.00000000000000000000	4.00000000000000000000	4.00000000000000000000	4.00000000000000000000
4.00000000000000000000	0.00000000000000000000	4172.30761718750000000000	4156.92285156250000000000	4177.43603515625000000000	4157.43603515625000000000	4158.97412109375000000000	4160.51269531250000000000	4170.76904296875000000000	4167.17919921875000000000	4182.56396484375000000000	4186.66650390625000000000	4158.46142578125000000000	4183.07666015625000000000	4142.56396484375000000000	4160.00000000000000000000	3394.00000000000000000000	10250.00000000000000000000	10228.00000000000000000000	0.00000000000000000000	0.00000000000000000000	0.00000000000000000000	3587.00000000000000000000	357.00000000000000000000	4.00000000000000000000	4.00000000000000000000	4.00000000000000000000	4.00000000000000000000	4.00000000000000000000	4.00000000000000000000	4.00000000000000000000	4.00000000000000000000	4.00000000000000000000	4.00000000000000000000	4.00000000000000000000	4.00000000000000000000	4.00000000000000000000	4.00000000000000000000	4.00000000000000000000	4.00000000000000000000
5.00000000000000000000	0.00000000000000000000	4186.15380859375000000000	4200.00000000000000000000	4162.56396484375000000000	4190.76904296875000000000	4201.02539062500000000000	4193.84619140625000000000	4185.12792968750000000000	4188.20507812500000000000	4197.94873046875000000000	4196.41015625000000000000	4198.46142578125000000000	4209.74365234375000000000	4197.43603515625000000000	4196.92285156250000000000	3186.00000000000000000000	10248.00000000000000000000	10229.00000000000000000000	0.00000000000000000000	0.00000000000000000000	0.00000000000000000000	3587.00000000000000000000	365.00000000000000000000	4.00000000000000000000	4.00000000000000000000	4.00000000000000000000	4.00000000000000000000	4.00000000000000000000	4.00000000000000000000	4.00000000000000000000	4.00000000000000000000	4.00000000000000000000	4.00000000000000000000	4.00000000000000000000	4.00000000000000000000	4.00000000000000000000	4.00000000000000000000	4.00000000000000000000	4.00000000000000000000
6.00000000000000000000	0.00000000000000000000	4171.79492187500000000000	4160.51269531250000000000	4166.66650390625000000000	4170.25634765625000000000	4164.10253906250000000000	4162.05126953125000000000	4150.25634765625000000000	4147.17919921875000000000	4150.25634765625000000000	4149.74365234375000000000	4160.51269531250000000000	4176.41015625000000000000	4157.43603515625000000000	4168.20507812500000000000	2970.00000000000000000000	10248.00000000000000000000	10229.00000000000000000000	0.00000000000000000000	0.00000000000000000000	0.00000000000000000000	3587.00000000000000000000	372.00000000000000000000	4.00000000000000000000	4.00000000000000000000	4.00000000000000000000	4.00000000000000000000	4.00000000000000000000	4.00000000000000000000	4.00000000000000000000	4.00000000000000000000	4.00000000000000000000	4.00000000000000000000	4.00000000000000000000	4.00000000000000000000	4.00000000000000000000	4.00000000000000000000	4.00000000000000000000	4.00000000000000000000
7.00000000000000000000	0.00000000000000000000	4164.10253906250000000000	4153.84619140625000000000	4167.69238281250000000000	4164.10253906250000000000	4158.97412109375000000000	4159.48730468750000000000	4157.94873046875000000000	4159.48730468750000000000	4159.48730468750000000000	4152.82031250000000000000	4164.10253906250000000000	4182.05126953125000000000	4147.69238281250000000000	4164.61523437500000000000	3200.00000000000000000000	10247.00000000000000000000	10228.00000000000000000000	0.00000000000000000000	0.00000000000000000000	0.00000000000000000000	3587.00000000000000000000	379.00000000000000000000	4.00000000000000000000	4.00000000000000000000	4.00000000000000000000	4.00000000000000000000	4.00000000000000000000	4.00000000000000000000	4.00000000000000000000	4.00000000000000000000	4.00000000000000000000	4.00000000000000000000	4.00000000000000000000	4.00000000000000000000	4.00000000000000000000	4.00000000000000000000	4.00000000000000000000	4.00000000000000000000
8.00000000000000000000	0.00000000000000000000	4175.38427734375000000000	4167.69238281250000000000	4168.71777343750000000000	4176.41015625000000000000	4171.28173828125000000000	4169.23046875000000000000	4174.35888671875000000000	4197.94873046875000000000	4197.94873046875000000000	4188.20507812500000000000	4196.92285156250000000000	4220.51269531250000000000	4173.84619140625000000000	4188.71777343750000000000	3356.00000000000000000000	10247.00000000000000000000	10228.00000000000000000000	0.00000000000000000000	0.00000000000000000000	0.00000000000000000000	3587.00000000000000000000	387.00000000000000000000	4.00000000000000000000	4.00000000000000000000	4.00000000000000000000	4.00000000000000000000	4.00000000000000000000	4.00000000000000000000	4.00000000000000000000	4.00000000000000000000	4.00000000000000000000	4.00000000000000000000	4.00000000000000000000	4.00000000000000000000	4.00000000000000000000	4.00000000000000000000	4.00000000000000000000	4.00000000000000000000
9.00000000000000000000	0.00000000000000000000	4173.84619140625000000000	4142.05126953125000000000	4180.51269531250000000000	4161.02539062500000000000	4144.61523437500000000000	4151.28173828125000000000	4156.41015625000000000000	4175.38427734375000000000	4177.94873046875000000000	4172.82031250000000000000	4173.84619140625000000000	4207.17919921875000000000	4147.17919921875000000000	4171.79492187500000000000	3087.00000000000000000000	10246.00000000000000000000	10229.00000000000000000000	0.00000000000000000000	0.00000000000000000000	0.00000000000000000000	3587.00000000000000000000	394.00000000000000000000	4.00000000000000000000	4.00000000000000000000	4.00000000000000000000	4.00000000000000000000	4.00000000000000000000	4.00000000000000000000	4.00000000000000000000	4.00000000000000000000	4.00000000000000000000	4.00000000000000000000	4.00000000000000000000	4.00000000000000000000	4.00000000000000000000	4.00000000000000000000	4.00000000000000000000	4.00000000000000000000
10.00000000000000000000	0.00000000000000000000	4178.97412109375000000000	4177.43603515625000000000	4168.20507812500000000000	4174.87158203125000000000	4183.07666015625000000000	4190.25634765625000000000	4185.64111328125000000000	4187.69238281250000000000	4199.48730468750000000000	4198.46142578125000000000	4183.07666015625000000000	4208.71777343750000000000	4158.97412109375000000000	4178.46142578125000000000	3564.00000000000000000000	10246.00000000000000000000	10229.00000000000000000000	0.00000000000000000000	0.00000000000000000000	0.00000000000000000000	3587.00000000000000000000	402.00000000000000000000	4.00000000000000000000	4.00000000000000000000	4.00000000000000000000	4.00000000000000000000	4.00000000000000000000	4.00000000000000000000	4.00000000000000000000	4.00000000000000000000	4.00000000000000000000	4.00000000000000000000	4.00000000000000000000	4.00000000000000000000	4.00000000000000000000	4.00000000000000000000	4.00000000000000000000	4.00000000000000000000
11.00000000000000000000	0.00000000000000000000	4174.87158203125000000000	4170.25634765625000000000	4178.97412109375000000000	4166.66650390625000000000	4175.38427734375000000000	4180.00000000000000000000	4178.46142578125000000000	4161.53857421875000000000	4175.89746093750000000000	4179.48730468750000000000	4144.61523437500000000000	4177.43603515625000000000	4133.33300781250000000000	4150.76904296875000000000	3109.00000000000000000000	10245.00000000000000000000	10229.00000000000000000000	0.00000000000000000000	0.00000000000000000000	0.00000000000000000000	3587.00000000000000000000	411.00000000000000000000	4.00000000000000000000	4.00000000000000000000	4.00000000000000000000	4.00000000000000000000	4.00000000000000000000	4.00000000000000000000	4.00000000000000000000	4.00000000000000000000	4.00000000000000000000	4.00000000000000000000	4.00000000000000000000	4.00000000000000000000	4.00000000000000000000	4.00000000000000000000	4.00000000000000000000	4.00000000000000000000
12.00000000000000000000	0.00000000000000000000	4186.15380859375000000000	4190.76904296875000000000	4181.02539062500000000000	4186.66650390625000000000	4191.79492187500000000000	4194.35888671875000000000	4188.71777343750000000000	4169.74365234375000000000	4182.56396484375000000000	4186.66650390625000000000	4162.56396484375000000000	4192.82031250000000000000	4165.64111328125000000000	4174.35888671875000000000	3486.00000000000000000000	10245.00000000000000000000	10229.00000000000000000000	0.00000000000000000000	0.00000000000000000000	0.00000000000000000000	3587.00000000000000000000	419.00000000000000000000	4.00000000000000000000	4.00000000000000000000	4.00000000000000000000	4.00000000000000000000	4.00000000000000000000	4.00000000000000000000	4.00000000000000000000	4.00000000000000000000	4.00000000000000000000	4.00000000000000000000	4.00000000000000000000	4.00000000000000000000	4.00000000000000000000	4.00000000000000000000	4.00000000000000000000	4.00000000000000000000
13.00000000000000000000	0.00000000000000000000	4196.41015625000000000000	4204.61523437500000000000	4168.71777343750000000000	4208.20507812500000000000	4201.53857421875000000000	4202.05126953125000000000	4185.64111328125000000000	4192.30761718750000000000	4201.53857421875000000000	4205.12792968750000000000	4207.69238281250000000000	4226.15380859375000000000	4208.20507812500000000000	4214.35888671875000000000	3089.00000000000000000000	10245.00000000000000000000	10228.00000000000000000000	0.00000000000000000000	0.00000000000000000000	0.00000000000000000000	3587.00000000000000000000	427.00000000000000000000	4.00000000000000000000	4.00000000000000000000	4.00000000000000000000	4.00000000000000000000	4.00000000000000000000	4.00000000000000000000	4.00000000000000000000	4.00000000000000000000	4.00000000000000000000	4.00000000000000000000	4.00000000000000000000	4.00000000000000000000	4.00000000000000000000	4.00000000000000000000	4.00000000000000000000	4.00000000000000000000
14.00000000000000000000	0.00000000000000000000	4184.61523437500000000000	4163.58984375000000000000	4175.89746093750000000000	4186.66650390625000000000	4155.89746093750000000000	4160.51269531250000000000	4151.79492187500000000000	4168.20507812500000000000	4168.20507812500000000000	4170.25634765625000000000	4182.56396484375000000000	4205.12792968750000000000	4169.74365234375000000000	4184.61523437500000000000	3564.00000000000000000000	10245.00000000000000000000	10228.00000000000000000000	0.00000000000000000000	0.00000000000000000000	0.00000000000000000000	3587.00000000000000000000	436.00000000000000000000	4.00000000000000000000	4.00000000000000000000	4.00000000000000000000	4.00000000000000000000	4.00000000000000000000	4.00000000000000000000	4.00000000000000000000	4.00000000000000000000	4.00000000000000000000	4.00000000000000000000	4.00000000000000000000	4.00000000000000000000	4.00000000000000000000	4.00000000000000000000	4.00000000000000000000	4.00000000000000000000
15.00000000000000000000	0.00000000000000000000	4192.82031250000000000000	4196.41015625000000000000	4171.28173828125000000000	4197.94873046875000000000	4192.82031250000000000000	4197.94873046875000000000	4191.28173828125000000000	4211.28173828125000000000	4214.87158203125000000000	4213.33300781250000000000	4210.25634765625000000000	4232.30761718750000000000	4189.23046875000000000000	4195.89746093750000000000	3109.00000000000000000000	10244.00000000000000000000	10228.00000000000000000000	0.00000000000000000000	0.00000000000000000000	0.00000000000000000000	3587.00000000000000000000	444.00000000000000000000	4.00000000000000000000	4.00000000000000000000	4.00000000000000000000	4.00000000000000000000	4.00000000000000000000	4.00000000000000000000	4.00000000000000000000	4.00000000000000000000	4.00000000000000000000	4.00000000000000000000	4.00000000000000000000	4.00000000000000000000	4.00000000000000000000	4.00000000000000000000	4.00000000000000000000	4.00000000000000000000
16.00000000000000000000	0.00000000000000000000	4184.61523437500000000000	4173.84619140625000000000	4184.61523437500000000000	4176.41015625000000000000	4180.00000000000000000000	4193.84619140625000000000	4189.74365234375000000000	4209.23046875000000000000	4220.00000000000000000000	4219.48730468750000000000	4196.92285156250000000000	4224.61523437500000000000	4168.20507812500000000000	4179.48730468750000000000	0.00000000000000000000	10244.00000000000000000000	10228.00000000000000000000	0.00000000000000000000	0.00000000000000000000	0.00000000000000000000	3587.00000000000000000000	452.00000000000000000000	4.00000000000000000000	4.00000000000000000000	4.00000000000000000000	4.00000000000000000000	4.00000000000000000000	4.00000000000000000000	4.00000000000000000000	4.00000000000000000000	4.00000000000000000000	4.00000000000000000000	4.00000000000000000000	4.00000000000000000000	4.00000000000000000000	4.00000000000000000000	4.00000000000000000000	4.00000000000000000000
17.00000000000000000000	0.00000000000000000000	4175.89746093750000000000	4168.20507812500000000000	4183.58984375000000000000	4169.74365234375000000000	4176.92285156250000000000	4193.33300781250000000000	4187.69238281250000000000	4188.20507812500000000000	4197.43603515625000000000	4199.48730468750000000000	4186.15380859375000000000	4211.79492187500000000000	4163.07666015625000000000	4172.30761718750000000000	0.00000000000000000000	10244.00000000000000000000	10227.00000000000000000000	0.00000000000000000000	0.00000000000000000000	0.00000000000000000000	3587.00000000000000000000	460.00000000000000000000	4.00000000000000000000	4.00000000000000000000	4.00000000000000000000	4.00000000000000000000	4.00000000000000000000	4.00000000000000000000	4.00000000000000000000	4.00000000000000000000	4.00000000000000000000	4.00000000000000000000	4.00000000000000000000	4.00000000000000000000	4.00000000000000000000	4.00000000000000000000	4.00000000000000000000	4.00000000000000000000
18.00000000000000000000	0.00000000000000000000	4185.12792968750000000000	4204.61523437500000000000	4166.66650390625000000000	4194.35888671875000000000	4212.82031250000000000000	4216.41015625000000000000	4203.07666015625000000000	4181.02539062500000000000	4190.76904296875000000000	4200.51269531250000000000	4195.89746093750000000000	4213.33300781250000000000	4188.71777343750000000000	4183.07666015625000000000	0.00000000000000000000	10244.00000000000000000000	10227.00000000000000000000	0.00000000000000000000	0.00000000000000000000	0.00000000000000000000	3587.00000000000000000000	467.00000000000000000000	4.00000000000000000000	4.00000000000000000000	4.00000000000000000000	4.00000000000000000000	4.00000000000000000000	4.00000000000000000000	4.00000000000000000000	4.00000000000000000000	4.00000000000000000000	4.00000000000000000000	4.00000000000000000000	4.00000000000000000000	4.00000000000000000000	4.00000000000000000000	4.00000000000000000000	4.00000000000000000000
19.00000000000000000000	0.00000000000000000000	4179.48730468750000000000	4181.02539062500000000000	4181.02539062500000000000	4185.64111328125000000000	4188.20507812500000000000	4191.28173828125000000000	4180.51269531250000000000	4151.28173828125000000000	4161.53857421875000000000	4175.89746093750000000000	4167.17919921875000000000	4186.15380859375000000000	4160.00000000000000000000	4161.53857421875000000000	0.00000000000000000000	10245.00000000000000000000	10228.00000000000000000000	0.00000000000000000000	0.00000000000000000000	0.00000000000000000000	3587.00000000000000000000	474.00000000000000000000	4.00000000000000000000	4.00000000000000000000	4.00000000000000000000	4.00000000000000000000	4.00000000000000000000	4.00000000000000000000	4.00000000000000000000	4.00000000000000000000	4.00000000000000000000	4.00000000000000000000	4.00000000000000000000	4.00000000000000000000	4.00000000000000000000	4.00000000000000000000	4.00000000000000000000	4.00000000000000000000
20.00000000000000000000	0.00000000000000000000	4186.66650390625000000000	4196.41015625000000000000	4174.87158203125000000000	4207.17919921875000000000	4196.41015625000000000000	4203.07666015625000000000	4187.17919921875000000000	4193.33300781250000000000	4201.02539062500000000000	4204.10253906250000000000	4211.28173828125000000000	4223.07666015625000000000	4193.33300781250000000000	4202.05126953125000000000	0.00000000000000000000	10245.00000000000000000000	10228.00000000000000000000	0.00000000000000000000	0.00000000000000000000	0.00000000000000000000	3587.00000000000000000000	482.00000000000000000000	4.00000000000000000000	4.00000000000000000000	4.00000000000000000000	4.00000000000000000000	4.00000000000000000000	4.00000000000000000000	4.00000000000000000000	4.00000000000000000000	4.00000000000000000000	4.00000000000000000000	4.00000000000000000000	4.00000000000000000000	4.00000000000000000000	4.00000000000000000000	4.00000000000000000000	4.00000000000000000000
21.00000000000000000000	0.00000000000000000000	4186.66650390625000000000	4170.76904296875000000000	4172.30761718750000000000	4197.43603515625000000000	4160.00000000000000000000	4165.64111328125000000000	4157.43603515625000000000	4185.64111328125000000000	4190.25634765625000000000	4188.20507812500000000000	4208.20507812500000000000	4227.17919921875000000000	4187.69238281250000000000	4201.53857421875000000000	0.00000000000000000000	10245.00000000000000000000	10226.00000000000000000000	0.00000000000000000000	0.00000000000000000000	0.00000000000000000000	3587.00000000000000000000	490.00000000000000000000	4.00000000000000000000	4.00000000000000000000	4.00000000000000000000	4.00000000000000000000	4.00000000000000000000	4.00000000000000000000	4.00000000000000000000	4.00000000000000000000	4.00000000000000000000	4.00000000000000000000	4.00000000000000000000	4.00000000000000000000	4.00000000000000000000	4.00000000000000000000	4.00000000000000000000	4.00000000000000000000
22.00000000000000000000	0.00000000000000000000	4188.71777343750000000000	4164.61523437500000000000	4177.43603515625000000000	4186.66650390625000000000	4157.43603515625000000000	4166.66650390625000000000	4167.69238281250000000000	4174.35888671875000000000	4185.12792968750000000000	4182.56396484375000000000	4190.76904296875000000000	4214.35888671875000000000	4176.92285156250000000000	4184.10253906250000000000	0.00000000000000000000	10245.00000000000000000000	10226.00000000000000000000	0.00000000000000000000	0.00000000000000000000	0.00000000000000000000	3587.00000000000000000000	498.00000000000000000000	4.00000000000000000000	4.00000000000000000000	4.00000000000000000000	4.00000000000000000000	4.00000000000000000000	4.00000000000000000000	4.00000000000000000000	4.00000000000000000000	4.00000000000000000000	4.00000000000000000000	4.00000000000000000000	4.00000000000000000000	4.00000000000000000000	4.00000000000000000000	4.00000000000000000000	4.00000000000000000000
23.00000000000000000000	0.00000000000000000000	4195.38427734375000000000	4196.92285156250000000000	4176.92285156250000000000	4199.48730468750000000000	4198.97412109375000000000	4215.89746093750000000000	4210.25634765625000000000	4208.20507812500000000000	4225.12792968750000000000	4220.51269531250000000000	4203.58984375000000000000	4222.56396484375000000000	4186.66650390625000000000	4188.71777343750000000000	0.00000000000000000000	10247.00000000000000000000	10226.00000000000000000000	0.00000000000000000000	0.00000000000000000000	0.00000000000000000000	3587.00000000000000000000	506.00000000000000000000	4.00000000000000000000	4.00000000000000000000	4.00000000000000000000	4.00000000000000000000	4.00000000000000000000	4.00000000000000000000	4.00000000000000000000	4.00000000000000000000	4.00000000000000000000	4.00000000000000000000	4.00000000000000000000	4.00000000000000000000	4.00000000000000000000	4.00000000000000000000	4.00000000000000000000	4.00000000000000000000
24.00000000000000000000	0.00000000000000000000	4177.94873046875000000000	4162.05126953125000000000	4186.66650390625000000000	4174.35888671875000000000	4160.00000000000000000000	4180.51269531250000000000	4178.46142578125000000000	4175.89746093750000000000	4190.25634765625000000000	4184.10253906250000000000	4160.51269531250000000000	4187.69238281250000000000	4137.43603515625000000000	4152.30761718750000000000	0.00000000000000000000	10247.00000000000000000000	10226.00000000000000000000	0.00000000000000000000	0.00000000000000000000	0.00000000000000000000	3587.00000000000000000000	514.00000000000000000000	4.00000000000000000000	4.00000000000000000000	4.00000000000000000000	4.00000000000000000000	4.00000000000000000000	4.00000000000000000000	4.00000000000000000000	4.00000000000000000000	4.00000000000000000000	4.00000000000000000000	4.00000000000000000000	4.00000000000000000000	4.00000000000000000000	4.00000000000000000000	4.00000000000000000000	4.00000000000000000000
25.00000000000000000000	0.00000000000000000000	4184.10253906250000000000	4189.23046875000000000000	4168.20507812500000000000	4194.35888671875000000000	4178.97412109375000000000	4188.71777343750000000000	4178.46142578125000000000	4182.56396484375000000000	4194.35888671875000000000	4184.61523437500000000000	4190.76904296875000000000	4207.17919921875000000000	4180.00000000000000000000	4178.46142578125000000000	0.00000000000000000000	10248.00000000000000000000	10226.00000000000000000000	0.00000000000000000000	0.00000000000000000000	0.00000000000000000000	3587.00000000000000000000	522.00000000000000000000	4.00000000000000000000	4.00000000000000000000	4.00000000000000000000	4.00000000000000000000	4.00000000000000000000	4.00000000000000000000	4.00000000000000000000	4.00000000000000000000	4.00000000000000000000	4.00000000000000000000	4.00000000000000000000	4.00000000000000000000	4.00000000000000000000	4.00000000000000000000	4.00000000000000000000	4.00000000000000000000
26.00000000000000000000	0.00000000000000000000	4188.71777343750000000000	4192.82031250000000000000	4166.15380859375000000000	4197.94873046875000000000	4178.97412109375000000000	4185.64111328125000000000	4166.66650390625000000000	4171.28173828125000000000	4180.00000000000000000000	4169.23046875000000000000	4196.41015625000000000000	4203.07666015625000000000	4198.97412109375000000000	4184.10253906250000000000	0.00000000000000000000	10248.00000000000000000000	10226.00000000000000000000	0.00000000000000000000	0.00000000000000000000	0.00000000000000000000	3587.00000000000000000000	529.00000000000000000000	4.00000000000000000000	4.00000000000000000000	4.00000000000000000000	4.00000000000000000000	4.00000000000000000000	4.00000000000000000000	4.00000000000000000000	4.00000000000000000000	4.00000000000000000000	4.00000000000000000000	4.00000000000000000000	4.00000000000000000000	4.00000000000000000000	4.00000000000000000000	4.00000000000000000000	4.00000000000000000000
27.00000000000000000000	0.00000000000000000000	4186.15380859375000000000	4183.07666015625000000000	4179.48730468750000000000	4184.61523437500000000000	4168.20507812500000000000	4182.05126953125000000000	4167.17919921875000000000	4172.30761718750000000000	4173.33300781250000000000	4158.97412109375000000000	4183.58984375000000000000	4193.84619140625000000000	4176.92285156250000000000	4171.28173828125000000000	0.00000000000000000000	10247.00000000000000000000	10227.00000000000000000000	0.00000000000000000000	0.00000000000000000000	0.00000000000000000000	3587.00000000000000000000	537.00000000000000000000	4.00000000000000000000	4.00000000000000000000	4.00000000000000000000	4.00000000000000000000	4.00000000000000000000	4.00000000000000000000	4.00000000000000000000	4.00000000000000000000	4.00000000000000000000	4.00000000000000000000	4.00000000000000000000	4.00000000000000000000	4.00000000000000000000	4.00000000000000000000	4.00000000000000000000	4.00000000000000000000
28.00000000000000000000	0.00000000000000000000	4190.76904296875000000000	4194.35888671875000000000	4169.74365234375000000000	4194.87158203125000000000	4183.07666015625000000000	4197.43603515625000000000	4187.69238281250000000000	4219.48730468750000000000	4219.48730468750000000000	4199.48730468750000000000	4216.92285156250000000000	4230.25634765625000000000	4191.79492187500000000000	4192.30761718750000000000	0.00000000000000000000	10247.00000000000000000000	10227.00000000000000000000	0.00000000000000000000	0.00000000000000000000	0.00000000000000000000	3587.00000000000000000000	546.00000000000000000000	4.00000000000000000000	4.00000000000000000000	4.00000000000000000000	4.00000000000000000000	4.00000000000000000000	4.00000000000000000000	4.00000000000000000000	4.00000000000000000000	4.00000000000000000000	4.00000000000000000000	4.00000000000000000000	4.00000000000000000000	4.00000000000000000000	4.00000000000000000000	4.00000000000000000000	4.00000000000000000000
29.00000000000000000000	0.00000000000000000000	4171.79492187500000000000	4140.51269531250000000000	4174.87158203125000000000	4167.69238281250000000000	4136.41015625000000000000	4155.89746093750000000000	4153.84619140625000000000	4184.61523437500000000000	4185.64111328125000000000	4169.74365234375000000000	4184.61523437500000000000	4201.02539062500000000000	4149.23046875000000000000	4160.51269531250000000000	0.00000000000000000000	10247.00000000000000000000	10227.00000000000000000000	0.00000000000000000000	0.00000000000000000000	0.00000000000000000000	3587.00000000000000000000	553.00000000000000000000	4.00000000000000000000	4.00000000000000000000	4.00000000000000000000	4.00000000000000000000	4.00000000000000000000	4.00000000000000000000	4.00000000000000000000	4.00000000000000000000	4.00000000000000000000	4.00000000000000000000	4.00000000000000000000	4.00000000000000000000	4.00000000000000000000	4.00000000000000000000	4.00000000000000000000	4.00000000000000000000
30.00000000000000000000	0.00000000000000000000	4167.69238281250000000000	4170.25634765625000000000	4169.23046875000000000000	4176.41015625000000000000	4174.87158203125000000000	4192.82031250000000000000	4184.10253906250000000000	4182.05126953125000000000	4186.66650390625000000000	4183.07666015625000000000	4186.15380859375000000000	4189.23046875000000000000	4157.94873046875000000000	4160.00000000000000000000	0.00000000000000000000	10247.00000000000000000000	10227.00000000000000000000	0.00000000000000000000	0.00000000000000000000	0.00000000000000000000	3587.00000000000000000000	562.00000000000000000000	4.00000000000000000000	4.00000000000000000000	4.00000000000000000000	4.00000000000000000000	4.00000000000000000000	4.00000000000000000000	4.00000000000000000000	4.00000000000000000000	4.00000000000000000000	4.00000000000000000000	4.00000000000000000000	4.00000000000000000000	4.00000000000000000000	4.00000000000000000000	4.00000000000000000000	4.00000000000000000000
31.00000000000000000000	0.00000000000000000000	4168.20507812500000000000	4191.79492187500000000000	4172.82031250000000000000	4178.97412109375000000000	4193.33300781250000000000	4210.76904296875000000000	4197.94873046875000000000	4173.84619140625000000000	4185.64111328125000000000	4194.35888671875000000000	4166.15380859375000000000	4172.82031250000000000000	4150.25634765625000000000	4146.66650390625000000000	0.00000000000000000000	10249.00000000000000000000	10226.00000000000000000000	0.00000000000000000000	0.00000000000000000000	0.00000000000000000000	3587.00000000000000000000	570.00000000000000000000	4.00000000000000000000	4.00000000000000000000	4.00000000000000000000	4.00000000000000000000	4.00000000000000000000	4.00000000000000000000	4.00000000000000000000	4.00000000000000000000	4.00000000000000000000	4.00000000000000000000	4.00000000000000000000	4.00000000000000000000	4.00000000000000000000	4.00000000000000000000	4.00000000000000000000	4.00000000000000000000
32.00000000000000000000	0.00000000000000000000	4167.69238281250000000000	4167.69238281250000000000	4180.51269531250000000000	4174.87158203125000000000	4160.51269531250000000000	4180.51269531250000000000	4174.35888671875000000000	4154.87158203125000000000	4164.61523437500000000000	4173.33300781250000000000	4148.71777343750000000000	4160.00000000000000000000	4138.46142578125000000000	4138.97412109375000000000	0.00000000000000000000	10249.00000000000000000000	10226.00000000000000000000	0.00000000000000000000	0.00000000000000000000	0.00000000000000000000	3587.00000000000000000000	577.00000000000000000000	4.00000000000000000000	4.00000000000000000000	4.00000000000000000000	4.00000000000000000000	4.00000000000000000000	4.00000000000000000000	4.00000000000000000000	4.00000000000000000000	4.00000000000000000000	4.00000000000000000000	4.00000000000000000000	4.00000000000000000000	4.00000000000000000000	4.00000000000000000000	4.00000000000000000000	4.00000000000000000000
33.00000000000000000000	0.00000000000000000000	4181.02539062500000000000	4187.17919921875000000000	4164.10253906250000000000	4200.00000000000000000000	4172.30761718750000000000	4185.64111328125000000000	4176.92285156250000000000	4186.66650390625000000000	4187.17919921875000000000	4190.25634765625000000000	4201.02539062500000000000	4198.97412109375000000000	4195.38427734375000000000	4186.66650390625000000000	0.00000000000000000000	10247.00000000000000000000	10226.00000000000000000000	0.00000000000000000000	0.00000000000000000000	0.00000000000000000000	3587.00000000000000000000	585.00000000000000000000	4.00000000000000000000	4.00000000000000000000	4.00000000000000000000	4.00000000000000000000	4.00000000000000000000	4.00000000000000000000	4.00000000000000000000	4.00000000000000000000	4.00000000000000000000	4.00000000000000000000	4.00000000000000000000	4.00000000000000000000	4.00000000000000000000	4.00000000000000000000	4.00000000000000000000	4.00000000000000000000
34.00000000000000000000	0.00000000000000000000	4182.56396484375000000000	4171.79492187500000000000	4175.38427734375000000000	4189.23046875000000000000	4146.15380859375000000000	4162.56396484375000000000	4155.89746093750000000000	4176.41015625000000000000	4172.82031250000000000000	4174.35888671875000000000	4196.92285156250000000000	4194.87158203125000000000	4192.30761718750000000000	4181.02539062500000000000	0.00000000000000000000	10247.00000000000000000000	10226.00000000000000000000	0.00000000000000000000	0.00000000000000000000	0.00000000000000000000	3587.00000000000000000000	593.00000000000000000000	4.00000000000000000000	4.00000000000000000000	4.00000000000000000000	4.00000000000000000000	4.00000000000000000000	4.00000000000000000000	4.00000000000000000000	4.00000000000000000000	4.00000000000000000000	4.00000000000000000000	4.00000000000000000000	4.00000000000000000000	4.00000000000000000000	4.00000000000000000000	4.00000000000000000000	4.00000000000000000000
35.00000000000000000000	0.00000000000000000000	4201.53857421875000000000	4204.10253906250000000000	4180.51269531250000000000	4208.71777343750000000000	4178.46142578125000000000	4200.51269531250000000000	4193.33300781250000000000	4211.79492187500000000000	4218.97412109375000000000	4220.00000000000000000000	4226.66650390625000000000	4220.00000000000000000000	4217.94873046875000000000	4200.51269531250000000000	0.00000000000000000000	10246.00000000000000000000	10224.00000000000000000000	0.00000000000000000000	0.00000000000000000000	0.00000000000000000000	3587.00000000000000000000	601.00000000000000000000	4.00000000000000000000	4.00000000000000000000	4.00000000000000000000	4.00000000000000000000	4.00000000000000000000	4.00000000000000000000	4.00000000000000000000	4.00000000000000000000	4.00000000000000000000	4.00000000000000000000	4.00000000000000000000	4.00000000000000000000	4.00000000000000000000	4.00000000000000000000	4.00000000000000000000	4.00000000000000000000
36.00000000000000000000	0.00000000000000000000	4200.51269531250000000000	4196.92285156250000000000	4184.10253906250000000000	4202.05126953125000000000	4178.46142578125000000000	4204.10253906250000000000	4201.02539062500000000000	4221.02539062500000000000	4234.87158203125000000000	4241.02539062500000000000	4205.64111328125000000000	4222.56396484375000000000	4202.05126953125000000000	4192.30761718750000000000	0.00000000000000000000	10246.00000000000000000000	10224.00000000000000000000	0.00000000000000000000	0.00000000000000000000	0.00000000000000000000	3587.00000000000000000000	609.00000000000000000000	4.00000000000000000000	4.00000000000000000000	4.00000000000000000000	4.00000000000000000000	4.00000000000000000000	4.00000000000000000000	4.00000000000000000000	4.00000000000000000000	4.00000000000000000000	4.00000000000000000000	4.00000000000000000000	4.00000000000000000000	4.00000000000000000000	4.00000000000000000000	4.00000000000000000000	4.00000000000000000000
37.00000000000000000000	0.00000000000000000000	4181.02539062500000000000	4165.64111328125000000000	4191.28173828125000000000	4169.23046875000000000000	4144.10253906250000000000	4173.84619140625000000000	4175.89746093750000000000	4180.51269531250000000000	4186.66650390625000000000	4195.89746093750000000000	4135.89746093750000000000	4190.25634765625000000000	4152.82031250000000000000	4154.35888671875000000000	0.00000000000000000000	10247.00000000000000000000	10224.00000000000000000000	0.00000000000000000000	0.00000000000000000000	0.00000000000000000000	3587.00000000000000000000	617.00000000000000000000	4.00000000000000000000	4.00000000000000000000	4.00000000000000000000	4.00000000000000000000	4.00000000000000000000	4.00000000000000000000	4.00000000000000000000	4.00000000000000000000	4.00000000000000000000	4.00000000000000000000	4.00000000000000000000	4.00000000000000000000	4.00000000000000000000	4.00000000000000000000	4.00000000000000000000	4.00000000000000000000
38.00000000000000000000	0.00000000000000000000	4193.84619140625000000000	4218.97412109375000000000	4169.23046875000000000000	4196.92285156250000000000	4193.84619140625000000000	4212.82031250000000000000	4200.00000000000000000000	4190.76904296875000000000	4196.41015625000000000000	4203.07666015625000000000	4160.51269531250000000000	4205.12792968750000000000	4195.38427734375000000000	4182.05126953125000000000	0.00000000000000000000	10247.00000000000000000000	10224.00000000000000000000	0.00000000000000000000	0.00000000000000000000	0.00000000000000000000	3587.00000000000000000000	625.00000000000000000000	4.00000000000000000000	4.00000000000000000000	4.00000000000000000000	4.00000000000000000000	4.00000000000000000000	4.00000000000000000000	4.00000000000000000000	4.00000000000000000000	4.00000000000000000000	4.00000000000000000000	4.00000000000000000000	4.00000000000000000000	4.00000000000000000000	4.00000000000000000000	4.00000000000000000000	4.00000000000000000000
39.00000000000000000000	0.00000000000000000000	4188.20507812500000000000	4198.97412109375000000000	4168.71777343750000000000	4186.15380859375000000000	4172.82031250000000000000	4188.71777343750000000000	4174.35888671875000000000	4152.82031250000000000000	4159.48730468750000000000	4171.79492187500000000000	4146.66650390625000000000	4174.35888671875000000000	4178.46142578125000000000	4164.61523437500000000000	0.00000000000000000000	10245.00000000000000000000	10225.00000000000000000000	0.00000000000000000000	0.00000000000000000000	0.00000000000000000000	3587.00000000000000000000	632.00000000000000000000	4.00000000000000000000	4.00000000000000000000	4.00000000000000000000	4.00000000000000000000	4.00000000000000000000	4.00000000000000000000	4.00000000000000000000	4.00000000000000000000	4.00000000000000000000	4.00000000000000000000	4.00000000000000000000	4.00000000000000000000	4.00000000000000000000	4.00000000000000000000	4.00000000000000000000	4.00000000000000000000
40.00000000000000000000	0.00000000000000000000	4177.43603515625000000000	4181.53857421875000000000	4169.23046875000000000000	4178.97412109375000000000	4156.41015625000000000000	4180.51269531250000000000	4168.20507812500000000000	4160.00000000000000000000	4164.61523437500000000000	4174.87158203125000000000	4162.56396484375000000000	4179.48730468750000000000	4180.00000000000000000000	4168.71777343750000000000	0.00000000000000000000	10245.00000000000000000000	10225.00000000000000000000	0.00000000000000000000	0.00000000000000000000	0.00000000000000000000	3587.00000000000000000000	640.00000000000000000000	4.00000000000000000000	4.00000000000000000000	4.00000000000000000000	4.00000000000000000000	4.00000000000000000000	4.00000000000000000000	4.00000000000000000000	4.00000000000000000000	4.00000000000000000000	4.00000000000000000000	4.00000000000000000000	4.00000000000000000000	4.00000000000000000000	4.00000000000000000000	4.00000000000000000000	4.00000000000000000000
[truncated: 236 more rows]
