# Supplementary material for: Discriminating three motor imagery states of the same joint for brain-computer interface
Source: PeerJ. 2021 Aug 24;9:e12027. doi: 10.7717/peerj.12027 (PMC8395581; doi:10.7717/peerj.12027)
Supplement: Supplemental Information 1 [file peerj-09-12027-s001.zip › dataset/A/01-03-04.11.17.18.52.42.csv]

title:03	recorded:04.11.17 18.52.42	sampling:128	subject:01	labels:COUNTER INTERPOLATED AF3 F7 F3 FC5 T7 P7 O1 O2 P8 T8 FC6 F4 F8 AF4 RAW_CQ GYROX GYROY MARKER MARKER_HARDWARE SYNC TIME_STAMP_s TIME_STAMP_ms CQ_AF3 CQ_F7 CQ_F3 CQ_FC5 CQ_T7 CQ_P7 CQ_O1 CQ_O2 CQ_P8 CQ_T8 CQ_FC6 CQ_F4 CQ_F8 CQ_AF4 CQ_CMS CQ_DRL	chan:40	units:emotiv
29.00000000000000000000	0.00000000000000000000	4277.94873046875000000000	4235.89746093750000000000	4175.89746093750000000000	4205.12792968750000000000	4310.25634765625000000000	4277.94873046875000000000	4270.76904296875000000000	4230.25634765625000000000	4245.64111328125000000000	4289.23046875000000000000	4173.33300781250000000000	4308.20507812500000000000	4136.92285156250000000000	4230.25634765625000000000	0.00000000000000000000	10244.00000000000000000000	10231.00000000000000000000	0.00000000000000000000	0.00000000000000000000	0.00000000000000000000	2164.00000000000000000000	322.00000000000000000000	0.00000000000000000000	0.00000000000000000000	0.00000000000000000000	0.00000000000000000000	0.00000000000000000000	0.00000000000000000000	0.00000000000000000000	0.00000000000000000000	0.00000000000000000000	0.00000000000000000000	0.00000000000000000000	0.00000000000000000000	0.00000000000000000000	0.00000000000000000000	0.00000000000000000000	0.00000000000000000000
30.00000000000000000000	0.00000000000000000000	4273.33300781250000000000	4230.25634765625000000000	4177.94873046875000000000	4201.02539062500000000000	4312.30761718750000000000	4283.58984375000000000000	4280.51269531250000000000	4254.87158203125000000000	4263.07666015625000000000	4304.61523437500000000000	4187.17919921875000000000	4327.17919921875000000000	4152.30761718750000000000	4241.53857421875000000000	0.00000000000000000000	10244.00000000000000000000	10231.00000000000000000000	0.00000000000000000000	0.00000000000000000000	0.00000000000000000000	2164.00000000000000000000	329.00000000000000000000	0.00000000000000000000	0.00000000000000000000	0.00000000000000000000	0.00000000000000000000	0.00000000000000000000	0.00000000000000000000	0.00000000000000000000	0.00000000000000000000	0.00000000000000000000	0.00000000000000000000	0.00000000000000000000	0.00000000000000000000	0.00000000000000000000	0.00000000000000000000	0.00000000000000000000	0.00000000000000000000
31.00000000000000000000	0.00000000000000000000	4273.84619140625000000000	4232.30761718750000000000	4174.87158203125000000000	4207.69238281250000000000	4321.02539062500000000000	4294.35888671875000000000	4293.33300781250000000000	4292.30761718750000000000	4302.56396484375000000000	4333.84619140625000000000	4213.33300781250000000000	4360.51269531250000000000	4169.74365234375000000000	4261.02539062500000000000	0.00000000000000000000	10245.00000000000000000000	10233.00000000000000000000	0.00000000000000000000	0.00000000000000000000	0.00000000000000000000	2164.00000000000000000000	336.00000000000000000000	0.00000000000000000000	0.00000000000000000000	0.00000000000000000000	0.00000000000000000000	0.00000000000000000000	0.00000000000000000000	0.00000000000000000000	0.00000000000000000000	0.00000000000000000000	0.00000000000000000000	0.00000000000000000000	0.00000000000000000000	0.00000000000000000000	0.00000000000000000000	0.00000000000000000000	0.00000000000000000000
32.00000000000000000000	0.00000000000000000000	4242.05126953125000000000	4192.30761718750000000000	4182.56396484375000000000	4178.97412109375000000000	4286.66650390625000000000	4264.10253906250000000000	4269.23046875000000000000	4262.05126953125000000000	4271.79492187500000000000	4309.23046875000000000000	4181.53857421875000000000	4335.89746093750000000000	4132.30761718750000000000	4229.23046875000000000000	0.00000000000000000000	10245.00000000000000000000	10233.00000000000000000000	0.00000000000000000000	0.00000000000000000000	0.00000000000000000000	2164.00000000000000000000	344.00000000000000000000	0.00000000000000000000	0.00000000000000000000	0.00000000000000000000	0.00000000000000000000	0.00000000000000000000	0.00000000000000000000	0.00000000000000000000	0.00000000000000000000	0.00000000000000000000	0.00000000000000000000	0.00000000000000000000	0.00000000000000000000	0.00000000000000000000	0.00000000000000000000	0.00000000000000000000	0.00000000000000000000
33.00000000000000000000	0.00000000000000000000	4266.15380859375000000000	4234.87158203125000000000	4171.79492187500000000000	4195.89746093750000000000	4334.35888671875000000000	4303.07666015625000000000	4299.48730468750000000000	4276.41015625000000000000	4283.07666015625000000000	4327.69238281250000000000	4202.56396484375000000000	4351.79492187500000000000	4158.46142578125000000000	4240.51269531250000000000	0.00000000000000000000	10249.00000000000000000000	10232.00000000000000000000	0.00000000000000000000	0.00000000000000000000	0.00000000000000000000	2164.00000000000000000000	351.00000000000000000000	0.00000000000000000000	0.00000000000000000000	0.00000000000000000000	0.00000000000000000000	0.00000000000000000000	0.00000000000000000000	0.00000000000000000000	0.00000000000000000000	0.00000000000000000000	0.00000000000000000000	0.00000000000000000000	0.00000000000000000000	0.00000000000000000000	0.00000000000000000000	0.00000000000000000000	0.00000000000000000000
34.00000000000000000000	0.00000000000000000000	4268.71777343750000000000	4232.82031250000000000000	4181.53857421875000000000	4196.41015625000000000000	4331.28173828125000000000	4296.41015625000000000000	4292.30761718750000000000	4250.76904296875000000000	4257.43603515625000000000	4306.15380859375000000000	4173.84619140625000000000	4329.23046875000000000000	4136.41015625000000000000	4222.05126953125000000000	0.00000000000000000000	10249.00000000000000000000	10232.00000000000000000000	0.00000000000000000000	0.00000000000000000000	0.00000000000000000000	2164.00000000000000000000	358.00000000000000000000	0.00000000000000000000	0.00000000000000000000	0.00000000000000000000	0.00000000000000000000	0.00000000000000000000	0.00000000000000000000	0.00000000000000000000	0.00000000000000000000	0.00000000000000000000	0.00000000000000000000	0.00000000000000000000	0.00000000000000000000	0.00000000000000000000	0.00000000000000000000	0.00000000000000000000	0.00000000000000000000
35.00000000000000000000	0.00000000000000000000	4270.76904296875000000000	4227.17919921875000000000	4182.56396484375000000000	4209.23046875000000000000	4323.07666015625000000000	4292.82031250000000000000	4292.30761718750000000000	4244.61523437500000000000	4252.82031250000000000000	4298.46142578125000000000	4172.30761718750000000000	4327.17919921875000000000	4138.97412109375000000000	4223.07666015625000000000	0.00000000000000000000	10248.00000000000000000000	10231.00000000000000000000	0.00000000000000000000	0.00000000000000000000	0.00000000000000000000	2164.00000000000000000000	367.00000000000000000000	0.00000000000000000000	0.00000000000000000000	0.00000000000000000000	0.00000000000000000000	0.00000000000000000000	0.00000000000000000000	0.00000000000000000000	0.00000000000000000000	0.00000000000000000000	0.00000000000000000000	0.00000000000000000000	0.00000000000000000000	0.00000000000000000000	0.00000000000000000000	0.00000000000000000000	0.00000000000000000000
36.00000000000000000000	0.00000000000000000000	4273.84619140625000000000	4226.15380859375000000000	4169.74365234375000000000	4222.05126953125000000000	4322.05126953125000000000	4289.74365234375000000000	4285.12792968750000000000	4260.00000000000000000000	4264.10253906250000000000	4305.64111328125000000000	4201.02539062500000000000	4354.35888671875000000000	4165.64111328125000000000	4243.07666015625000000000	0.00000000000000000000	10248.00000000000000000000	10231.00000000000000000000	0.00000000000000000000	0.00000000000000000000	0.00000000000000000000	2164.00000000000000000000	374.00000000000000000000	0.00000000000000000000	0.00000000000000000000	0.00000000000000000000	0.00000000000000000000	0.00000000000000000000	0.00000000000000000000	0.00000000000000000000	0.00000000000000000000	0.00000000000000000000	0.00000000000000000000	0.00000000000000000000	0.00000000000000000000	0.00000000000000000000	0.00000000000000000000	0.00000000000000000000	0.00000000000000000000
37.00000000000000000000	0.00000000000000000000	4256.41015625000000000000	4195.89746093750000000000	4182.56396484375000000000	4202.05126953125000000000	4289.74365234375000000000	4254.87158203125000000000	4255.89746093750000000000	4234.35888671875000000000	4231.28173828125000000000	4276.41015625000000000000	4175.38427734375000000000	4338.97412109375000000000	4137.43603515625000000000	4227.17919921875000000000	0.00000000000000000000	10247.00000000000000000000	10227.00000000000000000000	0.00000000000000000000	0.00000000000000000000	0.00000000000000000000	2164.00000000000000000000	382.00000000000000000000	0.00000000000000000000	0.00000000000000000000	0.00000000000000000000	0.00000000000000000000	0.00000000000000000000	0.00000000000000000000	0.00000000000000000000	0.00000000000000000000	0.00000000000000000000	0.00000000000000000000	0.00000000000000000000	0.00000000000000000000	0.00000000000000000000	0.00000000000000000000	0.00000000000000000000	0.00000000000000000000
38.00000000000000000000	0.00000000000000000000	4282.56396484375000000000	4239.48730468750000000000	4178.97412109375000000000	4224.61523437500000000000	4333.84619140625000000000	4295.89746093750000000000	4297.94873046875000000000	4266.15380859375000000000	4270.25634765625000000000	4317.43603515625000000000	4200.51269531250000000000	4360.51269531250000000000	4160.51269531250000000000	4246.15380859375000000000	0.00000000000000000000	10247.00000000000000000000	10227.00000000000000000000	0.00000000000000000000	0.00000000000000000000	0.00000000000000000000	2164.00000000000000000000	391.00000000000000000000	0.00000000000000000000	0.00000000000000000000	0.00000000000000000000	0.00000000000000000000	0.00000000000000000000	0.00000000000000000000	0.00000000000000000000	0.00000000000000000000	0.00000000000000000000	0.00000000000000000000	0.00000000000000000000	0.00000000000000000000	0.00000000000000000000	0.00000000000000000000	0.00000000000000000000	0.00000000000000000000
39.00000000000000000000	0.00000000000000000000	4269.23046875000000000000	4224.10253906250000000000	4186.66650390625000000000	4213.33300781250000000000	4324.61523437500000000000	4293.84619140625000000000	4291.28173828125000000000	4253.84619140625000000000	4264.61523437500000000000	4318.97412109375000000000	4174.87158203125000000000	4338.97412109375000000000	4131.28173828125000000000	4223.07666015625000000000	0.00000000000000000000	10246.00000000000000000000	10226.00000000000000000000	0.00000000000000000000	0.00000000000000000000	0.00000000000000000000	2164.00000000000000000000	399.00000000000000000000	0.00000000000000000000	0.00000000000000000000	0.00000000000000000000	0.00000000000000000000	0.00000000000000000000	0.00000000000000000000	0.00000000000000000000	0.00000000000000000000	0.00000000000000000000	0.00000000000000000000	0.00000000000000000000	0.00000000000000000000	0.00000000000000000000	0.00000000000000000000	0.00000000000000000000	0.00000000000000000000
40.00000000000000000000	0.00000000000000000000	4276.41015625000000000000	4224.61523437500000000000	4190.25634765625000000000	4215.89746093750000000000	4326.66650390625000000000	4294.35888671875000000000	4289.74365234375000000000	4241.02539062500000000000	4257.43603515625000000000	4312.82031250000000000000	4169.74365234375000000000	4331.79492187500000000000	4133.33300781250000000000	4226.15380859375000000000	0.00000000000000000000	10246.00000000000000000000	10226.00000000000000000000	0.00000000000000000000	0.00000000000000000000	0.00000000000000000000	2164.00000000000000000000	408.00000000000000000000	0.00000000000000000000	0.00000000000000000000	0.00000000000000000000	0.00000000000000000000	0.00000000000000000000	0.00000000000000000000	0.00000000000000000000	0.00000000000000000000	0.00000000000000000000	0.00000000000000000000	0.00000000000000000000	0.00000000000000000000	0.00000000000000000000	0.00000000000000000000	0.00000000000000000000	0.00000000000000000000
41.00000000000000000000	0.00000000000000000000	4308.20507812500000000000	4261.02539062500000000000	4177.43603515625000000000	4243.07666015625000000000	4355.89746093750000000000	4312.82031250000000000000	4306.15380859375000000000	4257.94873046875000000000	4278.46142578125000000000	4332.82031250000000000000	4216.41015625000000000000	4363.07666015625000000000	4186.15380859375000000000	4267.17919921875000000000	0.00000000000000000000	10242.00000000000000000000	10223.00000000000000000000	0.00000000000000000000	0.00000000000000000000	0.00000000000000000000	2164.00000000000000000000	416.00000000000000000000	0.00000000000000000000	0.00000000000000000000	0.00000000000000000000	0.00000000000000000000	0.00000000000000000000	0.00000000000000000000	0.00000000000000000000	0.00000000000000000000	0.00000000000000000000	0.00000000000000000000	0.00000000000000000000	0.00000000000000000000	0.00000000000000000000	0.00000000000000000000	0.00000000000000000000	0.00000000000000000000
42.00000000000000000000	0.00000000000000000000	4287.17919921875000000000	4226.15380859375000000000	4186.15380859375000000000	4220.00000000000000000000	4316.41015625000000000000	4280.51269531250000000000	4276.92285156250000000000	4236.92285156250000000000	4246.15380859375000000000	4306.66650390625000000000	4203.58984375000000000000	4351.28173828125000000000	4165.64111328125000000000	4253.33300781250000000000	0.00000000000000000000	10242.00000000000000000000	10223.00000000000000000000	0.00000000000000000000	0.00000000000000000000	0.00000000000000000000	2164.00000000000000000000	424.00000000000000000000	0.00000000000000000000	0.00000000000000000000	0.00000000000000000000	0.00000000000000000000	0.00000000000000000000	0.00000000000000000000	0.00000000000000000000	0.00000000000000000000	0.00000000000000000000	0.00000000000000000000	0.00000000000000000000	0.00000000000000000000	0.00000000000000000000	0.00000000000000000000	0.00000000000000000000	0.00000000000000000000
43.00000000000000000000	0.00000000000000000000	4295.89746093750000000000	4234.35888671875000000000	4180.51269531250000000000	4227.17919921875000000000	4334.35888671875000000000	4307.17919921875000000000	4304.61523437500000000000	4275.89746093750000000000	4281.53857421875000000000	4336.41015625000000000000	4234.87158203125000000000	4380.00000000000000000000	4182.56396484375000000000	4268.20507812500000000000	0.00000000000000000000	10243.00000000000000000000	10222.00000000000000000000	0.00000000000000000000	0.00000000000000000000	0.00000000000000000000	2164.00000000000000000000	433.00000000000000000000	0.00000000000000000000	0.00000000000000000000	0.00000000000000000000	0.00000000000000000000	0.00000000000000000000	0.00000000000000000000	0.00000000000000000000	0.00000000000000000000	0.00000000000000000000	0.00000000000000000000	0.00000000000000000000	0.00000000000000000000	0.00000000000000000000	0.00000000000000000000	0.00000000000000000000	0.00000000000000000000
44.00000000000000000000	0.00000000000000000000	4272.30761718750000000000	4209.23046875000000000000	4185.64111328125000000000	4215.38427734375000000000	4317.43603515625000000000	4294.87158203125000000000	4298.97412109375000000000	4268.71777343750000000000	4278.97412109375000000000	4334.87158203125000000000	4218.46142578125000000000	4366.15380859375000000000	4153.33300781250000000000	4243.07666015625000000000	0.00000000000000000000	10243.00000000000000000000	10222.00000000000000000000	0.00000000000000000000	0.00000000000000000000	0.00000000000000000000	2164.00000000000000000000	440.00000000000000000000	0.00000000000000000000	0.00000000000000000000	0.00000000000000000000	0.00000000000000000000	0.00000000000000000000	0.00000000000000000000	0.00000000000000000000	0.00000000000000000000	0.00000000000000000000	0.00000000000000000000	0.00000000000000000000	0.00000000000000000000	0.00000000000000000000	0.00000000000000000000	0.00000000000000000000	0.00000000000000000000
45.00000000000000000000	0.00000000000000000000	4258.46142578125000000000	4207.17919921875000000000	4190.25634765625000000000	4213.84619140625000000000	4312.30761718750000000000	4287.69238281250000000000	4289.23046875000000000000	4242.56396484375000000000	4249.23046875000000000000	4312.82031250000000000000	4193.33300781250000000000	4339.48730468750000000000	4129.74365234375000000000	4218.46142578125000000000	0.00000000000000000000	10241.00000000000000000000	10224.00000000000000000000	0.00000000000000000000	0.00000000000000000000	0.00000000000000000000	2164.00000000000000000000	448.00000000000000000000	0.00000000000000000000	0.00000000000000000000	0.00000000000000000000	0.00000000000000000000	0.00000000000000000000	0.00000000000000000000	0.00000000000000000000	0.00000000000000000000	0.00000000000000000000	0.00000000000000000000	0.00000000000000000000	0.00000000000000000000	0.00000000000000000000	0.00000000000000000000	0.00000000000000000000	0.00000000000000000000
46.00000000000000000000	0.00000000000000000000	4287.17919921875000000000	4256.92285156250000000000	4174.35888671875000000000	4242.56396484375000000000	4354.87158203125000000000	4320.51269531250000000000	4308.71777343750000000000	4251.28173828125000000000	4257.43603515625000000000	4325.12792968750000000000	4213.33300781250000000000	4347.69238281250000000000	4163.07666015625000000000	4242.56396484375000000000	0.00000000000000000000	10241.00000000000000000000	10224.00000000000000000000	0.00000000000000000000	0.00000000000000000000	0.00000000000000000000	2164.00000000000000000000	455.00000000000000000000	0.00000000000000000000	0.00000000000000000000	0.00000000000000000000	0.00000000000000000000	0.00000000000000000000	0.00000000000000000000	0.00000000000000000000	0.00000000000000000000	0.00000000000000000000	0.00000000000000000000	0.00000000000000000000	0.00000000000000000000	0.00000000000000000000	0.00000000000000000000	0.00000000000000000000	0.00000000000000000000
47.00000000000000000000	0.00000000000000000000	4272.30761718750000000000	4233.33300781250000000000	4183.58984375000000000000	4223.58984375000000000000	4331.28173828125000000000	4298.46142578125000000000	4290.25634765625000000000	4221.53857421875000000000	4228.20507812500000000000	4296.92285156250000000000	4189.74365234375000000000	4324.61523437500000000000	4138.46142578125000000000	4228.20507812500000000000	0.00000000000000000000	10241.00000000000000000000	10226.00000000000000000000	0.00000000000000000000	0.00000000000000000000	0.00000000000000000000	2164.00000000000000000000	463.00000000000000000000	0.00000000000000000000	0.00000000000000000000	0.00000000000000000000	0.00000000000000000000	0.00000000000000000000	0.00000000000000000000	0.00000000000000000000	0.00000000000000000000	0.00000000000000000000	0.00000000000000000000	0.00000000000000000000	0.00000000000000000000	0.00000000000000000000	0.00000000000000000000	0.00000000000000000000	0.00000000000000000000
48.00000000000000000000	0.00000000000000000000	4280.00000000000000000000	4240.51269531250000000000	4181.02539062500000000000	4231.79492187500000000000	4342.05126953125000000000	4314.35888671875000000000	4307.69238281250000000000	4253.84619140625000000000	4255.89746093750000000000	4316.41015625000000000000	4225.64111328125000000000	4356.92285156250000000000	4161.02539062500000000000	4247.17919921875000000000	0.00000000000000000000	10241.00000000000000000000	10226.00000000000000000000	0.00000000000000000000	0.00000000000000000000	0.00000000000000000000	2164.00000000000000000000	470.00000000000000000000	0.00000000000000000000	0.00000000000000000000	0.00000000000000000000	0.00000000000000000000	0.00000000000000000000	0.00000000000000000000	0.00000000000000000000	0.00000000000000000000	0.00000000000000000000	0.00000000000000000000	0.00000000000000000000	0.00000000000000000000	0.00000000000000000000	0.00000000000000000000	0.00000000000000000000	0.00000000000000000000
49.00000000000000000000	0.00000000000000000000	4268.71777343750000000000	4219.48730468750000000000	4180.51269531250000000000	4230.76904296875000000000	4318.46142578125000000000	4292.82031250000000000000	4290.76904296875000000000	4254.87158203125000000000	4253.33300781250000000000	4311.79492187500000000000	4227.17919921875000000000	4358.46142578125000000000	4156.92285156250000000000	4245.64111328125000000000	0.00000000000000000000	10244.00000000000000000000	10224.00000000000000000000	0.00000000000000000000	0.00000000000000000000	0.00000000000000000000	2164.00000000000000000000	478.00000000000000000000	0.00000000000000000000	0.00000000000000000000	0.00000000000000000000	0.00000000000000000000	0.00000000000000000000	0.00000000000000000000	0.00000000000000000000	0.00000000000000000000	0.00000000000000000000	0.00000000000000000000	0.00000000000000000000	0.00000000000000000000	0.00000000000000000000	0.00000000000000000000	0.00000000000000000000	0.00000000000000000000
50.00000000000000000000	0.00000000000000000000	4268.20507812500000000000	4214.87158203125000000000	4187.69238281250000000000	4228.20507812500000000000	4313.84619140625000000000	4289.23046875000000000000	4289.74365234375000000000	4233.33300781250000000000	4237.43603515625000000000	4295.38427734375000000000	4210.76904296875000000000	4342.56396484375000000000	4145.64111328125000000000	4241.02539062500000000000	0.00000000000000000000	10244.00000000000000000000	10224.00000000000000000000	0.00000000000000000000	0.00000000000000000000	0.00000000000000000000	2164.00000000000000000000	486.00000000000000000000	0.00000000000000000000	0.00000000000000000000	0.00000000000000000000	0.00000000000000000000	0.00000000000000000000	0.00000000000000000000	0.00000000000000000000	0.00000000000000000000	0.00000000000000000000	0.00000000000000000000	0.00000000000000000000	0.00000000000000000000	0.00000000000000000000	0.00000000000000000000	0.00000000000000000000	0.00000000000000000000
51.00000000000000000000	0.00000000000000000000	4304.10253906250000000000	4264.61523437500000000000	4182.56396484375000000000	4249.23046875000000000000	4365.64111328125000000000	4341.53857421875000000000	4330.76904296875000000000	4251.79492187500000000000	4265.64111328125000000000	4327.69238281250000000000	4235.38427734375000000000	4362.56396484375000000000	4176.41015625000000000000	4262.56396484375000000000	0.00000000000000000000	10246.00000000000000000000	10226.00000000000000000000	0.00000000000000000000	0.00000000000000000000	0.00000000000000000000	2164.00000000000000000000	494.00000000000000000000	0.00000000000000000000	0.00000000000000000000	0.00000000000000000000	0.00000000000000000000	0.00000000000000000000	0.00000000000000000000	0.00000000000000000000	0.00000000000000000000	0.00000000000000000000	0.00000000000000000000	0.00000000000000000000	0.00000000000000000000	0.00000000000000000000	0.00000000000000000000	0.00000000000000000000	0.00000000000000000000
52.00000000000000000000	0.00000000000000000000	4286.66650390625000000000	4234.35888671875000000000	4191.79492187500000000000	4229.23046875000000000000	4336.41015625000000000000	4315.38427734375000000000	4307.69238281250000000000	4221.02539062500000000000	4231.28173828125000000000	4307.69238281250000000000	4201.53857421875000000000	4330.76904296875000000000	4145.64111328125000000000	4234.87158203125000000000	0.00000000000000000000	10246.00000000000000000000	10226.00000000000000000000	0.00000000000000000000	0.00000000000000000000	0.00000000000000000000	2164.00000000000000000000	502.00000000000000000000	0.00000000000000000000	0.00000000000000000000	0.00000000000000000000	0.00000000000000000000	0.00000000000000000000	0.00000000000000000000	0.00000000000000000000	0.00000000000000000000	0.00000000000000000000	0.00000000000000000000	0.00000000000000000000	0.00000000000000000000	0.00000000000000000000	0.00000000000000000000	0.00000000000000000000	0.00000000000000000000
53.00000000000000000000	0.00000000000000000000	4297.94873046875000000000	4243.58984375000000000000	4181.53857421875000000000	4247.17919921875000000000	4345.64111328125000000000	4322.05126953125000000000	4318.97412109375000000000	4246.66650390625000000000	4255.38427734375000000000	4325.12792968750000000000	4246.15380859375000000000	4356.92285156250000000000	4190.76904296875000000000	4267.17919921875000000000	0.00000000000000000000	10248.00000000000000000000	10228.00000000000000000000	0.00000000000000000000	0.00000000000000000000	0.00000000000000000000	2164.00000000000000000000	511.00000000000000000000	0.00000000000000000000	0.00000000000000000000	0.00000000000000000000	0.00000000000000000000	0.00000000000000000000	0.00000000000000000000	0.00000000000000000000	0.00000000000000000000	0.00000000000000000000	0.00000000000000000000	0.00000000000000000000	0.00000000000000000000	0.00000000000000000000	0.00000000000000000000	0.00000000000000000000	0.00000000000000000000
54.00000000000000000000	0.00000000000000000000	4304.10253906250000000000	4240.51269531250000000000	4177.94873046875000000000	4251.79492187500000000000	4336.41015625000000000000	4311.28173828125000000000	4308.71777343750000000000	4258.46142578125000000000	4263.58984375000000000000	4329.23046875000000000000	4283.58984375000000000000	4383.58984375000000000000	4221.02539062500000000000	4294.87158203125000000000	0.00000000000000000000	10248.00000000000000000000	10228.00000000000000000000	0.00000000000000000000	0.00000000000000000000	0.00000000000000000000	2164.00000000000000000000	519.00000000000000000000	0.00000000000000000000	0.00000000000000000000	0.00000000000000000000	0.00000000000000000000	0.00000000000000000000	0.00000000000000000000	0.00000000000000000000	0.00000000000000000000	0.00000000000000000000	0.00000000000000000000	0.00000000000000000000	0.00000000000000000000	0.00000000000000000000	0.00000000000000000000	0.00000000000000000000	0.00000000000000000000
55.00000000000000000000	0.00000000000000000000	4293.84619140625000000000	4218.97412109375000000000	4188.20507812500000000000	4234.35888671875000000000	4316.41015625000000000000	4295.89746093750000000000	4294.35888671875000000000	4240.51269531250000000000	4240.00000000000000000000	4317.94873046875000000000	4263.07666015625000000000	4370.76904296875000000000	4192.82031250000000000000	4277.43603515625000000000	0.00000000000000000000	10249.00000000000000000000	10228.00000000000000000000	0.00000000000000000000	0.00000000000000000000	0.00000000000000000000	2164.00000000000000000000	527.00000000000000000000	0.00000000000000000000	0.00000000000000000000	0.00000000000000000000	0.00000000000000000000	0.00000000000000000000	0.00000000000000000000	0.00000000000000000000	0.00000000000000000000	0.00000000000000000000	0.00000000000000000000	0.00000000000000000000	0.00000000000000000000	0.00000000000000000000	0.00000000000000000000	0.00000000000000000000	0.00000000000000000000
56.00000000000000000000	0.00000000000000000000	4304.10253906250000000000	4246.66650390625000000000	4180.51269531250000000000	4251.28173828125000000000	4356.92285156250000000000	4338.97412109375000000000	4334.35888671875000000000	4266.66650390625000000000	4276.92285156250000000000	4358.46142578125000000000	4276.92285156250000000000	4381.02539062500000000000	4199.48730468750000000000	4280.00000000000000000000	0.00000000000000000000	10249.00000000000000000000	10228.00000000000000000000	0.00000000000000000000	0.00000000000000000000	0.00000000000000000000	2164.00000000000000000000	535.00000000000000000000	0.00000000000000000000	0.00000000000000000000	0.00000000000000000000	0.00000000000000000000	0.00000000000000000000	0.00000000000000000000	0.00000000000000000000	0.00000000000000000000	0.00000000000000000000	0.00000000000000000000	0.00000000000000000000	0.00000000000000000000	0.00000000000000000000	0.00000000000000000000	0.00000000000000000000	0.00000000000000000000
57.00000000000000000000	0.00000000000000000000	4272.30761718750000000000	4219.48730468750000000000	4189.23046875000000000000	4232.82031250000000000000	4329.23046875000000000000	4311.28173828125000000000	4313.33300781250000000000	4231.79492187500000000000	4244.61523437500000000000	4331.28173828125000000000	4237.43603515625000000000	4343.07666015625000000000	4155.89746093750000000000	4247.69238281250000000000	0.00000000000000000000	10249.00000000000000000000	10227.00000000000000000000	0.00000000000000000000	0.00000000000000000000	0.00000000000000000000	2164.00000000000000000000	542.00000000000000000000	0.00000000000000000000	0.00000000000000000000	0.00000000000000000000	0.00000000000000000000	0.00000000000000000000	0.00000000000000000000	0.00000000000000000000	0.00000000000000000000	0.00000000000000000000	0.00000000000000000000	0.00000000000000000000	0.00000000000000000000	0.00000000000000000000	0.00000000000000000000	0.00000000000000000000	0.00000000000000000000
58.00000000000000000000	0.00000000000000000000	4283.07666015625000000000	4241.53857421875000000000	4179.48730468750000000000	4248.20507812500000000000	4340.51269531250000000000	4311.28173828125000000000	4308.20507812500000000000	4222.56396484375000000000	4227.17919921875000000000	4318.97412109375000000000	4246.66650390625000000000	4345.12792968750000000000	4171.79492187500000000000	4258.46142578125000000000	0.00000000000000000000	10249.00000000000000000000	10227.00000000000000000000	0.00000000000000000000	0.00000000000000000000	0.00000000000000000000	2164.00000000000000000000	549.00000000000000000000	0.00000000000000000000	0.00000000000000000000	0.00000000000000000000	0.00000000000000000000	0.00000000000000000000	0.00000000000000000000	0.00000000000000000000	0.00000000000000000000	0.00000000000000000000	0.00000000000000000000	0.00000000000000000000	0.00000000000000000000	0.00000000000000000000	0.00000000000000000000	0.00000000000000000000	0.00000000000000000000
59.00000000000000000000	0.00000000000000000000	4291.28173828125000000000	4248.20507812500000000000	4169.74365234375000000000	4258.97412109375000000000	4345.12792968750000000000	4308.71777343750000000000	4296.41015625000000000000	4212.30761718750000000000	4210.25634765625000000000	4305.12792968750000000000	4250.25634765625000000000	4342.05126953125000000000	4181.02539062500000000000	4261.02539062500000000000	0.00000000000000000000	10248.00000000000000000000	10226.00000000000000000000	0.00000000000000000000	0.00000000000000000000	0.00000000000000000000	2164.00000000000000000000	558.00000000000000000000	0.00000000000000000000	0.00000000000000000000	0.00000000000000000000	0.00000000000000000000	0.00000000000000000000	0.00000000000000000000	0.00000000000000000000	0.00000000000000000000	0.00000000000000000000	0.00000000000000000000	0.00000000000000000000	0.00000000000000000000	0.00000000000000000000	0.00000000000000000000	0.00000000000000000000	0.00000000000000000000
60.00000000000000000000	0.00000000000000000000	4273.84619140625000000000	4224.61523437500000000000	4182.56396484375000000000	4245.64111328125000000000	4322.05126953125000000000	4289.74365234375000000000	4283.07666015625000000000	4195.38427734375000000000	4193.84619140625000000000	4286.15380859375000000000	4229.23046875000000000000	4325.64111328125000000000	4153.33300781250000000000	4238.97412109375000000000	0.00000000000000000000	10248.00000000000000000000	10226.00000000000000000000	0.00000000000000000000	0.00000000000000000000	0.00000000000000000000	2164.00000000000000000000	566.00000000000000000000	0.00000000000000000000	0.00000000000000000000	0.00000000000000000000	0.00000000000000000000	0.00000000000000000000	0.00000000000000000000	0.00000000000000000000	0.00000000000000000000	0.00000000000000000000	0.00000000000000000000	0.00000000000000000000	0.00000000000000000000	0.00000000000000000000	0.00000000000000000000	0.00000000000000000000	0.00000000000000000000
61.00000000000000000000	0.00000000000000000000	4295.89746093750000000000	4262.05126953125000000000	4180.00000000000000000000	4273.33300781250000000000	4357.94873046875000000000	4328.20507812500000000000	4324.61523437500000000000	4249.23046875000000000000	4258.46142578125000000000	4342.56396484375000000000	4275.38427734375000000000	4370.25634765625000000000	4190.25634765625000000000	4269.74365234375000000000	0.00000000000000000000	10247.00000000000000000000	10224.00000000000000000000	0.00000000000000000000	0.00000000000000000000	0.00000000000000000000	2164.00000000000000000000	575.00000000000000000000	0.00000000000000000000	0.00000000000000000000	0.00000000000000000000	0.00000000000000000000	0.00000000000000000000	0.00000000000000000000	0.00000000000000000000	0.00000000000000000000	0.00000000000000000000	0.00000000000000000000	0.00000000000000000000	0.00000000000000000000	0.00000000000000000000	0.00000000000000000000	0.00000000000000000000	0.00000000000000000000
62.00000000000000000000	0.00000000000000000000	4281.02539062500000000000	4236.92285156250000000000	4190.25634765625000000000	4254.87158203125000000000	4335.89746093750000000000	4310.76904296875000000000	4310.76904296875000000000	4238.97412109375000000000	4246.66650390625000000000	4336.41015625000000000000	4252.82031250000000000000	4355.89746093750000000000	4166.15380859375000000000	4254.87158203125000000000	0.00000000000000000000	10247.00000000000000000000	10224.00000000000000000000	0.00000000000000000000	0.00000000000000000000	0.00000000000000000000	2164.00000000000000000000	582.00000000000000000000	0.00000000000000000000	0.00000000000000000000	0.00000000000000000000	0.00000000000000000000	0.00000000000000000000	0.00000000000000000000	0.00000000000000000000	0.00000000000000000000	0.00000000000000000000	0.00000000000000000000	0.00000000000000000000	0.00000000000000000000	0.00000000000000000000	0.00000000000000000000	0.00000000000000000000	0.00000000000000000000
63.00000000000000000000	0.00000000000000000000	4297.43603515625000000000	4256.92285156250000000000	4187.69238281250000000000	4254.87158203125000000000	4356.92285156250000000000	4326.66650390625000000000	4322.05126953125000000000	4238.97412109375000000000	4241.02539062500000000000	4330.76904296875000000000	4257.94873046875000000000	4357.94873046875000000000	4179.48730468750000000000	4265.64111328125000000000	0.00000000000000000000	10247.00000000000000000000	10224.00000000000000000000	0.00000000000000000000	0.00000000000000000000	0.00000000000000000000	2164.00000000000000000000	589.00000000000000000000	0.00000000000000000000	0.00000000000000000000	0.00000000000000000000	0.00000000000000000000	0.00000000000000000000	0.00000000000000000000	0.00000000000000000000	0.00000000000000000000	0.00000000000000000000	0.00000000000000000000	0.00000000000000000000	0.00000000000000000000	0.00000000000000000000	0.00000000000000000000	0.00000000000000000000	0.00000000000000000000
64.00000000000000000000	0.00000000000000000000	4313.84619140625000000000	4278.46142578125000000000	4180.51269531250000000000	4270.25634765625000000000	4375.38427734375000000000	4340.00000000000000000000	4329.74365234375000000000	4237.94873046875000000000	4244.61523437500000000000	4338.46142578125000000000	4269.74365234375000000000	4364.10253906250000000000	4205.12792968750000000000	4282.05126953125000000000	1148.00000000000000000000	10247.00000000000000000000	10224.00000000000000000000	0.00000000000000000000	0.00000000000000000000	0.00000000000000000000	2164.00000000000000000000	597.00000000000000000000	4.00000000000000000000	0.00000000000000000000	0.00000000000000000000	0.00000000000000000000	0.00000000000000000000	0.00000000000000000000	0.00000000000000000000	0.00000000000000000000	0.00000000000000000000	0.00000000000000000000	0.00000000000000000000	0.00000000000000000000	0.00000000000000000000	0.00000000000000000000	0.00000000000000000000	0.00000000000000000000
65.00000000000000000000	0.00000000000000000000	4289.74365234375000000000	4239.48730468750000000000	4187.69238281250000000000	4251.79492187500000000000	4336.92285156250000000000	4310.76904296875000000000	4305.12792968750000000000	4206.15380859375000000000	4211.79492187500000000000	4316.41015625000000000000	4238.97412109375000000000	4342.05126953125000000000	4182.56396484375000000000	4260.51269531250000000000	2635.00000000000000000000	10247.00000000000000000000	10223.00000000000000000000	0.00000000000000000000	0.00000000000000000000	0.00000000000000000000	2164.00000000000000000000	604.00000000000000000000	4.00000000000000000000	4.00000000000000000000	0.00000000000000000000	0.00000000000000000000	0.00000000000000000000	0.00000000000000000000	0.00000000000000000000	0.00000000000000000000	0.00000000000000000000	0.00000000000000000000	0.00000000000000000000	0.00000000000000000000	0.00000000000000000000	0.00000000000000000000	0.00000000000000000000	0.00000000000000000000
66.00000000000000000000	0.00000000000000000000	4303.58984375000000000000	4253.33300781250000000000	4178.46142578125000000000	4262.56396484375000000000	4354.87158203125000000000	4329.23046875000000000000	4325.64111328125000000000	4247.69238281250000000000	4248.20507812500000000000	4344.10253906250000000000	4288.20507812500000000000	4382.56396484375000000000	4214.87158203125000000000	4290.76904296875000000000	2974.00000000000000000000	10247.00000000000000000000	10223.00000000000000000000	0.00000000000000000000	0.00000000000000000000	0.00000000000000000000	2164.00000000000000000000	612.00000000000000000000	4.00000000000000000000	4.00000000000000000000	4.00000000000000000000	0.00000000000000000000	0.00000000000000000000	0.00000000000000000000	0.00000000000000000000	0.00000000000000000000	0.00000000000000000000	0.00000000000000000000	0.00000000000000000000	0.00000000000000000000	0.00000000000000000000	0.00000000000000000000	4.00000000000000000000	0.00000000000000000000
67.00000000000000000000	0.00000000000000000000	4288.71777343750000000000	4227.69238281250000000000	4190.25634765625000000000	4249.23046875000000000000	4330.76904296875000000000	4305.12792968750000000000	4308.20507812500000000000	4244.10253906250000000000	4246.15380859375000000000	4334.35888671875000000000	4286.66650390625000000000	4382.05126953125000000000	4195.89746093750000000000	4287.69238281250000000000	3479.00000000000000000000	10247.00000000000000000000	10222.00000000000000000000	0.00000000000000000000	0.00000000000000000000	0.00000000000000000000	2164.00000000000000000000	620.00000000000000000000	4.00000000000000000000	4.00000000000000000000	4.00000000000000000000	4.00000000000000000000	0.00000000000000000000	0.00000000000000000000	0.00000000000000000000	0.00000000000000000000	0.00000000000000000000	0.00000000000000000000	0.00000000000000000000	0.00000000000000000000	0.00000000000000000000	0.00000000000000000000	4.00000000000000000000	4.00000000000000000000
68.00000000000000000000	0.00000000000000000000	4296.41015625000000000000	4245.12792968750000000000	4193.33300781250000000000	4252.82031250000000000000	4349.74365234375000000000	4324.61523437500000000000	4327.69238281250000000000	4239.48730468750000000000	4253.84619140625000000000	4347.17919921875000000000	4283.07666015625000000000	4380.00000000000000000000	4201.02539062500000000000	4287.17919921875000000000	3488.00000000000000000000	10247.00000000000000000000	10222.00000000000000000000	0.00000000000000000000	0.00000000000000000000	0.00000000000000000000	2164.00000000000000000000	629.00000000000000000000	4.00000000000000000000	4.00000000000000000000	4.00000000000000000000	4.00000000000000000000	4.00000000000000000000	0.00000000000000000000	0.00000000000000000000	0.00000000000000000000	0.00000000000000000000	0.00000000000000000000	0.00000000000000000000	0.00000000000000000000	0.00000000000000000000	0.00000000000000000000	4.00000000000000000000	4.00000000000000000000
68.00000000000000000000	0.00000000000000000000	4296.41015625000000000000	4245.12792968750000000000	4193.33300781250000000000	4252.82031250000000000000	4349.74365234375000000000	4324.61523437500000000000	4327.69238281250000000000	4239.48730468750000000000	4253.84619140625000000000	4347.17919921875000000000	4283.07666015625000000000	4380.00000000000000000000	4201.02539062500000000000	4287.17919921875000000000	3488.00000000000000000000	10247.00000000000000000000	10222.00000000000000000000	0.00000000000000000000	0.00000000000000000000	0.00000000000000000000	2164.00000000000000000000	637.00000000000000000000	4.00000000000000000000	4.00000000000000000000	4.00000000000000000000	4.00000000000000000000	4.00000000000000000000	0.00000000000000000000	0.00000000000000000000	0.00000000000000000000	0.00000000000000000000	0.00000000000000000000	0.00000000000000000000	0.00000000000000000000	0.00000000000000000000	0.00000000000000000000	4.00000000000000000000	4.00000000000000000000
69.00000000000000000000	0.00000000000000000000	4315.38427734375000000000	4276.41015625000000000000	4184.10253906250000000000	4257.43603515625000000000	4380.00000000000000000000	4350.76904296875000000000	4349.23046875000000000000	4240.00000000000000000000	4260.00000000000000000000	4361.53857421875000000000	4282.56396484375000000000	4379.48730468750000000000	4212.30761718750000000000	4283.07666015625000000000	3294.00000000000000000000	10246.00000000000000000000	10221.00000000000000000000	0.00000000000000000000	0.00000000000000000000	0.00000000000000000000	2164.00000000000000000000	645.00000000000000000000	4.00000000000000000000	4.00000000000000000000	4.00000000000000000000	4.00000000000000000000	4.00000000000000000000	4.00000000000000000000	0.00000000000000000000	0.00000000000000000000	0.00000000000000000000	0.00000000000000000000	0.00000000000000000000	0.00000000000000000000	0.00000000000000000000	0.00000000000000000000	4.00000000000000000000	4.00000000000000000000
70.00000000000000000000	0.00000000000000000000	4298.46142578125000000000	4251.79492187500000000000	4192.30761718750000000000	4236.41015625000000000000	4345.12792968750000000000	4320.00000000000000000000	4320.51269531250000000000	4204.10253906250000000000	4217.94873046875000000000	4321.02539062500000000000	4243.07666015625000000000	4345.12792968750000000000	4176.92285156250000000000	4255.38427734375000000000	3083.00000000000000000000	10246.00000000000000000000	10221.00000000000000000000	0.00000000000000000000	0.00000000000000000000	0.00000000000000000000	2164.00000000000000000000	654.00000000000000000000	4.00000000000000000000	4.00000000000000000000	4.00000000000000000000	4.00000000000000000000	4.00000000000000000000	4.00000000000000000000	4.00000000000000000000	0.00000000000000000000	0.00000000000000000000	0.00000000000000000000	0.00000000000000000000	0.00000000000000000000	0.00000000000000000000	0.00000000000000000000	4.00000000000000000000	4.00000000000000000000
71.00000000000000000000	0.00000000000000000000	4311.79492187500000000000	4275.38427734375000000000	4180.51269531250000000000	4264.10253906250000000000	4364.61523437500000000000	4338.46142578125000000000	4328.71777343750000000000	4230.25634765625000000000	4243.07666015625000000000	4336.92285156250000000000	4277.94873046875000000000	4367.69238281250000000000	4211.79492187500000000000	4285.12792968750000000000	3195.00000000000000000000	10246.00000000000000000000	10220.00000000000000000000	0.00000000000000000000	0.00000000000000000000	0.00000000000000000000	2164.00000000000000000000	662.00000000000000000000	4.00000000000000000000	4.00000000000000000000	4.00000000000000000000	4.00000000000000000000	4.00000000000000000000	4.00000000000000000000	4.00000000000000000000	4.00000000000000000000	0.00000000000000000000	0.00000000000000000000	0.00000000000000000000	0.00000000000000000000	0.00000000000000000000	0.00000000000000000000	4.00000000000000000000	4.00000000000000000000
72.00000000000000000000	0.00000000000000000000	4291.28173828125000000000	4244.61523437500000000000	4182.05126953125000000000	4256.92285156250000000000	4334.87158203125000000000	4306.66650390625000000000	4296.41015625000000000000	4217.43603515625000000000	4224.61523437500000000000	4317.43603515625000000000	4267.17919921875000000000	4358.46142578125000000000	4194.35888671875000000000	4273.33300781250000000000	3351.00000000000000000000	10246.00000000000000000000	10220.00000000000000000000	0.00000000000000000000	0.00000000000000000000	0.00000000000000000000	2164.00000000000000000000	670.00000000000000000000	4.00000000000000000000	4.00000000000000000000	4.00000000000000000000	4.00000000000000000000	4.00000000000000000000	4.00000000000000000000	4.00000000000000000000	4.00000000000000000000	4.00000000000000000000	0.00000000000000000000	0.00000000000000000000	0.00000000000000000000	0.00000000000000000000	0.00000000000000000000	4.00000000000000000000	4.00000000000000000000
73.00000000000000000000	0.00000000000000000000	4290.25634765625000000000	4243.07666015625000000000	4185.64111328125000000000	4252.82031250000000000000	4330.76904296875000000000	4304.61523437500000000000	4303.07666015625000000000	4221.02539062500000000000	4226.15380859375000000000	4312.30761718750000000000	4265.12792968750000000000	4356.92285156250000000000	4185.12792968750000000000	4269.74365234375000000000	2872.00000000000000000000	10247.00000000000000000000	10220.00000000000000000000	0.00000000000000000000	0.00000000000000000000	0.00000000000000000000	2164.00000000000000000000	678.00000000000000000000	4.00000000000000000000	4.00000000000000000000	4.00000000000000000000	4.00000000000000000000	4.00000000000000000000	4.00000000000000000000	4.00000000000000000000	4.00000000000000000000	4.00000000000000000000	4.00000000000000000000	0.00000000000000000000	0.00000000000000000000	0.00000000000000000000	0.00000000000000000000	4.00000000000000000000	4.00000000000000000000
74.00000000000000000000	0.00000000000000000000	4299.48730468750000000000	4271.28173828125000000000	4182.05126953125000000000	4261.53857421875000000000	4356.92285156250000000000	4333.33300781250000000000	4335.89746093750000000000	4245.64111328125000000000	4258.97412109375000000000	4341.02539062500000000000	4281.53857421875000000000	4369.74365234375000000000	4195.89746093750000000000	4277.94873046875000000000	3528.00000000000000000000	10247.00000000000000000000	10220.00000000000000000000	0.00000000000000000000	0.00000000000000000000	0.00000000000000000000	2164.00000000000000000000	685.00000000000000000000	4.00000000000000000000	4.00000000000000000000	4.00000000000000000000	4.00000000000000000000	4.00000000000000000000	4.00000000000000000000	4.00000000000000000000	4.00000000000000000000	4.00000000000000000000	4.00000000000000000000	4.00000000000000000000	0.00000000000000000000	0.00000000000000000000	0.00000000000000000000	4.00000000000000000000	4.00000000000000000000
75.00000000000000000000	0.00000000000000000000	4270.76904296875000000000	4242.56396484375000000000	4194.35888671875000000000	4231.28173828125000000000	4328.71777343750000000000	4309.74365234375000000000	4311.28173828125000000000	4215.89746093750000000000	4227.69238281250000000000	4315.89746093750000000000	4241.02539062500000000000	4337.43603515625000000000	4153.84619140625000000000	4240.51269531250000000000	3058.00000000000000000000	10248.00000000000000000000	10222.00000000000000000000	0.00000000000000000000	0.00000000000000000000	0.00000000000000000000	2164.00000000000000000000	692.00000000000000000000	4.00000000000000000000	4.00000000000000000000	4.00000000000000000000	4.00000000000000000000	4.00000000000000000000	4.00000000000000000000	4.00000000000000000000	4.00000000000000000000	4.00000000000000000000	4.00000000000000000000	4.00000000000000000000	4.00000000000000000000	0.00000000000000000000	0.00000000000000000000	4.00000000000000000000	4.00000000000000000000
76.00000000000000000000	0.00000000000000000000	4296.41015625000000000000	4272.82031250000000000000	4178.46142578125000000000	4249.74365234375000000000	4360.00000000000000000000	4335.89746093750000000000	4323.58984375000000000000	4229.74365234375000000000	4240.51269531250000000000	4328.71777343750000000000	4276.41015625000000000000	4354.35888671875000000000	4196.41015625000000000000	4263.58984375000000000000	3473.00000000000000000000	10248.00000000000000000000	10222.00000000000000000000	0.00000000000000000000	0.00000000000000000000	0.00000000000000000000	2164.00000000000000000000	700.00000000000000000000	4.00000000000000000000	4.00000000000000000000	4.00000000000000000000	4.00000000000000000000	4.00000000000000000000	4.00000000000000000000	4.00000000000000000000	4.00000000000000000000	4.00000000000000000000	4.00000000000000000000	4.00000000000000000000	4.00000000000000000000	4.00000000000000000000	0.00000000000000000000	4.00000000000000000000	4.00000000000000000000
77.00000000000000000000	0.00000000000000000000	4297.43603515625000000000	4263.58984375000000000000	4176.41015625000000000000	4248.20507812500000000000	4343.07666015625000000000	4318.97412109375000000000	4305.64111328125000000000	4207.69238281250000000000	4220.00000000000000000000	4312.30761718750000000000	4286.15380859375000000000	4347.69238281250000000000	4211.28173828125000000000	4270.76904296875000000000	3151.00000000000000000000	10247.00000000000000000000	10223.00000000000000000000	0.00000000000000000000	0.00000000000000000000	0.00000000000000000000	2164.00000000000000000000	707.00000000000000000000	4.00000000000000000000	4.00000000000000000000	4.00000000000000000000	4.00000000000000000000	4.00000000000000000000	4.00000000000000000000	4.00000000000000000000	4.00000000000000000000	4.00000000000000000000	4.00000000000000000000	4.00000000000000000000	4.00000000000000000000	4.00000000000000000000	4.00000000000000000000	4.00000000000000000000	4.00000000000000000000
78.00000000000000000000	0.00000000000000000000	4289.23046875000000000000	4249.23046875000000000000	4183.58984375000000000000	4238.46142578125000000000	4325.64111328125000000000	4307.17919921875000000000	4304.10253906250000000000	4208.71777343750000000000	4221.53857421875000000000	4309.23046875000000000000	4291.28173828125000000000	4357.43554687500000000000	4206.66650390625000000000	4274.35888671875000000000	3528.00000000000000000000	10247.00000000000000000000	10223.00000000000000000000	0.00000000000000000000	0.00000000000000000000	0.00000000000000000000	2164.00000000000000000000	714.00000000000000000000	4.00000000000000000000	4.00000000000000000000	4.00000000000000000000	4.00000000000000000000	4.00000000000000000000	4.00000000000000000000	4.00000000000000000000	4.00000000000000000000	4.00000000000000000000	4.00000000000000000000	4.00000000000000000000	4.00000000000000000000	4.00000000000000000000	4.00000000000000000000	4.00000000000000000000	4.00000000000000000000
79.00000000000000000000	0.00000000000000000000	4283.58984375000000000000	4249.23046875000000000000	4172.30761718750000000000	4240.51269531250000000000	4337.94873046875000000000	4322.56396484375000000000	4324.61523437500000000000	4244.61523437500000000000	4260.00000000000000000000	4338.46142578125000000000	4313.33300781250000000000	4385.12792968750000000000	4209.23046875000000000000	4284.10253906250000000000	3058.00000000000000000000	10247.00000000000000000000	10225.00000000000000000000	0.00000000000000000000	0.00000000000000000000	0.00000000000000000000	2164.00000000000000000000	722.00000000000000000000	4.00000000000000000000	4.00000000000000000000	4.00000000000000000000	4.00000000000000000000	4.00000000000000000000	4.00000000000000000000	4.00000000000000000000	4.00000000000000000000	4.00000000000000000000	4.00000000000000000000	4.00000000000000000000	4.00000000000000000000	4.00000000000000000000	4.00000000000000000000	4.00000000000000000000	4.00000000000000000000
80.00000000000000000000	0.00000000000000000000	4245.64111328125000000000	4200.00000000000000000000	4181.53857421875000000000	4213.33300781250000000000	4301.02539062500000000000	4292.82031250000000000000	4300.51269531250000000000	4210.76904296875000000000	4223.07666015625000000000	4304.10253906250000000000	4271.79492187500000000000	4343.58984375000000000000	4163.07666015625000000000	4241.53857421875000000000	3473.00000000000000000000	10247.00000000000000000000	10225.00000000000000000000	0.00000000000000000000	0.00000000000000000000	0.00000000000000000000	2164.00000000000000000000	729.00000000000000000000	4.00000000000000000000	4.00000000000000000000	4.00000000000000000000	4.00000000000000000000	4.00000000000000000000	4.00000000000000000000	4.00000000000000000000	4.00000000000000000000	4.00000000000000000000	4.00000000000000000000	4.00000000000000000000	4.00000000000000000000	4.00000000000000000000	4.00000000000000000000	4.00000000000000000000	4.00000000000000000000
81.00000000000000000000	0.00000000000000000000	4280.00000000000000000000	4246.15380859375000000000	4178.97412109375000000000	4243.07666015625000000000	4342.56396484375000000000	4331.79492187500000000000	4328.20507812500000000000	4222.05126953125000000000	4237.94873046875000000000	4316.92285156250000000000	4294.87158203125000000000	4353.84619140625000000000	4200.51269531250000000000	4262.05126953125000000000	3151.00000000000000000000	10248.00000000000000000000	10224.00000000000000000000	0.00000000000000000000	0.00000000000000000000	0.00000000000000000000	2164.00000000000000000000	737.00000000000000000000	4.00000000000000000000	4.00000000000000000000	4.00000000000000000000	4.00000000000000000000	4.00000000000000000000	4.00000000000000000000	4.00000000000000000000	4.00000000000000000000	4.00000000000000000000	4.00000000000000000000	4.00000000000000000000	4.00000000000000000000	4.00000000000000000000	4.00000000000000000000	4.00000000000000000000	4.00000000000000000000
82.00000000000000000000	0.00000000000000000000	4261.02539062500000000000	4263.07666015625000000000	4179.48730468750000000000	4251.28173828125000000000	4348.20507812500000000000	4332.30761718750000000000	4321.02539062500000000000	4206.15380859375000000000	4224.61523437500000000000	4308.20507812500000000000	4282.05126953125000000000	4344.10253906250000000000	4202.05126953125000000000	4266.15380859375000000000	3528.00000000000000000000	10248.00000000000000000000	10224.00000000000000000000	0.00000000000000000000	0.00000000000000000000	0.00000000000000000000	2164.00000000000000000000	744.00000000000000000000	4.00000000000000000000	4.00000000000000000000	4.00000000000000000000	4.00000000000000000000	4.00000000000000000000	4.00000000000000000000	4.00000000000000000000	4.00000000000000000000	4.00000000000000000000	4.00000000000000000000	4.00000000000000000000	4.00000000000000000000	4.00000000000000000000	4.00000000000000000000	4.00000000000000000000	4.00000000000000000000
83.00000000000000000000	0.00000000000000000000	4167.17919921875000000000	4238.46142578125000000000	4181.02539062500000000000	4236.92285156250000000000	4328.20507812500000000000	4314.35888671875000000000	4307.17919921875000000000	4191.79492187500000000000	4206.66650390625000000000	4291.28173828125000000000	4267.17919921875000000000	4327.69238281250000000000	4183.07666015625000000000	4252.82031250000000000000	3058.00000000000000000000	10246.00000000000000000000	10226.00000000000000000000	0.00000000000000000000	0.00000000000000000000	0.00000000000000000000	2164.00000000000000000000	751.00000000000000000000	4.00000000000000000000	4.00000000000000000000	4.00000000000000000000	4.00000000000000000000	4.00000000000000000000	4.00000000000000000000	4.00000000000000000000	4.00000000000000000000	4.00000000000000000000	4.00000000000000000000	4.00000000000000000000	4.00000000000000000000	4.00000000000000000000	4.00000000000000000000	4.00000000000000000000	4.00000000000000000000
84.00000000000000000000	0.00000000000000000000	4114.87158203125000000000	4242.05126953125000000000	4171.28173828125000000000	4249.74365234375000000000	4334.87158203125000000000	4320.51269531250000000000	4317.94873046875000000000	4230.76904296875000000000	4245.12792968750000000000	4316.41015625000000000000	4314.35888671875000000000	4360.00000000000000000000	4215.38427734375000000000	4272.82031250000000000000	3473.00000000000000000000	10246.00000000000000000000	10226.00000000000000000000	0.00000000000000000000	0.00000000000000000000	0.00000000000000000000	2164.00000000000000000000	759.00000000000000000000	4.00000000000000000000	4.00000000000000000000	4.00000000000000000000	4.00000000000000000000	4.00000000000000000000	4.00000000000000000000	4.00000000000000000000	4.00000000000000000000	4.00000000000000000000	4.00000000000000000000	4.00000000000000000000	4.00000000000000000000	4.00000000000000000000	4.00000000000000000000	4.00000000000000000000	4.00000000000000000000
85.00000000000000000000	0.00000000000000000000	4080.51269531250000000000	4209.23046875000000000000	4183.58984375000000000000	4233.84619140625000000000	4292.82031250000000000000	4280.00000000000000000000	4285.12792968750000000000	4205.12792968750000000000	4220.00000000000000000000	4291.79492187500000000000	4291.28173828125000000000	4342.56396484375000000000	4185.12792968750000000000	4251.79492187500000000000	3151.00000000000000000000	10246.00000000000000000000	10228.00000000000000000000	0.00000000000000000000	0.00000000000000000000	0.00000000000000000000	2164.00000000000000000000	766.00000000000000000000	4.00000000000000000000	4.00000000000000000000	4.00000000000000000000	4.00000000000000000000	4.00000000000000000000	4.00000000000000000000	4.00000000000000000000	4.00000000000000000000	4.00000000000000000000	4.00000000000000000000	4.00000000000000000000	4.00000000000000000000	4.00000000000000000000	4.00000000000000000000	4.00000000000000000000	4.00000000000000000000
86.00000000000000000000	0.00000000000000000000	4093.33325195312500000000	4247.17919921875000000000	4178.97412109375000000000	4250.76904296875000000000	4330.76904296875000000000	4317.94873046875000000000	4317.94873046875000000000	4213.33300781250000000000	4232.82031250000000000000	4313.33300781250000000000	4299.48730468750000000000	4349.74365234375000000000	4197.43603515625000000000	4262.56396484375000000000	3528.00000000000000000000	10246.00000000000000000000	10228.00000000000000000000	0.00000000000000000000	0.00000000000000000000	0.00000000000000000000	2164.00000000000000000000	773.00000000000000000000	4.00000000000000000000	4.00000000000000000000	4.00000000000000000000	4.00000000000000000000	4.00000000000000000000	4.00000000000000000000	4.00000000000000000000	4.00000000000000000000	4.00000000000000000000	4.00000000000000000000	4.00000000000000000000	4.00000000000000000000	4.00000000000000000000	4.00000000000000000000	4.00000000000000000000	4.00000000000000000000
87.00000000000000000000	0.00000000000000000000	4080.00000000000000000000	4253.33300781250000000000	4180.00000000000000000000	4245.64111328125000000000	4341.02539062500000000000	4332.82031250000000000000	4328.71777343750000000000	4205.64111328125000000000	4233.84619140625000000000	4317.43603515625000000000	4283.58984375000000000000	4335.89746093750000000000	4187.17919921875000000000	4247.17919921875000000000	3058.00000000000000000000	10244.00000000000000000000	10228.00000000000000000000	0.00000000000000000000	0.00000000000000000000	0.00000000000000000000	2164.00000000000000000000	782.00000000000000000000	4.00000000000000000000	4.00000000000000000000	4.00000000000000000000	4.00000000000000000000	4.00000000000000000000	4.00000000000000000000	4.00000000000000000000	4.00000000000000000000	4.00000000000000000000	4.00000000000000000000	4.00000000000000000000	4.00000000000000000000	4.00000000000000000000	4.00000000000000000000	4.00000000000000000000	4.00000000000000000000
88.00000000000000000000	0.00000000000000000000	4063.07690429687500000000	4232.82031250000000000000	4187.69238281250000000000	4232.30761718750000000000	4319.48730468750000000000	4312.82031250000000000000	4310.76904296875000000000	4187.69238281250000000000	4214.87158203125000000000	4295.89746093750000000000	4270.25634765625000000000	4322.56396484375000000000	4178.97412109375000000000	4236.92285156250000000000	3473.00000000000000000000	10244.00000000000000000000	10228.00000000000000000000	0.00000000000000000000	0.00000000000000000000	0.00000000000000000000	2164.00000000000000000000	790.00000000000000000000	4.00000000000000000000	4.00000000000000000000	4.00000000000000000000	4.00000000000000000000	4.00000000000000000000	4.00000000000000000000	4.00000000000000000000	4.00000000000000000000	4.00000000000000000000	4.00000000000000000000	4.00000000000000000000	4.00000000000000000000	4.00000000000000000000	4.00000000000000000000	4.00000000000000000000	4.00000000000000000000
89.00000000000000000000	0.00000000000000000000	4088.20507812500000000000	4268.20507812500000000000	4173.84619140625000000000	4263.58984375000000000000	4342.56396484375000000000	4327.17919921875000000000	4321.53857421875000000000	4218.46142578125000000000	4238.46142578125000000000	4317.43603515625000000000	4328.20507812500000000000	4367.17919921875000000000	4238.97412109375000000000	4287.17919921875000000000	3151.00000000000000000000	10245.00000000000000000000	10229.00000000000000000000	0.00000000000000000000	0.00000000000000000000	0.00000000000000000000	2164.00000000000000000000	798.00000000000000000000	4.00000000000000000000	4.00000000000000000000	4.00000000000000000000	4.00000000000000000000	4.00000000000000000000	4.00000000000000000000	4.00000000000000000000	4.00000000000000000000	4.00000000000000000000	4.00000000000000000000	4.00000000000000000000	4.00000000000000000000	4.00000000000000000000	4.00000000000000000000	4.00000000000000000000	4.00000000000000000000
90.00000000000000000000	0.00000000000000000000	4071.79467773437500000000	4242.56396484375000000000	4182.56396484375000000000	4249.23046875000000000000	4304.61523437500000000000	4290.76904296875000000000	4289.23046875000000000000	4195.89746093750000000000	4205.12792968750000000000	4289.74365234375000000000	4309.23046875000000000000	4353.33300781250000000000	4218.46142578125000000000	4272.82031250000000000000	3528.00000000000000000000	10245.00000000000000000000	10229.00000000000000000000	0.00000000000000000000	0.00000000000000000000	0.00000000000000000000	2164.00000000000000000000	807.00000000000000000000	4.00000000000000000000	4.00000000000000000000	4.00000000000000000000	4.00000000000000000000	4.00000000000000000000	4.00000000000000000000	4.00000000000000000000	4.00000000000000000000	4.00000000000000000000	4.00000000000000000000	4.00000000000000000000	4.00000000000000000000	4.00000000000000000000	4.00000000000000000000	4.00000000000000000000	4.00000000000000000000
91.00000000000000000000	0.00000000000000000000	4076.92309570312500000000	4248.71777343750000000000	4180.00000000000000000000	4248.71777343750000000000	4321.53857421875000000000	4314.87158203125000000000	4314.87158203125000000000	4215.38427734375000000000	4231.79492187500000000000	4307.69238281250000000000	4311.28173828125000000000	4353.33300781250000000000	4219.48730468750000000000	4270.25634765625000000000	3058.00000000000000000000	10244.00000000000000000000	10227.00000000000000000000	0.00000000000000000000	0.00000000000000000000	0.00000000000000000000	2164.00000000000000000000	815.00000000000000000000	4.00000000000000000000	4.00000000000000000000	4.00000000000000000000	4.00000000000000000000	4.00000000000000000000	4.00000000000000000000	4.00000000000000000000	4.00000000000000000000	4.00000000000000000000	4.00000000000000000000	4.00000000000000000000	4.00000000000000000000	4.00000000000000000000	4.00000000000000000000	4.00000000000000000000	4.00000000000000000000
92.00000000000000000000	0.00000000000000000000	4062.56396484375000000000	4228.71777343750000000000	4177.43603515625000000000	4238.97412109375000000000	4324.61523437500000000000	4324.10253906250000000000	4326.15380859375000000000	4221.02539062500000000000	4247.17919921875000000000	4320.51269531250000000000	4302.56396484375000000000	4343.07666015625000000000	4202.56396484375000000000	4257.94873046875000000000	3473.00000000000000000000	10244.00000000000000000000	10227.00000000000000000000	0.00000000000000000000	0.00000000000000000000	0.00000000000000000000	2164.00000000000000000000	823.00000000000000000000	4.00000000000000000000	4.00000000000000000000	4.00000000000000000000	4.00000000000000000000	4.00000000000000000000	4.00000000000000000000	4.00000000000000000000	4.00000000000000000000	4.00000000000000000000	4.00000000000000000000	4.00000000000000000000	4.00000000000000000000	4.00000000000000000000	4.00000000000000000000	4.00000000000000000000	4.00000000000000000000
93.00000000000000000000	0.00000000000000000000	4046.66650390625000000000	4203.58984375000000000000	4188.20507812500000000000	4225.12792968750000000000	4299.48730468750000000000	4301.02539062500000000000	4303.58984375000000000000	4190.76904296875000000000	4213.33300781250000000000	4293.33300781250000000000	4276.41015625000000000000	4319.48730468750000000000	4175.38427734375000000000	4235.89746093750000000000	3151.00000000000000000000	10244.00000000000000000000	10227.00000000000000000000	0.00000000000000000000	0.00000000000000000000	0.00000000000000000000	2164.00000000000000000000	832.00000000000000000000	4.00000000000000000000	4.00000000000000000000	4.00000000000000000000	4.00000000000000000000	4.00000000000000000000	4.00000000000000000000	4.00000000000000000000	4.00000000000000000000	4.00000000000000000000	4.00000000000000000000	4.00000000000000000000	4.00000000000000000000	4.00000000000000000000	4.00000000000000000000	4.00000000000000000000	4.00000000000000000000
94.00000000000000000000	0.00000000000000000000	4088.71777343750000000000	4258.97412109375000000000	4176.92285156250000000000	4257.94873046875000000000	4335.38427734375000000000	4329.23046875000000000000	4321.53857421875000000000	4209.23046875000000000000	4234.87158203125000000000	4309.74365234375000000000	4317.43603515625000000000	4346.66650390625000000000	4227.69238281250000000000	4270.76904296875000000000	3528.00000000000000000000	10244.00000000000000000000	10227.00000000000000000000	0.00000000000000000000	0.00000000000000000000	0.00000000000000000000	2164.00000000000000000000	840.00000000000000000000	4.00000000000000000000	4.00000000000000000000	4.00000000000000000000	4.00000000000000000000	4.00000000000000000000	4.00000000000000000000	4.00000000000000000000	4.00000000000000000000	4.00000000000000000000	4.00000000000000000000	4.00000000000000000000	4.00000000000000000000	4.00000000000000000000	4.00000000000000000000	4.00000000000000000000	4.00000000000000000000
95.00000000000000000000	0.00000000000000000000	4074.87158203125000000000	4236.92285156250000000000	4178.97412109375000000000	4246.15380859375000000000	4305.12792968750000000000	4298.46142578125000000000	4294.35888671875000000000	4180.51269531250000000000	4212.30761718750000000000	4279.48730468750000000000	4297.94873046875000000000	4325.64111328125000000000	4209.74365234375000000000	4255.38427734375000000000	3058.00000000000000000000	10243.00000000000000000000	10228.00000000000000000000	0.00000000000000000000	0.00000000000000000000	0.00000000000000000000	2164.00000000000000000000	848.00000000000000000000	4.00000000000000000000	4.00000000000000000000	4.00000000000000000000	4.00000000000000000000	4.00000000000000000000	4.00000000000000000000	4.00000000000000000000	4.00000000000000000000	4.00000000000000000000	4.00000000000000000000	4.00000000000000000000	4.00000000000000000000	4.00000000000000000000	4.00000000000000000000	4.00000000000000000000	4.00000000000000000000
96.00000000000000000000	0.00000000000000000000	4068.20507812500000000000	4228.20507812500000000000	4175.38427734375000000000	4251.79492187500000000000	4302.56396484375000000000	4297.94873046875000000000	4295.38427734375000000000	4192.82031250000000000000	4230.25634765625000000000	4286.15380859375000000000	4310.25634765625000000000	4333.84619140625000000000	4209.74365234375000000000	4256.92285156250000000000	3473.00000000000000000000	10243.00000000000000000000	10228.00000000000000000000	0.00000000000000000000	0.00000000000000000000	0.00000000000000000000	2164.00000000000000000000	856.00000000000000000000	4.00000000000000000000	4.00000000000000000000	4.00000000000000000000	4.00000000000000000000	4.00000000000000000000	4.00000000000000000000	4.00000000000000000000	4.00000000000000000000	4.00000000000000000000	4.00000000000000000000	4.00000000000000000000	4.00000000000000000000	4.00000000000000000000	4.00000000000000000000	4.00000000000000000000	4.00000000000000000000
97.00000000000000000000	0.00000000000000000000	4066.15380859375000000000	4226.15380859375000000000	4176.41015625000000000000	4253.84619140625000000000	4298.97412109375000000000	4296.92285156250000000000	4294.35888671875000000000	4207.69238281250000000000	4248.71777343750000000000	4303.58984375000000000000	4317.94873046875000000000	4344.61523437500000000000	4208.71777343750000000000	4262.56396484375000000000	3151.00000000000000000000	10243.00000000000000000000	10229.00000000000000000000	0.00000000000000000000	0.00000000000000000000	0.00000000000000000000	2164.00000000000000000000	863.00000000000000000000	4.00000000000000000000	4.00000000000000000000	4.00000000000000000000	4.00000000000000000000	4.00000000000000000000	4.00000000000000000000	4.00000000000000000000	4.00000000000000000000	4.00000000000000000000	4.00000000000000000000	4.00000000000000000000	4.00000000000000000000	4.00000000000000000000	4.00000000000000000000	4.00000000000000000000	4.00000000000000000000
98.00000000000000000000	0.00000000000000000000	4061.02563476562500000000	4214.87158203125000000000	4192.30761718750000000000	4234.87158203125000000000	4280.51269531250000000000	4281.53857421875000000000	4283.07666015625000000000	4183.07666015625000000000	4221.53857421875000000000	4280.00000000000000000000	4287.69238281250000000000	4325.12792968750000000000	4181.02539062500000000000	4244.61523437500000000000	3528.00000000000000000000	10243.00000000000000000000	10229.00000000000000000000	0.00000000000000000000	0.00000000000000000000	0.00000000000000000000	2164.00000000000000000000	870.00000000000000000000	4.00000000000000000000	4.00000000000000000000	4.00000000000000000000	4.00000000000000000000	4.00000000000000000000	4.00000000000000000000	4.00000000000000000000	4.00000000000000000000	4.00000000000000000000	4.00000000000000000000	4.00000000000000000000	4.00000000000000000000	4.00000000000000000000	4.00000000000000000000	4.00000000000000000000	4.00000000000000000000
99.00000000000000000000	0.00000000000000000000	4102.56396484375000000000	4267.69238281250000000000	4179.48730468750000000000	4265.12792968750000000000	4333.84619140625000000000	4327.17919921875000000000	4317.43603515625000000000	4203.58984375000000000000	4246.66650390625000000000	4300.51269531250000000000	4320.51269531250000000000	4345.12792968750000000000	4219.48730468750000000000	4265.64111328125000000000	3058.00000000000000000000	10245.00000000000000000000	10229.00000000000000000000	0.00000000000000000000	0.00000000000000000000	0.00000000000000000000	2164.00000000000000000000	878.00000000000000000000	4.00000000000000000000	4.00000000000000000000	4.00000000000000000000	4.00000000000000000000	4.00000000000000000000	4.00000000000000000000	4.00000000000000000000	4.00000000000000000000	4.00000000000000000000	4.00000000000000000000	4.00000000000000000000	4.00000000000000000000	4.00000000000000000000	4.00000000000000000000	4.00000000000000000000	4.00000000000000000000
100.00000000000000000000	0.00000000000000000000	4089.74340820312500000000	4246.15380859375000000000	4181.53857421875000000000	4253.84619140625000000000	4312.82031250000000000000	4302.05126953125000000000	4291.28173828125000000000	4169.23046875000000000000	4217.43603515625000000000	4275.89746093750000000000	4296.92285156250000000000	4314.35888671875000000000	4201.53857421875000000000	4246.15380859375000000000	3473.00000000000000000000	10245.00000000000000000000	10229.00000000000000000000	0.00000000000000000000	0.00000000000000000000	0.00000000000000000000	2164.00000000000000000000	885.00000000000000000000	4.00000000000000000000	4.00000000000000000000	4.00000000000000000000	4.00000000000000000000	4.00000000000000000000	4.00000000000000000000	4.00000000000000000000	4.00000000000000000000	4.00000000000000000000	4.00000000000000000000	4.00000000000000000000	4.00000000000000000000	4.00000000000000000000	4.00000000000000000000	4.00000000000000000000	4.00000000000000000000
101.00000000000000000000	0.00000000000000000000	4087.17944335937500000000	4243.07666015625000000000	4179.48730468750000000000	4250.25634765625000000000	4303.58984375000000000000	4294.87158203125000000000	4292.30761718750000000000	4176.92285156250000000000	4222.56396484375000000000	4278.46142578125000000000	4312.30761718750000000000	4326.15380859375000000000	4220.00000000000000000000	4265.64111328125000000000	3151.00000000000000000000	10245.00000000000000000000	10229.00000000000000000000	0.00000000000000000000	0.00000000000000000000	0.00000000000000000000	2164.00000000000000000000	892.00000000000000000000	4.00000000000000000000	4.00000000000000000000	4.00000000000000000000	4.00000000000000000000	4.00000000000000000000	4.00000000000000000000	4.00000000000000000000	4.00000000000000000000	4.00000000000000000000	4.00000000000000000000	4.00000000000000000000	4.00000000000000000000	4.00000000000000000000	4.00000000000000000000	4.00000000000000000000	4.00000000000000000000
102.00000000000000000000	0.00000000000000000000	4087.17944335937500000000	4238.46142578125000000000	4171.28173828125000000000	4250.76904296875000000000	4300.51269531250000000000	4297.43603515625000000000	4297.43603515625000000000	4210.25634765625000000000	4248.20507812500000000000	4297.43603515625000000000	4335.89746093750000000000	4350.76904296875000000000	4239.48730468750000000000	4283.07666015625000000000	3528.00000000000000000000	10245.00000000000000000000	10229.00000000000000000000	0.00000000000000000000	0.00000000000000000000	0.00000000000000000000	2164.00000000000000000000	901.00000000000000000000	4.00000000000000000000	4.00000000000000000000	4.00000000000000000000	4.00000000000000000000	4.00000000000000000000	4.00000000000000000000	4.00000000000000000000	4.00000000000000000000	4.00000000000000000000	4.00000000000000000000	4.00000000000000000000	4.00000000000000000000	4.00000000000000000000	4.00000000000000000000	4.00000000000000000000	4.00000000000000000000
103.00000000000000000000	0.00000000000000000000	4051.28198242187500000000	4190.25634765625000000000	4180.00000000000000000000	4218.46142578125000000000	4264.10253906250000000000	4267.17919921875000000000	4269.74365234375000000000	4188.20507812500000000000	4223.58984375000000000000	4269.74365234375000000000	4294.35888671875000000000	4313.33300781250000000000	4190.25634765625000000000	4238.97412109375000000000	3058.00000000000000000000	10246.00000000000000000000	10229.00000000000000000000	0.00000000000000000000	0.00000000000000000000	0.00000000000000000000	2164.00000000000000000000	909.00000000000000000000	4.00000000000000000000	4.00000000000000000000	4.00000000000000000000	4.00000000000000000000	4.00000000000000000000	4.00000000000000000000	4.00000000000000000000	4.00000000000000000000	4.00000000000000000000	4.00000000000000000000	4.00000000000000000000	4.00000000000000000000	4.00000000000000000000	4.00000000000000000000	4.00000000000000000000	4.00000000000000000000
104.00000000000000000000	0.00000000000000000000	4062.56396484375000000000	4223.58984375000000000000	4171.28173828125000000000	4229.23046875000000000000	4297.43603515625000000000	4298.97412109375000000000	4298.97412109375000000000	4203.58984375000000000000	4249.74365234375000000000	4292.30761718750000000000	4309.74365234375000000000	4318.46142578125000000000	4202.56396484375000000000	4239.48730468750000000000	3473.00000000000000000000	10246.00000000000000000000	10229.00000000000000000000	0.00000000000000000000	0.00000000000000000000	0.00000000000000000000	2164.00000000000000000000	918.00000000000000000000	4.00000000000000000000	4.00000000000000000000	4.00000000000000000000	4.00000000000000000000	4.00000000000000000000	4.00000000000000000000	4.00000000000000000000	4.00000000000000000000	4.00000000000000000000	4.00000000000000000000	4.00000000000000000000	4.00000000000000000000	4.00000000000000000000	4.00000000000000000000	4.00000000000000000000	4.00000000000000000000
105.00000000000000000000	0.00000000000000000000	4053.33325195312500000000	4214.87158203125000000000	4180.00000000000000000000	4218.97412109375000000000	4279.48730468750000000000	4285.12792968750000000000	4288.20507812500000000000	4174.87158203125000000000	4226.66650390625000000000	4275.89746093750000000000	4282.56396484375000000000	4294.35888671875000000000	4179.48730468750000000000	4219.48730468750000000000	3151.00000000000000000000	10248.00000000000000000000	10227.00000000000000000000	0.00000000000000000000	0.00000000000000000000	0.00000000000000000000	2164.00000000000000000000	926.00000000000000000000	4.00000000000000000000	4.00000000000000000000	4.00000000000000000000	4.00000000000000000000	4.00000000000000000000	4.00000000000000000000	4.00000000000000000000	4.00000000000000000000	4.00000000000000000000	4.00000000000000000000	4.00000000000000000000	4.00000000000000000000	4.00000000000000000000	4.00000000000000000000	4.00000000000000000000	4.00000000000000000000
106.00000000000000000000	0.00000000000000000000	4061.02563476562500000000	4213.33300781250000000000	4181.53857421875000000000	4226.66650390625000000000	4277.94873046875000000000	4282.05126953125000000000	4287.17919921875000000000	4168.71777343750000000000	4218.46142578125000000000	4269.74365234375000000000	4282.56396484375000000000	4290.25634765625000000000	4189.74365234375000000000	4225.64111328125000000000	3528.00000000000000000000	10248.00000000000000000000	10227.00000000000000000000	0.00000000000000000000	0.00000000000000000000	0.00000000000000000000	2164.00000000000000000000	934.00000000000000000000	4.00000000000000000000	4.00000000000000000000	4.00000000000000000000	4.00000000000000000000	4.00000000000000000000	4.00000000000000000000	4.00000000000000000000	4.00000000000000000000	4.00000000000000000000	4.00000000000000000000	4.00000000000000000000	4.00000000000000000000	4.00000000000000000000	4.00000000000000000000	4.00000000000000000000	4.00000000000000000000
107.00000000000000000000	0.00000000000000000000	4068.20507812500000000000	4218.97412109375000000000	4166.66650390625000000000	4240.51269531250000000000	4280.51269531250000000000	4275.89746093750000000000	4278.97412109375000000000	4181.02539062500000000000	4225.64111328125000000000	4272.82031250000000000000	4309.23046875000000000000	4306.66650390625000000000	4219.48730468750000000000	4241.53857421875000000000	3058.00000000000000000000	10249.00000000000000000000	10226.00000000000000000000	0.00000000000000000000	0.00000000000000000000	0.00000000000000000000	2164.00000000000000000000	942.00000000000000000000	4.00000000000000000000	4.00000000000000000000	4.00000000000000000000	4.00000000000000000000	4.00000000000000000000	4.00000000000000000000	4.00000000000000000000	4.00000000000000000000	4.00000000000000000000	4.00000000000000000000	4.00000000000000000000	4.00000000000000000000	4.00000000000000000000	4.00000000000000000000	4.00000000000000000000	4.00000000000000000000
108.00000000000000000000	0.00000000000000000000	4038.97436523437500000000	4181.53857421875000000000	4172.82031250000000000000	4214.35888671875000000000	4232.82031250000000000000	4232.30761718750000000000	4238.46142578125000000000	4148.20507812500000000000	4187.17919921875000000000	4233.33300781250000000000	4277.94873046875000000000	4284.61523437500000000000	4184.61523437500000000000	4215.38427734375000000000	3473.00000000000000000000	10249.00000000000000000000	10226.00000000000000000000	0.00000000000000000000	0.00000000000000000000	0.00000000000000000000	2164.00000000000000000000	950.00000000000000000000	4.00000000000000000000	4.00000000000000000000	4.00000000000000000000	4.00000000000000000000	4.00000000000000000000	4.00000000000000000000	4.00000000000000000000	4.00000000000000000000	4.00000000000000000000	4.00000000000000000000	4.00000000000000000000	4.00000000000000000000	4.00000000000000000000	4.00000000000000000000	4.00000000000000000000	4.00000000000000000000
109.00000000000000000000	0.00000000000000000000	4066.66650390625000000000	4222.56396484375000000000	4172.30761718750000000000	4232.82031250000000000000	4271.28173828125000000000	4275.38427734375000000000	4279.48730468750000000000	4181.02539062500000000000	4227.17919921875000000000	4271.28173828125000000000	4303.58984375000000000000	4312.30761718750000000000	4211.79492187500000000000	4244.10253906250000000000	3151.00000000000000000000	10251.00000000000000000000	10227.00000000000000000000	0.00000000000000000000	0.00000000000000000000	0.00000000000000000000	2164.00000000000000000000	958.00000000000000000000	4.00000000000000000000	4.00000000000000000000	4.00000000000000000000	4.00000000000000000000	4.00000000000000000000	4.00000000000000000000	4.00000000000000000000	4.00000000000000000000	4.00000000000000000000	4.00000000000000000000	4.00000000000000000000	4.00000000000000000000	4.00000000000000000000	4.00000000000000000000	4.00000000000000000000	4.00000000000000000000
110.00000000000000000000	0.00000000000000000000	4068.20507812500000000000	4224.61523437500000000000	4186.66650390625000000000	4227.69238281250000000000	4272.82031250000000000000	4280.51269531250000000000	4286.66650390625000000000	4178.97412109375000000000	4225.64111328125000000000	4281.02539062500000000000	4290.25634765625000000000	4303.58984375000000000000	4196.41015625000000000000	4236.92285156250000000000	3528.00000000000000000000	10251.00000000000000000000	10227.00000000000000000000	0.00000000000000000000	0.00000000000000000000	0.00000000000000000000	2164.00000000000000000000	967.00000000000000000000	4.00000000000000000000	4.00000000000000000000	4.00000000000000000000	4.00000000000000000000	4.00000000000000000000	4.00000000000000000000	4.00000000000000000000	4.00000000000000000000	4.00000000000000000000	4.00000000000000000000	4.00000000000000000000	4.00000000000000000000	4.00000000000000000000	4.00000000000000000000	4.00000000000000000000	4.00000000000000000000
111.00000000000000000000	0.00000000000000000000	4076.41015625000000000000	4231.79492187500000000000	4187.69238281250000000000	4227.17919921875000000000	4276.41015625000000000000	4281.53857421875000000000	4283.07666015625000000000	4174.87158203125000000000	4213.84619140625000000000	4269.74365234375000000000	4283.58984375000000000000	4296.92285156250000000000	4193.84619140625000000000	4231.28173828125000000000	3058.00000000000000000000	10250.00000000000000000000	10225.00000000000000000000	0.00000000000000000000	0.00000000000000000000	0.00000000000000000000	2164.00000000000000000000	974.00000000000000000000	4.00000000000000000000	4.00000000000000000000	4.00000000000000000000	4.00000000000000000000	4.00000000000000000000	4.00000000000000000000	4.00000000000000000000	4.00000000000000000000	4.00000000000000000000	4.00000000000000000000	4.00000000000000000000	4.00000000000000000000	4.00000000000000000000	4.00000000000000000000	4.00000000000000000000	4.00000000000000000000
112.00000000000000000000	0.00000000000000000000	4103.07666015625000000000	4257.43603515625000000000	4168.20507812500000000000	4247.17919921875000000000	4300.51269531250000000000	4297.43603515625000000000	4287.69238281250000000000	4182.56396484375000000000	4223.58984375000000000000	4268.71777343750000000000	4304.61523437500000000000	4306.15380859375000000000	4229.23046875000000000000	4253.84619140625000000000	3473.00000000000000000000	10250.00000000000000000000	10225.00000000000000000000	0.00000000000000000000	0.00000000000000000000	0.00000000000000000000	2164.00000000000000000000	982.00000000000000000000	4.00000000000000000000	4.00000000000000000000	4.00000000000000000000	4.00000000000000000000	4.00000000000000000000	4.00000000000000000000	4.00000000000000000000	4.00000000000000000000	4.00000000000000000000	4.00000000000000000000	4.00000000000000000000	4.00000000000000000000	4.00000000000000000000	4.00000000000000000000	4.00000000000000000000	4.00000000000000000000
113.00000000000000000000	0.00000000000000000000	4076.41015625000000000000	4214.35888671875000000000	4172.82031250000000000000	4217.43603515625000000000	4259.48730468750000000000	4261.02539062500000000000	4254.87158203125000000000	4141.53857421875000000000	4182.56396484375000000000	4230.25634765625000000000	4266.15380859375000000000	4268.20507812500000000000	4193.84619140625000000000	4225.12792968750000000000	3151.00000000000000000000	10246.00000000000000000000	10222.00000000000000000000	0.00000000000000000000	0.00000000000000000000	0.00000000000000000000	2164.00000000000000000000	990.00000000000000000000	4.00000000000000000000	4.00000000000000000000	4.00000000000000000000	4.00000000000000000000	4.00000000000000000000	4.00000000000000000000	4.00000000000000000000	4.00000000000000000000	4.00000000000000000000	4.00000000000000000000	4.00000000000000000000	4.00000000000000000000	4.00000000000000000000	4.00000000000000000000	4.00000000000000000000	4.00000000000000000000
114.00000000000000000000	0.00000000000000000000	4072.30761718750000000000	4219.48730468750000000000	4162.05126953125000000000	4217.43603515625000000000	4271.79492187500000000000	4278.97412109375000000000	4273.84619140625000000000	4177.94873046875000000000	4220.00000000000000000000	4263.58984375000000000000	4294.87158203125000000000	4291.28173828125000000000	4205.64111328125000000000	4229.74365234375000000000	3528.00000000000000000000	10246.00000000000000000000	10222.00000000000000000000	0.00000000000000000000	0.00000000000000000000	0.00000000000000000000	2164.00000000000000000000	998.00000000000000000000	4.00000000000000000000	4.00000000000000000000	4.00000000000000000000	4.00000000000000000000	4.00000000000000000000	4.00000000000000000000	4.00000000000000000000	4.00000000000000000000	4.00000000000000000000	4.00000000000000000000	4.00000000000000000000	4.00000000000000000000	4.00000000000000000000	4.00000000000000000000	4.00000000000000000000	4.00000000000000000000
115.00000000000000000000	0.00000000000000000000	4048.20507812500000000000	4191.28173828125000000000	4164.10253906250000000000	4205.12792968750000000000	4248.71777343750000000000	4261.53857421875000000000	4263.07666015625000000000	4179.48730468750000000000	4229.74365234375000000000	4266.66650390625000000000	4294.35888671875000000000	4290.25634765625000000000	4194.35888671875000000000	4214.35888671875000000000	3058.00000000000000000000	10246.00000000000000000000	10222.00000000000000000000	0.00000000000000000000	0.00000000000000000000	0.00000000000000000000	2165.00000000000000000000	5.00000000000000000000	4.00000000000000000000	4.00000000000000000000	4.00000000000000000000	4.00000000000000000000	4.00000000000000000000	4.00000000000000000000	4.00000000000000000000	4.00000000000000000000	4.00000000000000000000	4.00000000000000000000	4.00000000000000000000	4.00000000000000000000	4.00000000000000000000	4.00000000000000000000	4.00000000000000000000	4.00000000000000000000
116.00000000000000000000	0.00000000000000000000	4047.17944335937500000000	4184.10253906250000000000	4174.35888671875000000000	4201.53857421875000000000	4241.53857421875000000000	4258.97412109375000000000	4262.56396484375000000000	4147.17919921875000000000	4209.74365234375000000000	4245.64111328125000000000	4278.46142578125000000000	4273.33300781250000000000	4184.61523437500000000000	4202.56396484375000000000	3473.00000000000000000000	10246.00000000000000000000	10222.00000000000000000000	0.00000000000000000000	0.00000000000000000000	0.00000000000000000000	2165.00000000000000000000	13.00000000000000000000	4.00000000000000000000	4.00000000000000000000	4.00000000000000000000	4.00000000000000000000	4.00000000000000000000	4.00000000000000000000	4.00000000000000000000	4.00000000000000000000	4.00000000000000000000	4.00000000000000000000	4.00000000000000000000	4.00000000000000000000	4.00000000000000000000	4.00000000000000000000	4.00000000000000000000	4.00000000000000000000
117.00000000000000000000	0.00000000000000000000	4078.46142578125000000000	4226.15380859375000000000	4165.64111328125000000000	4223.07666015625000000000	4284.61523437500000000000	4292.30761718750000000000	4284.61523437500000000000	4141.02539062500000000000	4214.35888671875000000000	4258.46142578125000000000	4292.30761718750000000000	4278.46142578125000000000	4208.71777343750000000000	4215.38427734375000000000	3151.00000000000000000000	10246.00000000000000000000	10223.00000000000000000000	0.00000000000000000000	0.00000000000000000000	0.00000000000000000000	2165.00000000000000000000	21.00000000000000000000	4.00000000000000000000	4.00000000000000000000	4.00000000000000000000	4.00000000000000000000	4.00000000000000000000	4.00000000000000000000	4.00000000000000000000	4.00000000000000000000	4.00000000000000000000	4.00000000000000000000	4.00000000000000000000	4.00000000000000000000	4.00000000000000000000	4.00000000000000000000	4.00000000000000000000	4.00000000000000000000
118.00000000000000000000	0.00000000000000000000	4056.92309570312500000000	4198.46142578125000000000	4174.35888671875000000000	4205.64111328125000000000	4252.82031250000000000000	4257.94873046875000000000	4251.79492187500000000000	4102.05126953125000000000	4177.43603515625000000000	4231.28173828125000000000	4258.97412109375000000000	4246.15380859375000000000	4182.56396484375000000000	4189.74365234375000000000	3528.00000000000000000000	10246.00000000000000000000	10223.00000000000000000000	0.00000000000000000000	0.00000000000000000000	0.00000000000000000000	2165.00000000000000000000	29.00000000000000000000	4.00000000000000000000	4.00000000000000000000	4.00000000000000000000	4.00000000000000000000	4.00000000000000000000	4.00000000000000000000	4.00000000000000000000	4.00000000000000000000	4.00000000000000000000	4.00000000000000000000	4.00000000000000000000	4.00000000000000000000	4.00000000000000000000	4.00000000000000000000	4.00000000000000000000	4.00000000000000000000
119.00000000000000000000	0.00000000000000000000	4067.69213867187500000000	4213.84619140625000000000	4167.69238281250000000000	4227.17919921875000000000	4257.94873046875000000000	4266.66650390625000000000	4263.07666015625000000000	4131.79492187500000000000	4214.87158203125000000000	4251.79492187500000000000	4304.61523437500000000000	4280.51269531250000000000	4223.07666015625000000000	4224.10253906250000000000	3058.00000000000000000000	10247.00000000000000000000	10225.00000000000000000000	0.00000000000000000000	0.00000000000000000000	0.00000000000000000000	2165.00000000000000000000	38.00000000000000000000	4.00000000000000000000	4.00000000000000000000	4.00000000000000000000	4.00000000000000000000	4.00000000000000000000	4.00000000000000000000	4.00000000000000000000	4.00000000000000000000	4.00000000000000000000	4.00000000000000000000	4.00000000000000000000	4.00000000000000000000	4.00000000000000000000	4.00000000000000000000	4.00000000000000000000	4.00000000000000000000
120.00000000000000000000	0.00000000000000000000	4068.20507812500000000000	4202.05126953125000000000	4169.74365234375000000000	4229.74365234375000000000	4237.43603515625000000000	4247.17919921875000000000	4247.69238281250000000000	4136.41015625000000000000	4224.10253906250000000000	4249.23046875000000000000	4316.41015625000000000000	4294.87158203125000000000	4224.61523437500000000000	4233.33300781250000000000	3473.00000000000000000000	10247.00000000000000000000	10225.00000000000000000000	0.00000000000000000000	0.00000000000000000000	0.00000000000000000000	2165.00000000000000000000	46.00000000000000000000	4.00000000000000000000	4.00000000000000000000	4.00000000000000000000	4.00000000000000000000	4.00000000000000000000	4.00000000000000000000	4.00000000000000000000	4.00000000000000000000	4.00000000000000000000	4.00000000000000000000	4.00000000000000000000	4.00000000000000000000	4.00000000000000000000	4.00000000000000000000	4.00000000000000000000	4.00000000000000000000
121.00000000000000000000	0.00000000000000000000	4063.58959960937500000000	4193.84619140625000000000	4177.43603515625000000000	4217.43603515625000000000	4227.17919921875000000000	4236.92285156250000000000	4242.05126953125000000000	4115.89746093750000000000	4202.56396484375000000000	4232.30761718750000000000	4281.02539062500000000000	4273.33300781250000000000	4198.97412109375000000000	4210.76904296875000000000	3151.00000000000000000000	10246.00000000000000000000	10229.00000000000000000000	0.00000000000000000000	0.00000000000000000000	0.00000000000000000000	2165.00000000000000000000	55.00000000000000000000	4.00000000000000000000	4.00000000000000000000	4.00000000000000000000	4.00000000000000000000	4.00000000000000000000	4.00000000000000000000	4.00000000000000000000	4.00000000000000000000	4.00000000000000000000	4.00000000000000000000	4.00000000000000000000	4.00000000000000000000	4.00000000000000000000	4.00000000000000000000	4.00000000000000000000	4.00000000000000000000
122.00000000000000000000	0.00000000000000000000	4084.10253906250000000000	4232.30761718750000000000	4166.66650390625000000000	4226.15380859375000000000	4268.20507812500000000000	4282.05126953125000000000	4280.00000000000000000000	4133.84619140625000000000	4228.71777343750000000000	4261.02539062500000000000	4282.05126953125000000000	4273.33300781250000000000	4215.38427734375000000000	4213.84619140625000000000	3528.00000000000000000000	10246.00000000000000000000	10229.00000000000000000000	0.00000000000000000000	0.00000000000000000000	0.00000000000000000000	2165.00000000000000000000	63.00000000000000000000	4.00000000000000000000	4.00000000000000000000	4.00000000000000000000	4.00000000000000000000	4.00000000000000000000	4.00000000000000000000	4.00000000000000000000	4.00000000000000000000	4.00000000000000000000	4.00000000000000000000	4.00000000000000000000	4.00000000000000000000	4.00000000000000000000	4.00000000000000000000	4.00000000000000000000	4.00000000000000000000
123.00000000000000000000	0.00000000000000000000	4065.12817382812500000000	4198.97412109375000000000	4176.92285156250000000000	4196.92285156250000000000	4235.38427734375000000000	4255.89746093750000000000	4254.35888671875000000000	4102.56396484375000000000	4200.51269531250000000000	4228.71777343750000000000	4236.41015625000000000000	4236.41015625000000000000	4176.92285156250000000000	4183.07666015625000000000	3058.00000000000000000000	10245.00000000000000000000	10230.00000000000000000000	0.00000000000000000000	0.00000000000000000000	0.00000000000000000000	2165.00000000000000000000	71.00000000000000000000	4.00000000000000000000	4.00000000000000000000	4.00000000000000000000	4.00000000000000000000	4.00000000000000000000	4.00000000000000000000	4.00000000000000000000	4.00000000000000000000	4.00000000000000000000	4.00000000000000000000	4.00000000000000000000	4.00000000000000000000	4.00000000000000000000	4.00000000000000000000	4.00000000000000000000	4.00000000000000000000
124.00000000000000000000	0.00000000000000000000	4088.71777343750000000000	4218.46142578125000000000	4169.74365234375000000000	4212.82031250000000000000	4249.23046875000000000000	4257.43603515625000000000	4261.02539062500000000000	4119.48730468750000000000	4212.30761718750000000000	4229.23046875000000000000	4259.48730468750000000000	4261.02539062500000000000	4214.35888671875000000000	4209.23046875000000000000	3473.00000000000000000000	10245.00000000000000000000	10230.00000000000000000000	0.00000000000000000000	0.00000000000000000000	0.00000000000000000000	2165.00000000000000000000	79.00000000000000000000	4.00000000000000000000	4.00000000000000000000	4.00000000000000000000	4.00000000000000000000	4.00000000000000000000	4.00000000000000000000	4.00000000000000000000	4.00000000000000000000	4.00000000000000000000	4.00000000000000000000	4.00000000000000000000	4.00000000000000000000	4.00000000000000000000	4.00000000000000000000	4.00000000000000000000	4.00000000000000000000
125.00000000000000000000	0.00000000000000000000	4091.28198242187500000000	4213.84619140625000000000	4161.02539062500000000000	4213.84619140625000000000	4245.12792968750000000000	4241.53857421875000000000	4247.69238281250000000000	4118.97412109375000000000	4204.10253906250000000000	4223.07666015625000000000	4270.76904296875000000000	4272.82031250000000000000	4234.35888671875000000000	4221.53857421875000000000	3151.00000000000000000000	10245.00000000000000000000	10231.00000000000000000000	0.00000000000000000000	0.00000000000000000000	0.00000000000000000000	2165.00000000000000000000	86.00000000000000000000	4.00000000000000000000	4.00000000000000000000	4.00000000000000000000	4.00000000000000000000	4.00000000000000000000	4.00000000000000000000	4.00000000000000000000	4.00000000000000000000	4.00000000000000000000	4.00000000000000000000	4.00000000000000000000	4.00000000000000000000	4.00000000000000000000	4.00000000000000000000	4.00000000000000000000	4.00000000000000000000
126.00000000000000000000	0.00000000000000000000	4063.07690429687500000000	4176.41015625000000000000	4168.71777343750000000000	4185.12792968750000000000	4219.48730468750000000000	4222.56396484375000000000	4231.79492187500000000000	4099.48730468750000000000	4184.10253906250000000000	4202.56396484375000000000	4245.12792968750000000000	4251.79492187500000000000	4202.56396484375000000000	4200.00000000000000000000	3528.00000000000000000000	10245.00000000000000000000	10231.00000000000000000000	0.00000000000000000000	0.00000000000000000000	0.00000000000000000000	2165.00000000000000000000	93.00000000000000000000	4.00000000000000000000	4.00000000000000000000	4.00000000000000000000	4.00000000000000000000	4.00000000000000000000	4.00000000000000000000	4.00000000000000000000	4.00000000000000000000	4.00000000000000000000	4.00000000000000000000	4.00000000000000000000	4.00000000000000000000	4.00000000000000000000	4.00000000000000000000	4.00000000000000000000	4.00000000000000000000
127.00000000000000000000	0.00000000000000000000	4066.66650390625000000000	4190.76904296875000000000	4163.58984375000000000000	4185.64111328125000000000	4247.17919921875000000000	4254.87158203125000000000	4267.69238281250000000000	4134.87158203125000000000	4230.25634765625000000000	4240.00000000000000000000	4262.56396484375000000000	4272.82031250000000000000	4214.87158203125000000000	4207.69238281250000000000	51.00000000000000000000	10248.00000000000000000000	10231.00000000000000000000	0.00000000000000000000	0.00000000000000000000	0.00000000000000000000	2165.00000000000000000000	101.00000000000000000000	4.00000000000000000000	4.00000000000000000000	4.00000000000000000000	4.00000000000000000000	4.00000000000000000000	4.00000000000000000000	4.00000000000000000000	4.00000000000000000000	4.00000000000000000000	4.00000000000000000000	4.00000000000000000000	4.00000000000000000000	4.00000000000000000000	4.00000000000000000000	4.00000000000000000000	4.00000000000000000000
127.00000000000000000000	0.00000000000000000000	4066.66650390625000000000	4190.76904296875000000000	4163.58984375000000000000	4185.64111328125000000000	4247.17919921875000000000	4254.87158203125000000000	4267.69238281250000000000	4134.87158203125000000000	4230.25634765625000000000	4240.00000000000000000000	4262.56396484375000000000	4272.82031250000000000000	4214.87158203125000000000	4207.69238281250000000000	51.00000000000000000000	10248.00000000000000000000	10231.00000000000000000000	0.00000000000000000000	0.00000000000000000000	0.00000000000000000000	2165.00000000000000000000	108.00000000000000000000	4.00000000000000000000	4.00000000000000000000	4.00000000000000000000	4.00000000000000000000	4.00000000000000000000	4.00000000000000000000	4.00000000000000000000	4.00000000000000000000	4.00000000000000000000	4.00000000000000000000	4.00000000000000000000	4.00000000000000000000	4.00000000000000000000	4.00000000000000000000	4.00000000000000000000	4.00000000000000000000
0.00000000000000000000	0.00000000000000000000	4043.07690429687500000000	4157.43603515625000000000	4172.82031250000000000000	4152.30761718750000000000	4217.43603515625000000000	4226.66650390625000000000	4246.66650390625000000000	4110.25634765625000000000	4205.64111328125000000000	4218.97412109375000000000	4221.53857421875000000000	4246.66650390625000000000	4177.94873046875000000000	4171.79492187500000000000	1140.00000000000000000000	10248.00000000000000000000	10231.00000000000000000000	0.00000000000000000000	0.00000000000000000000	0.00000000000000000000	2165.00000000000000000000	116.00000000000000000000	4.00000000000000000000	4.00000000000000000000	4.00000000000000000000	4.00000000000000000000	4.00000000000000000000	4.00000000000000000000	4.00000000000000000000	4.00000000000000000000	4.00000000000000000000	4.00000000000000000000	4.00000000000000000000	4.00000000000000000000	4.00000000000000000000	4.00000000000000000000	4.00000000000000000000	4.00000000000000000000
1.00000000000000000000	0.00000000000000000000	4072.82031250000000000000	4187.17919921875000000000	4167.17919921875000000000	4169.23046875000000000000	4241.53857421875000000000	4244.10253906250000000000	4250.25634765625000000000	4113.33300781250000000000	4205.64111328125000000000	4215.89746093750000000000	4234.35888671875000000000	4254.87158203125000000000	4203.58984375000000000000	4186.15380859375000000000	2634.00000000000000000000	10248.00000000000000000000	10231.00000000000000000000	0.00000000000000000000	0.00000000000000000000	0.00000000000000000000	2165.00000000000000000000	123.00000000000000000000	4.00000000000000000000	4.00000000000000000000	4.00000000000000000000	4.00000000000000000000	4.00000000000000000000	4.00000000000000000000	4.00000000000000000000	4.00000000000000000000	4.00000000000000000000	4.00000000000000000000	4.00000000000000000000	4.00000000000000000000	4.00000000000000000000	4.00000000000000000000	4.00000000000000000000	4.00000000000000000000
2.00000000000000000000	0.00000000000000000000	4094.35888671875000000000	4204.10253906250000000000	4163.58984375000000000000	4189.23046875000000000000	4252.30761718750000000000	4249.23046875000000000000	4243.07666015625000000000	4104.61523437500000000000	4195.89746093750000000000	4205.12792968750000000000	4244.10253906250000000000	4260.00000000000000000000	4223.58984375000000000000	4198.46142578125000000000	2990.00000000000000000000	10248.00000000000000000000	10231.00000000000000000000	0.00000000000000000000	0.00000000000000000000	0.00000000000000000000	2165.00000000000000000000	131.00000000000000000000	4.00000000000000000000	4.00000000000000000000	4.00000000000000000000	4.00000000000000000000	4.00000000000000000000	4.00000000000000000000	4.00000000000000000000	4.00000000000000000000	4.00000000000000000000	4.00000000000000000000	4.00000000000000000000	4.00000000000000000000	4.00000000000000000000	4.00000000000000000000	4.00000000000000000000	4.00000000000000000000
3.00000000000000000000	0.00000000000000000000	4069.23071289062500000000	4169.23046875000000000000	4173.33300781250000000000	4165.12792968750000000000	4212.30761718750000000000	4214.35888671875000000000	4213.33300781250000000000	4070.76904296875000000000	4157.43603515625000000000	4168.20507812500000000000	4210.76904296875000000000	4234.35888671875000000000	4190.25634765625000000000	4171.79492187500000000000	3465.00000000000000000000	10248.00000000000000000000	10230.00000000000000000000	0.00000000000000000000	0.00000000000000000000	0.00000000000000000000	2165.00000000000000000000	138.00000000000000000000	4.00000000000000000000	4.00000000000000000000	4.00000000000000000000	4.00000000000000000000	4.00000000000000000000	4.00000000000000000000	4.00000000000000000000	4.00000000000000000000	4.00000000000000000000	4.00000000000000000000	4.00000000000000000000	4.00000000000000000000	4.00000000000000000000	4.00000000000000000000	4.00000000000000000000	4.00000000000000000000
4.00000000000000000000	0.00000000000000000000	4077.94873046875000000000	4188.20507812500000000000	4161.53857421875000000000	4175.38427734375000000000	4229.23046875000000000000	4229.74365234375000000000	4232.82031250000000000000	4108.20507812500000000000	4198.97412109375000000000	4196.41015625000000000000	4238.46142578125000000000	4256.41015625000000000000	4211.28173828125000000000	4187.17919921875000000000	3489.00000000000000000000	10248.00000000000000000000	10230.00000000000000000000	0.00000000000000000000	0.00000000000000000000	0.00000000000000000000	2165.00000000000000000000	145.00000000000000000000	4.00000000000000000000	4.00000000000000000000	4.00000000000000000000	4.00000000000000000000	4.00000000000000000000	4.00000000000000000000	4.00000000000000000000	4.00000000000000000000	4.00000000000000000000	4.00000000000000000000	4.00000000000000000000	4.00000000000000000000	4.00000000000000000000	4.00000000000000000000	4.00000000000000000000	4.00000000000000000000
5.00000000000000000000	0.00000000000000000000	4060.00000000000000000000	4161.53857421875000000000	4173.84619140625000000000	4161.53857421875000000000	4203.07666015625000000000	4206.15380859375000000000	4218.97412109375000000000	4094.35888671875000000000	4192.82031250000000000000	4182.56396484375000000000	4209.74365234375000000000	4233.84619140625000000000	4181.53857421875000000000	4163.07666015625000000000	3283.00000000000000000000	10245.00000000000000000000	10225.00000000000000000000	0.00000000000000000000	0.00000000000000000000	0.00000000000000000000	2165.00000000000000000000	153.00000000000000000000	4.00000000000000000000	4.00000000000000000000	4.00000000000000000000	4.00000000000000000000	4.00000000000000000000	4.00000000000000000000	4.00000000000000000000	4.00000000000000000000	4.00000000000000000000	4.00000000000000000000	4.00000000000000000000	4.00000000000000000000	4.00000000000000000000	4.00000000000000000000	4.00000000000000000000	4.00000000000000000000
6.00000000000000000000	0.00000000000000000000	4078.46142578125000000000	4183.07666015625000000000	4177.43603515625000000000	4169.74365234375000000000	4225.64111328125000000000	4229.23046875000000000000	4240.00000000000000000000	4091.79467773437500000000	4196.92285156250000000000	4183.58984375000000000000	4208.20507812500000000000	4229.23046875000000000000	4189.74365234375000000000	4165.64111328125000000000	3073.00000000000000000000	10245.00000000000000000000	10225.00000000000000000000	0.00000000000000000000	0.00000000000000000000	0.00000000000000000000	2165.00000000000000000000	160.00000000000000000000	4.00000000000000000000	4.00000000000000000000	4.00000000000000000000	4.00000000000000000000	4.00000000000000000000	4.00000000000000000000	4.00000000000000000000	4.00000000000000000000	4.00000000000000000000	4.00000000000000000000	4.00000000000000000000	4.00000000000000000000	4.00000000000000000000	4.00000000000000000000	4.00000000000000000000	4.00000000000000000000
7.00000000000000000000	0.00000000000000000000	4099.48730468750000000000	4208.71777343750000000000	4168.71777343750000000000	4180.00000000000000000000	4246.66650390625000000000	4246.66650390625000000000	4247.17919921875000000000	4091.79467773437500000000	4192.30761718750000000000	4186.15380859375000000000	4213.84619140625000000000	4225.64111328125000000000	4204.10253906250000000000	4172.82031250000000000000	3208.00000000000000000000	10244.00000000000000000000	10225.00000000000000000000	0.00000000000000000000	0.00000000000000000000	0.00000000000000000000	2165.00000000000000000000	167.00000000000000000000	4.00000000000000000000	4.00000000000000000000	4.00000000000000000000	4.00000000000000000000	4.00000000000000000000	4.00000000000000000000	4.00000000000000000000	4.00000000000000000000	4.00000000000000000000	4.00000000000000000000	4.00000000000000000000	4.00000000000000000000	4.00000000000000000000	4.00000000000000000000	4.00000000000000000000	4.00000000000000000000
8.00000000000000000000	0.00000000000000000000	4082.05126953125000000000	4183.58984375000000000000	4175.89746093750000000000	4166.66650390625000000000	4214.35888671875000000000	4218.46142578125000000000	4223.58984375000000000000	4072.30761718750000000000	4160.51269531250000000000	4159.48730468750000000000	4194.35888671875000000000	4208.71777343750000000000	4188.71777343750000000000	4161.02539062500000000000	3355.00000000000000000000	10244.00000000000000000000	10225.00000000000000000000	0.00000000000000000000	0.00000000000000000000	0.00000000000000000000	2165.00000000000000000000	175.00000000000000000000	4.00000000000000000000	4.00000000000000000000	4.00000000000000000000	4.00000000000000000000	4.00000000000000000000	4.00000000000000000000	4.00000000000000000000	4.00000000000000000000	4.00000000000000000000	4.00000000000000000000	4.00000000000000000000	4.00000000000000000000	4.00000000000000000000	4.00000000000000000000	4.00000000000000000000	4.00000000000000000000
9.00000000000000000000	0.00000000000000000000	4096.41015625000000000000	4203.07666015625000000000	4166.15380859375000000000	4189.74365234375000000000	4233.84619140625000000000	4238.97412109375000000000	4246.66650390625000000000	4118.46142578125000000000	4210.25634765625000000000	4193.84619140625000000000	4256.41015625000000000000	4258.97412109375000000000	4241.53857421875000000000	4205.64111328125000000000	2891.00000000000000000000	10241.00000000000000000000	10224.00000000000000000000	0.00000000000000000000	0.00000000000000000000	0.00000000000000000000	2165.00000000000000000000	183.00000000000000000000	4.00000000000000000000	4.00000000000000000000	4.00000000000000000000	4.00000000000000000000	4.00000000000000000000	4.00000000000000000000	4.00000000000000000000	4.00000000000000000000	4.00000000000000000000	4.00000000000000000000	4.00000000000000000000	4.00000000000000000000	4.00000000000000000000	4.00000000000000000000	4.00000000000000000000	4.00000000000000000000
10.00000000000000000000	0.00000000000000000000	4071.28198242187500000000	4164.10253906250000000000	4172.82031250000000000000	4173.84619140625000000000	4198.97412109375000000000	4207.17919921875000000000	4220.00000000000000000000	4110.76904296875000000000	4205.12792968750000000000	4181.53857421875000000000	4253.33300781250000000000	4249.23046875000000000000	4222.05126953125000000000	4194.87158203125000000000	3535.00000000000000000000	10241.00000000000000000000	10224.00000000000000000000	0.00000000000000000000	0.00000000000000000000	0.00000000000000000000	2165.00000000000000000000	190.00000000000000000000	4.00000000000000000000	4.00000000000000000000	4.00000000000000000000	4.00000000000000000000	4.00000000000000000000	4.00000000000000000000	4.00000000000000000000	4.00000000000000000000	4.00000000000000000000	4.00000000000000000000	4.00000000000000000000	4.00000000000000000000	4.00000000000000000000	4.00000000000000000000	4.00000000000000000000	4.00000000000000000000
11.00000000000000000000	0.00000000000000000000	4066.15380859375000000000	4164.10253906250000000000	4172.82031250000000000000	4172.30761718750000000000	4208.20507812500000000000	4217.94873046875000000000	4234.35888671875000000000	4114.87158203125000000000	4205.64111328125000000000	4187.17919921875000000000	4246.66650390625000000000	4236.41015625000000000000	4210.25634765625000000000	4182.05126953125000000000	3080.00000000000000000000	10242.00000000000000000000	10224.00000000000000000000	0.00000000000000000000	0.00000000000000000000	0.00000000000000000000	2165.00000000000000000000	199.00000000000000000000	4.00000000000000000000	4.00000000000000000000	4.00000000000000000000	4.00000000000000000000	4.00000000000000000000	4.00000000000000000000	4.00000000000000000000	4.00000000000000000000	4.00000000000000000000	4.00000000000000000000	4.00000000000000000000	4.00000000000000000000	4.00000000000000000000	4.00000000000000000000	4.00000000000000000000	4.00000000000000000000
12.00000000000000000000	0.00000000000000000000	4077.43579101562500000000	4187.69238281250000000000	4167.17919921875000000000	4177.43603515625000000000	4234.35888671875000000000	4243.07666015625000000000	4255.89746093750000000000	4126.15380859375000000000	4218.46142578125000000000	4203.58984375000000000000	4245.64111328125000000000	4237.94873046875000000000	4215.89746093750000000000	4181.02539062500000000000	3492.00000000000000000000	10242.00000000000000000000	10224.00000000000000000000	0.00000000000000000000	0.00000000000000000000	0.00000000000000000000	2165.00000000000000000000	207.00000000000000000000	4.00000000000000000000	4.00000000000000000000	4.00000000000000000000	4.00000000000000000000	4.00000000000000000000	4.00000000000000000000	4.00000000000000000000	4.00000000000000000000	4.00000000000000000000	4.00000000000000000000	4.00000000000000000000	4.00000000000000000000	4.00000000000000000000	4.00000000000000000000	4.00000000000000000000	4.00000000000000000000
13.00000000000000000000	0.00000000000000000000	4068.20507812500000000000	4165.12792968750000000000	4178.97412109375000000000	4159.48730468750000000000	4201.02539062500000000000	4211.79492187500000000000	4222.05126953125000000000	4089.74340820312500000000	4181.02539062500000000000	4167.17919921875000000000	4208.71777343750000000000	4210.25634765625000000000	4186.66650390625000000000	4162.56396484375000000000	3169.00000000000000000000	10240.00000000000000000000	10225.00000000000000000000	0.00000000000000000000	0.00000000000000000000	0.00000000000000000000	2165.00000000000000000000	215.00000000000000000000	4.00000000000000000000	4.00000000000000000000	4.00000000000000000000	4.00000000000000000000	4.00000000000000000000	4.00000000000000000000	4.00000000000000000000	4.00000000000000000000	4.00000000000000000000	4.00000000000000000000	4.00000000000000000000	4.00000000000000000000	4.00000000000000000000	4.00000000000000000000	4.00000000000000000000	4.00000000000000000000
14.00000000000000000000	0.00000000000000000000	4097.94873046875000000000	4196.41015625000000000000	4163.58984375000000000000	4190.25634765625000000000	4221.02539062500000000000	4222.56396484375000000000	4231.79492187500000000000	4110.25634765625000000000	4203.07666015625000000000	4179.48730468750000000000	4249.74365234375000000000	4236.92285156250000000000	4230.76904296875000000000	4198.46142578125000000000	3535.00000000000000000000	10240.00000000000000000000	10225.00000000000000000000	0.00000000000000000000	0.00000000000000000000	0.00000000000000000000	2165.00000000000000000000	224.00000000000000000000	4.00000000000000000000	4.00000000000000000000	4.00000000000000000000	4.00000000000000000000	4.00000000000000000000	4.00000000000000000000	4.00000000000000000000	4.00000000000000000000	4.00000000000000000000	4.00000000000000000000	4.00000000000000000000	4.00000000000000000000	4.00000000000000000000	4.00000000000000000000	4.00000000000000000000	4.00000000000000000000
15.00000000000000000000	0.00000000000000000000	4074.35888671875000000000	4163.58984375000000000000	4161.02539062500000000000	4174.35888671875000000000	4181.02539062500000000000	4182.05126953125000000000	4197.94873046875000000000	4090.25634765625000000000	4175.89746093750000000000	4150.25634765625000000000	4230.76904296875000000000	4217.43603515625000000000	4208.20507812500000000000	4178.46142578125000000000	3080.00000000000000000000	10242.00000000000000000000	10226.00000000000000000000	0.00000000000000000000	0.00000000000000000000	0.00000000000000000000	2165.00000000000000000000	232.00000000000000000000	4.00000000000000000000	4.00000000000000000000	4.00000000000000000000	4.00000000000000000000	4.00000000000000000000	4.00000000000000000000	4.00000000000000000000	4.00000000000000000000	4.00000000000000000000	4.00000000000000000000	4.00000000000000000000	4.00000000000000000000	4.00000000000000000000	4.00000000000000000000	4.00000000000000000000	4.00000000000000000000
16.00000000000000000000	0.00000000000000000000	4064.10253906250000000000	4152.30761718750000000000	4165.64111328125000000000	4158.46142578125000000000	4173.33300781250000000000	4181.02539062500000000000	4195.38427734375000000000	4094.35888671875000000000	4169.23046875000000000000	4145.12792968750000000000	4214.35888671875000000000	4206.15380859375000000000	4189.74365234375000000000	4160.51269531250000000000	0.00000000000000000000	10242.00000000000000000000	10226.00000000000000000000	0.00000000000000000000	0.00000000000000000000	0.00000000000000000000	2165.00000000000000000000	240.00000000000000000000	4.00000000000000000000	4.00000000000000000000	4.00000000000000000000	4.00000000000000000000	4.00000000000000000000	4.00000000000000000000	4.00000000000000000000	4.00000000000000000000	4.00000000000000000000	4.00000000000000000000	4.00000000000000000000	4.00000000000000000000	4.00000000000000000000	4.00000000000000000000	4.00000000000000000000	4.00000000000000000000
17.00000000000000000000	0.00000000000000000000	4087.69213867187500000000	4182.56396484375000000000	4166.15380859375000000000	4172.82031250000000000000	4211.28173828125000000000	4219.48730468750000000000	4227.69238281250000000000	4127.69238281250000000000	4209.23046875000000000000	4184.61523437500000000000	4234.87158203125000000000	4226.66650390625000000000	4209.23046875000000000000	4176.92285156250000000000	0.00000000000000000000	10242.00000000000000000000	10225.00000000000000000000	0.00000000000000000000	0.00000000000000000000	0.00000000000000000000	2165.00000000000000000000	249.00000000000000000000	4.00000000000000000000	4.00000000000000000000	4.00000000000000000000	4.00000000000000000000	4.00000000000000000000	4.00000000000000000000	4.00000000000000000000	4.00000000000000000000	4.00000000000000000000	4.00000000000000000000	4.00000000000000000000	4.00000000000000000000	4.00000000000000000000	4.00000000000000000000	4.00000000000000000000	4.00000000000000000000
18.00000000000000000000	0.00000000000000000000	4073.33325195312500000000	4160.00000000000000000000	4177.94873046875000000000	4159.48730468750000000000	4182.05126953125000000000	4194.87158203125000000000	4210.25634765625000000000	4096.92285156250000000000	4187.69238281250000000000	4163.07666015625000000000	4201.02539062500000000000	4200.00000000000000000000	4176.92285156250000000000	4157.43603515625000000000	0.00000000000000000000	10242.00000000000000000000	10225.00000000000000000000	0.00000000000000000000	0.00000000000000000000	0.00000000000000000000	2165.00000000000000000000	256.00000000000000000000	4.00000000000000000000	4.00000000000000000000	4.00000000000000000000	4.00000000000000000000	4.00000000000000000000	4.00000000000000000000	4.00000000000000000000	4.00000000000000000000	4.00000000000000000000	4.00000000000000000000	4.00000000000000000000	4.00000000000000000000	4.00000000000000000000	4.00000000000000000000	4.00000000000000000000	4.00000000000000000000
19.00000000000000000000	0.00000000000000000000	4095.89721679687500000000	4191.79492187500000000000	4162.56396484375000000000	4184.10253906250000000000	4200.00000000000000000000	4211.79492187500000000000	4225.64111328125000000000	4109.23046875000000000000	4199.48730468750000000000	4168.71777343750000000000	4227.17919921875000000000	4214.35888671875000000000	4209.74365234375000000000	4180.51269531250000000000	0.00000000000000000000	10245.00000000000000000000	10227.00000000000000000000	0.00000000000000000000	0.00000000000000000000	0.00000000000000000000	2165.00000000000000000000	264.00000000000000000000	4.00000000000000000000	4.00000000000000000000	4.00000000000000000000	4.00000000000000000000	4.00000000000000000000	4.00000000000000000000	4.00000000000000000000	4.00000000000000000000	4.00000000000000000000	4.00000000000000000000	4.00000000000000000000	4.00000000000000000000	4.00000000000000000000	4.00000000000000000000	4.00000000000000000000	4.00000000000000000000
20.00000000000000000000	0.00000000000000000000	4089.23071289062500000000	4172.82031250000000000000	4162.05126953125000000000	4179.48730468750000000000	4183.58984375000000000000	4187.69238281250000000000	4202.56396484375000000000	4087.17944335937500000000	4169.23046875000000000000	4143.07666015625000000000	4216.92285156250000000000	4197.94873046875000000000	4203.07666015625000000000	4171.28173828125000000000	0.00000000000000000000	10245.00000000000000000000	10227.00000000000000000000	0.00000000000000000000	0.00000000000000000000	0.00000000000000000000	2165.00000000000000000000	271.00000000000000000000	4.00000000000000000000	4.00000000000000000000	4.00000000000000000000	4.00000000000000000000	4.00000000000000000000	4.00000000000000000000	4.00000000000000000000	4.00000000000000000000	4.00000000000000000000	4.00000000000000000000	4.00000000000000000000	4.00000000000000000000	4.00000000000000000000	4.00000000000000000000	4.00000000000000000000	4.00000000000000000000
21.00000000000000000000	0.00000000000000000000	4075.38452148437500000000	4148.20507812500000000000	4167.17919921875000000000	4166.66650390625000000000	4170.25634765625000000000	4173.84619140625000000000	4189.23046875000000000000	4080.51269531250000000000	4158.46142578125000000000	4131.28173828125000000000	4212.82031250000000000000	4187.69238281250000000000	4190.76904296875000000000	4160.51269531250000000000	0.00000000000000000000	10247.00000000000000000000	10228.00000000000000000000	0.00000000000000000000	0.00000000000000000000	0.00000000000000000000	2165.00000000000000000000	279.00000000000000000000	4.00000000000000000000	4.00000000000000000000	4.00000000000000000000	4.00000000000000000000	4.00000000000000000000	4.00000000000000000000	4.00000000000000000000	4.00000000000000000000	4.00000000000000000000	4.00000000000000000000	4.00000000000000000000	4.00000000000000000000	4.00000000000000000000	4.00000000000000000000	4.00000000000000000000	4.00000000000000000000
22.00000000000000000000	0.00000000000000000000	4069.23071289062500000000	4152.82031250000000000000	4151.79492187500000000000	4169.74365234375000000000	4176.41015625000000000000	4187.17919921875000000000	4197.94873046875000000000	4111.79492187500000000000	4191.28173828125000000000	4158.46142578125000000000	4241.02539062500000000000	4207.69238281250000000000	4206.66650390625000000000	4172.30761718750000000000	0.00000000000000000000	10247.00000000000000000000	10228.00000000000000000000	0.00000000000000000000	0.00000000000000000000	0.00000000000000000000	2165.00000000000000000000	287.00000000000000000000	4.00000000000000000000	4.00000000000000000000	4.00000000000000000000	4.00000000000000000000	4.00000000000000000000	4.00000000000000000000	4.00000000000000000000	4.00000000000000000000	4.00000000000000000000	4.00000000000000000000	4.00000000000000000000	4.00000000000000000000	4.00000000000000000000	4.00000000000000000000	4.00000000000000000000	4.00000000000000000000
23.00000000000000000000	0.00000000000000000000	4029.23071289062500000000	4108.71777343750000000000	4159.48730468750000000000	4134.87158203125000000000	4130.25634765625000000000	4151.28173828125000000000	4168.20507812500000000000	4079.48706054687500000000	4152.82031250000000000000	4125.12792968750000000000	4197.43603515625000000000	4170.25634765625000000000	4160.00000000000000000000	4136.41015625000000000000	0.00000000000000000000	10247.00000000000000000000	10227.00000000000000000000	0.00000000000000000000	0.00000000000000000000	0.00000000000000000000	2165.00000000000000000000	295.00000000000000000000	4.00000000000000000000	4.00000000000000000000	4.00000000000000000000	4.00000000000000000000	4.00000000000000000000	4.00000000000000000000	4.00000000000000000000	4.00000000000000000000	4.00000000000000000000	4.00000000000000000000	4.00000000000000000000	4.00000000000000000000	4.00000000000000000000	4.00000000000000000000	4.00000000000000000000	4.00000000000000000000
24.00000000000000000000	0.00000000000000000000	4049.74340820312500000000	4136.92285156250000000000	4154.87158203125000000000	4147.69238281250000000000	4165.64111328125000000000	4185.64111328125000000000	4196.41015625000000000000	4092.30761718750000000000	4169.23046875000000000000	4138.46142578125000000000	4207.69238281250000000000	4170.76904296875000000000	4174.87158203125000000000	4143.58984375000000000000	0.00000000000000000000	10247.00000000000000000000	10227.00000000000000000000	0.00000000000000000000	0.00000000000000000000	0.00000000000000000000	2165.00000000000000000000	303.00000000000000000000	4.00000000000000000000	4.00000000000000000000	4.00000000000000000000	4.00000000000000000000	4.00000000000000000000	4.00000000000000000000	4.00000000000000000000	4.00000000000000000000	4.00000000000000000000	4.00000000000000000000	4.00000000000000000000	4.00000000000000000000	4.00000000000000000000	4.00000000000000000000	4.00000000000000000000	4.00000000000000000000
25.00000000000000000000	0.00000000000000000000	4054.35888671875000000000	4138.46142578125000000000	4154.35888671875000000000	4149.23046875000000000000	4166.66650390625000000000	4186.15380859375000000000	4191.28173828125000000000	4074.35888671875000000000	4157.43603515625000000000	4128.71777343750000000000	4189.74365234375000000000	4149.74365234375000000000	4165.12792968750000000000	4127.69238281250000000000	0.00000000000000000000	10248.00000000000000000000	10225.00000000000000000000	0.00000000000000000000	0.00000000000000000000	0.00000000000000000000	2165.00000000000000000000	310.00000000000000000000	4.00000000000000000000	4.00000000000000000000	4.00000000000000000000	4.00000000000000000000	4.00000000000000000000	4.00000000000000000000	4.00000000000000000000	4.00000000000000000000	4.00000000000000000000	4.00000000000000000000	4.00000000000000000000	4.00000000000000000000	4.00000000000000000000	4.00000000000000000000	4.00000000000000000000	4.00000000000000000000
26.00000000000000000000	0.00000000000000000000	4048.20507812500000000000	4133.84619140625000000000	4158.46142578125000000000	4144.61523437500000000000	4147.69238281250000000000	4162.56396484375000000000	4172.82031250000000000000	4055.38452148437500000000	4129.23046875000000000000	4102.56396484375000000000	4171.79492187500000000000	4137.94873046875000000000	4156.41015625000000000000	4118.46142578125000000000	0.00000000000000000000	10248.00000000000000000000	10225.00000000000000000000	0.00000000000000000000	0.00000000000000000000	0.00000000000000000000	2165.00000000000000000000	318.00000000000000000000	4.00000000000000000000	4.00000000000000000000	4.00000000000000000000	4.00000000000000000000	4.00000000000000000000	4.00000000000000000000	4.00000000000000000000	4.00000000000000000000	4.00000000000000000000	4.00000000000000000000	4.00000000000000000000	4.00000000000000000000	4.00000000000000000000	4.00000000000000000000	4.00000000000000000000	4.00000000000000000000
27.00000000000000000000	0.00000000000000000000	4069.23071289062500000000	4160.00000000000000000000	4148.71777343750000000000	4165.12792968750000000000	4164.10253906250000000000	4167.17919921875000000000	4180.00000000000000000000	4097.94873046875000000000	4162.56396484375000000000	4124.61523437500000000000	4216.92285156250000000000	4174.87158203125000000000	4198.97412109375000000000	4155.89746093750000000000	0.00000000000000000000	10248.00000000000000000000	10224.00000000000000000000	0.00000000000000000000	0.00000000000000000000	0.00000000000000000000	2165.00000000000000000000	326.00000000000000000000	4.00000000000000000000	4.00000000000000000000	4.00000000000000000000	4.00000000000000000000	4.00000000000000000000	4.00000000000000000000	4.00000000000000000000	4.00000000000000000000	4.00000000000000000000	4.00000000000000000000	4.00000000000000000000	4.00000000000000000000	4.00000000000000000000	4.00000000000000000000	4.00000000000000000000	4.00000000000000000000
28.00000000000000000000	0.00000000000000000000	4050.25634765625000000000	4124.61523437500000000000	4163.07666015625000000000	4146.15380859375000000000	4125.12792968750000000000	4132.30761718750000000000	4149.74365234375000000000	4084.10253906250000000000	4146.15380859375000000000	4108.71777343750000000000	4196.41015625000000000000	4154.87158203125000000000	4174.35888671875000000000	4140.51269531250000000000	0.00000000000000000000	10248.00000000000000000000	10224.00000000000000000000	0.00000000000000000000	0.00000000000000000000	0.00000000000000000000	2165.00000000000000000000	333.00000000000000000000	4.00000000000000000000	4.00000000000000000000	4.00000000000000000000	4.00000000000000000000	4.00000000000000000000	4.00000000000000000000	4.00000000000000000000	4.00000000000000000000	4.00000000000000000000	4.00000000000000000000	4.00000000000000000000	4.00000000000000000000	4.00000000000000000000	4.00000000000000000000	4.00000000000000000000	4.00000000000000000000
29.00000000000000000000	0.00000000000000000000	4066.66650390625000000000	4155.89746093750000000000	4161.53857421875000000000	4158.46142578125000000000	4157.94873046875000000000	4166.66650390625000000000	4178.46142578125000000000	4092.30761718750000000000	4163.58984375000000000000	4135.38427734375000000000	4203.07666015625000000000	4159.48730468750000000000	4187.69238281250000000000	4146.66650390625000000000	0.00000000000000000000	10248.00000000000000000000	10224.00000000000000000000	0.00000000000000000000	0.00000000000000000000	0.00000000000000000000	2165.00000000000000000000	341.00000000000000000000	4.00000000000000000000	4.00000000000000000000	4.00000000000000000000	4.00000000000000000000	4.00000000000000000000	4.00000000000000000000	4.00000000000000000000	4.00000000000000000000	4.00000000000000000000	4.00000000000000000000	4.00000000000000000000	4.00000000000000000000	4.00000000000000000000	4.00000000000000000000	4.00000000000000000000	4.00000000000000000000
30.00000000000000000000	0.00000000000000000000	4069.74340820312500000000	4159.48730468750000000000	4161.02539062500000000000	4150.76904296875000000000	4162.05126953125000000000	4170.25634765625000000000	4183.07666015625000000000	4082.05126953125000000000	4158.46142578125000000000	4141.02539062500000000000	4187.17919921875000000000	4146.66650390625000000000	4174.35888671875000000000	4131.28173828125000000000	0.00000000000000000000	10248.00000000000000000000	10224.00000000000000000000	0.00000000000000000000	0.00000000000000000000	0.00000000000000000000	2165.00000000000000000000	348.00000000000000000000	4.00000000000000000000	4.00000000000000000000	4.00000000000000000000	4.00000000000000000000	4.00000000000000000000	4.00000000000000000000	4.00000000000000000000	4.00000000000000000000	4.00000000000000000000	4.00000000000000000000	4.00000000000000000000	4.00000000000000000000	4.00000000000000000000	4.00000000000000000000	4.00000000000000000000	4.00000000000000000000
31.00000000000000000000	0.00000000000000000000	4069.74340820312500000000	4148.20507812500000000000	4167.69238281250000000000	4140.00000000000000000000	4143.58984375000000000000	4154.87158203125000000000	4172.82031250000000000000	4077.94873046875000000000	4148.20507812500000000000	4128.71777343750000000000	4183.58984375000000000000	4140.51269531250000000000	4167.69238281250000000000	4127.17919921875000000000	0.00000000000000000000	10248.00000000000000000000	10224.00000000000000000000	0.00000000000000000000	0.00000000000000000000	0.00000000000000000000	2165.00000000000000000000	356.00000000000000000000	4.00000000000000000000	4.00000000000000000000	4.00000000000000000000	4.00000000000000000000	4.00000000000000000000	4.00000000000000000000	4.00000000000000000000	4.00000000000000000000	4.00000000000000000000	4.00000000000000000000	4.00000000000000000000	4.00000000000000000000	4.00000000000000000000	4.00000000000000000000	4.00000000000000000000	4.00000000000000000000
32.00000000000000000000	0.00000000000000000000	4102.05126953125000000000	4190.25634765625000000000	4155.89746093750000000000	4177.43603515625000000000	4182.56396484375000000000	4186.15380859375000000000	4194.87158203125000000000	4121.53857421875000000000	4187.69238281250000000000	4153.33300781250000000000	4244.61523437500000000000	4186.66650390625000000000	4230.25634765625000000000	4180.00000000000000000000	0.00000000000000000000	10248.00000000000000000000	10224.00000000000000000000	0.00000000000000000000	0.00000000000000000000	0.00000000000000000000	2165.00000000000000000000	365.00000000000000000000	4.00000000000000000000	4.00000000000000000000	4.00000000000000000000	4.00000000000000000000	4.00000000000000000000	4.00000000000000000000	4.00000000000000000000	4.00000000000000000000	4.00000000000000000000	4.00000000000000000000	4.00000000000000000000	4.00000000000000000000	4.00000000000000000000	4.00000000000000000000	4.00000000000000000000	4.00000000000000000000
33.00000000000000000000	0.00000000000000000000	4077.43579101562500000000	4153.33300781250000000000	4165.12792968750000000000	4163.58984375000000000000	4150.25634765625000000000	4152.82031250000000000000	4163.58984375000000000000	4096.41015625000000000000	4156.41015625000000000000	4118.97412109375000000000	4217.94873046875000000000	4165.64111328125000000000	4205.12792968750000000000	4163.07666015625000000000	0.00000000000000000000	10247.00000000000000000000	10222.00000000000000000000	0.00000000000000000000	0.00000000000000000000	0.00000000000000000000	2165.00000000000000000000	373.00000000000000000000	4.00000000000000000000	4.00000000000000000000	4.00000000000000000000	4.00000000000000000000	4.00000000000000000000	4.00000000000000000000	4.00000000000000000000	4.00000000000000000000	4.00000000000000000000	4.00000000000000000000	4.00000000000000000000	4.00000000000000000000	4.00000000000000000000	4.00000000000000000000	4.00000000000000000000	4.00000000000000000000
34.00000000000000000000	0.00000000000000000000	4083.07690429687500000000	4157.94873046875000000000	4162.56396484375000000000	4161.53857421875000000000	4158.97412109375000000000	4168.20507812500000000000	4185.64111328125000000000	4116.92285156250000000000	4175.38427734375000000000	4137.43603515625000000000	4222.56396484375000000000	4171.28173828125000000000	4205.64111328125000000000	4161.02539062500000000000	0.00000000000000000000	10247.00000000000000000000	10222.00000000000000000000	0.00000000000000000000	0.00000000000000000000	0.00000000000000000000	2165.00000000000000000000	381.00000000000000000000	4.00000000000000000000	4.00000000000000000000	4.00000000000000000000	4.00000000000000000000	4.00000000000000000000	4.00000000000000000000	4.00000000000000000000	4.00000000000000000000	4.00000000000000000000	4.00000000000000000000	4.00000000000000000000	4.00000000000000000000	4.00000000000000000000	4.00000000000000000000	4.00000000000000000000	4.00000000000000000000
35.00000000000000000000	0.00000000000000000000	4086.15380859375000000000	4162.05126953125000000000	4160.51269531250000000000	4152.82031250000000000000	4164.61523437500000000000	4180.51269531250000000000	4201.53857421875000000000	4137.43603515625000000000	4194.87158203125000000000	4162.05126953125000000000	4227.69238281250000000000	4177.43603515625000000000	4204.61523437500000000000	4160.51269531250000000000	0.00000000000000000000	10247.00000000000000000000	10223.00000000000000000000	0.00000000000000000000	0.00000000000000000000	0.00000000000000000000	2165.00000000000000000000	389.00000000000000000000	4.00000000000000000000	4.00000000000000000000	4.00000000000000000000	4.00000000000000000000	4.00000000000000000000	4.00000000000000000000	4.00000000000000000000	4.00000000000000000000	4.00000000000000000000	4.00000000000000000000	4.00000000000000000000	4.00000000000000000000	4.00000000000000000000	4.00000000000000000000	4.00000000000000000000	4.00000000000000000000
36.00000000000000000000	0.00000000000000000000	4072.82031250000000000000	4144.61523437500000000000	4168.71777343750000000000	4140.51269531250000000000	4150.25634765625000000000	4163.07666015625000000000	4185.12792968750000000000	4117.43603515625000000000	4169.23046875000000000000	4137.94873046875000000000	4204.61523437500000000000	4156.92285156250000000000	4185.64111328125000000000	4144.61523437500000000000	0.00000000000000000000	10247.00000000000000000000	10223.00000000000000000000	0.00000000000000000000	0.00000000000000000000	0.00000000000000000000	2165.00000000000000000000	396.00000000000000000000	4.00000000000000000000	4.00000000000000000000	4.00000000000000000000	4.00000000000000000000	4.00000000000000000000	4.00000000000000000000	4.00000000000000000000	4.00000000000000000000	4.00000000000000000000	4.00000000000000000000	4.00000000000000000000	4.00000000000000000000	4.00000000000000000000	4.00000000000000000000	4.00000000000000000000	4.00000000000000000000
37.00000000000000000000	0.00000000000000000000	4099.48730468750000000000	4185.12792968750000000000	4153.84619140625000000000	4174.35888671875000000000	4184.10253906250000000000	4183.58984375000000000000	4194.35888671875000000000	4127.17919921875000000000	4179.48730468750000000000	4143.07666015625000000000	4222.05126953125000000000	4166.66650390625000000000	4217.94873046875000000000	4164.61523437500000000000	0.00000000000000000000	10246.00000000000000000000	10224.00000000000000000000	0.00000000000000000000	0.00000000000000000000	0.00000000000000000000	2165.00000000000000000000	404.00000000000000000000	4.00000000000000000000	4.00000000000000000000	4.00000000000000000000	4.00000000000000000000	4.00000000000000000000	4.00000000000000000000	4.00000000000000000000	4.00000000000000000000	4.00000000000000000000	4.00000000000000000000	4.00000000000000000000	4.00000000000000000000	4.00000000000000000000	4.00000000000000000000	4.00000000000000000000	4.00000000000000000000
38.00000000000000000000	0.00000000000000000000	4080.51269531250000000000	4158.97412109375000000000	4157.94873046875000000000	4158.97412109375000000000	4149.74365234375000000000	4149.23046875000000000000	4156.92285156250000000000	4088.71777343750000000000	4135.89746093750000000000	4100.00000000000000000000	4176.41015625000000000000	4128.20507812500000000000	4174.35888671875000000000	4133.84619140625000000000	0.00000000000000000000	10246.00000000000000000000	10224.00000000000000000000	0.00000000000000000000	0.00000000000000000000	0.00000000000000000000	2165.00000000000000000000	412.00000000000000000000	4.00000000000000000000	4.00000000000000000000	4.00000000000000000000	4.00000000000000000000	4.00000000000000000000	4.00000000000000000000	4.00000000000000000000	4.00000000000000000000	4.00000000000000000000	4.00000000000000000000	4.00000000000000000000	4.00000000000000000000	4.00000000000000000000	4.00000000000000000000	4.00000000000000000000	4.00000000000000000000
39.00000000000000000000	0.00000000000000000000	4079.48706054687500000000	4155.38427734375000000000	4157.94873046875000000000	4153.84619140625000000000	4149.74365234375000000000	4157.43603515625000000000	4168.20507812500000000000	4112.30761718750000000000	4154.87158203125000000000	4108.20507812500000000000	4189.74365234375000000000	4141.53857421875000000000	4175.38427734375000000000	4137.43603515625000000000	0.00000000000000000000	10247.00000000000000000000	10225.00000000000000000000	0.00000000000000000000	0.00000000000000000000	0.00000000000000000000	2165.00000000000000000000	420.00000000000000000000	4.00000000000000000000	4.00000000000000000000	4.00000000000000000000	4.00000000000000000000	4.00000000000000000000	4.00000000000000000000	4.00000000000000000000	4.00000000000000000000	4.00000000000000000000	4.00000000000000000000	4.00000000000000000000	4.00000000000000000000	4.00000000000000000000	4.00000000000000000000	4.00000000000000000000	4.00000000000000000000
40.00000000000000000000	0.00000000000000000000	4073.84594726562500000000	4148.71777343750000000000	4156.92285156250000000000	4150.76904296875000000000	4148.71777343750000000000	4158.46142578125000000000	4173.84619140625000000000	4141.53857421875000000000	4184.61523437500000000000	4133.33300781250000000000	4214.87158203125000000000	4161.53857421875000000000	4191.28173828125000000000	4146.15380859375000000000	0.00000000000000000000	10247.00000000000000000000	10225.00000000000000000000	0.00000000000000000000	0.00000000000000000000	0.00000000000000000000	2165.00000000000000000000	427.00000000000000000000	4.00000000000000000000	4.00000000000000000000	4.00000000000000000000	4.00000000000000000000	4.00000000000000000000	4.00000000000000000000	4.00000000000000000000	4.00000000000000000000	4.00000000000000000000	4.00000000000000000000	4.00000000000000000000	4.00000000000000000000	4.00000000000000000000	4.00000000000000000000	4.00000000000000000000	4.00000000000000000000
41.00000000000000000000	0.00000000000000000000	4058.97436523437500000000	4131.79492187500000000000	4167.69238281250000000000	4137.43603515625000000000	4129.23046875000000000000	4140.51269531250000000000	4156.92285156250000000000	4116.92285156250000000000	4161.53857421875000000000	4117.94873046875000000000	4192.82031250000000000000	4136.92285156250000000000	4168.71777343750000000000	4128.20507812500000000000	0.00000000000000000000	10245.00000000000000000000	10224.00000000000000000000	0.00000000000000000000	0.00000000000000000000	0.00000000000000000000	2165.00000000000000000000	436.00000000000000000000	4.00000000000000000000	4.00000000000000000000	4.00000000000000000000	4.00000000000000000000	4.00000000000000000000	4.00000000000000000000	4.00000000000000000000	4.00000000000000000000	4.00000000000000000000	4.00000000000000000000	4.00000000000000000000	4.00000000000000000000	4.00000000000000000000	4.00000000000000000000	4.00000000000000000000	4.00000000000000000000
42.00000000000000000000	0.00000000000000000000	4100.00000000000000000000	4190.76904296875000000000	4158.46142578125000000000	4171.79492187500000000000	4180.00000000000000000000	4188.20507812500000000000	4194.87158203125000000000	4136.41015625000000000000	4188.20507812500000000000	4148.20507812500000000000	4224.61523437500000000000	4155.89746093750000000000	4207.69238281250000000000	4154.87158203125000000000	0.00000000000000000000	10245.00000000000000000000	10224.00000000000000000000	0.00000000000000000000	0.00000000000000000000	0.00000000000000000000	2165.00000000000000000000	444.00000000000000000000	4.00000000000000000000	4.00000000000000000000	4.00000000000000000000	4.00000000000000000000	4.00000000000000000000	4.00000000000000000000	4.00000000000000000000	4.00000000000000000000	4.00000000000000000000	4.00000000000000000000	4.00000000000000000000	4.00000000000000000000	4.00000000000000000000	4.00000000000000000000	4.00000000000000000000	4.00000000000000000000
43.00000000000000000000	0.00000000000000000000	4092.30761718750000000000	4170.25634765625000000000	4164.61523437500000000000	4156.92285156250000000000	4155.38427734375000000000	4167.69238281250000000000	4172.82031250000000000000	4106.66650390625000000000	4153.84619140625000000000	4124.10253906250000000000	4191.79492187500000000000	4129.23046875000000000000	4188.71777343750000000000	4136.41015625000000000000	0.00000000000000000000	10249.00000000000000000000	10226.00000000000000000000	0.00000000000000000000	0.00000000000000000000	0.00000000000000000000	2165.00000000000000000000	452.00000000000000000000	4.00000000000000000000	4.00000000000000000000	4.00000000000000000000	4.00000000000000000000	4.00000000000000000000	4.00000000000000000000	4.00000000000000000000	4.00000000000000000000	4.00000000000000000000	4.00000000000000000000	4.00000000000000000000	4.00000000000000000000	4.00000000000000000000	4.00000000000000000000	4.00000000000000000000	4.00000000000000000000
44.00000000000000000000	0.00000000000000000000	4087.69213867187500000000	4157.43603515625000000000	4161.53857421875000000000	4152.82031250000000000000	4147.69238281250000000000	4165.12792968750000000000	4167.69238281250000000000	4115.89746093750000000000	4156.92285156250000000000	4119.48730468750000000000	4199.48730468750000000000	4133.33300781250000000000	4197.43603515625000000000	4149.23046875000000000000	0.00000000000000000000	10249.00000000000000000000	10226.00000000000000000000	0.00000000000000000000	0.00000000000000000000	0.00000000000000000000	2165.00000000000000000000	461.00000000000000000000	4.00000000000000000000	4.00000000000000000000	4.00000000000000000000	4.00000000000000000000	4.00000000000000000000	4.00000000000000000000	4.00000000000000000000	4.00000000000000000000	4.00000000000000000000	4.00000000000000000000	4.00000000000000000000	4.00000000000000000000	4.00000000000000000000	4.00000000000000000000	4.00000000000000000000	4.00000000000000000000
45.00000000000000000000	0.00000000000000000000	4087.69213867187500000000	4155.38427734375000000000	4153.33300781250000000000	4160.00000000000000000000	4148.71777343750000000000	4163.58984375000000000000	4167.69238281250000000000	4145.64111328125000000000	4187.17919921875000000000	4131.28173828125000000000	4232.82031250000000000000	4157.43603515625000000000	4215.38427734375000000000	4171.79492187500000000000	0.00000000000000000000	10247.00000000000000000000	10225.00000000000000000000	0.00000000000000000000	0.00000000000000000000	0.00000000000000000000	2165.00000000000000000000	469.00000000000000000000	4.00000000000000000000	4.00000000000000000000	4.00000000000000000000	4.00000000000000000000	4.00000000000000000000	4.00000000000000000000	4.00000000000000000000	4.00000000000000000000	4.00000000000000000000	4.00000000000000000000	4.00000000000000000000	4.00000000000000000000	4.00000000000000000000	4.00000000000000000000	4.00000000000000000000	4.00000000000000000000
46.00000000000000000000	0.00000000000000000000	4058.97436523437500000000	4117.94873046875000000000	4162.56396484375000000000	4135.38427734375000000000	4110.76904296875000000000	4128.71777343750000000000	4143.07666015625000000000	4116.41015625000000000000	4152.30761718750000000000	4100.51269531250000000000	4195.38427734375000000000	4123.58984375000000000000	4175.89746093750000000000	4136.92285156250000000000	0.00000000000000000000	10247.00000000000000000000	10225.00000000000000000000	0.00000000000000000000	0.00000000000000000000	0.00000000000000000000	2165.00000000000000000000	477.00000000000000000000	4.00000000000000000000	4.00000000000000000000	4.00000000000000000000	4.00000000000000000000	4.00000000000000000000	4.00000000000000000000	4.00000000000000000000	4.00000000000000000000	4.00000000000000000000	4.00000000000000000000	4.00000000000000000000	4.00000000000000000000	4.00000000000000000000	4.00000000000000000000	4.00000000000000000000	4.00000000000000000000
47.00000000000000000000	0.00000000000000000000	4075.89721679687500000000	4151.28173828125000000000	4151.79492187500000000000	4149.23046875000000000000	4150.76904296875000000000	4171.79492187500000000000	4177.94873046875000000000	4134.35888671875000000000	4173.84619140625000000000	4128.71777343750000000000	4200.00000000000000000000	4123.58984375000000000000	4187.69238281250000000000	4135.38427734375000000000	0.00000000000000000000	10248.00000000000000000000	10228.00000000000000000000	0.00000000000000000000	0.00000000000000000000	0.00000000000000000000	2165.00000000000000000000	486.00000000000000000000	4.00000000000000000000	4.00000000000000000000	4.00000000000000000000	4.00000000000000000000	4.00000000000000000000	4.00000000000000000000	4.00000000000000000000	4.00000000000000000000	4.00000000000000000000	4.00000000000000000000	4.00000000000000000000	4.00000000000000000000	4.00000000000000000000	4.00000000000000000000	4.00000000000000000000	4.00000000000000000000
48.00000000000000000000	0.00000000000000000000	4070.25634765625000000000	4145.64111328125000000000	4163.58984375000000000000	4141.02539062500000000000	4142.56396484375000000000	4164.61523437500000000000	4168.20507812500000000000	4121.02539062500000000000	4166.66650390625000000000	4120.00000000000000000000	4171.28173828125000000000	4102.56396484375000000000	4158.97412109375000000000	4113.84619140625000000000	0.00000000000000000000	10248.00000000000000000000	10228.00000000000000000000	0.00000000000000000000	0.00000000000000000000	0.00000000000000000000	2165.00000000000000000000	493.00000000000000000000	4.00000000000000000000	4.00000000000000000000	4.00000000000000000000	4.00000000000000000000	4.00000000000000000000	4.00000000000000000000	4.00000000000000000000	4.00000000000000000000	4.00000000000000000000	4.00000000000000000000	4.00000000000000000000	4.00000000000000000000	4.00000000000000000000	4.00000000000000000000	4.00000000000000000000	4.00000000000000000000
49.00000000000000000000	0.00000000000000000000	4080.51269531250000000000	4161.02539062500000000000	4169.23046875000000000000	4153.33300781250000000000	4141.53857421875000000000	4156.92285156250000000000	4165.64111328125000000000	4122.56396484375000000000	4164.61523437500000000000	4114.35888671875000000000	4182.56396484375000000000	4111.28173828125000000000	4175.38427734375000000000	4128.20507812500000000000	0.00000000000000000000	10248.00000000000000000000	10228.00000000000000000000	0.00000000000000000000	0.00000000000000000000	0.00000000000000000000	2165.00000000000000000000	501.00000000000000000000	4.00000000000000000000	4.00000000000000000000	4.00000000000000000000	4.00000000000000000000	4.00000000000000000000	4.00000000000000000000	4.00000000000000000000	4.00000000000000000000	4.00000000000000000000	4.00000000000000000000	4.00000000000000000000	4.00000000000000000000	4.00000000000000000000	4.00000000000000000000	4.00000000000000000000	4.00000000000000000000
50.00000000000000000000	0.00000000000000000000	4097.43603515625000000000	4180.00000000000000000000	4153.84619140625000000000	4175.89746093750000000000	4149.74365234375000000000	4160.51269531250000000000	4163.58984375000000000000	4138.46142578125000000000	4173.33300781250000000000	4126.66650390625000000000	4222.05126953125000000000	4134.87158203125000000000	4220.00000000000000000000	4161.02539062500000000000	0.00000000000000000000	10248.00000000000000000000	10228.00000000000000000000	0.00000000000000000000	0.00000000000000000000	0.00000000000000000000	2165.00000000000000000000	509.00000000000000000000	4.00000000000000000000	4.00000000000000000000	4.00000000000000000000	4.00000000000000000000	4.00000000000000000000	4.00000000000000000000	4.00000000000000000000	4.00000000000000000000	4.00000000000000000000	4.00000000000000000000	4.00000000000000000000	4.00000000000000000000	4.00000000000000000000	4.00000000000000000000	4.00000000000000000000	4.00000000000000000000
51.00000000000000000000	0.00000000000000000000	4081.53833007812500000000	4147.69238281250000000000	4161.53857421875000000000	4155.89746093750000000000	4109.74365234375000000000	4125.12792968750000000000	4127.17919921875000000000	4115.38427734375000000000	4145.12792968750000000000	4101.53857421875000000000	4202.56396484375000000000	4118.46142578125000000000	4197.43603515625000000000	4147.17919921875000000000	0.00000000000000000000	10249.00000000000000000000	10229.00000000000000000000	0.00000000000000000000	0.00000000000000000000	0.00000000000000000000	2165.00000000000000000000	516.00000000000000000000	4.00000000000000000000	4.00000000000000000000	4.00000000000000000000	4.00000000000000000000	4.00000000000000000000	4.00000000000000000000	4.00000000000000000000	4.00000000000000000000	4.00000000000000000000	4.00000000000000000000	4.00000000000000000000	4.00000000000000000000	4.00000000000000000000	4.00000000000000000000	4.00000000000000000000	4.00000000000000000000
52.00000000000000000000	0.00000000000000000000	4100.51269531250000000000	4179.48730468750000000000	4158.97412109375000000000	4169.23046875000000000000	4137.94873046875000000000	4150.25634765625000000000	4155.38427734375000000000	4147.69238281250000000000	4181.02539062500000000000	4133.33300781250000000000	4228.20507812500000000000	4145.12792968750000000000	4219.48730468750000000000	4168.71777343750000000000	0.00000000000000000000	10249.00000000000000000000	10229.00000000000000000000	0.00000000000000000000	0.00000000000000000000	0.00000000000000000000	2165.00000000000000000000	523.00000000000000000000	4.00000000000000000000	4.00000000000000000000	4.00000000000000000000	4.00000000000000000000	4.00000000000000000000	4.00000000000000000000	4.00000000000000000000	4.00000000000000000000	4.00000000000000000000	4.00000000000000000000	4.00000000000000000000	4.00000000000000000000	4.00000000000000000000	4.00000000000000000000	4.00000000000000000000	4.00000000000000000000
53.00000000000000000000	0.00000000000000000000	4080.00000000000000000000	4157.94873046875000000000	4165.64111328125000000000	4154.35888671875000000000	4121.53857421875000000000	4135.89746093750000000000	4147.17919921875000000000	4130.76904296875000000000	4167.17919921875000000000	4125.12792968750000000000	4197.94873046875000000000	4120.51269531250000000000	4185.12792968750000000000	4144.61523437500000000000	0.00000000000000000000	10248.00000000000000000000	10229.00000000000000000000	0.00000000000000000000	0.00000000000000000000	0.00000000000000000000	2165.00000000000000000000	531.00000000000000000000	4.00000000000000000000	4.00000000000000000000	4.00000000000000000000	4.00000000000000000000	4.00000000000000000000	4.00000000000000000000	4.00000000000000000000	4.00000000000000000000	4.00000000000000000000	4.00000000000000000000	4.00000000000000000000	4.00000000000000000000	4.00000000000000000000	4.00000000000000000000	4.00000000000000000000	4.00000000000000000000
54.00000000000000000000	0.00000000000000000000	4086.66650390625000000000	4158.46142578125000000000	4166.15380859375000000000	4155.38427734375000000000	4124.61523437500000000000	4136.41015625000000000000	4140.00000000000000000000	4121.02539062500000000000	4157.94873046875000000000	4112.82031250000000000000	4187.69238281250000000000	4109.23046875000000000000	4177.43603515625000000000	4136.92285156250000000000	0.00000000000000000000	10248.00000000000000000000	10229.00000000000000000000	0.00000000000000000000	0.00000000000000000000	0.00000000000000000000	2165.00000000000000000000	538.00000000000000000000	4.00000000000000000000	4.00000000000000000000	4.00000000000000000000	4.00000000000000000000	4.00000000000000000000	4.00000000000000000000	4.00000000000000000000	4.00000000000000000000	4.00000000000000000000	4.00000000000000000000	4.00000000000000000000	4.00000000000000000000	4.00000000000000000000	4.00000000000000000000	4.00000000000000000000	4.00000000000000000000
55.00000000000000000000	0.00000000000000000000	4128.71777343750000000000	4203.07666015625000000000	4155.89746093750000000000	4186.15380859375000000000	4158.97412109375000000000	4158.97412109375000000000	4150.76904296875000000000	4137.94873046875000000000	4174.87158203125000000000	4128.71777343750000000000	4226.66650390625000000000	4137.43603515625000000000	4230.25634765625000000000	4176.92285156250000000000	0.00000000000000000000	10247.00000000000000000000	10231.00000000000000000000	0.00000000000000000000	0.00000000000000000000	0.00000000000000000000	2165.00000000000000000000	545.00000000000000000000	4.00000000000000000000	4.00000000000000000000	4.00000000000000000000	4.00000000000000000000	4.00000000000000000000	4.00000000000000000000	4.00000000000000000000	4.00000000000000000000	4.00000000000000000000	4.00000000000000000000	4.00000000000000000000	4.00000000000000000000	4.00000000000000000000	4.00000000000000000000	4.00000000000000000000	4.00000000000000000000
56.00000000000000000000	0.00000000000000000000	4112.82031250000000000000	4178.46142578125000000000	4168.20507812500000000000	4168.20507812500000000000	4125.12792968750000000000	4126.66650390625000000000	4124.10253906250000000000	4108.20507812500000000000	4135.38427734375000000000	4102.56396484375000000000	4204.10253906250000000000	4116.92285156250000000000	4211.28173828125000000000	4163.58984375000000000000	0.00000000000000000000	10247.00000000000000000000	10231.00000000000000000000	0.00000000000000000000	0.00000000000000000000	0.00000000000000000000	2165.00000000000000000000	553.00000000000000000000	4.00000000000000000000	4.00000000000000000000	4.00000000000000000000	4.00000000000000000000	4.00000000000000000000	4.00000000000000000000	4.00000000000000000000	4.00000000000000000000	4.00000000000000000000	4.00000000000000000000	4.00000000000000000000	4.00000000000000000000	4.00000000000000000000	4.00000000000000000000	4.00000000000000000000	4.00000000000000000000
57.00000000000000000000	0.00000000000000000000	4115.89746093750000000000	4188.20507812500000000000	4160.00000000000000000000	4172.30761718750000000000	4138.46142578125000000000	4147.17919921875000000000	4148.71777343750000000000	4149.74365234375000000000	4173.84619140625000000000	4134.35888671875000000000	4232.30761718750000000000	4144.61523437500000000000	4225.64111328125000000000	4174.35888671875000000000	0.00000000000000000000	10245.00000000000000000000	10230.00000000000000000000	0.00000000000000000000	0.00000000000000000000	0.00000000000000000000	2165.00000000000000000000	561.00000000000000000000	4.00000000000000000000	4.00000000000000000000	4.00000000000000000000	4.00000000000000000000	4.00000000000000000000	4.00000000000000000000	4.00000000000000000000	4.00000000000000000000	4.00000000000000000000	4.00000000000000000000	4.00000000000000000000	4.00000000000000000000	4.00000000000000000000	4.00000000000000000000	4.00000000000000000000	4.00000000000000000000
58.00000000000000000000	0.00000000000000000000	4091.28198242187500000000	4155.38427734375000000000	4158.46142578125000000000	4155.38427734375000000000	4115.89746093750000000000	4131.79492187500000000000	4140.51269531250000000000	4159.48730468750000000000	4182.05126953125000000000	4134.35888671875000000000	4220.00000000000000000000	4141.53857421875000000000	4206.15380859375000000000	4160.00000000000000000000	0.00000000000000000000	10245.00000000000000000000	10230.00000000000000000000	0.00000000000000000000	0.00000000000000000000	0.00000000000000000000	2165.00000000000000000000	569.00000000000000000000	4.00000000000000000000	4.00000000000000000000	4.00000000000000000000	4.00000000000000000000	4.00000000000000000000	4.00000000000000000000	4.00000000000000000000	4.00000000000000000000	4.00000000000000000000	4.00000000000000000000	4.00000000000000000000	4.00000000000000000000	4.00000000000000000000	4.00000000000000000000	4.00000000000000000000	4.00000000000000000000
59.00000000000000000000	0.00000000000000000000	4081.02563476562500000000	4147.17919921875000000000	4162.56396484375000000000	4147.17919921875000000000	4115.89746093750000000000	4132.30761718750000000000	4141.53857421875000000000	4148.71777343750000000000	4166.15380859375000000000	4121.53857421875000000000	4198.46142578125000000000	4119.48730468750000000000	4190.76904296875000000000	4145.64111328125000000000	0.00000000000000000000	10246.00000000000000000000	10231.00000000000000000000	0.00000000000000000000	0.00000000000000000000	0.00000000000000000000	2165.00000000000000000000	578.00000000000000000000	4.00000000000000000000	4.00000000000000000000	4.00000000000000000000	4.00000000000000000000	4.00000000000000000000	4.00000000000000000000	4.00000000000000000000	4.00000000000000000000	4.00000000000000000000	4.00000000000000000000	4.00000000000000000000	4.00000000000000000000	4.00000000000000000000	4.00000000000000000000	4.00000000000000000000	4.00000000000000000000
60.00000000000000000000	0.00000000000000000000	4106.15380859375000000000	4193.84619140625000000000	4152.30761718750000000000	4167.17919921875000000000	4157.43603515625000000000	4166.15380859375000000000	4165.64111328125000000000	4155.38427734375000000000	4177.94873046875000000000	4141.53857421875000000000	4213.84619140625000000000	4119.48730468750000000000	4211.28173828125000000000	4150.25634765625000000000	0.00000000000000000000	10246.00000000000000000000	10231.00000000000000000000	0.00000000000000000000	0.00000000000000000000	0.00000000000000000000	2165.00000000000000000000	586.00000000000000000000	4.00000000000000000000	4.00000000000000000000	4.00000000000000000000	4.00000000000000000000	4.00000000000000000000	4.00000000000000000000	4.00000000000000000000	4.00000000000000000000	4.00000000000000000000	4.00000000000000000000	4.00000000000000000000	4.00000000000000000000	4.00000000000000000000	4.00000000000000000000	4.00000000000000000000	4.00000000000000000000
61.00000000000000000000	0.00000000000000000000	4086.66650390625000000000	4164.61523437500000000000	4161.53857421875000000000	4147.69238281250000000000	4120.51269531250000000000	4132.30761718750000000000	4134.87158203125000000000	4113.84619140625000000000	4134.35888671875000000000	4105.64111328125000000000	4178.97412109375000000000	4086.66650390625000000000	4174.87158203125000000000	4116.41015625000000000000	0.00000000000000000000	10244.00000000000000000000	10231.00000000000000000000	0.00000000000000000000	0.00000000000000000000	0.00000000000000000000	2165.00000000000000000000	594.00000000000000000000	4.00000000000000000000	4.00000000000000000000	4.00000000000000000000	4.00000000000000000000	4.00000000000000000000	4.00000000000000000000	4.00000000000000000000	4.00000000000000000000	4.00000000000000000000	4.00000000000000000000	4.00000000000000000000	4.00000000000000000000	4.00000000000000000000	4.00000000000000000000	4.00000000000000000000	4.00000000000000000000
62.00000000000000000000	0.00000000000000000000	4101.02539062500000000000	4171.28173828125000000000	4158.46142578125000000000	4166.66650390625000000000	4129.74365234375000000000	4142.05126953125000000000	4148.71777343750000000000	4148.20507812500000000000	4162.05126953125000000000	4123.58984375000000000000	4225.12792968750000000000	4125.64111328125000000000	4214.35888671875000000000	4150.76904296875000000000	0.00000000000000000000	10244.00000000000000000000	10231.00000000000000000000	0.00000000000000000000	0.00000000000000000000	0.00000000000000000000	2165.00000000000000000000	603.00000000000000000000	4.00000000000000000000	4.00000000000000000000	4.00000000000000000000	4.00000000000000000000	4.00000000000000000000	4.00000000000000000000	4.00000000000000000000	4.00000000000000000000	4.00000000000000000000	4.00000000000000000000	4.00000000000000000000	4.00000000000000000000	4.00000000000000000000	4.00000000000000000000	4.00000000000000000000	4.00000000000000000000
63.00000000000000000000	0.00000000000000000000	4096.92285156250000000000	4156.41015625000000000000	4160.51269531250000000000	4164.10253906250000000000	4110.25634765625000000000	4117.94873046875000000000	4128.20507812500000000000	4160.00000000000000000000	4169.74365234375000000000	4124.61523437500000000000	4240.51269531250000000000	4140.51269531250000000000	4227.17919921875000000000	4165.64111328125000000000	0.00000000000000000000	10244.00000000000000000000	10229.00000000000000000000	0.00000000000000000000	0.00000000000000000000	0.00000000000000000000	2165.00000000000000000000	611.00000000000000000000	4.00000000000000000000	4.00000000000000000000	4.00000000000000000000	4.00000000000000000000	4.00000000000000000000	4.00000000000000000000	4.00000000000000000000	4.00000000000000000000	4.00000000000000000000	4.00000000000000000000	4.00000000000000000000	4.00000000000000000000	4.00000000000000000000	4.00000000000000000000	4.00000000000000000000	4.00000000000000000000
64.00000000000000000000	0.00000000000000000000	4088.20507812500000000000	4145.12792968750000000000	4168.71777343750000000000	4151.28173828125000000000	4096.41015625000000000000	4106.15380859375000000000	4114.87158203125000000000	4138.46142578125000000000	4151.79492187500000000000	4108.71777343750000000000	4211.28173828125000000000	4114.35888671875000000000	4203.07666015625000000000	4146.66650390625000000000	1137.00000000000000000000	10244.00000000000000000000	10229.00000000000000000000	0.00000000000000000000	0.00000000000000000000	0.00000000000000000000	2165.00000000000000000000	620.00000000000000000000	4.00000000000000000000	4.00000000000000000000	4.00000000000000000000	4.00000000000000000000	4.00000000000000000000	4.00000000000000000000	4.00000000000000000000	4.00000000000000000000	4.00000000000000000000	4.00000000000000000000	4.00000000000000000000	4.00000000000000000000	4.00000000000000000000	4.00000000000000000000	4.00000000000000000000	4.00000000000000000000
65.00000000000000000000	0.00000000000000000000	4112.30761718750000000000	4183.58984375000000000000	4160.51269531250000000000	4175.38427734375000000000	4148.20507812500000000000	4161.02539062500000000000	4158.46142578125000000000	4164.61523437500000000000	4184.61523437500000000000	4143.58984375000000000000	4223.07666015625000000000	4126.15380859375000000000	4215.38427734375000000000	4154.87158203125000000000	2666.00000000000000000000	10243.00000000000000000000	10230.00000000000000000000	0.00000000000000000000	0.00000000000000000000	0.00000000000000000000	2165.00000000000000000000	628.00000000000000000000	4.00000000000000000000	4.00000000000000000000	4.00000000000000000000	4.00000000000000000000	4.00000000000000000000	4.00000000000000000000	4.00000000000000000000	4.00000000000000000000	4.00000000000000000000	4.00000000000000000000	4.00000000000000000000	4.00000000000000000000	4.00000000000000000000	4.00000000000000000000	4.00000000000000000000	4.00000000000000000000
66.00000000000000000000	0.00000000000000000000	4098.46142578125000000000	4161.02539062500000000000	4173.33300781250000000000	4162.05126953125000000000	4123.07666015625000000000	4144.10253906250000000000	4144.10253906250000000000	4145.64111328125000000000	4161.53857421875000000000	4125.12792968750000000000	4192.30761718750000000000	4107.17919921875000000000	4181.02539062500000000000	4129.74365234375000000000	2835.00000000000000000000	10243.00000000000000000000	10230.00000000000000000000	0.00000000000000000000	0.00000000000000000000	0.00000000000000000000	2165.00000000000000000000	635.00000000000000000000	4.00000000000000000000	4.00000000000000000000	4.00000000000000000000	4.00000000000000000000	4.00000000000000000000	4.00000000000000000000	4.00000000000000000000	4.00000000000000000000	4.00000000000000000000	4.00000000000000000000	4.00000000000000000000	4.00000000000000000000	4.00000000000000000000	4.00000000000000000000	4.00000000000000000000	4.00000000000000000000
67.00000000000000000000	0.00000000000000000000	4121.53857421875000000000	4183.58984375000000000000	4165.12792968750000000000	4181.02539062500000000000	4128.71777343750000000000	4146.15380859375000000000	4148.71777343750000000000	4158.97412109375000000000	4173.84619140625000000000	4131.28173828125000000000	4223.58984375000000000000	4129.74365234375000000000	4221.53857421875000000000	4161.53857421875000000000	3491.00000000000000000000	10245.00000000000000000000	10230.00000000000000000000	0.00000000000000000000	0.00000000000000000000	0.00000000000000000000	2165.00000000000000000000	643.00000000000000000000	4.00000000000000000000	4.00000000000000000000	4.00000000000000000000	4.00000000000000000000	4.00000000000000000000	4.00000000000000000000	4.00000000000000000000	4.00000000000000000000	4.00000000000000000000	4.00000000000000000000	4.00000000000000000000	4.00000000000000000000	4.00000000000000000000	4.00000000000000000000	4.00000000000000000000	4.00000000000000000000
68.00000000000000000000	0.00000000000000000000	4121.02539062500000000000	4172.82031250000000000000	4154.87158203125000000000	4186.15380859375000000000	4117.94873046875000000000	4126.66650390625000000000	4130.25634765625000000000	4150.25634765625000000000	4165.64111328125000000000	4122.05126953125000000000	4226.66650390625000000000	4128.71777343750000000000	4233.84619140625000000000	4170.76904296875000000000	3503.00000000000000000000	10245.00000000000000000000	10230.00000000000000000000	0.00000000000000000000	0.00000000000000000000	0.00000000000000000000	2165.00000000000000000000	650.00000000000000000000	4.00000000000000000000	4.00000000000000000000	4.00000000000000000000	4.00000000000000000000	4.00000000000000000000	4.00000000000000000000	4.00000000000000000000	4.00000000000000000000	4.00000000000000000000	4.00000000000000000000	4.00000000000000000000	4.00000000000000000000	4.00000000000000000000	4.00000000000000000000	4.00000000000000000000	4.00000000000000000000
69.00000000000000000000	0.00000000000000000000	4097.43603515625000000000	4141.02539062500000000000	4162.56396484375000000000	4166.66650390625000000000	4096.92285156250000000000	4112.82031250000000000000	4114.87158203125000000000	4137.94873046875000000000	4152.82031250000000000000	4104.61523437500000000000	4192.30761718750000000000	4105.64111328125000000000	4200.51269531250000000000	4141.53857421875000000000	3293.00000000000000000000	10247.00000000000000000000	10229.00000000000000000000	0.00000000000000000000	0.00000000000000000000	0.00000000000000000000	2165.00000000000000000000	657.00000000000000000000	4.00000000000000000000	4.00000000000000000000	4.00000000000000000000	4.00000000000000000000	4.00000000000000000000	4.00000000000000000000	4.00000000000000000000	4.00000000000000000000	4.00000000000000000000	4.00000000000000000000	4.00000000000000000000	4.00000000000000000000	4.00000000000000000000	4.00000000000000000000	4.00000000000000000000	4.00000000000000000000
70.00000000000000000000	0.00000000000000000000	4110.25634765625000000000	4171.28173828125000000000	4156.92285156250000000000	4175.38427734375000000000	4130.76904296875000000000	4153.33300781250000000000	4152.82031250000000000000	4184.61523437500000000000	4202.56396484375000000000	4147.17919921875000000000	4221.53857421875000000000	4133.33300781250000000000	4218.97412109375000000000	4154.87158203125000000000	3076.00000000000000000000	10247.00000000000000000000	10229.00000000000000000000	0.00000000000000000000	0.00000000000000000000	0.00000000000000000000	2165.00000000000000000000	665.00000000000000000000	4.00000000000000000000	4.00000000000000000000	4.00000000000000000000	4.00000000000000000000	4.00000000000000000000	4.00000000000000000000	4.00000000000000000000	4.00000000000000000000	4.00000000000000000000	4.00000000000000000000	4.00000000000000000000	4.00000000000000000000	4.00000000000000000000	4.00000000000000000000	4.00000000000000000000	4.00000000000000000000
71.00000000000000000000	0.00000000000000000000	4082.05126953125000000000	4136.92285156250000000000	4166.15380859375000000000	4145.64111328125000000000	4095.38452148437500000000	4121.02539062500000000000	4128.71777343750000000000	4158.97412109375000000000	4173.84619140625000000000	4126.66650390625000000000	4193.84619140625000000000	4107.17919921875000000000	4177.94873046875000000000	4125.64111328125000000000	3197.00000000000000000000	10247.00000000000000000000	10228.00000000000000000000	0.00000000000000000000	0.00000000000000000000	0.00000000000000000000	2165.00000000000000000000	672.00000000000000000000	4.00000000000000000000	4.00000000000000000000	4.00000000000000000000	4.00000000000000000000	4.00000000000000000000	4.00000000000000000000	4.00000000000000000000	4.00000000000000000000	4.00000000000000000000	4.00000000000000000000	4.00000000000000000000	4.00000000000000000000	4.00000000000000000000	4.00000000000000000000	4.00000000000000000000	4.00000000000000000000
72.00000000000000000000	0.00000000000000000000	4096.41015625000000000000	4155.38427734375000000000	4158.97412109375000000000	4157.43603515625000000000	4115.89746093750000000000	4130.76904296875000000000	4131.28173828125000000000	4156.92285156250000000000	4172.82031250000000000000	4127.17919921875000000000	4206.15380859375000000000	4109.23046875000000000000	4194.87158203125000000000	4133.84619140625000000000	3336.00000000000000000000	10247.00000000000000000000	10228.00000000000000000000	0.00000000000000000000	0.00000000000000000000	0.00000000000000000000	2165.00000000000000000000	680.00000000000000000000	4.00000000000000000000	4.00000000000000000000	4.00000000000000000000	4.00000000000000000000	4.00000000000000000000	4.00000000000000000000	4.00000000000000000000	4.00000000000000000000	4.00000000000000000000	4.00000000000000000000	4.00000000000000000000	4.00000000000000000000	4.00000000000000000000	4.00000000000000000000	4.00000000000000000000	4.00000000000000000000
73.00000000000000000000	0.00000000000000000000	4115.89746093750000000000	4178.46142578125000000000	4154.87158203125000000000	4176.41015625000000000000	4137.43603515625000000000	4142.05126953125000000000	4132.82031250000000000000	4154.35888671875000000000	4168.71777343750000000000	4126.15380859375000000000	4219.48730468750000000000	4113.33300781250000000000	4220.51269531250000000000	4150.76904296875000000000	2883.00000000000000000000	10249.00000000000000000000	10227.00000000000000000000	0.00000000000000000000	0.00000000000000000000	0.00000000000000000000	2165.00000000000000000000	688.00000000000000000000	4.00000000000000000000	4.00000000000000000000	4.00000000000000000000	4.00000000000000000000	4.00000000000000000000	4.00000000000000000000	4.00000000000000000000	4.00000000000000000000	4.00000000000000000000	4.00000000000000000000	4.00000000000000000000	4.00000000000000000000	4.00000000000000000000	4.00000000000000000000	4.00000000000000000000	4.00000000000000000000
74.00000000000000000000	0.00000000000000000000	4102.05126953125000000000	4158.46142578125000000000	4167.17919921875000000000	4165.64111328125000000000	4112.82031250000000000000	4118.97412109375000000000	4115.89746093750000000000	4133.84619140625000000000	4137.94873046875000000000	4099.48730468750000000000	4202.56396484375000000000	4103.58984375000000000000	4201.02539062500000000000	4142.05126953125000000000	3554.00000000000000000000	10249.00000000000000000000	10227.00000000000000000000	0.00000000000000000000	0.00000000000000000000	0.00000000000000000000	2165.00000000000000000000	696.00000000000000000000	4.00000000000000000000	4.00000000000000000000	4.00000000000000000000	4.00000000000000000000	4.00000000000000000000	4.00000000000000000000	4.00000000000000000000	4.00000000000000000000	4.00000000000000000000	4.00000000000000000000	4.00000000000000000000	4.00000000000000000000	4.00000000000000000000	4.00000000000000000000	4.00000000000000000000	4.00000000000000000000
75.00000000000000000000	0.00000000000000000000	4114.87158203125000000000	4180.51269531250000000000	4159.48730468750000000000	4183.58984375000000000000	4133.33300781250000000000	4140.00000000000000000000	4139.48730468750000000000	4181.53857421875000000000	4185.12792968750000000000	4133.84619140625000000000	4238.97412109375000000000	4142.05126953125000000000	4224.10253906250000000000	4166.15380859375000000000	3097.00000000000000000000	10249.00000000000000000000	10227.00000000000000000000	0.00000000000000000000	0.00000000000000000000	0.00000000000000000000	2165.00000000000000000000	705.00000000000000000000	4.00000000000000000000	4.00000000000000000000	4.00000000000000000000	4.00000000000000000000	4.00000000000000000000	4.00000000000000000000	4.00000000000000000000	4.00000000000000000000	4.00000000000000000000	4.00000000000000000000	4.00000000000000000000	4.00000000000000000000	4.00000000000000000000	4.00000000000000000000	4.00000000000000000000	4.00000000000000000000
76.00000000000000000000	0.00000000000000000000	4092.82031250000000000000	4150.25634765625000000000	4170.25634765625000000000	4168.71777343750000000000	4102.05126953125000000000	4115.89746093750000000000	4116.41015625000000000000	4172.82031250000000000000	4172.30761718750000000000	4117.94873046875000000000	4204.61523437500000000000	4119.48730468750000000000	4188.71777343750000000000	4141.02539062500000000000	3504.00000000000000000000	10249.00000000000000000000	10227.00000000000000000000	0.00000000000000000000	0.00000000000000000000	0.00000000000000000000	2165.00000000000000000000	712.00000000000000000000	4.00000000000000000000	4.00000000000000000000	4.00000000000000000000	4.00000000000000000000	4.00000000000000000000	4.00000000000000000000	4.00000000000000000000	4.00000000000000000000	4.00000000000000000000	4.00000000000000000000	4.00000000000000000000	4.00000000000000000000	4.00000000000000000000	4.00000000000000000000	4.00000000000000000000	4.00000000000000000000
77.00000000000000000000	0.00000000000000000000	4112.82031250000000000000	4181.02539062500000000000	4171.79492187500000000000	4183.07666015625000000000	4129.74365234375000000000	4142.05126953125000000000	4134.87158203125000000000	4173.33300781250000000000	4167.69238281250000000000	4119.48730468750000000000	4203.07666015625000000000	4118.97412109375000000000	4198.46142578125000000000	4148.71777343750000000000	3184.00000000000000000000	10249.00000000000000000000	10227.00000000000000000000	0.00000000000000000000	0.00000000000000000000	0.00000000000000000000	2165.00000000000000000000	720.00000000000000000000	4.00000000000000000000	4.00000000000000000000	4.00000000000000000000	4.00000000000000000000	4.00000000000000000000	4.00000000000000000000	4.00000000000000000000	4.00000000000000000000	4.00000000000000000000	4.00000000000000000000	4.00000000000000000000	4.00000000000000000000	4.00000000000000000000	4.00000000000000000000	4.00000000000000000000	4.00000000000000000000
78.00000000000000000000	0.00000000000000000000	4140.00000000000000000000	4213.84619140625000000000	4166.15380859375000000000	4199.48730468750000000000	4159.48730468750000000000	4164.61523437500000000000	4148.71777343750000000000	4172.82031250000000000000	4175.89746093750000000000	4130.76904296875000000000	4214.87158203125000000000	4125.12792968750000000000	4219.48730468750000000000	4162.05126953125000000000	3554.00000000000000000000	10249.00000000000000000000	10227.00000000000000000000	0.00000000000000000000	0.00000000000000000000	0.00000000000000000000	2165.00000000000000000000	727.00000000000000000000	4.00000000000000000000	4.00000000000000000000	4.00000000000000000000	4.00000000000000000000	4.00000000000000000000	4.00000000000000000000	4.00000000000000000000	4.00000000000000000000	4.00000000000000000000	4.00000000000000000000	4.00000000000000000000	4.00000000000000000000	4.00000000000000000000	4.00000000000000000000	4.00000000000000000000	4.00000000000000000000
79.00000000000000000000	0.00000000000000000000	4123.58984375000000000000	4181.02539062500000000000	4172.82031250000000000000	4178.46142578125000000000	4126.66650390625000000000	4134.35888671875000000000	4124.10253906250000000000	4145.64111328125000000000	4152.30761718750000000000	4110.25634765625000000000	4186.66650390625000000000	4096.41015625000000000000	4198.46142578125000000000	4145.12792968750000000000	3097.00000000000000000000	10247.00000000000000000000	10225.00000000000000000000	0.00000000000000000000	0.00000000000000000000	0.00000000000000000000	2165.00000000000000000000	735.00000000000000000000	4.00000000000000000000	4.00000000000000000000	4.00000000000000000000	4.00000000000000000000	4.00000000000000000000	4.00000000000000000000	4.00000000000000000000	4.00000000000000000000	4.00000000000000000000	4.00000000000000000000	4.00000000000000000000	4.00000000000000000000	4.00000000000000000000	4.00000000000000000000	4.00000000000000000000	4.00000000000000000000
80.00000000000000000000	0.00000000000000000000	4133.84619140625000000000	4196.92285156250000000000	4157.94873046875000000000	4194.87158203125000000000	4143.07666015625000000000	4151.79492187500000000000	4141.53857421875000000000	4187.69238281250000000000	4189.23046875000000000000	4136.41015625000000000000	4227.69238281250000000000	4130.25634765625000000000	4241.02539062500000000000	4177.94873046875000000000	3504.00000000000000000000	10247.00000000000000000000	10225.00000000000000000000	0.00000000000000000000	0.00000000000000000000	0.00000000000000000000	2165.00000000000000000000	743.00000000000000000000	4.00000000000000000000	4.00000000000000000000	4.00000000000000000000	4.00000000000000000000	4.00000000000000000000	4.00000000000000000000	4.00000000000000000000	4.00000000000000000000	4.00000000000000000000	4.00000000000000000000	4.00000000000000000000	4.00000000000000000000	4.00000000000000000000	4.00000000000000000000	4.00000000000000000000	4.00000000000000000000
81.00000000000000000000	0.00000000000000000000	4110.76904296875000000000	4160.00000000000000000000	4162.05126953125000000000	4176.92285156250000000000	4109.74365234375000000000	4121.53857421875000000000	4116.41015625000000000000	4181.02539062500000000000	4177.43603515625000000000	4114.35888671875000000000	4214.87158203125000000000	4124.10253906250000000000	4221.53857421875000000000	4162.56396484375000000000	3184.00000000000000000000	10245.00000000000000000000	10223.00000000000000000000	0.00000000000000000000	0.00000000000000000000	0.00000000000000000000	2165.00000000000000000000	751.00000000000000000000	4.00000000000000000000	4.00000000000000000000	4.00000000000000000000	4.00000000000000000000	4.00000000000000000000	4.00000000000000000000	4.00000000000000000000	4.00000000000000000000	4.00000000000000000000	4.00000000000000000000	4.00000000000000000000	4.00000000000000000000	4.00000000000000000000	4.00000000000000000000	4.00000000000000000000	4.00000000000000000000
82.00000000000000000000	0.00000000000000000000	4110.25634765625000000000	4160.00000000000000000000	4162.56396484375000000000	4171.79492187500000000000	4118.97412109375000000000	4137.94873046875000000000	4135.89746093750000000000	4189.23046875000000000000	4190.76904296875000000000	4127.69238281250000000000	4213.33300781250000000000	4120.51269531250000000000	4215.38427734375000000000	4156.41015625000000000000	3554.00000000000000000000	10245.00000000000000000000	10223.00000000000000000000	0.00000000000000000000	0.00000000000000000000	0.00000000000000000000	2165.00000000000000000000	759.00000000000000000000	4.00000000000000000000	4.00000000000000000000	4.00000000000000000000	4.00000000000000000000	4.00000000000000000000	4.00000000000000000000	4.00000000000000000000	4.00000000000000000000	4.00000000000000000000	4.00000000000000000000	4.00000000000000000000	4.00000000000000000000	4.00000000000000000000	4.00000000000000000000	4.00000000000000000000	4.00000000000000000000
83.00000000000000000000	0.00000000000000000000	4122.05126953125000000000	4187.17919921875000000000	4157.43603515625000000000	4178.97412109375000000000	4153.84619140625000000000	4175.38427734375000000000	4165.64111328125000000000	4212.30761718750000000000	4217.94873046875000000000	4166.15380859375000000000	4226.15380859375000000000	4127.17919921875000000000	4224.10253906250000000000	4157.94873046875000000000	3097.00000000000000000000	10247.00000000000000000000	10224.00000000000000000000	0.00000000000000000000	0.00000000000000000000	0.00000000000000000000	2165.00000000000000000000	768.00000000000000000000	4.00000000000000000000	4.00000000000000000000	4.00000000000000000000	4.00000000000000000000	4.00000000000000000000	4.00000000000000000000	4.00000000000000000000	4.00000000000000000000	4.00000000000000000000	4.00000000000000000000	4.00000000000000000000	4.00000000000000000000	4.00000000000000000000	4.00000000000000000000	4.00000000000000000000	4.00000000000000000000
84.00000000000000000000	0.00000000000000000000	4107.17919921875000000000	4167.17919921875000000000	4171.79492187500000000000	4163.07666015625000000000	4129.23046875000000000000	4148.20507812500000000000	4133.84619140625000000000	4180.00000000000000000000	4181.02539062500000000000	4133.84619140625000000000	4196.92285156250000000000	4102.56396484375000000000	4192.82031250000000000000	4129.74365234375000000000	3504.00000000000000000000	10247.00000000000000000000	10224.00000000000000000000	0.00000000000000000000	0.00000000000000000000	0.00000000000000000000	2165.00000000000000000000	776.00000000000000000000	4.00000000000000000000	4.00000000000000000000	4.00000000000000000000	4.00000000000000000000	4.00000000000000000000	4.00000000000000000000	4.00000000000000000000	4.00000000000000000000	4.00000000000000000000	4.00000000000000000000	4.00000000000000000000	4.00000000000000000000	4.00000000000000000000	4.00000000000000000000	4.00000000000000000000	4.00000000000000000000
85.00000000000000000000	0.00000000000000000000	4134.35888671875000000000	4196.41015625000000000000	4159.48730468750000000000	4190.25634765625000000000	4147.17919921875000000000	4156.41015625000000000000	4135.89746093750000000000	4189.74365234375000000000	4194.87158203125000000000	4136.92285156250000000000	4235.38427734375000000000	4131.28173828125000000000	4236.41015625000000000000	4163.07666015625000000000	3184.00000000000000000000	10247.00000000000000000000	10227.00000000000000000000	0.00000000000000000000	0.00000000000000000000	0.00000000000000000000	2165.00000000000000000000	784.00000000000000000000	4.00000000000000000000	4.00000000000000000000	4.00000000000000000000	4.00000000000000000000	4.00000000000000000000	4.00000000000000000000	4.00000000000000000000	4.00000000000000000000	4.00000000000000000000	4.00000000000000000000	4.00000000000000000000	4.00000000000000000000	4.00000000000000000000	4.00000000000000000000	4.00000000000000000000	4.00000000000000000000
86.00000000000000000000	0.00000000000000000000	4125.64111328125000000000	4174.35888671875000000000	4160.00000000000000000000	4182.05126953125000000000	4116.41015625000000000000	4125.12792968750000000000	4108.71777343750000000000	4171.28173828125000000000	4172.30761718750000000000	4114.87158203125000000000	4224.10253906250000000000	4125.12792968750000000000	4228.71777343750000000000	4162.05126953125000000000	3554.00000000000000000000	10247.00000000000000000000	10227.00000000000000000000	0.00000000000000000000	0.00000000000000000000	0.00000000000000000000	2165.00000000000000000000	792.00000000000000000000	4.00000000000000000000	4.00000000000000000000	4.00000000000000000000	4.00000000000000000000	4.00000000000000000000	4.00000000000000000000	4.00000000000000000000	4.00000000000000000000	4.00000000000000000000	4.00000000000000000000	4.00000000000000000000	4.00000000000000000000	4.00000000000000000000	4.00000000000000000000	4.00000000000000000000	4.00000000000000000000
87.00000000000000000000	0.00000000000000000000	4124.10253906250000000000	4176.41015625000000000000	4166.66650390625000000000	4180.51269531250000000000	4118.97412109375000000000	4132.30761718750000000000	4113.33300781250000000000	4186.66650390625000000000	4178.46142578125000000000	4121.53857421875000000000	4222.05126953125000000000	4131.28173828125000000000	4220.51269531250000000000	4157.43603515625000000000	3097.00000000000000000000	10245.00000000000000000000	10228.00000000000000000000	0.00000000000000000000	0.00000000000000000000	0.00000000000000000000	2165.00000000000000000000	799.00000000000000000000	4.00000000000000000000	4.00000000000000000000	4.00000000000000000000	4.00000000000000000000	4.00000000000000000000	4.00000000000000000000	4.00000000000000000000	4.00000000000000000000	4.00000000000000000000	4.00000000000000000000	4.00000000000000000000	4.00000000000000000000	4.00000000000000000000	4.00000000000000000000	4.00000000000000000000	4.00000000000000000000
88.00000000000000000000	0.00000000000000000000	4131.79492187500000000000	4193.84619140625000000000	4163.58984375000000000000	4187.17919921875000000000	4143.58984375000000000000	4158.46142578125000000000	4135.38427734375000000000	4217.43603515625000000000	4213.33300781250000000000	4153.84619140625000000000	4232.82031250000000000000	4143.58984375000000000000	4226.15380859375000000000	4157.43603515625000000000	3504.00000000000000000000	10245.00000000000000000000	10228.00000000000000000000	0.00000000000000000000	0.00000000000000000000	0.00000000000000000000	2165.00000000000000000000	806.00000000000000000000	4.00000000000000000000	4.00000000000000000000	4.00000000000000000000	4.00000000000000000000	4.00000000000000000000	4.00000000000000000000	4.00000000000000000000	4.00000000000000000000	4.00000000000000000000	4.00000000000000000000	4.00000000000000000000	4.00000000000000000000	4.00000000000000000000	4.00000000000000000000	4.00000000000000000000	4.00000000000000000000
89.00000000000000000000	0.00000000000000000000	4106.66650390625000000000	4153.84619140625000000000	4176.41015625000000000000	4155.38427734375000000000	4109.74365234375000000000	4125.64111328125000000000	4114.35888671875000000000	4184.61523437500000000000	4181.53857421875000000000	4126.15380859375000000000	4178.97412109375000000000	4101.02539062500000000000	4181.53857421875000000000	4120.51269531250000000000	3184.00000000000000000000	10245.00000000000000000000	10229.00000000000000000000	0.00000000000000000000	0.00000000000000000000	0.00000000000000000000	2165.00000000000000000000	814.00000000000000000000	4.00000000000000000000	4.00000000000000000000	4.00000000000000000000	4.00000000000000000000	4.00000000000000000000	4.00000000000000000000	4.00000000000000000000	4.00000000000000000000	4.00000000000000000000	4.00000000000000000000	4.00000000000000000000	4.00000000000000000000	4.00000000000000000000	4.00000000000000000000	4.00000000000000000000	4.00000000000000000000
90.00000000000000000000	0.00000000000000000000	4137.43603515625000000000	4191.28173828125000000000	4164.10253906250000000000	4176.92285156250000000000	4145.12792968750000000000	4151.28173828125000000000	4136.92285156250000000000	4202.05126953125000000000	4196.41015625000000000000	4137.94873046875000000000	4195.89746093750000000000	4121.02539062500000000000	4221.02539062500000000000	4148.71777343750000000000	3554.00000000000000000000	10245.00000000000000000000	10229.00000000000000000000	0.00000000000000000000	0.00000000000000000000	0.00000000000000000000	2165.00000000000000000000	821.00000000000000000000	4.00000000000000000000	4.00000000000000000000	4.00000000000000000000	4.00000000000000000000	4.00000000000000000000	4.00000000000000000000	4.00000000000000000000	4.00000000000000000000	4.00000000000000000000	4.00000000000000000000	4.00000000000000000000	4.00000000000000000000	4.00000000000000000000	4.00000000000000000000	4.00000000000000000000	4.00000000000000000000
91.00000000000000000000	0.00000000000000000000	4136.41015625000000000000	4188.20507812500000000000	4161.02539062500000000000	4173.33300781250000000000	4133.33300781250000000000	4136.41015625000000000000	4115.89746093750000000000	4178.97412109375000000000	4171.28173828125000000000	4114.87158203125000000000	4180.00000000000000000000	4116.92285156250000000000	4220.51269531250000000000	4148.71777343750000000000	3097.00000000000000000000	10246.00000000000000000000	10229.00000000000000000000	0.00000000000000000000	0.00000000000000000000	0.00000000000000000000	2165.00000000000000000000	830.00000000000000000000	4.00000000000000000000	4.00000000000000000000	4.00000000000000000000	4.00000000000000000000	4.00000000000000000000	4.00000000000000000000	4.00000000000000000000	4.00000000000000000000	4.00000000000000000000	4.00000000000000000000	4.00000000000000000000	4.00000000000000000000	4.00000000000000000000	4.00000000000000000000	4.00000000000000000000	4.00000000000000000000
92.00000000000000000000	0.00000000000000000000	4123.58984375000000000000	4169.23046875000000000000	4165.64111328125000000000	4157.43603515625000000000	4118.46142578125000000000	4126.66650390625000000000	4109.74365234375000000000	4176.41015625000000000000	4167.17919921875000000000	4106.66650390625000000000	4171.28173828125000000000	4113.84619140625000000000	4209.74365234375000000000	4142.05126953125000000000	3504.00000000000000000000	10246.00000000000000000000	10229.00000000000000000000	0.00000000000000000000	0.00000000000000000000	0.00000000000000000000	2165.00000000000000000000	838.00000000000000000000	4.00000000000000000000	4.00000000000000000000	4.00000000000000000000	4.00000000000000000000	4.00000000000000000000	4.00000000000000000000	4.00000000000000000000	4.00000000000000000000	4.00000000000000000000	4.00000000000000000000	4.00000000000000000000	4.00000000000000000000	4.00000000000000000000	4.00000000000000000000	4.00000000000000000000	4.00000000000000000000
93.00000000000000000000	0.00000000000000000000	4132.30761718750000000000	4172.30761718750000000000	4158.46142578125000000000	4164.61523437500000000000	4138.97412109375000000000	4146.66650390625000000000	4134.87158203125000000000	4226.15380859375000000000	4218.97412109375000000000	4145.12792968750000000000	4205.12792968750000000000	4147.17919921875000000000	4236.41015625000000000000	4166.15380859375000000000	3184.00000000000000000000	10248.00000000000000000000	10229.00000000000000000000	0.00000000000000000000	0.00000000000000000000	0.00000000000000000000	2165.00000000000000000000	846.00000000000000000000	4.00000000000000000000	4.00000000000000000000	4.00000000000000000000	4.00000000000000000000	4.00000000000000000000	4.00000000000000000000	4.00000000000000000000	4.00000000000000000000	4.00000000000000000000	4.00000000000000000000	4.00000000000000000000	4.00000000000000000000	4.00000000000000000000	4.00000000000000000000	4.00000000000000000000	4.00000000000000000000
94.00000000000000000000	0.00000000000000000000	4107.17919921875000000000	4134.35888671875000000000	4168.20507812500000000000	4141.02539062500000000000	4111.28173828125000000000	4122.05126953125000000000	4114.87158203125000000000	4206.15380859375000000000	4195.38427734375000000000	4120.51269531250000000000	4173.33300781250000000000	4128.20507812500000000000	4203.58984375000000000000	4142.05126953125000000000	3554.00000000000000000000	10248.00000000000000000000	10229.00000000000000000000	0.00000000000000000000	0.00000000000000000000	0.00000000000000000000	2165.00000000000000000000	855.00000000000000000000	4.00000000000000000000	4.00000000000000000000	4.00000000000000000000	4.00000000000000000000	4.00000000000000000000	4.00000000000000000000	4.00000000000000000000	4.00000000000000000000	4.00000000000000000000	4.00000000000000000000	4.00000000000000000000	4.00000000000000000000	4.00000000000000000000	4.00000000000000000000	4.00000000000000000000	4.00000000000000000000
95.00000000000000000000	0.00000000000000000000	4132.82031250000000000000	4178.97412109375000000000	4158.97412109375000000000	4158.97412109375000000000	4157.43603515625000000000	4165.12792968750000000000	4145.64111328125000000000	4215.89746093750000000000	4207.69238281250000000000	4137.43603515625000000000	4188.20507812500000000000	4137.94873046875000000000	4226.66650390625000000000	4148.71777343750000000000	3097.00000000000000000000	10249.00000000000000000000	10229.00000000000000000000	0.00000000000000000000	0.00000000000000000000	0.00000000000000000000	2165.00000000000000000000	863.00000000000000000000	4.00000000000000000000	4.00000000000000000000	4.00000000000000000000	4.00000000000000000000	4.00000000000000000000	4.00000000000000000000	4.00000000000000000000	4.00000000000000000000	4.00000000000000000000	4.00000000000000000000	4.00000000000000000000	4.00000000000000000000	4.00000000000000000000	4.00000000000000000000	4.00000000000000000000	4.00000000000000000000
96.00000000000000000000	0.00000000000000000000	4136.41015625000000000000	4182.56396484375000000000	4161.02539062500000000000	4161.53857421875000000000	4163.07666015625000000000	4168.20507812500000000000	4142.56396484375000000000	4198.97412109375000000000	4195.38427734375000000000	4132.30761718750000000000	4167.69238281250000000000	4118.46142578125000000000	4221.02539062500000000000	4132.82031250000000000000	3504.00000000000000000000	10249.00000000000000000000	10229.00000000000000000000	0.00000000000000000000	0.00000000000000000000	0.00000000000000000000	2165.00000000000000000000	870.00000000000000000000	4.00000000000000000000	4.00000000000000000000	4.00000000000000000000	4.00000000000000000000	4.00000000000000000000	4.00000000000000000000	4.00000000000000000000	4.00000000000000000000	4.00000000000000000000	4.00000000000000000000	4.00000000000000000000	4.00000000000000000000	4.00000000000000000000	4.00000000000000000000	4.00000000000000000000	4.00000000000000000000
97.00000000000000000000	0.00000000000000000000	4128.20507812500000000000	4163.07666015625000000000	4169.23046875000000000000	4158.46142578125000000000	4143.07666015625000000000	4149.74365234375000000000	4128.20507812500000000000	4187.69238281250000000000	4178.46142578125000000000	4112.30761718750000000000	4155.38427734375000000000	4112.30761718750000000000	4215.89746093750000000000	4128.71777343750000000000	3184.00000000000000000000	10248.00000000000000000000	10228.00000000000000000000	0.00000000000000000000	0.00000000000000000000	0.00000000000000000000	2165.00000000000000000000	879.00000000000000000000	4.00000000000000000000	4.00000000000000000000	4.00000000000000000000	4.00000000000000000000	4.00000000000000000000	4.00000000000000000000	4.00000000000000000000	4.00000000000000000000	4.00000000000000000000	4.00000000000000000000	4.00000000000000000000	4.00000000000000000000	4.00000000000000000000	4.00000000000000000000	4.00000000000000000000	4.00000000000000000000
98.00000000000000000000	0.00000000000000000000	4148.71777343750000000000	4184.61523437500000000000	4158.46142578125000000000	4178.97412109375000000000	4158.97412109375000000000	4162.05126953125000000000	4141.02539062500000000000	4228.20507812500000000000	4211.79492187500000000000	4134.87158203125000000000	4207.69238281250000000000	4158.97412109375000000000	4257.43603515625000000000	4170.76904296875000000000	3554.00000000000000000000	10248.00000000000000000000	10228.00000000000000000000	0.00000000000000000000	0.00000000000000000000	0.00000000000000000000	2165.00000000000000000000	886.00000000000000000000	4.00000000000000000000	4.00000000000000000000	4.00000000000000000000	4.00000000000000000000	4.00000000000000000000	4.00000000000000000000	4.00000000000000000000	4.00000000000000000000	4.00000000000000000000	4.00000000000000000000	4.00000000000000000000	4.00000000000000000000	4.00000000000000000000	4.00000000000000000000	4.00000000000000000000	4.00000000000000000000
99.00000000000000000000	0.00000000000000000000	4127.69238281250000000000	4154.35888671875000000000	4170.76904296875000000000	4161.02539062500000000000	4125.12792968750000000000	4128.71777343750000000000	4116.92285156250000000000	4210.76904296875000000000	4191.79492187500000000000	4113.84619140625000000000	4184.10253906250000000000	4141.02539062500000000000	4224.10253906250000000000	4152.82031250000000000000	3097.00000000000000000000	10246.00000000000000000000	10224.00000000000000000000	0.00000000000000000000	0.00000000000000000000	0.00000000000000000000	2165.00000000000000000000	895.00000000000000000000	4.00000000000000000000	4.00000000000000000000	4.00000000000000000000	4.00000000000000000000	4.00000000000000000000	4.00000000000000000000	4.00000000000000000000	4.00000000000000000000	4.00000000000000000000	4.00000000000000000000	4.00000000000000000000	4.00000000000000000000	4.00000000000000000000	4.00000000000000000000	4.00000000000000000000	4.00000000000000000000
100.00000000000000000000	0.00000000000000000000	4147.17919921875000000000	4190.25634765625000000000	4170.25634765625000000000	4182.05126953125000000000	4162.05126953125000000000	4165.12792968750000000000	4151.79492187500000000000	4230.76904296875000000000	4222.56396484375000000000	4138.97412109375000000000	4185.64111328125000000000	4142.05126953125000000000	4230.76904296875000000000	4157.94873046875000000000	3504.00000000000000000000	10246.00000000000000000000	10224.00000000000000000000	0.00000000000000000000	0.00000000000000000000	0.00000000000000000000	2165.00000000000000000000	902.00000000000000000000	4.00000000000000000000	4.00000000000000000000	4.00000000000000000000	4.00000000000000000000	4.00000000000000000000	4.00000000000000000000	4.00000000000000000000	4.00000000000000000000	4.00000000000000000000	4.00000000000000000000	4.00000000000000000000	4.00000000000000000000	4.00000000000000000000	4.00000000000000000000	4.00000000000000000000	4.00000000000000000000
101.00000000000000000000	0.00000000000000000000	4154.87158203125000000000	4201.53857421875000000000	4171.79492187500000000000	4182.05126953125000000000	4171.79492187500000000000	4174.35888671875000000000	4157.43603515625000000000	4234.35888671875000000000	4228.71777343750000000000	4157.43603515625000000000	4173.33300781250000000000	4135.89746093750000000000	4221.53857421875000000000	4149.74365234375000000000	3184.00000000000000000000	10245.00000000000000000000	10222.00000000000000000000	0.00000000000000000000	0.00000000000000000000	0.00000000000000000000	2165.00000000000000000000	910.00000000000000000000	4.00000000000000000000	4.00000000000000000000	4.00000000000000000000	4.00000000000000000000	4.00000000000000000000	4.00000000000000000000	4.00000000000000000000	4.00000000000000000000	4.00000000000000000000	4.00000000000000000000	4.00000000000000000000	4.00000000000000000000	4.00000000000000000000	4.00000000000000000000	4.00000000000000000000	4.00000000000000000000
102.00000000000000000000	0.00000000000000000000	4151.28173828125000000000	4184.10253906250000000000	4178.97412109375000000000	4166.15380859375000000000	4149.74365234375000000000	4151.28173828125000000000	4138.46142578125000000000	4220.00000000000000000000	4204.10253906250000000000	4148.71777343750000000000	4164.61523437500000000000	4131.79492187500000000000	4215.38427734375000000000	4146.15380859375000000000	3554.00000000000000000000	10245.00000000000000000000	10222.00000000000000000000	0.00000000000000000000	0.00000000000000000000	0.00000000000000000000	2165.00000000000000000000	917.00000000000000000000	4.00000000000000000000	4.00000000000000000000	4.00000000000000000000	4.00000000000000000000	4.00000000000000000000	4.00000000000000000000	4.00000000000000000000	4.00000000000000000000	4.00000000000000000000	4.00000000000000000000	4.00000000000000000000	4.00000000000000000000	4.00000000000000000000	4.00000000000000000000	4.00000000000000000000	4.00000000000000000000
103.00000000000000000000	0.00000000000000000000	4180.00000000000000000000	4210.25634765625000000000	4163.07666015625000000000	4191.28173828125000000000	4173.33300781250000000000	4165.12792968750000000000	4145.64111328125000000000	4243.07666015625000000000	4224.10253906250000000000	4148.71777343750000000000	4210.25634765625000000000	4166.66650390625000000000	4266.15380859375000000000	4188.71777343750000000000	3097.00000000000000000000	10242.00000000000000000000	10221.00000000000000000000	0.00000000000000000000	0.00000000000000000000	0.00000000000000000000	2165.00000000000000000000	925.00000000000000000000	4.00000000000000000000	4.00000000000000000000	4.00000000000000000000	4.00000000000000000000	4.00000000000000000000	4.00000000000000000000	4.00000000000000000000	4.00000000000000000000	4.00000000000000000000	4.00000000000000000000	4.00000000000000000000	4.00000000000000000000	4.00000000000000000000	4.00000000000000000000	4.00000000000000000000	4.00000000000000000000
104.00000000000000000000	0.00000000000000000000	4160.00000000000000000000	4177.43603515625000000000	4167.17919921875000000000	4174.87158203125000000000	4137.94873046875000000000	4129.74365234375000000000	4108.20507812500000000000	4213.84619140625000000000	4188.71777343750000000000	4134.87158203125000000000	4182.56396484375000000000	4143.58984375000000000000	4237.94873046875000000000	4169.74365234375000000000	3504.00000000000000000000	10242.00000000000000000000	10221.00000000000000000000	0.00000000000000000000	0.00000000000000000000	0.00000000000000000000	2165.00000000000000000000	932.00000000000000000000	4.00000000000000000000	4.00000000000000000000	4.00000000000000000000	4.00000000000000000000	4.00000000000000000000	4.00000000000000000000	4.00000000000000000000	4.00000000000000000000	4.00000000000000000000	4.00000000000000000000	4.00000000000000000000	4.00000000000000000000	4.00000000000000000000	4.00000000000000000000	4.00000000000000000000	4.00000000000000000000
105.00000000000000000000	0.00000000000000000000	4164.10253906250000000000	4190.25634765625000000000	4165.12792968750000000000	4177.94873046875000000000	4157.94873046875000000000	4156.92285156250000000000	4133.33300781250000000000	4240.51269531250000000000	4214.87158203125000000000	4227.17919921875000000000	4197.43603515625000000000	4160.51269531250000000000	4247.17919921875000000000	4172.30761718750000000000	3184.00000000000000000000	10240.00000000000000000000	10222.00000000000000000000	0.00000000000000000000	0.00000000000000000000	0.00000000000000000000	2165.00000000000000000000	941.00000000000000000000	4.00000000000000000000	4.00000000000000000000	4.00000000000000000000	4.00000000000000000000	4.00000000000000000000	4.00000000000000000000	4.00000000000000000000	4.00000000000000000000	4.00000000000000000000	4.00000000000000000000	4.00000000000000000000	4.00000000000000000000	4.00000000000000000000	4.00000000000000000000	4.00000000000000000000	4.00000000000000000000
106.00000000000000000000	0.00000000000000000000	4153.33300781250000000000	4185.12792968750000000000	4166.15380859375000000000	4167.69238281250000000000	4161.02539062500000000000	4166.15380859375000000000	4145.64111328125000000000	4254.87158203125000000000	4233.84619140625000000000	4249.23046875000000000000	4198.46142578125000000000	4163.07666015625000000000	4235.38427734375000000000	4163.07666015625000000000	3554.00000000000000000000	10240.00000000000000000000	10222.00000000000000000000	0.00000000000000000000	0.00000000000000000000	0.00000000000000000000	2165.00000000000000000000	948.00000000000000000000	4.00000000000000000000	4.00000000000000000000	4.00000000000000000000	4.00000000000000000000	4.00000000000000000000	4.00000000000000000000	4.00000000000000000000	4.00000000000000000000	4.00000000000000000000	4.00000000000000000000	4.00000000000000000000	4.00000000000000000000	4.00000000000000000000	4.00000000000000000000	4.00000000000000000000	4.00000000000000000000
107.00000000000000000000	0.00000000000000000000	4141.02539062500000000000	4167.69238281250000000000	4175.38427734375000000000	4154.35888671875000000000	4139.48730468750000000000	4141.02539062500000000000	4121.02539062500000000000	4225.12792968750000000000	4201.53857421875000000000	4161.02539062500000000000	4166.66650390625000000000	4135.89746093750000000000	4204.10253906250000000000	4143.58984375000000000000	3097.00000000000000000000	10240.00000000000000000000	10225.00000000000000000000	0.00000000000000000000	0.00000000000000000000	0.00000000000000000000	2165.00000000000000000000	956.00000000000000000000	4.00000000000000000000	4.00000000000000000000	4.00000000000000000000	4.00000000000000000000	4.00000000000000000000	4.00000000000000000000	4.00000000000000000000	4.00000000000000000000	4.00000000000000000000	4.00000000000000000000	4.00000000000000000000	4.00000000000000000000	4.00000000000000000000	4.00000000000000000000	4.00000000000000000000	4.00000000000000000000
108.00000000000000000000	0.00000000000000000000	4182.56396484375000000000	4221.53857421875000000000	4164.10253906250000000000	4198.97412109375000000000	4185.12792968750000000000	4175.38427734375000000000	4137.94873046875000000000	4240.51269531250000000000	4210.76904296875000000000	4163.58984375000000000000	4198.46142578125000000000	4161.53857421875000000000	4255.89746093750000000000	4178.46142578125000000000	3504.00000000000000000000	10240.00000000000000000000	10225.00000000000000000000	0.00000000000000000000	0.00000000000000000000	0.00000000000000000000	2165.00000000000000000000	964.00000000000000000000	4.00000000000000000000	4.00000000000000000000	4.00000000000000000000	4.00000000000000000000	4.00000000000000000000	4.00000000000000000000	4.00000000000000000000	4.00000000000000000000	4.00000000000000000000	4.00000000000000000000	4.00000000000000000000	4.00000000000000000000	4.00000000000000000000	4.00000000000000000000	4.00000000000000000000	4.00000000000000000000
109.00000000000000000000	0.00000000000000000000	4168.71777343750000000000	4196.92285156250000000000	4170.25634765625000000000	4192.30761718750000000000	4163.07666015625000000000	4153.33300781250000000000	4113.33300781250000000000	4208.20507812500000000000	4175.89746093750000000000	4149.23046875000000000000	4173.33300781250000000000	4136.41015625000000000000	4236.92285156250000000000	4160.51269531250000000000	3184.00000000000000000000	10242.00000000000000000000	10226.00000000000000000000	0.00000000000000000000	0.00000000000000000000	0.00000000000000000000	2165.00000000000000000000	972.00000000000000000000	4.00000000000000000000	4.00000000000000000000	4.00000000000000000000	4.00000000000000000000	4.00000000000000000000	4.00000000000000000000	4.00000000000000000000	4.00000000000000000000	4.00000000000000000000	4.00000000000000000000	4.00000000000000000000	4.00000000000000000000	4.00000000000000000000	4.00000000000000000000	4.00000000000000000000	4.00000000000000000000
110.00000000000000000000	0.00000000000000000000	4161.53857421875000000000	4190.76904296875000000000	4167.69238281250000000000	4189.23046875000000000000	4164.10253906250000000000	4157.43603515625000000000	4125.12792968750000000000	4229.23046875000000000000	4202.56396484375000000000	4143.58984375000000000000	4185.12792968750000000000	4142.56396484375000000000	4235.89746093750000000000	4164.10253906250000000000	3554.00000000000000000000	10242.00000000000000000000	10226.00000000000000000000	0.00000000000000000000	0.00000000000000000000	0.00000000000000000000	2165.00000000000000000000	980.00000000000000000000	4.00000000000000000000	4.00000000000000000000	4.00000000000000000000	4.00000000000000000000	4.00000000000000000000	4.00000000000000000000	4.00000000000000000000	4.00000000000000000000	4.00000000000000000000	4.00000000000000000000	4.00000000000000000000	4.00000000000000000000	4.00000000000000000000	4.00000000000000000000	4.00000000000000000000	4.00000000000000000000
111.00000000000000000000	0.00000000000000000000	4157.43603515625000000000	4184.61523437500000000000	4167.69238281250000000000	4186.15380859375000000000	4162.56396484375000000000	4158.97412109375000000000	4130.25634765625000000000	4255.89746093750000000000	4229.74365234375000000000	4156.41015625000000000000	4196.92285156250000000000	4154.87158203125000000000	4238.46142578125000000000	4168.71777343750000000000	3097.00000000000000000000	10244.00000000000000000000	10224.00000000000000000000	0.00000000000000000000	0.00000000000000000000	0.00000000000000000000	2165.00000000000000000000	989.00000000000000000000	4.00000000000000000000	4.00000000000000000000	4.00000000000000000000	4.00000000000000000000	4.00000000000000000000	4.00000000000000000000	4.00000000000000000000	4.00000000000000000000	4.00000000000000000000	4.00000000000000000000	4.00000000000000000000	4.00000000000000000000	4.00000000000000000000	4.00000000000000000000	4.00000000000000000000	4.00000000000000000000
112.00000000000000000000	0.00000000000000000000	4147.17919921875000000000	4161.53857421875000000000	4181.53857421875000000000	4170.76904296875000000000	4144.10253906250000000000	4144.61523437500000000000	4116.41015625000000000000	4232.82031250000000000000	4205.12792968750000000000	4144.61523437500000000000	4168.71777343750000000000	4135.38427734375000000000	4210.25634765625000000000	4147.69238281250000000000	3504.00000000000000000000	10244.00000000000000000000	10224.00000000000000000000	0.00000000000000000000	0.00000000000000000000	0.00000000000000000000	2165.00000000000000000000	996.00000000000000000000	4.00000000000000000000	4.00000000000000000000	4.00000000000000000000	4.00000000000000000000	4.00000000000000000000	4.00000000000000000000	4.00000000000000000000	4.00000000000000000000	4.00000000000000000000	4.00000000000000000000	4.00000000000000000000	4.00000000000000000000	4.00000000000000000000	4.00000000000000000000	4.00000000000000000000	4.00000000000000000000
113.00000000000000000000	0.00000000000000000000	4180.51269531250000000000	4210.25634765625000000000	4169.23046875000000000000	4201.02539062500000000000	4192.82031250000000000000	4190.25634765625000000000	4154.35888671875000000000	4258.97412109375000000000	4240.51269531250000000000	4170.76904296875000000000	4205.64111328125000000000	4159.48730468750000000000	4249.74365234375000000000	4172.82031250000000000000	3184.00000000000000000000	10246.00000000000000000000	10224.00000000000000000000	0.00000000000000000000	0.00000000000000000000	0.00000000000000000000	2166.00000000000000000000	4.00000000000000000000	4.00000000000000000000	4.00000000000000000000	4.00000000000000000000	4.00000000000000000000	4.00000000000000000000	4.00000000000000000000	4.00000000000000000000	4.00000000000000000000	4.00000000000000000000	4.00000000000000000000	4.00000000000000000000	4.00000000000000000000	4.00000000000000000000	4.00000000000000000000	4.00000000000000000000	4.00000000000000000000
114.00000000000000000000	0.00000000000000000000	4169.23046875000000000000	4192.30761718750000000000	4172.82031250000000000000	4187.17919921875000000000	4172.82031250000000000000	4171.28173828125000000000	4134.35888671875000000000	4234.87158203125000000000	4213.84619140625000000000	4142.56396484375000000000	4179.48730468750000000000	4132.30761718750000000000	4233.33300781250000000000	4154.35888671875000000000	3554.00000000000000000000	10246.00000000000000000000	10224.00000000000000000000	0.00000000000000000000	0.00000000000000000000	0.00000000000000000000	2166.00000000000000000000	12.00000000000000000000	4.00000000000000000000	4.00000000000000000000	4.00000000000000000000	4.00000000000000000000	4.00000000000000000000	4.00000000000000000000	4.00000000000000000000	4.00000000000000000000	4.00000000000000000000	4.00000000000000000000	4.00000000000000000000	4.00000000000000000000	4.00000000000000000000	4.00000000000000000000	4.00000000000000000000	4.00000000000000000000
115.00000000000000000000	0.00000000000000000000	4175.89746093750000000000	4193.33300781250000000000	4171.28173828125000000000	4190.25634765625000000000	4175.38427734375000000000	4174.35888671875000000000	4133.33300781250000000000	4238.46142578125000000000	4209.74365234375000000000	4138.46142578125000000000	4187.69238281250000000000	4143.07666015625000000000	4243.58984375000000000000	4168.20507812500000000000	3097.00000000000000000000	10249.00000000000000000000	10225.00000000000000000000	0.00000000000000000000	0.00000000000000000000	0.00000000000000000000	2166.00000000000000000000	20.00000000000000000000	4.00000000000000000000	4.00000000000000000000	4.00000000000000000000	4.00000000000000000000	4.00000000000000000000	4.00000000000000000000	4.00000000000000000000	4.00000000000000000000	4.00000000000000000000	4.00000000000000000000	4.00000000000000000000	4.00000000000000000000	4.00000000000000000000	4.00000000000000000000	4.00000000000000000000	4.00000000000000000000
116.00000000000000000000	0.00000000000000000000	4180.00000000000000000000	4200.51269531250000000000	4164.61523437500000000000	4206.15380859375000000000	4176.41015625000000000000	4177.43603515625000000000	4137.43603515625000000000	4263.07666015625000000000	4234.87158203125000000000	4160.51269531250000000000	4226.66650390625000000000	4177.43603515625000000000	4268.71777343750000000000	4197.94873046875000000000	3504.00000000000000000000	10249.00000000000000000000	10225.00000000000000000000	0.00000000000000000000	0.00000000000000000000	0.00000000000000000000	2166.00000000000000000000	28.00000000000000000000	4.00000000000000000000	4.00000000000000000000	4.00000000000000000000	4.00000000000000000000	4.00000000000000000000	4.00000000000000000000	4.00000000000000000000	4.00000000000000000000	4.00000000000000000000	4.00000000000000000000	4.00000000000000000000	4.00000000000000000000	4.00000000000000000000	4.00000000000000000000	4.00000000000000000000	4.00000000000000000000
117.00000000000000000000	0.00000000000000000000	4150.76904296875000000000	4161.02539062500000000000	4174.87158203125000000000	4181.02539062500000000000	4139.48730468750000000000	4150.76904296875000000000	4120.51269531250000000000	4247.17919921875000000000	4216.92285156250000000000	4140.51269531250000000000	4202.05126953125000000000	4152.82031250000000000000	4240.51269531250000000000	4176.41015625000000000000	3184.00000000000000000000	10249.00000000000000000000	10227.00000000000000000000	0.00000000000000000000	0.00000000000000000000	0.00000000000000000000	2166.00000000000000000000	36.00000000000000000000	4.00000000000000000000	4.00000000000000000000	4.00000000000000000000	4.00000000000000000000	4.00000000000000000000	4.00000000000000000000	4.00000000000000000000	4.00000000000000000000	4.00000000000000000000	4.00000000000000000000	4.00000000000000000000	4.00000000000000000000	4.00000000000000000000	4.00000000000000000000	4.00000000000000000000	4.00000000000000000000
118.00000000000000000000	0.00000000000000000000	4174.87158203125000000000	4193.33300781250000000000	4165.64111328125000000000	4190.76904296875000000000	4189.23046875000000000000	4198.97412109375000000000	4161.02539062500000000000	4276.41015625000000000000	4245.64111328125000000000	4167.17919921875000000000	4210.25634765625000000000	4160.00000000000000000000	4255.89746093750000000000	4183.07666015625000000000	3554.00000000000000000000	10249.00000000000000000000	10227.00000000000000000000	0.00000000000000000000	0.00000000000000000000	0.00000000000000000000	2166.00000000000000000000	43.00000000000000000000	4.00000000000000000000	4.00000000000000000000	4.00000000000000000000	4.00000000000000000000	4.00000000000000000000	4.00000000000000000000	4.00000000000000000000	4.00000000000000000000	4.00000000000000000000	4.00000000000000000000	4.00000000000000000000	4.00000000000000000000	4.00000000000000000000	4.00000000000000000000	4.00000000000000000000	4.00000000000000000000
119.00000000000000000000	0.00000000000000000000	4174.35888671875000000000	4191.79492187500000000000	4172.82031250000000000000	4185.12792968750000000000	4184.61523437500000000000	4192.30761718750000000000	4150.76904296875000000000	4256.41015625000000000000	4226.15380859375000000000	4155.89746093750000000000	4177.94873046875000000000	4140.00000000000000000000	4223.58984375000000000000	4158.97412109375000000000	3097.00000000000000000000	10249.00000000000000000000	10225.00000000000000000000	0.00000000000000000000	0.00000000000000000000	0.00000000000000000000	2166.00000000000000000000	51.00000000000000000000	4.00000000000000000000	4.00000000000000000000	4.00000000000000000000	4.00000000000000000000	4.00000000000000000000	4.00000000000000000000	4.00000000000000000000	4.00000000000000000000	4.00000000000000000000	4.00000000000000000000	4.00000000000000000000	4.00000000000000000000	4.00000000000000000000	4.00000000000000000000	4.00000000000000000000	4.00000000000000000000
120.00000000000000000000	0.00000000000000000000	4184.61523437500000000000	4202.05126953125000000000	4172.30761718750000000000	4200.00000000000000000000	4181.53857421875000000000	4185.64111328125000000000	4144.61523437500000000000	4250.76904296875000000000	4222.56396484375000000000	4150.25634765625000000000	4187.17919921875000000000	4146.15380859375000000000	4236.92285156250000000000	4168.20507812500000000000	3504.00000000000000000000	10249.00000000000000000000	10225.00000000000000000000	0.00000000000000000000	0.00000000000000000000	0.00000000000000000000	2166.00000000000000000000	58.00000000000000000000	4.00000000000000000000	4.00000000000000000000	4.00000000000000000000	4.00000000000000000000	4.00000000000000000000	4.00000000000000000000	4.00000000000000000000	4.00000000000000000000	4.00000000000000000000	4.00000000000000000000	4.00000000000000000000	4.00000000000000000000	4.00000000000000000000	4.00000000000000000000	4.00000000000000000000	4.00000000000000000000
121.00000000000000000000	0.00000000000000000000	4204.61523437500000000000	4218.97412109375000000000	4160.51269531250000000000	4220.00000000000000000000	4194.35888671875000000000	4188.71777343750000000000	4146.66650390625000000000	4264.61523437500000000000	4236.41015625000000000000	4160.51269531250000000000	4222.56396484375000000000	4172.30761718750000000000	4280.51269531250000000000	4198.97412109375000000000	3184.00000000000000000000	10248.00000000000000000000	10224.00000000000000000000	0.00000000000000000000	0.00000000000000000000	0.00000000000000000000	2166.00000000000000000000	66.00000000000000000000	4.00000000000000000000	4.00000000000000000000	4.00000000000000000000	4.00000000000000000000	4.00000000000000000000	4.00000000000000000000	4.00000000000000000000	4.00000000000000000000	4.00000000000000000000	4.00000000000000000000	4.00000000000000000000	4.00000000000000000000	4.00000000000000000000	4.00000000000000000000	4.00000000000000000000	4.00000000000000000000
122.00000000000000000000	0.00000000000000000000	4187.17919921875000000000	4195.38427734375000000000	4173.33300781250000000000	4202.56396484375000000000	4165.64111328125000000000	4162.56396484375000000000	4123.07666015625000000000	4248.71777343750000000000	4212.30761718750000000000	4142.05126953125000000000	4202.05126953125000000000	4159.48730468750000000000	4257.43603515625000000000	4185.12792968750000000000	3554.00000000000000000000	10248.00000000000000000000	10224.00000000000000000000	0.00000000000000000000	0.00000000000000000000	0.00000000000000000000	2166.00000000000000000000	74.00000000000000000000	4.00000000000000000000	4.00000000000000000000	4.00000000000000000000	4.00000000000000000000	4.00000000000000000000	4.00000000000000000000	4.00000000000000000000	4.00000000000000000000	4.00000000000000000000	4.00000000000000000000	4.00000000000000000000	4.00000000000000000000	4.00000000000000000000	4.00000000000000000000	4.00000000000000000000	4.00000000000000000000
123.00000000000000000000	0.00000000000000000000	4203.07666015625000000000	4222.56396484375000000000	4168.71777343750000000000	4218.46142578125000000000	4198.46142578125000000000	4197.94873046875000000000	4158.46142578125000000000	4293.33300781250000000000	4258.97412109375000000000	4188.20507812500000000000	4231.79492187500000000000	4184.10253906250000000000	4272.82031250000000000000	4200.51269531250000000000	3097.00000000000000000000	10249.00000000000000000000	10224.00000000000000000000	0.00000000000000000000	0.00000000000000000000	0.00000000000000000000	2166.00000000000000000000	82.00000000000000000000	4.00000000000000000000	4.00000000000000000000	4.00000000000000000000	4.00000000000000000000	4.00000000000000000000	4.00000000000000000000	4.00000000000000000000	4.00000000000000000000	4.00000000000000000000	4.00000000000000000000	4.00000000000000000000	4.00000000000000000000	4.00000000000000000000	4.00000000000000000000	4.00000000000000000000	4.00000000000000000000
124.00000000000000000000	0.00000000000000000000	4182.56396484375000000000	4194.35888671875000000000	4174.35888671875000000000	4199.48730468750000000000	4181.02539062500000000000	4183.58984375000000000000	4148.71777343750000000000	4274.87158203125000000000	4248.71777343750000000000	4182.05126953125000000000	4204.10253906250000000000	4164.10253906250000000000	4234.87158203125000000000	4171.79492187500000000000	3504.00000000000000000000	10249.00000000000000000000	10224.00000000000000000000	0.00000000000000000000	0.00000000000000000000	0.00000000000000000000	2166.00000000000000000000	89.00000000000000000000	4.00000000000000000000	4.00000000000000000000	4.00000000000000000000	4.00000000000000000000	4.00000000000000000000	4.00000000000000000000	4.00000000000000000000	4.00000000000000000000	4.00000000000000000000	4.00000000000000000000	4.00000000000000000000	4.00000000000000000000	4.00000000000000000000	4.00000000000000000000	4.00000000000000000000	4.00000000000000000000
125.00000000000000000000	0.00000000000000000000	4188.20507812500000000000	4210.25634765625000000000	4178.97412109375000000000	4204.10253906250000000000	4188.20507812500000000000	4188.20507812500000000000	4148.20507812500000000000	4261.02539062500000000000	4233.33300781250000000000	4169.74365234375000000000	4200.51269531250000000000	4165.12792968750000000000	4238.97412109375000000000	4178.46142578125000000000	3184.00000000000000000000	10247.00000000000000000000	10224.00000000000000000000	0.00000000000000000000	0.00000000000000000000	0.00000000000000000000	2166.00000000000000000000	98.00000000000000000000	4.00000000000000000000	4.00000000000000000000	4.00000000000000000000	4.00000000000000000000	4.00000000000000000000	4.00000000000000000000	4.00000000000000000000	4.00000000000000000000	4.00000000000000000000	4.00000000000000000000	4.00000000000000000000	4.00000000000000000000	4.00000000000000000000	4.00000000000000000000	4.00000000000000000000	4.00000000000000000000
126.00000000000000000000	0.00000000000000000000	4231.79492187500000000000	4265.12792968750000000000	4170.25634765625000000000	4241.53857421875000000000	4228.20507812500000000000	4217.43603515625000000000	4166.66650390625000000000	4284.61523437500000000000	4251.79492187500000000000	4190.25634765625000000000	4242.56396484375000000000	4195.38427734375000000000	4298.46142578125000000000	4226.66650390625000000000	3554.00000000000000000000	10247.00000000000000000000	10224.00000000000000000000	0.00000000000000000000	0.00000000000000000000	0.00000000000000000000	2166.00000000000000000000	105.00000000000000000000	4.00000000000000000000	4.00000000000000000000	4.00000000000000000000	4.00000000000000000000	4.00000000000000000000	4.00000000000000000000	4.00000000000000000000	4.00000000000000000000	4.00000000000000000000	4.00000000000000000000	4.00000000000000000000	4.00000000000000000000	4.00000000000000000000	4.00000000000000000000	4.00000000000000000000	4.00000000000000000000
127.00000000000000000000	0.00000000000000000000	4215.89746093750000000000	4227.17919921875000000000	4178.97412109375000000000	4224.10253906250000000000	4196.92285156250000000000	4189.74365234375000000000	4139.48730468750000000000	4256.92285156250000000000	4222.05126953125000000000	4161.02539062500000000000	4213.84619140625000000000	4169.74365234375000000000	4272.30761718750000000000	4205.12792968750000000000	51.00000000000000000000	10248.00000000000000000000	10224.00000000000000000000	0.00000000000000000000	0.00000000000000000000	0.00000000000000000000	2166.00000000000000000000	113.00000000000000000000	4.00000000000000000000	4.00000000000000000000	4.00000000000000000000	4.00000000000000000000	4.00000000000000000000	4.00000000000000000000	4.00000000000000000000	4.00000000000000000000	4.00000000000000000000	4.00000000000000000000	4.00000000000000000000	4.00000000000000000000	4.00000000000000000000	4.00000000000000000000	4.00000000000000000000	4.00000000000000000000
0.00000000000000000000	0.00000000000000000000	4214.35888671875000000000	4232.30761718750000000000	4169.74365234375000000000	4227.17919921875000000000	4212.82031250000000000000	4212.82031250000000000000	4162.56396484375000000000	4296.41015625000000000000	4260.51269531250000000000	4190.25634765625000000000	4241.53857421875000000000	4197.43603515625000000000	4286.15380859375000000000	4213.84619140625000000000	1136.00000000000000000000	10248.00000000000000000000	10224.00000000000000000000	0.00000000000000000000	0.00000000000000000000	0.00000000000000000000	2166.00000000000000000000	121.00000000000000000000	4.00000000000000000000	4.00000000000000000000	4.00000000000000000000	4.00000000000000000000	4.00000000000000000000	4.00000000000000000000	4.00000000000000000000	4.00000000000000000000	4.00000000000000000000	4.00000000000000000000	4.00000000000000000000	4.00000000000000000000	4.00000000000000000000	4.00000000000000000000	4.00000000000000000000	4.00000000000000000000
1.00000000000000000000	0.00000000000000000000	4193.84619140625000000000	4210.76904296875000000000	4172.30761718750000000000	4211.79492187500000000000	4193.33300781250000000000	4197.94873046875000000000	4152.82031250000000000000	4307.69238281250000000000	4268.71777343750000000000	4195.38427734375000000000	4234.87158203125000000000	4199.48730468750000000000	4274.35888671875000000000	4209.74365234375000000000	2671.00000000000000000000	10247.00000000000000000000	10223.00000000000000000000	0.00000000000000000000	0.00000000000000000000	0.00000000000000000000	2166.00000000000000000000	129.00000000000000000000	4.00000000000000000000	4.00000000000000000000	4.00000000000000000000	4.00000000000000000000	4.00000000000000000000	4.00000000000000000000	4.00000000000000000000	4.00000000000000000000	4.00000000000000000000	4.00000000000000000000	4.00000000000000000000	4.00000000000000000000	4.00000000000000000000	4.00000000000000000000	4.00000000000000000000	4.00000000000000000000
2.00000000000000000000	0.00000000000000000000	4189.23046875000000000000	4203.58984375000000000000	4178.97412109375000000000	4204.10253906250000000000	4192.30761718750000000000	4195.38427734375000000000	4155.38427734375000000000	4292.82031250000000000000	4251.79492187500000000000	4182.56396484375000000000	4212.82031250000000000000	4180.51269531250000000000	4260.00000000000000000000	4200.00000000000000000000	2918.00000000000000000000	10247.00000000000000000000	10223.00000000000000000000	0.00000000000000000000	0.00000000000000000000	0.00000000000000000000	2166.00000000000000000000	136.00000000000000000000	4.00000000000000000000	4.00000000000000000000	4.00000000000000000000	4.00000000000000000000	4.00000000000000000000	4.00000000000000000000	4.00000000000000000000	4.00000000000000000000	4.00000000000000000000	4.00000000000000000000	4.00000000000000000000	4.00000000000000000000	4.00000000000000000000	4.00000000000000000000	4.00000000000000000000	4.00000000000000000000
3.00000000000000000000	0.00000000000000000000	4211.79492187500000000000	4238.46142578125000000000	4167.69238281250000000000	4221.53857421875000000000	4236.41015625000000000000	4232.30761718750000000000	4185.64111328125000000000	4300.51269531250000000000	4262.05126953125000000000	4199.48730468750000000000	4221.53857421875000000000	4182.05126953125000000000	4274.35888671875000000000	4205.12792968750000000000	3511.00000000000000000000	10246.00000000000000000000	10223.00000000000000000000	0.00000000000000000000	0.00000000000000000000	0.00000000000000000000	2166.00000000000000000000	145.00000000000000000000	4.00000000000000000000	4.00000000000000000000	4.00000000000000000000	4.00000000000000000000	4.00000000000000000000	4.00000000000000000000	4.00000000000000000000	4.00000000000000000000	4.00000000000000000000	4.00000000000000000000	4.00000000000000000000	4.00000000000000000000	4.00000000000000000000	4.00000000000000000000	4.00000000000000000000	4.00000000000000000000
4.00000000000000000000	0.00000000000000000000	4190.25634765625000000000	4207.69238281250000000000	4175.89746093750000000000	4203.58984375000000000000	4201.53857421875000000000	4201.53857421875000000000	4154.35888671875000000000	4267.17919921875000000000	4224.10253906250000000000	4167.17919921875000000000	4184.61523437500000000000	4151.28173828125000000000	4236.92285156250000000000	4176.41015625000000000000	3517.00000000000000000000	10246.00000000000000000000	10223.00000000000000000000	0.00000000000000000000	0.00000000000000000000	0.00000000000000000000	2166.00000000000000000000	153.00000000000000000000	4.00000000000000000000	4.00000000000000000000	4.00000000000000000000	4.00000000000000000000	4.00000000000000000000	4.00000000000000000000	4.00000000000000000000	4.00000000000000000000	4.00000000000000000000	4.00000000000000000000	4.00000000000000000000	4.00000000000000000000	4.00000000000000000000	4.00000000000000000000	4.00000000000000000000	4.00000000000000000000
5.00000000000000000000	0.00000000000000000000	4207.17919921875000000000	4224.10253906250000000000	4168.20507812500000000000	4226.15380859375000000000	4208.20507812500000000000	4210.25634765625000000000	4165.12792968750000000000	4297.94873046875000000000	4253.84619140625000000000	4184.61523437500000000000	4226.66650390625000000000	4187.69238281250000000000	4275.38427734375000000000	4211.28173828125000000000	3301.00000000000000000000	10247.00000000000000000000	10223.00000000000000000000	0.00000000000000000000	0.00000000000000000000	0.00000000000000000000	2166.00000000000000000000	161.00000000000000000000	4.00000000000000000000	4.00000000000000000000	4.00000000000000000000	4.00000000000000000000	4.00000000000000000000	4.00000000000000000000	4.00000000000000000000	4.00000000000000000000	4.00000000000000000000	4.00000000000000000000	4.00000000000000000000	4.00000000000000000000	4.00000000000000000000	4.00000000000000000000	4.00000000000000000000	4.00000000000000000000
6.00000000000000000000	0.00000000000000000000	4197.94873046875000000000	4209.74365234375000000000	4168.20507812500000000000	4226.15380859375000000000	4189.74365234375000000000	4187.69238281250000000000	4148.20507812500000000000	4300.51269531250000000000	4253.84619140625000000000	4180.51269531250000000000	4236.41015625000000000000	4196.92285156250000000000	4275.89746093750000000000	4216.92285156250000000000	3268.00000000000000000000	10247.00000000000000000000	10223.00000000000000000000	0.00000000000000000000	0.00000000000000000000	0.00000000000000000000	2166.00000000000000000000	168.00000000000000000000	4.00000000000000000000	4.00000000000000000000	4.00000000000000000000	4.00000000000000000000	4.00000000000000000000	4.00000000000000000000	4.00000000000000000000	4.00000000000000000000	4.00000000000000000000	4.00000000000000000000	4.00000000000000000000	4.00000000000000000000	4.00000000000000000000	4.00000000000000000000	4.00000000000000000000	4.00000000000000000000
7.00000000000000000000	0.00000000000000000000	4189.74365234375000000000	4202.05126953125000000000	4177.43603515625000000000	4215.89746093750000000000	4180.00000000000000000000	4175.89746093750000000000	4136.92285156250000000000	4280.51269531250000000000	4234.35888671875000000000	4167.17919921875000000000	4216.41015625000000000000	4180.51269531250000000000	4249.74365234375000000000	4200.00000000000000000000	3179.00000000000000000000	10248.00000000000000000000	10224.00000000000000000000	0.00000000000000000000	0.00000000000000000000	0.00000000000000000000	2166.00000000000000000000	177.00000000000000000000	4.00000000000000000000	4.00000000000000000000	4.00000000000000000000	4.00000000000000000000	4.00000000000000000000	4.00000000000000000000	4.00000000000000000000	4.00000000000000000000	4.00000000000000000000	4.00000000000000000000	4.00000000000000000000	4.00000000000000000000	4.00000000000000000000	4.00000000000000000000	4.00000000000000000000	4.00000000000000000000
8.00000000000000000000	0.00000000000000000000	4223.58984375000000000000	4253.33300781250000000000	4171.28173828125000000000	4240.51269531250000000000	4228.20507812500000000000	4225.64111328125000000000	4179.48730468750000000000	4306.15380859375000000000	4273.84619140625000000000	4210.25634765625000000000	4240.51269531250000000000	4202.05126953125000000000	4275.89746093750000000000	4216.92285156250000000000	3333.00000000000000000000	10248.00000000000000000000	10224.00000000000000000000	0.00000000000000000000	0.00000000000000000000	0.00000000000000000000	2166.00000000000000000000	184.00000000000000000000	4.00000000000000000000	4.00000000000000000000	4.00000000000000000000	4.00000000000000000000	4.00000000000000000000	4.00000000000000000000	4.00000000000000000000	4.00000000000000000000	4.00000000000000000000	4.00000000000000000000	4.00000000000000000000	4.00000000000000000000	4.00000000000000000000	4.00000000000000000000	4.00000000000000000000	4.00000000000000000000
9.00000000000000000000	0.00000000000000000000	4207.69238281250000000000	4228.20507812500000000000	4186.66650390625000000000	4219.48730468750000000000	4199.48730468750000000000	4203.07666015625000000000	4163.07666015625000000000	4282.56396484375000000000	4250.25634765625000000000	4194.87158203125000000000	4204.10253906250000000000	4175.38427734375000000000	4247.17919921875000000000	4192.30761718750000000000	2880.00000000000000000000	10247.00000000000000000000	10223.00000000000000000000	0.00000000000000000000	0.00000000000000000000	0.00000000000000000000	2166.00000000000000000000	192.00000000000000000000	4.00000000000000000000	4.00000000000000000000	4.00000000000000000000	4.00000000000000000000	4.00000000000000000000	4.00000000000000000000	4.00000000000000000000	4.00000000000000000000	4.00000000000000000000	4.00000000000000000000	4.00000000000000000000	4.00000000000000000000	4.00000000000000000000	4.00000000000000000000	4.00000000000000000000	4.00000000000000000000
10.00000000000000000000	0.00000000000000000000	4230.76904296875000000000	4246.15380859375000000000	4179.48730468750000000000	4233.33300781250000000000	4212.30761718750000000000	4211.28173828125000000000	4165.12792968750000000000	4299.48730468750000000000	4257.94873046875000000000	4199.48730468750000000000	4234.87158203125000000000	4198.46142578125000000000	4287.17919921875000000000	4223.07666015625000000000	3558.00000000000000000000	10247.00000000000000000000	10223.00000000000000000000	0.00000000000000000000	0.00000000000000000000	0.00000000000000000000	2166.00000000000000000000	199.00000000000000000000	4.00000000000000000000	4.00000000000000000000	4.00000000000000000000	4.00000000000000000000	4.00000000000000000000	4.00000000000000000000	4.00000000000000000000	4.00000000000000000000	4.00000000000000000000	4.00000000000000000000	4.00000000000000000000	4.00000000000000000000	4.00000000000000000000	4.00000000000000000000	4.00000000000000000000	4.00000000000000000000
11.00000000000000000000	0.00000000000000000000	4240.51269531250000000000	4251.28173828125000000000	4168.71777343750000000000	4245.12792968750000000000	4211.28173828125000000000	4204.10253906250000000000	4151.79492187500000000000	4296.41015625000000000000	4254.87158203125000000000	4193.33300781250000000000	4255.38427734375000000000	4212.30761718750000000000	4305.64111328125000000000	4240.51269531250000000000	3102.00000000000000000000	10246.00000000000000000000	10224.00000000000000000000	0.00000000000000000000	0.00000000000000000000	0.00000000000000000000	2166.00000000000000000000	207.00000000000000000000	4.00000000000000000000	4.00000000000000000000	4.00000000000000000000	4.00000000000000000000	4.00000000000000000000	4.00000000000000000000	4.00000000000000000000	4.00000000000000000000	4.00000000000000000000	4.00000000000000000000	4.00000000000000000000	4.00000000000000000000	4.00000000000000000000	4.00000000000000000000	4.00000000000000000000	4.00000000000000000000
12.00000000000000000000	0.00000000000000000000	4217.94873046875000000000	4231.28173828125000000000	4176.41015625000000000000	4232.30761718750000000000	4192.82031250000000000000	4188.71777343750000000000	4149.23046875000000000000	4286.66650390625000000000	4245.64111328125000000000	4184.10253906250000000000	4228.20507812500000000000	4192.82031250000000000000	4271.79492187500000000000	4216.92285156250000000000	3500.00000000000000000000	10246.00000000000000000000	10224.00000000000000000000	0.00000000000000000000	0.00000000000000000000	0.00000000000000000000	2166.00000000000000000000	216.00000000000000000000	4.00000000000000000000	4.00000000000000000000	4.00000000000000000000	4.00000000000000000000	4.00000000000000000000	4.00000000000000000000	4.00000000000000000000	4.00000000000000000000	4.00000000000000000000	4.00000000000000000000	4.00000000000000000000	4.00000000000000000000	4.00000000000000000000	4.00000000000000000000	4.00000000000000000000	4.00000000000000000000
13.00000000000000000000	0.00000000000000000000	4229.23046875000000000000	4255.89746093750000000000	4171.79492187500000000000	4242.56396484375000000000	4227.69238281250000000000	4228.71777343750000000000	4193.33300781250000000000	4342.05126953125000000000	4300.00000000000000000000	4230.25634765625000000000	4253.33300781250000000000	4218.46142578125000000000	4288.71777343750000000000	4229.74365234375000000000	3182.00000000000000000000	10248.00000000000000000000	10225.00000000000000000000	0.00000000000000000000	0.00000000000000000000	0.00000000000000000000	2166.00000000000000000000	224.00000000000000000000	4.00000000000000000000	4.00000000000000000000	4.00000000000000000000	4.00000000000000000000	4.00000000000000000000	4.00000000000000000000	4.00000000000000000000	4.00000000000000000000	4.00000000000000000000	4.00000000000000000000	4.00000000000000000000	4.00000000000000000000	4.00000000000000000000	4.00000000000000000000	4.00000000000000000000	4.00000000000000000000
14.00000000000000000000	0.00000000000000000000	4206.15380859375000000000	4218.46142578125000000000	4184.10253906250000000000	4212.82031250000000000000	4197.43603515625000000000	4206.15380859375000000000	4173.84619140625000000000	4324.61523437500000000000	4278.97412109375000000000	4208.71777343750000000000	4231.28173828125000000000	4200.00000000000000000000	4256.41015625000000000000	4206.15380859375000000000	3558.00000000000000000000	10248.00000000000000000000	10225.00000000000000000000	0.00000000000000000000	0.00000000000000000000	0.00000000000000000000	2166.00000000000000000000	233.00000000000000000000	4.00000000000000000000	4.00000000000000000000	4.00000000000000000000	4.00000000000000000000	4.00000000000000000000	4.00000000000000000000	4.00000000000000000000	4.00000000000000000000	4.00000000000000000000	4.00000000000000000000	4.00000000000000000000	4.00000000000000000000	4.00000000000000000000	4.00000000000000000000	4.00000000000000000000	4.00000000000000000000
15.00000000000000000000	0.00000000000000000000	4213.84619140625000000000	4231.79492187500000000000	4177.43603515625000000000	4224.61523437500000000000	4213.84619140625000000000	4221.02539062500000000000	4184.10253906250000000000	4316.41015625000000000000	4274.87158203125000000000	4206.66650390625000000000	4242.05126953125000000000	4200.51269531250000000000	4271.79492187500000000000	4214.35888671875000000000	3102.00000000000000000000	10247.00000000000000000000	10225.00000000000000000000	0.00000000000000000000	0.00000000000000000000	0.00000000000000000000	2166.00000000000000000000	241.00000000000000000000	4.00000000000000000000	4.00000000000000000000	4.00000000000000000000	4.00000000000000000000	4.00000000000000000000	4.00000000000000000000	4.00000000000000000000	4.00000000000000000000	4.00000000000000000000	4.00000000000000000000	4.00000000000000000000	4.00000000000000000000	4.00000000000000000000	4.00000000000000000000	4.00000000000000000000	4.00000000000000000000
16.00000000000000000000	0.00000000000000000000	4217.43603515625000000000	4242.05126953125000000000	4165.12792968750000000000	4236.92285156250000000000	4221.53857421875000000000	4222.56396484375000000000	4176.41015625000000000000	4298.46142578125000000000	4258.46142578125000000000	4196.92285156250000000000	4236.41015625000000000000	4190.76904296875000000000	4278.46142578125000000000	4212.82031250000000000000	0.00000000000000000000	10247.00000000000000000000	10225.00000000000000000000	0.00000000000000000000	0.00000000000000000000	0.00000000000000000000	2166.00000000000000000000	249.00000000000000000000	4.00000000000000000000	4.00000000000000000000	4.00000000000000000000	4.00000000000000000000	4.00000000000000000000	4.00000000000000000000	4.00000000000000000000	4.00000000000000000000	4.00000000000000000000	4.00000000000000000000	4.00000000000000000000	4.00000000000000000000	4.00000000000000000000	4.00000000000000000000	4.00000000000000000000	4.00000000000000000000
17.00000000000000000000	0.00000000000000000000	4203.07666015625000000000	4216.41015625000000000000	4173.33300781250000000000	4217.94873046875000000000	4192.30761718750000000000	4192.82031250000000000000	4149.74365234375000000000	4272.30761718750000000000	4223.07666015625000000000	4161.53857421875000000000	4207.69238281250000000000	4173.84619140625000000000	4249.74365234375000000000	4193.33300781250000000000	0.00000000000000000000	10248.00000000000000000000	10227.00000000000000000000	0.00000000000000000000	0.00000000000000000000	0.00000000000000000000	2166.00000000000000000000	256.00000000000000000000	4.00000000000000000000	4.00000000000000000000	4.00000000000000000000	4.00000000000000000000	4.00000000000000000000	4.00000000000000000000	4.00000000000000000000	4.00000000000000000000	4.00000000000000000000	4.00000000000000000000	4.00000000000000000000	4.00000000000000000000	4.00000000000000000000	4.00000000000000000000	4.00000000000000000000	4.00000000000000000000
18.00000000000000000000	0.00000000000000000000	4224.61523437500000000000	4243.58984375000000000000	4171.79492187500000000000	4238.97412109375000000000	4216.92285156250000000000	4213.33300781250000000000	4177.94873046875000000000	4318.97412109375000000000	4269.23046875000000000000	4197.94873046875000000000	4255.89746093750000000000	4221.02539062500000000000	4283.58984375000000000000	4229.74365234375000000000	0.00000000000000000000	10248.00000000000000000000	10227.00000000000000000000	0.00000000000000000000	0.00000000000000000000	0.00000000000000000000	2166.00000000000000000000	264.00000000000000000000	4.00000000000000000000	4.00000000000000000000	4.00000000000000000000	4.00000000000000000000	4.00000000000000000000	4.00000000000000000000	4.00000000000000000000	4.00000000000000000000	4.00000000000000000000	4.00000000000000000000	4.00000000000000000000	4.00000000000000000000	4.00000000000000000000	4.00000000000000000000	4.00000000000000000000	4.00000000000000000000
19.00000000000000000000	0.00000000000000000000	4203.07666015625000000000	4214.87158203125000000000	4187.69238281250000000000	4228.20507812500000000000	4191.79492187500000000000	4187.69238281250000000000	4160.51269531250000000000	4303.58984375000000000000	4258.46142578125000000000	4190.25634765625000000000	4237.94873046875000000000	4206.66650390625000000000	4257.43603515625000000000	4214.35888671875000000000	0.00000000000000000000	10247.00000000000000000000	10228.00000000000000000000	0.00000000000000000000	0.00000000000000000000	0.00000000000000000000	2166.00000000000000000000	271.00000000000000000000	4.00000000000000000000	4.00000000000000000000	4.00000000000000000000	4.00000000000000000000	4.00000000000000000000	4.00000000000000000000	4.00000000000000000000	4.00000000000000000000	4.00000000000000000000	4.00000000000000000000	4.00000000000000000000	4.00000000000000000000	4.00000000000000000000	4.00000000000000000000	4.00000000000000000000	4.00000000000000000000
20.00000000000000000000	0.00000000000000000000	4216.41015625000000000000	4234.87158203125000000000	4185.12792968750000000000	4243.58984375000000000000	4214.35888671875000000000	4210.76904296875000000000	4171.79492187500000000000	4298.46142578125000000000	4259.48730468750000000000	4195.89746093750000000000	4233.84619140625000000000	4203.07666015625000000000	4257.94873046875000000000	4212.30761718750000000000	0.00000000000000000000	10247.00000000000000000000	10228.00000000000000000000	0.00000000000000000000	0.00000000000000000000	0.00000000000000000000	2166.00000000000000000000	279.00000000000000000000	4.00000000000000000000	4.00000000000000000000	4.00000000000000000000	4.00000000000000000000	4.00000000000000000000	4.00000000000000000000	4.00000000000000000000	4.00000000000000000000	4.00000000000000000000	4.00000000000000000000	4.00000000000000000000	4.00000000000000000000	4.00000000000000000000	4.00000000000000000000	4.00000000000000000000	4.00000000000000000000
21.00000000000000000000	0.00000000000000000000	4238.46142578125000000000	4263.58984375000000000000	4176.41015625000000000000	4261.53857421875000000000	4234.35888671875000000000	4228.71777343750000000000	4181.02539062500000000000	4296.41015625000000000000	4258.97412109375000000000	4202.56396484375000000000	4231.79492187500000000000	4201.02539062500000000000	4266.15380859375000000000	4217.94873046875000000000	0.00000000000000000000	10248.00000000000000000000	10228.00000000000000000000	0.00000000000000000000	0.00000000000000000000	0.00000000000000000000	2166.00000000000000000000	286.00000000000000000000	4.00000000000000000000	4.00000000000000000000	4.00000000000000000000	4.00000000000000000000	4.00000000000000000000	4.00000000000000000000	4.00000000000000000000	4.00000000000000000000	4.00000000000000000000	4.00000000000000000000	4.00000000000000000000	4.00000000000000000000	4.00000000000000000000	4.00000000000000000000	4.00000000000000000000	4.00000000000000000000
22.00000000000000000000	0.00000000000000000000	4219.48730468750000000000	4237.43603515625000000000	4185.64111328125000000000	4244.61523437500000000000	4201.53857421875000000000	4196.92285156250000000000	4157.94873046875000000000	4266.15380859375000000000	4222.56396484375000000000	4172.82031250000000000000	4200.51269531250000000000	4167.69238281250000000000	4244.61523437500000000000	4201.53857421875000000000	0.00000000000000000000	10248.00000000000000000000	10228.00000000000000000000	0.00000000000000000000	0.00000000000000000000	0.00000000000000000000	2166.00000000000000000000	293.00000000000000000000	4.00000000000000000000	4.00000000000000000000	4.00000000000000000000	4.00000000000000000000	4.00000000000000000000	4.00000000000000000000	4.00000000000000000000	4.00000000000000000000	4.00000000000000000000	4.00000000000000000000	4.00000000000000000000	4.00000000000000000000	4.00000000000000000000	4.00000000000000000000	4.00000000000000000000	4.00000000000000000000
23.00000000000000000000	0.00000000000000000000	4228.20507812500000000000	4252.82031250000000000000	4174.35888671875000000000	4259.48730468750000000000	4221.53857421875000000000	4215.89746093750000000000	4175.38427734375000000000	4303.58984375000000000000	4261.53857421875000000000	4203.58984375000000000000	4249.23046875000000000000	4201.53857421875000000000	4287.69238281250000000000	4233.33300781250000000000	0.00000000000000000000	10247.00000000000000000000	10228.00000000000000000000	0.00000000000000000000	0.00000000000000000000	0.00000000000000000000	2166.00000000000000000000	301.00000000000000000000	4.00000000000000000000	4.00000000000000000000	4.00000000000000000000	4.00000000000000000000	4.00000000000000000000	4.00000000000000000000	4.00000000000000000000	4.00000000000000000000	4.00000000000000000000	4.00000000000000000000	4.00000000000000000000	4.00000000000000000000	4.00000000000000000000	4.00000000000000000000	4.00000000000000000000	4.00000000000000000000
24.00000000000000000000	0.00000000000000000000	4209.23046875000000000000	4215.89746093750000000000	4181.53857421875000000000	4244.61523437500000000000	4188.20507812500000000000	4187.69238281250000000000	4149.74365234375000000000	4298.46142578125000000000	4255.89746093750000000000	4194.87158203125000000000	4245.12792968750000000000	4200.51269531250000000000	4271.79492187500000000000	4220.51269531250000000000	0.00000000000000000000	10247.00000000000000000000	10228.00000000000000000000	0.00000000000000000000	0.00000000000000000000	0.00000000000000000000	2166.00000000000000000000	310.00000000000000000000	4.00000000000000000000	4.00000000000000000000	4.00000000000000000000	4.00000000000000000000	4.00000000000000000000	4.00000000000000000000	4.00000000000000000000	4.00000000000000000000	4.00000000000000000000	4.00000000000000000000	4.00000000000000000000	4.00000000000000000000	4.00000000000000000000	4.00000000000000000000	4.00000000000000000000	4.00000000000000000000
25.00000000000000000000	0.00000000000000000000	4223.07666015625000000000	4229.74365234375000000000	4183.07666015625000000000	4248.71777343750000000000	4205.12792968750000000000	4207.17919921875000000000	4171.79492187500000000000	4307.17919921875000000000	4265.64111328125000000000	4208.71777343750000000000	4252.82031250000000000000	4207.69238281250000000000	4281.53857421875000000000	4226.66650390625000000000	0.00000000000000000000	10246.00000000000000000000	10229.00000000000000000000	0.00000000000000000000	0.00000000000000000000	0.00000000000000000000	2166.00000000000000000000	318.00000000000000000000	4.00000000000000000000	4.00000000000000000000	4.00000000000000000000	4.00000000000000000000	4.00000000000000000000	4.00000000000000000000	4.00000000000000000000	4.00000000000000000000	4.00000000000000000000	4.00000000000000000000	4.00000000000000000000	4.00000000000000000000	4.00000000000000000000	4.00000000000000000000	4.00000000000000000000	4.00000000000000000000
26.00000000000000000000	0.00000000000000000000	4238.97412109375000000000	4259.48730468750000000000	4175.38427734375000000000	4251.28173828125000000000	4242.05126953125000000000	4244.10253906250000000000	4205.12792968750000000000	4324.10253906250000000000	4286.66650390625000000000	4235.89746093750000000000	4262.05126953125000000000	4214.87158203125000000000	4293.84619140625000000000	4232.82031250000000000000	0.00000000000000000000	10246.00000000000000000000	10229.00000000000000000000	0.00000000000000000000	0.00000000000000000000	0.00000000000000000000	2166.00000000000000000000	326.00000000000000000000	4.00000000000000000000	4.00000000000000000000	4.00000000000000000000	4.00000000000000000000	4.00000000000000000000	4.00000000000000000000	4.00000000000000000000	4.00000000000000000000	4.00000000000000000000	4.00000000000000000000	4.00000000000000000000	4.00000000000000000000	4.00000000000000000000	4.00000000000000000000	4.00000000000000000000	4.00000000000000000000
27.00000000000000000000	0.00000000000000000000	4214.35888671875000000000	4225.64111328125000000000	4185.12792968750000000000	4223.07666015625000000000	4209.74365234375000000000	4215.89746093750000000000	4179.48730468750000000000	4291.79492187500000000000	4249.74365234375000000000	4205.64111328125000000000	4215.38427734375000000000	4177.43603515625000000000	4246.66650390625000000000	4195.38427734375000000000	0.00000000000000000000	10245.00000000000000000000	10229.00000000000000000000	0.00000000000000000000	0.00000000000000000000	0.00000000000000000000	2166.00000000000000000000	335.00000000000000000000	4.00000000000000000000	4.00000000000000000000	4.00000000000000000000	4.00000000000000000000	4.00000000000000000000	4.00000000000000000000	4.00000000000000000000	4.00000000000000000000	4.00000000000000000000	4.00000000000000000000	4.00000000000000000000	4.00000000000000000000	4.00000000000000000000	4.00000000000000000000	4.00000000000000000000	4.00000000000000000000
28.00000000000000000000	0.00000000000000000000	4238.97412109375000000000	4252.82031250000000000000	4173.84619140625000000000	4251.28173828125000000000	4232.82031250000000000000	4228.20507812500000000000	4191.28173828125000000000	4313.33300781250000000000	4269.23046875000000000000	4222.56396484375000000000	4252.82031250000000000000	4205.64111328125000000000	4285.64111328125000000000	4227.17919921875000000000	0.00000000000000000000	10245.00000000000000000000	10229.00000000000000000000	0.00000000000000000000	0.00000000000000000000	0.00000000000000000000	2166.00000000000000000000	343.00000000000000000000	4.00000000000000000000	4.00000000000000000000	4.00000000000000000000	4.00000000000000000000	4.00000000000000000000	4.00000000000000000000	4.00000000000000000000	4.00000000000000000000	4.00000000000000000000	4.00000000000000000000	4.00000000000000000000	4.00000000000000000000	4.00000000000000000000	4.00000000000000000000	4.00000000000000000000	4.00000000000000000000
29.00000000000000000000	0.00000000000000000000	4229.74365234375000000000	4233.84619140625000000000	4175.38427734375000000000	4247.17919921875000000000	4204.61523437500000000000	4197.94873046875000000000	4166.15380859375000000000	4296.92285156250000000000	4249.23046875000000000000	4201.53857421875000000000	4253.33300781250000000000	4208.20507812500000000000	4284.61523437500000000000	4230.76904296875000000000	0.00000000000000000000	10244.00000000000000000000	10229.00000000000000000000	0.00000000000000000000	0.00000000000000000000	0.00000000000000000000	2166.00000000000000000000	351.00000000000000000000	4.00000000000000000000	4.00000000000000000000	4.00000000000000000000	4.00000000000000000000	4.00000000000000000000	4.00000000000000000000	4.00000000000000000000	4.00000000000000000000	4.00000000000000000000	4.00000000000000000000	4.00000000000000000000	4.00000000000000000000	4.00000000000000000000	4.00000000000000000000	4.00000000000000000000	4.00000000000000000000
30.00000000000000000000	0.00000000000000000000	4225.64111328125000000000	4230.25634765625000000000	4179.48730468750000000000	4240.51269531250000000000	4196.41015625000000000000	4196.92285156250000000000	4168.71777343750000000000	4302.05126953125000000000	4254.35888671875000000000	4197.94873046875000000000	4246.15380859375000000000	4211.28173828125000000000	4273.84619140625000000000	4226.15380859375000000000	0.00000000000000000000	10244.00000000000000000000	10229.00000000000000000000	0.00000000000000000000	0.00000000000000000000	0.00000000000000000000	2166.00000000000000000000	359.00000000000000000000	4.00000000000000000000	4.00000000000000000000	4.00000000000000000000	4.00000000000000000000	4.00000000000000000000	4.00000000000000000000	4.00000000000000000000	4.00000000000000000000	4.00000000000000000000	4.00000000000000000000	4.00000000000000000000	4.00000000000000000000	4.00000000000000000000	4.00000000000000000000	4.00000000000000000000	4.00000000000000000000
31.00000000000000000000	0.00000000000000000000	4236.92285156250000000000	4250.76904296875000000000	4175.89746093750000000000	4250.25634765625000000000	4227.17919921875000000000	4225.12792968750000000000	4195.38427734375000000000	4332.82031250000000000000	4289.23046875000000000000	4228.71777343750000000000	4252.82031250000000000000	4222.05126953125000000000	4277.43603515625000000000	4232.30761718750000000000	0.00000000000000000000	10244.00000000000000000000	10229.00000000000000000000	0.00000000000000000000	0.00000000000000000000	0.00000000000000000000	2166.00000000000000000000	367.00000000000000000000	4.00000000000000000000	4.00000000000000000000	4.00000000000000000000	4.00000000000000000000	4.00000000000000000000	4.00000000000000000000	4.00000000000000000000	4.00000000000000000000	4.00000000000000000000	4.00000000000000000000	4.00000000000000000000	4.00000000000000000000	4.00000000000000000000	4.00000000000000000000	4.00000000000000000000	4.00000000000000000000
32.00000000000000000000	0.00000000000000000000	4219.48730468750000000000	4227.69238281250000000000	4190.76904296875000000000	4230.76904296875000000000	4205.64111328125000000000	4205.64111328125000000000	4176.92285156250000000000	4302.56396484375000000000	4258.97412109375000000000	4205.64111328125000000000	4212.30761718750000000000	4191.79492187500000000000	4240.51269531250000000000	4205.64111328125000000000	0.00000000000000000000	10244.00000000000000000000	10229.00000000000000000000	0.00000000000000000000	0.00000000000000000000	0.00000000000000000000	2166.00000000000000000000	374.00000000000000000000	4.00000000000000000000	4.00000000000000000000	4.00000000000000000000	4.00000000000000000000	4.00000000000000000000	4.00000000000000000000	4.00000000000000000000	4.00000000000000000000	4.00000000000000000000	4.00000000000000000000	4.00000000000000000000	4.00000000000000000000	4.00000000000000000000	4.00000000000000000000	4.00000000000000000000	4.00000000000000000000
33.00000000000000000000	0.00000000000000000000	4257.94873046875000000000	4281.53857421875000000000	4178.97412109375000000000	4258.46142578125000000000	4240.51269531250000000000	4236.41015625000000000000	4200.00000000000000000000	4317.94873046875000000000	4281.02539062500000000000	4222.56396484375000000000	4247.17919921875000000000	4214.87158203125000000000	4288.71777343750000000000	4236.92285156250000000000	0.00000000000000000000	10245.00000000000000000000	10229.00000000000000000000	0.00000000000000000000	0.00000000000000000000	0.00000000000000000000	2166.00000000000000000000	381.00000000000000000000	4.00000000000000000000	4.00000000000000000000	4.00000000000000000000	4.00000000000000000000	4.00000000000000000000	4.00000000000000000000	4.00000000000000000000	4.00000000000000000000	4.00000000000000000000	4.00000000000000000000	4.00000000000000000000	4.00000000000000000000	4.00000000000000000000	4.00000000000000000000	4.00000000000000000000	4.00000000000000000000
34.00000000000000000000	0.00000000000000000000	4259.48730468750000000000	4277.94873046875000000000	4176.41015625000000000000	4257.94873046875000000000	4227.69238281250000000000	4219.48730468750000000000	4182.05126953125000000000	4302.05126953125000000000	4264.10253906250000000000	4204.10253906250000000000	4240.00000000000000000000	4204.61523437500000000000	4290.76904296875000000000	4236.41015625000000000000	0.00000000000000000000	10245.00000000000000000000	10229.00000000000000000000	0.00000000000000000000	0.00000000000000000000	0.00000000000000000000	2166.00000000000000000000	389.00000000000000000000	4.00000000000000000000	4.00000000000000000000	4.00000000000000000000	4.00000000000000000000	4.00000000000000000000	4.00000000000000000000	4.00000000000000000000	4.00000000000000000000	4.00000000000000000000	4.00000000000000000000	4.00000000000000000000	4.00000000000000000000	4.00000000000000000000	4.00000000000000000000	4.00000000000000000000	4.00000000000000000000
35.00000000000000000000	0.00000000000000000000	4244.61523437500000000000	4253.33300781250000000000	4183.07666015625000000000	4245.12792968750000000000	4215.89746093750000000000	4212.30761718750000000000	4173.84619140625000000000	4306.15380859375000000000	4260.00000000000000000000	4198.97412109375000000000	4235.38427734375000000000	4204.10253906250000000000	4278.97412109375000000000	4230.76904296875000000000	0.00000000000000000000	10244.00000000000000000000	10230.00000000000000000000	0.00000000000000000000	0.00000000000000000000	0.00000000000000000000	2166.00000000000000000000	397.00000000000000000000	4.00000000000000000000	4.00000000000000000000	4.00000000000000000000	4.00000000000000000000	4.00000000000000000000	4.00000000000000000000	4.00000000000000000000	4.00000000000000000000	4.00000000000000000000	4.00000000000000000000	4.00000000000000000000	4.00000000000000000000	4.00000000000000000000	4.00000000000000000000	4.00000000000000000000	4.00000000000000000000
36.00000000000000000000	0.00000000000000000000	4242.56396484375000000000	4256.41015625000000000000	4174.87158203125000000000	4246.66650390625000000000	4224.61523437500000000000	4225.64111328125000000000	4190.25634765625000000000	4346.15380859375000000000	4300.51269531250000000000	4235.89746093750000000000	4270.76904296875000000000	4235.38427734375000000000	4296.92285156250000000000	4242.56396484375000000000	0.00000000000000000000	10244.00000000000000000000	10230.00000000000000000000	0.00000000000000000000	0.00000000000000000000	0.00000000000000000000	2166.00000000000000000000	405.00000000000000000000	4.00000000000000000000	4.00000000000000000000	4.00000000000000000000	4.00000000000000000000	4.00000000000000000000	4.00000000000000000000	4.00000000000000000000	4.00000000000000000000	4.00000000000000000000	4.00000000000000000000	4.00000000000000000000	4.00000000000000000000	4.00000000000000000000	4.00000000000000000000	4.00000000000000000000	4.00000000000000000000
37.00000000000000000000	0.00000000000000000000	4209.23046875000000000000	4218.97412109375000000000	4182.56396484375000000000	4214.87158203125000000000	4179.48730468750000000000	4183.58984375000000000000	4162.05126953125000000000	4310.25634765625000000000	4262.05126953125000000000	4205.12792968750000000000	4233.84619140625000000000	4206.66650390625000000000	4253.33300781250000000000	4207.17919921875000000000	0.00000000000000000000	10246.00000000000000000000	10230.00000000000000000000	0.00000000000000000000	0.00000000000000000000	0.00000000000000000000	2166.00000000000000000000	413.00000000000000000000	4.00000000000000000000	4.00000000000000000000	4.00000000000000000000	4.00000000000000000000	4.00000000000000000000	4.00000000000000000000	4.00000000000000000000	4.00000000000000000000	4.00000000000000000000	4.00000000000000000000	4.00000000000000000000	4.00000000000000000000	4.00000000000000000000	4.00000000000000000000	4.00000000000000000000	4.00000000000000000000
38.00000000000000000000	0.00000000000000000000	4232.30761718750000000000	4254.35888671875000000000	4173.33300781250000000000	4233.33300781250000000000	4220.51269531250000000000	4220.51269531250000000000	4188.71777343750000000000	4311.28173828125000000000	4264.10253906250000000000	4211.79492187500000000000	4242.05126953125000000000	4213.84619140625000000000	4270.25634765625000000000	4219.48730468750000000000	0.00000000000000000000	10246.00000000000000000000	10230.00000000000000000000	0.00000000000000000000	0.00000000000000000000	0.00000000000000000000	2166.00000000000000000000	421.00000000000000000000	4.00000000000000000000	4.00000000000000000000	4.00000000000000000000	4.00000000000000000000	4.00000000000000000000	4.00000000000000000000	4.00000000000000000000	4.00000000000000000000	4.00000000000000000000	4.00000000000000000000	4.00000000000000000000	4.00000000000000000000	4.00000000000000000000	4.00000000000000000000	4.00000000000000000000	4.00000000000000000000
39.00000000000000000000	0.00000000000000000000	4227.69238281250000000000	4244.61523437500000000000	4170.76904296875000000000	4228.71777343750000000000	4219.48730468750000000000	4222.05126953125000000000	4177.94873046875000000000	4287.17919921875000000000	4244.10253906250000000000	4198.46142578125000000000	4218.97412109375000000000	4191.28173828125000000000	4254.35888671875000000000	4202.56396484375000000000	0.00000000000000000000	10247.00000000000000000000	10228.00000000000000000000	0.00000000000000000000	0.00000000000000000000	0.00000000000000000000	2166.00000000000000000000	429.00000000000000000000	4.00000000000000000000	4.00000000000000000000	4.00000000000000000000	4.00000000000000000000	4.00000000000000000000	4.00000000000000000000	4.00000000000000000000	4.00000000000000000000	4.00000000000000000000	4.00000000000000000000	4.00000000000000000000	4.00000000000000000000	4.00000000000000000000	4.00000000000000000000	4.00000000000000000000	4.00000000000000000000
40.00000000000000000000	0.00000000000000000000	4206.66650390625000000000	4217.94873046875000000000	4174.87158203125000000000	4212.82031250000000000000	4190.25634765625000000000	4189.74365234375000000000	4154.35888671875000000000	4266.66650390625000000000	4220.51269531250000000000	4173.84619140625000000000	4198.46142578125000000000	4172.30761718750000000000	4231.79492187500000000000	4183.58984375000000000000	0.00000000000000000000	10247.00000000000000000000	10228.00000000000000000000	0.00000000000000000000	0.00000000000000000000	0.00000000000000000000	2166.00000000000000000000	438.00000000000000000000	4.00000000000000000000	4.00000000000000000000	4.00000000000000000000	4.00000000000000000000	4.00000000000000000000	4.00000000000000000000	4.00000000000000000000	4.00000000000000000000	4.00000000000000000000	4.00000000000000000000	4.00000000000000000000	4.00000000000000000000	4.00000000000000000000	4.00000000000000000000	4.00000000000000000000	4.00000000000000000000
41.00000000000000000000	0.00000000000000000000	4226.15380859375000000000	4245.64111328125000000000	4168.71777343750000000000	4237.94873046875000000000	4205.12792968750000000000	4192.82031250000000000000	4164.10253906250000000000	4301.02539062500000000000	4252.30761718750000000000	4194.87158203125000000000	4243.58984375000000000000	4214.35888671875000000000	4269.23046875000000000000	4222.05126953125000000000	0.00000000000000000000	10248.00000000000000000000	10228.00000000000000000000	0.00000000000000000000	0.00000000000000000000	0.00000000000000000000	2166.00000000000000000000	446.00000000000000000000	4.00000000000000000000	4.00000000000000000000	4.00000000000000000000	4.00000000000000000000	4.00000000000000000000	4.00000000000000000000	4.00000000000000000000	4.00000000000000000000	4.00000000000000000000	4.00000000000000000000	4.00000000000000000000	4.00000000000000000000	4.00000000000000000000	4.00000000000000000000	4.00000000000000000000	4.00000000000000000000
42.00000000000000000000	0.00000000000000000000	4218.46142578125000000000	4225.64111328125000000000	4184.10253906250000000000	4228.20507812500000000000	4177.94873046875000000000	4168.71777343750000000000	4141.02539062500000000000	4282.05126953125000000000	4231.28173828125000000000	4179.48730468750000000000	4226.66650390625000000000	4203.07666015625000000000	4252.82031250000000000000	4216.41015625000000000000	0.00000000000000000000	10248.00000000000000000000	10228.00000000000000000000	0.00000000000000000000	0.00000000000000000000	0.00000000000000000000	2166.00000000000000000000	454.00000000000000000000	4.00000000000000000000	4.00000000000000000000	4.00000000000000000000	4.00000000000000000000	4.00000000000000000000	4.00000000000000000000	4.00000000000000000000	4.00000000000000000000	4.00000000000000000000	4.00000000000000000000	4.00000000000000000000	4.00000000000000000000	4.00000000000000000000	4.00000000000000000000	4.00000000000000000000	4.00000000000000000000
43.00000000000000000000	0.00000000000000000000	4233.33300781250000000000	4252.30761718750000000000	4178.46142578125000000000	4236.41015625000000000000	4211.79492187500000000000	4209.23046875000000000000	4175.89746093750000000000	4296.41015625000000000000	4251.28173828125000000000	4210.76904296875000000000	4234.87158203125000000000	4205.12792968750000000000	4268.71777343750000000000	4223.07666015625000000000	0.00000000000000000000	10248.00000000000000000000	10227.00000000000000000000	0.00000000000000000000	0.00000000000000000000	0.00000000000000000000	2166.00000000000000000000	462.00000000000000000000	4.00000000000000000000	4.00000000000000000000	4.00000000000000000000	4.00000000000000000000	4.00000000000000000000	4.00000000000000000000	4.00000000000000000000	4.00000000000000000000	4.00000000000000000000	4.00000000000000000000	4.00000000000000000000	4.00000000000000000000	4.00000000000000000000	4.00000000000000000000	4.00000000000000000000	4.00000000000000000000
44.00000000000000000000	0.00000000000000000000	4219.48730468750000000000	4241.02539062500000000000	4172.30761718750000000000	4223.58984375000000000000	4209.74365234375000000000	4210.25634765625000000000	4180.00000000000000000000	4287.17919921875000000000	4247.17919921875000000000	4213.33300781250000000000	4209.74365234375000000000	4184.61523437500000000000	4244.10253906250000000000	4196.92285156250000000000	0.00000000000000000000	10248.00000000000000000000	10227.00000000000000000000	0.00000000000000000000	0.00000000000000000000	0.00000000000000000000	2166.00000000000000000000	470.00000000000000000000	4.00000000000000000000	4.00000000000000000000	4.00000000000000000000	4.00000000000000000000	4.00000000000000000000	4.00000000000000000000	4.00000000000000000000	4.00000000000000000000	4.00000000000000000000	4.00000000000000000000	4.00000000000000000000	4.00000000000000000000	4.00000000000000000000	4.00000000000000000000	4.00000000000000000000	4.00000000000000000000
45.00000000000000000000	0.00000000000000000000	4212.30761718750000000000	4226.15380859375000000000	4182.05126953125000000000	4215.89746093750000000000	4189.23046875000000000000	4192.30761718750000000000	4161.02539062500000000000	4272.82031250000000000000	4228.71777343750000000000	4190.76904296875000000000	4192.82031250000000000000	4173.84619140625000000000	4224.61523437500000000000	4184.10253906250000000000	0.00000000000000000000	10251.00000000000000000000	10227.00000000000000000000	0.00000000000000000000	0.00000000000000000000	0.00000000000000000000	2166.00000000000000000000	477.00000000000000000000	4.00000000000000000000	4.00000000000000000000	4.00000000000000000000	4.00000000000000000000	4.00000000000000000000	4.00000000000000000000	4.00000000000000000000	4.00000000000000000000	4.00000000000000000000	4.00000000000000000000	4.00000000000000000000	4.00000000000000000000	4.00000000000000000000	4.00000000000000000000	4.00000000000000000000	4.00000000000000000000
46.00000000000000000000	0.00000000000000000000	4252.30761718750000000000	4270.25634765625000000000	4175.38427734375000000000	4250.76904296875000000000	4220.51269531250000000000	4219.48730468750000000000	4177.43603515625000000000	4305.12792968750000000000	4257.94873046875000000000	4217.43603515625000000000	4251.28173828125000000000	4216.41015625000000000000	4285.64111328125000000000	4235.38427734375000000000	0.00000000000000000000	10251.00000000000000000000	10227.00000000000000000000	0.00000000000000000000	0.00000000000000000000	0.00000000000000000000	2166.00000000000000000000	484.00000000000000000000	4.00000000000000000000	4.00000000000000000000	4.00000000000000000000	4.00000000000000000000	4.00000000000000000000	4.00000000000000000000	4.00000000000000000000	4.00000000000000000000	4.00000000000000000000	4.00000000000000000000	4.00000000000000000000	4.00000000000000000000	4.00000000000000000000	4.00000000000000000000	4.00000000000000000000	4.00000000000000000000
47.00000000000000000000	0.00000000000000000000	4234.87158203125000000000	4235.38427734375000000000	4183.07666015625000000000	4231.28173828125000000000	4183.58984375000000000000	4184.10253906250000000000	4151.28173828125000000000	4279.48730468750000000000	4229.23046875000000000000	4192.30761718750000000000	4232.82031250000000000000	4198.46142578125000000000	4267.69238281250000000000	4221.02539062500000000000	0.00000000000000000000	10247.00000000000000000000	10226.00000000000000000000	0.00000000000000000000	0.00000000000000000000	0.00000000000000000000	2166.00000000000000000000	492.00000000000000000000	4.00000000000000000000	4.00000000000000000000	4.00000000000000000000	4.00000000000000000000	4.00000000000000000000	4.00000000000000000000	4.00000000000000000000	4.00000000000000000000	4.00000000000000000000	4.00000000000000000000	4.00000000000000000000	4.00000000000000000000	4.00000000000000000000	4.00000000000000000000	4.00000000000000000000	4.00000000000000000000
48.00000000000000000000	0.00000000000000000000	4234.35888671875000000000	4238.97412109375000000000	4178.97412109375000000000	4229.23046875000000000000	4196.92285156250000000000	4202.05126953125000000000	4178.46142578125000000000	4303.58984375000000000000	4259.48730468750000000000	4214.35888671875000000000	4242.05126953125000000000	4213.84619140625000000000	4271.79492187500000000000	4221.53857421875000000000	0.00000000000000000000	10247.00000000000000000000	10226.00000000000000000000	0.00000000000000000000	0.00000000000000000000	0.00000000000000000000	2166.00000000000000000000	499.00000000000000000000	4.00000000000000000000	4.00000000000000000000	4.00000000000000000000	4.00000000000000000000	4.00000000000000000000	4.00000000000000000000	4.00000000000000000000	4.00000000000000000000	4.00000000000000000000	4.00000000000000000000	4.00000000000000000000	4.00000000000000000000	4.00000000000000000000	4.00000000000000000000	4.00000000000000000000	4.00000000000000000000
49.00000000000000000000	0.00000000000000000000	4225.64111328125000000000	4237.43603515625000000000	4179.48730468750000000000	4222.56396484375000000000	4203.07666015625000000000	4213.33300781250000000000	4190.25634765625000000000	4316.41015625000000000000	4278.46142578125000000000	4232.30761718750000000000	4242.05126953125000000000	4223.07666015625000000000	4263.07666015625000000000	4217.94873046875000000000	0.00000000000000000000	10244.00000000000000000000	10224.00000000000000000000	0.00000000000000000000	0.00000000000000000000	0.00000000000000000000	2166.00000000000000000000	508.00000000000000000000	4.00000000000000000000	4.00000000000000000000	4.00000000000000000000	4.00000000000000000000	4.00000000000000000000	4.00000000000000000000	4.00000000000000000000	4.00000000000000000000	4.00000000000000000000	4.00000000000000000000	4.00000000000000000000	4.00000000000000000000	4.00000000000000000000	4.00000000000000000000	4.00000000000000000000	4.00000000000000000000
50.00000000000000000000	0.00000000000000000000	4211.28173828125000000000	4215.89746093750000000000	4184.10253906250000000000	4209.23046875000000000000	4185.64111328125000000000	4194.87158203125000000000	4169.23046875000000000000	4288.20507812500000000000	4244.61523437500000000000	4206.66650390625000000000	4217.94873046875000000000	4198.46142578125000000000	4239.48730468750000000000	4200.00000000000000000000	0.00000000000000000000	10244.00000000000000000000	10224.00000000000000000000	0.00000000000000000000	0.00000000000000000000	0.00000000000000000000	2166.00000000000000000000	515.00000000000000000000	4.00000000000000000000	4.00000000000000000000	4.00000000000000000000	4.00000000000000000000	4.00000000000000000000	4.00000000000000000000	4.00000000000000000000	4.00000000000000000000	4.00000000000000000000	4.00000000000000000000	4.00000000000000000000	4.00000000000000000000	4.00000000000000000000	4.00000000000000000000	4.00000000000000000000	4.00000000000000000000
51.00000000000000000000	0.00000000000000000000	4241.02539062500000000000	4253.84619140625000000000	4163.07666015625000000000	4238.46142578125000000000	4222.05126953125000000000	4221.02539062500000000000	4184.10253906250000000000	4302.56396484375000000000	4252.82031250000000000000	4216.41015625000000000000	4246.15380859375000000000	4212.30761718750000000000	4281.53857421875000000000	4224.10253906250000000000	0.00000000000000000000	10244.00000000000000000000	10223.00000000000000000000	0.00000000000000000000	0.00000000000000000000	0.00000000000000000000	2166.00000000000000000000	523.00000000000000000000	4.00000000000000000000	4.00000000000000000000	4.00000000000000000000	4.00000000000000000000	4.00000000000000000000	4.00000000000000000000	4.00000000000000000000	4.00000000000000000000	4.00000000000000000000	4.00000000000000000000	4.00000000000000000000	4.00000000000000000000	4.00000000000000000000	4.00000000000000000000	4.00000000000000000000	4.00000000000000000000
52.00000000000000000000	0.00000000000000000000	4223.07666015625000000000	4233.33300781250000000000	4171.79492187500000000000	4223.07666015625000000000	4193.84619140625000000000	4194.35888671875000000000	4158.97412109375000000000	4267.17919921875000000000	4213.84619140625000000000	4178.97412109375000000000	4212.30761718750000000000	4188.20507812500000000000	4253.84619140625000000000	4203.07666015625000000000	0.00000000000000000000	10244.00000000000000000000	10223.00000000000000000000	0.00000000000000000000	0.00000000000000000000	0.00000000000000000000	2166.00000000000000000000	531.00000000000000000000	4.00000000000000000000	4.00000000000000000000	4.00000000000000000000	4.00000000000000000000	4.00000000000000000000	4.00000000000000000000	4.00000000000000000000	4.00000000000000000000	4.00000000000000000000	4.00000000000000000000	4.00000000000000000000	4.00000000000000000000	4.00000000000000000000	4.00000000000000000000	4.00000000000000000000	4.00000000000000000000
53.00000000000000000000	0.00000000000000000000	4227.69238281250000000000	4243.07666015625000000000	4176.41015625000000000000	4226.66650390625000000000	4197.94873046875000000000	4202.56396484375000000000	4174.87158203125000000000	4288.71777343750000000000	4236.92285156250000000000	4189.74365234375000000000	4225.12792968750000000000	4205.12792968750000000000	4258.97412109375000000000	4214.35888671875000000000	0.00000000000000000000	10245.00000000000000000000	10221.00000000000000000000	0.00000000000000000000	0.00000000000000000000	0.00000000000000000000	2166.00000000000000000000	539.00000000000000000000	4.00000000000000000000	4.00000000000000000000	4.00000000000000000000	4.00000000000000000000	4.00000000000000000000	4.00000000000000000000	4.00000000000000000000	4.00000000000000000000	4.00000000000000000000	4.00000000000000000000	4.00000000000000000000	4.00000000000000000000	4.00000000000000000000	4.00000000000000000000	4.00000000000000000000	4.00000000000000000000
54.00000000000000000000	0.00000000000000000000	4224.61523437500000000000	4237.43603515625000000000	4170.76904296875000000000	4225.64111328125000000000	4195.38427734375000000000	4197.94873046875000000000	4175.38427734375000000000	4314.87158203125000000000	4264.61523437500000000000	4211.28173828125000000000	4233.33300781250000000000	4213.33300781250000000000	4257.43603515625000000000	4216.41015625000000000000	0.00000000000000000000	10245.00000000000000000000	10221.00000000000000000000	0.00000000000000000000	0.00000000000000000000	0.00000000000000000000	2166.00000000000000000000	546.00000000000000000000	4.00000000000000000000	4.00000000000000000000	4.00000000000000000000	4.00000000000000000000	4.00000000000000000000	4.00000000000000000000	4.00000000000000000000	4.00000000000000000000	4.00000000000000000000	4.00000000000000000000	4.00000000000000000000	4.00000000000000000000	4.00000000000000000000	4.00000000000000000000	4.00000000000000000000	4.00000000000000000000
55.00000000000000000000	0.00000000000000000000	4197.43603515625000000000	4208.71777343750000000000	4178.46142578125000000000	4206.66650390625000000000	4174.87158203125000000000	4177.94873046875000000000	4156.92285156250000000000	4284.10253906250000000000	4232.30761718750000000000	4187.17919921875000000000	4193.84619140625000000000	4178.97412109375000000000	4215.38427734375000000000	4183.07666015625000000000	0.00000000000000000000	10244.00000000000000000000	10226.00000000000000000000	0.00000000000000000000	0.00000000000000000000	0.00000000000000000000	2166.00000000000000000000	554.00000000000000000000	4.00000000000000000000	4.00000000000000000000	4.00000000000000000000	4.00000000000000000000	4.00000000000000000000	4.00000000000000000000	4.00000000000000000000	4.00000000000000000000	4.00000000000000000000	4.00000000000000000000	4.00000000000000000000	4.00000000000000000000	4.00000000000000000000	4.00000000000000000000	4.00000000000000000000	4.00000000000000000000
56.00000000000000000000	0.00000000000000000000	4231.79492187500000000000	4259.48730468750000000000	4173.33300781250000000000	4239.48730468750000000000	4227.17919921875000000000	4223.07666015625000000000	4194.35888671875000000000	4297.43603515625000000000	4252.82031250000000000000	4209.74365234375000000000	4225.12792968750000000000	4198.46142578125000000000	4251.28173828125000000000	4202.56396484375000000000	0.00000000000000000000	10244.00000000000000000000	10226.00000000000000000000	0.00000000000000000000	0.00000000000000000000	0.00000000000000000000	2166.00000000000000000000	562.00000000000000000000	4.00000000000000000000	4.00000000000000000000	4.00000000000000000000	4.00000000000000000000	4.00000000000000000000	4.00000000000000000000	4.00000000000000000000	4.00000000000000000000	4.00000000000000000000	4.00000000000000000000	4.00000000000000000000	4.00000000000000000000	4.00000000000000000000	4.00000000000000000000	4.00000000000000000000	4.00000000000000000000
57.00000000000000000000	0.00000000000000000000	4234.87158203125000000000	4246.15380859375000000000	4183.58984375000000000000	4232.30761718750000000000	4203.07666015625000000000	4196.92285156250000000000	4169.23046875000000000000	4268.20507812500000000000	4227.69238281250000000000	4190.25634765625000000000	4209.23046875000000000000	4181.53857421875000000000	4244.61523437500000000000	4193.84619140625000000000	0.00000000000000000000	10245.00000000000000000000	10228.00000000000000000000	0.00000000000000000000	0.00000000000000000000	0.00000000000000000000	2166.00000000000000000000	570.00000000000000000000	4.00000000000000000000	4.00000000000000000000	4.00000000000000000000	4.00000000000000000000	4.00000000000000000000	4.00000000000000000000	4.00000000000000000000	4.00000000000000000000	4.00000000000000000000	4.00000000000000000000	4.00000000000000000000	4.00000000000000000000	4.00000000000000000000	4.00000000000000000000	4.00000000000000000000	4.00000000000000000000
58.00000000000000000000	0.00000000000000000000	4234.87158203125000000000	4240.00000000000000000000	4176.41015625000000000000	4231.79492187500000000000	4194.87158203125000000000	4191.79492187500000000000	4165.12792968750000000000	4276.41015625000000000000	4232.30761718750000000000	4192.30761718750000000000	4225.12792968750000000000	4196.92285156250000000000	4263.07666015625000000000	4213.33300781250000000000	0.00000000000000000000	10245.00000000000000000000	10228.00000000000000000000	0.00000000000000000000	0.00000000000000000000	0.00000000000000000000	2166.00000000000000000000	578.00000000000000000000	4.00000000000000000000	4.00000000000000000000	4.00000000000000000000	4.00000000000000000000	4.00000000000000000000	4.00000000000000000000	4.00000000000000000000	4.00000000000000000000	4.00000000000000000000	4.00000000000000000000	4.00000000000000000000	4.00000000000000000000	4.00000000000000000000	4.00000000000000000000	4.00000000000000000000	4.00000000000000000000
59.00000000000000000000	0.00000000000000000000	4227.17919921875000000000	4231.79492187500000000000	4165.12792968750000000000	4232.30761718750000000000	4193.84619140625000000000	4193.84619140625000000000	4167.17919921875000000000	4298.46142578125000000000	4252.30761718750000000000	4203.58984375000000000000	4245.12792968750000000000	4218.97412109375000000000	4276.92285156250000000000	4228.20507812500000000000	0.00000000000000000000	10247.00000000000000000000	10231.00000000000000000000	0.00000000000000000000	0.00000000000000000000	0.00000000000000000000	2166.00000000000000000000	587.00000000000000000000	4.00000000000000000000	4.00000000000000000000	4.00000000000000000000	4.00000000000000000000	4.00000000000000000000	4.00000000000000000000	4.00000000000000000000	4.00000000000000000000	4.00000000000000000000	4.00000000000000000000	4.00000000000000000000	4.00000000000000000000	4.00000000000000000000	4.00000000000000000000	4.00000000000000000000	4.00000000000000000000
60.00000000000000000000	0.00000000000000000000	4202.56396484375000000000	4191.28173828125000000000	4178.46142578125000000000	4201.02539062500000000000	4158.97412109375000000000	4163.58984375000000000000	4142.05126953125000000000	4270.25634765625000000000	4223.58984375000000000000	4174.35888671875000000000	4197.94873046875000000000	4187.69238281250000000000	4234.87158203125000000000	4195.38427734375000000000	0.00000000000000000000	10247.00000000000000000000	10231.00000000000000000000	0.00000000000000000000	0.00000000000000000000	0.00000000000000000000	2166.00000000000000000000	594.00000000000000000000	4.00000000000000000000	4.00000000000000000000	4.00000000000000000000	4.00000000000000000000	4.00000000000000000000	4.00000000000000000000	4.00000000000000000000	4.00000000000000000000	4.00000000000000000000	4.00000000000000000000	4.00000000000000000000	4.00000000000000000000	4.00000000000000000000	4.00000000000000000000	4.00000000000000000000	4.00000000000000000000
61.00000000000000000000	0.00000000000000000000	4227.69238281250000000000	4230.76904296875000000000	4172.30761718750000000000	4210.25634765625000000000	4205.64111328125000000000	4208.71777343750000000000	4181.02539062500000000000	4292.30761718750000000000	4251.28173828125000000000	4203.07666015625000000000	4207.17919921875000000000	4204.10253906250000000000	4257.43603515625000000000	4209.23046875000000000000	0.00000000000000000000	10247.00000000000000000000	10231.00000000000000000000	0.00000000000000000000	0.00000000000000000000	0.00000000000000000000	2166.00000000000000000000	603.00000000000000000000	4.00000000000000000000	4.00000000000000000000	4.00000000000000000000	4.00000000000000000000	4.00000000000000000000	4.00000000000000000000	4.00000000000000000000	4.00000000000000000000	4.00000000000000000000	4.00000000000000000000	4.00000000000000000000	4.00000000000000000000	4.00000000000000000000	4.00000000000000000000	4.00000000000000000000	4.00000000000000000000
62.00000000000000000000	0.00000000000000000000	4216.41015625000000000000	4217.94873046875000000000	4178.46142578125000000000	4192.82031250000000000000	4202.05126953125000000000	4205.64111328125000000000	4178.46142578125000000000	4273.33300781250000000000	4231.28173828125000000000	4188.71777343750000000000	4171.79492187500000000000	4185.12792968750000000000	4233.84619140625000000000	4187.69238281250000000000	0.00000000000000000000	10247.00000000000000000000	10231.00000000000000000000	0.00000000000000000000	0.00000000000000000000	0.00000000000000000000	2166.00000000000000000000	610.00000000000000000000	4.00000000000000000000	4.00000000000000000000	4.00000000000000000000	4.00000000000000000000	4.00000000000000000000	4.00000000000000000000	4.00000000000000000000	4.00000000000000000000	4.00000000000000000000	4.00000000000000000000	4.00000000000000000000	4.00000000000000000000	4.00000000000000000000	4.00000000000000000000	4.00000000000000000000	4.00000000000000000000
63.00000000000000000000	0.00000000000000000000	4218.46142578125000000000	4213.33300781250000000000	4173.84619140625000000000	4190.76904296875000000000	4202.56396484375000000000	4200.51269531250000000000	4175.38427734375000000000	4268.20507812500000000000	4221.02539062500000000000	4175.38427734375000000000	4163.58984375000000000000	4181.53857421875000000000	4237.43603515625000000000	4186.15380859375000000000	0.00000000000000000000	10250.00000000000000000000	10231.00000000000000000000	0.00000000000000000000	0.00000000000000000000	0.00000000000000000000	2166.00000000000000000000	618.00000000000000000000	4.00000000000000000000	4.00000000000000000000	4.00000000000000000000	4.00000000000000000000	4.00000000000000000000	4.00000000000000000000	4.00000000000000000000	4.00000000000000000000	4.00000000000000000000	4.00000000000000000000	4.00000000000000000000	4.00000000000000000000	4.00000000000000000000	4.00000000000000000000	4.00000000000000000000	4.00000000000000000000
64.00000000000000000000	0.00000000000000000000	4231.28173828125000000000	4225.64111328125000000000	4159.48730468750000000000	4203.07666015625000000000	4211.79492187500000000000	4198.46142578125000000000	4167.69238281250000000000	4280.51269531250000000000	4231.79492187500000000000	4180.00000000000000000000	4186.66650390625000000000	4201.02539062500000000000	4268.71777343750000000000	4209.23046875000000000000	1133.00000000000000000000	10250.00000000000000000000	10231.00000000000000000000	0.00000000000000000000	0.00000000000000000000	0.00000000000000000000	2166.00000000000000000000	626.00000000000000000000	4.00000000000000000000	4.00000000000000000000	4.00000000000000000000	4.00000000000000000000	4.00000000000000000000	4.00000000000000000000	4.00000000000000000000	4.00000000000000000000	4.00000000000000000000	4.00000000000000000000	4.00000000000000000000	4.00000000000000000000	4.00000000000000000000	4.00000000000000000000	4.00000000000000000000	4.00000000000000000000
65.00000000000000000000	0.00000000000000000000	4208.20507812500000000000	4189.23046875000000000000	4178.97412109375000000000	4185.64111328125000000000	4171.79492187500000000000	4161.02539062500000000000	4135.38427734375000000000	4259.48730468750000000000	4202.05126953125000000000	4151.28173828125000000000	4158.46142578125000000000	4187.69238281250000000000	4234.35888671875000000000	4189.74365234375000000000	2668.00000000000000000000	10251.00000000000000000000	10230.00000000000000000000	0.00000000000000000000	0.00000000000000000000	0.00000000000000000000	2166.00000000000000000000	633.00000000000000000000	4.00000000000000000000	4.00000000000000000000	4.00000000000000000000	4.00000000000000000000	4.00000000000000000000	4.00000000000000000000	4.00000000000000000000	4.00000000000000000000	4.00000000000000000000	4.00000000000000000000	4.00000000000000000000	4.00000000000000000000	4.00000000000000000000	4.00000000000000000000	4.00000000000000000000	4.00000000000000000000
66.00000000000000000000	0.00000000000000000000	4223.07666015625000000000	4213.33300781250000000000	4178.97412109375000000000	4206.66650390625000000000	4204.10253906250000000000	4195.38427734375000000000	4174.35888671875000000000	4295.38427734375000000000	4243.58984375000000000000	4187.69238281250000000000	4184.61523437500000000000	4216.92285156250000000000	4247.17919921875000000000	4201.53857421875000000000	3003.00000000000000000000	10251.00000000000000000000	10230.00000000000000000000	0.00000000000000000000	0.00000000000000000000	0.00000000000000000000	2166.00000000000000000000	641.00000000000000000000	4.00000000000000000000	4.00000000000000000000	4.00000000000000000000	4.00000000000000000000	4.00000000000000000000	4.00000000000000000000	4.00000000000000000000	4.00000000000000000000	4.00000000000000000000	4.00000000000000000000	4.00000000000000000000	4.00000000000000000000	4.00000000000000000000	4.00000000000000000000	4.00000000000000000000	4.00000000000000000000
67.00000000000000000000	0.00000000000000000000	4205.12792968750000000000	4196.41015625000000000000	4179.48730468750000000000	4193.33300781250000000000	4197.43603515625000000000	4187.69238281250000000000	4169.74365234375000000000	4278.97412109375000000000	4241.53857421875000000000	4186.66650390625000000000	4160.51269531250000000000	4197.43603515625000000000	4220.00000000000000000000	4175.89746093750000000000	3513.00000000000000000000	10249.00000000000000000000	10227.00000000000000000000	0.00000000000000000000	0.00000000000000000000	0.00000000000000000000	2166.00000000000000000000	649.00000000000000000000	4.00000000000000000000	4.00000000000000000000	4.00000000000000000000	4.00000000000000000000	4.00000000000000000000	4.00000000000000000000	4.00000000000000000000	4.00000000000000000000	4.00000000000000000000	4.00000000000000000000	4.00000000000000000000	4.00000000000000000000	4.00000000000000000000	4.00000000000000000000	4.00000000000000000000	4.00000000000000000000
68.00000000000000000000	0.00000000000000000000	4206.15380859375000000000	4200.00000000000000000000	4182.56396484375000000000	4192.82031250000000000000	4192.82031250000000000000	4183.58984375000000000000	4161.02539062500000000000	4264.61523437500000000000	4227.69238281250000000000	4175.89746093750000000000	4152.82031250000000000000	4186.15380859375000000000	4218.97412109375000000000	4171.28173828125000000000	3524.00000000000000000000	10249.00000000000000000000	10227.00000000000000000000	0.00000000000000000000	0.00000000000000000000	0.00000000000000000000	2166.00000000000000000000	657.00000000000000000000	4.00000000000000000000	4.00000000000000000000	4.00000000000000000000	4.00000000000000000000	4.00000000000000000000	4.00000000000000000000	4.00000000000000000000	4.00000000000000000000	4.00000000000000000000	4.00000000000000000000	4.00000000000000000000	4.00000000000000000000	4.00000000000000000000	4.00000000000000000000	4.00000000000000000000	4.00000000000000000000
69.00000000000000000000	0.00000000000000000000	4239.48730468750000000000	4237.43603515625000000000	4172.82031250000000000000	4224.10253906250000000000	4211.79492187500000000000	4199.48730468750000000000	4168.20507812500000000000	4275.38427734375000000000	4235.38427734375000000000	4185.64111328125000000000	4188.71777343750000000000	4211.28173828125000000000	4258.46142578125000000000	4203.58984375000000000000	3309.00000000000000000000	10247.00000000000000000000	10226.00000000000000000000	0.00000000000000000000	0.00000000000000000000	0.00000000000000000000	2166.00000000000000000000	666.00000000000000000000	4.00000000000000000000	4.00000000000000000000	4.00000000000000000000	4.00000000000000000000	4.00000000000000000000	4.00000000000000000000	4.00000000000000000000	4.00000000000000000000	4.00000000000000000000	4.00000000000000000000	4.00000000000000000000	4.00000000000000000000	4.00000000000000000000	4.00000000000000000000	4.00000000000000000000	4.00000000000000000000
70.00000000000000000000	0.00000000000000000000	4224.10253906250000000000	4207.69238281250000000000	4179.48730468750000000000	4208.71777343750000000000	4180.51269531250000000000	4167.17919921875000000000	4138.97412109375000000000	4243.07666015625000000000	4201.53857421875000000000	4155.38427734375000000000	4163.58984375000000000000	4191.79492187500000000000	4230.76904296875000000000	4186.66650390625000000000	3126.00000000000000000000	10247.00000000000000000000	10226.00000000000000000000	0.00000000000000000000	0.00000000000000000000	0.00000000000000000000	2166.00000000000000000000	674.00000000000000000000	4.00000000000000000000	4.00000000000000000000	4.00000000000000000000	4.00000000000000000000	4.00000000000000000000	4.00000000000000000000	4.00000000000000000000	4.00000000000000000000	4.00000000000000000000	4.00000000000000000000	4.00000000000000000000	4.00000000000000000000	4.00000000000000000000	4.00000000000000000000	4.00000000000000000000	4.00000000000000000000
71.00000000000000000000	0.00000000000000000000	4229.74365234375000000000	4220.51269531250000000000	4172.82031250000000000000	4212.30761718750000000000	4205.64111328125000000000	4191.28173828125000000000	4165.64111328125000000000	4283.07666015625000000000	4244.61523437500000000000	4192.82031250000000000000	4192.30761718750000000000	4218.97412109375000000000	4249.23046875000000000000	4203.58984375000000000000	3168.00000000000000000000	10244.00000000000000000000	10225.00000000000000000000	0.00000000000000000000	0.00000000000000000000	0.00000000000000000000	2166.00000000000000000000	682.00000000000000000000	4.00000000000000000000	4.00000000000000000000	4.00000000000000000000	4.00000000000000000000	4.00000000000000000000	4.00000000000000000000	4.00000000000000000000	4.00000000000000000000	4.00000000000000000000	4.00000000000000000000	4.00000000000000000000	4.00000000000000000000	4.00000000000000000000	4.00000000000000000000	4.00000000000000000000	4.00000000000000000000
72.00000000000000000000	0.00000000000000000000	4209.23046875000000000000	4195.89746093750000000000	4177.94873046875000000000	4193.84619140625000000000	4182.56396484375000000000	4176.92285156250000000000	4160.00000000000000000000	4284.10253906250000000000	4242.56396484375000000000	4193.84619140625000000000	4185.12792968750000000000	4214.87158203125000000000	4231.28173828125000000000	4192.30761718750000000000	3320.00000000000000000000	10244.00000000000000000000	10225.00000000000000000000	0.00000000000000000000	0.00000000000000000000	0.00000000000000000000	2166.00000000000000000000	690.00000000000000000000	4.00000000000000000000	4.00000000000000000000	4.00000000000000000000	4.00000000000000000000	4.00000000000000000000	4.00000000000000000000	4.00000000000000000000	4.00000000000000000000	4.00000000000000000000	4.00000000000000000000	4.00000000000000000000	4.00000000000000000000	4.00000000000000000000	4.00000000000000000000	4.00000000000000000000	4.00000000000000000000
73.00000000000000000000	0.00000000000000000000	4206.15380859375000000000	4196.41015625000000000000	4181.53857421875000000000	4191.28173828125000000000	4180.00000000000000000000	4181.53857421875000000000	4157.94873046875000000000	4262.05126953125000000000	4221.53857421875000000000	4175.89746093750000000000	4171.79492187500000000000	4199.48730468750000000000	4222.05126953125000000000	4183.58984375000000000000	2856.00000000000000000000	10241.00000000000000000000	10224.00000000000000000000	0.00000000000000000000	0.00000000000000000000	0.00000000000000000000	2166.00000000000000000000	698.00000000000000000000	4.00000000000000000000	4.00000000000000000000	4.00000000000000000000	4.00000000000000000000	4.00000000000000000000	4.00000000000000000000	4.00000000000000000000	4.00000000000000000000	4.00000000000000000000	4.00000000000000000000	4.00000000000000000000	4.00000000000000000000	4.00000000000000000000	4.00000000000000000000	4.00000000000000000000	4.00000000000000000000
74.00000000000000000000	0.00000000000000000000	4230.25634765625000000000	4238.97412109375000000000	4169.23046875000000000000	4213.84619140625000000000	4226.66650390625000000000	4222.56396484375000000000	4180.00000000000000000000	4271.79492187500000000000	4241.53857421875000000000	4197.43603515625000000000	4184.61523437500000000000	4199.48730468750000000000	4247.69238281250000000000	4196.41015625000000000000	3563.00000000000000000000	10241.00000000000000000000	10224.00000000000000000000	0.00000000000000000000	0.00000000000000000000	0.00000000000000000000	2166.00000000000000000000	706.00000000000000000000	4.00000000000000000000	4.00000000000000000000	4.00000000000000000000	4.00000000000000000000	4.00000000000000000000	4.00000000000000000000	4.00000000000000000000	4.00000000000000000000	4.00000000000000000000	4.00000000000000000000	4.00000000000000000000	4.00000000000000000000	4.00000000000000000000	4.00000000000000000000	4.00000000000000000000	4.00000000000000000000
75.00000000000000000000	0.00000000000000000000	4197.43603515625000000000	4194.35888671875000000000	4178.97412109375000000000	4185.12792968750000000000	4187.69238281250000000000	4185.12792968750000000000	4149.74365234375000000000	4236.41015625000000000000	4200.00000000000000000000	4165.64111328125000000000	4134.35888671875000000000	4155.38427734375000000000	4204.10253906250000000000	4157.43603515625000000000	3098.00000000000000000000	10240.00000000000000000000	10223.00000000000000000000	0.00000000000000000000	0.00000000000000000000	0.00000000000000000000	2166.00000000000000000000	714.00000000000000000000	4.00000000000000000000	4.00000000000000000000	4.00000000000000000000	4.00000000000000000000	4.00000000000000000000	4.00000000000000000000	4.00000000000000000000	4.00000000000000000000	4.00000000000000000000	4.00000000000000000000	4.00000000000000000000	4.00000000000000000000	4.00000000000000000000	4.00000000000000000000	4.00000000000000000000	4.00000000000000000000
76.00000000000000000000	0.00000000000000000000	4202.56396484375000000000	4200.51269531250000000000	4167.69238281250000000000	4194.35888671875000000000	4192.30761718750000000000	4189.74365234375000000000	4163.07666015625000000000	4267.17919921875000000000	4221.02539062500000000000	4175.89746093750000000000	4165.12792968750000000000	4184.61523437500000000000	4229.23046875000000000000	4180.00000000000000000000	3499.00000000000000000000	10240.00000000000000000000	10223.00000000000000000000	0.00000000000000000000	0.00000000000000000000	0.00000000000000000000	2166.00000000000000000000	722.00000000000000000000	4.00000000000000000000	4.00000000000000000000	4.00000000000000000000	4.00000000000000000000	4.00000000000000000000	4.00000000000000000000	4.00000000000000000000	4.00000000000000000000	4.00000000000000000000	4.00000000000000000000	4.00000000000000000000	4.00000000000000000000	4.00000000000000000000	4.00000000000000000000	4.00000000000000000000	4.00000000000000000000
77.00000000000000000000	0.00000000000000000000	4197.94873046875000000000	4192.82031250000000000000	4167.17919921875000000000	4196.92285156250000000000	4177.94873046875000000000	4170.25634765625000000000	4149.23046875000000000000	4275.89746093750000000000	4225.64111328125000000000	4170.76904296875000000000	4179.48730468750000000000	4199.48730468750000000000	4228.20507812500000000000	4189.74365234375000000000	3186.00000000000000000000	10239.00000000000000000000	10224.00000000000000000000	0.00000000000000000000	0.00000000000000000000	0.00000000000000000000	2166.00000000000000000000	730.00000000000000000000	4.00000000000000000000	4.00000000000000000000	4.00000000000000000000	4.00000000000000000000	4.00000000000000000000	4.00000000000000000000	4.00000000000000000000	4.00000000000000000000	4.00000000000000000000	4.00000000000000000000	4.00000000000000000000	4.00000000000000000000	4.00000000000000000000	4.00000000000000000000	4.00000000000000000000	4.00000000000000000000
78.00000000000000000000	0.00000000000000000000	4190.25634765625000000000	4185.12792968750000000000	4182.05126953125000000000	4190.76904296875000000000	4168.71777343750000000000	4161.53857421875000000000	4144.61523437500000000000	4257.43603515625000000000	4207.69238281250000000000	4160.00000000000000000000	4164.10253906250000000000	4183.07666015625000000000	4205.12792968750000000000	4173.84619140625000000000	3563.00000000000000000000	10239.00000000000000000000	10224.00000000000000000000	0.00000000000000000000	0.00000000000000000000	0.00000000000000000000	2166.00000000000000000000	738.00000000000000000000	4.00000000000000000000	4.00000000000000000000	4.00000000000000000000	4.00000000000000000000	4.00000000000000000000	4.00000000000000000000	4.00000000000000000000	4.00000000000000000000	4.00000000000000000000	4.00000000000000000000	4.00000000000000000000	4.00000000000000000000	4.00000000000000000000	4.00000000000000000000	4.00000000000000000000	4.00000000000000000000
79.00000000000000000000	0.00000000000000000000	4216.41015625000000000000	4218.97412109375000000000	4172.30761718750000000000	4204.61523437500000000000	4210.76904296875000000000	4202.05126953125000000000	4180.51269531250000000000	4272.30761718750000000000	4233.84619140625000000000	4193.84619140625000000000	4180.51269531250000000000	4192.82031250000000000000	4225.64111328125000000000	4182.05126953125000000000	3098.00000000000000000000	10241.00000000000000000000	10226.00000000000000000000	0.00000000000000000000	0.00000000000000000000	0.00000000000000000000	2166.00000000000000000000	747.00000000000000000000	4.00000000000000000000	4.00000000000000000000	4.00000000000000000000	4.00000000000000000000	4.00000000000000000000	4.00000000000000000000	4.00000000000000000000	4.00000000000000000000	4.00000000000000000000	4.00000000000000000000	4.00000000000000000000	4.00000000000000000000	4.00000000000000000000	4.00000000000000000000	4.00000000000000000000	4.00000000000000000000
80.00000000000000000000	0.00000000000000000000	4195.89746093750000000000	4183.58984375000000000000	4176.41015625000000000000	4179.48730468750000000000	4181.53857421875000000000	4171.28173828125000000000	4153.33300781250000000000	4235.89746093750000000000	4197.43603515625000000000	4163.07666015625000000000	4136.92285156250000000000	4158.97412109375000000000	4182.56396484375000000000	4151.79492187500000000000	3499.00000000000000000000	10241.00000000000000000000	10226.00000000000000000000	0.00000000000000000000	0.00000000000000000000	0.00000000000000000000	2166.00000000000000000000	754.00000000000000000000	4.00000000000000000000	4.00000000000000000000	4.00000000000000000000	4.00000000000000000000	4.00000000000000000000	4.00000000000000000000	4.00000000000000000000	4.00000000000000000000	4.00000000000000000000	4.00000000000000000000	4.00000000000000000000	4.00000000000000000000	4.00000000000000000000	4.00000000000000000000	4.00000000000000000000	4.00000000000000000000
81.00000000000000000000	0.00000000000000000000	4209.23046875000000000000	4205.12792968750000000000	4172.82031250000000000000	4200.00000000000000000000	4194.87158203125000000000	4182.05126953125000000000	4159.48730468750000000000	4252.30761718750000000000	4210.25634765625000000000	4165.64111328125000000000	4163.58984375000000000000	4182.56396484375000000000	4211.28173828125000000000	4183.58984375000000000000	3186.00000000000000000000	10243.00000000000000000000	10227.00000000000000000000	0.00000000000000000000	0.00000000000000000000	0.00000000000000000000	2166.00000000000000000000	761.00000000000000000000	4.00000000000000000000	4.00000000000000000000	4.00000000000000000000	4.00000000000000000000	4.00000000000000000000	4.00000000000000000000	4.00000000000000000000	4.00000000000000000000	4.00000000000000000000	4.00000000000000000000	4.00000000000000000000	4.00000000000000000000	4.00000000000000000000	4.00000000000000000000	4.00000000000000000000	4.00000000000000000000
82.00000000000000000000	0.00000000000000000000	4213.84619140625000000000	4206.66650390625000000000	4170.25634765625000000000	4208.71777343750000000000	4187.17919921875000000000	4176.92285156250000000000	4148.20507812500000000000	4255.89746093750000000000	4211.79492187500000000000	4161.02539062500000000000	4177.94873046875000000000	4198.46142578125000000000	4231.28173828125000000000	4200.51269531250000000000	3563.00000000000000000000	10243.00000000000000000000	10227.00000000000000000000	0.00000000000000000000	0.00000000000000000000	0.00000000000000000000	2166.00000000000000000000	769.00000000000000000000	4.00000000000000000000	4.00000000000000000000	4.00000000000000000000	4.00000000000000000000	4.00000000000000000000	4.00000000000000000000	4.00000000000000000000	4.00000000000000000000	4.00000000000000000000	4.00000000000000000000	4.00000000000000000000	4.00000000000000000000	4.00000000000000000000	4.00000000000000000000	4.00000000000000000000	4.00000000000000000000
83.00000000000000000000	0.00000000000000000000	4200.51269531250000000000	4180.51269531250000000000	4173.84619140625000000000	4190.25634765625000000000	4165.64111328125000000000	4160.51269531250000000000	4136.41015625000000000000	4237.94873046875000000000	4191.79492187500000000000	4146.15380859375000000000	4151.28173828125000000000	4178.46142578125000000000	4203.07666015625000000000	4175.89746093750000000000	3098.00000000000000000000	10245.00000000000000000000	10227.00000000000000000000	0.00000000000000000000	0.00000000000000000000	0.00000000000000000000	2166.00000000000000000000	777.00000000000000000000	4.00000000000000000000	4.00000000000000000000	4.00000000000000000000	4.00000000000000000000	4.00000000000000000000	4.00000000000000000000	4.00000000000000000000	4.00000000000000000000	4.00000000000000000000	4.00000000000000000000	4.00000000000000000000	4.00000000000000000000	4.00000000000000000000	4.00000000000000000000	4.00000000000000000000	4.00000000000000000000
84.00000000000000000000	0.00000000000000000000	4214.35888671875000000000	4213.33300781250000000000	4167.17919921875000000000	4206.15380859375000000000	4202.05126953125000000000	4199.48730468750000000000	4176.92285156250000000000	4274.35888671875000000000	4234.87158203125000000000	4187.17919921875000000000	4173.84619140625000000000	4191.79492187500000000000	4217.94873046875000000000	4187.17919921875000000000	3499.00000000000000000000	10245.00000000000000000000	10227.00000000000000000000	0.00000000000000000000	0.00000000000000000000	0.00000000000000000000	2166.00000000000000000000	784.00000000000000000000	4.00000000000000000000	4.00000000000000000000	4.00000000000000000000	4.00000000000000000000	4.00000000000000000000	4.00000000000000000000	4.00000000000000000000	4.00000000000000000000	4.00000000000000000000	4.00000000000000000000	4.00000000000000000000	4.00000000000000000000	4.00000000000000000000	4.00000000000000000000	4.00000000000000000000	4.00000000000000000000
85.00000000000000000000	0.00000000000000000000	4187.17919921875000000000	4189.74365234375000000000	4180.51269531250000000000	4182.05126953125000000000	4175.89746093750000000000	4180.51269531250000000000	4163.07666015625000000000	4255.38427734375000000000	4221.02539062500000000000	4173.84619140625000000000	4140.00000000000000000000	4161.53857421875000000000	4185.12792968750000000000	4160.51269531250000000000	3186.00000000000000000000	10248.00000000000000000000	10228.00000000000000000000	0.00000000000000000000	0.00000000000000000000	0.00000000000000000000	2166.00000000000000000000	792.00000000000000000000	4.00000000000000000000	4.00000000000000000000	4.00000000000000000000	4.00000000000000000000	4.00000000000000000000	4.00000000000000000000	4.00000000000000000000	4.00000000000000000000	4.00000000000000000000	4.00000000000000000000	4.00000000000000000000	4.00000000000000000000	4.00000000000000000000	4.00000000000000000000	4.00000000000000000000	4.00000000000000000000
86.00000000000000000000	0.00000000000000000000	4200.00000000000000000000	4202.56396484375000000000	4167.69238281250000000000	4189.74365234375000000000	4196.41015625000000000000	4191.28173828125000000000	4170.76904296875000000000	4261.02539062500000000000	4224.10253906250000000000	4178.97412109375000000000	4149.23046875000000000000	4168.71777343750000000000	4205.64111328125000000000	4172.30761718750000000000	3563.00000000000000000000	10248.00000000000000000000	10228.00000000000000000000	0.00000000000000000000	0.00000000000000000000	0.00000000000000000000	2166.00000000000000000000	801.00000000000000000000	4.00000000000000000000	4.00000000000000000000	4.00000000000000000000	4.00000000000000000000	4.00000000000000000000	4.00000000000000000000	4.00000000000000000000	4.00000000000000000000	4.00000000000000000000	4.00000000000000000000	4.00000000000000000000	4.00000000000000000000	4.00000000000000000000	4.00000000000000000000	4.00000000000000000000	4.00000000000000000000
87.00000000000000000000	0.00000000000000000000	4208.20507812500000000000	4202.05126953125000000000	4156.41015625000000000000	4200.51269531250000000000	4200.51269531250000000000	4183.07666015625000000000	4158.97412109375000000000	4250.76904296875000000000	4208.20507812500000000000	4170.25634765625000000000	4158.97412109375000000000	4171.79492187500000000000	4216.41015625000000000000	4183.07666015625000000000	3098.00000000000000000000	10250.00000000000000000000	10230.00000000000000000000	0.00000000000000000000	0.00000000000000000000	0.00000000000000000000	2166.00000000000000000000	809.00000000000000000000	4.00000000000000000000	4.00000000000000000000	4.00000000000000000000	4.00000000000000000000	4.00000000000000000000	4.00000000000000000000	4.00000000000000000000	4.00000000000000000000	4.00000000000000000000	4.00000000000000000000	4.00000000000000000000	4.00000000000000000000	4.00000000000000000000	4.00000000000000000000	4.00000000000000000000	4.00000000000000000000
88.00000000000000000000	0.00000000000000000000	4187.69238281250000000000	4176.92285156250000000000	4171.28173828125000000000	4183.07666015625000000000	4163.07666015625000000000	4149.23046875000000000000	4133.84619140625000000000	4220.51269531250000000000	4175.38427734375000000000	4140.51269531250000000000	4144.10253906250000000000	4156.41015625000000000000	4188.20507812500000000000	4167.17919921875000000000	3499.00000000000000000000	10250.00000000000000000000	10230.00000000000000000000	0.00000000000000000000	0.00000000000000000000	0.00000000000000000000	2166.00000000000000000000	817.00000000000000000000	4.00000000000000000000	4.00000000000000000000	4.00000000000000000000	4.00000000000000000000	4.00000000000000000000	4.00000000000000000000	4.00000000000000000000	4.00000000000000000000	4.00000000000000000000	4.00000000000000000000	4.00000000000000000000	4.00000000000000000000	4.00000000000000000000	4.00000000000000000000	4.00000000000000000000	4.00000000000000000000
89.00000000000000000000	0.00000000000000000000	4200.51269531250000000000	4207.69238281250000000000	4165.64111328125000000000	4196.41015625000000000000	4184.61523437500000000000	4171.28173828125000000000	4162.56396484375000000000	4260.00000000000000000000	4222.56396484375000000000	4182.05126953125000000000	4187.69238281250000000000	4194.35888671875000000000	4218.46142578125000000000	4193.33300781250000000000	3186.00000000000000000000	10250.00000000000000000000	10227.00000000000000000000	0.00000000000000000000	0.00000000000000000000	0.00000000000000000000	2166.00000000000000000000	826.00000000000000000000	4.00000000000000000000	4.00000000000000000000	4.00000000000000000000	4.00000000000000000000	4.00000000000000000000	4.00000000000000000000	4.00000000000000000000	4.00000000000000000000	4.00000000000000000000	4.00000000000000000000	4.00000000000000000000	4.00000000000000000000	4.00000000000000000000	4.00000000000000000000	4.00000000000000000000	4.00000000000000000000
90.00000000000000000000	0.00000000000000000000	4172.82031250000000000000	4172.30761718750000000000	4174.35888671875000000000	4172.82031250000000000000	4154.35888671875000000000	4145.64111328125000000000	4141.02539062500000000000	4242.56396484375000000000	4207.69238281250000000000	4170.25634765625000000000	4159.48730468750000000000	4172.82031250000000000000	4186.15380859375000000000	4170.25634765625000000000	3563.00000000000000000000	10250.00000000000000000000	10227.00000000000000000000	0.00000000000000000000	0.00000000000000000000	0.00000000000000000000	2166.00000000000000000000	834.00000000000000000000	4.00000000000000000000	4.00000000000000000000	4.00000000000000000000	4.00000000000000000000	4.00000000000000000000	4.00000000000000000000	4.00000000000000000000	4.00000000000000000000	4.00000000000000000000	4.00000000000000000000	4.00000000000000000000	4.00000000000000000000	4.00000000000000000000	4.00000000000000000000	4.00000000000000000000	4.00000000000000000000
91.00000000000000000000	0.00000000000000000000	4182.05126953125000000000	4185.64111328125000000000	4173.33300781250000000000	4179.48730468750000000000	4172.30761718750000000000	4167.17919921875000000000	4151.79492187500000000000	4239.48730468750000000000	4201.02539062500000000000	4169.23046875000000000000	4158.46142578125000000000	4167.17919921875000000000	4191.79492187500000000000	4169.23046875000000000000	3098.00000000000000000000	10249.00000000000000000000	10226.00000000000000000000	0.00000000000000000000	0.00000000000000000000	0.00000000000000000000	2166.00000000000000000000	842.00000000000000000000	4.00000000000000000000	4.00000000000000000000	4.00000000000000000000	4.00000000000000000000	4.00000000000000000000	4.00000000000000000000	4.00000000000000000000	4.00000000000000000000	4.00000000000000000000	4.00000000000000000000	4.00000000000000000000	4.00000000000000000000	4.00000000000000000000	4.00000000000000000000	4.00000000000000000000	4.00000000000000000000
92.00000000000000000000	0.00000000000000000000	4204.61523437500000000000	4214.35888671875000000000	4167.69238281250000000000	4195.89746093750000000000	4196.92285156250000000000	4186.66650390625000000000	4161.02539062500000000000	4240.00000000000000000000	4201.02539062500000000000	4178.46142578125000000000	4170.25634765625000000000	4170.25634765625000000000	4212.30761718750000000000	4181.53857421875000000000	3499.00000000000000000000	10249.00000000000000000000	10226.00000000000000000000	0.00000000000000000000	0.00000000000000000000	0.00000000000000000000	2166.00000000000000000000	850.00000000000000000000	4.00000000000000000000	4.00000000000000000000	4.00000000000000000000	4.00000000000000000000	4.00000000000000000000	4.00000000000000000000	4.00000000000000000000	4.00000000000000000000	4.00000000000000000000	4.00000000000000000000	4.00000000000000000000	4.00000000000000000000	4.00000000000000000000	4.00000000000000000000	4.00000000000000000000	4.00000000000000000000
93.00000000000000000000	0.00000000000000000000	4193.84619140625000000000	4192.30761718750000000000	4177.43603515625000000000	4184.61523437500000000000	4170.76904296875000000000	4160.51269531250000000000	4136.92285156250000000000	4213.84619140625000000000	4178.46142578125000000000	4153.84619140625000000000	4146.66650390625000000000	4151.79492187500000000000	4189.74365234375000000000	4173.33300781250000000000	3186.00000000000000000000	10247.00000000000000000000	10225.00000000000000000000	0.00000000000000000000	0.00000000000000000000	0.00000000000000000000	2166.00000000000000000000	857.00000000000000000000	4.00000000000000000000	4.00000000000000000000	4.00000000000000000000	4.00000000000000000000	4.00000000000000000000	4.00000000000000000000	4.00000000000000000000	4.00000000000000000000	4.00000000000000000000	4.00000000000000000000	4.00000000000000000000	4.00000000000000000000	4.00000000000000000000	4.00000000000000000000	4.00000000000000000000	4.00000000000000000000
94.00000000000000000000	0.00000000000000000000	4208.20507812500000000000	4212.30761718750000000000	4165.64111328125000000000	4204.10253906250000000000	4188.71777343750000000000	4183.07666015625000000000	4155.38427734375000000000	4253.84619140625000000000	4220.00000000000000000000	4181.02539062500000000000	4186.66650390625000000000	4191.79492187500000000000	4218.46142578125000000000	4204.10253906250000000000	3563.00000000000000000000	10247.00000000000000000000	10225.00000000000000000000	0.00000000000000000000	0.00000000000000000000	0.00000000000000000000	2166.00000000000000000000	864.00000000000000000000	4.00000000000000000000	4.00000000000000000000	4.00000000000000000000	4.00000000000000000000	4.00000000000000000000	4.00000000000000000000	4.00000000000000000000	4.00000000000000000000	4.00000000000000000000	4.00000000000000000000	4.00000000000000000000	4.00000000000000000000	4.00000000000000000000	4.00000000000000000000	4.00000000000000000000	4.00000000000000000000
95.00000000000000000000	0.00000000000000000000	4179.48730468750000000000	4171.28173828125000000000	4170.76904296875000000000	4183.07666015625000000000	4148.71777343750000000000	4149.23046875000000000000	4128.20507812500000000000	4241.53857421875000000000	4197.94873046875000000000	4167.69238281250000000000	4166.66650390625000000000	4176.92285156250000000000	4190.76904296875000000000	4184.10253906250000000000	3098.00000000000000000000	10246.00000000000000000000	10225.00000000000000000000	0.00000000000000000000	0.00000000000000000000	0.00000000000000000000	2166.00000000000000000000	872.00000000000000000000	4.00000000000000000000	4.00000000000000000000	4.00000000000000000000	4.00000000000000000000	4.00000000000000000000	4.00000000000000000000	4.00000000000000000000	4.00000000000000000000	4.00000000000000000000	4.00000000000000000000	4.00000000000000000000	4.00000000000000000000	4.00000000000000000000	4.00000000000000000000	4.00000000000000000000	4.00000000000000000000
96.00000000000000000000	0.00000000000000000000	4184.10253906250000000000	4176.92285156250000000000	4173.84619140625000000000	4178.97412109375000000000	4161.53857421875000000000	4158.46142578125000000000	4144.61523437500000000000	4238.46142578125000000000	4195.38427734375000000000	4178.46142578125000000000	4161.53857421875000000000	4165.12792968750000000000	4193.84619140625000000000	4181.53857421875000000000	3499.00000000000000000000	10246.00000000000000000000	10225.00000000000000000000	0.00000000000000000000	0.00000000000000000000	0.00000000000000000000	2166.00000000000000000000	879.00000000000000000000	4.00000000000000000000	4.00000000000000000000	4.00000000000000000000	4.00000000000000000000	4.00000000000000000000	4.00000000000000000000	4.00000000000000000000	4.00000000000000000000	4.00000000000000000000	4.00000000000000000000	4.00000000000000000000	4.00000000000000000000	4.00000000000000000000	4.00000000000000000000	4.00000000000000000000	4.00000000000000000000
97.00000000000000000000	0.00000000000000000000	4207.69238281250000000000	4206.15380859375000000000	4169.23046875000000000000	4190.76904296875000000000	4200.00000000000000000000	4190.25634765625000000000	4175.89746093750000000000	4248.71777343750000000000	4217.43603515625000000000	4203.07666015625000000000	4165.12792968750000000000	4168.71777343750000000000	4208.20507812500000000000	4184.61523437500000000000	3186.00000000000000000000	10248.00000000000000000000	10225.00000000000000000000	0.00000000000000000000	0.00000000000000000000	0.00000000000000000000	2166.00000000000000000000	887.00000000000000000000	4.00000000000000000000	4.00000000000000000000	4.00000000000000000000	4.00000000000000000000	4.00000000000000000000	4.00000000000000000000	4.00000000000000000000	4.00000000000000000000	4.00000000000000000000	4.00000000000000000000	4.00000000000000000000	4.00000000000000000000	4.00000000000000000000	4.00000000000000000000	4.00000000000000000000	4.00000000000000000000
98.00000000000000000000	0.00000000000000000000	4184.61523437500000000000	4168.71777343750000000000	4176.41015625000000000000	4170.76904296875000000000	4164.61523437500000000000	4162.56396484375000000000	4150.76904296875000000000	4214.35888671875000000000	4183.07666015625000000000	4168.71777343750000000000	4124.61523437500000000000	4138.97412109375000000000	4169.23046875000000000000	4151.28173828125000000000	3563.00000000000000000000	10248.00000000000000000000	10225.00000000000000000000	0.00000000000000000000	0.00000000000000000000	0.00000000000000000000	2166.00000000000000000000	894.00000000000000000000	4.00000000000000000000	4.00000000000000000000	4.00000000000000000000	4.00000000000000000000	4.00000000000000000000	4.00000000000000000000	4.00000000000000000000	4.00000000000000000000	4.00000000000000000000	4.00000000000000000000	4.00000000000000000000	4.00000000000000000000	4.00000000000000000000	4.00000000000000000000	4.00000000000000000000	4.00000000000000000000
99.00000000000000000000	0.00000000000000000000	4195.38427734375000000000	4188.71777343750000000000	4162.05126953125000000000	4194.35888671875000000000	4176.92285156250000000000	4173.84619140625000000000	4157.43603515625000000000	4235.89746093750000000000	4200.51269531250000000000	4181.02539062500000000000	4170.76904296875000000000	4167.17919921875000000000	4207.69238281250000000000	4184.10253906250000000000	3098.00000000000000000000	10247.00000000000000000000	10225.00000000000000000000	0.00000000000000000000	0.00000000000000000000	0.00000000000000000000	2166.00000000000000000000	901.00000000000000000000	4.00000000000000000000	4.00000000000000000000	4.00000000000000000000	4.00000000000000000000	4.00000000000000000000	4.00000000000000000000	4.00000000000000000000	4.00000000000000000000	4.00000000000000000000	4.00000000000000000000	4.00000000000000000000	4.00000000000000000000	4.00000000000000000000	4.00000000000000000000	4.00000000000000000000	4.00000000000000000000
100.00000000000000000000	0.00000000000000000000	4183.58984375000000000000	4171.79492187500000000000	4167.17919921875000000000	4189.23046875000000000000	4154.35888671875000000000	4146.15380859375000000000	4129.74365234375000000000	4222.56396484375000000000	4179.48730468750000000000	4164.10253906250000000000	4172.30761718750000000000	4168.71777343750000000000	4202.56396484375000000000	4184.10253906250000000000	3499.00000000000000000000	10247.00000000000000000000	10225.00000000000000000000	0.00000000000000000000	0.00000000000000000000	0.00000000000000000000	2166.00000000000000000000	909.00000000000000000000	4.00000000000000000000	4.00000000000000000000	4.00000000000000000000	4.00000000000000000000	4.00000000000000000000	4.00000000000000000000	4.00000000000000000000	4.00000000000000000000	4.00000000000000000000	4.00000000000000000000	4.00000000000000000000	4.00000000000000000000	4.00000000000000000000	4.00000000000000000000	4.00000000000000000000	4.00000000000000000000
101.00000000000000000000	0.00000000000000000000	4189.74365234375000000000	4172.82031250000000000000	4173.33300781250000000000	4190.25634765625000000000	4160.00000000000000000000	4152.30761718750000000000	4140.00000000000000000000	4226.66650390625000000000	4185.64111328125000000000	4168.71777343750000000000	4169.74365234375000000000	4177.43603515625000000000	4198.46142578125000000000	4184.10253906250000000000	3186.00000000000000000000	10247.00000000000000000000	10226.00000000000000000000	0.00000000000000000000	0.00000000000000000000	0.00000000000000000000	2166.00000000000000000000	917.00000000000000000000	4.00000000000000000000	4.00000000000000000000	4.00000000000000000000	4.00000000000000000000	4.00000000000000000000	4.00000000000000000000	4.00000000000000000000	4.00000000000000000000	4.00000000000000000000	4.00000000000000000000	4.00000000000000000000	4.00000000000000000000	4.00000000000000000000	4.00000000000000000000	4.00000000000000000000	4.00000000000000000000
102.00000000000000000000	0.00000000000000000000	4202.05126953125000000000	4196.92285156250000000000	4166.66650390625000000000	4204.10253906250000000000	4188.20507812500000000000	4180.51269531250000000000	4168.20507812500000000000	4248.20507812500000000000	4218.97412109375000000000	4197.43603515625000000000	4184.10253906250000000000	4190.25634765625000000000	4208.20507812500000000000	4192.30761718750000000000	3563.00000000000000000000	10247.00000000000000000000	10226.00000000000000000000	0.00000000000000000000	0.00000000000000000000	0.00000000000000000000	2166.00000000000000000000	925.00000000000000000000	4.00000000000000000000	4.00000000000000000000	4.00000000000000000000	4.00000000000000000000	4.00000000000000000000	4.00000000000000000000	4.00000000000000000000	4.00000000000000000000	4.00000000000000000000	4.00000000000000000000	4.00000000000000000000	4.00000000000000000000	4.00000000000000000000	4.00000000000000000000	4.00000000000000000000	4.00000000000000000000
103.00000000000000000000	0.00000000000000000000	4180.00000000000000000000	4178.97412109375000000000	4180.00000000000000000000	4181.53857421875000000000	4161.02539062500000000000	4156.92285156250000000000	4146.15380859375000000000	4214.35888671875000000000	4186.15380859375000000000	4171.28173828125000000000	4139.48730468750000000000	4155.89746093750000000000	4166.66650390625000000000	4157.43603515625000000000	3098.00000000000000000000	10247.00000000000000000000	10225.00000000000000000000	0.00000000000000000000	0.00000000000000000000	0.00000000000000000000	2166.00000000000000000000	934.00000000000000000000	4.00000000000000000000	4.00000000000000000000	4.00000000000000000000	4.00000000000000000000	4.00000000000000000000	4.00000000000000000000	4.00000000000000000000	4.00000000000000000000	4.00000000000000000000	4.00000000000000000000	4.00000000000000000000	4.00000000000000000000	4.00000000000000000000	4.00000000000000000000	4.00000000000000000000	4.00000000000000000000
104.00000000000000000000	0.00000000000000000000	4214.35888671875000000000	4219.48730468750000000000	4170.25634765625000000000	4209.23046875000000000000	4198.46142578125000000000	4187.69238281250000000000	4167.17919921875000000000	4236.92285156250000000000	4209.23046875000000000000	4191.79492187500000000000	4169.74365234375000000000	4184.10253906250000000000	4207.17919921875000000000	4189.23046875000000000000	3499.00000000000000000000	10247.00000000000000000000	10225.00000000000000000000	0.00000000000000000000	0.00000000000000000000	0.00000000000000000000	2166.00000000000000000000	942.00000000000000000000	4.00000000000000000000	4.00000000000000000000	4.00000000000000000000	4.00000000000000000000	4.00000000000000000000	4.00000000000000000000	4.00000000000000000000	4.00000000000000000000	4.00000000000000000000	4.00000000000000000000	4.00000000000000000000	4.00000000000000000000	4.00000000000000000000	4.00000000000000000000	4.00000000000000000000	4.00000000000000000000
105.00000000000000000000	0.00000000000000000000	4212.82031250000000000000	4201.02539062500000000000	4166.66650390625000000000	4208.71777343750000000000	4184.10253906250000000000	4170.25634765625000000000	4147.17919921875000000000	4220.00000000000000000000	4189.74365234375000000000	4167.17919921875000000000	4164.10253906250000000000	4174.35888671875000000000	4206.66650390625000000000	4191.79492187500000000000	3186.00000000000000000000	10246.00000000000000000000	10225.00000000000000000000	0.00000000000000000000	0.00000000000000000000	0.00000000000000000000	2166.00000000000000000000	950.00000000000000000000	4.00000000000000000000	4.00000000000000000000	4.00000000000000000000	4.00000000000000000000	4.00000000000000000000	4.00000000000000000000	4.00000000000000000000	4.00000000000000000000	4.00000000000000000000	4.00000000000000000000	4.00000000000000000000	4.00000000000000000000	4.00000000000000000000	4.00000000000000000000	4.00000000000000000000	4.00000000000000000000
106.00000000000000000000	0.00000000000000000000	4194.35888671875000000000	4186.66650390625000000000	4167.69238281250000000000	4193.33300781250000000000	4166.15380859375000000000	4153.84619140625000000000	4133.33300781250000000000	4211.79492187500000000000	4173.33300781250000000000	4148.20507812500000000000	4144.61523437500000000000	4153.84619140625000000000	4181.02539062500000000000	4172.30761718750000000000	3563.00000000000000000000	10246.00000000000000000000	10225.00000000000000000000	0.00000000000000000000	0.00000000000000000000	0.00000000000000000000	2166.00000000000000000000	959.00000000000000000000	4.00000000000000000000	4.00000000000000000000	4.00000000000000000000	4.00000000000000000000	4.00000000000000000000	4.00000000000000000000	4.00000000000000000000	4.00000000000000000000	4.00000000000000000000	4.00000000000000000000	4.00000000000000000000	4.00000000000000000000	4.00000000000000000000	4.00000000000000000000	4.00000000000000000000	4.00000000000000000000
107.00000000000000000000	0.00000000000000000000	4196.41015625000000000000	4204.61523437500000000000	4162.05126953125000000000	4196.41015625000000000000	4180.51269531250000000000	4170.25634765625000000000	4152.82031250000000000000	4249.74365234375000000000	4213.33300781250000000000	4184.61523437500000000000	4162.05126953125000000000	4174.87158203125000000000	4186.15380859375000000000	4180.00000000000000000000	3098.00000000000000000000	10246.00000000000000000000	10223.00000000000000000000	0.00000000000000000000	0.00000000000000000000	0.00000000000000000000	2166.00000000000000000000	967.00000000000000000000	4.00000000000000000000	4.00000000000000000000	4.00000000000000000000	4.00000000000000000000	4.00000000000000000000	4.00000000000000000000	4.00000000000000000000	4.00000000000000000000	4.00000000000000000000	4.00000000000000000000	4.00000000000000000000	4.00000000000000000000	4.00000000000000000000	4.00000000000000000000	4.00000000000000000000	4.00000000000000000000
108.00000000000000000000	0.00000000000000000000	4172.30761718750000000000	4167.17919921875000000000	4176.92285156250000000000	4172.30761718750000000000	4146.66650390625000000000	4145.64111328125000000000	4137.94873046875000000000	4227.69238281250000000000	4191.28173828125000000000	4164.61523437500000000000	4135.38427734375000000000	4157.94873046875000000000	4156.41015625000000000000	4161.53857421875000000000	3499.00000000000000000000	10246.00000000000000000000	10223.00000000000000000000	0.00000000000000000000	0.00000000000000000000	0.00000000000000000000	2166.00000000000000000000	974.00000000000000000000	4.00000000000000000000	4.00000000000000000000	4.00000000000000000000	4.00000000000000000000	4.00000000000000000000	4.00000000000000000000	4.00000000000000000000	4.00000000000000000000	4.00000000000000000000	4.00000000000000000000	4.00000000000000000000	4.00000000000000000000	4.00000000000000000000	4.00000000000000000000	4.00000000000000000000	4.00000000000000000000
109.00000000000000000000	0.00000000000000000000	4198.97412109375000000000	4204.10253906250000000000	4165.64111328125000000000	4193.84619140625000000000	4185.12792968750000000000	4181.53857421875000000000	4165.12792968750000000000	4235.89746093750000000000	4199.48730468750000000000	4173.84619140625000000000	4158.46142578125000000000	4170.25634765625000000000	4194.87158203125000000000	4183.58984375000000000000	3186.00000000000000000000	10246.00000000000000000000	10226.00000000000000000000	0.00000000000000000000	0.00000000000000000000	0.00000000000000000000	2166.00000000000000000000	982.00000000000000000000	4.00000000000000000000	4.00000000000000000000	4.00000000000000000000	4.00000000000000000000	4.00000000000000000000	4.00000000000000000000	4.00000000000000000000	4.00000000000000000000	4.00000000000000000000	4.00000000000000000000	4.00000000000000000000	4.00000000000000000000	4.00000000000000000000	4.00000000000000000000	4.00000000000000000000	4.00000000000000000000
110.00000000000000000000	0.00000000000000000000	4196.92285156250000000000	4201.02539062500000000000	4160.00000000000000000000	4188.71777343750000000000	4177.43603515625000000000	4167.69238281250000000000	4146.66650390625000000000	4210.76904296875000000000	4174.35888671875000000000	4158.46142578125000000000	4133.84619140625000000000	4148.20507812500000000000	4181.53857421875000000000	4168.71777343750000000000	3563.00000000000000000000	10246.00000000000000000000	10226.00000000000000000000	0.00000000000000000000	0.00000000000000000000	0.00000000000000000000	2166.00000000000000000000	989.00000000000000000000	4.00000000000000000000	4.00000000000000000000	4.00000000000000000000	4.00000000000000000000	4.00000000000000000000	4.00000000000000000000	4.00000000000000000000	4.00000000000000000000	4.00000000000000000000	4.00000000000000000000	4.00000000000000000000	4.00000000000000000000	4.00000000000000000000	4.00000000000000000000	4.00000000000000000000	4.00000000000000000000
111.00000000000000000000	0.00000000000000000000	4183.58984375000000000000	4180.00000000000000000000	4167.69238281250000000000	4175.89746093750000000000	4154.35888671875000000000	4148.71777343750000000000	4133.84619140625000000000	4204.61523437500000000000	4166.66650390625000000000	4146.66650390625000000000	4127.69238281250000000000	4144.10253906250000000000	4166.66650390625000000000	4164.10253906250000000000	3098.00000000000000000000	10245.00000000000000000000	10226.00000000000000000000	0.00000000000000000000	0.00000000000000000000	0.00000000000000000000	2166.00000000000000000000	996.00000000000000000000	4.00000000000000000000	4.00000000000000000000	4.00000000000000000000	4.00000000000000000000	4.00000000000000000000	4.00000000000000000000	4.00000000000000000000	4.00000000000000000000	4.00000000000000000000	4.00000000000000000000	4.00000000000000000000	4.00000000000000000000	4.00000000000000000000	4.00000000000000000000	4.00000000000000000000	4.00000000000000000000
112.00000000000000000000	0.00000000000000000000	4200.00000000000000000000	4203.58984375000000000000	4160.51269531250000000000	4195.38427734375000000000	4174.35888671875000000000	4174.87158203125000000000	4160.51269531250000000000	4250.25634765625000000000	4215.89746093750000000000	4183.07666015625000000000	4188.20507812500000000000	4189.74365234375000000000	4212.30761718750000000000	4202.05126953125000000000	3499.00000000000000000000	10245.00000000000000000000	10226.00000000000000000000	0.00000000000000000000	0.00000000000000000000	0.00000000000000000000	2167.00000000000000000000	4.00000000000000000000	4.00000000000000000000	4.00000000000000000000	4.00000000000000000000	4.00000000000000000000	4.00000000000000000000	4.00000000000000000000	4.00000000000000000000	4.00000000000000000000	4.00000000000000000000	4.00000000000000000000	4.00000000000000000000	4.00000000000000000000	4.00000000000000000000	4.00000000000000000000	4.00000000000000000000	4.00000000000000000000
113.00000000000000000000	0.00000000000000000000	4172.30761718750000000000	4167.69238281250000000000	4167.17919921875000000000	4174.87158203125000000000	4130.76904296875000000000	4135.38427734375000000000	4126.15380859375000000000	4221.02539062500000000000	4180.00000000000000000000	4156.92285156250000000000	4156.41015625000000000000	4165.12792968750000000000	4174.35888671875000000000	4175.38427734375000000000	3186.00000000000000000000	10245.00000000000000000000	10228.00000000000000000000	0.00000000000000000000	0.00000000000000000000	0.00000000000000000000	2167.00000000000000000000	11.00000000000000000000	4.00000000000000000000	4.00000000000000000000	4.00000000000000000000	4.00000000000000000000	4.00000000000000000000	4.00000000000000000000	4.00000000000000000000	4.00000000000000000000	4.00000000000000000000	4.00000000000000000000	4.00000000000000000000	4.00000000000000000000	4.00000000000000000000	4.00000000000000000000	4.00000000000000000000	4.00000000000000000000
114.00000000000000000000	0.00000000000000000000	4186.15380859375000000000	4188.71777343750000000000	4162.56396484375000000000	4187.69238281250000000000	4160.00000000000000000000	4155.89746093750000000000	4144.61523437500000000000	4226.15380859375000000000	4183.58984375000000000000	4166.15380859375000000000	4152.82031250000000000000	4168.20507812500000000000	4177.94873046875000000000	4177.94873046875000000000	3563.00000000000000000000	10245.00000000000000000000	10228.00000000000000000000	0.00000000000000000000	0.00000000000000000000	0.00000000000000000000	2167.00000000000000000000	18.00000000000000000000	4.00000000000000000000	4.00000000000000000000	4.00000000000000000000	4.00000000000000000000	4.00000000000000000000	4.00000000000000000000	4.00000000000000000000	4.00000000000000000000	4.00000000000000000000	4.00000000000000000000	4.00000000000000000000	4.00000000000000000000	4.00000000000000000000	4.00000000000000000000	4.00000000000000000000	4.00000000000000000000
115.00000000000000000000	0.00000000000000000000	4191.79492187500000000000	4193.84619140625000000000	4170.25634765625000000000	4187.17919921875000000000	4175.89746093750000000000	4168.20507812500000000000	4158.46142578125000000000	4214.35888671875000000000	4182.05126953125000000000	4166.15380859375000000000	4136.41015625000000000000	4153.84619140625000000000	4173.84619140625000000000	4166.15380859375000000000	3098.00000000000000000000	10247.00000000000000000000	10229.00000000000000000000	0.00000000000000000000	0.00000000000000000000	0.00000000000000000000	2167.00000000000000000000	27.00000000000000000000	4.00000000000000000000	4.00000000000000000000	4.00000000000000000000	4.00000000000000000000	4.00000000000000000000	4.00000000000000000000	4.00000000000000000000	4.00000000000000000000	4.00000000000000000000	4.00000000000000000000	4.00000000000000000000	4.00000000000000000000	4.00000000000000000000	4.00000000000000000000	4.00000000000000000000	4.00000000000000000000
116.00000000000000000000	0.00000000000000000000	4174.87158203125000000000	4177.94873046875000000000	4176.41015625000000000000	4177.94873046875000000000	4153.33300781250000000000	4153.33300781250000000000	4144.61523437500000000000	4190.25634765625000000000	4159.48730468750000000000	4143.07666015625000000000	4117.43603515625000000000	4132.30761718750000000000	4155.38427734375000000000	4150.76904296875000000000	3499.00000000000000000000	10247.00000000000000000000	10229.00000000000000000000	0.00000000000000000000	0.00000000000000000000	0.00000000000000000000	2167.00000000000000000000	35.00000000000000000000	4.00000000000000000000	4.00000000000000000000	4.00000000000000000000	4.00000000000000000000	4.00000000000000000000	4.00000000000000000000	4.00000000000000000000	4.00000000000000000000	4.00000000000000000000	4.00000000000000000000	4.00000000000000000000	4.00000000000000000000	4.00000000000000000000	4.00000000000000000000	4.00000000000000000000	4.00000000000000000000
117.00000000000000000000	0.00000000000000000000	4188.71777343750000000000	4200.51269531250000000000	4155.38427734375000000000	4203.58984375000000000000	4165.64111328125000000000	4161.53857421875000000000	4148.20507812500000000000	4218.97412109375000000000	4181.53857421875000000000	4159.48730468750000000000	4157.94873046875000000000	4164.10253906250000000000	4190.76904296875000000000	4185.64111328125000000000	3186.00000000000000000000	10247.00000000000000000000	10229.00000000000000000000	0.00000000000000000000	0.00000000000000000000	0.00000000000000000000	2167.00000000000000000000	43.00000000000000000000	4.00000000000000000000	4.00000000000000000000	4.00000000000000000000	4.00000000000000000000	4.00000000000000000000	4.00000000000000000000	4.00000000000000000000	4.00000000000000000000	4.00000000000000000000	4.00000000000000000000	4.00000000000000000000	4.00000000000000000000	4.00000000000000000000	4.00000000000000000000	4.00000000000000000000	4.00000000000000000000
118.00000000000000000000	0.00000000000000000000	4174.35888671875000000000	4164.61523437500000000000	4165.64111328125000000000	4186.66650390625000000000	4131.28173828125000000000	4123.58984375000000000000	4118.97412109375000000000	4197.43603515625000000000	4153.33300781250000000000	4132.30761718750000000000	4133.33300781250000000000	4146.66650390625000000000	4168.71777343750000000000	4170.76904296875000000000	3563.00000000000000000000	10247.00000000000000000000	10229.00000000000000000000	0.00000000000000000000	0.00000000000000000000	0.00000000000000000000	2167.00000000000000000000	51.00000000000000000000	4.00000000000000000000	4.00000000000000000000	4.00000000000000000000	4.00000000000000000000	4.00000000000000000000	4.00000000000000000000	4.00000000000000000000	4.00000000000000000000	4.00000000000000000000	4.00000000000000000000	4.00000000000000000000	4.00000000000000000000	4.00000000000000000000	4.00000000000000000000	4.00000000000000000000	4.00000000000000000000
119.00000000000000000000	0.00000000000000000000	4187.69238281250000000000	4184.61523437500000000000	4169.74365234375000000000	4193.33300781250000000000	4157.43603515625000000000	4154.87158203125000000000	4154.87158203125000000000	4217.94873046875000000000	4178.46142578125000000000	4154.35888671875000000000	4140.51269531250000000000	4152.30761718750000000000	4180.00000000000000000000	4175.38427734375000000000	3098.00000000000000000000	10247.00000000000000000000	10230.00000000000000000000	0.00000000000000000000	0.00000000000000000000	0.00000000000000000000	2167.00000000000000000000	59.00000000000000000000	4.00000000000000000000	4.00000000000000000000	4.00000000000000000000	4.00000000000000000000	4.00000000000000000000	4.00000000000000000000	4.00000000000000000000	4.00000000000000000000	4.00000000000000000000	4.00000000000000000000	4.00000000000000000000	4.00000000000000000000	4.00000000000000000000	4.00000000000000000000	4.00000000000000000000	4.00000000000000000000
120.00000000000000000000	0.00000000000000000000	4178.46142578125000000000	4190.76904296875000000000	4165.64111328125000000000	4188.20507812500000000000	4165.12792968750000000000	4169.23046875000000000000	4168.71777343750000000000	4227.69238281250000000000	4191.79492187500000000000	4172.82031250000000000000	4129.74365234375000000000	4145.64111328125000000000	4160.51269531250000000000	4164.61523437500000000000	3499.00000000000000000000	10247.00000000000000000000	10230.00000000000000000000	0.00000000000000000000	0.00000000000000000000	0.00000000000000000000	2167.00000000000000000000	67.00000000000000000000	4.00000000000000000000	4.00000000000000000000	4.00000000000000000000	4.00000000000000000000	4.00000000000000000000	4.00000000000000000000	4.00000000000000000000	4.00000000000000000000	4.00000000000000000000	4.00000000000000000000	4.00000000000000000000	4.00000000000000000000	4.00000000000000000000	4.00000000000000000000	4.00000000000000000000	4.00000000000000000000
121.00000000000000000000	0.00000000000000000000	4168.20507812500000000000	4177.43603515625000000000	4168.71777343750000000000	4174.87158203125000000000	4147.17919921875000000000	4148.71777343750000000000	4150.25634765625000000000	4206.66650390625000000000	4168.71777343750000000000	4156.92285156250000000000	4111.28173828125000000000	4128.20507812500000000000	4141.02539062500000000000	4149.23046875000000000000	3186.00000000000000000000	10246.00000000000000000000	10231.00000000000000000000	0.00000000000000000000	0.00000000000000000000	0.00000000000000000000	2167.00000000000000000000	76.00000000000000000000	4.00000000000000000000	4.00000000000000000000	4.00000000000000000000	4.00000000000000000000	4.00000000000000000000	4.00000000000000000000	4.00000000000000000000	4.00000000000000000000	4.00000000000000000000	4.00000000000000000000	4.00000000000000000000	4.00000000000000000000	4.00000000000000000000	4.00000000000000000000	4.00000000000000000000	4.00000000000000000000
122.00000000000000000000	0.00000000000000000000	4207.17919921875000000000	4215.38427734375000000000	4155.38427734375000000000	4206.15380859375000000000	4182.56396484375000000000	4172.82031250000000000000	4164.10253906250000000000	4226.15380859375000000000	4187.69238281250000000000	4174.35888671875000000000	4163.07666015625000000000	4163.07666015625000000000	4202.56396484375000000000	4190.25634765625000000000	3563.00000000000000000000	10246.00000000000000000000	10231.00000000000000000000	0.00000000000000000000	0.00000000000000000000	0.00000000000000000000	2167.00000000000000000000	84.00000000000000000000	4.00000000000000000000	4.00000000000000000000	4.00000000000000000000	4.00000000000000000000	4.00000000000000000000	4.00000000000000000000	4.00000000000000000000	4.00000000000000000000	4.00000000000000000000	4.00000000000000000000	4.00000000000000000000	4.00000000000000000000	4.00000000000000000000	4.00000000000000000000	4.00000000000000000000	4.00000000000000000000
123.00000000000000000000	0.00000000000000000000	4185.12792968750000000000	4178.97412109375000000000	4163.07666015625000000000	4190.25634765625000000000	4150.25634765625000000000	4141.53857421875000000000	4129.23046875000000000000	4193.84619140625000000000	4143.07666015625000000000	4136.41015625000000000000	4141.02539062500000000000	4143.58984375000000000000	4177.43603515625000000000	4172.82031250000000000000	3098.00000000000000000000	10246.00000000000000000000	10231.00000000000000000000	0.00000000000000000000	0.00000000000000000000	0.00000000000000000000	2167.00000000000000000000	92.00000000000000000000	4.00000000000000000000	4.00000000000000000000	4.00000000000000000000	4.00000000000000000000	4.00000000000000000000	4.00000000000000000000	4.00000000000000000000	4.00000000000000000000	4.00000000000000000000	4.00000000000000000000	4.00000000000000000000	4.00000000000000000000	4.00000000000000000000	4.00000000000000000000	4.00000000000000000000	4.00000000000000000000
124.00000000000000000000	0.00000000000000000000	4182.56396484375000000000	4185.64111328125000000000	4162.05126953125000000000	4192.82031250000000000000	4161.02539062500000000000	4151.79492187500000000000	4146.15380859375000000000	4213.84619140625000000000	4160.51269531250000000000	4152.82031250000000000000	4151.28173828125000000000	4157.43603515625000000000	4174.87158203125000000000	4176.41015625000000000000	3499.00000000000000000000	10246.00000000000000000000	10231.00000000000000000000	0.00000000000000000000	0.00000000000000000000	0.00000000000000000000	2167.00000000000000000000	101.00000000000000000000	4.00000000000000000000	4.00000000000000000000	4.00000000000000000000	4.00000000000000000000	4.00000000000000000000	4.00000000000000000000	4.00000000000000000000	4.00000000000000000000	4.00000000000000000000	4.00000000000000000000	4.00000000000000000000	4.00000000000000000000	4.00000000000000000000	4.00000000000000000000	4.00000000000000000000	4.00000000000000000000
125.00000000000000000000	0.00000000000000000000	4187.69238281250000000000	4194.87158203125000000000	4165.64111328125000000000	4196.92285156250000000000	4164.61523437500000000000	4156.41015625000000000000	4158.46142578125000000000	4235.38427734375000000000	4190.25634765625000000000	4182.05126953125000000000	4165.12792968750000000000	4173.33300781250000000000	4178.46142578125000000000	4185.12792968750000000000	3186.00000000000000000000	10245.00000000000000000000	10230.00000000000000000000	0.00000000000000000000	0.00000000000000000000	0.00000000000000000000	2167.00000000000000000000	109.00000000000000000000	4.00000000000000000000	4.00000000000000000000	4.00000000000000000000	4.00000000000000000000	4.00000000000000000000	4.00000000000000000000	4.00000000000000000000	4.00000000000000000000	4.00000000000000000000	4.00000000000000000000	4.00000000000000000000	4.00000000000000000000	4.00000000000000000000	4.00000000000000000000	4.00000000000000000000	4.00000000000000000000
126.00000000000000000000	0.00000000000000000000	4171.79492187500000000000	4171.28173828125000000000	4181.02539062500000000000	4179.48730468750000000000	4139.48730468750000000000	4136.41015625000000000000	4135.89746093750000000000	4201.02539062500000000000	4155.38427734375000000000	4152.30761718750000000000	4131.79492187500000000000	4145.64111328125000000000	4141.53857421875000000000	4162.56396484375000000000	3563.00000000000000000000	10245.00000000000000000000	10230.00000000000000000000	0.00000000000000000000	0.00000000000000000000	0.00000000000000000000	2167.00000000000000000000	117.00000000000000000000	4.00000000000000000000	4.00000000000000000000	4.00000000000000000000	4.00000000000000000000	4.00000000000000000000	4.00000000000000000000	4.00000000000000000000	4.00000000000000000000	4.00000000000000000000	4.00000000000000000000	4.00000000000000000000	4.00000000000000000000	4.00000000000000000000	4.00000000000000000000	4.00000000000000000000	4.00000000000000000000
127.00000000000000000000	0.00000000000000000000	4197.94873046875000000000	4211.28173828125000000000	4162.05126953125000000000	4201.02539062500000000000	4181.53857421875000000000	4169.74365234375000000000	4160.51269531250000000000	4211.28173828125000000000	4165.12792968750000000000	4161.53857421875000000000	4150.25634765625000000000	4158.97412109375000000000	4171.28173828125000000000	4178.46142578125000000000	51.00000000000000000000	10243.00000000000000000000	10230.00000000000000000000	0.00000000000000000000	0.00000000000000000000	0.00000000000000000000	2167.00000000000000000000	125.00000000000000000000	4.00000000000000000000	4.00000000000000000000	4.00000000000000000000	4.00000000000000000000	4.00000000000000000000	4.00000000000000000000	4.00000000000000000000	4.00000000000000000000	4.00000000000000000000	4.00000000000000000000	4.00000000000000000000	4.00000000000000000000	4.00000000000000000000	4.00000000000000000000	4.00000000000000000000	4.00000000000000000000
0.00000000000000000000	0.00000000000000000000	4177.94873046875000000000	4183.07666015625000000000	4161.02539062500000000000	4182.56396484375000000000	4150.25634765625000000000	4134.87158203125000000000	4132.82031250000000000000	4177.43603515625000000000	4130.76904296875000000000	4130.25634765625000000000	4115.38427734375000000000	4128.20507812500000000000	4146.66650390625000000000	4156.41015625000000000000	1138.00000000000000000000	10243.00000000000000000000	10230.00000000000000000000	0.00000000000000000000	0.00000000000000000000	0.00000000000000000000	2167.00000000000000000000	132.00000000000000000000	4.00000000000000000000	4.00000000000000000000	4.00000000000000000000	4.00000000000000000000	4.00000000000000000000	4.00000000000000000000	4.00000000000000000000	4.00000000000000000000	4.00000000000000000000	4.00000000000000000000	4.00000000000000000000	4.00000000000000000000	4.00000000000000000000	4.00000000000000000000	4.00000000000000000000	4.00000000000000000000
1.00000000000000000000	0.00000000000000000000	4172.30761718750000000000	4176.92285156250000000000	4165.12792968750000000000	4178.46142578125000000000	4138.97412109375000000000	4128.71777343750000000000	4130.25634765625000000000	4183.58984375000000000000	4135.89746093750000000000	4133.84619140625000000000	4121.53857421875000000000	4131.28173828125000000000	4144.10253906250000000000	4162.56396484375000000000	2663.00000000000000000000	10242.00000000000000000000	10229.00000000000000000000	0.00000000000000000000	0.00000000000000000000	0.00000000000000000000	2167.00000000000000000000	139.00000000000000000000	4.00000000000000000000	4.00000000000000000000	4.00000000000000000000	4.00000000000000000000	4.00000000000000000000	4.00000000000000000000	4.00000000000000000000	4.00000000000000000000	4.00000000000000000000	4.00000000000000000000	4.00000000000000000000	4.00000000000000000000	4.00000000000000000000	4.00000000000000000000	4.00000000000000000000	4.00000000000000000000
2.00000000000000000000	0.00000000000000000000	4174.35888671875000000000	4182.05126953125000000000	4162.56396484375000000000	4182.05126953125000000000	4140.00000000000000000000	4136.41015625000000000000	4137.43603515625000000000	4214.35888671875000000000	4163.07666015625000000000	4158.97412109375000000000	4147.17919921875000000000	4156.41015625000000000000	4154.35888671875000000000	4176.41015625000000000000	3007.00000000000000000000	10242.00000000000000000000	10229.00000000000000000000	0.00000000000000000000	0.00000000000000000000	0.00000000000000000000	2167.00000000000000000000	147.00000000000000000000	4.00000000000000000000	4.00000000000000000000	4.00000000000000000000	4.00000000000000000000	4.00000000000000000000	4.00000000000000000000	4.00000000000000000000	4.00000000000000000000	4.00000000000000000000	4.00000000000000000000	4.00000000000000000000	4.00000000000000000000	4.00000000000000000000	4.00000000000000000000	4.00000000000000000000	4.00000000000000000000
3.00000000000000000000	0.00000000000000000000	4154.35888671875000000000	4150.25634765625000000000	4170.76904296875000000000	4161.53857421875000000000	4114.35888671875000000000	4117.94873046875000000000	4126.66650390625000000000	4195.38427734375000000000	4145.12792968750000000000	4142.05126953125000000000	4121.02539062500000000000	4140.00000000000000000000	4126.66650390625000000000	4154.87158203125000000000	3521.00000000000000000000	10244.00000000000000000000	10229.00000000000000000000	0.00000000000000000000	0.00000000000000000000	0.00000000000000000000	2167.00000000000000000000	155.00000000000000000000	4.00000000000000000000	4.00000000000000000000	4.00000000000000000000	4.00000000000000000000	4.00000000000000000000	4.00000000000000000000	4.00000000000000000000	4.00000000000000000000	4.00000000000000000000	4.00000000000000000000	4.00000000000000000000	4.00000000000000000000	4.00000000000000000000	4.00000000000000000000	4.00000000000000000000	4.00000000000000000000
4.00000000000000000000	0.00000000000000000000	4183.58984375000000000000	4189.74365234375000000000	4161.02539062500000000000	4183.58984375000000000000	4165.64111328125000000000	4165.64111328125000000000	4166.15380859375000000000	4212.30761718750000000000	4173.84619140625000000000	4169.74365234375000000000	4144.61523437500000000000	4153.33300781250000000000	4155.89746093750000000000	4173.33300781250000000000	3532.00000000000000000000	10244.00000000000000000000	10229.00000000000000000000	0.00000000000000000000	0.00000000000000000000	0.00000000000000000000	2167.00000000000000000000	162.00000000000000000000	4.00000000000000000000	4.00000000000000000000	4.00000000000000000000	4.00000000000000000000	4.00000000000000000000	4.00000000000000000000	4.00000000000000000000	4.00000000000000000000	4.00000000000000000000	4.00000000000000000000	4.00000000000000000000	4.00000000000000000000	4.00000000000000000000	4.00000000000000000000	4.00000000000000000000	4.00000000000000000000
5.00000000000000000000	0.00000000000000000000	4173.33300781250000000000	4177.94873046875000000000	4166.15380859375000000000	4169.23046875000000000000	4152.82031250000000000000	4153.33300781250000000000	4148.71777343750000000000	4184.61523437500000000000	4146.15380859375000000000	4149.23046875000000000000	4113.33300781250000000000	4122.56396484375000000000	4128.20507812500000000000	4148.71777343750000000000	3329.00000000000000000000	10244.00000000000000000000	10229.00000000000000000000	0.00000000000000000000	0.00000000000000000000	0.00000000000000000000	2167.00000000000000000000	171.00000000000000000000	4.00000000000000000000	4.00000000000000000000	4.00000000000000000000	4.00000000000000000000	4.00000000000000000000	4.00000000000000000000	4.00000000000000000000	4.00000000000000000000	4.00000000000000000000	4.00000000000000000000	4.00000000000000000000	4.00000000000000000000	4.00000000000000000000	4.00000000000000000000	4.00000000000000000000	4.00000000000000000000
6.00000000000000000000	0.00000000000000000000	4167.17919921875000000000	4167.17919921875000000000	4162.05126953125000000000	4164.10253906250000000000	4138.97412109375000000000	4143.07666015625000000000	4141.02539062500000000000	4185.12792968750000000000	4137.43603515625000000000	4141.02539062500000000000	4119.48730468750000000000	4127.17919921875000000000	4134.87158203125000000000	4153.33300781250000000000	3055.00000000000000000000	10244.00000000000000000000	10229.00000000000000000000	0.00000000000000000000	0.00000000000000000000	0.00000000000000000000	2167.00000000000000000000	178.00000000000000000000	4.00000000000000000000	4.00000000000000000000	4.00000000000000000000	4.00000000000000000000	4.00000000000000000000	4.00000000000000000000	4.00000000000000000000	4.00000000000000000000	4.00000000000000000000	4.00000000000000000000	4.00000000000000000000	4.00000000000000000000	4.00000000000000000000	4.00000000000000000000	4.00000000000000000000	4.00000000000000000000
7.00000000000000000000	0.00000000000000000000	4172.30761718750000000000	4164.10253906250000000000	4150.25634765625000000000	4174.87158203125000000000	4138.46142578125000000000	4135.38427734375000000000	4135.89746093750000000000	4202.05126953125000000000	4151.28173828125000000000	4153.33300781250000000000	4161.53857421875000000000	4157.43603515625000000000	4170.25634765625000000000	4183.07666015625000000000	3177.00000000000000000000	10247.00000000000000000000	10229.00000000000000000000	0.00000000000000000000	0.00000000000000000000	0.00000000000000000000	2167.00000000000000000000	186.00000000000000000000	4.00000000000000000000	4.00000000000000000000	4.00000000000000000000	4.00000000000000000000	4.00000000000000000000	4.00000000000000000000	4.00000000000000000000	4.00000000000000000000	4.00000000000000000000	4.00000000000000000000	4.00000000000000000000	4.00000000000000000000	4.00000000000000000000	4.00000000000000000000	4.00000000000000000000	4.00000000000000000000
8.00000000000000000000	0.00000000000000000000	4150.76904296875000000000	4128.71777343750000000000	4164.10253906250000000000	4151.28173828125000000000	4101.02539062500000000000	4092.30761718750000000000	4098.97412109375000000000	4168.20507812500000000000	4118.97412109375000000000	4121.02539062500000000000	4128.71777343750000000000	4129.23046875000000000000	4135.89746093750000000000	4158.46142578125000000000	3320.00000000000000000000	10247.00000000000000000000	10229.00000000000000000000	0.00000000000000000000	0.00000000000000000000	0.00000000000000000000	2167.00000000000000000000	193.00000000000000000000	4.00000000000000000000	4.00000000000000000000	4.00000000000000000000	4.00000000000000000000	4.00000000000000000000	4.00000000000000000000	4.00000000000000000000	4.00000000000000000000	4.00000000000000000000	4.00000000000000000000	4.00000000000000000000	4.00000000000000000000	4.00000000000000000000	4.00000000000000000000	4.00000000000000000000	4.00000000000000000000
9.00000000000000000000	0.00000000000000000000	4171.79492187500000000000	4168.20507812500000000000	4160.00000000000000000000	4165.64111328125000000000	4138.97412109375000000000	4129.74365234375000000000	4134.87158203125000000000	4192.82031250000000000000	4148.71777343750000000000	4147.69238281250000000000	4134.87158203125000000000	4141.02539062500000000000	4146.66650390625000000000	4170.76904296875000000000	2857.00000000000000000000	10248.00000000000000000000	10229.00000000000000000000	0.00000000000000000000	0.00000000000000000000	0.00000000000000000000	2167.00000000000000000000	202.00000000000000000000	4.00000000000000000000	4.00000000000000000000	4.00000000000000000000	4.00000000000000000000	4.00000000000000000000	4.00000000000000000000	4.00000000000000000000	4.00000000000000000000	4.00000000000000000000	4.00000000000000000000	4.00000000000000000000	4.00000000000000000000	4.00000000000000000000	4.00000000000000000000	4.00000000000000000000	4.00000000000000000000
10.00000000000000000000	0.00000000000000000000	4162.05126953125000000000	4155.89746093750000000000	4166.66650390625000000000	4154.87158203125000000000	4130.76904296875000000000	4126.15380859375000000000	4135.38427734375000000000	4177.43603515625000000000	4131.79492187500000000000	4140.00000000000000000000	4104.10253906250000000000	4120.00000000000000000000	4115.38427734375000000000	4153.33300781250000000000	3565.00000000000000000000	10248.00000000000000000000	10229.00000000000000000000	0.00000000000000000000	0.00000000000000000000	0.00000000000000000000	2167.00000000000000000000	209.00000000000000000000	4.00000000000000000000	4.00000000000000000000	4.00000000000000000000	4.00000000000000000000	4.00000000000000000000	4.00000000000000000000	4.00000000000000000000	4.00000000000000000000	4.00000000000000000000	4.00000000000000000000	4.00000000000000000000	4.00000000000000000000	4.00000000000000000000	4.00000000000000000000	4.00000000000000000000	4.00000000000000000000
11.00000000000000000000	0.00000000000000000000	4167.17919921875000000000	4154.87158203125000000000	4168.71777343750000000000	4156.92285156250000000000	4127.17919921875000000000	4122.05126953125000000000	4130.76904296875000000000	4168.71777343750000000000	4120.00000000000000000000	4126.15380859375000000000	4099.48730468750000000000	4112.82031250000000000000	4114.87158203125000000000	4150.76904296875000000000	3094.00000000000000000000	10249.00000000000000000000	10227.00000000000000000000	0.00000000000000000000	0.00000000000000000000	0.00000000000000000000	2167.00000000000000000000	217.00000000000000000000	4.00000000000000000000	4.00000000000000000000	4.00000000000000000000	4.00000000000000000000	4.00000000000000000000	4.00000000000000000000	4.00000000000000000000	4.00000000000000000000	4.00000000000000000000	4.00000000000000000000	4.00000000000000000000	4.00000000000000000000	4.00000000000000000000	4.00000000000000000000	4.00000000000000000000	4.00000000000000000000
12.00000000000000000000	0.00000000000000000000	4186.15380859375000000000	4181.53857421875000000000	4154.87158203125000000000	4179.48730468750000000000	4142.56396484375000000000	4132.30761718750000000000	4133.33300781250000000000	4188.71777343750000000000	4141.02539062500000000000	4126.15380859375000000000	4130.25634765625000000000	4135.38427734375000000000	4154.35888671875000000000	4176.41015625000000000000	3499.00000000000000000000	10249.00000000000000000000	10227.00000000000000000000	0.00000000000000000000	0.00000000000000000000	0.00000000000000000000	2167.00000000000000000000	225.00000000000000000000	4.00000000000000000000	4.00000000000000000000	4.00000000000000000000	4.00000000000000000000	4.00000000000000000000	4.00000000000000000000	4.00000000000000000000	4.00000000000000000000	4.00000000000000000000	4.00000000000000000000	4.00000000000000000000	4.00000000000000000000	4.00000000000000000000	4.00000000000000000000	4.00000000000000000000	4.00000000000000000000
13.00000000000000000000	0.00000000000000000000	4162.56396484375000000000	4152.82031250000000000000	4165.64111328125000000000	4162.56396484375000000000	4106.66650390625000000000	4097.94873046875000000000	4105.12792968750000000000	4165.64111328125000000000	4115.89746093750000000000	4094.87158203125000000000	4107.17919921875000000000	4118.46142578125000000000	4127.17919921875000000000	4157.94873046875000000000	3181.00000000000000000000	10248.00000000000000000000	10227.00000000000000000000	0.00000000000000000000	0.00000000000000000000	0.00000000000000000000	2167.00000000000000000000	233.00000000000000000000	4.00000000000000000000	4.00000000000000000000	4.00000000000000000000	4.00000000000000000000	4.00000000000000000000	4.00000000000000000000	4.00000000000000000000	4.00000000000000000000	4.00000000000000000000	4.00000000000000000000	4.00000000000000000000	4.00000000000000000000	4.00000000000000000000	4.00000000000000000000	4.00000000000000000000	4.00000000000000000000
14.00000000000000000000	0.00000000000000000000	4182.56396484375000000000	4182.05126953125000000000	4163.58984375000000000000	4177.94873046875000000000	4140.51269531250000000000	4130.25634765625000000000	4137.94873046875000000000	4206.66650390625000000000	4167.17919921875000000000	4146.66650390625000000000	4149.23046875000000000000	4153.33300781250000000000	4154.35888671875000000000	4180.00000000000000000000	3565.00000000000000000000	10248.00000000000000000000	10227.00000000000000000000	0.00000000000000000000	0.00000000000000000000	0.00000000000000000000	2167.00000000000000000000	240.00000000000000000000	4.00000000000000000000	4.00000000000000000000	4.00000000000000000000	4.00000000000000000000	4.00000000000000000000	4.00000000000000000000	4.00000000000000000000	4.00000000000000000000	4.00000000000000000000	4.00000000000000000000	4.00000000000000000000	4.00000000000000000000	4.00000000000000000000	4.00000000000000000000	4.00000000000000000000	4.00000000000000000000
15.00000000000000000000	0.00000000000000000000	4164.61523437500000000000	4158.97412109375000000000	4166.66650390625000000000	4157.94873046875000000000	4123.07666015625000000000	4118.46142578125000000000	4125.64111328125000000000	4204.10253906250000000000	4169.74365234375000000000	4150.76904296875000000000	4141.02539062500000000000	4144.61523437500000000000	4132.82031250000000000000	4162.56396484375000000000	3094.00000000000000000000	10250.00000000000000000000	10226.00000000000000000000	0.00000000000000000000	0.00000000000000000000	0.00000000000000000000	2167.00000000000000000000	249.00000000000000000000	4.00000000000000000000	4.00000000000000000000	4.00000000000000000000	4.00000000000000000000	4.00000000000000000000	4.00000000000000000000	4.00000000000000000000	4.00000000000000000000	4.00000000000000000000	4.00000000000000000000	4.00000000000000000000	4.00000000000000000000	4.00000000000000000000	4.00000000000000000000	4.00000000000000000000	4.00000000000000000000
16.00000000000000000000	0.00000000000000000000	4149.74365234375000000000	4142.05126953125000000000	4167.69238281250000000000	4143.07666015625000000000	4108.71777343750000000000	4107.69238281250000000000	4114.87158203125000000000	4182.05126953125000000000	4136.41015625000000000000	4117.43603515625000000000	4113.33300781250000000000	4121.53857421875000000000	4109.74365234375000000000	4141.53857421875000000000	0.00000000000000000000	10250.00000000000000000000	10226.00000000000000000000	0.00000000000000000000	0.00000000000000000000	0.00000000000000000000	2167.00000000000000000000	256.00000000000000000000	4.00000000000000000000	4.00000000000000000000	4.00000000000000000000	4.00000000000000000000	4.00000000000000000000	4.00000000000000000000	4.00000000000000000000	4.00000000000000000000	4.00000000000000000000	4.00000000000000000000	4.00000000000000000000	4.00000000000000000000	4.00000000000000000000	4.00000000000000000000	4.00000000000000000000	4.00000000000000000000
17.00000000000000000000	0.00000000000000000000	4179.48730468750000000000	4186.15380859375000000000	4153.84619140625000000000	4169.74365234375000000000	4151.28173828125000000000	4140.00000000000000000000	4140.51269531250000000000	4192.82031250000000000000	4147.69238281250000000000	4131.79492187500000000000	4133.33300781250000000000	4134.35888671875000000000	4146.66650390625000000000	4163.07666015625000000000	0.00000000000000000000	10249.00000000000000000000	10225.00000000000000000000	0.00000000000000000000	0.00000000000000000000	0.00000000000000000000	2167.00000000000000000000	265.00000000000000000000	4.00000000000000000000	4.00000000000000000000	4.00000000000000000000	4.00000000000000000000	4.00000000000000000000	4.00000000000000000000	4.00000000000000000000	4.00000000000000000000	4.00000000000000000000	4.00000000000000000000	4.00000000000000000000	4.00000000000000000000	4.00000000000000000000	4.00000000000000000000	4.00000000000000000000	4.00000000000000000000
18.00000000000000000000	0.00000000000000000000	4161.02539062500000000000	4161.53857421875000000000	4163.07666015625000000000	4149.74365234375000000000	4125.64111328125000000000	4114.87158203125000000000	4113.84619140625000000000	4158.97412109375000000000	4117.43603515625000000000	4108.71777343750000000000	4104.10253906250000000000	4106.15380859375000000000	4121.53857421875000000000	4145.64111328125000000000	0.00000000000000000000	10249.00000000000000000000	10225.00000000000000000000	0.00000000000000000000	0.00000000000000000000	0.00000000000000000000	2167.00000000000000000000	272.00000000000000000000	4.00000000000000000000	4.00000000000000000000	4.00000000000000000000	4.00000000000000000000	4.00000000000000000000	4.00000000000000000000	4.00000000000000000000	4.00000000000000000000	4.00000000000000000000	4.00000000000000000000	4.00000000000000000000	4.00000000000000000000	4.00000000000000000000	4.00000000000000000000	4.00000000000000000000	4.00000000000000000000
19.00000000000000000000	0.00000000000000000000	4162.56396484375000000000	4167.17919921875000000000	4156.41015625000000000000	4155.89746093750000000000	4134.87158203125000000000	4128.20507812500000000000	4127.17919921875000000000	4190.25634765625000000000	4144.10253906250000000000	4129.74365234375000000000	4137.43603515625000000000	4134.87158203125000000000	4137.43603515625000000000	4165.64111328125000000000	0.00000000000000000000	10247.00000000000000000000	10223.00000000000000000000	0.00000000000000000000	0.00000000000000000000	0.00000000000000000000	2167.00000000000000000000	280.00000000000000000000	4.00000000000000000000	4.00000000000000000000	4.00000000000000000000	4.00000000000000000000	4.00000000000000000000	4.00000000000000000000	4.00000000000000000000	4.00000000000000000000	4.00000000000000000000	4.00000000000000000000	4.00000000000000000000	4.00000000000000000000	4.00000000000000000000	4.00000000000000000000	4.00000000000000000000	4.00000000000000000000
20.00000000000000000000	0.00000000000000000000	4151.79492187500000000000	4147.69238281250000000000	4156.92285156250000000000	4149.74365234375000000000	4113.33300781250000000000	4113.33300781250000000000	4121.02539062500000000000	4201.53857421875000000000	4149.23046875000000000000	4133.84619140625000000000	4143.58984375000000000000	4145.12792968750000000000	4132.30761718750000000000	4164.10253906250000000000	0.00000000000000000000	10247.00000000000000000000	10223.00000000000000000000	0.00000000000000000000	0.00000000000000000000	0.00000000000000000000	2167.00000000000000000000	288.00000000000000000000	4.00000000000000000000	4.00000000000000000000	4.00000000000000000000	4.00000000000000000000	4.00000000000000000000	4.00000000000000000000	4.00000000000000000000	4.00000000000000000000	4.00000000000000000000	4.00000000000000000000	4.00000000000000000000	4.00000000000000000000	4.00000000000000000000	4.00000000000000000000	4.00000000000000000000	4.00000000000000000000
21.00000000000000000000	0.00000000000000000000	4148.20507812500000000000	4143.58984375000000000000	4166.66650390625000000000	4140.00000000000000000000	4105.12792968750000000000	4111.28173828125000000000	4121.02539062500000000000	4185.64111328125000000000	4135.89746093750000000000	4124.10253906250000000000	4121.53857421875000000000	4127.17919921875000000000	4117.43603515625000000000	4152.30761718750000000000	0.00000000000000000000	10244.00000000000000000000	10221.00000000000000000000	0.00000000000000000000	0.00000000000000000000	0.00000000000000000000	2167.00000000000000000000	296.00000000000000000000	4.00000000000000000000	4.00000000000000000000	4.00000000000000000000	4.00000000000000000000	4.00000000000000000000	4.00000000000000000000	4.00000000000000000000	4.00000000000000000000	4.00000000000000000000	4.00000000000000000000	4.00000000000000000000	4.00000000000000000000	4.00000000000000000000	4.00000000000000000000	4.00000000000000000000	4.00000000000000000000
22.00000000000000000000	0.00000000000000000000	4171.28173828125000000000	4187.69238281250000000000	4154.87158203125000000000	4158.97412109375000000000	4152.82031250000000000000	4151.79492187500000000000	4152.82031250000000000000	4195.38427734375000000000	4157.43603515625000000000	4145.12792968750000000000	4127.69238281250000000000	4127.17919921875000000000	4131.79492187500000000000	4157.43603515625000000000	0.00000000000000000000	10244.00000000000000000000	10221.00000000000000000000	0.00000000000000000000	0.00000000000000000000	0.00000000000000000000	2167.00000000000000000000	304.00000000000000000000	4.00000000000000000000	4.00000000000000000000	4.00000000000000000000	4.00000000000000000000	4.00000000000000000000	4.00000000000000000000	4.00000000000000000000	4.00000000000000000000	4.00000000000000000000	4.00000000000000000000	4.00000000000000000000	4.00000000000000000000	4.00000000000000000000	4.00000000000000000000	4.00000000000000000000	4.00000000000000000000
23.00000000000000000000	0.00000000000000000000	4141.53857421875000000000	4153.33300781250000000000	4163.07666015625000000000	4138.46142578125000000000	4120.51269531250000000000	4115.38427734375000000000	4124.61523437500000000000	4151.28173828125000000000	4116.92285156250000000000	4108.20507812500000000000	4078.46142578125000000000	4087.17944335937500000000	4085.64086914062500000000	4113.33300781250000000000	0.00000000000000000000	10243.00000000000000000000	10220.00000000000000000000	0.00000000000000000000	0.00000000000000000000	0.00000000000000000000	2167.00000000000000000000	313.00000000000000000000	4.00000000000000000000	4.00000000000000000000	4.00000000000000000000	4.00000000000000000000	4.00000000000000000000	4.00000000000000000000	4.00000000000000000000	4.00000000000000000000	4.00000000000000000000	4.00000000000000000000	4.00000000000000000000	4.00000000000000000000	4.00000000000000000000	4.00000000000000000000	4.00000000000000000000	4.00000000000000000000
24.00000000000000000000	0.00000000000000000000	4151.79492187500000000000	4162.05126953125000000000	4158.46142578125000000000	4154.35888671875000000000	4124.10253906250000000000	4120.00000000000000000000	4128.71777343750000000000	4169.23046875000000000000	4129.74365234375000000000	4116.92285156250000000000	4111.28173828125000000000	4117.43603515625000000000	4119.48730468750000000000	4141.02539062500000000000	0.00000000000000000000	10243.00000000000000000000	10220.00000000000000000000	0.00000000000000000000	0.00000000000000000000	0.00000000000000000000	2167.00000000000000000000	320.00000000000000000000	4.00000000000000000000	4.00000000000000000000	4.00000000000000000000	4.00000000000000000000	4.00000000000000000000	4.00000000000000000000	4.00000000000000000000	4.00000000000000000000	4.00000000000000000000	4.00000000000000000000	4.00000000000000000000	4.00000000000000000000	4.00000000000000000000	4.00000000000000000000	4.00000000000000000000	4.00000000000000000000
25.00000000000000000000	0.00000000000000000000	4153.33300781250000000000	4153.33300781250000000000	4152.82031250000000000000	4155.89746093750000000000	4108.71777343750000000000	4108.20507812500000000000	4108.71777343750000000000	4177.43603515625000000000	4127.17919921875000000000	4114.87158203125000000000	4128.71777343750000000000	4132.82031250000000000000	4128.71777343750000000000	4158.46142578125000000000	0.00000000000000000000	10244.00000000000000000000	10223.00000000000000000000	0.00000000000000000000	0.00000000000000000000	0.00000000000000000000	2167.00000000000000000000	328.00000000000000000000	4.00000000000000000000	4.00000000000000000000	4.00000000000000000000	4.00000000000000000000	4.00000000000000000000	4.00000000000000000000	4.00000000000000000000	4.00000000000000000000	4.00000000000000000000	4.00000000000000000000	4.00000000000000000000	4.00000000000000000000	4.00000000000000000000	4.00000000000000000000	4.00000000000000000000	4.00000000000000000000
26.00000000000000000000	0.00000000000000000000	4130.76904296875000000000	4129.23046875000000000000	4160.51269531250000000000	4136.41015625000000000000	4088.20507812500000000000	4089.74340820312500000000	4096.41015625000000000000	4156.41015625000000000000	4104.61523437500000000000	4095.38452148437500000000	4094.87158203125000000000	4104.10253906250000000000	4089.74340820312500000000	4125.64111328125000000000	0.00000000000000000000	10244.00000000000000000000	10223.00000000000000000000	0.00000000000000000000	0.00000000000000000000	0.00000000000000000000	2167.00000000000000000000	335.00000000000000000000	4.00000000000000000000	4.00000000000000000000	4.00000000000000000000	4.00000000000000000000	4.00000000000000000000	4.00000000000000000000	4.00000000000000000000	4.00000000000000000000	4.00000000000000000000	4.00000000000000000000	4.00000000000000000000	4.00000000000000000000	4.00000000000000000000	4.00000000000000000000	4.00000000000000000000	4.00000000000000000000
27.00000000000000000000	0.00000000000000000000	4146.15380859375000000000	4163.07666015625000000000	4156.92285156250000000000	4153.33300781250000000000	4134.35888671875000000000	4133.84619140625000000000	4142.05126953125000000000	4188.71777343750000000000	4148.71777343750000000000	4135.89746093750000000000	4111.28173828125000000000	4120.00000000000000000000	4106.66650390625000000000	4135.89746093750000000000	0.00000000000000000000	10246.00000000000000000000	10225.00000000000000000000	0.00000000000000000000	0.00000000000000000000	0.00000000000000000000	2167.00000000000000000000	342.00000000000000000000	4.00000000000000000000	4.00000000000000000000	4.00000000000000000000	4.00000000000000000000	4.00000000000000000000	4.00000000000000000000	4.00000000000000000000	4.00000000000000000000	4.00000000000000000000	4.00000000000000000000	4.00000000000000000000	4.00000000000000000000	4.00000000000000000000	4.00000000000000000000	4.00000000000000000000	4.00000000000000000000
28.00000000000000000000	0.00000000000000000000	4131.28173828125000000000	4134.35888671875000000000	4166.15380859375000000000	4129.74365234375000000000	4105.12792968750000000000	4112.30761718750000000000	4120.00000000000000000000	4163.58984375000000000000	4123.58984375000000000000	4116.41015625000000000000	4077.43579101562500000000	4096.92285156250000000000	4071.28198242187500000000	4116.41015625000000000000	0.00000000000000000000	10246.00000000000000000000	10225.00000000000000000000	0.00000000000000000000	0.00000000000000000000	0.00000000000000000000	2167.00000000000000000000	350.00000000000000000000	4.00000000000000000000	4.00000000000000000000	4.00000000000000000000	4.00000000000000000000	4.00000000000000000000	4.00000000000000000000	4.00000000000000000000	4.00000000000000000000	4.00000000000000000000	4.00000000000000000000	4.00000000000000000000	4.00000000000000000000	4.00000000000000000000	4.00000000000000000000	4.00000000000000000000	4.00000000000000000000
29.00000000000000000000	0.00000000000000000000	4146.66650390625000000000	4146.15380859375000000000	4154.35888671875000000000	4136.41015625000000000000	4111.28173828125000000000	4113.33300781250000000000	4114.87158203125000000000	4159.48730468750000000000	4117.43603515625000000000	4108.20507812500000000000	4091.79467773437500000000	4106.66650390625000000000	4091.79467773437500000000	4129.23046875000000000000	0.00000000000000000000	10247.00000000000000000000	10230.00000000000000000000	0.00000000000000000000	0.00000000000000000000	0.00000000000000000000	2167.00000000000000000000	358.00000000000000000000	4.00000000000000000000	4.00000000000000000000	4.00000000000000000000	4.00000000000000000000	4.00000000000000000000	4.00000000000000000000	4.00000000000000000000	4.00000000000000000000	4.00000000000000000000	4.00000000000000000000	4.00000000000000000000	4.00000000000000000000	4.00000000000000000000	4.00000000000000000000	4.00000000000000000000	4.00000000000000000000
30.00000000000000000000	0.00000000000000000000	4153.33300781250000000000	4151.28173828125000000000	4147.17919921875000000000	4147.17919921875000000000	4120.00000000000000000000	4107.17919921875000000000	4105.12792968750000000000	4155.89746093750000000000	4113.33300781250000000000	4102.56396484375000000000	4104.61523437500000000000	4115.89746093750000000000	4112.30761718750000000000	4138.97412109375000000000	0.00000000000000000000	10247.00000000000000000000	10230.00000000000000000000	0.00000000000000000000	0.00000000000000000000	0.00000000000000000000	2167.00000000000000000000	366.00000000000000000000	4.00000000000000000000	4.00000000000000000000	4.00000000000000000000	4.00000000000000000000	4.00000000000000000000	4.00000000000000000000	4.00000000000000000000	4.00000000000000000000	4.00000000000000000000	4.00000000000000000000	4.00000000000000000000	4.00000000000000000000	4.00000000000000000000	4.00000000000000000000	4.00000000000000000000	4.00000000000000000000
31.00000000000000000000	0.00000000000000000000	4136.92285156250000000000	4126.66650390625000000000	4161.53857421875000000000	4130.25634765625000000000	4100.51269531250000000000	4089.23071289062500000000	4093.33325195312500000000	4149.74365234375000000000	4100.51269531250000000000	4090.25634765625000000000	4076.92309570312500000000	4102.56396484375000000000	4087.17944335937500000000	4124.10253906250000000000	0.00000000000000000000	10248.00000000000000000000	10230.00000000000000000000	0.00000000000000000000	0.00000000000000000000	0.00000000000000000000	2167.00000000000000000000	374.00000000000000000000	4.00000000000000000000	4.00000000000000000000	4.00000000000000000000	4.00000000000000000000	4.00000000000000000000	4.00000000000000000000	4.00000000000000000000	4.00000000000000000000	4.00000000000000000000	4.00000000000000000000	4.00000000000000000000	4.00000000000000000000	4.00000000000000000000	4.00000000000000000000	4.00000000000000000000	4.00000000000000000000
32.00000000000000000000	0.00000000000000000000	4148.71777343750000000000	4152.82031250000000000000	4154.87158203125000000000	4136.41015625000000000000	4129.74365234375000000000	4122.05126953125000000000	4129.74365234375000000000	4193.84619140625000000000	4151.28173828125000000000	4133.84619140625000000000	4097.43603515625000000000	4131.28173828125000000000	4108.20507812500000000000	4143.58984375000000000000	0.00000000000000000000	10248.00000000000000000000	10230.00000000000000000000	0.00000000000000000000	0.00000000000000000000	0.00000000000000000000	2167.00000000000000000000	382.00000000000000000000	4.00000000000000000000	4.00000000000000000000	4.00000000000000000000	4.00000000000000000000	4.00000000000000000000	4.00000000000000000000	4.00000000000000000000	4.00000000000000000000	4.00000000000000000000	4.00000000000000000000	4.00000000000000000000	4.00000000000000000000	4.00000000000000000000	4.00000000000000000000	4.00000000000000000000	4.00000000000000000000
33.00000000000000000000	0.00000000000000000000	4117.94873046875000000000	4112.82031250000000000000	4165.12792968750000000000	4105.12792968750000000000	4096.92285156250000000000	4093.84594726562500000000	4107.69238281250000000000	4162.56396484375000000000	4124.61523437500000000000	4111.79492187500000000000	4055.38452148437500000000	4107.69238281250000000000	4067.69213867187500000000	4112.30761718750000000000	0.00000000000000000000	10249.00000000000000000000	10233.00000000000000000000	0.00000000000000000000	0.00000000000000000000	0.00000000000000000000	2167.00000000000000000000	391.00000000000000000000	4.00000000000000000000	4.00000000000000000000	4.00000000000000000000	4.00000000000000000000	4.00000000000000000000	4.00000000000000000000	4.00000000000000000000	4.00000000000000000000	4.00000000000000000000	4.00000000000000000000	4.00000000000000000000	4.00000000000000000000	4.00000000000000000000	4.00000000000000000000	4.00000000000000000000	4.00000000000000000000
34.00000000000000000000	0.00000000000000000000	4129.23046875000000000000	4123.58984375000000000000	4164.61523437500000000000	4113.33300781250000000000	4110.25634765625000000000	4107.17919921875000000000	4111.79492187500000000000	4156.41015625000000000000	4116.92285156250000000000	4102.56396484375000000000	4046.66650390625000000000	4107.69238281250000000000	4071.28198242187500000000	4111.79492187500000000000	0.00000000000000000000	10249.00000000000000000000	10233.00000000000000000000	0.00000000000000000000	0.00000000000000000000	0.00000000000000000000	2167.00000000000000000000	399.00000000000000000000	4.00000000000000000000	4.00000000000000000000	4.00000000000000000000	4.00000000000000000000	4.00000000000000000000	4.00000000000000000000	4.00000000000000000000	4.00000000000000000000	4.00000000000000000000	4.00000000000000000000	4.00000000000000000000	4.00000000000000000000	4.00000000000000000000	4.00000000000000000000	4.00000000000000000000	4.00000000000000000000
35.00000000000000000000	0.00000000000000000000	4149.23046875000000000000	4145.64111328125000000000	4154.87158203125000000000	4128.71777343750000000000	4126.66650390625000000000	4115.38427734375000000000	4112.30761718750000000000	4156.41015625000000000000	4118.46142578125000000000	4100.51269531250000000000	4048.71777343750000000000	4109.74365234375000000000	4086.15380859375000000000	4117.43603515625000000000	0.00000000000000000000	10249.00000000000000000000	10233.00000000000000000000	0.00000000000000000000	0.00000000000000000000	0.00000000000000000000	2167.00000000000000000000	407.00000000000000000000	4.00000000000000000000	4.00000000000000000000	4.00000000000000000000	4.00000000000000000000	4.00000000000000000000	4.00000000000000000000	4.00000000000000000000	4.00000000000000000000	4.00000000000000000000	4.00000000000000000000	4.00000000000000000000	4.00000000000000000000	4.00000000000000000000	4.00000000000000000000	4.00000000000000000000	4.00000000000000000000
36.00000000000000000000	0.00000000000000000000	4131.28173828125000000000	4110.25634765625000000000	4163.58984375000000000000	4106.66650390625000000000	4092.82031250000000000000	4078.46142578125000000000	4083.58959960937500000000	4123.07666015625000000000	4080.00000000000000000000	4067.17944335937500000000	4021.53833007812500000000	4088.20507812500000000000	4062.05126953125000000000	4095.89721679687500000000	0.00000000000000000000	10249.00000000000000000000	10233.00000000000000000000	0.00000000000000000000	0.00000000000000000000	0.00000000000000000000	2167.00000000000000000000	415.00000000000000000000	4.00000000000000000000	4.00000000000000000000	4.00000000000000000000	4.00000000000000000000	4.00000000000000000000	4.00000000000000000000	4.00000000000000000000	4.00000000000000000000	4.00000000000000000000	4.00000000000000000000	4.00000000000000000000	4.00000000000000000000	4.00000000000000000000	4.00000000000000000000	4.00000000000000000000	4.00000000000000000000
37.00000000000000000000	0.00000000000000000000	4144.61523437500000000000	4125.64111328125000000000	4158.97412109375000000000	4122.05126953125000000000	4114.87158203125000000000	4102.05126953125000000000	4106.15380859375000000000	4167.17919921875000000000	4120.00000000000000000000	4103.58984375000000000000	4071.28198242187500000000	4133.84619140625000000000	4098.97412109375000000000	4130.25634765625000000000	0.00000000000000000000	10251.00000000000000000000	10231.00000000000000000000	0.00000000000000000000	0.00000000000000000000	0.00000000000000000000	2167.00000000000000000000	423.00000000000000000000	4.00000000000000000000	4.00000000000000000000	4.00000000000000000000	4.00000000000000000000	4.00000000000000000000	4.00000000000000000000	4.00000000000000000000	4.00000000000000000000	4.00000000000000000000	4.00000000000000000000	4.00000000000000000000	4.00000000000000000000	4.00000000000000000000	4.00000000000000000000	4.00000000000000000000	4.00000000000000000000
38.00000000000000000000	0.00000000000000000000	4124.10253906250000000000	4099.48730468750000000000	4168.20507812500000000000	4106.15380859375000000000	4087.69213867187500000000	4079.48706054687500000000	4089.74340820312500000000	4163.58984375000000000000	4118.97412109375000000000	4100.00000000000000000000	4061.02563476562500000000	4130.25634765625000000000	4075.38452148437500000000	4116.92285156250000000000	0.00000000000000000000	10251.00000000000000000000	10231.00000000000000000000	0.00000000000000000000	0.00000000000000000000	0.00000000000000000000	2167.00000000000000000000	430.00000000000000000000	4.00000000000000000000	4.00000000000000000000	4.00000000000000000000	4.00000000000000000000	4.00000000000000000000	4.00000000000000000000	4.00000000000000000000	4.00000000000000000000	4.00000000000000000000	4.00000000000000000000	4.00000000000000000000	4.00000000000000000000	4.00000000000000000000	4.00000000000000000000	4.00000000000000000000	4.00000000000000000000
39.00000000000000000000	0.00000000000000000000	4129.74365234375000000000	4115.38427734375000000000	4165.12792968750000000000	4106.66650390625000000000	4100.00000000000000000000	4085.64086914062500000000	4102.05126953125000000000	4151.28173828125000000000	4114.35888671875000000000	4097.43603515625000000000	4050.25634765625000000000	4122.56396484375000000000	4069.74340820312500000000	4108.20507812500000000000	0.00000000000000000000	10248.00000000000000000000	10230.00000000000000000000	0.00000000000000000000	0.00000000000000000000	0.00000000000000000000	2167.00000000000000000000	438.00000000000000000000	4.00000000000000000000	4.00000000000000000000	4.00000000000000000000	4.00000000000000000000	4.00000000000000000000	4.00000000000000000000	4.00000000000000000000	4.00000000000000000000	4.00000000000000000000	4.00000000000000000000	4.00000000000000000000	4.00000000000000000000	4.00000000000000000000	4.00000000000000000000	4.00000000000000000000	4.00000000000000000000
40.00000000000000000000	0.00000000000000000000	4143.07666015625000000000	4138.97412109375000000000	4156.41015625000000000000	4113.84619140625000000000	4126.15380859375000000000	4108.71777343750000000000	4115.38427734375000000000	4145.64111328125000000000	4112.30761718750000000000	4105.12792968750000000000	4043.07690429687500000000	4117.43603515625000000000	4077.94873046875000000000	4108.20507812500000000000	0.00000000000000000000	10248.00000000000000000000	10230.00000000000000000000	0.00000000000000000000	0.00000000000000000000	0.00000000000000000000	2167.00000000000000000000	446.00000000000000000000	4.00000000000000000000	4.00000000000000000000	4.00000000000000000000	4.00000000000000000000	4.00000000000000000000	4.00000000000000000000	4.00000000000000000000	4.00000000000000000000	4.00000000000000000000	4.00000000000000000000	4.00000000000000000000	4.00000000000000000000	4.00000000000000000000	4.00000000000000000000	4.00000000000000000000	4.00000000000000000000
41.00000000000000000000	0.00000000000000000000	4118.97412109375000000000	4100.51269531250000000000	4167.69238281250000000000	4089.23071289062500000000	4095.89721679687500000000	4088.20507812500000000000	4088.71777343750000000000	4118.97412109375000000000	4076.92309570312500000000	4076.41015625000000000000	4006.66650390625000000000	4087.17944335937500000000	4046.15380859375000000000	4083.58959960937500000000	0.00000000000000000000	10245.00000000000000000000	10225.00000000000000000000	0.00000000000000000000	0.00000000000000000000	0.00000000000000000000	2167.00000000000000000000	453.00000000000000000000	4.00000000000000000000	4.00000000000000000000	4.00000000000000000000	4.00000000000000000000	4.00000000000000000000	4.00000000000000000000	4.00000000000000000000	4.00000000000000000000	4.00000000000000000000	4.00000000000000000000	4.00000000000000000000	4.00000000000000000000	4.00000000000000000000	4.00000000000000000000	4.00000000000000000000	4.00000000000000000000
42.00000000000000000000	0.00000000000000000000	4135.38427734375000000000	4122.56396484375000000000	4154.35888671875000000000	4105.64111328125000000000	4121.02539062500000000000	4106.66650390625000000000	4107.69238281250000000000	4156.41015625000000000000	4111.28173828125000000000	4096.41015625000000000000	4056.41015625000000000000	4121.02539062500000000000	4082.56396484375000000000	4116.41015625000000000000	0.00000000000000000000	10245.00000000000000000000	10225.00000000000000000000	0.00000000000000000000	0.00000000000000000000	0.00000000000000000000	2167.00000000000000000000	460.00000000000000000000	4.00000000000000000000	4.00000000000000000000	4.00000000000000000000	4.00000000000000000000	4.00000000000000000000	4.00000000000000000000	4.00000000000000000000	4.00000000000000000000	4.00000000000000000000	4.00000000000000000000	4.00000000000000000000	4.00000000000000000000	4.00000000000000000000	4.00000000000000000000	4.00000000000000000000	4.00000000000000000000
43.00000000000000000000	0.00000000000000000000	4115.89746093750000000000	4100.00000000000000000000	4157.94873046875000000000	4092.82031250000000000000	4091.79467773437500000000	4070.76904296875000000000	4082.05126953125000000000	4141.53857421875000000000	4097.94873046875000000000	4075.38452148437500000000	4044.10253906250000000000	4109.74365234375000000000	4062.05126953125000000000	4106.15380859375000000000	0.00000000000000000000	10244.00000000000000000000	10223.00000000000000000000	0.00000000000000000000	0.00000000000000000000	0.00000000000000000000	2167.00000000000000000000	469.00000000000000000000	4.00000000000000000000	4.00000000000000000000	4.00000000000000000000	4.00000000000000000000	4.00000000000000000000	4.00000000000000000000	4.00000000000000000000	4.00000000000000000000	4.00000000000000000000	4.00000000000000000000	4.00000000000000000000	4.00000000000000000000	4.00000000000000000000	4.00000000000000000000	4.00000000000000000000	4.00000000000000000000
44.00000000000000000000	0.00000000000000000000	4111.28173828125000000000	4101.02539062500000000000	4163.58984375000000000000	4090.76904296875000000000	4092.30761718750000000000	4076.41015625000000000000	4088.20507812500000000000	4138.97412109375000000000	4100.00000000000000000000	4081.02563476562500000000	4028.20507812500000000000	4102.56396484375000000000	4053.84594726562500000000	4098.97412109375000000000	0.00000000000000000000	10244.00000000000000000000	10223.00000000000000000000	0.00000000000000000000	0.00000000000000000000	0.00000000000000000000	2167.00000000000000000000	477.00000000000000000000	4.00000000000000000000	4.00000000000000000000	4.00000000000000000000	4.00000000000000000000	4.00000000000000000000	4.00000000000000000000	4.00000000000000000000	4.00000000000000000000	4.00000000000000000000	4.00000000000000000000	4.00000000000000000000	4.00000000000000000000	4.00000000000000000000	4.00000000000000000000	4.00000000000000000000	4.00000000000000000000
45.00000000000000000000	0.00000000000000000000	4130.25634765625000000000	4130.25634765625000000000	4159.48730468750000000000	4105.64111328125000000000	4123.58984375000000000000	4110.76904296875000000000	4115.89746093750000000000	4156.92285156250000000000	4126.66650390625000000000	4115.38427734375000000000	4045.64086914062500000000	4117.94873046875000000000	4069.23071289062500000000	4105.64111328125000000000	0.00000000000000000000	10242.00000000000000000000	10225.00000000000000000000	0.00000000000000000000	0.00000000000000000000	0.00000000000000000000	2167.00000000000000000000	485.00000000000000000000	4.00000000000000000000	4.00000000000000000000	4.00000000000000000000	4.00000000000000000000	4.00000000000000000000	4.00000000000000000000	4.00000000000000000000	4.00000000000000000000	4.00000000000000000000	4.00000000000000000000	4.00000000000000000000	4.00000000000000000000	4.00000000000000000000	4.00000000000000000000	4.00000000000000000000	4.00000000000000000000
46.00000000000000000000	0.00000000000000000000	4114.35888671875000000000	4107.17919921875000000000	4172.82031250000000000000	4086.66650390625000000000	4095.38452148437500000000	4081.53833007812500000000	4088.20507812500000000000	4119.48730468750000000000	4086.66650390625000000000	4083.07690429687500000000	4006.66650390625000000000	4083.07690429687500000000	4026.66650390625000000000	4071.28198242187500000000	0.00000000000000000000	10242.00000000000000000000	10225.00000000000000000000	0.00000000000000000000	0.00000000000000000000	0.00000000000000000000	2167.00000000000000000000	494.00000000000000000000	4.00000000000000000000	4.00000000000000000000	4.00000000000000000000	4.00000000000000000000	4.00000000000000000000	4.00000000000000000000	4.00000000000000000000	4.00000000000000000000	4.00000000000000000000	4.00000000000000000000	4.00000000000000000000	4.00000000000000000000	4.00000000000000000000	4.00000000000000000000	4.00000000000000000000	4.00000000000000000000
[truncated: 364 more rows]
