# Supplementary material for: Discriminating three motor imagery states of the same joint for brain-computer interface
Source: PeerJ. 2021 Aug 24;9:e12027. doi: 10.7717/peerj.12027 (PMC8395581; doi:10.7717/peerj.12027)
Supplement: Supplemental Information 1 [file peerj-09-12027-s001.zip › dataset/A/01-04-04.11.17.18.45.18.csv]

title:04	recorded:04.11.17 18.45.18	sampling:128	subject:01	labels:COUNTER INTERPOLATED AF3 F7 F3 FC5 T7 P7 O1 O2 P8 T8 FC6 F4 F8 AF4 RAW_CQ GYROX GYROY MARKER MARKER_HARDWARE SYNC TIME_STAMP_s TIME_STAMP_ms CQ_AF3 CQ_F7 CQ_F3 CQ_FC5 CQ_T7 CQ_P7 CQ_O1 CQ_O2 CQ_P8 CQ_T8 CQ_FC6 CQ_F4 CQ_F8 CQ_AF4 CQ_CMS CQ_DRL	chan:40	units:emotiv
125.00000000000000000000	0.00000000000000000000	4146.66650390625000000000	4196.92285156250000000000	4157.43603515625000000000	4209.23046875000000000000	4160.51269531250000000000	4168.71777343750000000000	4191.79492187500000000000	4149.74365234375000000000	4149.74365234375000000000	4150.76904296875000000000	4167.69238281250000000000	4172.30761718750000000000	4164.10253906250000000000	4157.94873046875000000000	2987.00000000000000000000	10243.00000000000000000000	10229.00000000000000000000	0.00000000000000000000	0.00000000000000000000	0.00000000000000000000	1720.00000000000000000000	253.00000000000000000000	0.00000000000000000000	0.00000000000000000000	0.00000000000000000000	0.00000000000000000000	0.00000000000000000000	0.00000000000000000000	0.00000000000000000000	0.00000000000000000000	0.00000000000000000000	0.00000000000000000000	0.00000000000000000000	0.00000000000000000000	0.00000000000000000000	0.00000000000000000000	0.00000000000000000000	0.00000000000000000000
126.00000000000000000000	0.00000000000000000000	4130.76904296875000000000	4161.02539062500000000000	4157.94873046875000000000	4187.69238281250000000000	4140.51269531250000000000	4136.92285156250000000000	4166.15380859375000000000	4135.38427734375000000000	4133.33300781250000000000	4134.87158203125000000000	4151.79492187500000000000	4157.94873046875000000000	4147.17919921875000000000	4150.25634765625000000000	3536.00000000000000000000	10243.00000000000000000000	10229.00000000000000000000	0.00000000000000000000	0.00000000000000000000	0.00000000000000000000	1720.00000000000000000000	260.00000000000000000000	0.00000000000000000000	0.00000000000000000000	0.00000000000000000000	0.00000000000000000000	0.00000000000000000000	0.00000000000000000000	0.00000000000000000000	0.00000000000000000000	0.00000000000000000000	0.00000000000000000000	0.00000000000000000000	0.00000000000000000000	0.00000000000000000000	0.00000000000000000000	0.00000000000000000000	0.00000000000000000000
127.00000000000000000000	0.00000000000000000000	4139.48730468750000000000	4173.84619140625000000000	4155.38427734375000000000	4190.76904296875000000000	4170.76904296875000000000	4164.10253906250000000000	4191.79492187500000000000	4142.56396484375000000000	4151.28173828125000000000	4145.64111328125000000000	4148.71777343750000000000	4155.89746093750000000000	4147.69238281250000000000	4145.64111328125000000000	51.00000000000000000000	10245.00000000000000000000	10229.00000000000000000000	0.00000000000000000000	0.00000000000000000000	0.00000000000000000000	1720.00000000000000000000	268.00000000000000000000	0.00000000000000000000	0.00000000000000000000	0.00000000000000000000	0.00000000000000000000	0.00000000000000000000	0.00000000000000000000	0.00000000000000000000	0.00000000000000000000	0.00000000000000000000	0.00000000000000000000	0.00000000000000000000	0.00000000000000000000	0.00000000000000000000	0.00000000000000000000	0.00000000000000000000	0.00000000000000000000
0.00000000000000000000	0.00000000000000000000	4141.02539062500000000000	4192.82031250000000000000	4147.69238281250000000000	4193.33300781250000000000	4183.58984375000000000000	4185.12792968750000000000	4212.30761718750000000000	4152.30761718750000000000	4165.64111328125000000000	4166.15380859375000000000	4147.17919921875000000000	4156.92285156250000000000	4142.56396484375000000000	4141.02539062500000000000	1658.00000000000000000000	10245.00000000000000000000	10229.00000000000000000000	0.00000000000000000000	0.00000000000000000000	0.00000000000000000000	1720.00000000000000000000	276.00000000000000000000	4.00000000000000000000	0.00000000000000000000	0.00000000000000000000	0.00000000000000000000	0.00000000000000000000	0.00000000000000000000	0.00000000000000000000	0.00000000000000000000	0.00000000000000000000	0.00000000000000000000	0.00000000000000000000	0.00000000000000000000	0.00000000000000000000	0.00000000000000000000	0.00000000000000000000	0.00000000000000000000
1.00000000000000000000	0.00000000000000000000	4130.76904296875000000000	4180.00000000000000000000	4154.35888671875000000000	4182.56396484375000000000	4151.79492187500000000000	4162.05126953125000000000	4191.79492187500000000000	4128.71777343750000000000	4134.87158203125000000000	4146.66650390625000000000	4123.58984375000000000000	4137.94873046875000000000	4110.25634765625000000000	4124.61523437500000000000	2678.00000000000000000000	10246.00000000000000000000	10229.00000000000000000000	0.00000000000000000000	0.00000000000000000000	0.00000000000000000000	1720.00000000000000000000	283.00000000000000000000	4.00000000000000000000	4.00000000000000000000	0.00000000000000000000	0.00000000000000000000	0.00000000000000000000	0.00000000000000000000	0.00000000000000000000	0.00000000000000000000	0.00000000000000000000	0.00000000000000000000	0.00000000000000000000	0.00000000000000000000	0.00000000000000000000	0.00000000000000000000	0.00000000000000000000	0.00000000000000000000
2.00000000000000000000	0.00000000000000000000	4165.64111328125000000000	4214.87158203125000000000	4160.00000000000000000000	4218.97412109375000000000	4182.56396484375000000000	4181.53857421875000000000	4202.05126953125000000000	4140.51269531250000000000	4148.71777343750000000000	4156.41015625000000000000	4153.33300781250000000000	4158.97412109375000000000	4154.35888671875000000000	4150.25634765625000000000	2932.00000000000000000000	10246.00000000000000000000	10229.00000000000000000000	0.00000000000000000000	0.00000000000000000000	0.00000000000000000000	1720.00000000000000000000	292.00000000000000000000	4.00000000000000000000	4.00000000000000000000	4.00000000000000000000	0.00000000000000000000	0.00000000000000000000	0.00000000000000000000	0.00000000000000000000	0.00000000000000000000	0.00000000000000000000	0.00000000000000000000	0.00000000000000000000	0.00000000000000000000	0.00000000000000000000	0.00000000000000000000	4.00000000000000000000	0.00000000000000000000
3.00000000000000000000	0.00000000000000000000	4148.71777343750000000000	4184.10253906250000000000	4157.43603515625000000000	4201.53857421875000000000	4154.35888671875000000000	4146.15380859375000000000	4169.74365234375000000000	4107.69238281250000000000	4106.15380859375000000000	4125.12792968750000000000	4120.00000000000000000000	4135.89746093750000000000	4136.41015625000000000000	4134.87158203125000000000	3436.00000000000000000000	10247.00000000000000000000	10228.00000000000000000000	0.00000000000000000000	0.00000000000000000000	0.00000000000000000000	1720.00000000000000000000	300.00000000000000000000	4.00000000000000000000	4.00000000000000000000	4.00000000000000000000	4.00000000000000000000	0.00000000000000000000	0.00000000000000000000	0.00000000000000000000	0.00000000000000000000	0.00000000000000000000	0.00000000000000000000	0.00000000000000000000	0.00000000000000000000	0.00000000000000000000	0.00000000000000000000	4.00000000000000000000	4.00000000000000000000
4.00000000000000000000	0.00000000000000000000	4145.12792968750000000000	4189.74365234375000000000	4158.46142578125000000000	4198.46142578125000000000	4161.02539062500000000000	4153.33300781250000000000	4175.89746093750000000000	4127.69238281250000000000	4119.48730468750000000000	4132.82031250000000000000	4138.46142578125000000000	4150.76904296875000000000	4140.00000000000000000000	4143.07666015625000000000	3475.00000000000000000000	10247.00000000000000000000	10228.00000000000000000000	0.00000000000000000000	0.00000000000000000000	0.00000000000000000000	1720.00000000000000000000	307.00000000000000000000	4.00000000000000000000	4.00000000000000000000	4.00000000000000000000	4.00000000000000000000	4.00000000000000000000	0.00000000000000000000	0.00000000000000000000	0.00000000000000000000	0.00000000000000000000	0.00000000000000000000	0.00000000000000000000	0.00000000000000000000	0.00000000000000000000	0.00000000000000000000	4.00000000000000000000	4.00000000000000000000
5.00000000000000000000	0.00000000000000000000	4140.00000000000000000000	4194.87158203125000000000	4151.79492187500000000000	4203.07666015625000000000	4167.69238281250000000000	4164.61523437500000000000	4186.15380859375000000000	4157.94873046875000000000	4156.92285156250000000000	4156.92285156250000000000	4170.25634765625000000000	4177.43603515625000000000	4151.79492187500000000000	4154.35888671875000000000	3227.00000000000000000000	10247.00000000000000000000	10229.00000000000000000000	0.00000000000000000000	0.00000000000000000000	0.00000000000000000000	1720.00000000000000000000	316.00000000000000000000	4.00000000000000000000	4.00000000000000000000	4.00000000000000000000	4.00000000000000000000	4.00000000000000000000	4.00000000000000000000	0.00000000000000000000	0.00000000000000000000	0.00000000000000000000	0.00000000000000000000	0.00000000000000000000	0.00000000000000000000	0.00000000000000000000	0.00000000000000000000	4.00000000000000000000	4.00000000000000000000
6.00000000000000000000	0.00000000000000000000	4116.92285156250000000000	4160.00000000000000000000	4156.92285156250000000000	4183.58984375000000000000	4133.84619140625000000000	4139.48730468750000000000	4171.79492187500000000000	4135.89746093750000000000	4127.69238281250000000000	4132.30761718750000000000	4131.28173828125000000000	4155.38427734375000000000	4116.41015625000000000000	4133.84619140625000000000	2928.00000000000000000000	10247.00000000000000000000	10229.00000000000000000000	0.00000000000000000000	0.00000000000000000000	0.00000000000000000000	1720.00000000000000000000	324.00000000000000000000	4.00000000000000000000	4.00000000000000000000	4.00000000000000000000	4.00000000000000000000	4.00000000000000000000	4.00000000000000000000	4.00000000000000000000	0.00000000000000000000	0.00000000000000000000	0.00000000000000000000	0.00000000000000000000	0.00000000000000000000	0.00000000000000000000	0.00000000000000000000	4.00000000000000000000	4.00000000000000000000
7.00000000000000000000	0.00000000000000000000	4148.71777343750000000000	4209.74365234375000000000	4157.94873046875000000000	4210.76904296875000000000	4187.17919921875000000000	4190.76904296875000000000	4212.30761718750000000000	4161.53857421875000000000	4155.38427734375000000000	4158.97412109375000000000	4148.71777343750000000000	4166.66650390625000000000	4143.07666015625000000000	4147.69238281250000000000	3016.00000000000000000000	10247.00000000000000000000	10228.00000000000000000000	0.00000000000000000000	0.00000000000000000000	0.00000000000000000000	1720.00000000000000000000	332.00000000000000000000	4.00000000000000000000	4.00000000000000000000	4.00000000000000000000	4.00000000000000000000	4.00000000000000000000	4.00000000000000000000	4.00000000000000000000	4.00000000000000000000	0.00000000000000000000	0.00000000000000000000	0.00000000000000000000	0.00000000000000000000	0.00000000000000000000	0.00000000000000000000	4.00000000000000000000	4.00000000000000000000
8.00000000000000000000	0.00000000000000000000	4130.76904296875000000000	4201.53857421875000000000	4144.61523437500000000000	4189.74365234375000000000	4180.51269531250000000000	4182.05126953125000000000	4201.02539062500000000000	4140.00000000000000000000	4142.05126953125000000000	4152.82031250000000000000	4117.94873046875000000000	4135.89746093750000000000	4112.30761718750000000000	4115.38427734375000000000	3331.00000000000000000000	10247.00000000000000000000	10228.00000000000000000000	0.00000000000000000000	0.00000000000000000000	0.00000000000000000000	1720.00000000000000000000	340.00000000000000000000	4.00000000000000000000	4.00000000000000000000	4.00000000000000000000	4.00000000000000000000	4.00000000000000000000	4.00000000000000000000	4.00000000000000000000	4.00000000000000000000	4.00000000000000000000	0.00000000000000000000	0.00000000000000000000	0.00000000000000000000	0.00000000000000000000	0.00000000000000000000	4.00000000000000000000	4.00000000000000000000
9.00000000000000000000	0.00000000000000000000	4136.41015625000000000000	4208.20507812500000000000	4150.25634765625000000000	4190.76904296875000000000	4174.87158203125000000000	4175.38427734375000000000	4198.46142578125000000000	4132.82031250000000000000	4141.53857421875000000000	4144.61523437500000000000	4114.87158203125000000000	4135.38427734375000000000	4120.51269531250000000000	4120.00000000000000000000	2426.00000000000000000000	10246.00000000000000000000	10227.00000000000000000000	0.00000000000000000000	0.00000000000000000000	0.00000000000000000000	1720.00000000000000000000	348.00000000000000000000	4.00000000000000000000	4.00000000000000000000	4.00000000000000000000	4.00000000000000000000	4.00000000000000000000	4.00000000000000000000	4.00000000000000000000	4.00000000000000000000	4.00000000000000000000	4.00000000000000000000	0.00000000000000000000	0.00000000000000000000	0.00000000000000000000	0.00000000000000000000	4.00000000000000000000	4.00000000000000000000
10.00000000000000000000	0.00000000000000000000	4167.17919921875000000000	4237.43603515625000000000	4156.92285156250000000000	4220.51269531250000000000	4185.12792968750000000000	4186.66650390625000000000	4200.51269531250000000000	4147.69238281250000000000	4153.84619140625000000000	4149.23046875000000000000	4152.30761718750000000000	4166.15380859375000000000	4165.64111328125000000000	4162.05126953125000000000	3523.00000000000000000000	10246.00000000000000000000	10227.00000000000000000000	0.00000000000000000000	0.00000000000000000000	0.00000000000000000000	1720.00000000000000000000	356.00000000000000000000	4.00000000000000000000	4.00000000000000000000	4.00000000000000000000	4.00000000000000000000	4.00000000000000000000	4.00000000000000000000	4.00000000000000000000	4.00000000000000000000	4.00000000000000000000	4.00000000000000000000	4.00000000000000000000	0.00000000000000000000	0.00000000000000000000	0.00000000000000000000	4.00000000000000000000	4.00000000000000000000
11.00000000000000000000	0.00000000000000000000	4144.10253906250000000000	4198.97412109375000000000	4160.51269531250000000000	4198.97412109375000000000	4148.20507812500000000000	4153.33300781250000000000	4166.66650390625000000000	4121.53857421875000000000	4115.89746093750000000000	4122.56396484375000000000	4130.25634765625000000000	4149.23046875000000000000	4136.41015625000000000000	4145.64111328125000000000	2888.00000000000000000000	10243.00000000000000000000	10225.00000000000000000000	0.00000000000000000000	0.00000000000000000000	0.00000000000000000000	1720.00000000000000000000	365.00000000000000000000	4.00000000000000000000	4.00000000000000000000	4.00000000000000000000	4.00000000000000000000	4.00000000000000000000	4.00000000000000000000	4.00000000000000000000	4.00000000000000000000	4.00000000000000000000	4.00000000000000000000	4.00000000000000000000	4.00000000000000000000	0.00000000000000000000	0.00000000000000000000	4.00000000000000000000	4.00000000000000000000
12.00000000000000000000	0.00000000000000000000	4149.74365234375000000000	4208.71777343750000000000	4157.94873046875000000000	4200.00000000000000000000	4177.43603515625000000000	4171.28173828125000000000	4186.66650390625000000000	4154.87158203125000000000	4153.84619140625000000000	4149.23046875000000000000	4157.94873046875000000000	4172.30761718750000000000	4152.30761718750000000000	4153.33300781250000000000	3487.00000000000000000000	10243.00000000000000000000	10225.00000000000000000000	0.00000000000000000000	0.00000000000000000000	0.00000000000000000000	1720.00000000000000000000	372.00000000000000000000	4.00000000000000000000	4.00000000000000000000	4.00000000000000000000	4.00000000000000000000	4.00000000000000000000	4.00000000000000000000	4.00000000000000000000	4.00000000000000000000	4.00000000000000000000	4.00000000000000000000	4.00000000000000000000	4.00000000000000000000	4.00000000000000000000	0.00000000000000000000	4.00000000000000000000	4.00000000000000000000
13.00000000000000000000	0.00000000000000000000	4122.56396484375000000000	4176.41015625000000000000	4146.15380859375000000000	4175.38427734375000000000	4151.79492187500000000000	4144.10253906250000000000	4172.30761718750000000000	4149.23046875000000000000	4147.69238281250000000000	4144.10253906250000000000	4140.51269531250000000000	4162.05126953125000000000	4122.05126953125000000000	4135.38427734375000000000	3069.00000000000000000000	10244.00000000000000000000	10222.00000000000000000000	0.00000000000000000000	0.00000000000000000000	0.00000000000000000000	1720.00000000000000000000	380.00000000000000000000	4.00000000000000000000	4.00000000000000000000	4.00000000000000000000	4.00000000000000000000	4.00000000000000000000	4.00000000000000000000	4.00000000000000000000	4.00000000000000000000	4.00000000000000000000	4.00000000000000000000	4.00000000000000000000	4.00000000000000000000	4.00000000000000000000	4.00000000000000000000	4.00000000000000000000	4.00000000000000000000
14.00000000000000000000	0.00000000000000000000	4117.94873046875000000000	4175.38427734375000000000	4149.74365234375000000000	4179.48730468750000000000	4148.20507812500000000000	4149.23046875000000000000	4181.53857421875000000000	4140.51269531250000000000	4134.35888671875000000000	4135.38427734375000000000	4128.71777343750000000000	4152.82031250000000000000	4111.28173828125000000000	4128.20507812500000000000	3523.00000000000000000000	10244.00000000000000000000	10222.00000000000000000000	0.00000000000000000000	0.00000000000000000000	0.00000000000000000000	1720.00000000000000000000	387.00000000000000000000	4.00000000000000000000	4.00000000000000000000	4.00000000000000000000	4.00000000000000000000	4.00000000000000000000	4.00000000000000000000	4.00000000000000000000	4.00000000000000000000	4.00000000000000000000	4.00000000000000000000	4.00000000000000000000	4.00000000000000000000	4.00000000000000000000	4.00000000000000000000	4.00000000000000000000	4.00000000000000000000
15.00000000000000000000	0.00000000000000000000	4149.23046875000000000000	4223.07666015625000000000	4151.28173828125000000000	4207.17919921875000000000	4195.38427734375000000000	4196.41015625000000000000	4214.35888671875000000000	4151.79492187500000000000	4156.92285156250000000000	4157.43603515625000000000	4144.61523437500000000000	4159.48730468750000000000	4138.97412109375000000000	4138.97412109375000000000	2888.00000000000000000000	10245.00000000000000000000	10223.00000000000000000000	0.00000000000000000000	0.00000000000000000000	0.00000000000000000000	1720.00000000000000000000	396.00000000000000000000	4.00000000000000000000	4.00000000000000000000	4.00000000000000000000	4.00000000000000000000	4.00000000000000000000	4.00000000000000000000	4.00000000000000000000	4.00000000000000000000	4.00000000000000000000	4.00000000000000000000	4.00000000000000000000	4.00000000000000000000	4.00000000000000000000	4.00000000000000000000	4.00000000000000000000	4.00000000000000000000
16.00000000000000000000	0.00000000000000000000	4135.38427734375000000000	4203.58984375000000000000	4152.30761718750000000000	4186.15380859375000000000	4164.10253906250000000000	4173.33300781250000000000	4193.84619140625000000000	4120.00000000000000000000	4129.74365234375000000000	4141.53857421875000000000	4109.23046875000000000000	4131.79492187500000000000	4111.79492187500000000000	4117.43603515625000000000	0.00000000000000000000	10245.00000000000000000000	10223.00000000000000000000	0.00000000000000000000	0.00000000000000000000	0.00000000000000000000	1720.00000000000000000000	403.00000000000000000000	4.00000000000000000000	4.00000000000000000000	4.00000000000000000000	4.00000000000000000000	4.00000000000000000000	4.00000000000000000000	4.00000000000000000000	4.00000000000000000000	4.00000000000000000000	4.00000000000000000000	4.00000000000000000000	4.00000000000000000000	4.00000000000000000000	4.00000000000000000000	4.00000000000000000000	4.00000000000000000000
17.00000000000000000000	0.00000000000000000000	4156.41015625000000000000	4230.76904296875000000000	4158.46142578125000000000	4215.89746093750000000000	4175.38427734375000000000	4183.07666015625000000000	4201.53857421875000000000	4150.25634765625000000000	4158.97412109375000000000	4161.02539062500000000000	4159.48730468750000000000	4171.28173828125000000000	4165.64111328125000000000	4160.00000000000000000000	0.00000000000000000000	10244.00000000000000000000	10227.00000000000000000000	0.00000000000000000000	0.00000000000000000000	0.00000000000000000000	1720.00000000000000000000	410.00000000000000000000	4.00000000000000000000	4.00000000000000000000	4.00000000000000000000	4.00000000000000000000	4.00000000000000000000	4.00000000000000000000	4.00000000000000000000	4.00000000000000000000	4.00000000000000000000	4.00000000000000000000	4.00000000000000000000	4.00000000000000000000	4.00000000000000000000	4.00000000000000000000	4.00000000000000000000	4.00000000000000000000
18.00000000000000000000	0.00000000000000000000	4147.69238281250000000000	4213.33300781250000000000	4155.38427734375000000000	4213.84619140625000000000	4160.51269531250000000000	4158.46142578125000000000	4175.38427734375000000000	4142.05126953125000000000	4142.05126953125000000000	4141.02539062500000000000	4164.61523437500000000000	4174.87158203125000000000	4172.82031250000000000000	4165.12792968750000000000	0.00000000000000000000	10244.00000000000000000000	10227.00000000000000000000	0.00000000000000000000	0.00000000000000000000	0.00000000000000000000	1720.00000000000000000000	419.00000000000000000000	4.00000000000000000000	4.00000000000000000000	4.00000000000000000000	4.00000000000000000000	4.00000000000000000000	4.00000000000000000000	4.00000000000000000000	4.00000000000000000000	4.00000000000000000000	4.00000000000000000000	4.00000000000000000000	4.00000000000000000000	4.00000000000000000000	4.00000000000000000000	4.00000000000000000000	4.00000000000000000000
19.00000000000000000000	0.00000000000000000000	4130.76904296875000000000	4188.71777343750000000000	4154.87158203125000000000	4177.43603515625000000000	4156.92285156250000000000	4153.33300781250000000000	4170.25634765625000000000	4123.07666015625000000000	4123.58984375000000000000	4127.69238281250000000000	4127.69238281250000000000	4151.28173828125000000000	4143.58984375000000000000	4134.87158203125000000000	0.00000000000000000000	10243.00000000000000000000	10228.00000000000000000000	0.00000000000000000000	0.00000000000000000000	0.00000000000000000000	1720.00000000000000000000	427.00000000000000000000	4.00000000000000000000	4.00000000000000000000	4.00000000000000000000	4.00000000000000000000	4.00000000000000000000	4.00000000000000000000	4.00000000000000000000	4.00000000000000000000	4.00000000000000000000	4.00000000000000000000	4.00000000000000000000	4.00000000000000000000	4.00000000000000000000	4.00000000000000000000	4.00000000000000000000	4.00000000000000000000
20.00000000000000000000	0.00000000000000000000	4135.89746093750000000000	4199.48730468750000000000	4147.69238281250000000000	4166.66650390625000000000	4175.38427734375000000000	4180.51269531250000000000	4201.02539062500000000000	4153.84619140625000000000	4173.33300781250000000000	4171.28173828125000000000	4142.56396484375000000000	4166.15380859375000000000	4155.38427734375000000000	4135.89746093750000000000	0.00000000000000000000	10243.00000000000000000000	10228.00000000000000000000	0.00000000000000000000	0.00000000000000000000	0.00000000000000000000	1720.00000000000000000000	435.00000000000000000000	4.00000000000000000000	4.00000000000000000000	4.00000000000000000000	4.00000000000000000000	4.00000000000000000000	4.00000000000000000000	4.00000000000000000000	4.00000000000000000000	4.00000000000000000000	4.00000000000000000000	4.00000000000000000000	4.00000000000000000000	4.00000000000000000000	4.00000000000000000000	4.00000000000000000000	4.00000000000000000000
21.00000000000000000000	0.00000000000000000000	4113.33300781250000000000	4165.12792968750000000000	4147.17919921875000000000	4143.58984375000000000000	4124.10253906250000000000	4145.12792968750000000000	4176.92285156250000000000	4130.25634765625000000000	4147.17919921875000000000	4149.74365234375000000000	4115.38427734375000000000	4151.28173828125000000000	4124.61523437500000000000	4120.00000000000000000000	0.00000000000000000000	10245.00000000000000000000	10233.00000000000000000000	0.00000000000000000000	0.00000000000000000000	0.00000000000000000000	1720.00000000000000000000	444.00000000000000000000	4.00000000000000000000	4.00000000000000000000	4.00000000000000000000	4.00000000000000000000	4.00000000000000000000	4.00000000000000000000	4.00000000000000000000	4.00000000000000000000	4.00000000000000000000	4.00000000000000000000	4.00000000000000000000	4.00000000000000000000	4.00000000000000000000	4.00000000000000000000	4.00000000000000000000	4.00000000000000000000
22.00000000000000000000	0.00000000000000000000	4153.33300781250000000000	4215.89746093750000000000	4161.02539062500000000000	4174.87158203125000000000	4176.92285156250000000000	4184.61523437500000000000	4197.43603515625000000000	4134.87158203125000000000	4148.71777343750000000000	4148.20507812500000000000	4133.33300781250000000000	4170.76904296875000000000	4165.64111328125000000000	4145.12792968750000000000	0.00000000000000000000	10245.00000000000000000000	10233.00000000000000000000	0.00000000000000000000	0.00000000000000000000	0.00000000000000000000	1720.00000000000000000000	452.00000000000000000000	4.00000000000000000000	4.00000000000000000000	4.00000000000000000000	4.00000000000000000000	4.00000000000000000000	4.00000000000000000000	4.00000000000000000000	4.00000000000000000000	4.00000000000000000000	4.00000000000000000000	4.00000000000000000000	4.00000000000000000000	4.00000000000000000000	4.00000000000000000000	4.00000000000000000000	4.00000000000000000000
23.00000000000000000000	0.00000000000000000000	4171.28173828125000000000	4233.33300781250000000000	4165.64111328125000000000	4174.87158203125000000000	4210.25634765625000000000	4200.51269531250000000000	4200.51269531250000000000	4121.02539062500000000000	4142.05126953125000000000	4151.28173828125000000000	4118.97412109375000000000	4161.53857421875000000000	4175.89746093750000000000	4139.48730468750000000000	0.00000000000000000000	10246.00000000000000000000	10235.00000000000000000000	0.00000000000000000000	0.00000000000000000000	0.00000000000000000000	1720.00000000000000000000	460.00000000000000000000	4.00000000000000000000	4.00000000000000000000	4.00000000000000000000	4.00000000000000000000	4.00000000000000000000	4.00000000000000000000	4.00000000000000000000	4.00000000000000000000	4.00000000000000000000	4.00000000000000000000	4.00000000000000000000	4.00000000000000000000	4.00000000000000000000	4.00000000000000000000	4.00000000000000000000	4.00000000000000000000
24.00000000000000000000	0.00000000000000000000	4161.02539062500000000000	4206.15380859375000000000	4168.71777343750000000000	4154.87158203125000000000	4176.92285156250000000000	4177.94873046875000000000	4188.71777343750000000000	4111.28173828125000000000	4130.25634765625000000000	4145.64111328125000000000	4105.64111328125000000000	4154.87158203125000000000	4158.46142578125000000000	4127.17919921875000000000	0.00000000000000000000	10246.00000000000000000000	10235.00000000000000000000	0.00000000000000000000	0.00000000000000000000	0.00000000000000000000	1720.00000000000000000000	469.00000000000000000000	4.00000000000000000000	4.00000000000000000000	4.00000000000000000000	4.00000000000000000000	4.00000000000000000000	4.00000000000000000000	4.00000000000000000000	4.00000000000000000000	4.00000000000000000000	4.00000000000000000000	4.00000000000000000000	4.00000000000000000000	4.00000000000000000000	4.00000000000000000000	4.00000000000000000000	4.00000000000000000000
25.00000000000000000000	0.00000000000000000000	4173.84619140625000000000	4210.76904296875000000000	4164.61523437500000000000	4171.79492187500000000000	4185.12792968750000000000	4182.56396484375000000000	4194.87158203125000000000	4146.66650390625000000000	4163.07666015625000000000	4161.02539062500000000000	4160.51269531250000000000	4198.97412109375000000000	4200.51269531250000000000	4162.05126953125000000000	0.00000000000000000000	10249.00000000000000000000	10230.00000000000000000000	0.00000000000000000000	0.00000000000000000000	0.00000000000000000000	1720.00000000000000000000	477.00000000000000000000	4.00000000000000000000	4.00000000000000000000	4.00000000000000000000	4.00000000000000000000	4.00000000000000000000	4.00000000000000000000	4.00000000000000000000	4.00000000000000000000	4.00000000000000000000	4.00000000000000000000	4.00000000000000000000	4.00000000000000000000	4.00000000000000000000	4.00000000000000000000	4.00000000000000000000	4.00000000000000000000
26.00000000000000000000	0.00000000000000000000	4137.94873046875000000000	4155.89746093750000000000	4160.51269531250000000000	4141.02539062500000000000	4153.84619140625000000000	4138.46142578125000000000	4157.94873046875000000000	4119.48730468750000000000	4131.28173828125000000000	4125.12792968750000000000	4123.07666015625000000000	4172.82031250000000000000	4165.12792968750000000000	4138.97412109375000000000	0.00000000000000000000	10249.00000000000000000000	10230.00000000000000000000	0.00000000000000000000	0.00000000000000000000	0.00000000000000000000	1720.00000000000000000000	486.00000000000000000000	4.00000000000000000000	4.00000000000000000000	4.00000000000000000000	4.00000000000000000000	4.00000000000000000000	4.00000000000000000000	4.00000000000000000000	4.00000000000000000000	4.00000000000000000000	4.00000000000000000000	4.00000000000000000000	4.00000000000000000000	4.00000000000000000000	4.00000000000000000000	4.00000000000000000000	4.00000000000000000000
27.00000000000000000000	0.00000000000000000000	4142.05126953125000000000	4166.66650390625000000000	4161.53857421875000000000	4146.66650390625000000000	4170.25634765625000000000	4168.71777343750000000000	4190.25634765625000000000	4136.92285156250000000000	4155.89746093750000000000	4145.12792968750000000000	4114.35888671875000000000	4169.74365234375000000000	4154.87158203125000000000	4129.23046875000000000000	0.00000000000000000000	10249.00000000000000000000	10227.00000000000000000000	0.00000000000000000000	0.00000000000000000000	0.00000000000000000000	1720.00000000000000000000	493.00000000000000000000	4.00000000000000000000	4.00000000000000000000	4.00000000000000000000	4.00000000000000000000	4.00000000000000000000	4.00000000000000000000	4.00000000000000000000	4.00000000000000000000	4.00000000000000000000	4.00000000000000000000	4.00000000000000000000	4.00000000000000000000	4.00000000000000000000	4.00000000000000000000	4.00000000000000000000	4.00000000000000000000
28.00000000000000000000	0.00000000000000000000	4141.02539062500000000000	4166.66650390625000000000	4148.71777343750000000000	4145.64111328125000000000	4167.69238281250000000000	4188.71777343750000000000	4209.23046875000000000000	4151.79492187500000000000	4175.89746093750000000000	4168.71777343750000000000	4116.92285156250000000000	4174.35888671875000000000	4142.05126953125000000000	4115.38427734375000000000	0.00000000000000000000	10249.00000000000000000000	10227.00000000000000000000	0.00000000000000000000	0.00000000000000000000	0.00000000000000000000	1720.00000000000000000000	500.00000000000000000000	4.00000000000000000000	4.00000000000000000000	4.00000000000000000000	4.00000000000000000000	4.00000000000000000000	4.00000000000000000000	4.00000000000000000000	4.00000000000000000000	4.00000000000000000000	4.00000000000000000000	4.00000000000000000000	4.00000000000000000000	4.00000000000000000000	4.00000000000000000000	4.00000000000000000000	4.00000000000000000000
29.00000000000000000000	0.00000000000000000000	4122.05126953125000000000	4140.00000000000000000000	4146.66650390625000000000	4123.58984375000000000000	4157.43603515625000000000	4163.58984375000000000000	4182.56396484375000000000	4132.82031250000000000000	4145.64111328125000000000	4144.10253906250000000000	4095.38452148437500000000	4156.92285156250000000000	4121.02539062500000000000	4098.46142578125000000000	0.00000000000000000000	10248.00000000000000000000	10223.00000000000000000000	0.00000000000000000000	0.00000000000000000000	0.00000000000000000000	1720.00000000000000000000	508.00000000000000000000	4.00000000000000000000	4.00000000000000000000	4.00000000000000000000	4.00000000000000000000	4.00000000000000000000	4.00000000000000000000	4.00000000000000000000	4.00000000000000000000	4.00000000000000000000	4.00000000000000000000	4.00000000000000000000	4.00000000000000000000	4.00000000000000000000	4.00000000000000000000	4.00000000000000000000	4.00000000000000000000
30.00000000000000000000	0.00000000000000000000	4151.79492187500000000000	4187.69238281250000000000	4154.35888671875000000000	4157.94873046875000000000	4202.56396484375000000000	4183.58984375000000000000	4191.28173828125000000000	4141.53857421875000000000	4153.84619140625000000000	4147.17919921875000000000	4118.97412109375000000000	4168.71777343750000000000	4160.00000000000000000000	4127.69238281250000000000	0.00000000000000000000	10248.00000000000000000000	10223.00000000000000000000	0.00000000000000000000	0.00000000000000000000	0.00000000000000000000	1720.00000000000000000000	515.00000000000000000000	4.00000000000000000000	4.00000000000000000000	4.00000000000000000000	4.00000000000000000000	4.00000000000000000000	4.00000000000000000000	4.00000000000000000000	4.00000000000000000000	4.00000000000000000000	4.00000000000000000000	4.00000000000000000000	4.00000000000000000000	4.00000000000000000000	4.00000000000000000000	4.00000000000000000000	4.00000000000000000000
31.00000000000000000000	0.00000000000000000000	4140.00000000000000000000	4174.35888671875000000000	4157.43603515625000000000	4156.41015625000000000000	4161.02539062500000000000	4154.87158203125000000000	4168.71777343750000000000	4101.02539062500000000000	4110.25634765625000000000	4114.87158203125000000000	4083.58959960937500000000	4138.97412109375000000000	4128.20507812500000000000	4110.25634765625000000000	0.00000000000000000000	10246.00000000000000000000	10221.00000000000000000000	0.00000000000000000000	0.00000000000000000000	0.00000000000000000000	1720.00000000000000000000	522.00000000000000000000	4.00000000000000000000	4.00000000000000000000	4.00000000000000000000	4.00000000000000000000	4.00000000000000000000	4.00000000000000000000	4.00000000000000000000	4.00000000000000000000	4.00000000000000000000	4.00000000000000000000	4.00000000000000000000	4.00000000000000000000	4.00000000000000000000	4.00000000000000000000	4.00000000000000000000	4.00000000000000000000
32.00000000000000000000	0.00000000000000000000	4141.02539062500000000000	4169.74365234375000000000	4159.48730468750000000000	4163.07666015625000000000	4160.51269531250000000000	4161.02539062500000000000	4176.41015625000000000000	4122.05126953125000000000	4123.58984375000000000000	4123.58984375000000000000	4104.10253906250000000000	4153.84619140625000000000	4137.94873046875000000000	4118.46142578125000000000	0.00000000000000000000	10246.00000000000000000000	10221.00000000000000000000	0.00000000000000000000	0.00000000000000000000	0.00000000000000000000	1720.00000000000000000000	530.00000000000000000000	4.00000000000000000000	4.00000000000000000000	4.00000000000000000000	4.00000000000000000000	4.00000000000000000000	4.00000000000000000000	4.00000000000000000000	4.00000000000000000000	4.00000000000000000000	4.00000000000000000000	4.00000000000000000000	4.00000000000000000000	4.00000000000000000000	4.00000000000000000000	4.00000000000000000000	4.00000000000000000000
33.00000000000000000000	0.00000000000000000000	4130.76904296875000000000	4154.35888671875000000000	4151.79492187500000000000	4155.89746093750000000000	4165.64111328125000000000	4156.92285156250000000000	4168.20507812500000000000	4152.82031250000000000000	4150.25634765625000000000	4140.00000000000000000000	4129.74365234375000000000	4175.89746093750000000000	4154.87158203125000000000	4129.74365234375000000000	0.00000000000000000000	10242.00000000000000000000	10220.00000000000000000000	0.00000000000000000000	0.00000000000000000000	0.00000000000000000000	1720.00000000000000000000	537.00000000000000000000	4.00000000000000000000	4.00000000000000000000	4.00000000000000000000	4.00000000000000000000	4.00000000000000000000	4.00000000000000000000	4.00000000000000000000	4.00000000000000000000	4.00000000000000000000	4.00000000000000000000	4.00000000000000000000	4.00000000000000000000	4.00000000000000000000	4.00000000000000000000	4.00000000000000000000	4.00000000000000000000
34.00000000000000000000	0.00000000000000000000	4110.25634765625000000000	4128.20507812500000000000	4153.33300781250000000000	4132.30761718750000000000	4126.15380859375000000000	4136.41015625000000000000	4156.92285156250000000000	4134.87158203125000000000	4131.28173828125000000000	4125.12792968750000000000	4104.10253906250000000000	4157.94873046875000000000	4130.76904296875000000000	4116.41015625000000000000	0.00000000000000000000	10242.00000000000000000000	10220.00000000000000000000	0.00000000000000000000	0.00000000000000000000	0.00000000000000000000	1720.00000000000000000000	544.00000000000000000000	4.00000000000000000000	4.00000000000000000000	4.00000000000000000000	4.00000000000000000000	4.00000000000000000000	4.00000000000000000000	4.00000000000000000000	4.00000000000000000000	4.00000000000000000000	4.00000000000000000000	4.00000000000000000000	4.00000000000000000000	4.00000000000000000000	4.00000000000000000000	4.00000000000000000000	4.00000000000000000000
35.00000000000000000000	0.00000000000000000000	4143.58984375000000000000	4181.53857421875000000000	4153.84619140625000000000	4162.56396484375000000000	4165.12792968750000000000	4187.69238281250000000000	4206.66650390625000000000	4155.89746093750000000000	4167.17919921875000000000	4163.58984375000000000000	4129.23046875000000000000	4174.35888671875000000000	4161.53857421875000000000	4134.87158203125000000000	0.00000000000000000000	10242.00000000000000000000	10220.00000000000000000000	0.00000000000000000000	0.00000000000000000000	0.00000000000000000000	1720.00000000000000000000	552.00000000000000000000	4.00000000000000000000	4.00000000000000000000	4.00000000000000000000	4.00000000000000000000	4.00000000000000000000	4.00000000000000000000	4.00000000000000000000	4.00000000000000000000	4.00000000000000000000	4.00000000000000000000	4.00000000000000000000	4.00000000000000000000	4.00000000000000000000	4.00000000000000000000	4.00000000000000000000	4.00000000000000000000
36.00000000000000000000	0.00000000000000000000	4128.71777343750000000000	4166.15380859375000000000	4145.64111328125000000000	4142.56396484375000000000	4162.05126953125000000000	4173.33300781250000000000	4190.76904296875000000000	4127.69238281250000000000	4144.10253906250000000000	4152.30761718750000000000	4087.69213867187500000000	4144.61523437500000000000	4123.07666015625000000000	4102.05126953125000000000	0.00000000000000000000	10242.00000000000000000000	10220.00000000000000000000	0.00000000000000000000	0.00000000000000000000	0.00000000000000000000	1720.00000000000000000000	559.00000000000000000000	4.00000000000000000000	4.00000000000000000000	4.00000000000000000000	4.00000000000000000000	4.00000000000000000000	4.00000000000000000000	4.00000000000000000000	4.00000000000000000000	4.00000000000000000000	4.00000000000000000000	4.00000000000000000000	4.00000000000000000000	4.00000000000000000000	4.00000000000000000000	4.00000000000000000000	4.00000000000000000000
37.00000000000000000000	0.00000000000000000000	4142.56396484375000000000	4176.41015625000000000000	4152.82031250000000000000	4148.71777343750000000000	4170.25634765625000000000	4173.84619140625000000000	4184.61523437500000000000	4132.82031250000000000000	4142.05126953125000000000	4146.15380859375000000000	4094.87158203125000000000	4151.79492187500000000000	4137.43603515625000000000	4110.76904296875000000000	0.00000000000000000000	10239.00000000000000000000	10224.00000000000000000000	0.00000000000000000000	0.00000000000000000000	0.00000000000000000000	1720.00000000000000000000	566.00000000000000000000	4.00000000000000000000	4.00000000000000000000	4.00000000000000000000	4.00000000000000000000	4.00000000000000000000	4.00000000000000000000	4.00000000000000000000	4.00000000000000000000	4.00000000000000000000	4.00000000000000000000	4.00000000000000000000	4.00000000000000000000	4.00000000000000000000	4.00000000000000000000	4.00000000000000000000	4.00000000000000000000
38.00000000000000000000	0.00000000000000000000	4168.20507812500000000000	4202.56396484375000000000	4161.53857421875000000000	4180.00000000000000000000	4177.43603515625000000000	4181.53857421875000000000	4187.69238281250000000000	4148.20507812500000000000	4150.76904296875000000000	4153.84619140625000000000	4135.89746093750000000000	4175.89746093750000000000	4188.71777343750000000000	4148.20507812500000000000	0.00000000000000000000	10239.00000000000000000000	10224.00000000000000000000	0.00000000000000000000	0.00000000000000000000	0.00000000000000000000	1720.00000000000000000000	575.00000000000000000000	4.00000000000000000000	4.00000000000000000000	4.00000000000000000000	4.00000000000000000000	4.00000000000000000000	4.00000000000000000000	4.00000000000000000000	4.00000000000000000000	4.00000000000000000000	4.00000000000000000000	4.00000000000000000000	4.00000000000000000000	4.00000000000000000000	4.00000000000000000000	4.00000000000000000000	4.00000000000000000000
39.00000000000000000000	0.00000000000000000000	4143.07666015625000000000	4170.76904296875000000000	4165.12792968750000000000	4157.94873046875000000000	4158.46142578125000000000	4150.76904296875000000000	4167.17919921875000000000	4124.10253906250000000000	4118.97412109375000000000	4131.28173828125000000000	4112.30761718750000000000	4153.33300781250000000000	4162.05126953125000000000	4132.82031250000000000000	0.00000000000000000000	10239.00000000000000000000	10225.00000000000000000000	0.00000000000000000000	0.00000000000000000000	0.00000000000000000000	1720.00000000000000000000	583.00000000000000000000	4.00000000000000000000	4.00000000000000000000	4.00000000000000000000	4.00000000000000000000	4.00000000000000000000	4.00000000000000000000	4.00000000000000000000	4.00000000000000000000	4.00000000000000000000	4.00000000000000000000	4.00000000000000000000	4.00000000000000000000	4.00000000000000000000	4.00000000000000000000	4.00000000000000000000	4.00000000000000000000
40.00000000000000000000	0.00000000000000000000	4143.07666015625000000000	4182.56396484375000000000	4154.87158203125000000000	4153.84619140625000000000	4199.48730468750000000000	4175.89746093750000000000	4192.30761718750000000000	4164.61523437500000000000	4165.64111328125000000000	4160.00000000000000000000	4139.48730468750000000000	4177.43603515625000000000	4172.82031250000000000000	4140.00000000000000000000	0.00000000000000000000	10239.00000000000000000000	10225.00000000000000000000	0.00000000000000000000	0.00000000000000000000	0.00000000000000000000	1720.00000000000000000000	591.00000000000000000000	4.00000000000000000000	4.00000000000000000000	4.00000000000000000000	4.00000000000000000000	4.00000000000000000000	4.00000000000000000000	4.00000000000000000000	4.00000000000000000000	4.00000000000000000000	4.00000000000000000000	4.00000000000000000000	4.00000000000000000000	4.00000000000000000000	4.00000000000000000000	4.00000000000000000000	4.00000000000000000000
41.00000000000000000000	0.00000000000000000000	4110.76904296875000000000	4137.94873046875000000000	4142.56396484375000000000	4121.02539062500000000000	4156.92285156250000000000	4148.71777343750000000000	4171.28173828125000000000	4157.94873046875000000000	4158.97412109375000000000	4149.23046875000000000000	4121.53857421875000000000	4166.15380859375000000000	4141.02539062500000000000	4116.92285156250000000000	0.00000000000000000000	10241.00000000000000000000	10226.00000000000000000000	0.00000000000000000000	0.00000000000000000000	0.00000000000000000000	1720.00000000000000000000	600.00000000000000000000	4.00000000000000000000	4.00000000000000000000	4.00000000000000000000	4.00000000000000000000	4.00000000000000000000	4.00000000000000000000	4.00000000000000000000	4.00000000000000000000	4.00000000000000000000	4.00000000000000000000	4.00000000000000000000	4.00000000000000000000	4.00000000000000000000	4.00000000000000000000	4.00000000000000000000	4.00000000000000000000
42.00000000000000000000	0.00000000000000000000	4120.51269531250000000000	4145.12792968750000000000	4151.28173828125000000000	4125.12792968750000000000	4154.87158203125000000000	4160.00000000000000000000	4181.53857421875000000000	4152.82031250000000000000	4151.28173828125000000000	4148.20507812500000000000	4121.53857421875000000000	4164.61523437500000000000	4142.56396484375000000000	4119.48730468750000000000	0.00000000000000000000	10241.00000000000000000000	10226.00000000000000000000	0.00000000000000000000	0.00000000000000000000	0.00000000000000000000	1720.00000000000000000000	608.00000000000000000000	4.00000000000000000000	4.00000000000000000000	4.00000000000000000000	4.00000000000000000000	4.00000000000000000000	4.00000000000000000000	4.00000000000000000000	4.00000000000000000000	4.00000000000000000000	4.00000000000000000000	4.00000000000000000000	4.00000000000000000000	4.00000000000000000000	4.00000000000000000000	4.00000000000000000000	4.00000000000000000000
43.00000000000000000000	0.00000000000000000000	4153.33300781250000000000	4196.92285156250000000000	4153.33300781250000000000	4150.25634765625000000000	4200.00000000000000000000	4199.48730468750000000000	4212.82031250000000000000	4161.53857421875000000000	4171.28173828125000000000	4169.23046875000000000000	4135.89746093750000000000	4170.25634765625000000000	4165.12792968750000000000	4130.25634765625000000000	0.00000000000000000000	10242.00000000000000000000	10227.00000000000000000000	0.00000000000000000000	0.00000000000000000000	0.00000000000000000000	1720.00000000000000000000	616.00000000000000000000	4.00000000000000000000	4.00000000000000000000	4.00000000000000000000	4.00000000000000000000	4.00000000000000000000	4.00000000000000000000	4.00000000000000000000	4.00000000000000000000	4.00000000000000000000	4.00000000000000000000	4.00000000000000000000	4.00000000000000000000	4.00000000000000000000	4.00000000000000000000	4.00000000000000000000	4.00000000000000000000
44.00000000000000000000	0.00000000000000000000	4132.82031250000000000000	4168.20507812500000000000	4155.89746093750000000000	4129.74365234375000000000	4166.66650390625000000000	4168.20507812500000000000	4189.74365234375000000000	4127.17919921875000000000	4138.46142578125000000000	4143.58984375000000000000	4091.79467773437500000000	4136.92285156250000000000	4128.20507812500000000000	4098.97412109375000000000	0.00000000000000000000	10242.00000000000000000000	10227.00000000000000000000	0.00000000000000000000	0.00000000000000000000	0.00000000000000000000	1720.00000000000000000000	625.00000000000000000000	4.00000000000000000000	4.00000000000000000000	4.00000000000000000000	4.00000000000000000000	4.00000000000000000000	4.00000000000000000000	4.00000000000000000000	4.00000000000000000000	4.00000000000000000000	4.00000000000000000000	4.00000000000000000000	4.00000000000000000000	4.00000000000000000000	4.00000000000000000000	4.00000000000000000000	4.00000000000000000000
45.00000000000000000000	0.00000000000000000000	4153.84619140625000000000	4186.15380859375000000000	4161.02539062500000000000	4158.97412109375000000000	4187.17919921875000000000	4180.00000000000000000000	4198.46142578125000000000	4147.69238281250000000000	4157.94873046875000000000	4152.82031250000000000000	4132.82031250000000000000	4165.64111328125000000000	4170.25634765625000000000	4132.82031250000000000000	0.00000000000000000000	10245.00000000000000000000	10226.00000000000000000000	0.00000000000000000000	0.00000000000000000000	0.00000000000000000000	1720.00000000000000000000	633.00000000000000000000	4.00000000000000000000	4.00000000000000000000	4.00000000000000000000	4.00000000000000000000	4.00000000000000000000	4.00000000000000000000	4.00000000000000000000	4.00000000000000000000	4.00000000000000000000	4.00000000000000000000	4.00000000000000000000	4.00000000000000000000	4.00000000000000000000	4.00000000000000000000	4.00000000000000000000	4.00000000000000000000
46.00000000000000000000	0.00000000000000000000	4147.17919921875000000000	4173.84619140625000000000	4157.94873046875000000000	4162.05126953125000000000	4170.76904296875000000000	4155.89746093750000000000	4171.79492187500000000000	4132.30761718750000000000	4130.76904296875000000000	4127.69238281250000000000	4132.82031250000000000000	4164.10253906250000000000	4167.69238281250000000000	4139.48730468750000000000	0.00000000000000000000	10245.00000000000000000000	10226.00000000000000000000	0.00000000000000000000	0.00000000000000000000	0.00000000000000000000	1720.00000000000000000000	641.00000000000000000000	4.00000000000000000000	4.00000000000000000000	4.00000000000000000000	4.00000000000000000000	4.00000000000000000000	4.00000000000000000000	4.00000000000000000000	4.00000000000000000000	4.00000000000000000000	4.00000000000000000000	4.00000000000000000000	4.00000000000000000000	4.00000000000000000000	4.00000000000000000000	4.00000000000000000000	4.00000000000000000000
47.00000000000000000000	0.00000000000000000000	4135.89746093750000000000	4167.17919921875000000000	4161.53857421875000000000	4153.33300781250000000000	4154.87158203125000000000	4153.33300781250000000000	4170.76904296875000000000	4130.25634765625000000000	4122.05126953125000000000	4118.97412109375000000000	4120.51269531250000000000	4158.46142578125000000000	4148.71777343750000000000	4125.64111328125000000000	0.00000000000000000000	10246.00000000000000000000	10227.00000000000000000000	0.00000000000000000000	0.00000000000000000000	0.00000000000000000000	1720.00000000000000000000	650.00000000000000000000	4.00000000000000000000	4.00000000000000000000	4.00000000000000000000	4.00000000000000000000	4.00000000000000000000	4.00000000000000000000	4.00000000000000000000	4.00000000000000000000	4.00000000000000000000	4.00000000000000000000	4.00000000000000000000	4.00000000000000000000	4.00000000000000000000	4.00000000000000000000	4.00000000000000000000	4.00000000000000000000
48.00000000000000000000	0.00000000000000000000	4130.25634765625000000000	4168.71777343750000000000	4151.28173828125000000000	4150.76904296875000000000	4163.07666015625000000000	4178.46142578125000000000	4197.43603515625000000000	4168.20507812500000000000	4167.69238281250000000000	4153.84619140625000000000	4139.48730468750000000000	4173.33300781250000000000	4152.82031250000000000000	4120.51269531250000000000	0.00000000000000000000	10246.00000000000000000000	10227.00000000000000000000	0.00000000000000000000	0.00000000000000000000	0.00000000000000000000	1720.00000000000000000000	657.00000000000000000000	4.00000000000000000000	4.00000000000000000000	4.00000000000000000000	4.00000000000000000000	4.00000000000000000000	4.00000000000000000000	4.00000000000000000000	4.00000000000000000000	4.00000000000000000000	4.00000000000000000000	4.00000000000000000000	4.00000000000000000000	4.00000000000000000000	4.00000000000000000000	4.00000000000000000000	4.00000000000000000000
49.00000000000000000000	0.00000000000000000000	4092.30761718750000000000	4117.94873046875000000000	4141.53857421875000000000	4112.30761718750000000000	4134.87158203125000000000	4143.58984375000000000000	4172.82031250000000000000	4148.71777343750000000000	4145.12792968750000000000	4135.89746093750000000000	4098.46142578125000000000	4141.53857421875000000000	4101.53857421875000000000	4082.05126953125000000000	0.00000000000000000000	10249.00000000000000000000	10227.00000000000000000000	0.00000000000000000000	0.00000000000000000000	0.00000000000000000000	1720.00000000000000000000	664.00000000000000000000	4.00000000000000000000	4.00000000000000000000	4.00000000000000000000	4.00000000000000000000	4.00000000000000000000	4.00000000000000000000	4.00000000000000000000	4.00000000000000000000	4.00000000000000000000	4.00000000000000000000	4.00000000000000000000	4.00000000000000000000	4.00000000000000000000	4.00000000000000000000	4.00000000000000000000	4.00000000000000000000
50.00000000000000000000	0.00000000000000000000	4122.56396484375000000000	4162.05126953125000000000	4145.12792968750000000000	4135.38427734375000000000	4193.33300781250000000000	4178.97412109375000000000	4195.89746093750000000000	4162.56396484375000000000	4158.97412109375000000000	4149.74365234375000000000	4112.82031250000000000000	4149.74365234375000000000	4127.17919921875000000000	4093.33325195312500000000	0.00000000000000000000	10249.00000000000000000000	10227.00000000000000000000	0.00000000000000000000	0.00000000000000000000	0.00000000000000000000	1720.00000000000000000000	672.00000000000000000000	4.00000000000000000000	4.00000000000000000000	4.00000000000000000000	4.00000000000000000000	4.00000000000000000000	4.00000000000000000000	4.00000000000000000000	4.00000000000000000000	4.00000000000000000000	4.00000000000000000000	4.00000000000000000000	4.00000000000000000000	4.00000000000000000000	4.00000000000000000000	4.00000000000000000000	4.00000000000000000000
51.00000000000000000000	0.00000000000000000000	4126.66650390625000000000	4172.82031250000000000000	4144.10253906250000000000	4138.46142578125000000000	4194.35888671875000000000	4187.69238281250000000000	4196.92285156250000000000	4146.66650390625000000000	4144.61523437500000000000	4140.51269531250000000000	4096.92285156250000000000	4132.30761718750000000000	4122.05126953125000000000	4082.05126953125000000000	0.00000000000000000000	10248.00000000000000000000	10225.00000000000000000000	0.00000000000000000000	0.00000000000000000000	0.00000000000000000000	1720.00000000000000000000	679.00000000000000000000	4.00000000000000000000	4.00000000000000000000	4.00000000000000000000	4.00000000000000000000	4.00000000000000000000	4.00000000000000000000	4.00000000000000000000	4.00000000000000000000	4.00000000000000000000	4.00000000000000000000	4.00000000000000000000	4.00000000000000000000	4.00000000000000000000	4.00000000000000000000	4.00000000000000000000	4.00000000000000000000
52.00000000000000000000	0.00000000000000000000	4112.82031250000000000000	4153.84619140625000000000	4152.82031250000000000000	4134.87158203125000000000	4164.10253906250000000000	4175.89746093750000000000	4192.30761718750000000000	4138.97412109375000000000	4132.30761718750000000000	4127.69238281250000000000	4092.30761718750000000000	4127.69238281250000000000	4115.89746093750000000000	4082.56396484375000000000	0.00000000000000000000	10248.00000000000000000000	10225.00000000000000000000	0.00000000000000000000	0.00000000000000000000	0.00000000000000000000	1720.00000000000000000000	687.00000000000000000000	4.00000000000000000000	4.00000000000000000000	4.00000000000000000000	4.00000000000000000000	4.00000000000000000000	4.00000000000000000000	4.00000000000000000000	4.00000000000000000000	4.00000000000000000000	4.00000000000000000000	4.00000000000000000000	4.00000000000000000000	4.00000000000000000000	4.00000000000000000000	4.00000000000000000000	4.00000000000000000000
53.00000000000000000000	0.00000000000000000000	4131.79492187500000000000	4173.33300781250000000000	4155.38427734375000000000	4162.56396484375000000000	4183.58984375000000000000	4181.53857421875000000000	4196.41015625000000000000	4175.38427734375000000000	4163.58984375000000000000	4153.33300781250000000000	4143.07666015625000000000	4169.74365234375000000000	4164.61523437500000000000	4123.07666015625000000000	0.00000000000000000000	10247.00000000000000000000	10225.00000000000000000000	0.00000000000000000000	0.00000000000000000000	0.00000000000000000000	1720.00000000000000000000	694.00000000000000000000	4.00000000000000000000	4.00000000000000000000	4.00000000000000000000	4.00000000000000000000	4.00000000000000000000	4.00000000000000000000	4.00000000000000000000	4.00000000000000000000	4.00000000000000000000	4.00000000000000000000	4.00000000000000000000	4.00000000000000000000	4.00000000000000000000	4.00000000000000000000	4.00000000000000000000	4.00000000000000000000
54.00000000000000000000	0.00000000000000000000	4111.28173828125000000000	4138.97412109375000000000	4153.84619140625000000000	4139.48730468750000000000	4148.71777343750000000000	4141.02539062500000000000	4158.46142578125000000000	4149.74365234375000000000	4129.74365234375000000000	4128.71777343750000000000	4109.74365234375000000000	4148.20507812500000000000	4132.30761718750000000000	4103.07666015625000000000	0.00000000000000000000	10247.00000000000000000000	10225.00000000000000000000	0.00000000000000000000	0.00000000000000000000	0.00000000000000000000	1720.00000000000000000000	702.00000000000000000000	4.00000000000000000000	4.00000000000000000000	4.00000000000000000000	4.00000000000000000000	4.00000000000000000000	4.00000000000000000000	4.00000000000000000000	4.00000000000000000000	4.00000000000000000000	4.00000000000000000000	4.00000000000000000000	4.00000000000000000000	4.00000000000000000000	4.00000000000000000000	4.00000000000000000000	4.00000000000000000000
55.00000000000000000000	0.00000000000000000000	4121.53857421875000000000	4162.56396484375000000000	4155.89746093750000000000	4148.71777343750000000000	4172.30761718750000000000	4176.41015625000000000000	4194.35888671875000000000	4172.30761718750000000000	4162.56396484375000000000	4147.69238281250000000000	4118.46142578125000000000	4158.97412109375000000000	4140.00000000000000000000	4105.12792968750000000000	0.00000000000000000000	10244.00000000000000000000	10225.00000000000000000000	0.00000000000000000000	0.00000000000000000000	0.00000000000000000000	1720.00000000000000000000	711.00000000000000000000	4.00000000000000000000	4.00000000000000000000	4.00000000000000000000	4.00000000000000000000	4.00000000000000000000	4.00000000000000000000	4.00000000000000000000	4.00000000000000000000	4.00000000000000000000	4.00000000000000000000	4.00000000000000000000	4.00000000000000000000	4.00000000000000000000	4.00000000000000000000	4.00000000000000000000	4.00000000000000000000
56.00000000000000000000	0.00000000000000000000	4114.35888671875000000000	4164.61523437500000000000	4149.23046875000000000000	4146.15380859375000000000	4167.17919921875000000000	4182.05126953125000000000	4206.15380859375000000000	4184.10253906250000000000	4183.07666015625000000000	4164.10253906250000000000	4114.87158203125000000000	4160.00000000000000000000	4131.28173828125000000000	4095.38452148437500000000	0.00000000000000000000	10244.00000000000000000000	10225.00000000000000000000	0.00000000000000000000	0.00000000000000000000	0.00000000000000000000	1720.00000000000000000000	718.00000000000000000000	4.00000000000000000000	4.00000000000000000000	4.00000000000000000000	4.00000000000000000000	4.00000000000000000000	4.00000000000000000000	4.00000000000000000000	4.00000000000000000000	4.00000000000000000000	4.00000000000000000000	4.00000000000000000000	4.00000000000000000000	4.00000000000000000000	4.00000000000000000000	4.00000000000000000000	4.00000000000000000000
57.00000000000000000000	0.00000000000000000000	4110.25634765625000000000	4157.94873046875000000000	4153.33300781250000000000	4135.89746093750000000000	4153.84619140625000000000	4163.58984375000000000000	4185.64111328125000000000	4165.64111328125000000000	4156.92285156250000000000	4144.61523437500000000000	4092.82031250000000000000	4139.48730468750000000000	4111.79492187500000000000	4078.97436523437500000000	0.00000000000000000000	10245.00000000000000000000	10226.00000000000000000000	0.00000000000000000000	0.00000000000000000000	0.00000000000000000000	1720.00000000000000000000	726.00000000000000000000	4.00000000000000000000	4.00000000000000000000	4.00000000000000000000	4.00000000000000000000	4.00000000000000000000	4.00000000000000000000	4.00000000000000000000	4.00000000000000000000	4.00000000000000000000	4.00000000000000000000	4.00000000000000000000	4.00000000000000000000	4.00000000000000000000	4.00000000000000000000	4.00000000000000000000	4.00000000000000000000
58.00000000000000000000	0.00000000000000000000	4145.64111328125000000000	4202.56396484375000000000	4153.33300781250000000000	4163.07666015625000000000	4207.17919921875000000000	4197.43603515625000000000	4201.02539062500000000000	4172.30761718750000000000	4168.20507812500000000000	4153.33300781250000000000	4115.38427734375000000000	4148.20507812500000000000	4151.28173828125000000000	4098.46142578125000000000	0.00000000000000000000	10245.00000000000000000000	10226.00000000000000000000	0.00000000000000000000	0.00000000000000000000	0.00000000000000000000	1720.00000000000000000000	735.00000000000000000000	4.00000000000000000000	4.00000000000000000000	4.00000000000000000000	4.00000000000000000000	4.00000000000000000000	4.00000000000000000000	4.00000000000000000000	4.00000000000000000000	4.00000000000000000000	4.00000000000000000000	4.00000000000000000000	4.00000000000000000000	4.00000000000000000000	4.00000000000000000000	4.00000000000000000000	4.00000000000000000000
59.00000000000000000000	0.00000000000000000000	4123.07666015625000000000	4169.74365234375000000000	4150.76904296875000000000	4142.05126953125000000000	4177.94873046875000000000	4170.76904296875000000000	4180.00000000000000000000	4136.92285156250000000000	4130.76904296875000000000	4126.66650390625000000000	4083.07690429687500000000	4128.20507812500000000000	4123.07666015625000000000	4082.05126953125000000000	0.00000000000000000000	10245.00000000000000000000	10225.00000000000000000000	0.00000000000000000000	0.00000000000000000000	0.00000000000000000000	1720.00000000000000000000	743.00000000000000000000	4.00000000000000000000	4.00000000000000000000	4.00000000000000000000	4.00000000000000000000	4.00000000000000000000	4.00000000000000000000	4.00000000000000000000	4.00000000000000000000	4.00000000000000000000	4.00000000000000000000	4.00000000000000000000	4.00000000000000000000	4.00000000000000000000	4.00000000000000000000	4.00000000000000000000	4.00000000000000000000
60.00000000000000000000	0.00000000000000000000	4131.28173828125000000000	4178.97412109375000000000	4157.94873046875000000000	4150.25634765625000000000	4173.84619140625000000000	4176.92285156250000000000	4193.33300781250000000000	4165.12792968750000000000	4154.35888671875000000000	4142.05126953125000000000	4121.02539062500000000000	4161.53857421875000000000	4144.61523437500000000000	4108.71777343750000000000	0.00000000000000000000	10245.00000000000000000000	10225.00000000000000000000	0.00000000000000000000	0.00000000000000000000	0.00000000000000000000	1720.00000000000000000000	750.00000000000000000000	4.00000000000000000000	4.00000000000000000000	4.00000000000000000000	4.00000000000000000000	4.00000000000000000000	4.00000000000000000000	4.00000000000000000000	4.00000000000000000000	4.00000000000000000000	4.00000000000000000000	4.00000000000000000000	4.00000000000000000000	4.00000000000000000000	4.00000000000000000000	4.00000000000000000000	4.00000000000000000000
61.00000000000000000000	0.00000000000000000000	4129.74365234375000000000	4172.82031250000000000000	4154.35888671875000000000	4151.79492187500000000000	4159.48730468750000000000	4163.07666015625000000000	4182.56396484375000000000	4183.07666015625000000000	4171.79492187500000000000	4150.25634765625000000000	4147.17919921875000000000	4178.46142578125000000000	4162.05126953125000000000	4122.05126953125000000000	0.00000000000000000000	10244.00000000000000000000	10225.00000000000000000000	0.00000000000000000000	0.00000000000000000000	0.00000000000000000000	1720.00000000000000000000	758.00000000000000000000	4.00000000000000000000	4.00000000000000000000	4.00000000000000000000	4.00000000000000000000	4.00000000000000000000	4.00000000000000000000	4.00000000000000000000	4.00000000000000000000	4.00000000000000000000	4.00000000000000000000	4.00000000000000000000	4.00000000000000000000	4.00000000000000000000	4.00000000000000000000	4.00000000000000000000	4.00000000000000000000
62.00000000000000000000	0.00000000000000000000	4099.48730468750000000000	4132.82031250000000000000	4150.76904296875000000000	4126.15380859375000000000	4137.43603515625000000000	4141.53857421875000000000	4165.12792968750000000000	4163.58984375000000000000	4145.12792968750000000000	4131.28173828125000000000	4112.82031250000000000000	4152.30761718750000000000	4133.33300781250000000000	4096.41015625000000000000	0.00000000000000000000	10244.00000000000000000000	10225.00000000000000000000	0.00000000000000000000	0.00000000000000000000	0.00000000000000000000	1720.00000000000000000000	765.00000000000000000000	4.00000000000000000000	4.00000000000000000000	4.00000000000000000000	4.00000000000000000000	4.00000000000000000000	4.00000000000000000000	4.00000000000000000000	4.00000000000000000000	4.00000000000000000000	4.00000000000000000000	4.00000000000000000000	4.00000000000000000000	4.00000000000000000000	4.00000000000000000000	4.00000000000000000000	4.00000000000000000000
63.00000000000000000000	0.00000000000000000000	4113.33300781250000000000	4157.94873046875000000000	4145.12792968750000000000	4133.84619140625000000000	4179.48730468750000000000	4189.23046875000000000000	4206.15380859375000000000	4189.23046875000000000000	4181.53857421875000000000	4165.12792968750000000000	4128.71777343750000000000	4161.53857421875000000000	4145.64111328125000000000	4098.46142578125000000000	0.00000000000000000000	10243.00000000000000000000	10224.00000000000000000000	0.00000000000000000000	0.00000000000000000000	0.00000000000000000000	1720.00000000000000000000	773.00000000000000000000	4.00000000000000000000	4.00000000000000000000	4.00000000000000000000	4.00000000000000000000	4.00000000000000000000	4.00000000000000000000	4.00000000000000000000	4.00000000000000000000	4.00000000000000000000	4.00000000000000000000	4.00000000000000000000	4.00000000000000000000	4.00000000000000000000	4.00000000000000000000	4.00000000000000000000	4.00000000000000000000
64.00000000000000000000	0.00000000000000000000	4102.56396484375000000000	4141.02539062500000000000	4143.58984375000000000000	4114.35888671875000000000	4142.56396484375000000000	4165.64111328125000000000	4192.82031250000000000000	4161.02539062500000000000	4159.48730468750000000000	4151.79492187500000000000	4092.30761718750000000000	4130.25634765625000000000	4100.51269531250000000000	4069.23071289062500000000	1806.00000000000000000000	10243.00000000000000000000	10224.00000000000000000000	0.00000000000000000000	0.00000000000000000000	0.00000000000000000000	1720.00000000000000000000	781.00000000000000000000	4.00000000000000000000	4.00000000000000000000	4.00000000000000000000	4.00000000000000000000	4.00000000000000000000	4.00000000000000000000	4.00000000000000000000	4.00000000000000000000	4.00000000000000000000	4.00000000000000000000	4.00000000000000000000	4.00000000000000000000	4.00000000000000000000	4.00000000000000000000	4.00000000000000000000	4.00000000000000000000
65.00000000000000000000	0.00000000000000000000	4131.28173828125000000000	4178.46142578125000000000	4158.46142578125000000000	4149.74365234375000000000	4156.41015625000000000000	4172.30761718750000000000	4196.92285156250000000000	4162.56396484375000000000	4157.94873046875000000000	4152.30761718750000000000	4108.20507812500000000000	4145.12792968750000000000	4126.66650390625000000000	4090.76904296875000000000	2621.00000000000000000000	10245.00000000000000000000	10225.00000000000000000000	0.00000000000000000000	0.00000000000000000000	0.00000000000000000000	1720.00000000000000000000	788.00000000000000000000	4.00000000000000000000	4.00000000000000000000	4.00000000000000000000	4.00000000000000000000	4.00000000000000000000	4.00000000000000000000	4.00000000000000000000	4.00000000000000000000	4.00000000000000000000	4.00000000000000000000	4.00000000000000000000	4.00000000000000000000	4.00000000000000000000	4.00000000000000000000	4.00000000000000000000	4.00000000000000000000
66.00000000000000000000	0.00000000000000000000	4148.71777343750000000000	4199.48730468750000000000	4161.02539062500000000000	4176.41015625000000000000	4190.25634765625000000000	4182.56396484375000000000	4189.74365234375000000000	4165.64111328125000000000	4155.38427734375000000000	4155.38427734375000000000	4133.84619140625000000000	4163.07666015625000000000	4163.07666015625000000000	4115.89746093750000000000	3013.00000000000000000000	10245.00000000000000000000	10225.00000000000000000000	0.00000000000000000000	0.00000000000000000000	0.00000000000000000000	1720.00000000000000000000	796.00000000000000000000	4.00000000000000000000	4.00000000000000000000	4.00000000000000000000	4.00000000000000000000	4.00000000000000000000	4.00000000000000000000	4.00000000000000000000	4.00000000000000000000	4.00000000000000000000	4.00000000000000000000	4.00000000000000000000	4.00000000000000000000	4.00000000000000000000	4.00000000000000000000	4.00000000000000000000	4.00000000000000000000
67.00000000000000000000	0.00000000000000000000	4122.05126953125000000000	4160.51269531250000000000	4160.51269531250000000000	4151.79492187500000000000	4156.92285156250000000000	4154.87158203125000000000	4162.56396484375000000000	4143.07666015625000000000	4125.12792968750000000000	4129.74365234375000000000	4105.64111328125000000000	4144.10253906250000000000	4127.69238281250000000000	4090.76904296875000000000	3525.00000000000000000000	10244.00000000000000000000	10225.00000000000000000000	0.00000000000000000000	0.00000000000000000000	0.00000000000000000000	1720.00000000000000000000	805.00000000000000000000	4.00000000000000000000	4.00000000000000000000	4.00000000000000000000	4.00000000000000000000	4.00000000000000000000	4.00000000000000000000	4.00000000000000000000	4.00000000000000000000	4.00000000000000000000	4.00000000000000000000	4.00000000000000000000	4.00000000000000000000	4.00000000000000000000	4.00000000000000000000	4.00000000000000000000	4.00000000000000000000
68.00000000000000000000	0.00000000000000000000	4134.87158203125000000000	4183.58984375000000000000	4157.43603515625000000000	4171.79492187500000000000	4164.61523437500000000000	4176.92285156250000000000	4186.15380859375000000000	4185.64111328125000000000	4169.74365234375000000000	4156.41015625000000000000	4139.48730468750000000000	4183.58984375000000000000	4150.76904296875000000000	4105.64111328125000000000	3551.00000000000000000000	10244.00000000000000000000	10225.00000000000000000000	0.00000000000000000000	0.00000000000000000000	0.00000000000000000000	1720.00000000000000000000	812.00000000000000000000	4.00000000000000000000	4.00000000000000000000	4.00000000000000000000	4.00000000000000000000	4.00000000000000000000	4.00000000000000000000	4.00000000000000000000	4.00000000000000000000	4.00000000000000000000	4.00000000000000000000	4.00000000000000000000	4.00000000000000000000	4.00000000000000000000	4.00000000000000000000	4.00000000000000000000	4.00000000000000000000
69.00000000000000000000	0.00000000000000000000	4112.82031250000000000000	4148.20507812500000000000	4152.30761718750000000000	4150.76904296875000000000	4136.41015625000000000000	4144.61523437500000000000	4164.61523437500000000000	4173.84619140625000000000	4153.84619140625000000000	4144.10253906250000000000	4118.97412109375000000000	4177.43603515625000000000	4124.61523437500000000000	4095.38452148437500000000	3290.00000000000000000000	10245.00000000000000000000	10224.00000000000000000000	0.00000000000000000000	0.00000000000000000000	0.00000000000000000000	1720.00000000000000000000	820.00000000000000000000	4.00000000000000000000	4.00000000000000000000	4.00000000000000000000	4.00000000000000000000	4.00000000000000000000	4.00000000000000000000	4.00000000000000000000	4.00000000000000000000	4.00000000000000000000	4.00000000000000000000	4.00000000000000000000	4.00000000000000000000	4.00000000000000000000	4.00000000000000000000	4.00000000000000000000	4.00000000000000000000
70.00000000000000000000	0.00000000000000000000	4125.64111328125000000000	4161.02539062500000000000	4157.43603515625000000000	4151.28173828125000000000	4164.61523437500000000000	4158.97412109375000000000	4181.02539062500000000000	4169.74365234375000000000	4152.82031250000000000000	4149.23046875000000000000	4115.89746093750000000000	4170.25634765625000000000	4125.64111328125000000000	4096.92285156250000000000	2760.00000000000000000000	10245.00000000000000000000	10224.00000000000000000000	0.00000000000000000000	0.00000000000000000000	0.00000000000000000000	1720.00000000000000000000	828.00000000000000000000	4.00000000000000000000	4.00000000000000000000	4.00000000000000000000	4.00000000000000000000	4.00000000000000000000	4.00000000000000000000	4.00000000000000000000	4.00000000000000000000	4.00000000000000000000	4.00000000000000000000	4.00000000000000000000	4.00000000000000000000	4.00000000000000000000	4.00000000000000000000	4.00000000000000000000	4.00000000000000000000
71.00000000000000000000	0.00000000000000000000	4149.74365234375000000000	4200.51269531250000000000	4153.84619140625000000000	4166.66650390625000000000	4200.00000000000000000000	4192.30761718750000000000	4206.66650390625000000000	4175.38427734375000000000	4172.82031250000000000000	4171.79492187500000000000	4121.02539062500000000000	4170.25634765625000000000	4142.56396484375000000000	4094.35888671875000000000	2932.00000000000000000000	10245.00000000000000000000	10225.00000000000000000000	0.00000000000000000000	0.00000000000000000000	0.00000000000000000000	1720.00000000000000000000	836.00000000000000000000	4.00000000000000000000	4.00000000000000000000	4.00000000000000000000	4.00000000000000000000	4.00000000000000000000	4.00000000000000000000	4.00000000000000000000	4.00000000000000000000	4.00000000000000000000	4.00000000000000000000	4.00000000000000000000	4.00000000000000000000	4.00000000000000000000	4.00000000000000000000	4.00000000000000000000	4.00000000000000000000
72.00000000000000000000	0.00000000000000000000	4126.66650390625000000000	4165.12792968750000000000	4153.33300781250000000000	4141.53857421875000000000	4163.58984375000000000000	4161.53857421875000000000	4182.05126953125000000000	4148.20507812500000000000	4137.94873046875000000000	4145.12792968750000000000	4083.58959960937500000000	4144.10253906250000000000	4112.30761718750000000000	4069.74340820312500000000	3229.00000000000000000000	10245.00000000000000000000	10225.00000000000000000000	0.00000000000000000000	0.00000000000000000000	0.00000000000000000000	1720.00000000000000000000	844.00000000000000000000	4.00000000000000000000	4.00000000000000000000	4.00000000000000000000	4.00000000000000000000	4.00000000000000000000	4.00000000000000000000	4.00000000000000000000	4.00000000000000000000	4.00000000000000000000	4.00000000000000000000	4.00000000000000000000	4.00000000000000000000	4.00000000000000000000	4.00000000000000000000	4.00000000000000000000	4.00000000000000000000
73.00000000000000000000	0.00000000000000000000	4145.12792968750000000000	4181.02539062500000000000	4159.48730468750000000000	4166.15380859375000000000	4188.20507812500000000000	4176.92285156250000000000	4195.38427734375000000000	4173.84619140625000000000	4158.46142578125000000000	4156.92285156250000000000	4133.33300781250000000000	4177.43603515625000000000	4162.56396484375000000000	4109.23046875000000000000	2368.00000000000000000000	10245.00000000000000000000	10225.00000000000000000000	0.00000000000000000000	0.00000000000000000000	0.00000000000000000000	1720.00000000000000000000	853.00000000000000000000	4.00000000000000000000	4.00000000000000000000	4.00000000000000000000	4.00000000000000000000	4.00000000000000000000	4.00000000000000000000	4.00000000000000000000	4.00000000000000000000	4.00000000000000000000	4.00000000000000000000	4.00000000000000000000	4.00000000000000000000	4.00000000000000000000	4.00000000000000000000	4.00000000000000000000	4.00000000000000000000
74.00000000000000000000	0.00000000000000000000	4137.43603515625000000000	4168.71777343750000000000	4162.05126953125000000000	4166.66650390625000000000	4161.53857421875000000000	4156.41015625000000000000	4173.33300781250000000000	4155.38427734375000000000	4139.48730468750000000000	4143.07666015625000000000	4137.43603515625000000000	4177.43603515625000000000	4162.05126953125000000000	4107.69238281250000000000	3572.00000000000000000000	10245.00000000000000000000	10225.00000000000000000000	0.00000000000000000000	0.00000000000000000000	0.00000000000000000000	1720.00000000000000000000	861.00000000000000000000	4.00000000000000000000	4.00000000000000000000	4.00000000000000000000	4.00000000000000000000	4.00000000000000000000	4.00000000000000000000	4.00000000000000000000	4.00000000000000000000	4.00000000000000000000	4.00000000000000000000	4.00000000000000000000	4.00000000000000000000	4.00000000000000000000	4.00000000000000000000	4.00000000000000000000	4.00000000000000000000
75.00000000000000000000	0.00000000000000000000	4133.84619140625000000000	4174.87158203125000000000	4163.58984375000000000000	4167.17919921875000000000	4153.84619140625000000000	4161.53857421875000000000	4178.46142578125000000000	4165.64111328125000000000	4150.25634765625000000000	4147.17919921875000000000	4132.82031250000000000000	4177.94873046875000000000	4147.69238281250000000000	4094.87158203125000000000	2890.00000000000000000000	10246.00000000000000000000	10227.00000000000000000000	0.00000000000000000000	0.00000000000000000000	0.00000000000000000000	1720.00000000000000000000	869.00000000000000000000	4.00000000000000000000	4.00000000000000000000	4.00000000000000000000	4.00000000000000000000	4.00000000000000000000	4.00000000000000000000	4.00000000000000000000	4.00000000000000000000	4.00000000000000000000	4.00000000000000000000	4.00000000000000000000	4.00000000000000000000	4.00000000000000000000	4.00000000000000000000	4.00000000000000000000	4.00000000000000000000
76.00000000000000000000	0.00000000000000000000	4130.76904296875000000000	4183.07666015625000000000	4150.25634765625000000000	4169.74365234375000000000	4178.97412109375000000000	4180.51269531250000000000	4200.00000000000000000000	4203.58984375000000000000	4191.28173828125000000000	4174.35888671875000000000	4148.20507812500000000000	4193.33300781250000000000	4145.12792968750000000000	4095.38452148437500000000	3441.00000000000000000000	10246.00000000000000000000	10227.00000000000000000000	0.00000000000000000000	0.00000000000000000000	0.00000000000000000000	1720.00000000000000000000	877.00000000000000000000	4.00000000000000000000	4.00000000000000000000	4.00000000000000000000	4.00000000000000000000	4.00000000000000000000	4.00000000000000000000	4.00000000000000000000	4.00000000000000000000	4.00000000000000000000	4.00000000000000000000	4.00000000000000000000	4.00000000000000000000	4.00000000000000000000	4.00000000000000000000	4.00000000000000000000	4.00000000000000000000
77.00000000000000000000	0.00000000000000000000	4105.12792968750000000000	4148.71777343750000000000	4151.28173828125000000000	4144.10253906250000000000	4147.17919921875000000000	4153.84619140625000000000	4179.48730468750000000000	4171.28173828125000000000	4153.84619140625000000000	4146.66650390625000000000	4111.79492187500000000000	4168.20507812500000000000	4105.64111328125000000000	4067.69213867187500000000	2994.00000000000000000000	10246.00000000000000000000	10227.00000000000000000000	0.00000000000000000000	0.00000000000000000000	0.00000000000000000000	1720.00000000000000000000	884.00000000000000000000	4.00000000000000000000	4.00000000000000000000	4.00000000000000000000	4.00000000000000000000	4.00000000000000000000	4.00000000000000000000	4.00000000000000000000	4.00000000000000000000	4.00000000000000000000	4.00000000000000000000	4.00000000000000000000	4.00000000000000000000	4.00000000000000000000	4.00000000000000000000	4.00000000000000000000	4.00000000000000000000
78.00000000000000000000	0.00000000000000000000	4147.17919921875000000000	4206.15380859375000000000	4162.05126953125000000000	4177.94873046875000000000	4187.69238281250000000000	4195.38427734375000000000	4207.17919921875000000000	4178.46142578125000000000	4167.17919921875000000000	4157.94873046875000000000	4137.43603515625000000000	4181.02539062500000000000	4144.61523437500000000000	4089.23071289062500000000	3572.00000000000000000000	10246.00000000000000000000	10227.00000000000000000000	0.00000000000000000000	0.00000000000000000000	0.00000000000000000000	1720.00000000000000000000	892.00000000000000000000	4.00000000000000000000	4.00000000000000000000	4.00000000000000000000	4.00000000000000000000	4.00000000000000000000	4.00000000000000000000	4.00000000000000000000	4.00000000000000000000	4.00000000000000000000	4.00000000000000000000	4.00000000000000000000	4.00000000000000000000	4.00000000000000000000	4.00000000000000000000	4.00000000000000000000	4.00000000000000000000
79.00000000000000000000	0.00000000000000000000	4145.64111328125000000000	4202.05126953125000000000	4156.41015625000000000000	4172.30761718750000000000	4190.25634765625000000000	4184.61523437500000000000	4198.97412109375000000000	4160.00000000000000000000	4151.79492187500000000000	4148.71777343750000000000	4111.79492187500000000000	4156.41015625000000000000	4124.10253906250000000000	4075.38452148437500000000	2890.00000000000000000000	10246.00000000000000000000	10228.00000000000000000000	0.00000000000000000000	0.00000000000000000000	0.00000000000000000000	1720.00000000000000000000	900.00000000000000000000	4.00000000000000000000	4.00000000000000000000	4.00000000000000000000	4.00000000000000000000	4.00000000000000000000	4.00000000000000000000	4.00000000000000000000	4.00000000000000000000	4.00000000000000000000	4.00000000000000000000	4.00000000000000000000	4.00000000000000000000	4.00000000000000000000	4.00000000000000000000	4.00000000000000000000	4.00000000000000000000
80.00000000000000000000	0.00000000000000000000	4125.64111328125000000000	4170.25634765625000000000	4159.48730468750000000000	4158.46142578125000000000	4179.48730468750000000000	4166.66650390625000000000	4191.79492187500000000000	4155.89746093750000000000	4143.07666015625000000000	4143.58984375000000000000	4100.51269531250000000000	4150.25634765625000000000	4109.23046875000000000000	4071.28198242187500000000	3441.00000000000000000000	10246.00000000000000000000	10228.00000000000000000000	0.00000000000000000000	0.00000000000000000000	0.00000000000000000000	1720.00000000000000000000	908.00000000000000000000	4.00000000000000000000	4.00000000000000000000	4.00000000000000000000	4.00000000000000000000	4.00000000000000000000	4.00000000000000000000	4.00000000000000000000	4.00000000000000000000	4.00000000000000000000	4.00000000000000000000	4.00000000000000000000	4.00000000000000000000	4.00000000000000000000	4.00000000000000000000	4.00000000000000000000	4.00000000000000000000
81.00000000000000000000	0.00000000000000000000	4141.02539062500000000000	4188.71777343750000000000	4161.53857421875000000000	4182.05126953125000000000	4184.10253906250000000000	4177.43603515625000000000	4192.30761718750000000000	4186.66650390625000000000	4170.76904296875000000000	4160.51269531250000000000	4152.30761718750000000000	4191.79492187500000000000	4157.43603515625000000000	4107.69238281250000000000	2994.00000000000000000000	10245.00000000000000000000	10228.00000000000000000000	0.00000000000000000000	0.00000000000000000000	0.00000000000000000000	1720.00000000000000000000	916.00000000000000000000	4.00000000000000000000	4.00000000000000000000	4.00000000000000000000	4.00000000000000000000	4.00000000000000000000	4.00000000000000000000	4.00000000000000000000	4.00000000000000000000	4.00000000000000000000	4.00000000000000000000	4.00000000000000000000	4.00000000000000000000	4.00000000000000000000	4.00000000000000000000	4.00000000000000000000	4.00000000000000000000
82.00000000000000000000	0.00000000000000000000	4126.66650390625000000000	4166.15380859375000000000	4160.51269531250000000000	4164.61523437500000000000	4137.43603515625000000000	4140.00000000000000000000	4153.84619140625000000000	4161.02539062500000000000	4138.46142578125000000000	4131.28173828125000000000	4124.10253906250000000000	4171.79492187500000000000	4128.71777343750000000000	4085.12817382812500000000	3572.00000000000000000000	10245.00000000000000000000	10228.00000000000000000000	0.00000000000000000000	0.00000000000000000000	0.00000000000000000000	1720.00000000000000000000	924.00000000000000000000	4.00000000000000000000	4.00000000000000000000	4.00000000000000000000	4.00000000000000000000	4.00000000000000000000	4.00000000000000000000	4.00000000000000000000	4.00000000000000000000	4.00000000000000000000	4.00000000000000000000	4.00000000000000000000	4.00000000000000000000	4.00000000000000000000	4.00000000000000000000	4.00000000000000000000	4.00000000000000000000
83.00000000000000000000	0.00000000000000000000	4137.94873046875000000000	4185.64111328125000000000	4156.92285156250000000000	4169.74365234375000000000	4174.35888671875000000000	4174.87158203125000000000	4192.82031250000000000000	4191.28173828125000000000	4177.43603515625000000000	4168.20507812500000000000	4136.92285156250000000000	4181.53857421875000000000	4136.41015625000000000000	4085.12817382812500000000	2890.00000000000000000000	10244.00000000000000000000	10229.00000000000000000000	0.00000000000000000000	0.00000000000000000000	0.00000000000000000000	1720.00000000000000000000	933.00000000000000000000	4.00000000000000000000	4.00000000000000000000	4.00000000000000000000	4.00000000000000000000	4.00000000000000000000	4.00000000000000000000	4.00000000000000000000	4.00000000000000000000	4.00000000000000000000	4.00000000000000000000	4.00000000000000000000	4.00000000000000000000	4.00000000000000000000	4.00000000000000000000	4.00000000000000000000	4.00000000000000000000
84.00000000000000000000	0.00000000000000000000	4115.89746093750000000000	4163.07666015625000000000	4145.12792968750000000000	4149.74365234375000000000	4170.76904296875000000000	4178.46142578125000000000	4204.10253906250000000000	4200.51269531250000000000	4191.28173828125000000000	4186.15380859375000000000	4137.43603515625000000000	4179.48730468750000000000	4122.56396484375000000000	4073.84594726562500000000	3441.00000000000000000000	10244.00000000000000000000	10229.00000000000000000000	0.00000000000000000000	0.00000000000000000000	0.00000000000000000000	1720.00000000000000000000	940.00000000000000000000	4.00000000000000000000	4.00000000000000000000	4.00000000000000000000	4.00000000000000000000	4.00000000000000000000	4.00000000000000000000	4.00000000000000000000	4.00000000000000000000	4.00000000000000000000	4.00000000000000000000	4.00000000000000000000	4.00000000000000000000	4.00000000000000000000	4.00000000000000000000	4.00000000000000000000	4.00000000000000000000
85.00000000000000000000	0.00000000000000000000	4111.28173828125000000000	4158.97412109375000000000	4151.79492187500000000000	4141.53857421875000000000	4157.94873046875000000000	4165.64111328125000000000	4185.64111328125000000000	4183.58984375000000000000	4166.15380859375000000000	4162.05126953125000000000	4125.64111328125000000000	4171.28173828125000000000	4116.41015625000000000000	4068.71777343750000000000	2994.00000000000000000000	10244.00000000000000000000	10230.00000000000000000000	0.00000000000000000000	0.00000000000000000000	0.00000000000000000000	1720.00000000000000000000	948.00000000000000000000	4.00000000000000000000	4.00000000000000000000	4.00000000000000000000	4.00000000000000000000	4.00000000000000000000	4.00000000000000000000	4.00000000000000000000	4.00000000000000000000	4.00000000000000000000	4.00000000000000000000	4.00000000000000000000	4.00000000000000000000	4.00000000000000000000	4.00000000000000000000	4.00000000000000000000	4.00000000000000000000
86.00000000000000000000	0.00000000000000000000	4152.30761718750000000000	4214.35888671875000000000	4156.92285156250000000000	4176.41015625000000000000	4206.66650390625000000000	4195.89746093750000000000	4195.89746093750000000000	4189.74365234375000000000	4174.87158203125000000000	4170.76904296875000000000	4146.15380859375000000000	4181.02539062500000000000	4158.97412109375000000000	4092.30761718750000000000	3572.00000000000000000000	10244.00000000000000000000	10230.00000000000000000000	0.00000000000000000000	0.00000000000000000000	0.00000000000000000000	1720.00000000000000000000	956.00000000000000000000	4.00000000000000000000	4.00000000000000000000	4.00000000000000000000	4.00000000000000000000	4.00000000000000000000	4.00000000000000000000	4.00000000000000000000	4.00000000000000000000	4.00000000000000000000	4.00000000000000000000	4.00000000000000000000	4.00000000000000000000	4.00000000000000000000	4.00000000000000000000	4.00000000000000000000	4.00000000000000000000
87.00000000000000000000	0.00000000000000000000	4133.84619140625000000000	4186.66650390625000000000	4156.41015625000000000000	4161.53857421875000000000	4171.79492187500000000000	4169.74365234375000000000	4174.87158203125000000000	4155.89746093750000000000	4140.00000000000000000000	4147.69238281250000000000	4111.79492187500000000000	4150.76904296875000000000	4128.20507812500000000000	4074.35888671875000000000	2890.00000000000000000000	10243.00000000000000000000	10230.00000000000000000000	0.00000000000000000000	0.00000000000000000000	0.00000000000000000000	1720.00000000000000000000	965.00000000000000000000	4.00000000000000000000	4.00000000000000000000	4.00000000000000000000	4.00000000000000000000	4.00000000000000000000	4.00000000000000000000	4.00000000000000000000	4.00000000000000000000	4.00000000000000000000	4.00000000000000000000	4.00000000000000000000	4.00000000000000000000	4.00000000000000000000	4.00000000000000000000	4.00000000000000000000	4.00000000000000000000
88.00000000000000000000	0.00000000000000000000	4145.64111328125000000000	4199.48730468750000000000	4163.07666015625000000000	4181.02539062500000000000	4175.38427734375000000000	4182.56396484375000000000	4190.76904296875000000000	4188.71777343750000000000	4168.71777343750000000000	4162.05126953125000000000	4150.76904296875000000000	4188.20507812500000000000	4154.87158203125000000000	4101.02539062500000000000	3441.00000000000000000000	10243.00000000000000000000	10230.00000000000000000000	0.00000000000000000000	0.00000000000000000000	0.00000000000000000000	1720.00000000000000000000	972.00000000000000000000	4.00000000000000000000	4.00000000000000000000	4.00000000000000000000	4.00000000000000000000	4.00000000000000000000	4.00000000000000000000	4.00000000000000000000	4.00000000000000000000	4.00000000000000000000	4.00000000000000000000	4.00000000000000000000	4.00000000000000000000	4.00000000000000000000	4.00000000000000000000	4.00000000000000000000	4.00000000000000000000
89.00000000000000000000	0.00000000000000000000	4139.48730468750000000000	4188.71777343750000000000	4158.46142578125000000000	4181.53857421875000000000	4174.87158203125000000000	4165.64111328125000000000	4174.87158203125000000000	4196.41015625000000000000	4171.28173828125000000000	4156.92285156250000000000	4165.12792968750000000000	4199.48730468750000000000	4161.02539062500000000000	4106.15380859375000000000	2994.00000000000000000000	10240.00000000000000000000	10230.00000000000000000000	0.00000000000000000000	0.00000000000000000000	0.00000000000000000000	1720.00000000000000000000	980.00000000000000000000	4.00000000000000000000	4.00000000000000000000	4.00000000000000000000	4.00000000000000000000	4.00000000000000000000	4.00000000000000000000	4.00000000000000000000	4.00000000000000000000	4.00000000000000000000	4.00000000000000000000	4.00000000000000000000	4.00000000000000000000	4.00000000000000000000	4.00000000000000000000	4.00000000000000000000	4.00000000000000000000
90.00000000000000000000	0.00000000000000000000	4117.43603515625000000000	4163.07666015625000000000	4155.89746093750000000000	4160.51269531250000000000	4159.48730468750000000000	4144.61523437500000000000	4163.58984375000000000000	4169.74365234375000000000	4143.07666015625000000000	4137.94873046875000000000	4133.33300781250000000000	4169.74365234375000000000	4128.71777343750000000000	4081.53833007812500000000	3572.00000000000000000000	10240.00000000000000000000	10230.00000000000000000000	0.00000000000000000000	0.00000000000000000000	0.00000000000000000000	1720.00000000000000000000	988.00000000000000000000	4.00000000000000000000	4.00000000000000000000	4.00000000000000000000	4.00000000000000000000	4.00000000000000000000	4.00000000000000000000	4.00000000000000000000	4.00000000000000000000	4.00000000000000000000	4.00000000000000000000	4.00000000000000000000	4.00000000000000000000	4.00000000000000000000	4.00000000000000000000	4.00000000000000000000	4.00000000000000000000
91.00000000000000000000	0.00000000000000000000	4143.07666015625000000000	4205.12792968750000000000	4153.33300781250000000000	4183.07666015625000000000	4192.30761718750000000000	4188.71777343750000000000	4205.12792968750000000000	4201.53857421875000000000	4184.10253906250000000000	4177.94873046875000000000	4155.89746093750000000000	4191.28173828125000000000	4151.28173828125000000000	4098.46142578125000000000	2890.00000000000000000000	10241.00000000000000000000	10230.00000000000000000000	0.00000000000000000000	0.00000000000000000000	0.00000000000000000000	1720.00000000000000000000	996.00000000000000000000	4.00000000000000000000	4.00000000000000000000	4.00000000000000000000	4.00000000000000000000	4.00000000000000000000	4.00000000000000000000	4.00000000000000000000	4.00000000000000000000	4.00000000000000000000	4.00000000000000000000	4.00000000000000000000	4.00000000000000000000	4.00000000000000000000	4.00000000000000000000	4.00000000000000000000	4.00000000000000000000
92.00000000000000000000	0.00000000000000000000	4131.28173828125000000000	4183.58984375000000000000	4153.33300781250000000000	4164.10253906250000000000	4169.23046875000000000000	4170.25634765625000000000	4186.15380859375000000000	4186.15380859375000000000	4166.15380859375000000000	4167.17919921875000000000	4121.02539062500000000000	4169.74365234375000000000	4114.87158203125000000000	4075.38452148437500000000	3441.00000000000000000000	10241.00000000000000000000	10230.00000000000000000000	0.00000000000000000000	0.00000000000000000000	0.00000000000000000000	1721.00000000000000000000	3.00000000000000000000	4.00000000000000000000	4.00000000000000000000	4.00000000000000000000	4.00000000000000000000	4.00000000000000000000	4.00000000000000000000	4.00000000000000000000	4.00000000000000000000	4.00000000000000000000	4.00000000000000000000	4.00000000000000000000	4.00000000000000000000	4.00000000000000000000	4.00000000000000000000	4.00000000000000000000	4.00000000000000000000
93.00000000000000000000	0.00000000000000000000	4151.79492187500000000000	4205.12792968750000000000	4159.48730468750000000000	4180.00000000000000000000	4198.97412109375000000000	4186.66650390625000000000	4196.92285156250000000000	4193.84619140625000000000	4173.84619140625000000000	4168.71777343750000000000	4135.89746093750000000000	4171.28173828125000000000	4132.82031250000000000000	4083.07690429687500000000	2994.00000000000000000000	10244.00000000000000000000	10229.00000000000000000000	0.00000000000000000000	0.00000000000000000000	0.00000000000000000000	1721.00000000000000000000	11.00000000000000000000	4.00000000000000000000	4.00000000000000000000	4.00000000000000000000	4.00000000000000000000	4.00000000000000000000	4.00000000000000000000	4.00000000000000000000	4.00000000000000000000	4.00000000000000000000	4.00000000000000000000	4.00000000000000000000	4.00000000000000000000	4.00000000000000000000	4.00000000000000000000	4.00000000000000000000	4.00000000000000000000
94.00000000000000000000	0.00000000000000000000	4166.15380859375000000000	4221.53857421875000000000	4157.43603515625000000000	4198.46142578125000000000	4205.12792968750000000000	4193.33300781250000000000	4200.51269531250000000000	4191.79492187500000000000	4171.79492187500000000000	4168.20507812500000000000	4151.79492187500000000000	4176.92285156250000000000	4153.33300781250000000000	4094.35888671875000000000	3572.00000000000000000000	10244.00000000000000000000	10229.00000000000000000000	0.00000000000000000000	0.00000000000000000000	0.00000000000000000000	1721.00000000000000000000	18.00000000000000000000	4.00000000000000000000	4.00000000000000000000	4.00000000000000000000	4.00000000000000000000	4.00000000000000000000	4.00000000000000000000	4.00000000000000000000	4.00000000000000000000	4.00000000000000000000	4.00000000000000000000	4.00000000000000000000	4.00000000000000000000	4.00000000000000000000	4.00000000000000000000	4.00000000000000000000	4.00000000000000000000
95.00000000000000000000	0.00000000000000000000	4150.25634765625000000000	4196.92285156250000000000	4161.53857421875000000000	4187.17919921875000000000	4171.28173828125000000000	4170.25634765625000000000	4181.53857421875000000000	4170.25634765625000000000	4142.05126953125000000000	4147.17919921875000000000	4135.38427734375000000000	4169.23046875000000000000	4136.92285156250000000000	4086.15380859375000000000	2890.00000000000000000000	10245.00000000000000000000	10228.00000000000000000000	0.00000000000000000000	0.00000000000000000000	0.00000000000000000000	1721.00000000000000000000	25.00000000000000000000	4.00000000000000000000	4.00000000000000000000	4.00000000000000000000	4.00000000000000000000	4.00000000000000000000	4.00000000000000000000	4.00000000000000000000	4.00000000000000000000	4.00000000000000000000	4.00000000000000000000	4.00000000000000000000	4.00000000000000000000	4.00000000000000000000	4.00000000000000000000	4.00000000000000000000	4.00000000000000000000
96.00000000000000000000	0.00000000000000000000	4163.07666015625000000000	4214.35888671875000000000	4160.00000000000000000000	4202.56396484375000000000	4198.97412109375000000000	4193.33300781250000000000	4197.94873046875000000000	4210.76904296875000000000	4188.71777343750000000000	4180.51269531250000000000	4189.74365234375000000000	4209.23046875000000000000	4174.87158203125000000000	4113.33300781250000000000	3441.00000000000000000000	10245.00000000000000000000	10228.00000000000000000000	0.00000000000000000000	0.00000000000000000000	0.00000000000000000000	1721.00000000000000000000	33.00000000000000000000	4.00000000000000000000	4.00000000000000000000	4.00000000000000000000	4.00000000000000000000	4.00000000000000000000	4.00000000000000000000	4.00000000000000000000	4.00000000000000000000	4.00000000000000000000	4.00000000000000000000	4.00000000000000000000	4.00000000000000000000	4.00000000000000000000	4.00000000000000000000	4.00000000000000000000	4.00000000000000000000
97.00000000000000000000	0.00000000000000000000	4133.84619140625000000000	4174.35888671875000000000	4156.41015625000000000000	4176.92285156250000000000	4172.82031250000000000000	4162.56396484375000000000	4178.46142578125000000000	4200.51269531250000000000	4177.94873046875000000000	4172.82031250000000000000	4171.28173828125000000000	4199.48730468750000000000	4144.10253906250000000000	4090.25634765625000000000	2994.00000000000000000000	10246.00000000000000000000	10228.00000000000000000000	0.00000000000000000000	0.00000000000000000000	0.00000000000000000000	1721.00000000000000000000	41.00000000000000000000	4.00000000000000000000	4.00000000000000000000	4.00000000000000000000	4.00000000000000000000	4.00000000000000000000	4.00000000000000000000	4.00000000000000000000	4.00000000000000000000	4.00000000000000000000	4.00000000000000000000	4.00000000000000000000	4.00000000000000000000	4.00000000000000000000	4.00000000000000000000	4.00000000000000000000	4.00000000000000000000
98.00000000000000000000	0.00000000000000000000	4144.61523437500000000000	4194.35888671875000000000	4164.10253906250000000000	4186.66650390625000000000	4195.89746093750000000000	4188.20507812500000000000	4205.12792968750000000000	4204.61523437500000000000	4184.61523437500000000000	4180.00000000000000000000	4160.00000000000000000000	4198.46142578125000000000	4147.69238281250000000000	4088.71777343750000000000	3572.00000000000000000000	10246.00000000000000000000	10228.00000000000000000000	0.00000000000000000000	0.00000000000000000000	0.00000000000000000000	1721.00000000000000000000	49.00000000000000000000	4.00000000000000000000	4.00000000000000000000	4.00000000000000000000	4.00000000000000000000	4.00000000000000000000	4.00000000000000000000	4.00000000000000000000	4.00000000000000000000	4.00000000000000000000	4.00000000000000000000	4.00000000000000000000	4.00000000000000000000	4.00000000000000000000	4.00000000000000000000	4.00000000000000000000	4.00000000000000000000
99.00000000000000000000	0.00000000000000000000	4162.05126953125000000000	4224.61523437500000000000	4159.48730468750000000000	4199.48730468750000000000	4217.43603515625000000000	4214.87158203125000000000	4222.05126953125000000000	4207.69238281250000000000	4197.94873046875000000000	4194.87158203125000000000	4157.43603515625000000000	4191.28173828125000000000	4158.46142578125000000000	4090.76904296875000000000	2890.00000000000000000000	10247.00000000000000000000	10228.00000000000000000000	0.00000000000000000000	0.00000000000000000000	0.00000000000000000000	1721.00000000000000000000	57.00000000000000000000	4.00000000000000000000	4.00000000000000000000	4.00000000000000000000	4.00000000000000000000	4.00000000000000000000	4.00000000000000000000	4.00000000000000000000	4.00000000000000000000	4.00000000000000000000	4.00000000000000000000	4.00000000000000000000	4.00000000000000000000	4.00000000000000000000	4.00000000000000000000	4.00000000000000000000	4.00000000000000000000
100.00000000000000000000	0.00000000000000000000	4144.10253906250000000000	4200.51269531250000000000	4160.51269531250000000000	4178.46142578125000000000	4187.69238281250000000000	4184.10253906250000000000	4195.89746093750000000000	4183.07666015625000000000	4168.71777343750000000000	4175.89746093750000000000	4130.25634765625000000000	4165.64111328125000000000	4130.25634765625000000000	4072.82031250000000000000	3441.00000000000000000000	10247.00000000000000000000	10228.00000000000000000000	0.00000000000000000000	0.00000000000000000000	0.00000000000000000000	1721.00000000000000000000	66.00000000000000000000	4.00000000000000000000	4.00000000000000000000	4.00000000000000000000	4.00000000000000000000	4.00000000000000000000	4.00000000000000000000	4.00000000000000000000	4.00000000000000000000	4.00000000000000000000	4.00000000000000000000	4.00000000000000000000	4.00000000000000000000	4.00000000000000000000	4.00000000000000000000	4.00000000000000000000	4.00000000000000000000
101.00000000000000000000	0.00000000000000000000	4172.30761718750000000000	4231.79492187500000000000	4166.15380859375000000000	4212.82031250000000000000	4220.00000000000000000000	4204.61523437500000000000	4209.23046875000000000000	4206.15380859375000000000	4193.33300781250000000000	4189.74365234375000000000	4177.94873046875000000000	4203.07666015625000000000	4181.53857421875000000000	4108.71777343750000000000	2994.00000000000000000000	10247.00000000000000000000	10227.00000000000000000000	0.00000000000000000000	0.00000000000000000000	0.00000000000000000000	1721.00000000000000000000	74.00000000000000000000	4.00000000000000000000	4.00000000000000000000	4.00000000000000000000	4.00000000000000000000	4.00000000000000000000	4.00000000000000000000	4.00000000000000000000	4.00000000000000000000	4.00000000000000000000	4.00000000000000000000	4.00000000000000000000	4.00000000000000000000	4.00000000000000000000	4.00000000000000000000	4.00000000000000000000	4.00000000000000000000
102.00000000000000000000	0.00000000000000000000	4158.97412109375000000000	4201.02539062500000000000	4163.07666015625000000000	4204.10253906250000000000	4192.82031250000000000000	4173.84619140625000000000	4176.92285156250000000000	4177.94873046875000000000	4160.00000000000000000000	4156.92285156250000000000	4160.51269531250000000000	4192.82031250000000000000	4163.58984375000000000000	4098.46142578125000000000	3572.00000000000000000000	10247.00000000000000000000	10227.00000000000000000000	0.00000000000000000000	0.00000000000000000000	0.00000000000000000000	1721.00000000000000000000	82.00000000000000000000	4.00000000000000000000	4.00000000000000000000	4.00000000000000000000	4.00000000000000000000	4.00000000000000000000	4.00000000000000000000	4.00000000000000000000	4.00000000000000000000	4.00000000000000000000	4.00000000000000000000	4.00000000000000000000	4.00000000000000000000	4.00000000000000000000	4.00000000000000000000	4.00000000000000000000	4.00000000000000000000
103.00000000000000000000	0.00000000000000000000	4159.48730468750000000000	4200.00000000000000000000	4167.17919921875000000000	4196.92285156250000000000	4196.92285156250000000000	4178.46142578125000000000	4187.17919921875000000000	4195.38427734375000000000	4170.25634765625000000000	4163.58984375000000000000	4163.58984375000000000000	4201.53857421875000000000	4156.41015625000000000000	4101.02539062500000000000	2890.00000000000000000000	10247.00000000000000000000	10227.00000000000000000000	0.00000000000000000000	0.00000000000000000000	0.00000000000000000000	1721.00000000000000000000	91.00000000000000000000	4.00000000000000000000	4.00000000000000000000	4.00000000000000000000	4.00000000000000000000	4.00000000000000000000	4.00000000000000000000	4.00000000000000000000	4.00000000000000000000	4.00000000000000000000	4.00000000000000000000	4.00000000000000000000	4.00000000000000000000	4.00000000000000000000	4.00000000000000000000	4.00000000000000000000	4.00000000000000000000
104.00000000000000000000	0.00000000000000000000	4169.74365234375000000000	4224.61523437500000000000	4164.61523437500000000000	4207.17919921875000000000	4213.84619140625000000000	4202.56396484375000000000	4218.97412109375000000000	4244.61523437500000000000	4225.12792968750000000000	4210.25634765625000000000	4197.94873046875000000000	4233.84619140625000000000	4182.56396484375000000000	4122.05126953125000000000	3441.00000000000000000000	10247.00000000000000000000	10227.00000000000000000000	0.00000000000000000000	0.00000000000000000000	0.00000000000000000000	1721.00000000000000000000	98.00000000000000000000	4.00000000000000000000	4.00000000000000000000	4.00000000000000000000	4.00000000000000000000	4.00000000000000000000	4.00000000000000000000	4.00000000000000000000	4.00000000000000000000	4.00000000000000000000	4.00000000000000000000	4.00000000000000000000	4.00000000000000000000	4.00000000000000000000	4.00000000000000000000	4.00000000000000000000	4.00000000000000000000
105.00000000000000000000	0.00000000000000000000	4144.10253906250000000000	4192.30761718750000000000	4160.00000000000000000000	4182.56396484375000000000	4177.94873046875000000000	4176.41015625000000000000	4202.05126953125000000000	4220.51269531250000000000	4201.53857421875000000000	4191.79492187500000000000	4169.74365234375000000000	4209.74365234375000000000	4156.41015625000000000000	4100.51269531250000000000	2994.00000000000000000000	10246.00000000000000000000	10226.00000000000000000000	0.00000000000000000000	0.00000000000000000000	0.00000000000000000000	1721.00000000000000000000	105.00000000000000000000	4.00000000000000000000	4.00000000000000000000	4.00000000000000000000	4.00000000000000000000	4.00000000000000000000	4.00000000000000000000	4.00000000000000000000	4.00000000000000000000	4.00000000000000000000	4.00000000000000000000	4.00000000000000000000	4.00000000000000000000	4.00000000000000000000	4.00000000000000000000	4.00000000000000000000	4.00000000000000000000
106.00000000000000000000	0.00000000000000000000	4165.64111328125000000000	4224.10253906250000000000	4154.35888671875000000000	4193.33300781250000000000	4223.07666015625000000000	4215.38427734375000000000	4225.64111328125000000000	4222.56396484375000000000	4206.66650390625000000000	4201.02539062500000000000	4181.53857421875000000000	4211.79492187500000000000	4176.92285156250000000000	4106.15380859375000000000	3572.00000000000000000000	10246.00000000000000000000	10226.00000000000000000000	0.00000000000000000000	0.00000000000000000000	0.00000000000000000000	1721.00000000000000000000	113.00000000000000000000	4.00000000000000000000	4.00000000000000000000	4.00000000000000000000	4.00000000000000000000	4.00000000000000000000	4.00000000000000000000	4.00000000000000000000	4.00000000000000000000	4.00000000000000000000	4.00000000000000000000	4.00000000000000000000	4.00000000000000000000	4.00000000000000000000	4.00000000000000000000	4.00000000000000000000	4.00000000000000000000
107.00000000000000000000	0.00000000000000000000	4158.97412109375000000000	4212.82031250000000000000	4148.20507812500000000000	4182.05126953125000000000	4209.23046875000000000000	4207.17919921875000000000	4213.84619140625000000000	4192.82031250000000000000	4180.51269531250000000000	4187.17919921875000000000	4147.17919921875000000000	4183.07666015625000000000	4146.15380859375000000000	4078.97436523437500000000	2890.00000000000000000000	10247.00000000000000000000	10225.00000000000000000000	0.00000000000000000000	0.00000000000000000000	0.00000000000000000000	1721.00000000000000000000	120.00000000000000000000	4.00000000000000000000	4.00000000000000000000	4.00000000000000000000	4.00000000000000000000	4.00000000000000000000	4.00000000000000000000	4.00000000000000000000	4.00000000000000000000	4.00000000000000000000	4.00000000000000000000	4.00000000000000000000	4.00000000000000000000	4.00000000000000000000	4.00000000000000000000	4.00000000000000000000	4.00000000000000000000
108.00000000000000000000	0.00000000000000000000	4159.48730468750000000000	4205.64111328125000000000	4158.97412109375000000000	4194.35888671875000000000	4185.12792968750000000000	4192.30761718750000000000	4206.15380859375000000000	4189.74365234375000000000	4177.43603515625000000000	4179.48730468750000000000	4150.76904296875000000000	4184.10253906250000000000	4147.17919921875000000000	4079.48706054687500000000	3441.00000000000000000000	10247.00000000000000000000	10225.00000000000000000000	0.00000000000000000000	0.00000000000000000000	0.00000000000000000000	1721.00000000000000000000	127.00000000000000000000	4.00000000000000000000	4.00000000000000000000	4.00000000000000000000	4.00000000000000000000	4.00000000000000000000	4.00000000000000000000	4.00000000000000000000	4.00000000000000000000	4.00000000000000000000	4.00000000000000000000	4.00000000000000000000	4.00000000000000000000	4.00000000000000000000	4.00000000000000000000	4.00000000000000000000	4.00000000000000000000
109.00000000000000000000	0.00000000000000000000	4170.25634765625000000000	4218.97412109375000000000	4160.00000000000000000000	4216.92285156250000000000	4199.48730468750000000000	4192.30761718750000000000	4200.00000000000000000000	4208.71777343750000000000	4190.76904296875000000000	4188.71777343750000000000	4196.92285156250000000000	4213.84619140625000000000	4190.76904296875000000000	4112.82031250000000000000	2994.00000000000000000000	10245.00000000000000000000	10225.00000000000000000000	0.00000000000000000000	0.00000000000000000000	0.00000000000000000000	1721.00000000000000000000	135.00000000000000000000	4.00000000000000000000	4.00000000000000000000	4.00000000000000000000	4.00000000000000000000	4.00000000000000000000	4.00000000000000000000	4.00000000000000000000	4.00000000000000000000	4.00000000000000000000	4.00000000000000000000	4.00000000000000000000	4.00000000000000000000	4.00000000000000000000	4.00000000000000000000	4.00000000000000000000	4.00000000000000000000
110.00000000000000000000	0.00000000000000000000	4143.07666015625000000000	4184.61523437500000000000	4160.00000000000000000000	4191.28173828125000000000	4166.66650390625000000000	4153.84619140625000000000	4162.56396484375000000000	4180.00000000000000000000	4153.33300781250000000000	4160.00000000000000000000	4164.61523437500000000000	4189.74365234375000000000	4159.48730468750000000000	4097.94873046875000000000	3572.00000000000000000000	10245.00000000000000000000	10225.00000000000000000000	0.00000000000000000000	0.00000000000000000000	0.00000000000000000000	1721.00000000000000000000	143.00000000000000000000	4.00000000000000000000	4.00000000000000000000	4.00000000000000000000	4.00000000000000000000	4.00000000000000000000	4.00000000000000000000	4.00000000000000000000	4.00000000000000000000	4.00000000000000000000	4.00000000000000000000	4.00000000000000000000	4.00000000000000000000	4.00000000000000000000	4.00000000000000000000	4.00000000000000000000	4.00000000000000000000
111.00000000000000000000	0.00000000000000000000	4158.97412109375000000000	4214.87158203125000000000	4161.53857421875000000000	4206.15380859375000000000	4194.87158203125000000000	4185.12792968750000000000	4196.41015625000000000000	4212.82031250000000000000	4196.41015625000000000000	4190.25634765625000000000	4180.51269531250000000000	4208.20507812500000000000	4169.23046875000000000000	4102.05126953125000000000	2890.00000000000000000000	10243.00000000000000000000	10224.00000000000000000000	0.00000000000000000000	0.00000000000000000000	0.00000000000000000000	1721.00000000000000000000	151.00000000000000000000	4.00000000000000000000	4.00000000000000000000	4.00000000000000000000	4.00000000000000000000	4.00000000000000000000	4.00000000000000000000	4.00000000000000000000	4.00000000000000000000	4.00000000000000000000	4.00000000000000000000	4.00000000000000000000	4.00000000000000000000	4.00000000000000000000	4.00000000000000000000	4.00000000000000000000	4.00000000000000000000
112.00000000000000000000	0.00000000000000000000	4141.53857421875000000000	4196.41015625000000000000	4152.82031250000000000000	4190.25634765625000000000	4190.25634765625000000000	4180.00000000000000000000	4197.43603515625000000000	4206.66650390625000000000	4196.41015625000000000000	4188.71777343750000000000	4159.48730468750000000000	4199.48730468750000000000	4137.94873046875000000000	4074.87158203125000000000	3441.00000000000000000000	10243.00000000000000000000	10224.00000000000000000000	0.00000000000000000000	0.00000000000000000000	0.00000000000000000000	1721.00000000000000000000	159.00000000000000000000	4.00000000000000000000	4.00000000000000000000	4.00000000000000000000	4.00000000000000000000	4.00000000000000000000	4.00000000000000000000	4.00000000000000000000	4.00000000000000000000	4.00000000000000000000	4.00000000000000000000	4.00000000000000000000	4.00000000000000000000	4.00000000000000000000	4.00000000000000000000	4.00000000000000000000	4.00000000000000000000
113.00000000000000000000	0.00000000000000000000	4147.17919921875000000000	4196.92285156250000000000	4161.53857421875000000000	4187.17919921875000000000	4194.87158203125000000000	4182.05126953125000000000	4190.25634765625000000000	4191.28173828125000000000	4175.38427734375000000000	4170.76904296875000000000	4146.66650390625000000000	4193.33300781250000000000	4130.76904296875000000000	4073.33325195312500000000	2994.00000000000000000000	10241.00000000000000000000	10221.00000000000000000000	0.00000000000000000000	0.00000000000000000000	0.00000000000000000000	1721.00000000000000000000	167.00000000000000000000	4.00000000000000000000	4.00000000000000000000	4.00000000000000000000	4.00000000000000000000	4.00000000000000000000	4.00000000000000000000	4.00000000000000000000	4.00000000000000000000	4.00000000000000000000	4.00000000000000000000	4.00000000000000000000	4.00000000000000000000	4.00000000000000000000	4.00000000000000000000	4.00000000000000000000	4.00000000000000000000
114.00000000000000000000	0.00000000000000000000	4193.33300781250000000000	4249.23046875000000000000	4167.17919921875000000000	4221.02539062500000000000	4232.82031250000000000000	4214.87158203125000000000	4210.25634765625000000000	4205.64111328125000000000	4195.89746093750000000000	4188.71777343750000000000	4175.89746093750000000000	4211.79492187500000000000	4177.94873046875000000000	4103.58984375000000000000	3572.00000000000000000000	10241.00000000000000000000	10221.00000000000000000000	0.00000000000000000000	0.00000000000000000000	0.00000000000000000000	1721.00000000000000000000	176.00000000000000000000	4.00000000000000000000	4.00000000000000000000	4.00000000000000000000	4.00000000000000000000	4.00000000000000000000	4.00000000000000000000	4.00000000000000000000	4.00000000000000000000	4.00000000000000000000	4.00000000000000000000	4.00000000000000000000	4.00000000000000000000	4.00000000000000000000	4.00000000000000000000	4.00000000000000000000	4.00000000000000000000
115.00000000000000000000	0.00000000000000000000	4173.33300781250000000000	4218.97412109375000000000	4164.10253906250000000000	4197.43603515625000000000	4198.97412109375000000000	4186.66650390625000000000	4193.84619140625000000000	4173.33300781250000000000	4165.64111328125000000000	4166.66650390625000000000	4138.46142578125000000000	4183.07666015625000000000	4149.23046875000000000000	4075.38452148437500000000	2890.00000000000000000000	10242.00000000000000000000	10221.00000000000000000000	0.00000000000000000000	0.00000000000000000000	0.00000000000000000000	1721.00000000000000000000	184.00000000000000000000	4.00000000000000000000	4.00000000000000000000	4.00000000000000000000	4.00000000000000000000	4.00000000000000000000	4.00000000000000000000	4.00000000000000000000	4.00000000000000000000	4.00000000000000000000	4.00000000000000000000	4.00000000000000000000	4.00000000000000000000	4.00000000000000000000	4.00000000000000000000	4.00000000000000000000	4.00000000000000000000
116.00000000000000000000	0.00000000000000000000	4177.94873046875000000000	4230.76904296875000000000	4164.61523437500000000000	4207.69238281250000000000	4214.35888671875000000000	4206.66650390625000000000	4213.33300781250000000000	4206.66650390625000000000	4202.05126953125000000000	4189.74365234375000000000	4181.02539062500000000000	4218.46142578125000000000	4183.58984375000000000000	4101.02539062500000000000	3441.00000000000000000000	10242.00000000000000000000	10221.00000000000000000000	0.00000000000000000000	0.00000000000000000000	0.00000000000000000000	1721.00000000000000000000	191.00000000000000000000	4.00000000000000000000	4.00000000000000000000	4.00000000000000000000	4.00000000000000000000	4.00000000000000000000	4.00000000000000000000	4.00000000000000000000	4.00000000000000000000	4.00000000000000000000	4.00000000000000000000	4.00000000000000000000	4.00000000000000000000	4.00000000000000000000	4.00000000000000000000	4.00000000000000000000	4.00000000000000000000
117.00000000000000000000	0.00000000000000000000	4167.17919921875000000000	4210.25634765625000000000	4158.97412109375000000000	4204.10253906250000000000	4190.76904296875000000000	4185.64111328125000000000	4194.35888671875000000000	4219.48730468750000000000	4208.20507812500000000000	4192.30761718750000000000	4201.53857421875000000000	4232.30761718750000000000	4188.20507812500000000000	4114.35888671875000000000	2994.00000000000000000000	10243.00000000000000000000	10223.00000000000000000000	0.00000000000000000000	0.00000000000000000000	0.00000000000000000000	1721.00000000000000000000	199.00000000000000000000	4.00000000000000000000	4.00000000000000000000	4.00000000000000000000	4.00000000000000000000	4.00000000000000000000	4.00000000000000000000	4.00000000000000000000	4.00000000000000000000	4.00000000000000000000	4.00000000000000000000	4.00000000000000000000	4.00000000000000000000	4.00000000000000000000	4.00000000000000000000	4.00000000000000000000	4.00000000000000000000
118.00000000000000000000	0.00000000000000000000	4150.25634765625000000000	4184.10253906250000000000	4156.41015625000000000000	4182.56396484375000000000	4176.41015625000000000000	4168.71777343750000000000	4186.66650390625000000000	4201.02539062500000000000	4184.10253906250000000000	4177.94873046875000000000	4172.30761718750000000000	4207.69238281250000000000	4152.30761718750000000000	4089.74340820312500000000	3572.00000000000000000000	10243.00000000000000000000	10223.00000000000000000000	0.00000000000000000000	0.00000000000000000000	0.00000000000000000000	1721.00000000000000000000	207.00000000000000000000	4.00000000000000000000	4.00000000000000000000	4.00000000000000000000	4.00000000000000000000	4.00000000000000000000	4.00000000000000000000	4.00000000000000000000	4.00000000000000000000	4.00000000000000000000	4.00000000000000000000	4.00000000000000000000	4.00000000000000000000	4.00000000000000000000	4.00000000000000000000	4.00000000000000000000	4.00000000000000000000
119.00000000000000000000	0.00000000000000000000	4163.07666015625000000000	4216.41015625000000000000	4149.23046875000000000000	4187.69238281250000000000	4231.28173828125000000000	4214.35888671875000000000	4226.15380859375000000000	4220.00000000000000000000	4215.89746093750000000000	4208.71777343750000000000	4182.05126953125000000000	4214.35888671875000000000	4164.61523437500000000000	4084.10253906250000000000	2890.00000000000000000000	10245.00000000000000000000	10227.00000000000000000000	0.00000000000000000000	0.00000000000000000000	0.00000000000000000000	1721.00000000000000000000	216.00000000000000000000	4.00000000000000000000	4.00000000000000000000	4.00000000000000000000	4.00000000000000000000	4.00000000000000000000	4.00000000000000000000	4.00000000000000000000	4.00000000000000000000	4.00000000000000000000	4.00000000000000000000	4.00000000000000000000	4.00000000000000000000	4.00000000000000000000	4.00000000000000000000	4.00000000000000000000	4.00000000000000000000
120.00000000000000000000	0.00000000000000000000	4141.53857421875000000000	4197.94873046875000000000	4149.74365234375000000000	4165.64111328125000000000	4189.74365234375000000000	4187.17919921875000000000	4204.61523437500000000000	4200.51269531250000000000	4193.33300781250000000000	4190.76904296875000000000	4150.25634765625000000000	4190.25634765625000000000	4134.35888671875000000000	4055.89721679687500000000	3441.00000000000000000000	10245.00000000000000000000	10227.00000000000000000000	0.00000000000000000000	0.00000000000000000000	0.00000000000000000000	1721.00000000000000000000	223.00000000000000000000	4.00000000000000000000	4.00000000000000000000	4.00000000000000000000	4.00000000000000000000	4.00000000000000000000	4.00000000000000000000	4.00000000000000000000	4.00000000000000000000	4.00000000000000000000	4.00000000000000000000	4.00000000000000000000	4.00000000000000000000	4.00000000000000000000	4.00000000000000000000	4.00000000000000000000	4.00000000000000000000
121.00000000000000000000	0.00000000000000000000	4170.76904296875000000000	4237.43603515625000000000	4160.00000000000000000000	4192.30761718750000000000	4193.33300781250000000000	4196.92285156250000000000	4210.76904296875000000000	4214.35888671875000000000	4203.07666015625000000000	4192.82031250000000000000	4175.89746093750000000000	4205.12792968750000000000	4164.61523437500000000000	4081.53833007812500000000	2994.00000000000000000000	10245.00000000000000000000	10228.00000000000000000000	0.00000000000000000000	0.00000000000000000000	0.00000000000000000000	1721.00000000000000000000	230.00000000000000000000	4.00000000000000000000	4.00000000000000000000	4.00000000000000000000	4.00000000000000000000	4.00000000000000000000	4.00000000000000000000	4.00000000000000000000	4.00000000000000000000	4.00000000000000000000	4.00000000000000000000	4.00000000000000000000	4.00000000000000000000	4.00000000000000000000	4.00000000000000000000	4.00000000000000000000	4.00000000000000000000
122.00000000000000000000	0.00000000000000000000	4180.51269531250000000000	4247.69238281250000000000	4157.43603515625000000000	4190.76904296875000000000	4215.38427734375000000000	4195.89746093750000000000	4197.94873046875000000000	4193.84619140625000000000	4186.66650390625000000000	4181.02539062500000000000	4168.20507812500000000000	4197.94873046875000000000	4172.30761718750000000000	4085.12817382812500000000	3572.00000000000000000000	10245.00000000000000000000	10228.00000000000000000000	0.00000000000000000000	0.00000000000000000000	0.00000000000000000000	1721.00000000000000000000	238.00000000000000000000	4.00000000000000000000	4.00000000000000000000	4.00000000000000000000	4.00000000000000000000	4.00000000000000000000	4.00000000000000000000	4.00000000000000000000	4.00000000000000000000	4.00000000000000000000	4.00000000000000000000	4.00000000000000000000	4.00000000000000000000	4.00000000000000000000	4.00000000000000000000	4.00000000000000000000	4.00000000000000000000
123.00000000000000000000	0.00000000000000000000	4162.56396484375000000000	4215.38427734375000000000	4161.02539062500000000000	4155.89746093750000000000	4205.64111328125000000000	4175.38427734375000000000	4179.48730468750000000000	4169.74365234375000000000	4156.41015625000000000000	4156.41015625000000000000	4137.94873046875000000000	4186.15380859375000000000	4152.30761718750000000000	4066.66650390625000000000	2890.00000000000000000000	10247.00000000000000000000	10230.00000000000000000000	0.00000000000000000000	0.00000000000000000000	0.00000000000000000000	1721.00000000000000000000	247.00000000000000000000	4.00000000000000000000	4.00000000000000000000	4.00000000000000000000	4.00000000000000000000	4.00000000000000000000	4.00000000000000000000	4.00000000000000000000	4.00000000000000000000	4.00000000000000000000	4.00000000000000000000	4.00000000000000000000	4.00000000000000000000	4.00000000000000000000	4.00000000000000000000	4.00000000000000000000	4.00000000000000000000
124.00000000000000000000	0.00000000000000000000	4181.53857421875000000000	4231.79492187500000000000	4163.07666015625000000000	4171.28173828125000000000	4214.87158203125000000000	4190.25634765625000000000	4199.48730468750000000000	4220.00000000000000000000	4202.56396484375000000000	4183.58984375000000000000	4188.71777343750000000000	4234.35888671875000000000	4198.97412109375000000000	4102.56396484375000000000	3441.00000000000000000000	10247.00000000000000000000	10230.00000000000000000000	0.00000000000000000000	0.00000000000000000000	0.00000000000000000000	1721.00000000000000000000	254.00000000000000000000	4.00000000000000000000	4.00000000000000000000	4.00000000000000000000	4.00000000000000000000	4.00000000000000000000	4.00000000000000000000	4.00000000000000000000	4.00000000000000000000	4.00000000000000000000	4.00000000000000000000	4.00000000000000000000	4.00000000000000000000	4.00000000000000000000	4.00000000000000000000	4.00000000000000000000	4.00000000000000000000
125.00000000000000000000	0.00000000000000000000	4160.51269531250000000000	4194.87158203125000000000	4163.58984375000000000000	4146.66650390625000000000	4171.28173828125000000000	4155.89746093750000000000	4174.35888671875000000000	4208.71777343750000000000	4189.74365234375000000000	4170.76904296875000000000	4163.58984375000000000000	4222.05126953125000000000	4173.84619140625000000000	4094.87158203125000000000	2994.00000000000000000000	10250.00000000000000000000	10231.00000000000000000000	0.00000000000000000000	0.00000000000000000000	0.00000000000000000000	1721.00000000000000000000	261.00000000000000000000	4.00000000000000000000	4.00000000000000000000	4.00000000000000000000	4.00000000000000000000	4.00000000000000000000	4.00000000000000000000	4.00000000000000000000	4.00000000000000000000	4.00000000000000000000	4.00000000000000000000	4.00000000000000000000	4.00000000000000000000	4.00000000000000000000	4.00000000000000000000	4.00000000000000000000	4.00000000000000000000
126.00000000000000000000	0.00000000000000000000	4180.00000000000000000000	4215.89746093750000000000	4170.25634765625000000000	4146.15380859375000000000	4206.66650390625000000000	4191.79492187500000000000	4203.07666015625000000000	4212.30761718750000000000	4202.05126953125000000000	4187.17919921875000000000	4152.30761718750000000000	4217.94873046875000000000	4177.94873046875000000000	4093.33325195312500000000	3572.00000000000000000000	10250.00000000000000000000	10231.00000000000000000000	0.00000000000000000000	0.00000000000000000000	0.00000000000000000000	1721.00000000000000000000	270.00000000000000000000	4.00000000000000000000	4.00000000000000000000	4.00000000000000000000	4.00000000000000000000	4.00000000000000000000	4.00000000000000000000	4.00000000000000000000	4.00000000000000000000	4.00000000000000000000	4.00000000000000000000	4.00000000000000000000	4.00000000000000000000	4.00000000000000000000	4.00000000000000000000	4.00000000000000000000	4.00000000000000000000
127.00000000000000000000	0.00000000000000000000	4192.82031250000000000000	4230.25634765625000000000	4162.56396484375000000000	4146.66650390625000000000	4228.71777343750000000000	4216.41015625000000000000	4224.10253906250000000000	4212.82031250000000000000	4209.23046875000000000000	4198.46142578125000000000	4143.07666015625000000000	4212.30761718750000000000	4176.41015625000000000000	4078.97436523437500000000	51.00000000000000000000	10252.00000000000000000000	10232.00000000000000000000	0.00000000000000000000	0.00000000000000000000	0.00000000000000000000	1721.00000000000000000000	278.00000000000000000000	4.00000000000000000000	4.00000000000000000000	4.00000000000000000000	4.00000000000000000000	4.00000000000000000000	4.00000000000000000000	4.00000000000000000000	4.00000000000000000000	4.00000000000000000000	4.00000000000000000000	4.00000000000000000000	4.00000000000000000000	4.00000000000000000000	4.00000000000000000000	4.00000000000000000000	4.00000000000000000000
0.00000000000000000000	0.00000000000000000000	4170.25634765625000000000	4195.89746093750000000000	4161.53857421875000000000	4131.79492187500000000000	4189.74365234375000000000	4185.12792968750000000000	4204.61523437500000000000	4192.30761718750000000000	4181.53857421875000000000	4174.87158203125000000000	4116.92285156250000000000	4192.82031250000000000000	4146.66650390625000000000	4056.92309570312500000000	1671.00000000000000000000	10252.00000000000000000000	10232.00000000000000000000	0.00000000000000000000	0.00000000000000000000	0.00000000000000000000	1721.00000000000000000000	286.00000000000000000000	4.00000000000000000000	4.00000000000000000000	4.00000000000000000000	4.00000000000000000000	4.00000000000000000000	4.00000000000000000000	4.00000000000000000000	4.00000000000000000000	4.00000000000000000000	4.00000000000000000000	4.00000000000000000000	4.00000000000000000000	4.00000000000000000000	4.00000000000000000000	4.00000000000000000000	4.00000000000000000000
1.00000000000000000000	0.00000000000000000000	4191.28173828125000000000	4220.51269531250000000000	4163.07666015625000000000	4164.61523437500000000000	4212.82031250000000000000	4201.02539062500000000000	4213.33300781250000000000	4217.43603515625000000000	4207.17919921875000000000	4190.76904296875000000000	4163.58984375000000000000	4221.02539062500000000000	4195.38427734375000000000	4091.79467773437500000000	2668.00000000000000000000	10251.00000000000000000000	10230.00000000000000000000	0.00000000000000000000	0.00000000000000000000	0.00000000000000000000	1721.00000000000000000000	294.00000000000000000000	4.00000000000000000000	4.00000000000000000000	4.00000000000000000000	4.00000000000000000000	4.00000000000000000000	4.00000000000000000000	4.00000000000000000000	4.00000000000000000000	4.00000000000000000000	4.00000000000000000000	4.00000000000000000000	4.00000000000000000000	4.00000000000000000000	4.00000000000000000000	4.00000000000000000000	4.00000000000000000000
2.00000000000000000000	0.00000000000000000000	4177.43603515625000000000	4192.82031250000000000000	4164.10253906250000000000	4148.71777343750000000000	4187.17919921875000000000	4166.66650390625000000000	4176.92285156250000000000	4187.17919921875000000000	4172.30761718750000000000	4162.05126953125000000000	4148.71777343750000000000	4206.66650390625000000000	4178.46142578125000000000	4081.53833007812500000000	2932.00000000000000000000	10251.00000000000000000000	10230.00000000000000000000	0.00000000000000000000	0.00000000000000000000	0.00000000000000000000	1721.00000000000000000000	302.00000000000000000000	4.00000000000000000000	4.00000000000000000000	4.00000000000000000000	4.00000000000000000000	4.00000000000000000000	4.00000000000000000000	4.00000000000000000000	4.00000000000000000000	4.00000000000000000000	4.00000000000000000000	4.00000000000000000000	4.00000000000000000000	4.00000000000000000000	4.00000000000000000000	4.00000000000000000000	4.00000000000000000000
3.00000000000000000000	0.00000000000000000000	4182.05126953125000000000	4198.46142578125000000000	4170.25634765625000000000	4151.28173828125000000000	4184.10253906250000000000	4173.84619140625000000000	4187.17919921875000000000	4202.05126953125000000000	4187.17919921875000000000	4168.71777343750000000000	4164.10253906250000000000	4228.71777343750000000000	4179.48730468750000000000	4086.66650390625000000000	3434.00000000000000000000	10247.00000000000000000000	10224.00000000000000000000	0.00000000000000000000	0.00000000000000000000	0.00000000000000000000	1721.00000000000000000000	310.00000000000000000000	4.00000000000000000000	4.00000000000000000000	4.00000000000000000000	4.00000000000000000000	4.00000000000000000000	4.00000000000000000000	4.00000000000000000000	4.00000000000000000000	4.00000000000000000000	4.00000000000000000000	4.00000000000000000000	4.00000000000000000000	4.00000000000000000000	4.00000000000000000000	4.00000000000000000000	4.00000000000000000000
4.00000000000000000000	0.00000000000000000000	4182.05126953125000000000	4201.53857421875000000000	4160.51269531250000000000	4161.02539062500000000000	4180.00000000000000000000	4189.23046875000000000000	4205.12792968750000000000	4234.35888671875000000000	4222.56396484375000000000	4195.89746093750000000000	4186.15380859375000000000	4252.30761718750000000000	4185.64111328125000000000	4094.35888671875000000000	3487.00000000000000000000	10247.00000000000000000000	10224.00000000000000000000	0.00000000000000000000	0.00000000000000000000	0.00000000000000000000	1721.00000000000000000000	317.00000000000000000000	4.00000000000000000000	4.00000000000000000000	4.00000000000000000000	4.00000000000000000000	4.00000000000000000000	4.00000000000000000000	4.00000000000000000000	4.00000000000000000000	4.00000000000000000000	4.00000000000000000000	4.00000000000000000000	4.00000000000000000000	4.00000000000000000000	4.00000000000000000000	4.00000000000000000000	4.00000000000000000000
5.00000000000000000000	0.00000000000000000000	4152.30761718750000000000	4162.56396484375000000000	4157.94873046875000000000	4134.87158203125000000000	4167.17919921875000000000	4164.10253906250000000000	4182.56396484375000000000	4208.71777343750000000000	4181.53857421875000000000	4168.20507812500000000000	4144.10253906250000000000	4218.97412109375000000000	4137.43603515625000000000	4066.66650390625000000000	3236.00000000000000000000	10245.00000000000000000000	10223.00000000000000000000	0.00000000000000000000	0.00000000000000000000	0.00000000000000000000	1721.00000000000000000000	325.00000000000000000000	4.00000000000000000000	4.00000000000000000000	4.00000000000000000000	4.00000000000000000000	4.00000000000000000000	4.00000000000000000000	4.00000000000000000000	4.00000000000000000000	4.00000000000000000000	4.00000000000000000000	4.00000000000000000000	4.00000000000000000000	4.00000000000000000000	4.00000000000000000000	4.00000000000000000000	4.00000000000000000000
6.00000000000000000000	0.00000000000000000000	4176.41015625000000000000	4202.56396484375000000000	4160.51269531250000000000	4154.35888671875000000000	4243.07666015625000000000	4201.02539062500000000000	4204.61523437500000000000	4217.43603515625000000000	4192.30761718750000000000	4180.00000000000000000000	4154.35888671875000000000	4223.58984375000000000000	4156.41015625000000000000	4077.43579101562500000000	2851.00000000000000000000	10245.00000000000000000000	10223.00000000000000000000	0.00000000000000000000	0.00000000000000000000	0.00000000000000000000	1721.00000000000000000000	333.00000000000000000000	4.00000000000000000000	4.00000000000000000000	4.00000000000000000000	4.00000000000000000000	4.00000000000000000000	4.00000000000000000000	4.00000000000000000000	4.00000000000000000000	4.00000000000000000000	4.00000000000000000000	4.00000000000000000000	4.00000000000000000000	4.00000000000000000000	4.00000000000000000000	4.00000000000000000000	4.00000000000000000000
7.00000000000000000000	0.00000000000000000000	4170.25634765625000000000	4191.28173828125000000000	4155.89746093750000000000	4146.15380859375000000000	4227.69238281250000000000	4188.20507812500000000000	4188.71777343750000000000	4187.17919921875000000000	4169.74365234375000000000	4167.69238281250000000000	4119.48730468750000000000	4191.79492187500000000000	4132.30761718750000000000	4053.33325195312500000000	3006.00000000000000000000	10240.00000000000000000000	10223.00000000000000000000	0.00000000000000000000	0.00000000000000000000	0.00000000000000000000	1721.00000000000000000000	341.00000000000000000000	4.00000000000000000000	4.00000000000000000000	4.00000000000000000000	4.00000000000000000000	4.00000000000000000000	4.00000000000000000000	4.00000000000000000000	4.00000000000000000000	4.00000000000000000000	4.00000000000000000000	4.00000000000000000000	4.00000000000000000000	4.00000000000000000000	4.00000000000000000000	4.00000000000000000000	4.00000000000000000000
8.00000000000000000000	0.00000000000000000000	4180.51269531250000000000	4194.35888671875000000000	4165.64111328125000000000	4160.00000000000000000000	4201.02539062500000000000	4182.56396484375000000000	4185.12792968750000000000	4186.15380859375000000000	4165.64111328125000000000	4166.66650390625000000000	4127.69238281250000000000	4193.84619140625000000000	4140.51269531250000000000	4063.07690429687500000000	3315.00000000000000000000	10240.00000000000000000000	10223.00000000000000000000	0.00000000000000000000	0.00000000000000000000	0.00000000000000000000	1721.00000000000000000000	349.00000000000000000000	4.00000000000000000000	4.00000000000000000000	4.00000000000000000000	4.00000000000000000000	4.00000000000000000000	4.00000000000000000000	4.00000000000000000000	4.00000000000000000000	4.00000000000000000000	4.00000000000000000000	4.00000000000000000000	4.00000000000000000000	4.00000000000000000000	4.00000000000000000000	4.00000000000000000000	4.00000000000000000000
9.00000000000000000000	0.00000000000000000000	4195.38427734375000000000	4213.33300781250000000000	4170.25634765625000000000	4177.94873046875000000000	4207.69238281250000000000	4177.43603515625000000000	4180.51269531250000000000	4204.61523437500000000000	4179.48730468750000000000	4172.30761718750000000000	4169.23046875000000000000	4229.74365234375000000000	4179.48730468750000000000	4101.02539062500000000000	2437.00000000000000000000	10238.00000000000000000000	10223.00000000000000000000	0.00000000000000000000	0.00000000000000000000	0.00000000000000000000	1721.00000000000000000000	356.00000000000000000000	4.00000000000000000000	4.00000000000000000000	4.00000000000000000000	4.00000000000000000000	4.00000000000000000000	4.00000000000000000000	4.00000000000000000000	4.00000000000000000000	4.00000000000000000000	4.00000000000000000000	4.00000000000000000000	4.00000000000000000000	4.00000000000000000000	4.00000000000000000000	4.00000000000000000000	4.00000000000000000000
10.00000000000000000000	0.00000000000000000000	4170.76904296875000000000	4175.89746093750000000000	4170.76904296875000000000	4147.69238281250000000000	4177.94873046875000000000	4142.56396484375000000000	4154.35888671875000000000	4185.12792968750000000000	4155.89746093750000000000	4145.12792968750000000000	4137.94873046875000000000	4216.41015625000000000000	4152.82031250000000000000	4083.07690429687500000000	3510.00000000000000000000	10238.00000000000000000000	10223.00000000000000000000	0.00000000000000000000	0.00000000000000000000	0.00000000000000000000	1721.00000000000000000000	364.00000000000000000000	4.00000000000000000000	4.00000000000000000000	4.00000000000000000000	4.00000000000000000000	4.00000000000000000000	4.00000000000000000000	4.00000000000000000000	4.00000000000000000000	4.00000000000000000000	4.00000000000000000000	4.00000000000000000000	4.00000000000000000000	4.00000000000000000000	4.00000000000000000000	4.00000000000000000000	4.00000000000000000000
11.00000000000000000000	0.00000000000000000000	4188.71777343750000000000	4198.97412109375000000000	4166.66650390625000000000	4159.48730468750000000000	4205.64111328125000000000	4188.20507812500000000000	4195.89746093750000000000	4226.15380859375000000000	4206.15380859375000000000	4184.10253906250000000000	4155.89746093750000000000	4236.41015625000000000000	4169.74365234375000000000	4089.23071289062500000000	2883.00000000000000000000	10239.00000000000000000000	10224.00000000000000000000	0.00000000000000000000	0.00000000000000000000	0.00000000000000000000	1721.00000000000000000000	373.00000000000000000000	4.00000000000000000000	4.00000000000000000000	4.00000000000000000000	4.00000000000000000000	4.00000000000000000000	4.00000000000000000000	4.00000000000000000000	4.00000000000000000000	4.00000000000000000000	4.00000000000000000000	4.00000000000000000000	4.00000000000000000000	4.00000000000000000000	4.00000000000000000000	4.00000000000000000000	4.00000000000000000000
12.00000000000000000000	0.00000000000000000000	4167.69238281250000000000	4177.94873046875000000000	4157.43603515625000000000	4134.87158203125000000000	4184.10253906250000000000	4180.51269531250000000000	4190.76904296875000000000	4224.61523437500000000000	4204.61523437500000000000	4190.76904296875000000000	4142.05126953125000000000	4228.20507812500000000000	4136.92285156250000000000	4071.28198242187500000000	3470.00000000000000000000	10239.00000000000000000000	10224.00000000000000000000	0.00000000000000000000	0.00000000000000000000	0.00000000000000000000	1721.00000000000000000000	380.00000000000000000000	4.00000000000000000000	4.00000000000000000000	4.00000000000000000000	4.00000000000000000000	4.00000000000000000000	4.00000000000000000000	4.00000000000000000000	4.00000000000000000000	4.00000000000000000000	4.00000000000000000000	4.00000000000000000000	4.00000000000000000000	4.00000000000000000000	4.00000000000000000000	4.00000000000000000000	4.00000000000000000000
13.00000000000000000000	0.00000000000000000000	4167.17919921875000000000	4179.48730468750000000000	4165.12792968750000000000	4128.20507812500000000000	4187.69238281250000000000	4180.51269531250000000000	4187.69238281250000000000	4218.97412109375000000000	4196.92285156250000000000	4185.12792968750000000000	4149.74365234375000000000	4230.76904296875000000000	4134.35888671875000000000	4071.79467773437500000000	3038.00000000000000000000	10239.00000000000000000000	10226.00000000000000000000	0.00000000000000000000	0.00000000000000000000	0.00000000000000000000	1721.00000000000000000000	387.00000000000000000000	4.00000000000000000000	4.00000000000000000000	4.00000000000000000000	4.00000000000000000000	4.00000000000000000000	4.00000000000000000000	4.00000000000000000000	4.00000000000000000000	4.00000000000000000000	4.00000000000000000000	4.00000000000000000000	4.00000000000000000000	4.00000000000000000000	4.00000000000000000000	4.00000000000000000000	4.00000000000000000000
14.00000000000000000000	0.00000000000000000000	4198.46142578125000000000	4215.38427734375000000000	4168.20507812500000000000	4155.38427734375000000000	4225.12792968750000000000	4210.25634765625000000000	4202.05126953125000000000	4221.53857421875000000000	4209.23046875000000000000	4196.92285156250000000000	4171.79492187500000000000	4236.41015625000000000000	4170.25634765625000000000	4082.56396484375000000000	3510.00000000000000000000	10239.00000000000000000000	10226.00000000000000000000	0.00000000000000000000	0.00000000000000000000	0.00000000000000000000	1721.00000000000000000000	396.00000000000000000000	4.00000000000000000000	4.00000000000000000000	4.00000000000000000000	4.00000000000000000000	4.00000000000000000000	4.00000000000000000000	4.00000000000000000000	4.00000000000000000000	4.00000000000000000000	4.00000000000000000000	4.00000000000000000000	4.00000000000000000000	4.00000000000000000000	4.00000000000000000000	4.00000000000000000000	4.00000000000000000000
15.00000000000000000000	0.00000000000000000000	4176.92285156250000000000	4181.02539062500000000000	4167.69238281250000000000	4132.82031250000000000000	4194.35888671875000000000	4178.46142578125000000000	4170.25634765625000000000	4176.41015625000000000000	4160.51269531250000000000	4164.61523437500000000000	4131.28173828125000000000	4197.94873046875000000000	4130.76904296875000000000	4052.30761718750000000000	2883.00000000000000000000	10244.00000000000000000000	10229.00000000000000000000	0.00000000000000000000	0.00000000000000000000	0.00000000000000000000	1721.00000000000000000000	404.00000000000000000000	4.00000000000000000000	4.00000000000000000000	4.00000000000000000000	4.00000000000000000000	4.00000000000000000000	4.00000000000000000000	4.00000000000000000000	4.00000000000000000000	4.00000000000000000000	4.00000000000000000000	4.00000000000000000000	4.00000000000000000000	4.00000000000000000000	4.00000000000000000000	4.00000000000000000000	4.00000000000000000000
16.00000000000000000000	0.00000000000000000000	4188.20507812500000000000	4194.35888671875000000000	4173.84619140625000000000	4149.74365234375000000000	4215.89746093750000000000	4191.28173828125000000000	4180.00000000000000000000	4207.69238281250000000000	4188.71777343750000000000	4181.53857421875000000000	4183.58984375000000000000	4240.00000000000000000000	4161.53857421875000000000	4086.66650390625000000000	0.00000000000000000000	10244.00000000000000000000	10229.00000000000000000000	0.00000000000000000000	0.00000000000000000000	0.00000000000000000000	1721.00000000000000000000	413.00000000000000000000	4.00000000000000000000	4.00000000000000000000	4.00000000000000000000	4.00000000000000000000	4.00000000000000000000	4.00000000000000000000	4.00000000000000000000	4.00000000000000000000	4.00000000000000000000	4.00000000000000000000	4.00000000000000000000	4.00000000000000000000	4.00000000000000000000	4.00000000000000000000	4.00000000000000000000	4.00000000000000000000
17.00000000000000000000	0.00000000000000000000	4180.00000000000000000000	4172.82031250000000000000	4172.30761718750000000000	4148.71777343750000000000	4185.12792968750000000000	4168.20507812500000000000	4156.41015625000000000000	4212.82031250000000000000	4190.25634765625000000000	4175.38427734375000000000	4193.33300781250000000000	4254.35888671875000000000	4166.66650390625000000000	4092.82031250000000000000	0.00000000000000000000	10244.00000000000000000000	10230.00000000000000000000	0.00000000000000000000	0.00000000000000000000	0.00000000000000000000	1721.00000000000000000000	421.00000000000000000000	4.00000000000000000000	4.00000000000000000000	4.00000000000000000000	4.00000000000000000000	4.00000000000000000000	4.00000000000000000000	4.00000000000000000000	4.00000000000000000000	4.00000000000000000000	4.00000000000000000000	4.00000000000000000000	4.00000000000000000000	4.00000000000000000000	4.00000000000000000000	4.00000000000000000000	4.00000000000000000000
18.00000000000000000000	0.00000000000000000000	4178.97412109375000000000	4167.69238281250000000000	4171.28173828125000000000	4141.02539062500000000000	4172.82031250000000000000	4165.64111328125000000000	4153.33300781250000000000	4199.48730468750000000000	4178.46142578125000000000	4166.66650390625000000000	4162.56396484375000000000	4232.30761718750000000000	4149.74365234375000000000	4075.89721679687500000000	0.00000000000000000000	10244.00000000000000000000	10230.00000000000000000000	0.00000000000000000000	0.00000000000000000000	0.00000000000000000000	1721.00000000000000000000	429.00000000000000000000	4.00000000000000000000	4.00000000000000000000	4.00000000000000000000	4.00000000000000000000	4.00000000000000000000	4.00000000000000000000	4.00000000000000000000	4.00000000000000000000	4.00000000000000000000	4.00000000000000000000	4.00000000000000000000	4.00000000000000000000	4.00000000000000000000	4.00000000000000000000	4.00000000000000000000	4.00000000000000000000
19.00000000000000000000	0.00000000000000000000	4195.89746093750000000000	4204.61523437500000000000	4165.12792968750000000000	4149.23046875000000000000	4230.25634765625000000000	4208.71777343750000000000	4191.79492187500000000000	4222.56396484375000000000	4218.46142578125000000000	4204.10253906250000000000	4176.92285156250000000000	4245.12792968750000000000	4155.38427734375000000000	4083.07690429687500000000	0.00000000000000000000	10247.00000000000000000000	10229.00000000000000000000	0.00000000000000000000	0.00000000000000000000	0.00000000000000000000	1721.00000000000000000000	438.00000000000000000000	4.00000000000000000000	4.00000000000000000000	4.00000000000000000000	4.00000000000000000000	4.00000000000000000000	4.00000000000000000000	4.00000000000000000000	4.00000000000000000000	4.00000000000000000000	4.00000000000000000000	4.00000000000000000000	4.00000000000000000000	4.00000000000000000000	4.00000000000000000000	4.00000000000000000000	4.00000000000000000000
20.00000000000000000000	0.00000000000000000000	4171.28173828125000000000	4171.79492187500000000000	4169.74365234375000000000	4123.58984375000000000000	4209.23046875000000000000	4183.58984375000000000000	4172.82031250000000000000	4202.05126953125000000000	4203.58984375000000000000	4190.25634765625000000000	4147.69238281250000000000	4233.84619140625000000000	4111.79492187500000000000	4062.56396484375000000000	0.00000000000000000000	10247.00000000000000000000	10229.00000000000000000000	0.00000000000000000000	0.00000000000000000000	0.00000000000000000000	1721.00000000000000000000	445.00000000000000000000	4.00000000000000000000	4.00000000000000000000	4.00000000000000000000	4.00000000000000000000	4.00000000000000000000	4.00000000000000000000	4.00000000000000000000	4.00000000000000000000	4.00000000000000000000	4.00000000000000000000	4.00000000000000000000	4.00000000000000000000	4.00000000000000000000	4.00000000000000000000	4.00000000000000000000	4.00000000000000000000
21.00000000000000000000	0.00000000000000000000	4205.64111328125000000000	4205.12792968750000000000	4179.48730468750000000000	4153.33300781250000000000	4236.92285156250000000000	4205.64111328125000000000	4183.07666015625000000000	4216.41015625000000000000	4218.46142578125000000000	4200.00000000000000000000	4175.89746093750000000000	4253.84619140625000000000	4155.38427734375000000000	4090.76904296875000000000	0.00000000000000000000	10248.00000000000000000000	10229.00000000000000000000	0.00000000000000000000	0.00000000000000000000	0.00000000000000000000	1721.00000000000000000000	453.00000000000000000000	4.00000000000000000000	4.00000000000000000000	4.00000000000000000000	4.00000000000000000000	4.00000000000000000000	4.00000000000000000000	4.00000000000000000000	4.00000000000000000000	4.00000000000000000000	4.00000000000000000000	4.00000000000000000000	4.00000000000000000000	4.00000000000000000000	4.00000000000000000000	4.00000000000000000000	4.00000000000000000000
22.00000000000000000000	0.00000000000000000000	4218.97412109375000000000	4216.41015625000000000000	4174.87158203125000000000	4160.00000000000000000000	4240.00000000000000000000	4201.53857421875000000000	4173.33300781250000000000	4196.41015625000000000000	4200.00000000000000000000	4192.30761718750000000000	4173.84619140625000000000	4239.48730468750000000000	4166.15380859375000000000	4095.38452148437500000000	0.00000000000000000000	10248.00000000000000000000	10229.00000000000000000000	0.00000000000000000000	0.00000000000000000000	0.00000000000000000000	1721.00000000000000000000	461.00000000000000000000	4.00000000000000000000	4.00000000000000000000	4.00000000000000000000	4.00000000000000000000	4.00000000000000000000	4.00000000000000000000	4.00000000000000000000	4.00000000000000000000	4.00000000000000000000	4.00000000000000000000	4.00000000000000000000	4.00000000000000000000	4.00000000000000000000	4.00000000000000000000	4.00000000000000000000	4.00000000000000000000
23.00000000000000000000	0.00000000000000000000	4197.43603515625000000000	4198.46142578125000000000	4177.43603515625000000000	4140.51269531250000000000	4215.38427734375000000000	4184.61523437500000000000	4164.61523437500000000000	4180.51269531250000000000	4182.05126953125000000000	4177.43603515625000000000	4156.92285156250000000000	4230.76904296875000000000	4137.94873046875000000000	4084.61523437500000000000	0.00000000000000000000	10249.00000000000000000000	10227.00000000000000000000	0.00000000000000000000	0.00000000000000000000	0.00000000000000000000	1721.00000000000000000000	468.00000000000000000000	4.00000000000000000000	4.00000000000000000000	4.00000000000000000000	4.00000000000000000000	4.00000000000000000000	4.00000000000000000000	4.00000000000000000000	4.00000000000000000000	4.00000000000000000000	4.00000000000000000000	4.00000000000000000000	4.00000000000000000000	4.00000000000000000000	4.00000000000000000000	4.00000000000000000000	4.00000000000000000000
24.00000000000000000000	0.00000000000000000000	4202.05126953125000000000	4209.23046875000000000000	4177.43603515625000000000	4154.35888671875000000000	4234.35888671875000000000	4202.56396484375000000000	4177.94873046875000000000	4230.76904296875000000000	4229.23046875000000000000	4209.74365234375000000000	4207.17919921875000000000	4280.51269531250000000000	4169.23046875000000000000	4115.38427734375000000000	0.00000000000000000000	10249.00000000000000000000	10227.00000000000000000000	0.00000000000000000000	0.00000000000000000000	0.00000000000000000000	1721.00000000000000000000	476.00000000000000000000	4.00000000000000000000	4.00000000000000000000	4.00000000000000000000	4.00000000000000000000	4.00000000000000000000	4.00000000000000000000	4.00000000000000000000	4.00000000000000000000	4.00000000000000000000	4.00000000000000000000	4.00000000000000000000	4.00000000000000000000	4.00000000000000000000	4.00000000000000000000	4.00000000000000000000	4.00000000000000000000
25.00000000000000000000	0.00000000000000000000	4183.07666015625000000000	4166.15380859375000000000	4178.46142578125000000000	4136.41015625000000000000	4200.00000000000000000000	4167.17919921875000000000	4149.74365234375000000000	4216.41015625000000000000	4209.23046875000000000000	4197.43603515625000000000	4199.48730468750000000000	4274.87158203125000000000	4148.71777343750000000000	4106.15380859375000000000	0.00000000000000000000	10249.00000000000000000000	10225.00000000000000000000	0.00000000000000000000	0.00000000000000000000	0.00000000000000000000	1721.00000000000000000000	483.00000000000000000000	4.00000000000000000000	4.00000000000000000000	4.00000000000000000000	4.00000000000000000000	4.00000000000000000000	4.00000000000000000000	4.00000000000000000000	4.00000000000000000000	4.00000000000000000000	4.00000000000000000000	4.00000000000000000000	4.00000000000000000000	4.00000000000000000000	4.00000000000000000000	4.00000000000000000000	4.00000000000000000000
26.00000000000000000000	0.00000000000000000000	4213.84619140625000000000	4206.15380859375000000000	4186.66650390625000000000	4158.97412109375000000000	4232.82031250000000000000	4205.12792968750000000000	4187.17919921875000000000	4228.20507812500000000000	4233.84619140625000000000	4223.07666015625000000000	4222.05126953125000000000	4287.69238281250000000000	4171.28173828125000000000	4117.94873046875000000000	0.00000000000000000000	10249.00000000000000000000	10225.00000000000000000000	0.00000000000000000000	0.00000000000000000000	0.00000000000000000000	1721.00000000000000000000	491.00000000000000000000	4.00000000000000000000	4.00000000000000000000	4.00000000000000000000	4.00000000000000000000	4.00000000000000000000	4.00000000000000000000	4.00000000000000000000	4.00000000000000000000	4.00000000000000000000	4.00000000000000000000	4.00000000000000000000	4.00000000000000000000	4.00000000000000000000	4.00000000000000000000	4.00000000000000000000	4.00000000000000000000
27.00000000000000000000	0.00000000000000000000	4222.05126953125000000000	4227.17919921875000000000	4180.51269531250000000000	4163.58984375000000000000	4256.92285156250000000000	4229.74365234375000000000	4202.05126953125000000000	4237.43603515625000000000	4256.92285156250000000000	4248.71777343750000000000	4222.56396484375000000000	4287.69238281250000000000	4165.64111328125000000000	4109.74365234375000000000	0.00000000000000000000	10247.00000000000000000000	10224.00000000000000000000	0.00000000000000000000	0.00000000000000000000	0.00000000000000000000	1721.00000000000000000000	499.00000000000000000000	4.00000000000000000000	4.00000000000000000000	4.00000000000000000000	4.00000000000000000000	4.00000000000000000000	4.00000000000000000000	4.00000000000000000000	4.00000000000000000000	4.00000000000000000000	4.00000000000000000000	4.00000000000000000000	4.00000000000000000000	4.00000000000000000000	4.00000000000000000000	4.00000000000000000000	4.00000000000000000000
28.00000000000000000000	0.00000000000000000000	4209.23046875000000000000	4205.12792968750000000000	4181.53857421875000000000	4149.74365234375000000000	4240.00000000000000000000	4203.07666015625000000000	4172.82031250000000000000	4216.41015625000000000000	4234.35888671875000000000	4231.28173828125000000000	4200.51269531250000000000	4275.38427734375000000000	4141.53857421875000000000	4094.87158203125000000000	0.00000000000000000000	10247.00000000000000000000	10224.00000000000000000000	0.00000000000000000000	0.00000000000000000000	0.00000000000000000000	1721.00000000000000000000	507.00000000000000000000	4.00000000000000000000	4.00000000000000000000	4.00000000000000000000	4.00000000000000000000	4.00000000000000000000	4.00000000000000000000	4.00000000000000000000	4.00000000000000000000	4.00000000000000000000	4.00000000000000000000	4.00000000000000000000	4.00000000000000000000	4.00000000000000000000	4.00000000000000000000	4.00000000000000000000	4.00000000000000000000
29.00000000000000000000	0.00000000000000000000	4251.79492187500000000000	4253.84619140625000000000	4189.23046875000000000000	4193.33300781250000000000	4262.56396484375000000000	4222.56396484375000000000	4179.48730468750000000000	4225.12792968750000000000	4242.05126953125000000000	4238.46142578125000000000	4241.02539062500000000000	4305.64111328125000000000	4197.94873046875000000000	4133.84619140625000000000	0.00000000000000000000	10246.00000000000000000000	10225.00000000000000000000	0.00000000000000000000	0.00000000000000000000	0.00000000000000000000	1721.00000000000000000000	515.00000000000000000000	4.00000000000000000000	4.00000000000000000000	4.00000000000000000000	4.00000000000000000000	4.00000000000000000000	4.00000000000000000000	4.00000000000000000000	4.00000000000000000000	4.00000000000000000000	4.00000000000000000000	4.00000000000000000000	4.00000000000000000000	4.00000000000000000000	4.00000000000000000000	4.00000000000000000000	4.00000000000000000000
30.00000000000000000000	0.00000000000000000000	4246.15380859375000000000	4243.07666015625000000000	4193.33300781250000000000	4188.71777343750000000000	4236.41015625000000000000	4202.05126953125000000000	4154.87158203125000000000	4194.87158203125000000000	4203.07666015625000000000	4212.82031250000000000000	4216.92285156250000000000	4287.69238281250000000000	4176.92285156250000000000	4125.12792968750000000000	0.00000000000000000000	10246.00000000000000000000	10225.00000000000000000000	0.00000000000000000000	0.00000000000000000000	0.00000000000000000000	1721.00000000000000000000	523.00000000000000000000	4.00000000000000000000	4.00000000000000000000	4.00000000000000000000	4.00000000000000000000	4.00000000000000000000	4.00000000000000000000	4.00000000000000000000	4.00000000000000000000	4.00000000000000000000	4.00000000000000000000	4.00000000000000000000	4.00000000000000000000	4.00000000000000000000	4.00000000000000000000	4.00000000000000000000	4.00000000000000000000
31.00000000000000000000	0.00000000000000000000	4249.23046875000000000000	4248.71777343750000000000	4195.89746093750000000000	4189.74365234375000000000	4268.71777343750000000000	4218.97412109375000000000	4172.30761718750000000000	4227.17919921875000000000	4240.00000000000000000000	4234.87158203125000000000	4236.92285156250000000000	4310.25634765625000000000	4180.00000000000000000000	4134.35888671875000000000	0.00000000000000000000	10245.00000000000000000000	10225.00000000000000000000	0.00000000000000000000	0.00000000000000000000	0.00000000000000000000	1721.00000000000000000000	531.00000000000000000000	4.00000000000000000000	4.00000000000000000000	4.00000000000000000000	4.00000000000000000000	4.00000000000000000000	4.00000000000000000000	4.00000000000000000000	4.00000000000000000000	4.00000000000000000000	4.00000000000000000000	4.00000000000000000000	4.00000000000000000000	4.00000000000000000000	4.00000000000000000000	4.00000000000000000000	4.00000000000000000000
32.00000000000000000000	0.00000000000000000000	4251.79492187500000000000	4244.61523437500000000000	4188.71777343750000000000	4187.17919921875000000000	4277.43603515625000000000	4222.56396484375000000000	4179.48730468750000000000	4258.97412109375000000000	4281.53857421875000000000	4262.56396484375000000000	4259.48730468750000000000	4334.35888671875000000000	4193.33300781250000000000	4142.05126953125000000000	0.00000000000000000000	10245.00000000000000000000	10225.00000000000000000000	0.00000000000000000000	0.00000000000000000000	0.00000000000000000000	1721.00000000000000000000	539.00000000000000000000	4.00000000000000000000	4.00000000000000000000	4.00000000000000000000	4.00000000000000000000	4.00000000000000000000	4.00000000000000000000	4.00000000000000000000	4.00000000000000000000	4.00000000000000000000	4.00000000000000000000	4.00000000000000000000	4.00000000000000000000	4.00000000000000000000	4.00000000000000000000	4.00000000000000000000	4.00000000000000000000
33.00000000000000000000	0.00000000000000000000	4241.53857421875000000000	4222.05126953125000000000	4192.82031250000000000000	4166.15380859375000000000	4246.66650390625000000000	4211.28173828125000000000	4167.69238281250000000000	4231.28173828125000000000	4254.35888671875000000000	4248.20507812500000000000	4226.66650390625000000000	4314.35888671875000000000	4168.71777343750000000000	4127.17919921875000000000	0.00000000000000000000	10245.00000000000000000000	10225.00000000000000000000	0.00000000000000000000	0.00000000000000000000	0.00000000000000000000	1721.00000000000000000000	546.00000000000000000000	4.00000000000000000000	4.00000000000000000000	4.00000000000000000000	4.00000000000000000000	4.00000000000000000000	4.00000000000000000000	4.00000000000000000000	4.00000000000000000000	4.00000000000000000000	4.00000000000000000000	4.00000000000000000000	4.00000000000000000000	4.00000000000000000000	4.00000000000000000000	4.00000000000000000000	4.00000000000000000000
34.00000000000000000000	0.00000000000000000000	4270.76904296875000000000	4267.17919921875000000000	4193.33300781250000000000	4187.17919921875000000000	4304.10253906250000000000	4267.17919921875000000000	4202.56396484375000000000	4242.05126953125000000000	4277.94873046875000000000	4270.76904296875000000000	4242.56396484375000000000	4326.15380859375000000000	4193.84619140625000000000	4143.58984375000000000000	0.00000000000000000000	10245.00000000000000000000	10225.00000000000000000000	0.00000000000000000000	0.00000000000000000000	0.00000000000000000000	1721.00000000000000000000	553.00000000000000000000	4.00000000000000000000	4.00000000000000000000	4.00000000000000000000	4.00000000000000000000	4.00000000000000000000	4.00000000000000000000	4.00000000000000000000	4.00000000000000000000	4.00000000000000000000	4.00000000000000000000	4.00000000000000000000	4.00000000000000000000	4.00000000000000000000	4.00000000000000000000	4.00000000000000000000	4.00000000000000000000
35.00000000000000000000	0.00000000000000000000	4251.79492187500000000000	4242.05126953125000000000	4184.61523437500000000000	4165.64111328125000000000	4293.33300781250000000000	4248.71777343750000000000	4184.10253906250000000000	4214.35888671875000000000	4254.35888671875000000000	4253.84619140625000000000	4206.66650390625000000000	4298.46142578125000000000	4158.97412109375000000000	4113.84619140625000000000	0.00000000000000000000	10245.00000000000000000000	10224.00000000000000000000	0.00000000000000000000	0.00000000000000000000	0.00000000000000000000	1721.00000000000000000000	561.00000000000000000000	4.00000000000000000000	4.00000000000000000000	4.00000000000000000000	4.00000000000000000000	4.00000000000000000000	4.00000000000000000000	4.00000000000000000000	4.00000000000000000000	4.00000000000000000000	4.00000000000000000000	4.00000000000000000000	4.00000000000000000000	4.00000000000000000000	4.00000000000000000000	4.00000000000000000000	4.00000000000000000000
36.00000000000000000000	0.00000000000000000000	4263.07666015625000000000	4240.51269531250000000000	4193.33300781250000000000	4177.43603515625000000000	4295.38427734375000000000	4245.64111328125000000000	4184.10253906250000000000	4223.58984375000000000000	4260.51269531250000000000	4262.56396484375000000000	4232.30761718750000000000	4319.48730468750000000000	4178.97412109375000000000	4136.41015625000000000000	0.00000000000000000000	10245.00000000000000000000	10224.00000000000000000000	0.00000000000000000000	0.00000000000000000000	0.00000000000000000000	1721.00000000000000000000	569.00000000000000000000	4.00000000000000000000	4.00000000000000000000	4.00000000000000000000	4.00000000000000000000	4.00000000000000000000	4.00000000000000000000	4.00000000000000000000	4.00000000000000000000	4.00000000000000000000	4.00000000000000000000	4.00000000000000000000	4.00000000000000000000	4.00000000000000000000	4.00000000000000000000	4.00000000000000000000	4.00000000000000000000
37.00000000000000000000	0.00000000000000000000	4290.25634765625000000000	4259.48730468750000000000	4202.56396484375000000000	4204.61523437500000000000	4313.33300781250000000000	4249.74365234375000000000	4183.58984375000000000000	4245.12792968750000000000	4283.07666015625000000000	4283.07666015625000000000	4291.28173828125000000000	4364.61523437500000000000	4231.79492187500000000000	4182.56396484375000000000	0.00000000000000000000	10243.00000000000000000000	10225.00000000000000000000	0.00000000000000000000	0.00000000000000000000	0.00000000000000000000	1721.00000000000000000000	576.00000000000000000000	4.00000000000000000000	4.00000000000000000000	4.00000000000000000000	4.00000000000000000000	4.00000000000000000000	4.00000000000000000000	4.00000000000000000000	4.00000000000000000000	4.00000000000000000000	4.00000000000000000000	4.00000000000000000000	4.00000000000000000000	4.00000000000000000000	4.00000000000000000000	4.00000000000000000000	4.00000000000000000000
38.00000000000000000000	0.00000000000000000000	4281.02539062500000000000	4243.58984375000000000000	4210.76904296875000000000	4192.30761718750000000000	4289.23046875000000000000	4222.56396484375000000000	4162.05126953125000000000	4238.46142578125000000000	4266.66650390625000000000	4271.79492187500000000000	4281.02539062500000000000	4360.00000000000000000000	4215.38427734375000000000	4167.69238281250000000000	0.00000000000000000000	10243.00000000000000000000	10225.00000000000000000000	0.00000000000000000000	0.00000000000000000000	0.00000000000000000000	1721.00000000000000000000	584.00000000000000000000	4.00000000000000000000	4.00000000000000000000	4.00000000000000000000	4.00000000000000000000	4.00000000000000000000	4.00000000000000000000	4.00000000000000000000	4.00000000000000000000	4.00000000000000000000	4.00000000000000000000	4.00000000000000000000	4.00000000000000000000	4.00000000000000000000	4.00000000000000000000	4.00000000000000000000	4.00000000000000000000
39.00000000000000000000	0.00000000000000000000	4300.51269531250000000000	4277.43603515625000000000	4208.71777343750000000000	4213.33300781250000000000	4316.92285156250000000000	4260.51269531250000000000	4198.46142578125000000000	4289.23046875000000000000	4324.10253906250000000000	4318.97412109375000000000	4316.41015625000000000000	4392.82031250000000000000	4232.30761718750000000000	4181.02539062500000000000	0.00000000000000000000	10244.00000000000000000000	10224.00000000000000000000	0.00000000000000000000	0.00000000000000000000	0.00000000000000000000	1721.00000000000000000000	593.00000000000000000000	4.00000000000000000000	4.00000000000000000000	4.00000000000000000000	4.00000000000000000000	4.00000000000000000000	4.00000000000000000000	4.00000000000000000000	4.00000000000000000000	4.00000000000000000000	4.00000000000000000000	4.00000000000000000000	4.00000000000000000000	4.00000000000000000000	4.00000000000000000000	4.00000000000000000000	4.00000000000000000000
40.00000000000000000000	0.00000000000000000000	4281.53857421875000000000	4252.82031250000000000000	4200.51269531250000000000	4195.89746093750000000000	4292.82031250000000000000	4247.17919921875000000000	4185.64111328125000000000	4274.87158203125000000000	4321.53857421875000000000	4317.94873046875000000000	4299.48730468750000000000	4387.17919921875000000000	4201.02539062500000000000	4169.23046875000000000000	0.00000000000000000000	10244.00000000000000000000	10224.00000000000000000000	0.00000000000000000000	0.00000000000000000000	0.00000000000000000000	1721.00000000000000000000	600.00000000000000000000	4.00000000000000000000	4.00000000000000000000	4.00000000000000000000	4.00000000000000000000	4.00000000000000000000	4.00000000000000000000	4.00000000000000000000	4.00000000000000000000	4.00000000000000000000	4.00000000000000000000	4.00000000000000000000	4.00000000000000000000	4.00000000000000000000	4.00000000000000000000	4.00000000000000000000	4.00000000000000000000
41.00000000000000000000	0.00000000000000000000	4293.84619140625000000000	4268.20507812500000000000	4209.74365234375000000000	4202.56396484375000000000	4320.00000000000000000000	4259.48730468750000000000	4188.71777343750000000000	4258.97412109375000000000	4306.66650390625000000000	4308.71777343750000000000	4293.33300781250000000000	4385.12792968750000000000	4206.66650390625000000000	4170.25634765625000000000	0.00000000000000000000	10244.00000000000000000000	10225.00000000000000000000	0.00000000000000000000	0.00000000000000000000	0.00000000000000000000	1721.00000000000000000000	608.00000000000000000000	4.00000000000000000000	4.00000000000000000000	4.00000000000000000000	4.00000000000000000000	4.00000000000000000000	4.00000000000000000000	4.00000000000000000000	4.00000000000000000000	4.00000000000000000000	4.00000000000000000000	4.00000000000000000000	4.00000000000000000000	4.00000000000000000000	4.00000000000000000000	4.00000000000000000000	4.00000000000000000000
42.00000000000000000000	0.00000000000000000000	4323.58984375000000000000	4304.61523437500000000000	4210.76904296875000000000	4228.20507812500000000000	4374.35888671875000000000	4291.28173828125000000000	4209.74365234375000000000	4262.56396484375000000000	4313.84619140625000000000	4324.10253906250000000000	4300.51269531250000000000	4387.17919921875000000000	4231.28173828125000000000	4178.97412109375000000000	0.00000000000000000000	10244.00000000000000000000	10225.00000000000000000000	0.00000000000000000000	0.00000000000000000000	0.00000000000000000000	1721.00000000000000000000	617.00000000000000000000	4.00000000000000000000	4.00000000000000000000	4.00000000000000000000	4.00000000000000000000	4.00000000000000000000	4.00000000000000000000	4.00000000000000000000	4.00000000000000000000	4.00000000000000000000	4.00000000000000000000	4.00000000000000000000	4.00000000000000000000	4.00000000000000000000	4.00000000000000000000	4.00000000000000000000	4.00000000000000000000
43.00000000000000000000	0.00000000000000000000	4301.53857421875000000000	4274.35888671875000000000	4210.76904296875000000000	4209.74365234375000000000	4342.56396484375000000000	4267.69238281250000000000	4188.20507812500000000000	4232.82031250000000000000	4286.15380859375000000000	4306.15380859375000000000	4267.69238281250000000000	4356.92285156250000000000	4200.51269531250000000000	4163.07666015625000000000	0.00000000000000000000	10244.00000000000000000000	10225.00000000000000000000	0.00000000000000000000	0.00000000000000000000	0.00000000000000000000	1721.00000000000000000000	625.00000000000000000000	4.00000000000000000000	4.00000000000000000000	4.00000000000000000000	4.00000000000000000000	4.00000000000000000000	4.00000000000000000000	4.00000000000000000000	4.00000000000000000000	4.00000000000000000000	4.00000000000000000000	4.00000000000000000000	4.00000000000000000000	4.00000000000000000000	4.00000000000000000000	4.00000000000000000000	4.00000000000000000000
44.00000000000000000000	0.00000000000000000000	4325.12792968750000000000	4305.64111328125000000000	4214.87158203125000000000	4239.48730468750000000000	4356.92285156250000000000	4290.25634765625000000000	4202.05126953125000000000	4272.82031250000000000000	4331.79492187500000000000	4333.84619140625000000000	4322.56396484375000000000	4403.58984375000000000000	4250.76904296875000000000	4206.66650390625000000000	0.00000000000000000000	10244.00000000000000000000	10225.00000000000000000000	0.00000000000000000000	0.00000000000000000000	0.00000000000000000000	1721.00000000000000000000	633.00000000000000000000	4.00000000000000000000	4.00000000000000000000	4.00000000000000000000	4.00000000000000000000	4.00000000000000000000	4.00000000000000000000	4.00000000000000000000	4.00000000000000000000	4.00000000000000000000	4.00000000000000000000	4.00000000000000000000	4.00000000000000000000	4.00000000000000000000	4.00000000000000000000	4.00000000000000000000	4.00000000000000000000
45.00000000000000000000	0.00000000000000000000	4321.02539062500000000000	4288.20507812500000000000	4214.35888671875000000000	4242.05126953125000000000	4332.30761718750000000000	4263.07666015625000000000	4174.35888671875000000000	4275.38427734375000000000	4330.76904296875000000000	4327.69238281250000000000	4330.76904296875000000000	4424.61523437500000000000	4256.92285156250000000000	4215.89746093750000000000	0.00000000000000000000	10244.00000000000000000000	10226.00000000000000000000	0.00000000000000000000	0.00000000000000000000	0.00000000000000000000	1721.00000000000000000000	641.00000000000000000000	4.00000000000000000000	4.00000000000000000000	4.00000000000000000000	4.00000000000000000000	4.00000000000000000000	4.00000000000000000000	4.00000000000000000000	4.00000000000000000000	4.00000000000000000000	4.00000000000000000000	4.00000000000000000000	4.00000000000000000000	4.00000000000000000000	4.00000000000000000000	4.00000000000000000000	4.00000000000000000000
46.00000000000000000000	0.00000000000000000000	4313.33300781250000000000	4270.25634765625000000000	4216.92285156250000000000	4232.30761718750000000000	4331.79492187500000000000	4261.53857421875000000000	4172.30761718750000000000	4270.25634765625000000000	4323.58984375000000000000	4326.15380859375000000000	4321.02539062500000000000	4420.51269531250000000000	4243.58984375000000000000	4207.69238281250000000000	0.00000000000000000000	10244.00000000000000000000	10226.00000000000000000000	0.00000000000000000000	0.00000000000000000000	0.00000000000000000000	1721.00000000000000000000	649.00000000000000000000	4.00000000000000000000	4.00000000000000000000	4.00000000000000000000	4.00000000000000000000	4.00000000000000000000	4.00000000000000000000	4.00000000000000000000	4.00000000000000000000	4.00000000000000000000	4.00000000000000000000	4.00000000000000000000	4.00000000000000000000	4.00000000000000000000	4.00000000000000000000	4.00000000000000000000	4.00000000000000000000
47.00000000000000000000	0.00000000000000000000	4317.43603515625000000000	4282.05126953125000000000	4203.58984375000000000000	4228.20507812500000000000	4373.33300781250000000000	4304.10253906250000000000	4209.23046875000000000000	4296.92285156250000000000	4363.07666015625000000000	4365.12792968750000000000	4337.94873046875000000000	4425.64111328125000000000	4244.61523437500000000000	4207.17919921875000000000	0.00000000000000000000	10244.00000000000000000000	10227.00000000000000000000	0.00000000000000000000	0.00000000000000000000	0.00000000000000000000	1721.00000000000000000000	657.00000000000000000000	4.00000000000000000000	4.00000000000000000000	4.00000000000000000000	4.00000000000000000000	4.00000000000000000000	4.00000000000000000000	4.00000000000000000000	4.00000000000000000000	4.00000000000000000000	4.00000000000000000000	4.00000000000000000000	4.00000000000000000000	4.00000000000000000000	4.00000000000000000000	4.00000000000000000000	4.00000000000000000000
48.00000000000000000000	0.00000000000000000000	4297.43603515625000000000	4253.33300781250000000000	4201.53857421875000000000	4201.02539062500000000000	4348.20507812500000000000	4286.66650390625000000000	4194.35888671875000000000	4283.58984375000000000000	4349.23046875000000000000	4356.92285156250000000000	4310.25634765625000000000	4406.15380859375000000000	4202.56396484375000000000	4184.61523437500000000000	0.00000000000000000000	10244.00000000000000000000	10227.00000000000000000000	0.00000000000000000000	0.00000000000000000000	0.00000000000000000000	1721.00000000000000000000	664.00000000000000000000	4.00000000000000000000	4.00000000000000000000	4.00000000000000000000	4.00000000000000000000	4.00000000000000000000	4.00000000000000000000	4.00000000000000000000	4.00000000000000000000	4.00000000000000000000	4.00000000000000000000	4.00000000000000000000	4.00000000000000000000	4.00000000000000000000	4.00000000000000000000	4.00000000000000000000	4.00000000000000000000
49.00000000000000000000	0.00000000000000000000	4348.20507812500000000000	4310.76904296875000000000	4219.48730468750000000000	4245.64111328125000000000	4387.17919921875000000000	4317.94873046875000000000	4206.66650390625000000000	4303.07666015625000000000	4371.28173828125000000000	4375.89746093750000000000	4357.43554687500000000000	4438.97412109375000000000	4256.41015625000000000000	4222.05126953125000000000	0.00000000000000000000	10246.00000000000000000000	10229.00000000000000000000	0.00000000000000000000	0.00000000000000000000	0.00000000000000000000	1721.00000000000000000000	672.00000000000000000000	4.00000000000000000000	4.00000000000000000000	4.00000000000000000000	4.00000000000000000000	4.00000000000000000000	4.00000000000000000000	4.00000000000000000000	4.00000000000000000000	4.00000000000000000000	4.00000000000000000000	4.00000000000000000000	4.00000000000000000000	4.00000000000000000000	4.00000000000000000000	4.00000000000000000000	4.00000000000000000000
50.00000000000000000000	0.00000000000000000000	4357.94873046875000000000	4320.00000000000000000000	4221.02539062500000000000	4252.30761718750000000000	4403.58984375000000000000	4314.35888671875000000000	4190.25634765625000000000	4273.84619140625000000000	4349.23046875000000000000	4366.15380859375000000000	4354.87158203125000000000	4429.23046875000000000000	4263.58984375000000000000	4217.94873046875000000000	0.00000000000000000000	10246.00000000000000000000	10229.00000000000000000000	0.00000000000000000000	0.00000000000000000000	0.00000000000000000000	1721.00000000000000000000	680.00000000000000000000	4.00000000000000000000	4.00000000000000000000	4.00000000000000000000	4.00000000000000000000	4.00000000000000000000	4.00000000000000000000	4.00000000000000000000	4.00000000000000000000	4.00000000000000000000	4.00000000000000000000	4.00000000000000000000	4.00000000000000000000	4.00000000000000000000	4.00000000000000000000	4.00000000000000000000	4.00000000000000000000
51.00000000000000000000	0.00000000000000000000	4340.00000000000000000000	4294.87158203125000000000	4221.53857421875000000000	4233.33300781250000000000	4394.87158203125000000000	4303.07666015625000000000	4178.97412109375000000000	4261.53857421875000000000	4335.89746093750000000000	4354.87158203125000000000	4338.97412109375000000000	4426.66650390625000000000	4239.48730468750000000000	4208.71777343750000000000	0.00000000000000000000	10247.00000000000000000000	10228.00000000000000000000	0.00000000000000000000	0.00000000000000000000	0.00000000000000000000	1721.00000000000000000000	688.00000000000000000000	4.00000000000000000000	4.00000000000000000000	4.00000000000000000000	4.00000000000000000000	4.00000000000000000000	4.00000000000000000000	4.00000000000000000000	4.00000000000000000000	4.00000000000000000000	4.00000000000000000000	4.00000000000000000000	4.00000000000000000000	4.00000000000000000000	4.00000000000000000000	4.00000000000000000000	4.00000000000000000000
52.00000000000000000000	0.00000000000000000000	4354.87158203125000000000	4315.38427734375000000000	4220.51269531250000000000	4257.94873046875000000000	4393.84619140625000000000	4316.41015625000000000000	4181.53857421875000000000	4307.17919921875000000000	4380.51269531250000000000	4383.58984375000000000000	4391.28173828125000000000	4475.89746093750000000000	4276.92285156250000000000	4250.25634765625000000000	0.00000000000000000000	10247.00000000000000000000	10228.00000000000000000000	0.00000000000000000000	0.00000000000000000000	0.00000000000000000000	1721.00000000000000000000	696.00000000000000000000	4.00000000000000000000	4.00000000000000000000	4.00000000000000000000	4.00000000000000000000	4.00000000000000000000	4.00000000000000000000	4.00000000000000000000	4.00000000000000000000	4.00000000000000000000	4.00000000000000000000	4.00000000000000000000	4.00000000000000000000	4.00000000000000000000	4.00000000000000000000	4.00000000000000000000	4.00000000000000000000
53.00000000000000000000	0.00000000000000000000	4337.94873046875000000000	4287.69238281250000000000	4220.51269531250000000000	4247.69238281250000000000	4350.76904296875000000000	4281.02539062500000000000	4142.05126953125000000000	4284.61523437500000000000	4356.41015625000000000000	4369.23046875000000000000	4371.79492187500000000000	4458.46142578125000000000	4252.30761718750000000000	4240.00000000000000000000	0.00000000000000000000	10247.00000000000000000000	10229.00000000000000000000	0.00000000000000000000	0.00000000000000000000	0.00000000000000000000	1721.00000000000000000000	704.00000000000000000000	4.00000000000000000000	4.00000000000000000000	4.00000000000000000000	4.00000000000000000000	4.00000000000000000000	4.00000000000000000000	4.00000000000000000000	4.00000000000000000000	4.00000000000000000000	4.00000000000000000000	4.00000000000000000000	4.00000000000000000000	4.00000000000000000000	4.00000000000000000000	4.00000000000000000000	4.00000000000000000000
54.00000000000000000000	0.00000000000000000000	4360.00000000000000000000	4314.87158203125000000000	4222.56396484375000000000	4258.46142578125000000000	4409.23046875000000000000	4323.58984375000000000000	4176.92285156250000000000	4294.35888671875000000000	4385.64111328125000000000	4398.46142578125000000000	4378.46142578125000000000	4461.53857421875000000000	4263.58984375000000000000	4243.58984375000000000000	0.00000000000000000000	10247.00000000000000000000	10229.00000000000000000000	0.00000000000000000000	0.00000000000000000000	0.00000000000000000000	1721.00000000000000000000	712.00000000000000000000	4.00000000000000000000	4.00000000000000000000	4.00000000000000000000	4.00000000000000000000	4.00000000000000000000	4.00000000000000000000	4.00000000000000000000	4.00000000000000000000	4.00000000000000000000	4.00000000000000000000	4.00000000000000000000	4.00000000000000000000	4.00000000000000000000	4.00000000000000000000	4.00000000000000000000	4.00000000000000000000
55.00000000000000000000	0.00000000000000000000	4355.38427734375000000000	4309.74365234375000000000	4215.38427734375000000000	4244.61523437500000000000	4431.79492187500000000000	4339.48730468750000000000	4186.15380859375000000000	4292.30761718750000000000	4397.43554687500000000000	4410.25634765625000000000	4361.02539062500000000000	4455.38427734375000000000	4244.61523437500000000000	4226.66650390625000000000	0.00000000000000000000	10246.00000000000000000000	10229.00000000000000000000	0.00000000000000000000	0.00000000000000000000	0.00000000000000000000	1721.00000000000000000000	720.00000000000000000000	4.00000000000000000000	4.00000000000000000000	4.00000000000000000000	4.00000000000000000000	4.00000000000000000000	4.00000000000000000000	4.00000000000000000000	4.00000000000000000000	4.00000000000000000000	4.00000000000000000000	4.00000000000000000000	4.00000000000000000000	4.00000000000000000000	4.00000000000000000000	4.00000000000000000000	4.00000000000000000000
56.00000000000000000000	0.00000000000000000000	4348.20507812500000000000	4290.76904296875000000000	4220.00000000000000000000	4238.97412109375000000000	4407.17919921875000000000	4318.46142578125000000000	4159.48730468750000000000	4278.97412109375000000000	4372.30761718750000000000	4392.30761718750000000000	4345.64111328125000000000	4449.23046875000000000000	4229.23046875000000000000	4220.51269531250000000000	0.00000000000000000000	10246.00000000000000000000	10229.00000000000000000000	0.00000000000000000000	0.00000000000000000000	0.00000000000000000000	1721.00000000000000000000	727.00000000000000000000	4.00000000000000000000	4.00000000000000000000	4.00000000000000000000	4.00000000000000000000	4.00000000000000000000	4.00000000000000000000	4.00000000000000000000	4.00000000000000000000	4.00000000000000000000	4.00000000000000000000	4.00000000000000000000	4.00000000000000000000	4.00000000000000000000	4.00000000000000000000	4.00000000000000000000	4.00000000000000000000
57.00000000000000000000	0.00000000000000000000	4391.28173828125000000000	4333.33300781250000000000	4225.64111328125000000000	4283.58984375000000000000	4435.38427734375000000000	4342.05126953125000000000	4167.17919921875000000000	4300.00000000000000000000	4389.23046875000000000000	4417.43554687500000000000	4403.58984375000000000000	4486.66650390625000000000	4290.76904296875000000000	4269.74365234375000000000	0.00000000000000000000	10244.00000000000000000000	10231.00000000000000000000	0.00000000000000000000	0.00000000000000000000	0.00000000000000000000	1721.00000000000000000000	734.00000000000000000000	4.00000000000000000000	4.00000000000000000000	4.00000000000000000000	4.00000000000000000000	4.00000000000000000000	4.00000000000000000000	4.00000000000000000000	4.00000000000000000000	4.00000000000000000000	4.00000000000000000000	4.00000000000000000000	4.00000000000000000000	4.00000000000000000000	4.00000000000000000000	4.00000000000000000000	4.00000000000000000000
58.00000000000000000000	0.00000000000000000000	4374.35888671875000000000	4299.48730468750000000000	4223.07666015625000000000	4263.58984375000000000000	4404.10253906250000000000	4313.84619140625000000000	4138.46142578125000000000	4267.69238281250000000000	4353.33300781250000000000	4395.89746093750000000000	4384.10253906250000000000	4466.66650390625000000000	4262.05126953125000000000	4253.84619140625000000000	0.00000000000000000000	10244.00000000000000000000	10231.00000000000000000000	0.00000000000000000000	0.00000000000000000000	0.00000000000000000000	1721.00000000000000000000	743.00000000000000000000	4.00000000000000000000	4.00000000000000000000	4.00000000000000000000	4.00000000000000000000	4.00000000000000000000	4.00000000000000000000	4.00000000000000000000	4.00000000000000000000	4.00000000000000000000	4.00000000000000000000	4.00000000000000000000	4.00000000000000000000	4.00000000000000000000	4.00000000000000000000	4.00000000000000000000	4.00000000000000000000
59.00000000000000000000	0.00000000000000000000	4363.07666015625000000000	4287.69238281250000000000	4216.41015625000000000000	4253.33300781250000000000	4417.94873046875000000000	4321.02539062500000000000	4143.58984375000000000000	4290.76904296875000000000	4371.79492187500000000000	4400.51269531250000000000	4389.74365234375000000000	4475.89746093750000000000	4253.84619140625000000000	4241.53857421875000000000	0.00000000000000000000	10244.00000000000000000000	10231.00000000000000000000	0.00000000000000000000	0.00000000000000000000	0.00000000000000000000	1721.00000000000000000000	751.00000000000000000000	4.00000000000000000000	4.00000000000000000000	4.00000000000000000000	4.00000000000000000000	4.00000000000000000000	4.00000000000000000000	4.00000000000000000000	4.00000000000000000000	4.00000000000000000000	4.00000000000000000000	4.00000000000000000000	4.00000000000000000000	4.00000000000000000000	4.00000000000000000000	4.00000000000000000000	4.00000000000000000000
60.00000000000000000000	0.00000000000000000000	4348.71777343750000000000	4270.76904296875000000000	4207.17919921875000000000	4245.12792968750000000000	4413.33300781250000000000	4311.79492187500000000000	4128.20507812500000000000	4308.20507812500000000000	4385.64111328125000000000	4409.74365234375000000000	4398.46142578125000000000	4488.71777343750000000000	4254.87158203125000000000	4240.51269531250000000000	0.00000000000000000000	10244.00000000000000000000	10231.00000000000000000000	0.00000000000000000000	0.00000000000000000000	0.00000000000000000000	1721.00000000000000000000	759.00000000000000000000	4.00000000000000000000	4.00000000000000000000	4.00000000000000000000	4.00000000000000000000	4.00000000000000000000	4.00000000000000000000	4.00000000000000000000	4.00000000000000000000	4.00000000000000000000	4.00000000000000000000	4.00000000000000000000	4.00000000000000000000	4.00000000000000000000	4.00000000000000000000	4.00000000000000000000	4.00000000000000000000
61.00000000000000000000	0.00000000000000000000	4340.51269531250000000000	4261.53857421875000000000	4216.92285156250000000000	4237.94873046875000000000	4389.23046875000000000000	4303.07666015625000000000	4115.38427734375000000000	4288.20507812500000000000	4369.74365234375000000000	4403.58984375000000000000	4386.66650390625000000000	4480.00000000000000000000	4240.00000000000000000000	4243.07666015625000000000	0.00000000000000000000	10242.00000000000000000000	10230.00000000000000000000	0.00000000000000000000	0.00000000000000000000	0.00000000000000000000	1721.00000000000000000000	767.00000000000000000000	4.00000000000000000000	4.00000000000000000000	4.00000000000000000000	4.00000000000000000000	4.00000000000000000000	4.00000000000000000000	4.00000000000000000000	4.00000000000000000000	4.00000000000000000000	4.00000000000000000000	4.00000000000000000000	4.00000000000000000000	4.00000000000000000000	4.00000000000000000000	4.00000000000000000000	4.00000000000000000000
62.00000000000000000000	0.00000000000000000000	4379.48730468750000000000	4323.58984375000000000000	4220.51269531250000000000	4272.30761718750000000000	4447.69238281250000000000	4358.46142578125000000000	4164.10253906250000000000	4308.20507812500000000000	4409.74365234375000000000	4439.48730468750000000000	4415.38427734375000000000	4499.48730468750000000000	4270.76904296875000000000	4257.94873046875000000000	0.00000000000000000000	10242.00000000000000000000	10230.00000000000000000000	0.00000000000000000000	0.00000000000000000000	0.00000000000000000000	1721.00000000000000000000	775.00000000000000000000	4.00000000000000000000	4.00000000000000000000	4.00000000000000000000	4.00000000000000000000	4.00000000000000000000	4.00000000000000000000	4.00000000000000000000	4.00000000000000000000	4.00000000000000000000	4.00000000000000000000	4.00000000000000000000	4.00000000000000000000	4.00000000000000000000	4.00000000000000000000	4.00000000000000000000	4.00000000000000000000
63.00000000000000000000	0.00000000000000000000	4367.17919921875000000000	4302.56396484375000000000	4218.46142578125000000000	4255.38427734375000000000	4435.89746093750000000000	4337.94873046875000000000	4153.33300781250000000000	4278.46142578125000000000	4385.12792968750000000000	4427.17919921875000000000	4374.35888671875000000000	4471.79492187500000000000	4234.87158203125000000000	4214.87158203125000000000	0.00000000000000000000	10242.00000000000000000000	10231.00000000000000000000	0.00000000000000000000	0.00000000000000000000	0.00000000000000000000	1721.00000000000000000000	783.00000000000000000000	4.00000000000000000000	4.00000000000000000000	4.00000000000000000000	4.00000000000000000000	4.00000000000000000000	4.00000000000000000000	4.00000000000000000000	4.00000000000000000000	4.00000000000000000000	4.00000000000000000000	4.00000000000000000000	4.00000000000000000000	4.00000000000000000000	4.00000000000000000000	4.00000000000000000000	4.00000000000000000000
64.00000000000000000000	0.00000000000000000000	4378.97412109375000000000	4304.10253906250000000000	4228.71777343750000000000	4267.69238281250000000000	4440.00000000000000000000	4337.94873046875000000000	4154.35888671875000000000	4284.61523437500000000000	4387.69238281250000000000	4434.87158203125000000000	4392.30761718750000000000	4488.20507812500000000000	4256.41015625000000000000	4244.61523437500000000000	1676.00000000000000000000	10242.00000000000000000000	10231.00000000000000000000	0.00000000000000000000	0.00000000000000000000	0.00000000000000000000	1721.00000000000000000000	790.00000000000000000000	4.00000000000000000000	4.00000000000000000000	4.00000000000000000000	4.00000000000000000000	4.00000000000000000000	4.00000000000000000000	4.00000000000000000000	4.00000000000000000000	4.00000000000000000000	4.00000000000000000000	4.00000000000000000000	4.00000000000000000000	4.00000000000000000000	4.00000000000000000000	4.00000000000000000000	4.00000000000000000000
65.00000000000000000000	0.00000000000000000000	4387.69238281250000000000	4307.69238281250000000000	4227.69238281250000000000	4283.07666015625000000000	4435.38427734375000000000	4328.71777343750000000000	4144.61523437500000000000	4290.76904296875000000000	4391.28173828125000000000	4437.94873046875000000000	4423.58984375000000000000	4508.71777343750000000000	4287.69238281250000000000	4296.41015625000000000000	2735.00000000000000000000	10241.00000000000000000000	10231.00000000000000000000	0.00000000000000000000	0.00000000000000000000	0.00000000000000000000	1721.00000000000000000000	798.00000000000000000000	4.00000000000000000000	4.00000000000000000000	4.00000000000000000000	4.00000000000000000000	4.00000000000000000000	4.00000000000000000000	4.00000000000000000000	4.00000000000000000000	4.00000000000000000000	4.00000000000000000000	4.00000000000000000000	4.00000000000000000000	4.00000000000000000000	4.00000000000000000000	4.00000000000000000000	4.00000000000000000000
66.00000000000000000000	0.00000000000000000000	4366.66650390625000000000	4275.38427734375000000000	4227.17919921875000000000	4262.05126953125000000000	4386.66650390625000000000	4294.87158203125000000000	4125.64111328125000000000	4273.33300781250000000000	4366.66650390625000000000	4412.82031250000000000000	4402.56396484375000000000	4495.38427734375000000000	4257.43603515625000000000	4284.10253906250000000000	2978.00000000000000000000	10241.00000000000000000000	10231.00000000000000000000	0.00000000000000000000	0.00000000000000000000	0.00000000000000000000	1721.00000000000000000000	806.00000000000000000000	4.00000000000000000000	4.00000000000000000000	4.00000000000000000000	4.00000000000000000000	4.00000000000000000000	4.00000000000000000000	4.00000000000000000000	4.00000000000000000000	4.00000000000000000000	4.00000000000000000000	4.00000000000000000000	4.00000000000000000000	4.00000000000000000000	4.00000000000000000000	4.00000000000000000000	4.00000000000000000000
67.00000000000000000000	0.00000000000000000000	4381.02539062500000000000	4297.43603515625000000000	4222.05126953125000000000	4275.38427734375000000000	4413.33300781250000000000	4330.25634765625000000000	4166.66650390625000000000	4324.61523437500000000000	4423.07666015625000000000	4456.92285156250000000000	4438.97412109375000000000	4530.25634765625000000000	4276.92285156250000000000	4304.10253906250000000000	3501.00000000000000000000	10244.00000000000000000000	10230.00000000000000000000	0.00000000000000000000	0.00000000000000000000	0.00000000000000000000	1721.00000000000000000000	814.00000000000000000000	4.00000000000000000000	4.00000000000000000000	4.00000000000000000000	4.00000000000000000000	4.00000000000000000000	4.00000000000000000000	4.00000000000000000000	4.00000000000000000000	4.00000000000000000000	4.00000000000000000000	4.00000000000000000000	4.00000000000000000000	4.00000000000000000000	4.00000000000000000000	4.00000000000000000000	4.00000000000000000000
68.00000000000000000000	0.00000000000000000000	4355.38427734375000000000	4260.51269531250000000000	4214.87158203125000000000	4248.20507812500000000000	4404.61523437500000000000	4310.25634765625000000000	4153.33300781250000000000	4313.84619140625000000000	4408.71777343750000000000	4453.33300781250000000000	4415.38427734375000000000	4516.92285156250000000000	4244.10253906250000000000	4298.46142578125000000000	3525.00000000000000000000	10244.00000000000000000000	10230.00000000000000000000	0.00000000000000000000	0.00000000000000000000	0.00000000000000000000	1721.00000000000000000000	822.00000000000000000000	4.00000000000000000000	4.00000000000000000000	4.00000000000000000000	4.00000000000000000000	4.00000000000000000000	4.00000000000000000000	4.00000000000000000000	4.00000000000000000000	4.00000000000000000000	4.00000000000000000000	4.00000000000000000000	4.00000000000000000000	4.00000000000000000000	4.00000000000000000000	4.00000000000000000000	4.00000000000000000000
69.00000000000000000000	0.00000000000000000000	4364.61523437500000000000	4269.74365234375000000000	4223.07666015625000000000	4246.66650390625000000000	4428.20507812500000000000	4321.02539062500000000000	4155.89746093750000000000	4294.35888671875000000000	4384.61523437500000000000	4440.51269531250000000000	4415.38427734375000000000	4513.84619140625000000000	4245.12792968750000000000	4300.51269531250000000000	3249.00000000000000000000	10244.00000000000000000000	10229.00000000000000000000	0.00000000000000000000	0.00000000000000000000	0.00000000000000000000	1721.00000000000000000000	830.00000000000000000000	4.00000000000000000000	4.00000000000000000000	4.00000000000000000000	4.00000000000000000000	4.00000000000000000000	4.00000000000000000000	4.00000000000000000000	4.00000000000000000000	4.00000000000000000000	4.00000000000000000000	4.00000000000000000000	4.00000000000000000000	4.00000000000000000000	4.00000000000000000000	4.00000000000000000000	4.00000000000000000000
70.00000000000000000000	0.00000000000000000000	4391.28173828125000000000	4302.56396484375000000000	4221.02539062500000000000	4266.66650390625000000000	4456.41015625000000000000	4349.23046875000000000000	4169.74365234375000000000	4290.25634765625000000000	4387.17919921875000000000	4450.76904296875000000000	4429.74365234375000000000	4516.41015625000000000000	4265.12792968750000000000	4301.02539062500000000000	2837.00000000000000000000	10244.00000000000000000000	10229.00000000000000000000	0.00000000000000000000	0.00000000000000000000	0.00000000000000000000	1721.00000000000000000000	838.00000000000000000000	4.00000000000000000000	4.00000000000000000000	4.00000000000000000000	4.00000000000000000000	4.00000000000000000000	4.00000000000000000000	4.00000000000000000000	4.00000000000000000000	4.00000000000000000000	4.00000000000000000000	4.00000000000000000000	4.00000000000000000000	4.00000000000000000000	4.00000000000000000000	4.00000000000000000000	4.00000000000000000000
71.00000000000000000000	0.00000000000000000000	4380.51269531250000000000	4281.02539062500000000000	4224.61523437500000000000	4261.53857421875000000000	4433.33300781250000000000	4329.74365234375000000000	4156.41015625000000000000	4270.76904296875000000000	4367.17919921875000000000	4442.05126953125000000000	4402.56396484375000000000	4497.43554687500000000000	4248.71777343750000000000	4291.79492187500000000000	2933.00000000000000000000	10247.00000000000000000000	10229.00000000000000000000	0.00000000000000000000	0.00000000000000000000	0.00000000000000000000	1721.00000000000000000000	847.00000000000000000000	4.00000000000000000000	4.00000000000000000000	4.00000000000000000000	4.00000000000000000000	4.00000000000000000000	4.00000000000000000000	4.00000000000000000000	4.00000000000000000000	4.00000000000000000000	4.00000000000000000000	4.00000000000000000000	4.00000000000000000000	4.00000000000000000000	4.00000000000000000000	4.00000000000000000000	4.00000000000000000000
72.00000000000000000000	0.00000000000000000000	4408.71777343750000000000	4309.74365234375000000000	4236.41015625000000000000	4295.89746093750000000000	4464.61523437500000000000	4349.23046875000000000000	4174.35888671875000000000	4308.20507812500000000000	4403.58984375000000000000	4471.28173828125000000000	4456.41015625000000000000	4545.64111328125000000000	4306.66650390625000000000	4341.02539062500000000000	3206.00000000000000000000	10247.00000000000000000000	10229.00000000000000000000	0.00000000000000000000	0.00000000000000000000	0.00000000000000000000	1721.00000000000000000000	854.00000000000000000000	4.00000000000000000000	4.00000000000000000000	4.00000000000000000000	4.00000000000000000000	4.00000000000000000000	4.00000000000000000000	4.00000000000000000000	4.00000000000000000000	4.00000000000000000000	4.00000000000000000000	4.00000000000000000000	4.00000000000000000000	4.00000000000000000000	4.00000000000000000000	4.00000000000000000000	4.00000000000000000000
73.00000000000000000000	0.00000000000000000000	4389.74365234375000000000	4278.46142578125000000000	4232.82031250000000000000	4281.53857421875000000000	4431.79492187500000000000	4311.28173828125000000000	4143.07666015625000000000	4289.74365234375000000000	4381.02539062500000000000	4451.79492187500000000000	4450.25634765625000000000	4541.02539062500000000000	4289.74365234375000000000	4334.87158203125000000000	2344.00000000000000000000	10247.00000000000000000000	10230.00000000000000000000	0.00000000000000000000	0.00000000000000000000	0.00000000000000000000	1721.00000000000000000000	862.00000000000000000000	4.00000000000000000000	4.00000000000000000000	4.00000000000000000000	4.00000000000000000000	4.00000000000000000000	4.00000000000000000000	4.00000000000000000000	4.00000000000000000000	4.00000000000000000000	4.00000000000000000000	4.00000000000000000000	4.00000000000000000000	4.00000000000000000000	4.00000000000000000000	4.00000000000000000000	4.00000000000000000000
74.00000000000000000000	0.00000000000000000000	4381.02539062500000000000	4268.71777343750000000000	4231.28173828125000000000	4275.38427734375000000000	4425.12792968750000000000	4307.17919921875000000000	4149.23046875000000000000	4287.17919921875000000000	4385.64111328125000000000	4452.82031250000000000000	4436.92285156250000000000	4531.28173828125000000000	4267.69238281250000000000	4319.48730468750000000000	3565.00000000000000000000	10247.00000000000000000000	10230.00000000000000000000	0.00000000000000000000	0.00000000000000000000	0.00000000000000000000	1721.00000000000000000000	870.00000000000000000000	4.00000000000000000000	4.00000000000000000000	4.00000000000000000000	4.00000000000000000000	4.00000000000000000000	4.00000000000000000000	4.00000000000000000000	4.00000000000000000000	4.00000000000000000000	4.00000000000000000000	4.00000000000000000000	4.00000000000000000000	4.00000000000000000000	4.00000000000000000000	4.00000000000000000000	4.00000000000000000000
75.00000000000000000000	0.00000000000000000000	4398.97412109375000000000	4294.35888671875000000000	4228.20507812500000000000	4288.20507812500000000000	4456.41015625000000000000	4341.02539062500000000000	4184.10253906250000000000	4317.43603515625000000000	4429.23046875000000000000	4492.82031250000000000000	4462.05126953125000000000	4555.89746093750000000000	4282.05126953125000000000	4327.69238281250000000000	2903.00000000000000000000	10249.00000000000000000000	10228.00000000000000000000	0.00000000000000000000	0.00000000000000000000	0.00000000000000000000	1721.00000000000000000000	879.00000000000000000000	4.00000000000000000000	4.00000000000000000000	4.00000000000000000000	4.00000000000000000000	4.00000000000000000000	4.00000000000000000000	4.00000000000000000000	4.00000000000000000000	4.00000000000000000000	4.00000000000000000000	4.00000000000000000000	4.00000000000000000000	4.00000000000000000000	4.00000000000000000000	4.00000000000000000000	4.00000000000000000000
76.00000000000000000000	0.00000000000000000000	4386.15380859375000000000	4271.28173828125000000000	4230.25634765625000000000	4264.61523437500000000000	4434.35888671875000000000	4325.64111328125000000000	4169.74365234375000000000	4297.43603515625000000000	4403.58984375000000000000	4481.53857421875000000000	4444.10253906250000000000	4547.69238281250000000000	4253.33300781250000000000	4315.89746093750000000000	3444.00000000000000000000	10249.00000000000000000000	10228.00000000000000000000	0.00000000000000000000	0.00000000000000000000	0.00000000000000000000	1721.00000000000000000000	886.00000000000000000000	4.00000000000000000000	4.00000000000000000000	4.00000000000000000000	4.00000000000000000000	4.00000000000000000000	4.00000000000000000000	4.00000000000000000000	4.00000000000000000000	4.00000000000000000000	4.00000000000000000000	4.00000000000000000000	4.00000000000000000000	4.00000000000000000000	4.00000000000000000000	4.00000000000000000000	4.00000000000000000000
77.00000000000000000000	0.00000000000000000000	4418.97412109375000000000	4314.87158203125000000000	4233.84619140625000000000	4297.43603515625000000000	4470.25634765625000000000	4362.56396484375000000000	4193.84619140625000000000	4313.33300781250000000000	4421.53857421875000000000	4495.38427734375000000000	4474.35888671875000000000	4567.69238281250000000000	4293.33300781250000000000	4338.46142578125000000000	2988.00000000000000000000	10249.00000000000000000000	10228.00000000000000000000	0.00000000000000000000	0.00000000000000000000	0.00000000000000000000	1721.00000000000000000000	893.00000000000000000000	4.00000000000000000000	4.00000000000000000000	4.00000000000000000000	4.00000000000000000000	4.00000000000000000000	4.00000000000000000000	4.00000000000000000000	4.00000000000000000000	4.00000000000000000000	4.00000000000000000000	4.00000000000000000000	4.00000000000000000000	4.00000000000000000000	4.00000000000000000000	4.00000000000000000000	4.00000000000000000000
78.00000000000000000000	0.00000000000000000000	4417.43554687500000000000	4301.53857421875000000000	4230.25634765625000000000	4296.92285156250000000000	4453.33300781250000000000	4350.25634765625000000000	4183.07666015625000000000	4286.66650390625000000000	4396.41015625000000000000	4473.84619140625000000000	4451.79492187500000000000	4546.15380859375000000000	4282.56396484375000000000	4316.41015625000000000000	3565.00000000000000000000	10249.00000000000000000000	10228.00000000000000000000	0.00000000000000000000	0.00000000000000000000	0.00000000000000000000	1721.00000000000000000000	901.00000000000000000000	4.00000000000000000000	4.00000000000000000000	4.00000000000000000000	4.00000000000000000000	4.00000000000000000000	4.00000000000000000000	4.00000000000000000000	4.00000000000000000000	4.00000000000000000000	4.00000000000000000000	4.00000000000000000000	4.00000000000000000000	4.00000000000000000000	4.00000000000000000000	4.00000000000000000000	4.00000000000000000000
79.00000000000000000000	0.00000000000000000000	4405.12792968750000000000	4270.76904296875000000000	4232.82031250000000000000	4274.87158203125000000000	4445.12792968750000000000	4336.41015625000000000000	4179.48730468750000000000	4282.56396484375000000000	4382.56396484375000000000	4464.10253906250000000000	4446.15380859375000000000	4545.64111328125000000000	4267.69238281250000000000	4319.48730468750000000000	2903.00000000000000000000	10249.00000000000000000000	10225.00000000000000000000	0.00000000000000000000	0.00000000000000000000	0.00000000000000000000	1721.00000000000000000000	909.00000000000000000000	4.00000000000000000000	4.00000000000000000000	4.00000000000000000000	4.00000000000000000000	4.00000000000000000000	4.00000000000000000000	4.00000000000000000000	4.00000000000000000000	4.00000000000000000000	4.00000000000000000000	4.00000000000000000000	4.00000000000000000000	4.00000000000000000000	4.00000000000000000000	4.00000000000000000000	4.00000000000000000000
80.00000000000000000000	0.00000000000000000000	4404.10253906250000000000	4272.82031250000000000000	4225.64111328125000000000	4276.92285156250000000000	4466.15380859375000000000	4345.12792968750000000000	4187.69238281250000000000	4323.58984375000000000000	4425.12792968750000000000	4494.35888671875000000000	4496.92285156250000000000	4585.64111328125000000000	4298.97412109375000000000	4325.12792968750000000000	3444.00000000000000000000	10249.00000000000000000000	10225.00000000000000000000	0.00000000000000000000	0.00000000000000000000	0.00000000000000000000	1721.00000000000000000000	916.00000000000000000000	4.00000000000000000000	4.00000000000000000000	4.00000000000000000000	4.00000000000000000000	4.00000000000000000000	4.00000000000000000000	4.00000000000000000000	4.00000000000000000000	4.00000000000000000000	4.00000000000000000000	4.00000000000000000000	4.00000000000000000000	4.00000000000000000000	4.00000000000000000000	4.00000000000000000000	4.00000000000000000000
81.00000000000000000000	0.00000000000000000000	4373.33300781250000000000	4231.79492187500000000000	4222.56396484375000000000	4253.84619140625000000000	4416.92285156250000000000	4307.69238281250000000000	4155.89746093750000000000	4293.33300781250000000000	4401.53857421875000000000	4472.30761718750000000000	4465.64111328125000000000	4559.48730468750000000000	4265.12792968750000000000	4222.05126953125000000000	2988.00000000000000000000	10248.00000000000000000000	10224.00000000000000000000	0.00000000000000000000	0.00000000000000000000	0.00000000000000000000	1721.00000000000000000000	924.00000000000000000000	4.00000000000000000000	4.00000000000000000000	4.00000000000000000000	4.00000000000000000000	4.00000000000000000000	4.00000000000000000000	4.00000000000000000000	4.00000000000000000000	4.00000000000000000000	4.00000000000000000000	4.00000000000000000000	4.00000000000000000000	4.00000000000000000000	4.00000000000000000000	4.00000000000000000000	4.00000000000000000000
82.00000000000000000000	0.00000000000000000000	4396.41015625000000000000	4268.20507812500000000000	4225.12792968750000000000	4274.35888671875000000000	4454.35888671875000000000	4350.25634765625000000000	4191.79492187500000000000	4303.07666015625000000000	4419.48730468750000000000	4492.82031250000000000000	4466.15380859375000000000	4563.07666015625000000000	4274.35888671875000000000	4182.56396484375000000000	3565.00000000000000000000	10248.00000000000000000000	10224.00000000000000000000	0.00000000000000000000	0.00000000000000000000	0.00000000000000000000	1721.00000000000000000000	932.00000000000000000000	4.00000000000000000000	4.00000000000000000000	4.00000000000000000000	4.00000000000000000000	4.00000000000000000000	4.00000000000000000000	4.00000000000000000000	4.00000000000000000000	4.00000000000000000000	4.00000000000000000000	4.00000000000000000000	4.00000000000000000000	4.00000000000000000000	4.00000000000000000000	4.00000000000000000000	4.00000000000000000000
83.00000000000000000000	0.00000000000000000000	4388.71777343750000000000	4266.15380859375000000000	4217.43603515625000000000	4265.12792968750000000000	4463.58984375000000000000	4352.82031250000000000000	4196.92285156250000000000	4300.00000000000000000000	4411.79492187500000000000	4496.41015625000000000000	4442.56396484375000000000	4550.76904296875000000000	4243.58984375000000000000	4194.87158203125000000000	2903.00000000000000000000	10246.00000000000000000000	10223.00000000000000000000	0.00000000000000000000	0.00000000000000000000	0.00000000000000000000	1721.00000000000000000000	940.00000000000000000000	4.00000000000000000000	4.00000000000000000000	4.00000000000000000000	4.00000000000000000000	4.00000000000000000000	4.00000000000000000000	4.00000000000000000000	4.00000000000000000000	4.00000000000000000000	4.00000000000000000000	4.00000000000000000000	4.00000000000000000000	4.00000000000000000000	4.00000000000000000000	4.00000000000000000000	4.00000000000000000000
84.00000000000000000000	0.00000000000000000000	4384.61523437500000000000	4250.76904296875000000000	4224.61523437500000000000	4260.51269531250000000000	4431.79492187500000000000	4328.20507812500000000000	4176.41015625000000000000	4286.15380859375000000000	4393.33300781250000000000	4478.97412109375000000000	4432.82031250000000000000	4538.97412109375000000000	4226.66650390625000000000	4209.23046875000000000000	3444.00000000000000000000	10246.00000000000000000000	10223.00000000000000000000	0.00000000000000000000	0.00000000000000000000	0.00000000000000000000	1721.00000000000000000000	949.00000000000000000000	4.00000000000000000000	4.00000000000000000000	4.00000000000000000000	4.00000000000000000000	4.00000000000000000000	4.00000000000000000000	4.00000000000000000000	4.00000000000000000000	4.00000000000000000000	4.00000000000000000000	4.00000000000000000000	4.00000000000000000000	4.00000000000000000000	4.00000000000000000000	4.00000000000000000000	4.00000000000000000000
85.00000000000000000000	0.00000000000000000000	4425.64111328125000000000	4290.76904296875000000000	4231.28173828125000000000	4298.97412109375000000000	4454.87158203125000000000	4351.28173828125000000000	4187.69238281250000000000	4300.51269531250000000000	4416.41015625000000000000	4496.41015625000000000000	4477.94873046875000000000	4564.10253906250000000000	4280.51269531250000000000	4242.56396484375000000000	2988.00000000000000000000	10245.00000000000000000000	10221.00000000000000000000	0.00000000000000000000	0.00000000000000000000	0.00000000000000000000	1721.00000000000000000000	957.00000000000000000000	4.00000000000000000000	4.00000000000000000000	4.00000000000000000000	4.00000000000000000000	4.00000000000000000000	4.00000000000000000000	4.00000000000000000000	4.00000000000000000000	4.00000000000000000000	4.00000000000000000000	4.00000000000000000000	4.00000000000000000000	4.00000000000000000000	4.00000000000000000000	4.00000000000000000000	4.00000000000000000000
86.00000000000000000000	0.00000000000000000000	4409.23046875000000000000	4265.64111328125000000000	4232.82031250000000000000	4283.07666015625000000000	4434.35888671875000000000	4327.17919921875000000000	4170.76904296875000000000	4275.89746093750000000000	4383.58984375000000000000	4477.94873046875000000000	4451.28173828125000000000	4546.66650390625000000000	4253.33300781250000000000	4235.89746093750000000000	3565.00000000000000000000	10245.00000000000000000000	10221.00000000000000000000	0.00000000000000000000	0.00000000000000000000	0.00000000000000000000	1721.00000000000000000000	966.00000000000000000000	4.00000000000000000000	4.00000000000000000000	4.00000000000000000000	4.00000000000000000000	4.00000000000000000000	4.00000000000000000000	4.00000000000000000000	4.00000000000000000000	4.00000000000000000000	4.00000000000000000000	4.00000000000000000000	4.00000000000000000000	4.00000000000000000000	4.00000000000000000000	4.00000000000000000000	4.00000000000000000000
87.00000000000000000000	0.00000000000000000000	4415.38427734375000000000	4275.38427734375000000000	4238.46142578125000000000	4293.84619140625000000000	4456.92285156250000000000	4345.12792968750000000000	4197.43603515625000000000	4311.28173828125000000000	4415.89746093750000000000	4503.07666015625000000000	4485.12792968750000000000	4582.05126953125000000000	4270.25634765625000000000	4263.58984375000000000000	2903.00000000000000000000	10241.00000000000000000000	10224.00000000000000000000	0.00000000000000000000	0.00000000000000000000	0.00000000000000000000	1721.00000000000000000000	974.00000000000000000000	4.00000000000000000000	4.00000000000000000000	4.00000000000000000000	4.00000000000000000000	4.00000000000000000000	4.00000000000000000000	4.00000000000000000000	4.00000000000000000000	4.00000000000000000000	4.00000000000000000000	4.00000000000000000000	4.00000000000000000000	4.00000000000000000000	4.00000000000000000000	4.00000000000000000000	4.00000000000000000000
88.00000000000000000000	0.00000000000000000000	4412.30761718750000000000	4258.46142578125000000000	4233.84619140625000000000	4292.82031250000000000000	4438.97412109375000000000	4334.87158203125000000000	4191.79492187500000000000	4319.48730468750000000000	4432.82031250000000000000	4509.74365234375000000000	4506.66650390625000000000	4603.07666015625000000000	4279.48730468750000000000	4280.00000000000000000000	3444.00000000000000000000	10241.00000000000000000000	10224.00000000000000000000	0.00000000000000000000	0.00000000000000000000	0.00000000000000000000	1721.00000000000000000000	982.00000000000000000000	4.00000000000000000000	4.00000000000000000000	4.00000000000000000000	4.00000000000000000000	4.00000000000000000000	4.00000000000000000000	4.00000000000000000000	4.00000000000000000000	4.00000000000000000000	4.00000000000000000000	4.00000000000000000000	4.00000000000000000000	4.00000000000000000000	4.00000000000000000000	4.00000000000000000000	4.00000000000000000000
89.00000000000000000000	0.00000000000000000000	4402.56396484375000000000	4239.48730468750000000000	4235.89746093750000000000	4277.43603515625000000000	4417.94873046875000000000	4321.02539062500000000000	4184.61523437500000000000	4293.84619140625000000000	4406.66650390625000000000	4491.28173828125000000000	4479.48730468750000000000	4585.64111328125000000000	4256.92285156250000000000	4274.87158203125000000000	2988.00000000000000000000	10240.00000000000000000000	10221.00000000000000000000	0.00000000000000000000	0.00000000000000000000	0.00000000000000000000	1721.00000000000000000000	990.00000000000000000000	4.00000000000000000000	4.00000000000000000000	4.00000000000000000000	4.00000000000000000000	4.00000000000000000000	4.00000000000000000000	4.00000000000000000000	4.00000000000000000000	4.00000000000000000000	4.00000000000000000000	4.00000000000000000000	4.00000000000000000000	4.00000000000000000000	4.00000000000000000000	4.00000000000000000000	4.00000000000000000000
90.00000000000000000000	0.00000000000000000000	4432.30761718750000000000	4285.64111328125000000000	4236.41015625000000000000	4296.41015625000000000000	4483.58984375000000000000	4368.71777343750000000000	4231.28173828125000000000	4316.41015625000000000000	4433.33300781250000000000	4525.12792968750000000000	4490.76904296875000000000	4597.94873046875000000000	4275.89746093750000000000	4289.23046875000000000000	3565.00000000000000000000	10240.00000000000000000000	10221.00000000000000000000	0.00000000000000000000	0.00000000000000000000	0.00000000000000000000	1721.00000000000000000000	997.00000000000000000000	4.00000000000000000000	4.00000000000000000000	4.00000000000000000000	4.00000000000000000000	4.00000000000000000000	4.00000000000000000000	4.00000000000000000000	4.00000000000000000000	4.00000000000000000000	4.00000000000000000000	4.00000000000000000000	4.00000000000000000000	4.00000000000000000000	4.00000000000000000000	4.00000000000000000000	4.00000000000000000000
91.00000000000000000000	0.00000000000000000000	4416.41015625000000000000	4261.53857421875000000000	4232.30761718750000000000	4274.87158203125000000000	4470.76904296875000000000	4343.07666015625000000000	4218.97412109375000000000	4288.20507812500000000000	4410.76904296875000000000	4511.28173828125000000000	4448.71777343750000000000	4568.71777343750000000000	4237.43603515625000000000	4270.25634765625000000000	2903.00000000000000000000	10243.00000000000000000000	10222.00000000000000000000	0.00000000000000000000	0.00000000000000000000	0.00000000000000000000	1722.00000000000000000000	5.00000000000000000000	4.00000000000000000000	4.00000000000000000000	4.00000000000000000000	4.00000000000000000000	4.00000000000000000000	4.00000000000000000000	4.00000000000000000000	4.00000000000000000000	4.00000000000000000000	4.00000000000000000000	4.00000000000000000000	4.00000000000000000000	4.00000000000000000000	4.00000000000000000000	4.00000000000000000000	4.00000000000000000000
92.00000000000000000000	0.00000000000000000000	4428.20507812500000000000	4271.79492187500000000000	4233.33300781250000000000	4291.79492187500000000000	4467.17919921875000000000	4342.56396484375000000000	4223.07666015625000000000	4288.20507812500000000000	4417.43554687500000000000	4507.69238281250000000000	4467.69238281250000000000	4580.51269531250000000000	4264.10253906250000000000	4297.94873046875000000000	3444.00000000000000000000	10243.00000000000000000000	10222.00000000000000000000	0.00000000000000000000	0.00000000000000000000	0.00000000000000000000	1722.00000000000000000000	12.00000000000000000000	4.00000000000000000000	4.00000000000000000000	4.00000000000000000000	4.00000000000000000000	4.00000000000000000000	4.00000000000000000000	4.00000000000000000000	4.00000000000000000000	4.00000000000000000000	4.00000000000000000000	4.00000000000000000000	4.00000000000000000000	4.00000000000000000000	4.00000000000000000000	4.00000000000000000000	4.00000000000000000000
93.00000000000000000000	0.00000000000000000000	4433.33300781250000000000	4271.79492187500000000000	4232.30761718750000000000	4305.12792968750000000000	4457.43554687500000000000	4334.87158203125000000000	4215.38427734375000000000	4285.12792968750000000000	4405.12792968750000000000	4501.02539062500000000000	4487.69238281250000000000	4592.30761718750000000000	4283.07666015625000000000	4313.84619140625000000000	2988.00000000000000000000	10244.00000000000000000000	10224.00000000000000000000	0.00000000000000000000	0.00000000000000000000	0.00000000000000000000	1722.00000000000000000000	20.00000000000000000000	4.00000000000000000000	4.00000000000000000000	4.00000000000000000000	4.00000000000000000000	4.00000000000000000000	4.00000000000000000000	4.00000000000000000000	4.00000000000000000000	4.00000000000000000000	4.00000000000000000000	4.00000000000000000000	4.00000000000000000000	4.00000000000000000000	4.00000000000000000000	4.00000000000000000000	4.00000000000000000000
94.00000000000000000000	0.00000000000000000000	4414.87158203125000000000	4240.51269531250000000000	4236.41015625000000000000	4289.23046875000000000000	4436.41015625000000000000	4309.74365234375000000000	4201.53857421875000000000	4271.79492187500000000000	4375.89746093750000000000	4483.07666015625000000000	4465.64111328125000000000	4582.05126953125000000000	4249.74365234375000000000	4295.38427734375000000000	3565.00000000000000000000	10244.00000000000000000000	10224.00000000000000000000	0.00000000000000000000	0.00000000000000000000	0.00000000000000000000	1722.00000000000000000000	27.00000000000000000000	4.00000000000000000000	4.00000000000000000000	4.00000000000000000000	4.00000000000000000000	4.00000000000000000000	4.00000000000000000000	4.00000000000000000000	4.00000000000000000000	4.00000000000000000000	4.00000000000000000000	4.00000000000000000000	4.00000000000000000000	4.00000000000000000000	4.00000000000000000000	4.00000000000000000000	4.00000000000000000000
95.00000000000000000000	0.00000000000000000000	4428.20507812500000000000	4256.41015625000000000000	4231.28173828125000000000	4304.10253906250000000000	4465.12792968750000000000	4340.51269531250000000000	4238.46142578125000000000	4317.94873046875000000000	4430.76904296875000000000	4521.53857421875000000000	4503.07666015625000000000	4615.38427734375000000000	4275.89746093750000000000	4316.41015625000000000000	2903.00000000000000000000	10244.00000000000000000000	10228.00000000000000000000	0.00000000000000000000	0.00000000000000000000	0.00000000000000000000	1722.00000000000000000000	34.00000000000000000000	4.00000000000000000000	4.00000000000000000000	4.00000000000000000000	4.00000000000000000000	4.00000000000000000000	4.00000000000000000000	4.00000000000000000000	4.00000000000000000000	4.00000000000000000000	4.00000000000000000000	4.00000000000000000000	4.00000000000000000000	4.00000000000000000000	4.00000000000000000000	4.00000000000000000000	4.00000000000000000000
96.00000000000000000000	0.00000000000000000000	4398.97412109375000000000	4211.28173828125000000000	4227.69238281250000000000	4272.30761718750000000000	4425.12792968750000000000	4315.38427734375000000000	4230.25634765625000000000	4305.64111328125000000000	4417.43554687500000000000	4513.33300781250000000000	4483.58984375000000000000	4600.00000000000000000000	4247.69238281250000000000	4297.94873046875000000000	3444.00000000000000000000	10244.00000000000000000000	10228.00000000000000000000	0.00000000000000000000	0.00000000000000000000	0.00000000000000000000	1722.00000000000000000000	42.00000000000000000000	4.00000000000000000000	4.00000000000000000000	4.00000000000000000000	4.00000000000000000000	4.00000000000000000000	4.00000000000000000000	4.00000000000000000000	4.00000000000000000000	4.00000000000000000000	4.00000000000000000000	4.00000000000000000000	4.00000000000000000000	4.00000000000000000000	4.00000000000000000000	4.00000000000000000000	4.00000000000000000000
97.00000000000000000000	0.00000000000000000000	4416.41015625000000000000	4233.84619140625000000000	4237.43603515625000000000	4277.43603515625000000000	4444.61523437500000000000	4333.33300781250000000000	4247.17919921875000000000	4304.10253906250000000000	4411.79492187500000000000	4516.92285156250000000000	4485.12792968750000000000	4601.02539062500000000000	4258.46142578125000000000	4305.64111328125000000000	2988.00000000000000000000	10245.00000000000000000000	10230.00000000000000000000	0.00000000000000000000	0.00000000000000000000	0.00000000000000000000	1722.00000000000000000000	49.00000000000000000000	4.00000000000000000000	4.00000000000000000000	4.00000000000000000000	4.00000000000000000000	4.00000000000000000000	4.00000000000000000000	4.00000000000000000000	4.00000000000000000000	4.00000000000000000000	4.00000000000000000000	4.00000000000000000000	4.00000000000000000000	4.00000000000000000000	4.00000000000000000000	4.00000000000000000000	4.00000000000000000000
98.00000000000000000000	0.00000000000000000000	4444.10253906250000000000	4274.35888671875000000000	4235.38427734375000000000	4294.87158203125000000000	4481.02539062500000000000	4353.33300781250000000000	4258.97412109375000000000	4294.87158203125000000000	4415.89746093750000000000	4527.17919921875000000000	4481.02539062500000000000	4598.97412109375000000000	4277.43603515625000000000	4314.35888671875000000000	3565.00000000000000000000	10245.00000000000000000000	10230.00000000000000000000	0.00000000000000000000	0.00000000000000000000	0.00000000000000000000	1722.00000000000000000000	56.00000000000000000000	4.00000000000000000000	4.00000000000000000000	4.00000000000000000000	4.00000000000000000000	4.00000000000000000000	4.00000000000000000000	4.00000000000000000000	4.00000000000000000000	4.00000000000000000000	4.00000000000000000000	4.00000000000000000000	4.00000000000000000000	4.00000000000000000000	4.00000000000000000000	4.00000000000000000000	4.00000000000000000000
99.00000000000000000000	0.00000000000000000000	4435.38427734375000000000	4246.15380859375000000000	4240.51269531250000000000	4275.38427734375000000000	4454.35888671875000000000	4327.69238281250000000000	4243.58984375000000000000	4263.07666015625000000000	4385.64111328125000000000	4503.07666015625000000000	4453.84619140625000000000	4577.94873046875000000000	4267.17919921875000000000	4304.61523437500000000000	2903.00000000000000000000	10245.00000000000000000000	10232.00000000000000000000	0.00000000000000000000	0.00000000000000000000	0.00000000000000000000	1722.00000000000000000000	64.00000000000000000000	4.00000000000000000000	4.00000000000000000000	4.00000000000000000000	4.00000000000000000000	4.00000000000000000000	4.00000000000000000000	4.00000000000000000000	4.00000000000000000000	4.00000000000000000000	4.00000000000000000000	4.00000000000000000000	4.00000000000000000000	4.00000000000000000000	4.00000000000000000000	4.00000000000000000000	4.00000000000000000000
100.00000000000000000000	0.00000000000000000000	4462.05126953125000000000	4264.10253906250000000000	4248.71777343750000000000	4296.92285156250000000000	4461.02539062500000000000	4344.61523437500000000000	4264.61523437500000000000	4300.51269531250000000000	4417.43554687500000000000	4527.17919921875000000000	4515.38427734375000000000	4625.64111328125000000000	4331.79492187500000000000	4351.79492187500000000000	3444.00000000000000000000	10245.00000000000000000000	10232.00000000000000000000	0.00000000000000000000	0.00000000000000000000	0.00000000000000000000	1722.00000000000000000000	71.00000000000000000000	4.00000000000000000000	4.00000000000000000000	4.00000000000000000000	4.00000000000000000000	4.00000000000000000000	4.00000000000000000000	4.00000000000000000000	4.00000000000000000000	4.00000000000000000000	4.00000000000000000000	4.00000000000000000000	4.00000000000000000000	4.00000000000000000000	4.00000000000000000000	4.00000000000000000000	4.00000000000000000000
101.00000000000000000000	0.00000000000000000000	4446.15380859375000000000	4240.00000000000000000000	4249.23046875000000000000	4281.02539062500000000000	4427.17919921875000000000	4312.30761718750000000000	4237.94873046875000000000	4284.10253906250000000000	4399.48730468750000000000	4512.30761718750000000000	4498.97412109375000000000	4624.61523437500000000000	4315.38427734375000000000	4345.64111328125000000000	2988.00000000000000000000	10250.00000000000000000000	10233.00000000000000000000	0.00000000000000000000	0.00000000000000000000	0.00000000000000000000	1722.00000000000000000000	79.00000000000000000000	4.00000000000000000000	4.00000000000000000000	4.00000000000000000000	4.00000000000000000000	4.00000000000000000000	4.00000000000000000000	4.00000000000000000000	4.00000000000000000000	4.00000000000000000000	4.00000000000000000000	4.00000000000000000000	4.00000000000000000000	4.00000000000000000000	4.00000000000000000000	4.00000000000000000000	4.00000000000000000000
102.00000000000000000000	0.00000000000000000000	4449.23046875000000000000	4240.51269531250000000000	4249.74365234375000000000	4270.76904296875000000000	4456.92285156250000000000	4331.28173828125000000000	4251.28173828125000000000	4283.58984375000000000000	4408.71777343750000000000	4508.20507812500000000000	4473.84619140625000000000	4619.48730468750000000000	4291.79492187500000000000	4336.41015625000000000000	3565.00000000000000000000	10250.00000000000000000000	10233.00000000000000000000	0.00000000000000000000	0.00000000000000000000	0.00000000000000000000	1722.00000000000000000000	88.00000000000000000000	4.00000000000000000000	4.00000000000000000000	4.00000000000000000000	4.00000000000000000000	4.00000000000000000000	4.00000000000000000000	4.00000000000000000000	4.00000000000000000000	4.00000000000000000000	4.00000000000000000000	4.00000000000000000000	4.00000000000000000000	4.00000000000000000000	4.00000000000000000000	4.00000000000000000000	4.00000000000000000000
103.00000000000000000000	0.00000000000000000000	4452.82031250000000000000	4241.02539062500000000000	4234.87158203125000000000	4266.15380859375000000000	4485.12792968750000000000	4363.07666015625000000000	4277.94873046875000000000	4303.07666015625000000000	4438.46142578125000000000	4530.25634765625000000000	4477.94873046875000000000	4625.12792968750000000000	4291.28173828125000000000	4342.05126953125000000000	2903.00000000000000000000	10252.00000000000000000000	10231.00000000000000000000	0.00000000000000000000	0.00000000000000000000	0.00000000000000000000	1722.00000000000000000000	96.00000000000000000000	4.00000000000000000000	4.00000000000000000000	4.00000000000000000000	4.00000000000000000000	4.00000000000000000000	4.00000000000000000000	4.00000000000000000000	4.00000000000000000000	4.00000000000000000000	4.00000000000000000000	4.00000000000000000000	4.00000000000000000000	4.00000000000000000000	4.00000000000000000000	4.00000000000000000000	4.00000000000000000000
104.00000000000000000000	0.00000000000000000000	4418.97412109375000000000	4201.02539062500000000000	4230.25634765625000000000	4242.05126953125000000000	4440.51269531250000000000	4335.38427734375000000000	4261.53857421875000000000	4274.35888671875000000000	4412.30761718750000000000	4511.79492187500000000000	4452.82031250000000000000	4602.05126953125000000000	4260.00000000000000000000	4319.48730468750000000000	3444.00000000000000000000	10252.00000000000000000000	10231.00000000000000000000	0.00000000000000000000	0.00000000000000000000	0.00000000000000000000	1722.00000000000000000000	104.00000000000000000000	4.00000000000000000000	4.00000000000000000000	4.00000000000000000000	4.00000000000000000000	4.00000000000000000000	4.00000000000000000000	4.00000000000000000000	4.00000000000000000000	4.00000000000000000000	4.00000000000000000000	4.00000000000000000000	4.00000000000000000000	4.00000000000000000000	4.00000000000000000000	4.00000000000000000000	4.00000000000000000000
105.00000000000000000000	0.00000000000000000000	4450.25634765625000000000	4246.66650390625000000000	4235.89746093750000000000	4277.94873046875000000000	4484.10253906250000000000	4372.30761718750000000000	4290.25634765625000000000	4286.15380859375000000000	4435.89746093750000000000	4529.74365234375000000000	4490.25634765625000000000	4620.51269531250000000000	4302.05126953125000000000	4339.48730468750000000000	2988.00000000000000000000	10251.00000000000000000000	10229.00000000000000000000	0.00000000000000000000	0.00000000000000000000	0.00000000000000000000	1722.00000000000000000000	113.00000000000000000000	4.00000000000000000000	4.00000000000000000000	4.00000000000000000000	4.00000000000000000000	4.00000000000000000000	4.00000000000000000000	4.00000000000000000000	4.00000000000000000000	4.00000000000000000000	4.00000000000000000000	4.00000000000000000000	4.00000000000000000000	4.00000000000000000000	4.00000000000000000000	4.00000000000000000000	4.00000000000000000000
106.00000000000000000000	0.00000000000000000000	4452.30761718750000000000	4240.51269531250000000000	4234.35888671875000000000	4278.46142578125000000000	4477.94873046875000000000	4363.58984375000000000000	4277.43603515625000000000	4256.92285156250000000000	4404.10253906250000000000	4513.33300781250000000000	4472.30761718750000000000	4596.41015625000000000000	4293.33300781250000000000	4328.71777343750000000000	3565.00000000000000000000	10251.00000000000000000000	10229.00000000000000000000	0.00000000000000000000	0.00000000000000000000	0.00000000000000000000	1722.00000000000000000000	121.00000000000000000000	4.00000000000000000000	4.00000000000000000000	4.00000000000000000000	4.00000000000000000000	4.00000000000000000000	4.00000000000000000000	4.00000000000000000000	4.00000000000000000000	4.00000000000000000000	4.00000000000000000000	4.00000000000000000000	4.00000000000000000000	4.00000000000000000000	4.00000000000000000000	4.00000000000000000000	4.00000000000000000000
107.00000000000000000000	0.00000000000000000000	4446.15380859375000000000	4230.76904296875000000000	4241.02539062500000000000	4283.58984375000000000000	4462.56396484375000000000	4354.35888671875000000000	4273.33300781250000000000	4253.84619140625000000000	4392.82031250000000000000	4507.17919921875000000000	4482.56396484375000000000	4603.07666015625000000000	4294.35888671875000000000	4338.46142578125000000000	2903.00000000000000000000	10248.00000000000000000000	10227.00000000000000000000	0.00000000000000000000	0.00000000000000000000	0.00000000000000000000	1722.00000000000000000000	129.00000000000000000000	4.00000000000000000000	4.00000000000000000000	4.00000000000000000000	4.00000000000000000000	4.00000000000000000000	4.00000000000000000000	4.00000000000000000000	4.00000000000000000000	4.00000000000000000000	4.00000000000000000000	4.00000000000000000000	4.00000000000000000000	4.00000000000000000000	4.00000000000000000000	4.00000000000000000000	4.00000000000000000000
108.00000000000000000000	0.00000000000000000000	4454.87158203125000000000	4245.64111328125000000000	4242.56396484375000000000	4309.74365234375000000000	4476.92285156250000000000	4359.48730468750000000000	4281.53857421875000000000	4289.23046875000000000000	4428.20507812500000000000	4529.23046875000000000000	4538.46142578125000000000	4649.23046875000000000000	4326.66650390625000000000	4375.38427734375000000000	3444.00000000000000000000	10248.00000000000000000000	10227.00000000000000000000	0.00000000000000000000	0.00000000000000000000	0.00000000000000000000	1722.00000000000000000000	138.00000000000000000000	4.00000000000000000000	4.00000000000000000000	4.00000000000000000000	4.00000000000000000000	4.00000000000000000000	4.00000000000000000000	4.00000000000000000000	4.00000000000000000000	4.00000000000000000000	4.00000000000000000000	4.00000000000000000000	4.00000000000000000000	4.00000000000000000000	4.00000000000000000000	4.00000000000000000000	4.00000000000000000000
109.00000000000000000000	0.00000000000000000000	4435.38427734375000000000	4209.23046875000000000000	4243.07666015625000000000	4287.69238281250000000000	4445.12792968750000000000	4323.07666015625000000000	4254.35888671875000000000	4268.20507812500000000000	4399.48730468750000000000	4506.66650390625000000000	4509.23046875000000000000	4629.74365234375000000000	4295.89746093750000000000	4363.58984375000000000000	2988.00000000000000000000	10243.00000000000000000000	10224.00000000000000000000	0.00000000000000000000	0.00000000000000000000	0.00000000000000000000	1722.00000000000000000000	146.00000000000000000000	4.00000000000000000000	4.00000000000000000000	4.00000000000000000000	4.00000000000000000000	4.00000000000000000000	4.00000000000000000000	4.00000000000000000000	4.00000000000000000000	4.00000000000000000000	4.00000000000000000000	4.00000000000000000000	4.00000000000000000000	4.00000000000000000000	4.00000000000000000000	4.00000000000000000000	4.00000000000000000000
110.00000000000000000000	0.00000000000000000000	4456.92285156250000000000	4240.00000000000000000000	4242.56396484375000000000	4298.97412109375000000000	4482.56396484375000000000	4363.58984375000000000000	4292.82031250000000000000	4286.15380859375000000000	4424.61523437500000000000	4535.89746093750000000000	4520.00000000000000000000	4635.38427734375000000000	4315.89746093750000000000	4373.84619140625000000000	3565.00000000000000000000	10243.00000000000000000000	10224.00000000000000000000	0.00000000000000000000	0.00000000000000000000	0.00000000000000000000	1722.00000000000000000000	154.00000000000000000000	4.00000000000000000000	4.00000000000000000000	4.00000000000000000000	4.00000000000000000000	4.00000000000000000000	4.00000000000000000000	4.00000000000000000000	4.00000000000000000000	4.00000000000000000000	4.00000000000000000000	4.00000000000000000000	4.00000000000000000000	4.00000000000000000000	4.00000000000000000000	4.00000000000000000000	4.00000000000000000000
111.00000000000000000000	0.00000000000000000000	4440.51269531250000000000	4230.76904296875000000000	4229.74365234375000000000	4289.74365234375000000000	4474.35888671875000000000	4364.10253906250000000000	4298.46142578125000000000	4272.82031250000000000000	4423.07666015625000000000	4540.51269531250000000000	4498.46142578125000000000	4612.82031250000000000000	4284.61523437500000000000	4347.69238281250000000000	2903.00000000000000000000	10242.00000000000000000000	10223.00000000000000000000	0.00000000000000000000	0.00000000000000000000	0.00000000000000000000	1722.00000000000000000000	162.00000000000000000000	4.00000000000000000000	4.00000000000000000000	4.00000000000000000000	4.00000000000000000000	4.00000000000000000000	4.00000000000000000000	4.00000000000000000000	4.00000000000000000000	4.00000000000000000000	4.00000000000000000000	4.00000000000000000000	4.00000000000000000000	4.00000000000000000000	4.00000000000000000000	4.00000000000000000000	4.00000000000000000000
112.00000000000000000000	0.00000000000000000000	4433.33300781250000000000	4224.10253906250000000000	4229.74365234375000000000	4292.30761718750000000000	4455.89746093750000000000	4347.69238281250000000000	4284.10253906250000000000	4256.92285156250000000000	4403.58984375000000000000	4521.02539062500000000000	4479.48730468750000000000	4591.79492187500000000000	4261.02539062500000000000	4336.92285156250000000000	3444.00000000000000000000	10242.00000000000000000000	10223.00000000000000000000	0.00000000000000000000	0.00000000000000000000	0.00000000000000000000	1722.00000000000000000000	169.00000000000000000000	4.00000000000000000000	4.00000000000000000000	4.00000000000000000000	4.00000000000000000000	4.00000000000000000000	4.00000000000000000000	4.00000000000000000000	4.00000000000000000000	4.00000000000000000000	4.00000000000000000000	4.00000000000000000000	4.00000000000000000000	4.00000000000000000000	4.00000000000000000000	4.00000000000000000000	4.00000000000000000000
113.00000000000000000000	0.00000000000000000000	4464.61523437500000000000	4256.92285156250000000000	4234.35888671875000000000	4322.56396484375000000000	4476.41015625000000000000	4359.48730468750000000000	4287.17919921875000000000	4260.00000000000000000000	4403.58984375000000000000	4518.97412109375000000000	4500.51269531250000000000	4604.61523437500000000000	4298.97412109375000000000	4367.69238281250000000000	2988.00000000000000000000	10240.00000000000000000000	10223.00000000000000000000	0.00000000000000000000	0.00000000000000000000	0.00000000000000000000	1722.00000000000000000000	176.00000000000000000000	4.00000000000000000000	4.00000000000000000000	4.00000000000000000000	4.00000000000000000000	4.00000000000000000000	4.00000000000000000000	4.00000000000000000000	4.00000000000000000000	4.00000000000000000000	4.00000000000000000000	4.00000000000000000000	4.00000000000000000000	4.00000000000000000000	4.00000000000000000000	4.00000000000000000000	4.00000000000000000000
114.00000000000000000000	0.00000000000000000000	4449.74365234375000000000	4225.64111328125000000000	4240.51269531250000000000	4302.05126953125000000000	4440.00000000000000000000	4331.79492187500000000000	4267.69238281250000000000	4224.61523437500000000000	4362.05126953125000000000	4489.74365234375000000000	4477.94873046875000000000	4586.15380859375000000000	4278.97412109375000000000	4357.43554687500000000000	3565.00000000000000000000	10240.00000000000000000000	10223.00000000000000000000	0.00000000000000000000	0.00000000000000000000	0.00000000000000000000	1722.00000000000000000000	184.00000000000000000000	4.00000000000000000000	4.00000000000000000000	4.00000000000000000000	4.00000000000000000000	4.00000000000000000000	4.00000000000000000000	4.00000000000000000000	4.00000000000000000000	4.00000000000000000000	4.00000000000000000000	4.00000000000000000000	4.00000000000000000000	4.00000000000000000000	4.00000000000000000000	4.00000000000000000000	4.00000000000000000000
115.00000000000000000000	0.00000000000000000000	4456.92285156250000000000	4236.92285156250000000000	4241.02539062500000000000	4311.79492187500000000000	4456.92285156250000000000	4358.97412109375000000000	4296.92285156250000000000	4267.17919921875000000000	4406.66650390625000000000	4524.61523437500000000000	4529.23046875000000000000	4620.51269531250000000000	4310.76904296875000000000	4384.61523437500000000000	2903.00000000000000000000	10240.00000000000000000000	10225.00000000000000000000	0.00000000000000000000	0.00000000000000000000	0.00000000000000000000	1722.00000000000000000000	191.00000000000000000000	4.00000000000000000000	4.00000000000000000000	4.00000000000000000000	4.00000000000000000000	4.00000000000000000000	4.00000000000000000000	4.00000000000000000000	4.00000000000000000000	4.00000000000000000000	4.00000000000000000000	4.00000000000000000000	4.00000000000000000000	4.00000000000000000000	4.00000000000000000000	4.00000000000000000000	4.00000000000000000000
116.00000000000000000000	0.00000000000000000000	4423.07666015625000000000	4191.28173828125000000000	4227.17919921875000000000	4287.69238281250000000000	4430.76904296875000000000	4334.87158203125000000000	4281.02539062500000000000	4271.79492187500000000000	4412.30761718750000000000	4521.53857421875000000000	4525.12792968750000000000	4616.41015625000000000000	4291.79492187500000000000	4375.89746093750000000000	3444.00000000000000000000	10240.00000000000000000000	10225.00000000000000000000	0.00000000000000000000	0.00000000000000000000	0.00000000000000000000	1722.00000000000000000000	199.00000000000000000000	4.00000000000000000000	4.00000000000000000000	4.00000000000000000000	4.00000000000000000000	4.00000000000000000000	4.00000000000000000000	4.00000000000000000000	4.00000000000000000000	4.00000000000000000000	4.00000000000000000000	4.00000000000000000000	4.00000000000000000000	4.00000000000000000000	4.00000000000000000000	4.00000000000000000000	4.00000000000000000000
117.00000000000000000000	0.00000000000000000000	4394.87158203125000000000	4157.43603515625000000000	4227.17919921875000000000	4262.56396484375000000000	4406.66650390625000000000	4318.46142578125000000000	4276.41015625000000000000	4236.92285156250000000000	4376.41015625000000000000	4490.76904296875000000000	4475.89746093750000000000	4578.97412109375000000000	4246.66650390625000000000	4343.07666015625000000000	2988.00000000000000000000	10240.00000000000000000000	10225.00000000000000000000	0.00000000000000000000	0.00000000000000000000	0.00000000000000000000	1722.00000000000000000000	206.00000000000000000000	4.00000000000000000000	4.00000000000000000000	4.00000000000000000000	4.00000000000000000000	4.00000000000000000000	4.00000000000000000000	4.00000000000000000000	4.00000000000000000000	4.00000000000000000000	4.00000000000000000000	4.00000000000000000000	4.00000000000000000000	4.00000000000000000000	4.00000000000000000000	4.00000000000000000000	4.00000000000000000000
118.00000000000000000000	0.00000000000000000000	4427.17919921875000000000	4218.46142578125000000000	4225.64111328125000000000	4291.79492187500000000000	4457.43554687500000000000	4369.23046875000000000000	4319.48730468750000000000	4252.30761718750000000000	4399.48730468750000000000	4517.43554687500000000000	4489.74365234375000000000	4584.61523437500000000000	4262.56396484375000000000	4350.76904296875000000000	3565.00000000000000000000	10240.00000000000000000000	10225.00000000000000000000	0.00000000000000000000	0.00000000000000000000	0.00000000000000000000	1722.00000000000000000000	214.00000000000000000000	4.00000000000000000000	4.00000000000000000000	4.00000000000000000000	4.00000000000000000000	4.00000000000000000000	4.00000000000000000000	4.00000000000000000000	4.00000000000000000000	4.00000000000000000000	4.00000000000000000000	4.00000000000000000000	4.00000000000000000000	4.00000000000000000000	4.00000000000000000000	4.00000000000000000000	4.00000000000000000000
119.00000000000000000000	0.00000000000000000000	4416.92285156250000000000	4205.64111328125000000000	4225.64111328125000000000	4275.89746093750000000000	4433.84619140625000000000	4340.00000000000000000000	4288.71777343750000000000	4223.58984375000000000000	4367.69238281250000000000	4496.41015625000000000000	4459.48730468750000000000	4560.00000000000000000000	4227.69238281250000000000	4331.28173828125000000000	2903.00000000000000000000	10242.00000000000000000000	10227.00000000000000000000	0.00000000000000000000	0.00000000000000000000	0.00000000000000000000	1722.00000000000000000000	223.00000000000000000000	4.00000000000000000000	4.00000000000000000000	4.00000000000000000000	4.00000000000000000000	4.00000000000000000000	4.00000000000000000000	4.00000000000000000000	4.00000000000000000000	4.00000000000000000000	4.00000000000000000000	4.00000000000000000000	4.00000000000000000000	4.00000000000000000000	4.00000000000000000000	4.00000000000000000000	4.00000000000000000000
120.00000000000000000000	0.00000000000000000000	4435.38427734375000000000	4218.97412109375000000000	4235.38427734375000000000	4296.92285156250000000000	4438.97412109375000000000	4337.43603515625000000000	4286.66650390625000000000	4226.66650390625000000000	4372.82031250000000000000	4493.33300781250000000000	4484.61523437500000000000	4576.41015625000000000000	4257.43603515625000000000	4362.56396484375000000000	3444.00000000000000000000	10242.00000000000000000000	10227.00000000000000000000	0.00000000000000000000	0.00000000000000000000	0.00000000000000000000	1722.00000000000000000000	231.00000000000000000000	4.00000000000000000000	4.00000000000000000000	4.00000000000000000000	4.00000000000000000000	4.00000000000000000000	4.00000000000000000000	4.00000000000000000000	4.00000000000000000000	4.00000000000000000000	4.00000000000000000000	4.00000000000000000000	4.00000000000000000000	4.00000000000000000000	4.00000000000000000000	4.00000000000000000000	4.00000000000000000000
121.00000000000000000000	0.00000000000000000000	4441.53857421875000000000	4224.10253906250000000000	4235.89746093750000000000	4315.38427734375000000000	4428.71777343750000000000	4329.74365234375000000000	4280.51269531250000000000	4219.48730468750000000000	4361.02539062500000000000	4484.61523437500000000000	4493.84619140625000000000	4577.94873046875000000000	4270.76904296875000000000	4382.56396484375000000000	2988.00000000000000000000	10247.00000000000000000000	10228.00000000000000000000	0.00000000000000000000	0.00000000000000000000	0.00000000000000000000	1722.00000000000000000000	239.00000000000000000000	4.00000000000000000000	4.00000000000000000000	4.00000000000000000000	4.00000000000000000000	4.00000000000000000000	4.00000000000000000000	4.00000000000000000000	4.00000000000000000000	4.00000000000000000000	4.00000000000000000000	4.00000000000000000000	4.00000000000000000000	4.00000000000000000000	4.00000000000000000000	4.00000000000000000000	4.00000000000000000000
122.00000000000000000000	0.00000000000000000000	4429.74365234375000000000	4207.17919921875000000000	4237.43603515625000000000	4305.12792968750000000000	4408.71777343750000000000	4312.82031250000000000000	4267.69238281250000000000	4206.15380859375000000000	4335.89746093750000000000	4466.66650390625000000000	4469.74365234375000000000	4563.07666015625000000000	4243.07666015625000000000	4368.71777343750000000000	3565.00000000000000000000	10247.00000000000000000000	10228.00000000000000000000	0.00000000000000000000	0.00000000000000000000	0.00000000000000000000	1722.00000000000000000000	248.00000000000000000000	4.00000000000000000000	4.00000000000000000000	4.00000000000000000000	4.00000000000000000000	4.00000000000000000000	4.00000000000000000000	4.00000000000000000000	4.00000000000000000000	4.00000000000000000000	4.00000000000000000000	4.00000000000000000000	4.00000000000000000000	4.00000000000000000000	4.00000000000000000000	4.00000000000000000000	4.00000000000000000000
123.00000000000000000000	0.00000000000000000000	4442.56396484375000000000	4225.12792968750000000000	4233.84619140625000000000	4317.94873046875000000000	4434.35888671875000000000	4336.41015625000000000000	4290.25634765625000000000	4245.12792968750000000000	4380.00000000000000000000	4498.97412109375000000000	4506.15380859375000000000	4598.46142578125000000000	4269.74365234375000000000	4391.28173828125000000000	2903.00000000000000000000	10247.00000000000000000000	10227.00000000000000000000	0.00000000000000000000	0.00000000000000000000	0.00000000000000000000	1722.00000000000000000000	256.00000000000000000000	4.00000000000000000000	4.00000000000000000000	4.00000000000000000000	4.00000000000000000000	4.00000000000000000000	4.00000000000000000000	4.00000000000000000000	4.00000000000000000000	4.00000000000000000000	4.00000000000000000000	4.00000000000000000000	4.00000000000000000000	4.00000000000000000000	4.00000000000000000000	4.00000000000000000000	4.00000000000000000000
124.00000000000000000000	0.00000000000000000000	4412.30761718750000000000	4187.69238281250000000000	4231.28173828125000000000	4290.76904296875000000000	4394.87158203125000000000	4302.56396484375000000000	4266.66650390625000000000	4227.17919921875000000000	4356.41015625000000000000	4483.58984375000000000000	4484.10253906250000000000	4584.61523437500000000000	4233.33300781250000000000	4379.48730468750000000000	3444.00000000000000000000	10247.00000000000000000000	10227.00000000000000000000	0.00000000000000000000	0.00000000000000000000	0.00000000000000000000	1722.00000000000000000000	263.00000000000000000000	4.00000000000000000000	4.00000000000000000000	4.00000000000000000000	4.00000000000000000000	4.00000000000000000000	4.00000000000000000000	4.00000000000000000000	4.00000000000000000000	4.00000000000000000000	4.00000000000000000000	4.00000000000000000000	4.00000000000000000000	4.00000000000000000000	4.00000000000000000000	4.00000000000000000000	4.00000000000000000000
125.00000000000000000000	0.00000000000000000000	4431.79492187500000000000	4218.97412109375000000000	4233.33300781250000000000	4306.15380859375000000000	4422.56396484375000000000	4329.23046875000000000000	4288.20507812500000000000	4230.76904296875000000000	4353.33300781250000000000	4485.12792968750000000000	4491.28173828125000000000	4585.12792968750000000000	4234.35888671875000000000	4385.12792968750000000000	2988.00000000000000000000	10249.00000000000000000000	10226.00000000000000000000	0.00000000000000000000	0.00000000000000000000	0.00000000000000000000	1722.00000000000000000000	271.00000000000000000000	4.00000000000000000000	4.00000000000000000000	4.00000000000000000000	4.00000000000000000000	4.00000000000000000000	4.00000000000000000000	4.00000000000000000000	4.00000000000000000000	4.00000000000000000000	4.00000000000000000000	4.00000000000000000000	4.00000000000000000000	4.00000000000000000000	4.00000000000000000000	4.00000000000000000000	4.00000000000000000000
126.00000000000000000000	0.00000000000000000000	4449.23046875000000000000	4236.41015625000000000000	4224.61523437500000000000	4316.92285156250000000000	4434.87158203125000000000	4349.23046875000000000000	4304.61523437500000000000	4218.46142578125000000000	4350.76904296875000000000	4486.15380859375000000000	4487.17919921875000000000	4569.23046875000000000000	4235.89746093750000000000	4378.46142578125000000000	3565.00000000000000000000	10249.00000000000000000000	10226.00000000000000000000	0.00000000000000000000	0.00000000000000000000	0.00000000000000000000	1722.00000000000000000000	279.00000000000000000000	4.00000000000000000000	4.00000000000000000000	4.00000000000000000000	4.00000000000000000000	4.00000000000000000000	4.00000000000000000000	4.00000000000000000000	4.00000000000000000000	4.00000000000000000000	4.00000000000000000000	4.00000000000000000000	4.00000000000000000000	4.00000000000000000000	4.00000000000000000000	4.00000000000000000000	4.00000000000000000000
127.00000000000000000000	0.00000000000000000000	4426.66650390625000000000	4194.35888671875000000000	4228.71777343750000000000	4295.38427734375000000000	4377.43554687500000000000	4318.46142578125000000000	4284.10253906250000000000	4185.12792968750000000000	4318.46142578125000000000	4464.61523437500000000000	4461.53857421875000000000	4544.61523437500000000000	4210.76904296875000000000	4367.69238281250000000000	51.00000000000000000000	10249.00000000000000000000	10227.00000000000000000000	0.00000000000000000000	0.00000000000000000000	0.00000000000000000000	1722.00000000000000000000	287.00000000000000000000	4.00000000000000000000	4.00000000000000000000	4.00000000000000000000	4.00000000000000000000	4.00000000000000000000	4.00000000000000000000	4.00000000000000000000	4.00000000000000000000	4.00000000000000000000	4.00000000000000000000	4.00000000000000000000	4.00000000000000000000	4.00000000000000000000	4.00000000000000000000	4.00000000000000000000	4.00000000000000000000
0.00000000000000000000	0.00000000000000000000	4435.89746093750000000000	4205.12792968750000000000	4230.25634765625000000000	4318.46142578125000000000	4385.64111328125000000000	4324.10253906250000000000	4286.15380859375000000000	4216.41015625000000000000	4337.94873046875000000000	4481.02539062500000000000	4511.28173828125000000000	4580.51269531250000000000	4248.71777343750000000000	4407.17919921875000000000	1645.00000000000000000000	10249.00000000000000000000	10227.00000000000000000000	0.00000000000000000000	0.00000000000000000000	0.00000000000000000000	1722.00000000000000000000	295.00000000000000000000	4.00000000000000000000	4.00000000000000000000	4.00000000000000000000	4.00000000000000000000	4.00000000000000000000	4.00000000000000000000	4.00000000000000000000	4.00000000000000000000	4.00000000000000000000	4.00000000000000000000	4.00000000000000000000	4.00000000000000000000	4.00000000000000000000	4.00000000000000000000	4.00000000000000000000	4.00000000000000000000
1.00000000000000000000	0.00000000000000000000	4402.05126953125000000000	4166.66650390625000000000	4220.51269531250000000000	4295.38427734375000000000	4366.66650390625000000000	4283.58984375000000000000	4249.74365234375000000000	4195.38427734375000000000	4304.61523437500000000000	4448.20507812500000000000	4482.56396484375000000000	4557.43554687500000000000	4211.79492187500000000000	4388.20507812500000000000	2676.00000000000000000000	10247.00000000000000000000	10226.00000000000000000000	0.00000000000000000000	0.00000000000000000000	0.00000000000000000000	1722.00000000000000000000	302.00000000000000000000	4.00000000000000000000	4.00000000000000000000	4.00000000000000000000	4.00000000000000000000	4.00000000000000000000	4.00000000000000000000	4.00000000000000000000	4.00000000000000000000	4.00000000000000000000	4.00000000000000000000	4.00000000000000000000	4.00000000000000000000	4.00000000000000000000	4.00000000000000000000	4.00000000000000000000	4.00000000000000000000
2.00000000000000000000	0.00000000000000000000	4390.25634765625000000000	4163.07666015625000000000	4219.48730468750000000000	4283.07666015625000000000	4378.46142578125000000000	4295.89746093750000000000	4264.10253906250000000000	4200.00000000000000000000	4315.38427734375000000000	4449.23046875000000000000	4463.58984375000000000000	4545.64111328125000000000	4194.35888671875000000000	4376.92285156250000000000	2919.00000000000000000000	10247.00000000000000000000	10226.00000000000000000000	0.00000000000000000000	0.00000000000000000000	0.00000000000000000000	1722.00000000000000000000	309.00000000000000000000	4.00000000000000000000	4.00000000000000000000	4.00000000000000000000	4.00000000000000000000	4.00000000000000000000	4.00000000000000000000	4.00000000000000000000	4.00000000000000000000	4.00000000000000000000	4.00000000000000000000	4.00000000000000000000	4.00000000000000000000	4.00000000000000000000	4.00000000000000000000	4.00000000000000000000	4.00000000000000000000
3.00000000000000000000	0.00000000000000000000	4384.61523437500000000000	4164.61523437500000000000	4211.79492187500000000000	4278.97412109375000000000	4365.64111328125000000000	4308.71777343750000000000	4279.48730468750000000000	4213.84619140625000000000	4332.30761718750000000000	4465.12792968750000000000	4460.00000000000000000000	4541.02539062500000000000	4183.07666015625000000000	4369.23046875000000000000	3460.00000000000000000000	10245.00000000000000000000	10225.00000000000000000000	0.00000000000000000000	0.00000000000000000000	0.00000000000000000000	1722.00000000000000000000	318.00000000000000000000	4.00000000000000000000	4.00000000000000000000	4.00000000000000000000	4.00000000000000000000	4.00000000000000000000	4.00000000000000000000	4.00000000000000000000	4.00000000000000000000	4.00000000000000000000	4.00000000000000000000	4.00000000000000000000	4.00000000000000000000	4.00000000000000000000	4.00000000000000000000	4.00000000000000000000	4.00000000000000000000
4.00000000000000000000	0.00000000000000000000	4366.15380859375000000000	4137.94873046875000000000	4211.28173828125000000000	4260.51269531250000000000	4326.66650390625000000000	4282.56396484375000000000	4262.05126953125000000000	4185.64111328125000000000	4288.71777343750000000000	4434.35888671875000000000	4423.07666015625000000000	4509.23046875000000000000	4141.53857421875000000000	4341.53857421875000000000	3483.00000000000000000000	10245.00000000000000000000	10225.00000000000000000000	0.00000000000000000000	0.00000000000000000000	0.00000000000000000000	1722.00000000000000000000	325.00000000000000000000	4.00000000000000000000	4.00000000000000000000	4.00000000000000000000	4.00000000000000000000	4.00000000000000000000	4.00000000000000000000	4.00000000000000000000	4.00000000000000000000	4.00000000000000000000	4.00000000000000000000	4.00000000000000000000	4.00000000000000000000	4.00000000000000000000	4.00000000000000000000	4.00000000000000000000	4.00000000000000000000
5.00000000000000000000	0.00000000000000000000	4399.48730468750000000000	4183.07666015625000000000	4217.43603515625000000000	4290.25634765625000000000	4388.71777343750000000000	4322.05126953125000000000	4293.33300781250000000000	4201.53857421875000000000	4305.12792968750000000000	4452.30761718750000000000	4448.71777343750000000000	4527.17919921875000000000	4192.30761718750000000000	4364.10253906250000000000	3257.00000000000000000000	10244.00000000000000000000	10225.00000000000000000000	0.00000000000000000000	0.00000000000000000000	0.00000000000000000000	1722.00000000000000000000	333.00000000000000000000	4.00000000000000000000	4.00000000000000000000	4.00000000000000000000	4.00000000000000000000	4.00000000000000000000	4.00000000000000000000	4.00000000000000000000	4.00000000000000000000	4.00000000000000000000	4.00000000000000000000	4.00000000000000000000	4.00000000000000000000	4.00000000000000000000	4.00000000000000000000	4.00000000000000000000	4.00000000000000000000
6.00000000000000000000	0.00000000000000000000	4383.58984375000000000000	4158.46142578125000000000	4215.89746093750000000000	4274.35888671875000000000	4366.66650390625000000000	4300.00000000000000000000	4273.33300781250000000000	4170.25634765625000000000	4269.23046875000000000000	4436.92285156250000000000	4420.51269531250000000000	4498.97412109375000000000	4184.61523437500000000000	4349.74365234375000000000	2944.00000000000000000000	10244.00000000000000000000	10225.00000000000000000000	0.00000000000000000000	0.00000000000000000000	0.00000000000000000000	1722.00000000000000000000	341.00000000000000000000	4.00000000000000000000	4.00000000000000000000	4.00000000000000000000	4.00000000000000000000	4.00000000000000000000	4.00000000000000000000	4.00000000000000000000	4.00000000000000000000	4.00000000000000000000	4.00000000000000000000	4.00000000000000000000	4.00000000000000000000	4.00000000000000000000	4.00000000000000000000	4.00000000000000000000	4.00000000000000000000
7.00000000000000000000	0.00000000000000000000	4377.43554687500000000000	4146.66650390625000000000	4220.00000000000000000000	4276.92285156250000000000	4337.94873046875000000000	4291.28173828125000000000	4269.23046875000000000000	4174.35888671875000000000	4264.10253906250000000000	4427.69238281250000000000	4433.33300781250000000000	4502.05126953125000000000	4187.69238281250000000000	4364.10253906250000000000	2991.00000000000000000000	10244.00000000000000000000	10224.00000000000000000000	0.00000000000000000000	0.00000000000000000000	0.00000000000000000000	1722.00000000000000000000	350.00000000000000000000	4.00000000000000000000	4.00000000000000000000	4.00000000000000000000	4.00000000000000000000	4.00000000000000000000	4.00000000000000000000	4.00000000000000000000	4.00000000000000000000	4.00000000000000000000	4.00000000000000000000	4.00000000000000000000	4.00000000000000000000	4.00000000000000000000	4.00000000000000000000	4.00000000000000000000	4.00000000000000000000
8.00000000000000000000	0.00000000000000000000	4386.66650390625000000000	4155.38427734375000000000	4222.05126953125000000000	4296.41015625000000000000	4345.64111328125000000000	4296.92285156250000000000	4274.35888671875000000000	4207.17919921875000000000	4293.84619140625000000000	4440.00000000000000000000	4478.97412109375000000000	4540.51269531250000000000	4218.97412109375000000000	4399.48730468750000000000	3302.00000000000000000000	10244.00000000000000000000	10224.00000000000000000000	0.00000000000000000000	0.00000000000000000000	0.00000000000000000000	1722.00000000000000000000	357.00000000000000000000	4.00000000000000000000	4.00000000000000000000	4.00000000000000000000	4.00000000000000000000	4.00000000000000000000	4.00000000000000000000	4.00000000000000000000	4.00000000000000000000	4.00000000000000000000	4.00000000000000000000	4.00000000000000000000	4.00000000000000000000	4.00000000000000000000	4.00000000000000000000	4.00000000000000000000	4.00000000000000000000
9.00000000000000000000	0.00000000000000000000	4360.51269531250000000000	4115.89746093750000000000	4223.07666015625000000000	4267.69238281250000000000	4306.66650390625000000000	4259.48730468750000000000	4251.79492187500000000000	4185.12792968750000000000	4257.43603515625000000000	4418.97412109375000000000	4445.64111328125000000000	4520.00000000000000000000	4186.66650390625000000000	4378.97412109375000000000	2420.00000000000000000000	10244.00000000000000000000	10223.00000000000000000000	0.00000000000000000000	0.00000000000000000000	0.00000000000000000000	1722.00000000000000000000	365.00000000000000000000	4.00000000000000000000	4.00000000000000000000	4.00000000000000000000	4.00000000000000000000	4.00000000000000000000	4.00000000000000000000	4.00000000000000000000	4.00000000000000000000	4.00000000000000000000	4.00000000000000000000	4.00000000000000000000	4.00000000000000000000	4.00000000000000000000	4.00000000000000000000	4.00000000000000000000	4.00000000000000000000
10.00000000000000000000	0.00000000000000000000	4372.30761718750000000000	4145.12792968750000000000	4213.84619140625000000000	4273.84619140625000000000	4326.15380859375000000000	4291.79492187500000000000	4291.79492187500000000000	4208.20507812500000000000	4278.97412109375000000000	4448.71777343750000000000	4454.35888671875000000000	4519.48730468750000000000	4195.38427734375000000000	4381.02539062500000000000	3480.00000000000000000000	10244.00000000000000000000	10223.00000000000000000000	0.00000000000000000000	0.00000000000000000000	0.00000000000000000000	1722.00000000000000000000	374.00000000000000000000	4.00000000000000000000	4.00000000000000000000	4.00000000000000000000	4.00000000000000000000	4.00000000000000000000	4.00000000000000000000	4.00000000000000000000	4.00000000000000000000	4.00000000000000000000	4.00000000000000000000	4.00000000000000000000	4.00000000000000000000	4.00000000000000000000	4.00000000000000000000	4.00000000000000000000	4.00000000000000000000
11.00000000000000000000	0.00000000000000000000	4345.12792968750000000000	4126.15380859375000000000	4202.05126953125000000000	4250.76904296875000000000	4310.25634765625000000000	4283.58984375000000000000	4285.12792968750000000000	4195.38427734375000000000	4264.10253906250000000000	4440.00000000000000000000	4422.56396484375000000000	4492.82031250000000000000	4153.33300781250000000000	4352.82031250000000000000	2854.00000000000000000000	10245.00000000000000000000	10223.00000000000000000000	0.00000000000000000000	0.00000000000000000000	0.00000000000000000000	1722.00000000000000000000	382.00000000000000000000	4.00000000000000000000	4.00000000000000000000	4.00000000000000000000	4.00000000000000000000	4.00000000000000000000	4.00000000000000000000	4.00000000000000000000	4.00000000000000000000	4.00000000000000000000	4.00000000000000000000	4.00000000000000000000	4.00000000000000000000	4.00000000000000000000	4.00000000000000000000	4.00000000000000000000	4.00000000000000000000
12.00000000000000000000	0.00000000000000000000	4336.41015625000000000000	4119.48730468750000000000	4209.23046875000000000000	4244.61523437500000000000	4310.25634765625000000000	4276.92285156250000000000	4269.74365234375000000000	4179.48730468750000000000	4238.46142578125000000000	4413.33300781250000000000	4407.17919921875000000000	4480.00000000000000000000	4140.51269531250000000000	4345.12792968750000000000	3412.00000000000000000000	10245.00000000000000000000	10223.00000000000000000000	0.00000000000000000000	0.00000000000000000000	0.00000000000000000000	1722.00000000000000000000	389.00000000000000000000	4.00000000000000000000	4.00000000000000000000	4.00000000000000000000	4.00000000000000000000	4.00000000000000000000	4.00000000000000000000	4.00000000000000000000	4.00000000000000000000	4.00000000000000000000	4.00000000000000000000	4.00000000000000000000	4.00000000000000000000	4.00000000000000000000	4.00000000000000000000	4.00000000000000000000	4.00000000000000000000
13.00000000000000000000	0.00000000000000000000	4355.89746093750000000000	4141.53857421875000000000	4204.61523437500000000000	4266.15380859375000000000	4325.12792968750000000000	4285.64111328125000000000	4266.15380859375000000000	4173.33300781250000000000	4229.23046875000000000000	4403.07666015625000000000	4420.00000000000000000000	4476.92285156250000000000	4168.20507812500000000000	4359.48730468750000000000	3000.00000000000000000000	10245.00000000000000000000	10222.00000000000000000000	0.00000000000000000000	0.00000000000000000000	0.00000000000000000000	1722.00000000000000000000	397.00000000000000000000	4.00000000000000000000	4.00000000000000000000	4.00000000000000000000	4.00000000000000000000	4.00000000000000000000	4.00000000000000000000	4.00000000000000000000	4.00000000000000000000	4.00000000000000000000	4.00000000000000000000	4.00000000000000000000	4.00000000000000000000	4.00000000000000000000	4.00000000000000000000	4.00000000000000000000	4.00000000000000000000
14.00000000000000000000	0.00000000000000000000	4314.87158203125000000000	4087.17944335937500000000	4197.43603515625000000000	4235.38427734375000000000	4271.28173828125000000000	4240.51269531250000000000	4229.23046875000000000000	4127.69238281250000000000	4171.79492187500000000000	4361.02539062500000000000	4367.69238281250000000000	4431.28173828125000000000	4117.43603515625000000000	4321.53857421875000000000	3480.00000000000000000000	10245.00000000000000000000	10222.00000000000000000000	0.00000000000000000000	0.00000000000000000000	0.00000000000000000000	1722.00000000000000000000	404.00000000000000000000	4.00000000000000000000	4.00000000000000000000	4.00000000000000000000	4.00000000000000000000	4.00000000000000000000	4.00000000000000000000	4.00000000000000000000	4.00000000000000000000	4.00000000000000000000	4.00000000000000000000	4.00000000000000000000	4.00000000000000000000	4.00000000000000000000	4.00000000000000000000	4.00000000000000000000	4.00000000000000000000
15.00000000000000000000	0.00000000000000000000	4298.46142578125000000000	4083.58959960937500000000	4196.41015625000000000000	4232.82031250000000000000	4282.56396484375000000000	4250.76904296875000000000	4239.48730468750000000000	4157.43603515625000000000	4195.38427734375000000000	4377.94873046875000000000	4388.20507812500000000000	4450.25634765625000000000	4126.15380859375000000000	4329.23046875000000000000	2854.00000000000000000000	10244.00000000000000000000	10223.00000000000000000000	0.00000000000000000000	0.00000000000000000000	0.00000000000000000000	1722.00000000000000000000	412.00000000000000000000	4.00000000000000000000	4.00000000000000000000	4.00000000000000000000	4.00000000000000000000	4.00000000000000000000	4.00000000000000000000	4.00000000000000000000	4.00000000000000000000	4.00000000000000000000	4.00000000000000000000	4.00000000000000000000	4.00000000000000000000	4.00000000000000000000	4.00000000000000000000	4.00000000000000000000	4.00000000000000000000
16.00000000000000000000	0.00000000000000000000	4276.41015625000000000000	4062.56396484375000000000	4194.35888671875000000000	4217.43603515625000000000	4252.82031250000000000000	4225.64111328125000000000	4218.97412109375000000000	4163.07666015625000000000	4200.51269531250000000000	4373.33300781250000000000	4395.38427734375000000000	4447.17919921875000000000	4118.46142578125000000000	4328.71777343750000000000	0.00000000000000000000	10244.00000000000000000000	10223.00000000000000000000	0.00000000000000000000	0.00000000000000000000	0.00000000000000000000	1722.00000000000000000000	420.00000000000000000000	4.00000000000000000000	4.00000000000000000000	4.00000000000000000000	4.00000000000000000000	4.00000000000000000000	4.00000000000000000000	4.00000000000000000000	4.00000000000000000000	4.00000000000000000000	4.00000000000000000000	4.00000000000000000000	4.00000000000000000000	4.00000000000000000000	4.00000000000000000000	4.00000000000000000000	4.00000000000000000000
17.00000000000000000000	0.00000000000000000000	4281.02539062500000000000	4067.17944335937500000000	4202.56396484375000000000	4221.02539062500000000000	4238.46142578125000000000	4226.15380859375000000000	4224.61523437500000000000	4151.79492187500000000000	4192.82031250000000000000	4364.10253906250000000000	4389.23046875000000000000	4429.23046875000000000000	4112.30761718750000000000	4323.07666015625000000000	0.00000000000000000000	10244.00000000000000000000	10223.00000000000000000000	0.00000000000000000000	0.00000000000000000000	0.00000000000000000000	1722.00000000000000000000	427.00000000000000000000	4.00000000000000000000	4.00000000000000000000	4.00000000000000000000	4.00000000000000000000	4.00000000000000000000	4.00000000000000000000	4.00000000000000000000	4.00000000000000000000	4.00000000000000000000	4.00000000000000000000	4.00000000000000000000	4.00000000000000000000	4.00000000000000000000	4.00000000000000000000	4.00000000000000000000	4.00000000000000000000
18.00000000000000000000	0.00000000000000000000	4301.02539062500000000000	4105.64111328125000000000	4195.89746093750000000000	4240.00000000000000000000	4281.53857421875000000000	4270.25634765625000000000	4263.58984375000000000000	4164.10253906250000000000	4215.89746093750000000000	4392.30761718750000000000	4389.23046875000000000000	4428.71777343750000000000	4127.17919921875000000000	4321.02539062500000000000	0.00000000000000000000	10244.00000000000000000000	10223.00000000000000000000	0.00000000000000000000	0.00000000000000000000	0.00000000000000000000	1722.00000000000000000000	435.00000000000000000000	4.00000000000000000000	4.00000000000000000000	4.00000000000000000000	4.00000000000000000000	4.00000000000000000000	4.00000000000000000000	4.00000000000000000000	4.00000000000000000000	4.00000000000000000000	4.00000000000000000000	4.00000000000000000000	4.00000000000000000000	4.00000000000000000000	4.00000000000000000000	4.00000000000000000000	4.00000000000000000000
19.00000000000000000000	0.00000000000000000000	4267.69238281250000000000	4064.61523437500000000000	4190.25634765625000000000	4209.23046875000000000000	4229.74365234375000000000	4228.71777343750000000000	4231.79492187500000000000	4131.79492187500000000000	4180.00000000000000000000	4363.07666015625000000000	4330.25634765625000000000	4387.69238281250000000000	4076.92309570312500000000	4283.58984375000000000000	0.00000000000000000000	10244.00000000000000000000	10226.00000000000000000000	0.00000000000000000000	0.00000000000000000000	0.00000000000000000000	1722.00000000000000000000	444.00000000000000000000	4.00000000000000000000	4.00000000000000000000	4.00000000000000000000	4.00000000000000000000	4.00000000000000000000	4.00000000000000000000	4.00000000000000000000	4.00000000000000000000	4.00000000000000000000	4.00000000000000000000	4.00000000000000000000	4.00000000000000000000	4.00000000000000000000	4.00000000000000000000	4.00000000000000000000	4.00000000000000000000
20.00000000000000000000	0.00000000000000000000	4292.30761718750000000000	4086.66650390625000000000	4204.10253906250000000000	4241.02539062500000000000	4229.74365234375000000000	4232.30761718750000000000	4232.82031250000000000000	4150.25634765625000000000	4194.87158203125000000000	4363.07666015625000000000	4373.33300781250000000000	4410.25634765625000000000	4121.53857421875000000000	4321.02539062500000000000	0.00000000000000000000	10244.00000000000000000000	10226.00000000000000000000	0.00000000000000000000	0.00000000000000000000	0.00000000000000000000	1722.00000000000000000000	452.00000000000000000000	4.00000000000000000000	4.00000000000000000000	4.00000000000000000000	4.00000000000000000000	4.00000000000000000000	4.00000000000000000000	4.00000000000000000000	4.00000000000000000000	4.00000000000000000000	4.00000000000000000000	4.00000000000000000000	4.00000000000000000000	4.00000000000000000000	4.00000000000000000000	4.00000000000000000000	4.00000000000000000000
21.00000000000000000000	0.00000000000000000000	4297.43603515625000000000	4088.71777343750000000000	4206.15380859375000000000	4247.17919921875000000000	4232.30761718750000000000	4222.56396484375000000000	4213.33300781250000000000	4132.82031250000000000000	4178.97412109375000000000	4353.84619140625000000000	4390.25634765625000000000	4412.82031250000000000000	4143.58984375000000000000	4336.92285156250000000000	0.00000000000000000000	10245.00000000000000000000	10226.00000000000000000000	0.00000000000000000000	0.00000000000000000000	0.00000000000000000000	1722.00000000000000000000	461.00000000000000000000	4.00000000000000000000	4.00000000000000000000	4.00000000000000000000	4.00000000000000000000	4.00000000000000000000	4.00000000000000000000	4.00000000000000000000	4.00000000000000000000	4.00000000000000000000	4.00000000000000000000	4.00000000000000000000	4.00000000000000000000	4.00000000000000000000	4.00000000000000000000	4.00000000000000000000	4.00000000000000000000
22.00000000000000000000	0.00000000000000000000	4269.23046875000000000000	4064.61523437500000000000	4201.53857421875000000000	4214.87158203125000000000	4214.87158203125000000000	4199.48730468750000000000	4191.79492187500000000000	4108.71777343750000000000	4154.35888671875000000000	4333.33300781250000000000	4352.82031250000000000000	4390.25634765625000000000	4105.64111328125000000000	4314.87158203125000000000	0.00000000000000000000	10245.00000000000000000000	10226.00000000000000000000	0.00000000000000000000	0.00000000000000000000	0.00000000000000000000	1722.00000000000000000000	469.00000000000000000000	4.00000000000000000000	4.00000000000000000000	4.00000000000000000000	4.00000000000000000000	4.00000000000000000000	4.00000000000000000000	4.00000000000000000000	4.00000000000000000000	4.00000000000000000000	4.00000000000000000000	4.00000000000000000000	4.00000000000000000000	4.00000000000000000000	4.00000000000000000000	4.00000000000000000000	4.00000000000000000000
23.00000000000000000000	0.00000000000000000000	4265.64111328125000000000	4071.28198242187500000000	4193.33300781250000000000	4221.02539062500000000000	4224.10253906250000000000	4211.28173828125000000000	4211.79492187500000000000	4151.79492187500000000000	4198.46142578125000000000	4354.87158203125000000000	4372.30761718750000000000	4412.82031250000000000000	4113.84619140625000000000	4326.66650390625000000000	0.00000000000000000000	10246.00000000000000000000	10227.00000000000000000000	0.00000000000000000000	0.00000000000000000000	0.00000000000000000000	1722.00000000000000000000	477.00000000000000000000	4.00000000000000000000	4.00000000000000000000	4.00000000000000000000	4.00000000000000000000	4.00000000000000000000	4.00000000000000000000	4.00000000000000000000	4.00000000000000000000	4.00000000000000000000	4.00000000000000000000	4.00000000000000000000	4.00000000000000000000	4.00000000000000000000	4.00000000000000000000	4.00000000000000000000	4.00000000000000000000
24.00000000000000000000	0.00000000000000000000	4230.25634765625000000000	4023.07690429687500000000	4193.84619140625000000000	4199.48730468750000000000	4182.05126953125000000000	4180.00000000000000000000	4195.38427734375000000000	4130.76904296875000000000	4172.30761718750000000000	4323.58984375000000000000	4341.02539062500000000000	4389.23046875000000000000	4076.92309570312500000000	4304.10253906250000000000	0.00000000000000000000	10246.00000000000000000000	10227.00000000000000000000	0.00000000000000000000	0.00000000000000000000	0.00000000000000000000	1722.00000000000000000000	486.00000000000000000000	4.00000000000000000000	4.00000000000000000000	4.00000000000000000000	4.00000000000000000000	4.00000000000000000000	4.00000000000000000000	4.00000000000000000000	4.00000000000000000000	4.00000000000000000000	4.00000000000000000000	4.00000000000000000000	4.00000000000000000000	4.00000000000000000000	4.00000000000000000000	4.00000000000000000000	4.00000000000000000000
25.00000000000000000000	0.00000000000000000000	4247.69238281250000000000	4059.48706054687500000000	4197.43603515625000000000	4213.33300781250000000000	4215.89746093750000000000	4216.92285156250000000000	4220.51269531250000000000	4126.15380859375000000000	4173.33300781250000000000	4327.69238281250000000000	4338.97412109375000000000	4385.64111328125000000000	4086.15380859375000000000	4308.71777343750000000000	0.00000000000000000000	10247.00000000000000000000	10229.00000000000000000000	0.00000000000000000000	0.00000000000000000000	0.00000000000000000000	1722.00000000000000000000	493.00000000000000000000	4.00000000000000000000	4.00000000000000000000	4.00000000000000000000	4.00000000000000000000	4.00000000000000000000	4.00000000000000000000	4.00000000000000000000	4.00000000000000000000	4.00000000000000000000	4.00000000000000000000	4.00000000000000000000	4.00000000000000000000	4.00000000000000000000	4.00000000000000000000	4.00000000000000000000	4.00000000000000000000
26.00000000000000000000	0.00000000000000000000	4250.76904296875000000000	4080.00000000000000000000	4185.12792968750000000000	4212.82031250000000000000	4229.74365234375000000000	4227.69238281250000000000	4222.05126953125000000000	4111.79492187500000000000	4168.20507812500000000000	4332.30761718750000000000	4318.97412109375000000000	4367.17919921875000000000	4075.89721679687500000000	4294.87158203125000000000	0.00000000000000000000	10247.00000000000000000000	10229.00000000000000000000	0.00000000000000000000	0.00000000000000000000	0.00000000000000000000	1722.00000000000000000000	501.00000000000000000000	4.00000000000000000000	4.00000000000000000000	4.00000000000000000000	4.00000000000000000000	4.00000000000000000000	4.00000000000000000000	4.00000000000000000000	4.00000000000000000000	4.00000000000000000000	4.00000000000000000000	4.00000000000000000000	4.00000000000000000000	4.00000000000000000000	4.00000000000000000000	4.00000000000000000000	4.00000000000000000000
27.00000000000000000000	0.00000000000000000000	4222.56396484375000000000	4038.97436523437500000000	4187.17919921875000000000	4191.28173828125000000000	4198.97412109375000000000	4193.33300781250000000000	4200.00000000000000000000	4090.25634765625000000000	4142.56396484375000000000	4304.10253906250000000000	4293.33300781250000000000	4343.07666015625000000000	4055.38452148437500000000	4275.89746093750000000000	0.00000000000000000000	10248.00000000000000000000	10230.00000000000000000000	0.00000000000000000000	0.00000000000000000000	0.00000000000000000000	1722.00000000000000000000	508.00000000000000000000	4.00000000000000000000	4.00000000000000000000	4.00000000000000000000	4.00000000000000000000	4.00000000000000000000	4.00000000000000000000	4.00000000000000000000	4.00000000000000000000	4.00000000000000000000	4.00000000000000000000	4.00000000000000000000	4.00000000000000000000	4.00000000000000000000	4.00000000000000000000	4.00000000000000000000	4.00000000000000000000
28.00000000000000000000	0.00000000000000000000	4240.51269531250000000000	4052.30761718750000000000	4195.38427734375000000000	4217.43603515625000000000	4208.71777343750000000000	4200.51269531250000000000	4208.20507812500000000000	4120.00000000000000000000	4168.71777343750000000000	4313.33300781250000000000	4343.58984375000000000000	4376.41015625000000000000	4106.15380859375000000000	4312.30761718750000000000	0.00000000000000000000	10248.00000000000000000000	10230.00000000000000000000	0.00000000000000000000	0.00000000000000000000	0.00000000000000000000	1722.00000000000000000000	515.00000000000000000000	4.00000000000000000000	4.00000000000000000000	4.00000000000000000000	4.00000000000000000000	4.00000000000000000000	4.00000000000000000000	4.00000000000000000000	4.00000000000000000000	4.00000000000000000000	4.00000000000000000000	4.00000000000000000000	4.00000000000000000000	4.00000000000000000000	4.00000000000000000000	4.00000000000000000000	4.00000000000000000000
29.00000000000000000000	0.00000000000000000000	4224.61523437500000000000	4025.12817382812500000000	4195.38427734375000000000	4205.64111328125000000000	4162.05126953125000000000	4158.97412109375000000000	4167.17919921875000000000	4090.25634765625000000000	4128.20507812500000000000	4280.51269531250000000000	4320.51269531250000000000	4357.94873046875000000000	4082.05126953125000000000	4300.51269531250000000000	0.00000000000000000000	10247.00000000000000000000	10230.00000000000000000000	0.00000000000000000000	0.00000000000000000000	0.00000000000000000000	1722.00000000000000000000	523.00000000000000000000	4.00000000000000000000	4.00000000000000000000	4.00000000000000000000	4.00000000000000000000	4.00000000000000000000	4.00000000000000000000	4.00000000000000000000	4.00000000000000000000	4.00000000000000000000	4.00000000000000000000	4.00000000000000000000	4.00000000000000000000	4.00000000000000000000	4.00000000000000000000	4.00000000000000000000	4.00000000000000000000
30.00000000000000000000	0.00000000000000000000	4225.64111328125000000000	4034.35888671875000000000	4194.35888671875000000000	4203.58984375000000000000	4177.43603515625000000000	4173.84619140625000000000	4179.48730468750000000000	4100.51269531250000000000	4140.51269531250000000000	4286.66650390625000000000	4320.00000000000000000000	4356.41015625000000000000	4083.07690429687500000000	4299.48730468750000000000	0.00000000000000000000	10247.00000000000000000000	10230.00000000000000000000	0.00000000000000000000	0.00000000000000000000	0.00000000000000000000	1722.00000000000000000000	531.00000000000000000000	4.00000000000000000000	4.00000000000000000000	4.00000000000000000000	4.00000000000000000000	4.00000000000000000000	4.00000000000000000000	4.00000000000000000000	4.00000000000000000000	4.00000000000000000000	4.00000000000000000000	4.00000000000000000000	4.00000000000000000000	4.00000000000000000000	4.00000000000000000000	4.00000000000000000000	4.00000000000000000000
31.00000000000000000000	0.00000000000000000000	4213.84619140625000000000	4028.71777343750000000000	4185.64111328125000000000	4191.28173828125000000000	4170.76904296875000000000	4185.12792968750000000000	4197.43603515625000000000	4123.58984375000000000000	4173.33300781250000000000	4307.69238281250000000000	4324.10253906250000000000	4355.89746093750000000000	4079.48706054687500000000	4294.35888671875000000000	0.00000000000000000000	10246.00000000000000000000	10228.00000000000000000000	0.00000000000000000000	0.00000000000000000000	0.00000000000000000000	1722.00000000000000000000	539.00000000000000000000	4.00000000000000000000	4.00000000000000000000	4.00000000000000000000	4.00000000000000000000	4.00000000000000000000	4.00000000000000000000	4.00000000000000000000	4.00000000000000000000	4.00000000000000000000	4.00000000000000000000	4.00000000000000000000	4.00000000000000000000	4.00000000000000000000	4.00000000000000000000	4.00000000000000000000	4.00000000000000000000
32.00000000000000000000	0.00000000000000000000	4193.84619140625000000000	4006.15380859375000000000	4191.28173828125000000000	4177.94873046875000000000	4120.00000000000000000000	4160.51269531250000000000	4180.51269531250000000000	4100.51269531250000000000	4146.15380859375000000000	4285.64111328125000000000	4293.33300781250000000000	4332.82031250000000000000	4045.64086914062500000000	4271.79492187500000000000	0.00000000000000000000	10246.00000000000000000000	10228.00000000000000000000	0.00000000000000000000	0.00000000000000000000	0.00000000000000000000	1722.00000000000000000000	546.00000000000000000000	4.00000000000000000000	4.00000000000000000000	4.00000000000000000000	4.00000000000000000000	4.00000000000000000000	4.00000000000000000000	4.00000000000000000000	4.00000000000000000000	4.00000000000000000000	4.00000000000000000000	4.00000000000000000000	4.00000000000000000000	4.00000000000000000000	4.00000000000000000000	4.00000000000000000000	4.00000000000000000000
33.00000000000000000000	0.00000000000000000000	4234.35888671875000000000	4062.05126953125000000000	4194.87158203125000000000	4217.94873046875000000000	4174.87158203125000000000	4194.87158203125000000000	4194.87158203125000000000	4104.10253906250000000000	4152.82031250000000000000	4291.79492187500000000000	4310.76904296875000000000	4341.53857421875000000000	4084.10253906250000000000	4295.38427734375000000000	0.00000000000000000000	10245.00000000000000000000	10229.00000000000000000000	0.00000000000000000000	0.00000000000000000000	0.00000000000000000000	1722.00000000000000000000	554.00000000000000000000	4.00000000000000000000	4.00000000000000000000	4.00000000000000000000	4.00000000000000000000	4.00000000000000000000	4.00000000000000000000	4.00000000000000000000	4.00000000000000000000	4.00000000000000000000	4.00000000000000000000	4.00000000000000000000	4.00000000000000000000	4.00000000000000000000	4.00000000000000000000	4.00000000000000000000	4.00000000000000000000
34.00000000000000000000	0.00000000000000000000	4214.35888671875000000000	4037.43579101562500000000	4186.66650390625000000000	4193.84619140625000000000	4171.79492187500000000000	4167.69238281250000000000	4164.10253906250000000000	4066.15380859375000000000	4110.76904296875000000000	4258.46142578125000000000	4266.15380859375000000000	4296.41015625000000000000	4058.46142578125000000000	4273.33300781250000000000	0.00000000000000000000	10245.00000000000000000000	10229.00000000000000000000	0.00000000000000000000	0.00000000000000000000	0.00000000000000000000	1722.00000000000000000000	563.00000000000000000000	4.00000000000000000000	4.00000000000000000000	4.00000000000000000000	4.00000000000000000000	4.00000000000000000000	4.00000000000000000000	4.00000000000000000000	4.00000000000000000000	4.00000000000000000000	4.00000000000000000000	4.00000000000000000000	4.00000000000000000000	4.00000000000000000000	4.00000000000000000000	4.00000000000000000000	4.00000000000000000000
35.00000000000000000000	0.00000000000000000000	4195.38427734375000000000	4020.00000000000000000000	4186.15380859375000000000	4183.58984375000000000000	4150.25634765625000000000	4157.43603515625000000000	4164.61523437500000000000	4078.46142578125000000000	4117.43603515625000000000	4256.41015625000000000000	4276.41015625000000000000	4298.46142578125000000000	4065.12817382812500000000	4280.51269531250000000000	0.00000000000000000000	10243.00000000000000000000	10230.00000000000000000000	0.00000000000000000000	0.00000000000000000000	0.00000000000000000000	1722.00000000000000000000	571.00000000000000000000	4.00000000000000000000	4.00000000000000000000	4.00000000000000000000	4.00000000000000000000	4.00000000000000000000	4.00000000000000000000	4.00000000000000000000	4.00000000000000000000	4.00000000000000000000	4.00000000000000000000	4.00000000000000000000	4.00000000000000000000	4.00000000000000000000	4.00000000000000000000	4.00000000000000000000	4.00000000000000000000
36.00000000000000000000	0.00000000000000000000	4193.33300781250000000000	4021.02563476562500000000	4184.10253906250000000000	4198.46142578125000000000	4135.38427734375000000000	4154.35888671875000000000	4164.61523437500000000000	4108.71777343750000000000	4147.17919921875000000000	4271.28173828125000000000	4314.87158203125000000000	4328.71777343750000000000	4094.35888671875000000000	4306.15380859375000000000	0.00000000000000000000	10243.00000000000000000000	10230.00000000000000000000	0.00000000000000000000	0.00000000000000000000	0.00000000000000000000	1722.00000000000000000000	578.00000000000000000000	4.00000000000000000000	4.00000000000000000000	4.00000000000000000000	4.00000000000000000000	4.00000000000000000000	4.00000000000000000000	4.00000000000000000000	4.00000000000000000000	4.00000000000000000000	4.00000000000000000000	4.00000000000000000000	4.00000000000000000000	4.00000000000000000000	4.00000000000000000000	4.00000000000000000000	4.00000000000000000000
37.00000000000000000000	0.00000000000000000000	4173.33300781250000000000	3992.82031250000000000000	4187.17919921875000000000	4178.46142578125000000000	4111.79492187500000000000	4129.23046875000000000000	4142.05126953125000000000	4093.33325195312500000000	4127.17919921875000000000	4248.71777343750000000000	4283.58984375000000000000	4305.12792968750000000000	4063.07690429687500000000	4288.71777343750000000000	0.00000000000000000000	10242.00000000000000000000	10230.00000000000000000000	0.00000000000000000000	0.00000000000000000000	0.00000000000000000000	1722.00000000000000000000	586.00000000000000000000	4.00000000000000000000	4.00000000000000000000	4.00000000000000000000	4.00000000000000000000	4.00000000000000000000	4.00000000000000000000	4.00000000000000000000	4.00000000000000000000	4.00000000000000000000	4.00000000000000000000	4.00000000000000000000	4.00000000000000000000	4.00000000000000000000	4.00000000000000000000	4.00000000000000000000	4.00000000000000000000
38.00000000000000000000	0.00000000000000000000	4188.71777343750000000000	4026.15380859375000000000	4186.66650390625000000000	4190.25634765625000000000	4153.84619140625000000000	4170.76904296875000000000	4184.10253906250000000000	4122.05126953125000000000	4165.12792968750000000000	4277.94873046875000000000	4301.02539062500000000000	4312.30761718750000000000	4084.10253906250000000000	4297.43603515625000000000	0.00000000000000000000	10242.00000000000000000000	10230.00000000000000000000	0.00000000000000000000	0.00000000000000000000	0.00000000000000000000	1722.00000000000000000000	594.00000000000000000000	4.00000000000000000000	4.00000000000000000000	4.00000000000000000000	4.00000000000000000000	4.00000000000000000000	4.00000000000000000000	4.00000000000000000000	4.00000000000000000000	4.00000000000000000000	4.00000000000000000000	4.00000000000000000000	4.00000000000000000000	4.00000000000000000000	4.00000000000000000000	4.00000000000000000000	4.00000000000000000000
39.00000000000000000000	0.00000000000000000000	4160.00000000000000000000	4003.07690429687500000000	4176.92285156250000000000	4168.71777343750000000000	4128.20507812500000000000	4150.76904296875000000000	4174.87158203125000000000	4097.43603515625000000000	4141.02539062500000000000	4266.15380859375000000000	4262.56396484375000000000	4285.12792968750000000000	4052.30761718750000000000	4263.07666015625000000000	0.00000000000000000000	10242.00000000000000000000	10229.00000000000000000000	0.00000000000000000000	0.00000000000000000000	0.00000000000000000000	1722.00000000000000000000	602.00000000000000000000	4.00000000000000000000	4.00000000000000000000	4.00000000000000000000	4.00000000000000000000	4.00000000000000000000	4.00000000000000000000	4.00000000000000000000	4.00000000000000000000	4.00000000000000000000	4.00000000000000000000	4.00000000000000000000	4.00000000000000000000	4.00000000000000000000	4.00000000000000000000	4.00000000000000000000	4.00000000000000000000
40.00000000000000000000	0.00000000000000000000	4163.07666015625000000000	4012.82031250000000000000	4177.43603515625000000000	4175.89746093750000000000	4130.25634765625000000000	4146.66650390625000000000	4168.71777343750000000000	4088.71777343750000000000	4123.58984375000000000000	4250.25634765625000000000	4250.76904296875000000000	4278.97412109375000000000	4049.74340820312500000000	4260.51269531250000000000	0.00000000000000000000	10242.00000000000000000000	10229.00000000000000000000	0.00000000000000000000	0.00000000000000000000	0.00000000000000000000	1722.00000000000000000000	610.00000000000000000000	4.00000000000000000000	4.00000000000000000000	4.00000000000000000000	4.00000000000000000000	4.00000000000000000000	4.00000000000000000000	4.00000000000000000000	4.00000000000000000000	4.00000000000000000000	4.00000000000000000000	4.00000000000000000000	4.00000000000000000000	4.00000000000000000000	4.00000000000000000000	4.00000000000000000000	4.00000000000000000000
41.00000000000000000000	0.00000000000000000000	4192.82031250000000000000	4052.30761718750000000000	4181.02539062500000000000	4207.17919921875000000000	4153.33300781250000000000	4166.66650390625000000000	4175.89746093750000000000	4098.97412109375000000000	4132.82031250000000000000	4255.89746093750000000000	4284.10253906250000000000	4291.28173828125000000000	4087.17944335937500000000	4289.23046875000000000000	0.00000000000000000000	10242.00000000000000000000	10228.00000000000000000000	0.00000000000000000000	0.00000000000000000000	0.00000000000000000000	1722.00000000000000000000	617.00000000000000000000	4.00000000000000000000	4.00000000000000000000	4.00000000000000000000	4.00000000000000000000	4.00000000000000000000	4.00000000000000000000	4.00000000000000000000	4.00000000000000000000	4.00000000000000000000	4.00000000000000000000	4.00000000000000000000	4.00000000000000000000	4.00000000000000000000	4.00000000000000000000	4.00000000000000000000	4.00000000000000000000
42.00000000000000000000	0.00000000000000000000	4172.30761718750000000000	4028.71777343750000000000	4188.20507812500000000000	4188.20507812500000000000	4122.05126953125000000000	4136.92285156250000000000	4147.69238281250000000000	4062.56396484375000000000	4093.33325195312500000000	4229.23046875000000000000	4257.43603515625000000000	4264.10253906250000000000	4067.17944335937500000000	4269.74365234375000000000	0.00000000000000000000	10242.00000000000000000000	10228.00000000000000000000	0.00000000000000000000	0.00000000000000000000	0.00000000000000000000	1722.00000000000000000000	625.00000000000000000000	4.00000000000000000000	4.00000000000000000000	4.00000000000000000000	4.00000000000000000000	4.00000000000000000000	4.00000000000000000000	4.00000000000000000000	4.00000000000000000000	4.00000000000000000000	4.00000000000000000000	4.00000000000000000000	4.00000000000000000000	4.00000000000000000000	4.00000000000000000000	4.00000000000000000000	4.00000000000000000000
43.00000000000000000000	0.00000000000000000000	4177.43603515625000000000	4050.76904296875000000000	4189.23046875000000000000	4201.02539062500000000000	4144.10253906250000000000	4154.87158203125000000000	4157.94873046875000000000	4095.89721679687500000000	4128.71777343750000000000	4247.17919921875000000000	4287.17919921875000000000	4294.87158203125000000000	4095.89721679687500000000	4286.66650390625000000000	0.00000000000000000000	10243.00000000000000000000	10228.00000000000000000000	0.00000000000000000000	0.00000000000000000000	0.00000000000000000000	1722.00000000000000000000	634.00000000000000000000	4.00000000000000000000	4.00000000000000000000	4.00000000000000000000	4.00000000000000000000	4.00000000000000000000	4.00000000000000000000	4.00000000000000000000	4.00000000000000000000	4.00000000000000000000	4.00000000000000000000	4.00000000000000000000	4.00000000000000000000	4.00000000000000000000	4.00000000000000000000	4.00000000000000000000	4.00000000000000000000
44.00000000000000000000	0.00000000000000000000	4148.20507812500000000000	4016.92309570312500000000	4181.53857421875000000000	4183.07666015625000000000	4094.35888671875000000000	4119.48730468750000000000	4131.79492187500000000000	4097.43603515625000000000	4121.53857421875000000000	4226.66650390625000000000	4272.82031250000000000000	4288.20507812500000000000	4071.28198242187500000000	4278.46142578125000000000	0.00000000000000000000	10243.00000000000000000000	10228.00000000000000000000	0.00000000000000000000	0.00000000000000000000	0.00000000000000000000	1722.00000000000000000000	641.00000000000000000000	4.00000000000000000000	4.00000000000000000000	4.00000000000000000000	4.00000000000000000000	4.00000000000000000000	4.00000000000000000000	4.00000000000000000000	4.00000000000000000000	4.00000000000000000000	4.00000000000000000000	4.00000000000000000000	4.00000000000000000000	4.00000000000000000000	4.00000000000000000000	4.00000000000000000000	4.00000000000000000000
45.00000000000000000000	0.00000000000000000000	4133.84619140625000000000	4004.61523437500000000000	4179.48730468750000000000	4163.07666015625000000000	4081.02563476562500000000	4111.79492187500000000000	4138.46142578125000000000	4087.17944335937500000000	4103.07666015625000000000	4214.87158203125000000000	4249.74365234375000000000	4259.48730468750000000000	4053.33325195312500000000	4267.69238281250000000000	0.00000000000000000000	10246.00000000000000000000	10228.00000000000000000000	0.00000000000000000000	0.00000000000000000000	0.00000000000000000000	1722.00000000000000000000	648.00000000000000000000	4.00000000000000000000	4.00000000000000000000	4.00000000000000000000	4.00000000000000000000	4.00000000000000000000	4.00000000000000000000	4.00000000000000000000	4.00000000000000000000	4.00000000000000000000	4.00000000000000000000	4.00000000000000000000	4.00000000000000000000	4.00000000000000000000	4.00000000000000000000	4.00000000000000000000	4.00000000000000000000
46.00000000000000000000	0.00000000000000000000	4135.89746093750000000000	4035.38452148437500000000	4164.61523437500000000000	4155.89746093750000000000	4129.74365234375000000000	4150.76904296875000000000	4170.25634765625000000000	4095.38452148437500000000	4123.58984375000000000000	4242.56396484375000000000	4249.23046875000000000000	4243.07666015625000000000	4061.02563476562500000000	4253.84619140625000000000	0.00000000000000000000	10246.00000000000000000000	10228.00000000000000000000	0.00000000000000000000	0.00000000000000000000	0.00000000000000000000	1722.00000000000000000000	657.00000000000000000000	4.00000000000000000000	4.00000000000000000000	4.00000000000000000000	4.00000000000000000000	4.00000000000000000000	4.00000000000000000000	4.00000000000000000000	4.00000000000000000000	4.00000000000000000000	4.00000000000000000000	4.00000000000000000000	4.00000000000000000000	4.00000000000000000000	4.00000000000000000000	4.00000000000000000000	4.00000000000000000000
47.00000000000000000000	0.00000000000000000000	4101.02539062500000000000	3997.94873046875000000000	4160.51269531250000000000	4123.58984375000000000000	4081.53833007812500000000	4116.41015625000000000000	4137.43603515625000000000	4059.48706054687500000000	4090.25634765625000000000	4215.38427734375000000000	4203.07666015625000000000	4202.05126953125000000000	4015.38452148437500000000	4211.28173828125000000000	0.00000000000000000000	10245.00000000000000000000	10227.00000000000000000000	0.00000000000000000000	0.00000000000000000000	0.00000000000000000000	1722.00000000000000000000	665.00000000000000000000	4.00000000000000000000	4.00000000000000000000	4.00000000000000000000	4.00000000000000000000	4.00000000000000000000	4.00000000000000000000	4.00000000000000000000	4.00000000000000000000	4.00000000000000000000	4.00000000000000000000	4.00000000000000000000	4.00000000000000000000	4.00000000000000000000	4.00000000000000000000	4.00000000000000000000	4.00000000000000000000
48.00000000000000000000	0.00000000000000000000	4127.17919921875000000000	4020.51269531250000000000	4171.79492187500000000000	4160.00000000000000000000	4087.69213867187500000000	4121.02539062500000000000	4140.51269531250000000000	4075.38452148437500000000	4104.61523437500000000000	4215.38427734375000000000	4239.48730468750000000000	4227.17919921875000000000	4061.02563476562500000000	4244.10253906250000000000	0.00000000000000000000	10245.00000000000000000000	10227.00000000000000000000	0.00000000000000000000	0.00000000000000000000	0.00000000000000000000	1722.00000000000000000000	672.00000000000000000000	4.00000000000000000000	4.00000000000000000000	4.00000000000000000000	4.00000000000000000000	4.00000000000000000000	4.00000000000000000000	4.00000000000000000000	4.00000000000000000000	4.00000000000000000000	4.00000000000000000000	4.00000000000000000000	4.00000000000000000000	4.00000000000000000000	4.00000000000000000000	4.00000000000000000000	4.00000000000000000000
49.00000000000000000000	0.00000000000000000000	4125.64111328125000000000	4010.76904296875000000000	4169.74365234375000000000	4156.92285156250000000000	4083.07690429687500000000	4100.51269531250000000000	4118.97412109375000000000	4056.92309570312500000000	4083.58959960937500000000	4191.28173828125000000000	4236.92285156250000000000	4215.89746093750000000000	4060.51269531250000000000	4245.12792968750000000000	0.00000000000000000000	10248.00000000000000000000	10227.00000000000000000000	0.00000000000000000000	0.00000000000000000000	0.00000000000000000000	1722.00000000000000000000	680.00000000000000000000	4.00000000000000000000	4.00000000000000000000	4.00000000000000000000	4.00000000000000000000	4.00000000000000000000	4.00000000000000000000	4.00000000000000000000	4.00000000000000000000	4.00000000000000000000	4.00000000000000000000	4.00000000000000000000	4.00000000000000000000	4.00000000000000000000	4.00000000000000000000	4.00000000000000000000	4.00000000000000000000
50.00000000000000000000	0.00000000000000000000	4106.66650390625000000000	3993.84594726562500000000	4170.76904296875000000000	4132.82031250000000000000	4057.43579101562500000000	4085.64086914062500000000	4108.71777343750000000000	4047.69213867187500000000	4069.74340820312500000000	4174.35888671875000000000	4212.82031250000000000000	4199.48730468750000000000	4029.23071289062500000000	4221.02539062500000000000	0.00000000000000000000	10248.00000000000000000000	10227.00000000000000000000	0.00000000000000000000	0.00000000000000000000	0.00000000000000000000	1722.00000000000000000000	688.00000000000000000000	4.00000000000000000000	4.00000000000000000000	4.00000000000000000000	4.00000000000000000000	4.00000000000000000000	4.00000000000000000000	4.00000000000000000000	4.00000000000000000000	4.00000000000000000000	4.00000000000000000000	4.00000000000000000000	4.00000000000000000000	4.00000000000000000000	4.00000000000000000000	4.00000000000000000000	4.00000000000000000000
51.00000000000000000000	0.00000000000000000000	4113.84619140625000000000	4011.28198242187500000000	4168.71777343750000000000	4149.23046875000000000000	4065.64086914062500000000	4102.56396484375000000000	4129.23046875000000000000	4088.71777343750000000000	4114.87158203125000000000	4203.58984375000000000000	4236.92285156250000000000	4233.84619140625000000000	4055.38452148437500000000	4239.48730468750000000000	0.00000000000000000000	10249.00000000000000000000	10226.00000000000000000000	0.00000000000000000000	0.00000000000000000000	0.00000000000000000000	1722.00000000000000000000	695.00000000000000000000	4.00000000000000000000	4.00000000000000000000	4.00000000000000000000	4.00000000000000000000	4.00000000000000000000	4.00000000000000000000	4.00000000000000000000	4.00000000000000000000	4.00000000000000000000	4.00000000000000000000	4.00000000000000000000	4.00000000000000000000	4.00000000000000000000	4.00000000000000000000	4.00000000000000000000	4.00000000000000000000
52.00000000000000000000	0.00000000000000000000	4083.07690429687500000000	3970.76904296875000000000	4167.69238281250000000000	4128.20507812500000000000	4044.10253906250000000000	4065.12817382812500000000	4103.07666015625000000000	4061.53833007812500000000	4086.66650390625000000000	4180.51269531250000000000	4203.07666015625000000000	4212.82031250000000000000	4029.23071289062500000000	4226.15380859375000000000	0.00000000000000000000	10249.00000000000000000000	10226.00000000000000000000	0.00000000000000000000	0.00000000000000000000	0.00000000000000000000	1722.00000000000000000000	703.00000000000000000000	4.00000000000000000000	4.00000000000000000000	4.00000000000000000000	4.00000000000000000000	4.00000000000000000000	4.00000000000000000000	4.00000000000000000000	4.00000000000000000000	4.00000000000000000000	4.00000000000000000000	4.00000000000000000000	4.00000000000000000000	4.00000000000000000000	4.00000000000000000000	4.00000000000000000000	4.00000000000000000000
53.00000000000000000000	0.00000000000000000000	4103.58984375000000000000	4008.20507812500000000000	4171.28173828125000000000	4142.56396484375000000000	4090.25634765625000000000	4094.87158203125000000000	4129.74365234375000000000	4063.07690429687500000000	4098.46142578125000000000	4194.87158203125000000000	4214.87158203125000000000	4211.28173828125000000000	4049.74340820312500000000	4235.38427734375000000000	0.00000000000000000000	10247.00000000000000000000	10226.00000000000000000000	0.00000000000000000000	0.00000000000000000000	0.00000000000000000000	1722.00000000000000000000	711.00000000000000000000	4.00000000000000000000	4.00000000000000000000	4.00000000000000000000	4.00000000000000000000	4.00000000000000000000	4.00000000000000000000	4.00000000000000000000	4.00000000000000000000	4.00000000000000000000	4.00000000000000000000	4.00000000000000000000	4.00000000000000000000	4.00000000000000000000	4.00000000000000000000	4.00000000000000000000	4.00000000000000000000
54.00000000000000000000	0.00000000000000000000	4108.20507812500000000000	4023.58959960937500000000	4167.17919921875000000000	4140.51269531250000000000	4073.33325195312500000000	4092.82031250000000000000	4132.82031250000000000000	4053.84594726562500000000	4091.28198242187500000000	4195.89746093750000000000	4194.35888671875000000000	4193.84619140625000000000	4039.48706054687500000000	4218.46142578125000000000	0.00000000000000000000	10247.00000000000000000000	10226.00000000000000000000	0.00000000000000000000	0.00000000000000000000	0.00000000000000000000	1722.00000000000000000000	719.00000000000000000000	4.00000000000000000000	4.00000000000000000000	4.00000000000000000000	4.00000000000000000000	4.00000000000000000000	4.00000000000000000000	4.00000000000000000000	4.00000000000000000000	4.00000000000000000000	4.00000000000000000000	4.00000000000000000000	4.00000000000000000000	4.00000000000000000000	4.00000000000000000000	4.00000000000000000000	4.00000000000000000000
55.00000000000000000000	0.00000000000000000000	4094.87158203125000000000	4001.02563476562500000000	4173.33300781250000000000	4131.79492187500000000000	4031.79467773437500000000	4062.05126953125000000000	4111.79492187500000000000	4040.00000000000000000000	4062.56396484375000000000	4169.23046875000000000000	4173.33300781250000000000	4180.51269531250000000000	4024.10253906250000000000	4213.84619140625000000000	0.00000000000000000000	10248.00000000000000000000	10226.00000000000000000000	0.00000000000000000000	0.00000000000000000000	0.00000000000000000000	1722.00000000000000000000	728.00000000000000000000	4.00000000000000000000	4.00000000000000000000	4.00000000000000000000	4.00000000000000000000	4.00000000000000000000	4.00000000000000000000	4.00000000000000000000	4.00000000000000000000	4.00000000000000000000	4.00000000000000000000	4.00000000000000000000	4.00000000000000000000	4.00000000000000000000	4.00000000000000000000	4.00000000000000000000	4.00000000000000000000
56.00000000000000000000	0.00000000000000000000	4113.33300781250000000000	4022.56396484375000000000	4174.35888671875000000000	4161.02539062500000000000	4066.15380859375000000000	4073.33325195312500000000	4114.35888671875000000000	4064.10253906250000000000	4080.00000000000000000000	4174.35888671875000000000	4218.46142578125000000000	4209.23046875000000000000	4074.35888671875000000000	4256.92285156250000000000	0.00000000000000000000	10248.00000000000000000000	10226.00000000000000000000	0.00000000000000000000	0.00000000000000000000	0.00000000000000000000	1722.00000000000000000000	736.00000000000000000000	4.00000000000000000000	4.00000000000000000000	4.00000000000000000000	4.00000000000000000000	4.00000000000000000000	4.00000000000000000000	4.00000000000000000000	4.00000000000000000000	4.00000000000000000000	4.00000000000000000000	4.00000000000000000000	4.00000000000000000000	4.00000000000000000000	4.00000000000000000000	4.00000000000000000000	4.00000000000000000000
57.00000000000000000000	0.00000000000000000000	4074.35888671875000000000	3988.71777343750000000000	4166.66650390625000000000	4135.38427734375000000000	4025.12817382812500000000	4031.28198242187500000000	4075.89721679687500000000	4032.30761718750000000000	4045.64086914062500000000	4138.97412109375000000000	4171.79492187500000000000	4172.30761718750000000000	4034.87158203125000000000	4223.07666015625000000000	0.00000000000000000000	10247.00000000000000000000	10226.00000000000000000000	0.00000000000000000000	0.00000000000000000000	0.00000000000000000000	1722.00000000000000000000	745.00000000000000000000	4.00000000000000000000	4.00000000000000000000	4.00000000000000000000	4.00000000000000000000	4.00000000000000000000	4.00000000000000000000	4.00000000000000000000	4.00000000000000000000	4.00000000000000000000	4.00000000000000000000	4.00000000000000000000	4.00000000000000000000	4.00000000000000000000	4.00000000000000000000	4.00000000000000000000	4.00000000000000000000
58.00000000000000000000	0.00000000000000000000	4058.97436523437500000000	3993.84594726562500000000	4161.02539062500000000000	4129.23046875000000000000	4024.61523437500000000000	4045.64086914062500000000	4094.35888671875000000000	4051.28198242187500000000	4072.82031250000000000000	4155.38427734375000000000	4166.66650390625000000000	4166.15380859375000000000	4025.12817382812500000000	4203.07666015625000000000	0.00000000000000000000	10247.00000000000000000000	10226.00000000000000000000	0.00000000000000000000	0.00000000000000000000	0.00000000000000000000	1722.00000000000000000000	753.00000000000000000000	4.00000000000000000000	4.00000000000000000000	4.00000000000000000000	4.00000000000000000000	4.00000000000000000000	4.00000000000000000000	4.00000000000000000000	4.00000000000000000000	4.00000000000000000000	4.00000000000000000000	4.00000000000000000000	4.00000000000000000000	4.00000000000000000000	4.00000000000000000000	4.00000000000000000000	4.00000000000000000000
59.00000000000000000000	0.00000000000000000000	4043.58959960937500000000	3979.48706054687500000000	4153.33300781250000000000	4120.00000000000000000000	4018.97436523437500000000	4045.64086914062500000000	4096.92285156250000000000	4066.15380859375000000000	4089.74340820312500000000	4172.30761718750000000000	4182.05126953125000000000	4172.82031250000000000000	4023.07690429687500000000	4203.07666015625000000000	0.00000000000000000000	10245.00000000000000000000	10226.00000000000000000000	0.00000000000000000000	0.00000000000000000000	0.00000000000000000000	1722.00000000000000000000	761.00000000000000000000	4.00000000000000000000	4.00000000000000000000	4.00000000000000000000	4.00000000000000000000	4.00000000000000000000	4.00000000000000000000	4.00000000000000000000	4.00000000000000000000	4.00000000000000000000	4.00000000000000000000	4.00000000000000000000	4.00000000000000000000	4.00000000000000000000	4.00000000000000000000	4.00000000000000000000	4.00000000000000000000
60.00000000000000000000	0.00000000000000000000	4024.61523437500000000000	3963.07690429687500000000	4158.97412109375000000000	4106.15380859375000000000	3988.20507812500000000000	4022.56396484375000000000	4080.51269531250000000000	4040.51269531250000000000	4056.41015625000000000000	4144.61523437500000000000	4161.02539062500000000000	4162.05126953125000000000	4002.05126953125000000000	4193.33300781250000000000	0.00000000000000000000	10245.00000000000000000000	10226.00000000000000000000	0.00000000000000000000	0.00000000000000000000	0.00000000000000000000	1722.00000000000000000000	769.00000000000000000000	4.00000000000000000000	4.00000000000000000000	4.00000000000000000000	4.00000000000000000000	4.00000000000000000000	4.00000000000000000000	4.00000000000000000000	4.00000000000000000000	4.00000000000000000000	4.00000000000000000000	4.00000000000000000000	4.00000000000000000000	4.00000000000000000000	4.00000000000000000000	4.00000000000000000000	4.00000000000000000000
61.00000000000000000000	0.00000000000000000000	4048.71777343750000000000	4020.00000000000000000000	4159.48730468750000000000	4132.82031250000000000000	4034.87158203125000000000	4063.58959960937500000000	4118.46142578125000000000	4048.71777343750000000000	4071.79467773437500000000	4157.43603515625000000000	4173.84619140625000000000	4170.76904296875000000000	4033.33325195312500000000	4204.10253906250000000000	0.00000000000000000000	10242.00000000000000000000	10223.00000000000000000000	0.00000000000000000000	0.00000000000000000000	0.00000000000000000000	1722.00000000000000000000	776.00000000000000000000	4.00000000000000000000	4.00000000000000000000	4.00000000000000000000	4.00000000000000000000	4.00000000000000000000	4.00000000000000000000	4.00000000000000000000	4.00000000000000000000	4.00000000000000000000	4.00000000000000000000	4.00000000000000000000	4.00000000000000000000	4.00000000000000000000	4.00000000000000000000	4.00000000000000000000	4.00000000000000000000
62.00000000000000000000	0.00000000000000000000	4018.46142578125000000000	3995.38452148437500000000	4157.43603515625000000000	4111.79492187500000000000	4026.15380859375000000000	4041.53833007812500000000	4101.53857421875000000000	4010.25634765625000000000	4032.30761718750000000000	4131.79492187500000000000	4134.35888671875000000000	4130.76904296875000000000	4000.51269531250000000000	4175.89746093750000000000	0.00000000000000000000	10242.00000000000000000000	10223.00000000000000000000	0.00000000000000000000	0.00000000000000000000	0.00000000000000000000	1722.00000000000000000000	784.00000000000000000000	4.00000000000000000000	4.00000000000000000000	4.00000000000000000000	4.00000000000000000000	4.00000000000000000000	4.00000000000000000000	4.00000000000000000000	4.00000000000000000000	4.00000000000000000000	4.00000000000000000000	4.00000000000000000000	4.00000000000000000000	4.00000000000000000000	4.00000000000000000000	4.00000000000000000000	4.00000000000000000000
63.00000000000000000000	0.00000000000000000000	4009.74340820312500000000	3998.46142578125000000000	4165.12792968750000000000	4122.56396484375000000000	4022.56396484375000000000	4030.25634765625000000000	4090.76904296875000000000	4021.02563476562500000000	4034.35888671875000000000	4127.17919921875000000000	4155.89746093750000000000	4146.15380859375000000000	4019.48706054687500000000	4198.46142578125000000000	0.00000000000000000000	10241.00000000000000000000	10223.00000000000000000000	0.00000000000000000000	0.00000000000000000000	0.00000000000000000000	1722.00000000000000000000	793.00000000000000000000	4.00000000000000000000	4.00000000000000000000	4.00000000000000000000	4.00000000000000000000	4.00000000000000000000	4.00000000000000000000	4.00000000000000000000	4.00000000000000000000	4.00000000000000000000	4.00000000000000000000	4.00000000000000000000	4.00000000000000000000	4.00000000000000000000	4.00000000000000000000	4.00000000000000000000	4.00000000000000000000
64.00000000000000000000	0.00000000000000000000	4001.02563476562500000000	3999.48706054687500000000	4159.48730468750000000000	4132.30761718750000000000	3997.94873046875000000000	4008.71777343750000000000	4070.76904296875000000000	4035.89721679687500000000	4040.51269531250000000000	4122.56396484375000000000	4176.41015625000000000000	4166.66650390625000000000	4044.10253906250000000000	4216.92285156250000000000	1677.00000000000000000000	10241.00000000000000000000	10223.00000000000000000000	0.00000000000000000000	0.00000000000000000000	0.00000000000000000000	1722.00000000000000000000	800.00000000000000000000	4.00000000000000000000	4.00000000000000000000	4.00000000000000000000	4.00000000000000000000	4.00000000000000000000	4.00000000000000000000	4.00000000000000000000	4.00000000000000000000	4.00000000000000000000	4.00000000000000000000	4.00000000000000000000	4.00000000000000000000	4.00000000000000000000	4.00000000000000000000	4.00000000000000000000	4.00000000000000000000
65.00000000000000000000	0.00000000000000000000	3972.82031250000000000000	3958.97436523437500000000	4160.00000000000000000000	4102.56396484375000000000	3974.35888671875000000000	3981.53833007812500000000	4054.87158203125000000000	4014.35888671875000000000	4016.41015625000000000000	4099.48730468750000000000	4137.43603515625000000000	4138.97412109375000000000	4011.28198242187500000000	4186.15380859375000000000	2748.00000000000000000000	10245.00000000000000000000	10228.00000000000000000000	0.00000000000000000000	0.00000000000000000000	0.00000000000000000000	1722.00000000000000000000	807.00000000000000000000	4.00000000000000000000	4.00000000000000000000	4.00000000000000000000	4.00000000000000000000	4.00000000000000000000	4.00000000000000000000	4.00000000000000000000	4.00000000000000000000	4.00000000000000000000	4.00000000000000000000	4.00000000000000000000	4.00000000000000000000	4.00000000000000000000	4.00000000000000000000	4.00000000000000000000	4.00000000000000000000
66.00000000000000000000	0.00000000000000000000	3992.30761718750000000000	3993.33325195312500000000	4163.07666015625000000000	4121.53857421875000000000	4027.17944335937500000000	4030.76904296875000000000	4105.64111328125000000000	4053.33325195312500000000	4075.38452148437500000000	4141.02539062500000000000	4162.05126953125000000000	4160.00000000000000000000	4034.87158203125000000000	4197.43603515625000000000	3006.00000000000000000000	10245.00000000000000000000	10228.00000000000000000000	0.00000000000000000000	0.00000000000000000000	0.00000000000000000000	1722.00000000000000000000	816.00000000000000000000	4.00000000000000000000	4.00000000000000000000	4.00000000000000000000	4.00000000000000000000	4.00000000000000000000	4.00000000000000000000	4.00000000000000000000	4.00000000000000000000	4.00000000000000000000	4.00000000000000000000	4.00000000000000000000	4.00000000000000000000	4.00000000000000000000	4.00000000000000000000	4.00000000000000000000	4.00000000000000000000
67.00000000000000000000	0.00000000000000000000	3974.87158203125000000000	3979.48706054687500000000	4156.92285156250000000000	4109.23046875000000000000	4001.02563476562500000000	4015.38452148437500000000	4097.43603515625000000000	4043.07690429687500000000	4071.28198242187500000000	4134.87158203125000000000	4138.46142578125000000000	4141.02539062500000000000	4010.25634765625000000000	4181.02539062500000000000	3521.00000000000000000000	10246.00000000000000000000	10229.00000000000000000000	0.00000000000000000000	0.00000000000000000000	0.00000000000000000000	1722.00000000000000000000	824.00000000000000000000	4.00000000000000000000	4.00000000000000000000	4.00000000000000000000	4.00000000000000000000	4.00000000000000000000	4.00000000000000000000	4.00000000000000000000	4.00000000000000000000	4.00000000000000000000	4.00000000000000000000	4.00000000000000000000	4.00000000000000000000	4.00000000000000000000	4.00000000000000000000	4.00000000000000000000	4.00000000000000000000
68.00000000000000000000	0.00000000000000000000	3989.23071289062500000000	3987.69213867187500000000	4162.56396484375000000000	4115.89746093750000000000	4013.33325195312500000000	4017.94873046875000000000	4098.46142578125000000000	4042.56396484375000000000	4060.00000000000000000000	4128.20507812500000000000	4143.07666015625000000000	4136.41015625000000000000	4025.64086914062500000000	4190.25634765625000000000	3524.00000000000000000000	10246.00000000000000000000	10229.00000000000000000000	0.00000000000000000000	0.00000000000000000000	0.00000000000000000000	1722.00000000000000000000	831.00000000000000000000	4.00000000000000000000	4.00000000000000000000	4.00000000000000000000	4.00000000000000000000	4.00000000000000000000	4.00000000000000000000	4.00000000000000000000	4.00000000000000000000	4.00000000000000000000	4.00000000000000000000	4.00000000000000000000	4.00000000000000000000	4.00000000000000000000	4.00000000000000000000	4.00000000000000000000	4.00000000000000000000
69.00000000000000000000	0.00000000000000000000	4008.20507812500000000000	3997.94873046875000000000	4161.02539062500000000000	4128.20507812500000000000	4025.12817382812500000000	4021.53833007812500000000	4101.53857421875000000000	4042.56396484375000000000	4060.00000000000000000000	4128.71777343750000000000	4155.89746093750000000000	4134.87158203125000000000	4052.82031250000000000000	4204.61523437500000000000	3266.00000000000000000000	10245.00000000000000000000	10231.00000000000000000000	0.00000000000000000000	0.00000000000000000000	0.00000000000000000000	1722.00000000000000000000	839.00000000000000000000	4.00000000000000000000	4.00000000000000000000	4.00000000000000000000	4.00000000000000000000	4.00000000000000000000	4.00000000000000000000	4.00000000000000000000	4.00000000000000000000	4.00000000000000000000	4.00000000000000000000	4.00000000000000000000	4.00000000000000000000	4.00000000000000000000	4.00000000000000000000	4.00000000000000000000	4.00000000000000000000
70.00000000000000000000	0.00000000000000000000	3973.33325195312500000000	3951.79467773437500000000	4157.94873046875000000000	4095.38452148437500000000	3966.15380859375000000000	3973.33325195312500000000	4072.82031250000000000000	4003.07690429687500000000	4022.05126953125000000000	4091.28198242187500000000	4110.76904296875000000000	4099.48730468750000000000	4016.92309570312500000000	4177.43603515625000000000	2867.00000000000000000000	10245.00000000000000000000	10231.00000000000000000000	0.00000000000000000000	0.00000000000000000000	0.00000000000000000000	1722.00000000000000000000	847.00000000000000000000	4.00000000000000000000	4.00000000000000000000	4.00000000000000000000	4.00000000000000000000	4.00000000000000000000	4.00000000000000000000	4.00000000000000000000	4.00000000000000000000	4.00000000000000000000	4.00000000000000000000	4.00000000000000000000	4.00000000000000000000	4.00000000000000000000	4.00000000000000000000	4.00000000000000000000	4.00000000000000000000
71.00000000000000000000	0.00000000000000000000	3973.84594726562500000000	3965.12817382812500000000	4153.84619140625000000000	4094.87158203125000000000	3987.17944335937500000000	3978.46142578125000000000	4086.15380859375000000000	4034.35888671875000000000	4049.74340820312500000000	4107.69238281250000000000	4137.94873046875000000000	4126.66650390625000000000	4044.61523437500000000000	4194.35888671875000000000	2984.00000000000000000000	10245.00000000000000000000	10233.00000000000000000000	0.00000000000000000000	0.00000000000000000000	0.00000000000000000000	1722.00000000000000000000	856.00000000000000000000	4.00000000000000000000	4.00000000000000000000	4.00000000000000000000	4.00000000000000000000	4.00000000000000000000	4.00000000000000000000	4.00000000000000000000	4.00000000000000000000	4.00000000000000000000	4.00000000000000000000	4.00000000000000000000	4.00000000000000000000	4.00000000000000000000	4.00000000000000000000	4.00000000000000000000	4.00000000000000000000
72.00000000000000000000	0.00000000000000000000	3942.56396484375000000000	3922.56396484375000000000	4145.64111328125000000000	4055.89721679687500000000	3965.64086914062500000000	3941.53833007812500000000	4060.00000000000000000000	4032.82031250000000000000	4035.38452148437500000000	4096.41015625000000000000	4120.51269531250000000000	4120.00000000000000000000	4028.20507812500000000000	4178.46142578125000000000	3261.00000000000000000000	10245.00000000000000000000	10233.00000000000000000000	0.00000000000000000000	0.00000000000000000000	0.00000000000000000000	1722.00000000000000000000	863.00000000000000000000	4.00000000000000000000	4.00000000000000000000	4.00000000000000000000	4.00000000000000000000	4.00000000000000000000	4.00000000000000000000	4.00000000000000000000	4.00000000000000000000	4.00000000000000000000	4.00000000000000000000	4.00000000000000000000	4.00000000000000000000	4.00000000000000000000	4.00000000000000000000	4.00000000000000000000	4.00000000000000000000
73.00000000000000000000	0.00000000000000000000	3933.84594726562500000000	3913.33325195312500000000	4151.79492187500000000000	4034.35888671875000000000	3965.12817382812500000000	3947.17944335937500000000	4071.79467773437500000000	4031.28198242187500000000	4039.48706054687500000000	4096.41015625000000000000	4106.66650390625000000000	4108.71777343750000000000	4028.20507812500000000000	4168.20507812500000000000	2392.00000000000000000000	10247.00000000000000000000	10232.00000000000000000000	0.00000000000000000000	0.00000000000000000000	0.00000000000000000000	1722.00000000000000000000	871.00000000000000000000	4.00000000000000000000	4.00000000000000000000	4.00000000000000000000	4.00000000000000000000	4.00000000000000000000	4.00000000000000000000	4.00000000000000000000	4.00000000000000000000	4.00000000000000000000	4.00000000000000000000	4.00000000000000000000	4.00000000000000000000	4.00000000000000000000	4.00000000000000000000	4.00000000000000000000	4.00000000000000000000
74.00000000000000000000	0.00000000000000000000	3943.07690429687500000000	3941.02563476562500000000	4149.23046875000000000000	4031.79467773437500000000	3990.76904296875000000000	3974.35888671875000000000	4102.56396484375000000000	4032.82031250000000000000	4060.51269531250000000000	4112.82031250000000000000	4099.48730468750000000000	4101.02539062500000000000	4033.84594726562500000000	4159.48730468750000000000	3600.00000000000000000000	10247.00000000000000000000	10232.00000000000000000000	0.00000000000000000000	0.00000000000000000000	0.00000000000000000000	1722.00000000000000000000	879.00000000000000000000	4.00000000000000000000	4.00000000000000000000	4.00000000000000000000	4.00000000000000000000	4.00000000000000000000	4.00000000000000000000	4.00000000000000000000	4.00000000000000000000	4.00000000000000000000	4.00000000000000000000	4.00000000000000000000	4.00000000000000000000	4.00000000000000000000	4.00000000000000000000	4.00000000000000000000	4.00000000000000000000
75.00000000000000000000	0.00000000000000000000	3911.79467773437500000000	3899.48706054687500000000	4142.56396484375000000000	3994.87158203125000000000	3947.17944335937500000000	3930.25634765625000000000	4073.84594726562500000000	3993.33325195312500000000	4010.76904296875000000000	4074.87158203125000000000	4035.38452148437500000000	4057.43579101562500000000	3971.28198242187500000000	4108.71777343750000000000	2928.00000000000000000000	10248.00000000000000000000	10230.00000000000000000000	0.00000000000000000000	0.00000000000000000000	0.00000000000000000000	1722.00000000000000000000	887.00000000000000000000	4.00000000000000000000	4.00000000000000000000	4.00000000000000000000	4.00000000000000000000	4.00000000000000000000	4.00000000000000000000	4.00000000000000000000	4.00000000000000000000	4.00000000000000000000	4.00000000000000000000	4.00000000000000000000	4.00000000000000000000	4.00000000000000000000	4.00000000000000000000	4.00000000000000000000	4.00000000000000000000
76.00000000000000000000	0.00000000000000000000	3934.87158203125000000000	3916.92309570312500000000	4146.15380859375000000000	4021.02563476562500000000	3963.58959960937500000000	3944.10253906250000000000	4081.02563476562500000000	4015.89721679687500000000	4024.10253906250000000000	4081.02563476562500000000	4060.51269531250000000000	4075.38452148437500000000	4007.17944335937500000000	4128.20507812500000000000	3488.00000000000000000000	10248.00000000000000000000	10230.00000000000000000000	0.00000000000000000000	0.00000000000000000000	0.00000000000000000000	1722.00000000000000000000	895.00000000000000000000	4.00000000000000000000	4.00000000000000000000	4.00000000000000000000	4.00000000000000000000	4.00000000000000000000	4.00000000000000000000	4.00000000000000000000	4.00000000000000000000	4.00000000000000000000	4.00000000000000000000	4.00000000000000000000	4.00000000000000000000	4.00000000000000000000	4.00000000000000000000	4.00000000000000000000	4.00000000000000000000
77.00000000000000000000	0.00000000000000000000	3937.94873046875000000000	3908.71777343750000000000	4148.71777343750000000000	4021.53833007812500000000	3953.84594726562500000000	3924.61523437500000000000	4056.41015625000000000000	3992.82031250000000000000	4001.02563476562500000000	4060.00000000000000000000	4054.87158203125000000000	4064.61523437500000000000	4014.87158203125000000000	4133.84619140625000000000	3048.00000000000000000000	10247.00000000000000000000	10226.00000000000000000000	0.00000000000000000000	0.00000000000000000000	0.00000000000000000000	1722.00000000000000000000	902.00000000000000000000	4.00000000000000000000	4.00000000000000000000	4.00000000000000000000	4.00000000000000000000	4.00000000000000000000	4.00000000000000000000	4.00000000000000000000	4.00000000000000000000	4.00000000000000000000	4.00000000000000000000	4.00000000000000000000	4.00000000000000000000	4.00000000000000000000	4.00000000000000000000	4.00000000000000000000	4.00000000000000000000
78.00000000000000000000	0.00000000000000000000	3928.20507812500000000000	3902.56396484375000000000	4150.25634765625000000000	4009.23071289062500000000	3945.12817382812500000000	3902.05126953125000000000	4049.23071289062500000000	3983.58959960937500000000	3985.12817382812500000000	4044.61523437500000000000	4043.07690429687500000000	4058.46142578125000000000	4000.51269531250000000000	4128.71777343750000000000	3600.00000000000000000000	10247.00000000000000000000	10226.00000000000000000000	0.00000000000000000000	0.00000000000000000000	0.00000000000000000000	1722.00000000000000000000	910.00000000000000000000	4.00000000000000000000	4.00000000000000000000	4.00000000000000000000	4.00000000000000000000	4.00000000000000000000	4.00000000000000000000	4.00000000000000000000	4.00000000000000000000	4.00000000000000000000	4.00000000000000000000	4.00000000000000000000	4.00000000000000000000	4.00000000000000000000	4.00000000000000000000	4.00000000000000000000	4.00000000000000000000
79.00000000000000000000	0.00000000000000000000	3928.20507812500000000000	3912.30761718750000000000	4144.61523437500000000000	4020.51269531250000000000	3957.43579101562500000000	3900.00000000000000000000	4065.12817382812500000000	4029.74340820312500000000	4028.20507812500000000000	4073.84594726562500000000	4079.48706054687500000000	4090.25634765625000000000	4022.56396484375000000000	4142.05126953125000000000	2928.00000000000000000000	10247.00000000000000000000	10225.00000000000000000000	0.00000000000000000000	0.00000000000000000000	0.00000000000000000000	1722.00000000000000000000	918.00000000000000000000	4.00000000000000000000	4.00000000000000000000	4.00000000000000000000	4.00000000000000000000	4.00000000000000000000	4.00000000000000000000	4.00000000000000000000	4.00000000000000000000	4.00000000000000000000	4.00000000000000000000	4.00000000000000000000	4.00000000000000000000	4.00000000000000000000	4.00000000000000000000	4.00000000000000000000	4.00000000000000000000
80.00000000000000000000	0.00000000000000000000	3904.61523437500000000000	3875.89746093750000000000	4147.69238281250000000000	4000.51269531250000000000	3920.51269531250000000000	3862.56396484375000000000	4042.05126953125000000000	4011.79467773437500000000	4007.69213867187500000000	4057.94873046875000000000	4057.94873046875000000000	4070.25634765625000000000	3992.82031250000000000000	4121.02539062500000000000	3488.00000000000000000000	10247.00000000000000000000	10225.00000000000000000000	0.00000000000000000000	0.00000000000000000000	0.00000000000000000000	1722.00000000000000000000	925.00000000000000000000	4.00000000000000000000	4.00000000000000000000	4.00000000000000000000	4.00000000000000000000	4.00000000000000000000	4.00000000000000000000	4.00000000000000000000	4.00000000000000000000	4.00000000000000000000	4.00000000000000000000	4.00000000000000000000	4.00000000000000000000	4.00000000000000000000	4.00000000000000000000	4.00000000000000000000	4.00000000000000000000
81.00000000000000000000	0.00000000000000000000	3938.46142578125000000000	3923.58959960937500000000	4148.71777343750000000000	4027.17944335937500000000	3947.17944335937500000000	3903.07690429687500000000	4081.02563476562500000000	4021.53833007812500000000	4027.69213867187500000000	4077.94873046875000000000	4078.97436523437500000000	4078.46142578125000000000	4017.94873046875000000000	4139.48730468750000000000	3048.00000000000000000000	10245.00000000000000000000	10223.00000000000000000000	0.00000000000000000000	0.00000000000000000000	0.00000000000000000000	1722.00000000000000000000	933.00000000000000000000	4.00000000000000000000	4.00000000000000000000	4.00000000000000000000	4.00000000000000000000	4.00000000000000000000	4.00000000000000000000	4.00000000000000000000	4.00000000000000000000	4.00000000000000000000	4.00000000000000000000	4.00000000000000000000	4.00000000000000000000	4.00000000000000000000	4.00000000000000000000	4.00000000000000000000	4.00000000000000000000
82.00000000000000000000	0.00000000000000000000	3928.20507812500000000000	3924.10253906250000000000	4138.46142578125000000000	4018.46142578125000000000	3933.33325195312500000000	3893.84594726562500000000	4079.48706054687500000000	4004.61523437500000000000	4013.84594726562500000000	4073.84594726562500000000	4054.87158203125000000000	4051.28198242187500000000	4002.56396484375000000000	4122.56396484375000000000	3600.00000000000000000000	10245.00000000000000000000	10223.00000000000000000000	0.00000000000000000000	0.00000000000000000000	0.00000000000000000000	1722.00000000000000000000	941.00000000000000000000	4.00000000000000000000	4.00000000000000000000	4.00000000000000000000	4.00000000000000000000	4.00000000000000000000	4.00000000000000000000	4.00000000000000000000	4.00000000000000000000	4.00000000000000000000	4.00000000000000000000	4.00000000000000000000	4.00000000000000000000	4.00000000000000000000	4.00000000000000000000	4.00000000000000000000	4.00000000000000000000
83.00000000000000000000	0.00000000000000000000	3896.92309570312500000000	3890.76904296875000000000	4139.48730468750000000000	3992.82031250000000000000	3922.05126953125000000000	3861.53833007812500000000	4052.30761718750000000000	3978.97436523437500000000	3979.48706054687500000000	4042.56396484375000000000	4023.07690429687500000000	4020.00000000000000000000	3974.87158203125000000000	4100.00000000000000000000	2928.00000000000000000000	10243.00000000000000000000	10222.00000000000000000000	0.00000000000000000000	0.00000000000000000000	0.00000000000000000000	1722.00000000000000000000	949.00000000000000000000	4.00000000000000000000	4.00000000000000000000	4.00000000000000000000	4.00000000000000000000	4.00000000000000000000	4.00000000000000000000	4.00000000000000000000	4.00000000000000000000	4.00000000000000000000	4.00000000000000000000	4.00000000000000000000	4.00000000000000000000	4.00000000000000000000	4.00000000000000000000	4.00000000000000000000	4.00000000000000000000
84.00000000000000000000	0.00000000000000000000	3904.61523437500000000000	3900.00000000000000000000	4132.30761718750000000000	4008.71777343750000000000	3949.23071289062500000000	3873.84594726562500000000	4049.23071289062500000000	3985.12817382812500000000	3983.58959960937500000000	4036.41015625000000000000	4049.74340820312500000000	4029.74340820312500000000	3996.41015625000000000000	4114.35888671875000000000	3488.00000000000000000000	10243.00000000000000000000	10222.00000000000000000000	0.00000000000000000000	0.00000000000000000000	0.00000000000000000000	1722.00000000000000000000	958.00000000000000000000	4.00000000000000000000	4.00000000000000000000	4.00000000000000000000	4.00000000000000000000	4.00000000000000000000	4.00000000000000000000	4.00000000000000000000	4.00000000000000000000	4.00000000000000000000	4.00000000000000000000	4.00000000000000000000	4.00000000000000000000	4.00000000000000000000	4.00000000000000000000	4.00000000000000000000	4.00000000000000000000
85.00000000000000000000	0.00000000000000000000	3881.02563476562500000000	3863.58959960937500000000	4129.23046875000000000000	3989.23071289062500000000	3895.89746093750000000000	3833.33325195312500000000	4014.87158203125000000000	3950.25634765625000000000	3942.05126953125000000000	3997.43579101562500000000	4012.30761718750000000000	3998.97436523437500000000	3961.02563476562500000000	4087.69213867187500000000	3048.00000000000000000000	10243.00000000000000000000	10221.00000000000000000000	0.00000000000000000000	0.00000000000000000000	0.00000000000000000000	1722.00000000000000000000	966.00000000000000000000	4.00000000000000000000	4.00000000000000000000	4.00000000000000000000	4.00000000000000000000	4.00000000000000000000	4.00000000000000000000	4.00000000000000000000	4.00000000000000000000	4.00000000000000000000	4.00000000000000000000	4.00000000000000000000	4.00000000000000000000	4.00000000000000000000	4.00000000000000000000	4.00000000000000000000	4.00000000000000000000
86.00000000000000000000	0.00000000000000000000	3896.92309570312500000000	3889.74340820312500000000	4141.02539062500000000000	4004.61523437500000000000	3913.84594726562500000000	3856.41015625000000000000	4045.12817382812500000000	3983.07690429687500000000	3980.00000000000000000000	4026.15380859375000000000	4033.33325195312500000000	4022.56396484375000000000	3988.20507812500000000000	4107.69238281250000000000	3600.00000000000000000000	10243.00000000000000000000	10221.00000000000000000000	0.00000000000000000000	0.00000000000000000000	0.00000000000000000000	1722.00000000000000000000	974.00000000000000000000	4.00000000000000000000	4.00000000000000000000	4.00000000000000000000	4.00000000000000000000	4.00000000000000000000	4.00000000000000000000	4.00000000000000000000	4.00000000000000000000	4.00000000000000000000	4.00000000000000000000	4.00000000000000000000	4.00000000000000000000	4.00000000000000000000	4.00000000000000000000	4.00000000000000000000	4.00000000000000000000
87.00000000000000000000	0.00000000000000000000	3885.64086914062500000000	3884.61523437500000000000	4137.43603515625000000000	3999.48706054687500000000	3916.41015625000000000000	3861.02563476562500000000	4052.30761718750000000000	3995.38452148437500000000	3997.94873046875000000000	4040.51269531250000000000	4041.02563476562500000000	4031.79467773437500000000	3983.07690429687500000000	4111.79492187500000000000	2928.00000000000000000000	10242.00000000000000000000	10222.00000000000000000000	0.00000000000000000000	0.00000000000000000000	0.00000000000000000000	1722.00000000000000000000	982.00000000000000000000	4.00000000000000000000	4.00000000000000000000	4.00000000000000000000	4.00000000000000000000	4.00000000000000000000	4.00000000000000000000	4.00000000000000000000	4.00000000000000000000	4.00000000000000000000	4.00000000000000000000	4.00000000000000000000	4.00000000000000000000	4.00000000000000000000	4.00000000000000000000	4.00000000000000000000	4.00000000000000000000
88.00000000000000000000	0.00000000000000000000	3868.20507812500000000000	3867.69213867187500000000	4137.94873046875000000000	3988.20507812500000000000	3893.84594726562500000000	3846.15380859375000000000	4037.94873046875000000000	3968.20507812500000000000	3965.12817382812500000000	4011.79467773437500000000	4014.35888671875000000000	4008.20507812500000000000	3951.28198242187500000000	4093.33325195312500000000	3488.00000000000000000000	10242.00000000000000000000	10222.00000000000000000000	0.00000000000000000000	0.00000000000000000000	0.00000000000000000000	1722.00000000000000000000	989.00000000000000000000	4.00000000000000000000	4.00000000000000000000	4.00000000000000000000	4.00000000000000000000	4.00000000000000000000	4.00000000000000000000	4.00000000000000000000	4.00000000000000000000	4.00000000000000000000	4.00000000000000000000	4.00000000000000000000	4.00000000000000000000	4.00000000000000000000	4.00000000000000000000	4.00000000000000000000	4.00000000000000000000
89.00000000000000000000	0.00000000000000000000	3907.17944335937500000000	3921.53833007812500000000	4142.56396484375000000000	4022.56396484375000000000	3944.10253906250000000000	3888.20507812500000000000	4065.12817382812500000000	3977.43579101562500000000	3984.61523437500000000000	4028.20507812500000000000	4028.71777343750000000000	4009.74340820312500000000	3983.58959960937500000000	4108.71777343750000000000	3048.00000000000000000000	10241.00000000000000000000	10224.00000000000000000000	0.00000000000000000000	0.00000000000000000000	0.00000000000000000000	1722.00000000000000000000	997.00000000000000000000	4.00000000000000000000	4.00000000000000000000	4.00000000000000000000	4.00000000000000000000	4.00000000000000000000	4.00000000000000000000	4.00000000000000000000	4.00000000000000000000	4.00000000000000000000	4.00000000000000000000	4.00000000000000000000	4.00000000000000000000	4.00000000000000000000	4.00000000000000000000	4.00000000000000000000	4.00000000000000000000
90.00000000000000000000	0.00000000000000000000	3895.38452148437500000000	3904.61523437500000000000	4144.10253906250000000000	4005.12817382812500000000	3924.61523437500000000000	3868.71777343750000000000	4046.66650390625000000000	3950.76904296875000000000	3958.46142578125000000000	4008.71777343750000000000	3991.79467773437500000000	3973.84594726562500000000	3955.38452148437500000000	4089.23071289062500000000	3600.00000000000000000000	10241.00000000000000000000	10224.00000000000000000000	0.00000000000000000000	0.00000000000000000000	0.00000000000000000000	1723.00000000000000000000	4.00000000000000000000	4.00000000000000000000	4.00000000000000000000	4.00000000000000000000	4.00000000000000000000	4.00000000000000000000	4.00000000000000000000	4.00000000000000000000	4.00000000000000000000	4.00000000000000000000	4.00000000000000000000	4.00000000000000000000	4.00000000000000000000	4.00000000000000000000	4.00000000000000000000	4.00000000000000000000	4.00000000000000000000
91.00000000000000000000	0.00000000000000000000	3902.56396484375000000000	3913.33325195312500000000	4148.71777343750000000000	4017.94873046875000000000	3929.23071289062500000000	3872.30761718750000000000	4050.76904296875000000000	3978.97436523437500000000	3973.33325195312500000000	4014.87158203125000000000	4028.71777343750000000000	3999.48706054687500000000	3988.20507812500000000000	4112.30761718750000000000	2928.00000000000000000000	10243.00000000000000000000	10227.00000000000000000000	0.00000000000000000000	0.00000000000000000000	0.00000000000000000000	1723.00000000000000000000	12.00000000000000000000	4.00000000000000000000	4.00000000000000000000	4.00000000000000000000	4.00000000000000000000	4.00000000000000000000	4.00000000000000000000	4.00000000000000000000	4.00000000000000000000	4.00000000000000000000	4.00000000000000000000	4.00000000000000000000	4.00000000000000000000	4.00000000000000000000	4.00000000000000000000	4.00000000000000000000	4.00000000000000000000
92.00000000000000000000	0.00000000000000000000	3897.94873046875000000000	3908.20507812500000000000	4147.17919921875000000000	4027.69213867187500000000	3911.28198242187500000000	3856.92309570312500000000	4033.33325195312500000000	3988.20507812500000000000	3971.79467773437500000000	4009.74340820312500000000	4052.30761718750000000000	4015.89721679687500000000	4012.30761718750000000000	4121.53857421875000000000	3488.00000000000000000000	10243.00000000000000000000	10227.00000000000000000000	0.00000000000000000000	0.00000000000000000000	0.00000000000000000000	1723.00000000000000000000	19.00000000000000000000	4.00000000000000000000	4.00000000000000000000	4.00000000000000000000	4.00000000000000000000	4.00000000000000000000	4.00000000000000000000	4.00000000000000000000	4.00000000000000000000	4.00000000000000000000	4.00000000000000000000	4.00000000000000000000	4.00000000000000000000	4.00000000000000000000	4.00000000000000000000	4.00000000000000000000	4.00000000000000000000
93.00000000000000000000	0.00000000000000000000	3870.76904296875000000000	3874.35888671875000000000	4146.15380859375000000000	4003.58959960937500000000	3866.15380859375000000000	3830.25634765625000000000	4017.94873046875000000000	3960.51269531250000000000	3947.17944335937500000000	3987.69213867187500000000	4012.82031250000000000000	3983.07690429687500000000	3972.30761718750000000000	4091.28198242187500000000	3048.00000000000000000000	10246.00000000000000000000	10229.00000000000000000000	0.00000000000000000000	0.00000000000000000000	0.00000000000000000000	1723.00000000000000000000	26.00000000000000000000	4.00000000000000000000	4.00000000000000000000	4.00000000000000000000	4.00000000000000000000	4.00000000000000000000	4.00000000000000000000	4.00000000000000000000	4.00000000000000000000	4.00000000000000000000	4.00000000000000000000	4.00000000000000000000	4.00000000000000000000	4.00000000000000000000	4.00000000000000000000	4.00000000000000000000	4.00000000000000000000
94.00000000000000000000	0.00000000000000000000	3880.00000000000000000000	3895.89746093750000000000	4135.38427734375000000000	4003.58959960937500000000	3908.71777343750000000000	3868.20507812500000000000	4060.00000000000000000000	3996.92309570312500000000	3999.48706054687500000000	4026.15380859375000000000	4029.23071289062500000000	3996.41015625000000000000	3983.58959960937500000000	4097.43603515625000000000	3600.00000000000000000000	10246.00000000000000000000	10229.00000000000000000000	0.00000000000000000000	0.00000000000000000000	0.00000000000000000000	1723.00000000000000000000	34.00000000000000000000	4.00000000000000000000	4.00000000000000000000	4.00000000000000000000	4.00000000000000000000	4.00000000000000000000	4.00000000000000000000	4.00000000000000000000	4.00000000000000000000	4.00000000000000000000	4.00000000000000000000	4.00000000000000000000	4.00000000000000000000	4.00000000000000000000	4.00000000000000000000	4.00000000000000000000	4.00000000000000000000
95.00000000000000000000	0.00000000000000000000	3852.82031250000000000000	3867.17944335937500000000	4127.69238281250000000000	3973.84594726562500000000	3903.07690429687500000000	3847.69213867187500000000	4043.58959960937500000000	3984.61523437500000000000	3983.58959960937500000000	4015.89721679687500000000	3999.48706054687500000000	3981.02563476562500000000	3948.71777343750000000000	4070.76904296875000000000	2928.00000000000000000000	10246.00000000000000000000	10227.00000000000000000000	0.00000000000000000000	0.00000000000000000000	0.00000000000000000000	1723.00000000000000000000	42.00000000000000000000	4.00000000000000000000	4.00000000000000000000	4.00000000000000000000	4.00000000000000000000	4.00000000000000000000	4.00000000000000000000	4.00000000000000000000	4.00000000000000000000	4.00000000000000000000	4.00000000000000000000	4.00000000000000000000	4.00000000000000000000	4.00000000000000000000	4.00000000000000000000	4.00000000000000000000	4.00000000000000000000
96.00000000000000000000	0.00000000000000000000	3870.25634765625000000000	3899.48706054687500000000	4135.89746093750000000000	3995.38452148437500000000	3919.48706054687500000000	3858.97436523437500000000	4049.23071289062500000000	3982.05126953125000000000	3978.46142578125000000000	4011.28198242187500000000	4012.30761718750000000000	3986.66650390625000000000	3963.58959960937500000000	4078.46142578125000000000	3488.00000000000000000000	10246.00000000000000000000	10227.00000000000000000000	0.00000000000000000000	0.00000000000000000000	0.00000000000000000000	1723.00000000000000000000	50.00000000000000000000	4.00000000000000000000	4.00000000000000000000	4.00000000000000000000	4.00000000000000000000	4.00000000000000000000	4.00000000000000000000	4.00000000000000000000	4.00000000000000000000	4.00000000000000000000	4.00000000000000000000	4.00000000000000000000	4.00000000000000000000	4.00000000000000000000	4.00000000000000000000	4.00000000000000000000	4.00000000000000000000
97.00000000000000000000	0.00000000000000000000	3896.41015625000000000000	3932.30761718750000000000	4135.89746093750000000000	4018.97436523437500000000	3932.82031250000000000000	3869.23071289062500000000	4054.87158203125000000000	3975.38452148437500000000	3975.89721679687500000000	4008.71777343750000000000	4025.64086914062500000000	3985.12817382812500000000	3984.61523437500000000000	4087.17944335937500000000	3048.00000000000000000000	10246.00000000000000000000	10228.00000000000000000000	0.00000000000000000000	0.00000000000000000000	0.00000000000000000000	1723.00000000000000000000	58.00000000000000000000	4.00000000000000000000	4.00000000000000000000	4.00000000000000000000	4.00000000000000000000	4.00000000000000000000	4.00000000000000000000	4.00000000000000000000	4.00000000000000000000	4.00000000000000000000	4.00000000000000000000	4.00000000000000000000	4.00000000000000000000	4.00000000000000000000	4.00000000000000000000	4.00000000000000000000	4.00000000000000000000
98.00000000000000000000	0.00000000000000000000	3879.48706054687500000000	3902.56396484375000000000	4141.02539062500000000000	4001.02563476562500000000	3904.61523437500000000000	3846.66650390625000000000	4034.35888671875000000000	3952.30761718750000000000	3944.10253906250000000000	3982.05126953125000000000	4000.51269531250000000000	3965.12817382812500000000	3962.05126953125000000000	4070.25634765625000000000	3600.00000000000000000000	10246.00000000000000000000	10228.00000000000000000000	0.00000000000000000000	0.00000000000000000000	0.00000000000000000000	1723.00000000000000000000	66.00000000000000000000	4.00000000000000000000	4.00000000000000000000	4.00000000000000000000	4.00000000000000000000	4.00000000000000000000	4.00000000000000000000	4.00000000000000000000	4.00000000000000000000	4.00000000000000000000	4.00000000000000000000	4.00000000000000000000	4.00000000000000000000	4.00000000000000000000	4.00000000000000000000	4.00000000000000000000	4.00000000000000000000
99.00000000000000000000	0.00000000000000000000	3888.20507812500000000000	3922.56396484375000000000	4143.07666015625000000000	4027.17944335937500000000	3919.48706054687500000000	3865.12817382812500000000	4049.23071289062500000000	3996.92309570312500000000	3985.64086914062500000000	4006.15380859375000000000	4050.25634765625000000000	4003.07690429687500000000	4003.07690429687500000000	4105.12792968750000000000	2928.00000000000000000000	10248.00000000000000000000	10227.00000000000000000000	0.00000000000000000000	0.00000000000000000000	0.00000000000000000000	1723.00000000000000000000	75.00000000000000000000	4.00000000000000000000	4.00000000000000000000	4.00000000000000000000	4.00000000000000000000	4.00000000000000000000	4.00000000000000000000	4.00000000000000000000	4.00000000000000000000	4.00000000000000000000	4.00000000000000000000	4.00000000000000000000	4.00000000000000000000	4.00000000000000000000	4.00000000000000000000	4.00000000000000000000	4.00000000000000000000
100.00000000000000000000	0.00000000000000000000	3857.43579101562500000000	3879.48706054687500000000	4132.82031250000000000000	4010.25634765625000000000	3862.05126953125000000000	3814.35888671875000000000	4010.76904296875000000000	3978.46142578125000000000	3963.07690429687500000000	3979.48706054687500000000	4026.15380859375000000000	3980.00000000000000000000	3968.71777343750000000000	4088.71777343750000000000	3488.00000000000000000000	10248.00000000000000000000	10227.00000000000000000000	0.00000000000000000000	0.00000000000000000000	0.00000000000000000000	1723.00000000000000000000	83.00000000000000000000	4.00000000000000000000	4.00000000000000000000	4.00000000000000000000	4.00000000000000000000	4.00000000000000000000	4.00000000000000000000	4.00000000000000000000	4.00000000000000000000	4.00000000000000000000	4.00000000000000000000	4.00000000000000000000	4.00000000000000000000	4.00000000000000000000	4.00000000000000000000	4.00000000000000000000	4.00000000000000000000
101.00000000000000000000	0.00000000000000000000	3853.33325195312500000000	3872.30761718750000000000	4130.76904296875000000000	3998.46142578125000000000	3855.89746093750000000000	3817.94873046875000000000	4014.35888671875000000000	3966.66650390625000000000	3950.76904296875000000000	3968.71777343750000000000	3996.41015625000000000000	3954.35888671875000000000	3947.69213867187500000000	4065.12817382812500000000	3048.00000000000000000000	10248.00000000000000000000	10227.00000000000000000000	0.00000000000000000000	0.00000000000000000000	0.00000000000000000000	1723.00000000000000000000	91.00000000000000000000	4.00000000000000000000	4.00000000000000000000	4.00000000000000000000	4.00000000000000000000	4.00000000000000000000	4.00000000000000000000	4.00000000000000000000	4.00000000000000000000	4.00000000000000000000	4.00000000000000000000	4.00000000000000000000	4.00000000000000000000	4.00000000000000000000	4.00000000000000000000	4.00000000000000000000	4.00000000000000000000
102.00000000000000000000	0.00000000000000000000	3858.97436523437500000000	3898.46142578125000000000	4126.66650390625000000000	3997.43579101562500000000	3883.07690429687500000000	3854.87158203125000000000	4040.51269531250000000000	3975.38452148437500000000	3966.66650390625000000000	3990.76904296875000000000	3990.25634765625000000000	3950.76904296875000000000	3947.69213867187500000000	4052.30761718750000000000	3600.00000000000000000000	10248.00000000000000000000	10227.00000000000000000000	0.00000000000000000000	0.00000000000000000000	0.00000000000000000000	1723.00000000000000000000	99.00000000000000000000	4.00000000000000000000	4.00000000000000000000	4.00000000000000000000	4.00000000000000000000	4.00000000000000000000	4.00000000000000000000	4.00000000000000000000	4.00000000000000000000	4.00000000000000000000	4.00000000000000000000	4.00000000000000000000	4.00000000000000000000	4.00000000000000000000	4.00000000000000000000	4.00000000000000000000	4.00000000000000000000
103.00000000000000000000	0.00000000000000000000	3837.43579101562500000000	3881.53833007812500000000	4129.23046875000000000000	3979.48706054687500000000	3852.30761718750000000000	3827.17944335937500000000	4018.46142578125000000000	3951.79467773437500000000	3933.84594726562500000000	3965.12817382812500000000	3952.30761718750000000000	3923.58959960937500000000	3907.17944335937500000000	4027.69213867187500000000	2928.00000000000000000000	10247.00000000000000000000	10224.00000000000000000000	0.00000000000000000000	0.00000000000000000000	0.00000000000000000000	1723.00000000000000000000	107.00000000000000000000	4.00000000000000000000	4.00000000000000000000	4.00000000000000000000	4.00000000000000000000	4.00000000000000000000	4.00000000000000000000	4.00000000000000000000	4.00000000000000000000	4.00000000000000000000	4.00000000000000000000	4.00000000000000000000	4.00000000000000000000	4.00000000000000000000	4.00000000000000000000	4.00000000000000000000	4.00000000000000000000
104.00000000000000000000	0.00000000000000000000	3872.30761718750000000000	3925.12817382812500000000	4135.38427734375000000000	4020.00000000000000000000	3885.12817382812500000000	3850.25634765625000000000	4036.41015625000000000000	3977.94873046875000000000	3951.28198242187500000000	3974.87158203125000000000	3995.38452148437500000000	3947.69213867187500000000	3954.35888671875000000000	4066.66650390625000000000	3488.00000000000000000000	10247.00000000000000000000	10224.00000000000000000000	0.00000000000000000000	0.00000000000000000000	0.00000000000000000000	1723.00000000000000000000	115.00000000000000000000	4.00000000000000000000	4.00000000000000000000	4.00000000000000000000	4.00000000000000000000	4.00000000000000000000	4.00000000000000000000	4.00000000000000000000	4.00000000000000000000	4.00000000000000000000	4.00000000000000000000	4.00000000000000000000	4.00000000000000000000	4.00000000000000000000	4.00000000000000000000	4.00000000000000000000	4.00000000000000000000
105.00000000000000000000	0.00000000000000000000	3862.56396484375000000000	3909.23071289062500000000	4132.30761718750000000000	4012.82031250000000000000	3873.33325195312500000000	3837.43579101562500000000	4019.48706054687500000000	3954.35888671875000000000	3921.53833007812500000000	3954.35888671875000000000	3994.87158203125000000000	3935.38452148437500000000	3957.43579101562500000000	4063.58959960937500000000	3048.00000000000000000000	10247.00000000000000000000	10226.00000000000000000000	0.00000000000000000000	0.00000000000000000000	0.00000000000000000000	1723.00000000000000000000	122.00000000000000000000	4.00000000000000000000	4.00000000000000000000	4.00000000000000000000	4.00000000000000000000	4.00000000000000000000	4.00000000000000000000	4.00000000000000000000	4.00000000000000000000	4.00000000000000000000	4.00000000000000000000	4.00000000000000000000	4.00000000000000000000	4.00000000000000000000	4.00000000000000000000	4.00000000000000000000	4.00000000000000000000
106.00000000000000000000	0.00000000000000000000	3852.82031250000000000000	3901.53833007812500000000	4135.38427734375000000000	4005.64086914062500000000	3866.66650390625000000000	3836.92309570312500000000	4019.48706054687500000000	3958.46142578125000000000	3917.94873046875000000000	3950.25634765625000000000	3998.97436523437500000000	3940.51269531250000000000	3961.02563476562500000000	4060.00000000000000000000	3600.00000000000000000000	10247.00000000000000000000	10226.00000000000000000000	0.00000000000000000000	0.00000000000000000000	0.00000000000000000000	1723.00000000000000000000	129.00000000000000000000	4.00000000000000000000	4.00000000000000000000	4.00000000000000000000	4.00000000000000000000	4.00000000000000000000	4.00000000000000000000	4.00000000000000000000	4.00000000000000000000	4.00000000000000000000	4.00000000000000000000	4.00000000000000000000	4.00000000000000000000	4.00000000000000000000	4.00000000000000000000	4.00000000000000000000	4.00000000000000000000
107.00000000000000000000	0.00000000000000000000	3856.92309570312500000000	3909.23071289062500000000	4129.74365234375000000000	4015.38452148437500000000	3874.87158203125000000000	3844.10253906250000000000	4030.25634765625000000000	3997.43579101562500000000	3952.82031250000000000000	3980.51269531250000000000	4028.20507812500000000000	3965.12817382812500000000	3984.10253906250000000000	4077.43579101562500000000	2928.00000000000000000000	10246.00000000000000000000	10224.00000000000000000000	0.00000000000000000000	0.00000000000000000000	0.00000000000000000000	1723.00000000000000000000	137.00000000000000000000	4.00000000000000000000	4.00000000000000000000	4.00000000000000000000	4.00000000000000000000	4.00000000000000000000	4.00000000000000000000	4.00000000000000000000	4.00000000000000000000	4.00000000000000000000	4.00000000000000000000	4.00000000000000000000	4.00000000000000000000	4.00000000000000000000	4.00000000000000000000	4.00000000000000000000	4.00000000000000000000
108.00000000000000000000	0.00000000000000000000	3823.58959960937500000000	3856.92309570312500000000	4127.17919921875000000000	3977.94873046875000000000	3840.51269531250000000000	3802.56396484375000000000	4007.69213867187500000000	3966.66650390625000000000	3913.33325195312500000000	3951.79467773437500000000	3993.33325195312500000000	3936.41015625000000000000	3942.05126953125000000000	4051.79467773437500000000	3488.00000000000000000000	10246.00000000000000000000	10224.00000000000000000000	0.00000000000000000000	0.00000000000000000000	0.00000000000000000000	1723.00000000000000000000	144.00000000000000000000	4.00000000000000000000	4.00000000000000000000	4.00000000000000000000	4.00000000000000000000	4.00000000000000000000	4.00000000000000000000	4.00000000000000000000	4.00000000000000000000	4.00000000000000000000	4.00000000000000000000	4.00000000000000000000	4.00000000000000000000	4.00000000000000000000	4.00000000000000000000	4.00000000000000000000	4.00000000000000000000
109.00000000000000000000	0.00000000000000000000	3851.79467773437500000000	3895.89746093750000000000	4130.25634765625000000000	3994.87158203125000000000	3888.20507812500000000000	3842.05126953125000000000	4047.17944335937500000000	3977.43579101562500000000	3925.64086914062500000000	3965.12817382812500000000	4009.74340820312500000000	3946.66650390625000000000	3963.58959960937500000000	4061.53833007812500000000	3048.00000000000000000000	10246.00000000000000000000	10225.00000000000000000000	0.00000000000000000000	0.00000000000000000000	0.00000000000000000000	1723.00000000000000000000	152.00000000000000000000	4.00000000000000000000	4.00000000000000000000	4.00000000000000000000	4.00000000000000000000	4.00000000000000000000	4.00000000000000000000	4.00000000000000000000	4.00000000000000000000	4.00000000000000000000	4.00000000000000000000	4.00000000000000000000	4.00000000000000000000	4.00000000000000000000	4.00000000000000000000	4.00000000000000000000	4.00000000000000000000
110.00000000000000000000	0.00000000000000000000	3853.84594726562500000000	3911.28198242187500000000	4125.64111328125000000000	3993.84594726562500000000	3882.05126953125000000000	3848.71777343750000000000	4046.15380859375000000000	3971.79467773437500000000	3919.48706054687500000000	3969.23071289062500000000	3982.56396484375000000000	3928.20507812500000000000	3947.17944335937500000000	4043.58959960937500000000	3600.00000000000000000000	10246.00000000000000000000	10225.00000000000000000000	0.00000000000000000000	0.00000000000000000000	0.00000000000000000000	1723.00000000000000000000	161.00000000000000000000	4.00000000000000000000	4.00000000000000000000	4.00000000000000000000	4.00000000000000000000	4.00000000000000000000	4.00000000000000000000	4.00000000000000000000	4.00000000000000000000	4.00000000000000000000	4.00000000000000000000	4.00000000000000000000	4.00000000000000000000	4.00000000000000000000	4.00000000000000000000	4.00000000000000000000	4.00000000000000000000
111.00000000000000000000	0.00000000000000000000	3849.23071289062500000000	3908.71777343750000000000	4131.79492187500000000000	3990.76904296875000000000	3859.48706054687500000000	3840.00000000000000000000	4030.25634765625000000000	3968.20507812500000000000	3912.30761718750000000000	3962.56396484375000000000	3971.28198242187500000000	3920.00000000000000000000	3943.07690429687500000000	4041.53833007812500000000	2928.00000000000000000000	10245.00000000000000000000	10225.00000000000000000000	0.00000000000000000000	0.00000000000000000000	0.00000000000000000000	1723.00000000000000000000	169.00000000000000000000	4.00000000000000000000	4.00000000000000000000	4.00000000000000000000	4.00000000000000000000	4.00000000000000000000	4.00000000000000000000	4.00000000000000000000	4.00000000000000000000	4.00000000000000000000	4.00000000000000000000	4.00000000000000000000	4.00000000000000000000	4.00000000000000000000	4.00000000000000000000	4.00000000000000000000	4.00000000000000000000
112.00000000000000000000	0.00000000000000000000	3873.33325195312500000000	3928.71777343750000000000	4132.82031250000000000000	4020.00000000000000000000	3873.84594726562500000000	3847.69213867187500000000	4028.71777343750000000000	3975.89721679687500000000	3918.97436523437500000000	3962.56396484375000000000	4009.23071289062500000000	3940.51269531250000000000	3986.66650390625000000000	4074.35888671875000000000	3488.00000000000000000000	10245.00000000000000000000	10225.00000000000000000000	0.00000000000000000000	0.00000000000000000000	0.00000000000000000000	1723.00000000000000000000	176.00000000000000000000	4.00000000000000000000	4.00000000000000000000	4.00000000000000000000	4.00000000000000000000	4.00000000000000000000	4.00000000000000000000	4.00000000000000000000	4.00000000000000000000	4.00000000000000000000	4.00000000000000000000	4.00000000000000000000	4.00000000000000000000	4.00000000000000000000	4.00000000000000000000	4.00000000000000000000	4.00000000000000000000
113.00000000000000000000	0.00000000000000000000	3847.69213867187500000000	3891.28198242187500000000	4130.76904296875000000000	4001.02563476562500000000	3836.92309570312500000000	3808.71777343750000000000	3995.38452148437500000000	3936.41015625000000000000	3866.66650390625000000000	3916.41015625000000000000	3963.58959960937500000000	3903.07690429687500000000	3945.64086914062500000000	4044.61523437500000000000	3048.00000000000000000000	10245.00000000000000000000	10224.00000000000000000000	0.00000000000000000000	0.00000000000000000000	0.00000000000000000000	1723.00000000000000000000	185.00000000000000000000	4.00000000000000000000	4.00000000000000000000	4.00000000000000000000	4.00000000000000000000	4.00000000000000000000	4.00000000000000000000	4.00000000000000000000	4.00000000000000000000	4.00000000000000000000	4.00000000000000000000	4.00000000000000000000	4.00000000000000000000	4.00000000000000000000	4.00000000000000000000	4.00000000000000000000	4.00000000000000000000
114.00000000000000000000	0.00000000000000000000	3843.58959960937500000000	3902.05126953125000000000	4127.69238281250000000000	4005.64086914062500000000	3853.84594726562500000000	3838.46142578125000000000	4021.02563476562500000000	3975.89721679687500000000	3907.69213867187500000000	3945.64086914062500000000	3975.89721679687500000000	3918.97436523437500000000	3947.69213867187500000000	4044.10253906250000000000	3600.00000000000000000000	10245.00000000000000000000	10224.00000000000000000000	0.00000000000000000000	0.00000000000000000000	0.00000000000000000000	1723.00000000000000000000	193.00000000000000000000	4.00000000000000000000	4.00000000000000000000	4.00000000000000000000	4.00000000000000000000	4.00000000000000000000	4.00000000000000000000	4.00000000000000000000	4.00000000000000000000	4.00000000000000000000	4.00000000000000000000	4.00000000000000000000	4.00000000000000000000	4.00000000000000000000	4.00000000000000000000	4.00000000000000000000	4.00000000000000000000
115.00000000000000000000	0.00000000000000000000	3824.10253906250000000000	3880.51269531250000000000	4119.48730468750000000000	3995.38452148437500000000	3821.02563476562500000000	3830.76904296875000000000	4018.97436523437500000000	3991.79467773437500000000	3928.20507812500000000000	3963.58959960937500000000	3984.61523437500000000000	3925.12817382812500000000	3938.46142578125000000000	4036.92309570312500000000	2928.00000000000000000000	10245.00000000000000000000	10223.00000000000000000000	0.00000000000000000000	0.00000000000000000000	0.00000000000000000000	1723.00000000000000000000	201.00000000000000000000	4.00000000000000000000	4.00000000000000000000	4.00000000000000000000	4.00000000000000000000	4.00000000000000000000	4.00000000000000000000	4.00000000000000000000	4.00000000000000000000	4.00000000000000000000	4.00000000000000000000	4.00000000000000000000	4.00000000000000000000	4.00000000000000000000	4.00000000000000000000	4.00000000000000000000	4.00000000000000000000
116.00000000000000000000	0.00000000000000000000	3824.10253906250000000000	3878.97436523437500000000	4126.15380859375000000000	3990.25634765625000000000	3808.71777343750000000000	3822.05126953125000000000	4016.41015625000000000000	3970.76904296875000000000	3902.56396484375000000000	3940.00000000000000000000	3978.46142578125000000000	3911.28198242187500000000	3931.79467773437500000000	4029.74340820312500000000	3488.00000000000000000000	10245.00000000000000000000	10223.00000000000000000000	0.00000000000000000000	0.00000000000000000000	0.00000000000000000000	1723.00000000000000000000	209.00000000000000000000	4.00000000000000000000	4.00000000000000000000	4.00000000000000000000	4.00000000000000000000	4.00000000000000000000	4.00000000000000000000	4.00000000000000000000	4.00000000000000000000	4.00000000000000000000	4.00000000000000000000	4.00000000000000000000	4.00000000000000000000	4.00000000000000000000	4.00000000000000000000	4.00000000000000000000	4.00000000000000000000
117.00000000000000000000	0.00000000000000000000	3854.35888671875000000000	3929.74340820312500000000	4124.61523437500000000000	4009.74340820312500000000	3881.02563476562500000000	3867.69213867187500000000	4047.17944335937500000000	3976.92309570312500000000	3916.41015625000000000000	3950.76904296875000000000	3991.79467773437500000000	3915.38452148437500000000	3961.02563476562500000000	4037.43579101562500000000	3048.00000000000000000000	10242.00000000000000000000	10221.00000000000000000000	0.00000000000000000000	0.00000000000000000000	0.00000000000000000000	1723.00000000000000000000	217.00000000000000000000	4.00000000000000000000	4.00000000000000000000	4.00000000000000000000	4.00000000000000000000	4.00000000000000000000	4.00000000000000000000	4.00000000000000000000	4.00000000000000000000	4.00000000000000000000	4.00000000000000000000	4.00000000000000000000	4.00000000000000000000	4.00000000000000000000	4.00000000000000000000	4.00000000000000000000	4.00000000000000000000
118.00000000000000000000	0.00000000000000000000	3823.58959960937500000000	3888.20507812500000000000	4115.89746093750000000000	3974.87158203125000000000	3852.82031250000000000000	3842.05126953125000000000	4019.48706054687500000000	3940.00000000000000000000	3878.46142578125000000000	3925.12817382812500000000	3940.00000000000000000000	3876.92309570312500000000	3914.35888671875000000000	4002.05126953125000000000	3600.00000000000000000000	10242.00000000000000000000	10221.00000000000000000000	0.00000000000000000000	0.00000000000000000000	0.00000000000000000000	1723.00000000000000000000	225.00000000000000000000	4.00000000000000000000	4.00000000000000000000	4.00000000000000000000	4.00000000000000000000	4.00000000000000000000	4.00000000000000000000	4.00000000000000000000	4.00000000000000000000	4.00000000000000000000	4.00000000000000000000	4.00000000000000000000	4.00000000000000000000	4.00000000000000000000	4.00000000000000000000	4.00000000000000000000	4.00000000000000000000
119.00000000000000000000	0.00000000000000000000	3835.89746093750000000000	3898.46142578125000000000	4122.56396484375000000000	3990.76904296875000000000	3849.23071289062500000000	3848.71777343750000000000	4023.58959960937500000000	3961.02563476562500000000	3890.25634765625000000000	3933.84594726562500000000	3974.35888671875000000000	3902.56396484375000000000	3943.07690429687500000000	4031.28198242187500000000	2928.00000000000000000000	10244.00000000000000000000	10222.00000000000000000000	0.00000000000000000000	0.00000000000000000000	0.00000000000000000000	1723.00000000000000000000	233.00000000000000000000	4.00000000000000000000	4.00000000000000000000	4.00000000000000000000	4.00000000000000000000	4.00000000000000000000	4.00000000000000000000	4.00000000000000000000	4.00000000000000000000	4.00000000000000000000	4.00000000000000000000	4.00000000000000000000	4.00000000000000000000	4.00000000000000000000	4.00000000000000000000	4.00000000000000000000	4.00000000000000000000
120.00000000000000000000	0.00000000000000000000	3842.56396484375000000000	3904.10253906250000000000	4127.17919921875000000000	4008.71777343750000000000	3844.61523437500000000000	3833.33325195312500000000	4006.15380859375000000000	3961.53833007812500000000	3880.51269531250000000000	3922.56396484375000000000	3993.33325195312500000000	3917.43579101562500000000	3964.10253906250000000000	4047.69213867187500000000	3488.00000000000000000000	10244.00000000000000000000	10222.00000000000000000000	0.00000000000000000000	0.00000000000000000000	0.00000000000000000000	1723.00000000000000000000	241.00000000000000000000	4.00000000000000000000	4.00000000000000000000	4.00000000000000000000	4.00000000000000000000	4.00000000000000000000	4.00000000000000000000	4.00000000000000000000	4.00000000000000000000	4.00000000000000000000	4.00000000000000000000	4.00000000000000000000	4.00000000000000000000	4.00000000000000000000	4.00000000000000000000	4.00000000000000000000	4.00000000000000000000
121.00000000000000000000	0.00000000000000000000	3825.12817382812500000000	3882.05126953125000000000	4129.74365234375000000000	3997.94873046875000000000	3817.94873046875000000000	3810.25634765625000000000	3986.15380859375000000000	3934.35888671875000000000	3846.15380859375000000000	3892.82031250000000000000	3960.00000000000000000000	3893.84594726562500000000	3932.82031250000000000000	4022.56396484375000000000	3048.00000000000000000000	10243.00000000000000000000	10224.00000000000000000000	0.00000000000000000000	0.00000000000000000000	0.00000000000000000000	1723.00000000000000000000	248.00000000000000000000	4.00000000000000000000	4.00000000000000000000	4.00000000000000000000	4.00000000000000000000	4.00000000000000000000	4.00000000000000000000	4.00000000000000000000	4.00000000000000000000	4.00000000000000000000	4.00000000000000000000	4.00000000000000000000	4.00000000000000000000	4.00000000000000000000	4.00000000000000000000	4.00000000000000000000	4.00000000000000000000
122.00000000000000000000	0.00000000000000000000	3840.00000000000000000000	3912.30761718750000000000	4124.61523437500000000000	4012.82031250000000000000	3833.84594726562500000000	3845.12817382812500000000	4017.94873046875000000000	3968.71777343750000000000	3889.74340820312500000000	3926.66650390625000000000	3983.58959960937500000000	3913.33325195312500000000	3947.69213867187500000000	4036.41015625000000000000	3600.00000000000000000000	10243.00000000000000000000	10224.00000000000000000000	0.00000000000000000000	0.00000000000000000000	0.00000000000000000000	1723.00000000000000000000	256.00000000000000000000	4.00000000000000000000	4.00000000000000000000	4.00000000000000000000	4.00000000000000000000	4.00000000000000000000	4.00000000000000000000	4.00000000000000000000	4.00000000000000000000	4.00000000000000000000	4.00000000000000000000	4.00000000000000000000	4.00000000000000000000	4.00000000000000000000	4.00000000000000000000	4.00000000000000000000	4.00000000000000000000
123.00000000000000000000	0.00000000000000000000	3820.51269531250000000000	3893.33325195312500000000	4121.53857421875000000000	3989.74340820312500000000	3805.12817382812500000000	3824.10253906250000000000	4002.05126953125000000000	3961.53833007812500000000	3884.10253906250000000000	3916.41015625000000000000	3954.35888671875000000000	3896.41015625000000000000	3914.35888671875000000000	4018.97436523437500000000	2928.00000000000000000000	10244.00000000000000000000	10224.00000000000000000000	0.00000000000000000000	0.00000000000000000000	0.00000000000000000000	1723.00000000000000000000	265.00000000000000000000	4.00000000000000000000	4.00000000000000000000	4.00000000000000000000	4.00000000000000000000	4.00000000000000000000	4.00000000000000000000	4.00000000000000000000	4.00000000000000000000	4.00000000000000000000	4.00000000000000000000	4.00000000000000000000	4.00000000000000000000	4.00000000000000000000	4.00000000000000000000	4.00000000000000000000	4.00000000000000000000
124.00000000000000000000	0.00000000000000000000	3846.66650390625000000000	3926.15380859375000000000	4129.74365234375000000000	4007.69213867187500000000	3843.58959960937500000000	3851.79467773437500000000	4017.94873046875000000000	3971.79467773437500000000	3895.38452148437500000000	3921.53833007812500000000	3961.53833007812500000000	3903.58959960937500000000	3938.46142578125000000000	4029.23071289062500000000	3488.00000000000000000000	10244.00000000000000000000	10224.00000000000000000000	0.00000000000000000000	0.00000000000000000000	0.00000000000000000000	1723.00000000000000000000	273.00000000000000000000	4.00000000000000000000	4.00000000000000000000	4.00000000000000000000	4.00000000000000000000	4.00000000000000000000	4.00000000000000000000	4.00000000000000000000	4.00000000000000000000	4.00000000000000000000	4.00000000000000000000	4.00000000000000000000	4.00000000000000000000	4.00000000000000000000	4.00000000000000000000	4.00000000000000000000	4.00000000000000000000
125.00000000000000000000	0.00000000000000000000	3862.56396484375000000000	3941.02563476562500000000	4127.17919921875000000000	4017.94873046875000000000	3858.46142578125000000000	3867.69213867187500000000	4025.64086914062500000000	3957.94873046875000000000	3886.15380859375000000000	3918.46142578125000000000	3963.58959960937500000000	3895.89746093750000000000	3951.79467773437500000000	4031.28198242187500000000	3048.00000000000000000000	10246.00000000000000000000	10225.00000000000000000000	0.00000000000000000000	0.00000000000000000000	0.00000000000000000000	1723.00000000000000000000	281.00000000000000000000	4.00000000000000000000	4.00000000000000000000	4.00000000000000000000	4.00000000000000000000	4.00000000000000000000	4.00000000000000000000	4.00000000000000000000	4.00000000000000000000	4.00000000000000000000	4.00000000000000000000	4.00000000000000000000	4.00000000000000000000	4.00000000000000000000	4.00000000000000000000	4.00000000000000000000	4.00000000000000000000
126.00000000000000000000	0.00000000000000000000	3842.05126953125000000000	3912.82031250000000000000	4128.71777343750000000000	4001.53833007812500000000	3821.53833007812500000000	3844.10253906250000000000	4012.82031250000000000000	3938.46142578125000000000	3861.02563476562500000000	3894.35888671875000000000	3949.74340820312500000000	3881.53833007812500000000	3931.79467773437500000000	4021.53833007812500000000	3600.00000000000000000000	10246.00000000000000000000	10225.00000000000000000000	0.00000000000000000000	0.00000000000000000000	0.00000000000000000000	1723.00000000000000000000	289.00000000000000000000	4.00000000000000000000	4.00000000000000000000	4.00000000000000000000	4.00000000000000000000	4.00000000000000000000	4.00000000000000000000	4.00000000000000000000	4.00000000000000000000	4.00000000000000000000	4.00000000000000000000	4.00000000000000000000	4.00000000000000000000	4.00000000000000000000	4.00000000000000000000	4.00000000000000000000	4.00000000000000000000
127.00000000000000000000	0.00000000000000000000	3862.05126953125000000000	3942.05126953125000000000	4127.17919921875000000000	4028.20507812500000000000	3846.15380859375000000000	3866.15380859375000000000	4030.76904296875000000000	3991.79467773437500000000	3911.79467773437500000000	3927.17944335937500000000	4013.33325195312500000000	3929.74340820312500000000	3986.15380859375000000000	4062.56396484375000000000	51.00000000000000000000	10248.00000000000000000000	10227.00000000000000000000	0.00000000000000000000	0.00000000000000000000	0.00000000000000000000	1723.00000000000000000000	298.00000000000000000000	4.00000000000000000000	4.00000000000000000000	4.00000000000000000000	4.00000000000000000000	4.00000000000000000000	4.00000000000000000000	4.00000000000000000000	4.00000000000000000000	4.00000000000000000000	4.00000000000000000000	4.00000000000000000000	4.00000000000000000000	4.00000000000000000000	4.00000000000000000000	4.00000000000000000000	4.00000000000000000000
0.00000000000000000000	0.00000000000000000000	3835.38452148437500000000	3901.53833007812500000000	4122.05126953125000000000	4003.58959960937500000000	3813.84594726562500000000	3833.33325195312500000000	3997.94873046875000000000	3975.38452148437500000000	3886.66650390625000000000	3906.66650390625000000000	3992.82031250000000000000	3910.76904296875000000000	3962.05126953125000000000	4043.58959960937500000000	1875.00000000000000000000	10248.00000000000000000000	10227.00000000000000000000	0.00000000000000000000	0.00000000000000000000	0.00000000000000000000	1723.00000000000000000000	305.00000000000000000000	4.00000000000000000000	4.00000000000000000000	4.00000000000000000000	4.00000000000000000000	4.00000000000000000000	4.00000000000000000000	4.00000000000000000000	4.00000000000000000000	4.00000000000000000000	4.00000000000000000000	4.00000000000000000000	4.00000000000000000000	4.00000000000000000000	4.00000000000000000000	4.00000000000000000000	4.00000000000000000000
1.00000000000000000000	0.00000000000000000000	3830.76904296875000000000	3906.15380859375000000000	4126.15380859375000000000	4002.05126953125000000000	3834.87158203125000000000	3854.87158203125000000000	4016.92309570312500000000	3972.30761718750000000000	3887.17944335937500000000	3908.71777343750000000000	3978.97436523437500000000	3895.38452148437500000000	3948.71777343750000000000	4030.76904296875000000000	2700.00000000000000000000	10247.00000000000000000000	10227.00000000000000000000	0.00000000000000000000	0.00000000000000000000	0.00000000000000000000	1723.00000000000000000000	312.00000000000000000000	4.00000000000000000000	4.00000000000000000000	4.00000000000000000000	4.00000000000000000000	4.00000000000000000000	4.00000000000000000000	4.00000000000000000000	4.00000000000000000000	4.00000000000000000000	4.00000000000000000000	4.00000000000000000000	4.00000000000000000000	4.00000000000000000000	4.00000000000000000000	4.00000000000000000000	4.00000000000000000000
2.00000000000000000000	0.00000000000000000000	3836.41015625000000000000	3934.87158203125000000000	4118.46142578125000000000	4011.28198242187500000000	3862.56396484375000000000	3888.71777343750000000000	4042.56396484375000000000	3983.58959960937500000000	3912.30761718750000000000	3935.89746093750000000000	3977.94873046875000000000	3896.92309570312500000000	3949.23071289062500000000	4027.69213867187500000000	3206.00000000000000000000	10247.00000000000000000000	10227.00000000000000000000	0.00000000000000000000	0.00000000000000000000	0.00000000000000000000	1723.00000000000000000000	320.00000000000000000000	4.00000000000000000000	4.00000000000000000000	4.00000000000000000000	4.00000000000000000000	4.00000000000000000000	4.00000000000000000000	4.00000000000000000000	4.00000000000000000000	4.00000000000000000000	4.00000000000000000000	4.00000000000000000000	4.00000000000000000000	4.00000000000000000000	4.00000000000000000000	4.00000000000000000000	4.00000000000000000000
3.00000000000000000000	0.00000000000000000000	3819.48706054687500000000	3915.89746093750000000000	4115.38427734375000000000	3985.12817382812500000000	3824.61523437500000000000	3863.58959960937500000000	4015.38452148437500000000	3957.94873046875000000000	3878.46142578125000000000	3910.76904296875000000000	3938.46142578125000000000	3868.20507812500000000000	3914.87158203125000000000	3998.97436523437500000000	3494.00000000000000000000	10247.00000000000000000000	10228.00000000000000000000	0.00000000000000000000	0.00000000000000000000	0.00000000000000000000	1723.00000000000000000000	327.00000000000000000000	4.00000000000000000000	4.00000000000000000000	4.00000000000000000000	4.00000000000000000000	4.00000000000000000000	4.00000000000000000000	4.00000000000000000000	4.00000000000000000000	4.00000000000000000000	4.00000000000000000000	4.00000000000000000000	4.00000000000000000000	4.00000000000000000000	4.00000000000000000000	4.00000000000000000000	4.00000000000000000000
4.00000000000000000000	0.00000000000000000000	3845.12817382812500000000	3951.28198242187500000000	4117.43603515625000000000	4009.74340820312500000000	3850.25634765625000000000	3878.97436523437500000000	4020.00000000000000000000	3970.25634765625000000000	3885.64086914062500000000	3906.15380859375000000000	3965.12817382812500000000	3880.51269531250000000000	3950.25634765625000000000	4014.35888671875000000000	3554.00000000000000000000	10247.00000000000000000000	10228.00000000000000000000	0.00000000000000000000	0.00000000000000000000	0.00000000000000000000	1723.00000000000000000000	334.00000000000000000000	4.00000000000000000000	4.00000000000000000000	4.00000000000000000000	4.00000000000000000000	4.00000000000000000000	4.00000000000000000000	4.00000000000000000000	4.00000000000000000000	4.00000000000000000000	4.00000000000000000000	4.00000000000000000000	4.00000000000000000000	4.00000000000000000000	4.00000000000000000000	4.00000000000000000000	4.00000000000000000000
5.00000000000000000000	0.00000000000000000000	3832.30761718750000000000	3932.82031250000000000000	4116.92285156250000000000	4004.61523437500000000000	3834.87158203125000000000	3851.28198242187500000000	3991.28198242187500000000	3935.89746093750000000000	3844.10253906250000000000	3870.25634765625000000000	3940.00000000000000000000	3855.89746093750000000000	3932.30761718750000000000	4000.51269531250000000000	3323.00000000000000000000	10244.00000000000000000000	10229.00000000000000000000	0.00000000000000000000	0.00000000000000000000	0.00000000000000000000	1723.00000000000000000000	342.00000000000000000000	4.00000000000000000000	4.00000000000000000000	4.00000000000000000000	4.00000000000000000000	4.00000000000000000000	4.00000000000000000000	4.00000000000000000000	4.00000000000000000000	4.00000000000000000000	4.00000000000000000000	4.00000000000000000000	4.00000000000000000000	4.00000000000000000000	4.00000000000000000000	4.00000000000000000000	4.00000000000000000000
6.00000000000000000000	0.00000000000000000000	3834.35888671875000000000	3930.25634765625000000000	4123.58984375000000000000	4005.12817382812500000000	3821.53833007812500000000	3851.28198242187500000000	3992.82031250000000000000	3940.00000000000000000000	3839.48706054687500000000	3866.66650390625000000000	3940.51269531250000000000	3860.51269531250000000000	3933.84594726562500000000	4011.28198242187500000000	2965.00000000000000000000	10244.00000000000000000000	10229.00000000000000000000	0.00000000000000000000	0.00000000000000000000	0.00000000000000000000	1723.00000000000000000000	349.00000000000000000000	4.00000000000000000000	4.00000000000000000000	4.00000000000000000000	4.00000000000000000000	4.00000000000000000000	4.00000000000000000000	4.00000000000000000000	4.00000000000000000000	4.00000000000000000000	4.00000000000000000000	4.00000000000000000000	4.00000000000000000000	4.00000000000000000000	4.00000000000000000000	4.00000000000000000000	4.00000000000000000000
7.00000000000000000000	0.00000000000000000000	3837.94873046875000000000	3932.30761718750000000000	4119.48730468750000000000	4010.25634765625000000000	3804.61523437500000000000	3853.33325195312500000000	3994.87158203125000000000	3972.82031250000000000000	3873.33325195312500000000	3888.71777343750000000000	3970.76904296875000000000	3888.20507812500000000000	3954.87158203125000000000	4031.28198242187500000000	3216.00000000000000000000	10244.00000000000000000000	10230.00000000000000000000	0.00000000000000000000	0.00000000000000000000	0.00000000000000000000	1723.00000000000000000000	357.00000000000000000000	4.00000000000000000000	4.00000000000000000000	4.00000000000000000000	4.00000000000000000000	4.00000000000000000000	4.00000000000000000000	4.00000000000000000000	4.00000000000000000000	4.00000000000000000000	4.00000000000000000000	4.00000000000000000000	4.00000000000000000000	4.00000000000000000000	4.00000000000000000000	4.00000000000000000000	4.00000000000000000000
8.00000000000000000000	0.00000000000000000000	3812.82031250000000000000	3899.48706054687500000000	4122.56396484375000000000	3991.28198242187500000000	3777.94873046875000000000	3824.10253906250000000000	3972.82031250000000000000	3958.97436523437500000000	3856.41015625000000000000	3865.64086914062500000000	3945.64086914062500000000	3872.82031250000000000000	3926.66650390625000000000	4010.25634765625000000000	3321.00000000000000000000	10244.00000000000000000000	10230.00000000000000000000	0.00000000000000000000	0.00000000000000000000	0.00000000000000000000	1723.00000000000000000000	365.00000000000000000000	4.00000000000000000000	4.00000000000000000000	4.00000000000000000000	4.00000000000000000000	4.00000000000000000000	4.00000000000000000000	4.00000000000000000000	4.00000000000000000000	4.00000000000000000000	4.00000000000000000000	4.00000000000000000000	4.00000000000000000000	4.00000000000000000000	4.00000000000000000000	4.00000000000000000000	4.00000000000000000000
9.00000000000000000000	0.00000000000000000000	3844.10253906250000000000	3950.25634765625000000000	4125.64111328125000000000	4016.92309570312500000000	3853.84594726562500000000	3878.97436523437500000000	4020.51269531250000000000	3985.12817382812500000000	3889.74340820312500000000	3898.46142578125000000000	3972.82031250000000000000	3889.74340820312500000000	3954.35888671875000000000	4026.66650390625000000000	2512.00000000000000000000	10243.00000000000000000000	10229.00000000000000000000	0.00000000000000000000	0.00000000000000000000	0.00000000000000000000	1723.00000000000000000000	373.00000000000000000000	4.00000000000000000000	4.00000000000000000000	4.00000000000000000000	4.00000000000000000000	4.00000000000000000000	4.00000000000000000000	4.00000000000000000000	4.00000000000000000000	4.00000000000000000000	4.00000000000000000000	4.00000000000000000000	4.00000000000000000000	4.00000000000000000000	4.00000000000000000000	4.00000000000000000000	4.00000000000000000000
10.00000000000000000000	0.00000000000000000000	3833.84594726562500000000	3937.94873046875000000000	4114.35888671875000000000	3993.84594726562500000000	3841.53833007812500000000	3870.25634765625000000000	4012.82031250000000000000	3960.51269531250000000000	3871.79467773437500000000	3895.89746093750000000000	3945.12817382812500000000	3859.48706054687500000000	3921.02563476562500000000	4003.58959960937500000000	3510.00000000000000000000	10243.00000000000000000000	10229.00000000000000000000	0.00000000000000000000	0.00000000000000000000	0.00000000000000000000	1723.00000000000000000000	381.00000000000000000000	4.00000000000000000000	4.00000000000000000000	4.00000000000000000000	4.00000000000000000000	4.00000000000000000000	4.00000000000000000000	4.00000000000000000000	4.00000000000000000000	4.00000000000000000000	4.00000000000000000000	4.00000000000000000000	4.00000000000000000000	4.00000000000000000000	4.00000000000000000000	4.00000000000000000000	4.00000000000000000000
11.00000000000000000000	0.00000000000000000000	3833.33325195312500000000	3930.76904296875000000000	4114.87158203125000000000	3989.23071289062500000000	3812.30761718750000000000	3849.74340820312500000000	3997.94873046875000000000	3950.76904296875000000000	3858.97436523437500000000	3876.41015625000000000000	3942.56396484375000000000	3849.74340820312500000000	3922.56396484375000000000	4000.51269531250000000000	2857.00000000000000000000	10243.00000000000000000000	10229.00000000000000000000	0.00000000000000000000	0.00000000000000000000	0.00000000000000000000	1723.00000000000000000000	390.00000000000000000000	4.00000000000000000000	4.00000000000000000000	4.00000000000000000000	4.00000000000000000000	4.00000000000000000000	4.00000000000000000000	4.00000000000000000000	4.00000000000000000000	4.00000000000000000000	4.00000000000000000000	4.00000000000000000000	4.00000000000000000000	4.00000000000000000000	4.00000000000000000000	4.00000000000000000000	4.00000000000000000000
12.00000000000000000000	0.00000000000000000000	3861.02563476562500000000	3962.56396484375000000000	4117.94873046875000000000	4021.53833007812500000000	3841.53833007812500000000	3865.12817382812500000000	4007.17944335937500000000	3974.87158203125000000000	3876.41015625000000000000	3887.69213867187500000000	3990.25634765625000000000	3880.51269531250000000000	3985.64086914062500000000	4035.89721679687500000000	3436.00000000000000000000	10243.00000000000000000000	10229.00000000000000000000	0.00000000000000000000	0.00000000000000000000	0.00000000000000000000	1723.00000000000000000000	398.00000000000000000000	4.00000000000000000000	4.00000000000000000000	4.00000000000000000000	4.00000000000000000000	4.00000000000000000000	4.00000000000000000000	4.00000000000000000000	4.00000000000000000000	4.00000000000000000000	4.00000000000000000000	4.00000000000000000000	4.00000000000000000000	4.00000000000000000000	4.00000000000000000000	4.00000000000000000000	4.00000000000000000000
13.00000000000000000000	0.00000000000000000000	3841.53833007812500000000	3923.58959960937500000000	4120.51269531250000000000	4002.56396484375000000000	3816.41015625000000000000	3841.02563476562500000000	3981.53833007812500000000	3944.61523437500000000000	3835.89746093750000000000	3861.02563476562500000000	3962.05126953125000000000	3860.51269531250000000000	3960.51269531250000000000	4020.51269531250000000000	3030.00000000000000000000	10243.00000000000000000000	10228.00000000000000000000	0.00000000000000000000	0.00000000000000000000	0.00000000000000000000	1723.00000000000000000000	407.00000000000000000000	4.00000000000000000000	4.00000000000000000000	4.00000000000000000000	4.00000000000000000000	4.00000000000000000000	4.00000000000000000000	4.00000000000000000000	4.00000000000000000000	4.00000000000000000000	4.00000000000000000000	4.00000000000000000000	4.00000000000000000000	4.00000000000000000000	4.00000000000000000000	4.00000000000000000000	4.00000000000000000000
14.00000000000000000000	0.00000000000000000000	3846.66650390625000000000	3926.15380859375000000000	4118.46142578125000000000	4009.23071289062500000000	3826.15380859375000000000	3867.17944335937500000000	4004.10253906250000000000	3971.79467773437500000000	3868.20507812500000000000	3881.53833007812500000000	3977.94873046875000000000	3877.94873046875000000000	3960.51269531250000000000	4025.12817382812500000000	3510.00000000000000000000	10243.00000000000000000000	10228.00000000000000000000	0.00000000000000000000	0.00000000000000000000	0.00000000000000000000	1723.00000000000000000000	415.00000000000000000000	4.00000000000000000000	4.00000000000000000000	4.00000000000000000000	4.00000000000000000000	4.00000000000000000000	4.00000000000000000000	4.00000000000000000000	4.00000000000000000000	4.00000000000000000000	4.00000000000000000000	4.00000000000000000000	4.00000000000000000000	4.00000000000000000000	4.00000000000000000000	4.00000000000000000000	4.00000000000000000000
15.00000000000000000000	0.00000000000000000000	3818.46142578125000000000	3898.97436523437500000000	4109.74365234375000000000	3992.30761718750000000000	3801.53833007812500000000	3852.30761718750000000000	3993.84594726562500000000	3976.92309570312500000000	3869.23071289062500000000	3877.94873046875000000000	3959.48706054687500000000	3868.71777343750000000000	3933.84594726562500000000	4005.12817382812500000000	2857.00000000000000000000	10243.00000000000000000000	10229.00000000000000000000	0.00000000000000000000	0.00000000000000000000	0.00000000000000000000	1723.00000000000000000000	423.00000000000000000000	4.00000000000000000000	4.00000000000000000000	4.00000000000000000000	4.00000000000000000000	4.00000000000000000000	4.00000000000000000000	4.00000000000000000000	4.00000000000000000000	4.00000000000000000000	4.00000000000000000000	4.00000000000000000000	4.00000000000000000000	4.00000000000000000000	4.00000000000000000000	4.00000000000000000000	4.00000000000000000000
16.00000000000000000000	0.00000000000000000000	3811.79467773437500000000	3903.07690429687500000000	4117.94873046875000000000	3988.71777343750000000000	3813.33325195312500000000	3853.33325195312500000000	3991.28198242187500000000	3962.05126953125000000000	3850.76904296875000000000	3858.97436523437500000000	3934.87158203125000000000	3852.82031250000000000000	3923.07690429687500000000	3991.79467773437500000000	0.00000000000000000000	10243.00000000000000000000	10229.00000000000000000000	0.00000000000000000000	0.00000000000000000000	0.00000000000000000000	1723.00000000000000000000	431.00000000000000000000	4.00000000000000000000	4.00000000000000000000	4.00000000000000000000	4.00000000000000000000	4.00000000000000000000	4.00000000000000000000	4.00000000000000000000	4.00000000000000000000	4.00000000000000000000	4.00000000000000000000	4.00000000000000000000	4.00000000000000000000	4.00000000000000000000	4.00000000000000000000	4.00000000000000000000	4.00000000000000000000
[truncated: 236 more rows]
