# Supplementary material for: Discriminating three motor imagery states of the same joint for brain-computer interface
Source: PeerJ. 2021 Aug 24;9:e12027. doi: 10.7717/peerj.12027 (PMC8395581; doi:10.7717/peerj.12027)
Supplement: Supplemental Information 1 [file peerj-09-12027-s001.zip › dataset/A/01-04-04.11.17.18.58.14.csv]

title:04	recorded:04.11.17 18.58.14	sampling:128	subject:01	labels:COUNTER INTERPOLATED AF3 F7 F3 FC5 T7 P7 O1 O2 P8 T8 FC6 F4 F8 AF4 RAW_CQ GYROX GYROY MARKER MARKER_HARDWARE SYNC TIME_STAMP_s TIME_STAMP_ms CQ_AF3 CQ_F7 CQ_F3 CQ_FC5 CQ_T7 CQ_P7 CQ_O1 CQ_O2 CQ_P8 CQ_T8 CQ_FC6 CQ_F4 CQ_F8 CQ_AF4 CQ_CMS CQ_DRL	chan:40	units:emotiv
109.00000000000000000000	0.00000000000000000000	4168.71777343750000000000	4198.97412109375000000000	4167.69238281250000000000	4164.10253906250000000000	4165.12792968750000000000	4174.87158203125000000000	4177.94873046875000000000	4179.48730468750000000000	4183.58984375000000000000	4172.82031250000000000000	4185.64111328125000000000	4193.84619140625000000000	4177.43603515625000000000	4171.28173828125000000000	3249.00000000000000000000	10243.00000000000000000000	10227.00000000000000000000	0.00000000000000000000	0.00000000000000000000	0.00000000000000000000	2496.00000000000000000000	799.00000000000000000000	0.00000000000000000000	0.00000000000000000000	0.00000000000000000000	0.00000000000000000000	0.00000000000000000000	0.00000000000000000000	0.00000000000000000000	0.00000000000000000000	0.00000000000000000000	0.00000000000000000000	0.00000000000000000000	0.00000000000000000000	0.00000000000000000000	0.00000000000000000000	0.00000000000000000000	0.00000000000000000000
110.00000000000000000000	0.00000000000000000000	4144.61523437500000000000	4169.74365234375000000000	4176.92285156250000000000	4141.53857421875000000000	4133.33300781250000000000	4146.15380859375000000000	4147.69238281250000000000	4150.76904296875000000000	4151.79492187500000000000	4149.74365234375000000000	4150.25634765625000000000	4168.20507812500000000000	4134.87158203125000000000	4140.51269531250000000000	3599.00000000000000000000	10243.00000000000000000000	10227.00000000000000000000	0.00000000000000000000	0.00000000000000000000	0.00000000000000000000	2496.00000000000000000000	807.00000000000000000000	0.00000000000000000000	0.00000000000000000000	0.00000000000000000000	0.00000000000000000000	0.00000000000000000000	0.00000000000000000000	0.00000000000000000000	0.00000000000000000000	0.00000000000000000000	0.00000000000000000000	0.00000000000000000000	0.00000000000000000000	0.00000000000000000000	0.00000000000000000000	0.00000000000000000000	0.00000000000000000000
111.00000000000000000000	0.00000000000000000000	4160.51269531250000000000	4191.28173828125000000000	4163.58984375000000000000	4150.25634765625000000000	4145.64111328125000000000	4152.82031250000000000000	4148.20507812500000000000	4151.28173828125000000000	4146.15380859375000000000	4152.30761718750000000000	4168.71777343750000000000	4175.89746093750000000000	4156.41015625000000000000	4154.35888671875000000000	3221.00000000000000000000	10242.00000000000000000000	10229.00000000000000000000	0.00000000000000000000	0.00000000000000000000	0.00000000000000000000	2496.00000000000000000000	816.00000000000000000000	0.00000000000000000000	0.00000000000000000000	0.00000000000000000000	0.00000000000000000000	0.00000000000000000000	0.00000000000000000000	0.00000000000000000000	0.00000000000000000000	0.00000000000000000000	0.00000000000000000000	0.00000000000000000000	0.00000000000000000000	0.00000000000000000000	0.00000000000000000000	0.00000000000000000000	0.00000000000000000000
112.00000000000000000000	0.00000000000000000000	4158.97412109375000000000	4179.48730468750000000000	4158.46142578125000000000	4145.12792968750000000000	4135.38427734375000000000	4140.00000000000000000000	4132.82031250000000000000	4127.69238281250000000000	4124.61523437500000000000	4130.76904296875000000000	4152.82031250000000000000	4158.46142578125000000000	4152.30761718750000000000	4145.64111328125000000000	3551.00000000000000000000	10242.00000000000000000000	10229.00000000000000000000	0.00000000000000000000	0.00000000000000000000	0.00000000000000000000	2496.00000000000000000000	824.00000000000000000000	0.00000000000000000000	0.00000000000000000000	0.00000000000000000000	0.00000000000000000000	0.00000000000000000000	0.00000000000000000000	0.00000000000000000000	0.00000000000000000000	0.00000000000000000000	0.00000000000000000000	0.00000000000000000000	0.00000000000000000000	0.00000000000000000000	0.00000000000000000000	0.00000000000000000000	0.00000000000000000000
113.00000000000000000000	0.00000000000000000000	4149.23046875000000000000	4162.56396484375000000000	4167.17919921875000000000	4136.41015625000000000000	4125.64111328125000000000	4133.33300781250000000000	4131.28173828125000000000	4123.58984375000000000000	4122.56396484375000000000	4118.97412109375000000000	4143.58984375000000000000	4149.74365234375000000000	4142.56396484375000000000	4133.84619140625000000000	3249.00000000000000000000	10242.00000000000000000000	10230.00000000000000000000	0.00000000000000000000	0.00000000000000000000	0.00000000000000000000	2496.00000000000000000000	832.00000000000000000000	0.00000000000000000000	0.00000000000000000000	0.00000000000000000000	0.00000000000000000000	0.00000000000000000000	0.00000000000000000000	0.00000000000000000000	0.00000000000000000000	0.00000000000000000000	0.00000000000000000000	0.00000000000000000000	0.00000000000000000000	0.00000000000000000000	0.00000000000000000000	0.00000000000000000000	0.00000000000000000000
114.00000000000000000000	0.00000000000000000000	4164.61523437500000000000	4189.74365234375000000000	4159.48730468750000000000	4156.92285156250000000000	4151.28173828125000000000	4161.53857421875000000000	4162.05126953125000000000	4182.56396484375000000000	4178.46142578125000000000	4167.69238281250000000000	4201.53857421875000000000	4195.38427734375000000000	4186.15380859375000000000	4172.30761718750000000000	3599.00000000000000000000	10242.00000000000000000000	10230.00000000000000000000	0.00000000000000000000	0.00000000000000000000	0.00000000000000000000	2496.00000000000000000000	841.00000000000000000000	0.00000000000000000000	0.00000000000000000000	0.00000000000000000000	0.00000000000000000000	0.00000000000000000000	0.00000000000000000000	0.00000000000000000000	0.00000000000000000000	0.00000000000000000000	0.00000000000000000000	0.00000000000000000000	0.00000000000000000000	0.00000000000000000000	0.00000000000000000000	0.00000000000000000000	0.00000000000000000000
115.00000000000000000000	0.00000000000000000000	4133.84619140625000000000	4148.71777343750000000000	4167.69238281250000000000	4132.30761718750000000000	4111.28173828125000000000	4130.76904296875000000000	4133.33300781250000000000	4162.05126953125000000000	4152.30761718750000000000	4148.20507812500000000000	4173.84619140625000000000	4175.38427734375000000000	4155.38427734375000000000	4148.71777343750000000000	3221.00000000000000000000	10242.00000000000000000000	10231.00000000000000000000	0.00000000000000000000	0.00000000000000000000	0.00000000000000000000	2496.00000000000000000000	849.00000000000000000000	0.00000000000000000000	0.00000000000000000000	0.00000000000000000000	0.00000000000000000000	0.00000000000000000000	0.00000000000000000000	0.00000000000000000000	0.00000000000000000000	0.00000000000000000000	0.00000000000000000000	0.00000000000000000000	0.00000000000000000000	0.00000000000000000000	0.00000000000000000000	0.00000000000000000000	0.00000000000000000000
116.00000000000000000000	0.00000000000000000000	4143.58984375000000000000	4171.28173828125000000000	4166.66650390625000000000	4139.48730468750000000000	4141.53857421875000000000	4162.05126953125000000000	4160.51269531250000000000	4161.53857421875000000000	4156.92285156250000000000	4152.82031250000000000000	4167.69238281250000000000	4173.33300781250000000000	4155.38427734375000000000	4145.12792968750000000000	3551.00000000000000000000	10242.00000000000000000000	10231.00000000000000000000	0.00000000000000000000	0.00000000000000000000	0.00000000000000000000	2496.00000000000000000000	858.00000000000000000000	0.00000000000000000000	0.00000000000000000000	0.00000000000000000000	0.00000000000000000000	0.00000000000000000000	0.00000000000000000000	0.00000000000000000000	0.00000000000000000000	0.00000000000000000000	0.00000000000000000000	0.00000000000000000000	0.00000000000000000000	0.00000000000000000000	0.00000000000000000000	0.00000000000000000000	0.00000000000000000000
117.00000000000000000000	0.00000000000000000000	4155.89746093750000000000	4196.92285156250000000000	4166.15380859375000000000	4149.74365234375000000000	4164.61523437500000000000	4178.46142578125000000000	4178.46142578125000000000	4160.51269531250000000000	4161.53857421875000000000	4160.51269531250000000000	4163.07666015625000000000	4169.74365234375000000000	4151.79492187500000000000	4140.00000000000000000000	3249.00000000000000000000	10243.00000000000000000000	10230.00000000000000000000	0.00000000000000000000	0.00000000000000000000	0.00000000000000000000	2496.00000000000000000000	866.00000000000000000000	0.00000000000000000000	0.00000000000000000000	0.00000000000000000000	0.00000000000000000000	0.00000000000000000000	0.00000000000000000000	0.00000000000000000000	0.00000000000000000000	0.00000000000000000000	0.00000000000000000000	0.00000000000000000000	0.00000000000000000000	0.00000000000000000000	0.00000000000000000000	0.00000000000000000000	0.00000000000000000000
118.00000000000000000000	0.00000000000000000000	4155.89746093750000000000	4189.74365234375000000000	4172.82031250000000000000	4151.79492187500000000000	4146.66650390625000000000	4155.89746093750000000000	4163.58984375000000000000	4148.20507812500000000000	4145.12792968750000000000	4147.69238281250000000000	4157.43603515625000000000	4163.07666015625000000000	4149.74365234375000000000	4138.97412109375000000000	3599.00000000000000000000	10243.00000000000000000000	10230.00000000000000000000	0.00000000000000000000	0.00000000000000000000	0.00000000000000000000	2496.00000000000000000000	874.00000000000000000000	0.00000000000000000000	0.00000000000000000000	0.00000000000000000000	0.00000000000000000000	0.00000000000000000000	0.00000000000000000000	0.00000000000000000000	0.00000000000000000000	0.00000000000000000000	0.00000000000000000000	0.00000000000000000000	0.00000000000000000000	0.00000000000000000000	0.00000000000000000000	0.00000000000000000000	0.00000000000000000000
119.00000000000000000000	0.00000000000000000000	4191.28173828125000000000	4223.58984375000000000000	4162.56396484375000000000	4187.69238281250000000000	4174.35888671875000000000	4177.94873046875000000000	4175.89746093750000000000	4179.48730468750000000000	4174.35888671875000000000	4168.71777343750000000000	4209.23046875000000000000	4204.61523437500000000000	4207.17919921875000000000	4191.28173828125000000000	3221.00000000000000000000	10248.00000000000000000000	10230.00000000000000000000	0.00000000000000000000	0.00000000000000000000	0.00000000000000000000	2496.00000000000000000000	883.00000000000000000000	0.00000000000000000000	0.00000000000000000000	0.00000000000000000000	0.00000000000000000000	0.00000000000000000000	0.00000000000000000000	0.00000000000000000000	0.00000000000000000000	0.00000000000000000000	0.00000000000000000000	0.00000000000000000000	0.00000000000000000000	0.00000000000000000000	0.00000000000000000000	0.00000000000000000000	0.00000000000000000000
120.00000000000000000000	0.00000000000000000000	4178.97412109375000000000	4200.00000000000000000000	4167.69238281250000000000	4175.38427734375000000000	4146.66650390625000000000	4152.30761718750000000000	4142.56396484375000000000	4148.71777343750000000000	4140.51269531250000000000	4135.38427734375000000000	4183.58984375000000000000	4190.76904296875000000000	4184.10253906250000000000	4181.02539062500000000000	3551.00000000000000000000	10248.00000000000000000000	10230.00000000000000000000	0.00000000000000000000	0.00000000000000000000	0.00000000000000000000	2496.00000000000000000000	891.00000000000000000000	0.00000000000000000000	0.00000000000000000000	0.00000000000000000000	0.00000000000000000000	0.00000000000000000000	0.00000000000000000000	0.00000000000000000000	0.00000000000000000000	0.00000000000000000000	0.00000000000000000000	0.00000000000000000000	0.00000000000000000000	0.00000000000000000000	0.00000000000000000000	0.00000000000000000000	0.00000000000000000000
121.00000000000000000000	0.00000000000000000000	4185.12792968750000000000	4212.82031250000000000000	4165.64111328125000000000	4179.48730468750000000000	4157.94873046875000000000	4167.17919921875000000000	4162.56396484375000000000	4163.07666015625000000000	4156.41015625000000000000	4151.28173828125000000000	4188.71777343750000000000	4206.15380859375000000000	4189.23046875000000000000	4188.20507812500000000000	3249.00000000000000000000	10248.00000000000000000000	10230.00000000000000000000	0.00000000000000000000	0.00000000000000000000	0.00000000000000000000	2496.00000000000000000000	899.00000000000000000000	0.00000000000000000000	0.00000000000000000000	0.00000000000000000000	0.00000000000000000000	0.00000000000000000000	0.00000000000000000000	0.00000000000000000000	0.00000000000000000000	0.00000000000000000000	0.00000000000000000000	0.00000000000000000000	0.00000000000000000000	0.00000000000000000000	0.00000000000000000000	0.00000000000000000000	0.00000000000000000000
122.00000000000000000000	0.00000000000000000000	4181.02539062500000000000	4208.20507812500000000000	4166.15380859375000000000	4176.41015625000000000000	4154.87158203125000000000	4167.69238281250000000000	4173.33300781250000000000	4185.12792968750000000000	4180.00000000000000000000	4177.43603515625000000000	4198.97412109375000000000	4216.92285156250000000000	4185.12792968750000000000	4187.69238281250000000000	3599.00000000000000000000	10248.00000000000000000000	10230.00000000000000000000	0.00000000000000000000	0.00000000000000000000	0.00000000000000000000	2496.00000000000000000000	907.00000000000000000000	0.00000000000000000000	0.00000000000000000000	0.00000000000000000000	0.00000000000000000000	0.00000000000000000000	0.00000000000000000000	0.00000000000000000000	0.00000000000000000000	0.00000000000000000000	0.00000000000000000000	0.00000000000000000000	0.00000000000000000000	0.00000000000000000000	0.00000000000000000000	0.00000000000000000000	0.00000000000000000000
123.00000000000000000000	0.00000000000000000000	4151.28173828125000000000	4169.74365234375000000000	4176.41015625000000000000	4146.66650390625000000000	4120.00000000000000000000	4138.46142578125000000000	4145.64111328125000000000	4153.33300781250000000000	4141.02539062500000000000	4145.64111328125000000000	4165.64111328125000000000	4184.10253906250000000000	4137.94873046875000000000	4153.84619140625000000000	3221.00000000000000000000	10249.00000000000000000000	10229.00000000000000000000	0.00000000000000000000	0.00000000000000000000	0.00000000000000000000	2496.00000000000000000000	915.00000000000000000000	0.00000000000000000000	0.00000000000000000000	0.00000000000000000000	0.00000000000000000000	0.00000000000000000000	0.00000000000000000000	0.00000000000000000000	0.00000000000000000000	0.00000000000000000000	0.00000000000000000000	0.00000000000000000000	0.00000000000000000000	0.00000000000000000000	0.00000000000000000000	0.00000000000000000000	0.00000000000000000000
124.00000000000000000000	0.00000000000000000000	4177.43603515625000000000	4213.33300781250000000000	4164.10253906250000000000	4169.74365234375000000000	4163.58984375000000000000	4177.43603515625000000000	4172.30761718750000000000	4160.51269531250000000000	4151.28173828125000000000	4156.92285156250000000000	4185.12792968750000000000	4198.97412109375000000000	4171.79492187500000000000	4177.94873046875000000000	3551.00000000000000000000	10249.00000000000000000000	10229.00000000000000000000	0.00000000000000000000	0.00000000000000000000	0.00000000000000000000	2496.00000000000000000000	922.00000000000000000000	0.00000000000000000000	0.00000000000000000000	0.00000000000000000000	0.00000000000000000000	0.00000000000000000000	0.00000000000000000000	0.00000000000000000000	0.00000000000000000000	0.00000000000000000000	0.00000000000000000000	0.00000000000000000000	0.00000000000000000000	0.00000000000000000000	0.00000000000000000000	0.00000000000000000000	0.00000000000000000000
125.00000000000000000000	0.00000000000000000000	4170.25634765625000000000	4200.00000000000000000000	4165.12792968750000000000	4162.05126953125000000000	4149.23046875000000000000	4162.05126953125000000000	4155.89746093750000000000	4132.82031250000000000000	4130.25634765625000000000	4140.51269531250000000000	4160.00000000000000000000	4173.33300781250000000000	4164.10253906250000000000	4163.07666015625000000000	3249.00000000000000000000	10250.00000000000000000000	10229.00000000000000000000	0.00000000000000000000	0.00000000000000000000	0.00000000000000000000	2496.00000000000000000000	930.00000000000000000000	0.00000000000000000000	0.00000000000000000000	0.00000000000000000000	0.00000000000000000000	0.00000000000000000000	0.00000000000000000000	0.00000000000000000000	0.00000000000000000000	0.00000000000000000000	0.00000000000000000000	0.00000000000000000000	0.00000000000000000000	0.00000000000000000000	0.00000000000000000000	0.00000000000000000000	0.00000000000000000000
126.00000000000000000000	0.00000000000000000000	4161.53857421875000000000	4188.20507812500000000000	4163.07666015625000000000	4158.46142578125000000000	4142.56396484375000000000	4155.89746093750000000000	4153.84619140625000000000	4146.66650390625000000000	4137.94873046875000000000	4148.71777343750000000000	4174.87158203125000000000	4178.46142578125000000000	4170.76904296875000000000	4165.12792968750000000000	3599.00000000000000000000	10250.00000000000000000000	10229.00000000000000000000	0.00000000000000000000	0.00000000000000000000	0.00000000000000000000	2496.00000000000000000000	937.00000000000000000000	0.00000000000000000000	0.00000000000000000000	0.00000000000000000000	0.00000000000000000000	0.00000000000000000000	0.00000000000000000000	0.00000000000000000000	0.00000000000000000000	0.00000000000000000000	0.00000000000000000000	0.00000000000000000000	0.00000000000000000000	0.00000000000000000000	0.00000000000000000000	0.00000000000000000000	0.00000000000000000000
127.00000000000000000000	0.00000000000000000000	4157.43603515625000000000	4181.53857421875000000000	4158.97412109375000000000	4165.64111328125000000000	4141.53857421875000000000	4155.38427734375000000000	4153.33300781250000000000	4168.71777343750000000000	4153.33300781250000000000	4159.48730468750000000000	4203.58984375000000000000	4202.56396484375000000000	4182.05126953125000000000	4176.41015625000000000000	51.00000000000000000000	10249.00000000000000000000	10227.00000000000000000000	0.00000000000000000000	0.00000000000000000000	0.00000000000000000000	2496.00000000000000000000	944.00000000000000000000	0.00000000000000000000	0.00000000000000000000	0.00000000000000000000	0.00000000000000000000	0.00000000000000000000	0.00000000000000000000	0.00000000000000000000	0.00000000000000000000	0.00000000000000000000	0.00000000000000000000	0.00000000000000000000	0.00000000000000000000	0.00000000000000000000	0.00000000000000000000	0.00000000000000000000	0.00000000000000000000
0.00000000000000000000	0.00000000000000000000	4142.56396484375000000000	4162.05126953125000000000	4171.28173828125000000000	4156.92285156250000000000	4119.48730468750000000000	4138.97412109375000000000	4140.51269531250000000000	4148.71777343750000000000	4136.41015625000000000000	4138.46142578125000000000	4178.46142578125000000000	4186.66650390625000000000	4154.87158203125000000000	4156.41015625000000000000	1079.00000000000000000000	10249.00000000000000000000	10227.00000000000000000000	0.00000000000000000000	0.00000000000000000000	0.00000000000000000000	2496.00000000000000000000	952.00000000000000000000	4.00000000000000000000	0.00000000000000000000	0.00000000000000000000	0.00000000000000000000	0.00000000000000000000	0.00000000000000000000	0.00000000000000000000	0.00000000000000000000	0.00000000000000000000	0.00000000000000000000	0.00000000000000000000	0.00000000000000000000	0.00000000000000000000	0.00000000000000000000	0.00000000000000000000	0.00000000000000000000
1.00000000000000000000	0.00000000000000000000	4173.33300781250000000000	4214.35888671875000000000	4169.23046875000000000000	4183.58984375000000000000	4172.30761718750000000000	4188.71777343750000000000	4187.69238281250000000000	4189.23046875000000000000	4185.12792968750000000000	4182.56396484375000000000	4203.07666015625000000000	4213.33300781250000000000	4183.07666015625000000000	4181.53857421875000000000	2615.00000000000000000000	10247.00000000000000000000	10226.00000000000000000000	0.00000000000000000000	0.00000000000000000000	0.00000000000000000000	2496.00000000000000000000	960.00000000000000000000	4.00000000000000000000	4.00000000000000000000	0.00000000000000000000	0.00000000000000000000	0.00000000000000000000	0.00000000000000000000	0.00000000000000000000	0.00000000000000000000	0.00000000000000000000	0.00000000000000000000	0.00000000000000000000	0.00000000000000000000	0.00000000000000000000	0.00000000000000000000	0.00000000000000000000	0.00000000000000000000
2.00000000000000000000	0.00000000000000000000	4167.17919921875000000000	4206.15380859375000000000	4176.41015625000000000000	4173.84619140625000000000	4160.00000000000000000000	4175.89746093750000000000	4177.43603515625000000000	4178.46142578125000000000	4178.97412109375000000000	4173.84619140625000000000	4177.94873046875000000000	4196.41015625000000000000	4153.84619140625000000000	4160.00000000000000000000	2955.00000000000000000000	10247.00000000000000000000	10226.00000000000000000000	0.00000000000000000000	0.00000000000000000000	0.00000000000000000000	2496.00000000000000000000	967.00000000000000000000	4.00000000000000000000	4.00000000000000000000	4.00000000000000000000	0.00000000000000000000	0.00000000000000000000	0.00000000000000000000	0.00000000000000000000	0.00000000000000000000	0.00000000000000000000	0.00000000000000000000	0.00000000000000000000	0.00000000000000000000	0.00000000000000000000	0.00000000000000000000	4.00000000000000000000	0.00000000000000000000
3.00000000000000000000	0.00000000000000000000	4173.33300781250000000000	4211.79492187500000000000	4173.33300781250000000000	4176.92285156250000000000	4156.41015625000000000000	4169.74365234375000000000	4170.25634765625000000000	4171.79492187500000000000	4170.25634765625000000000	4161.02539062500000000000	4176.92285156250000000000	4194.35888671875000000000	4156.92285156250000000000	4158.97412109375000000000	3457.00000000000000000000	10247.00000000000000000000	10223.00000000000000000000	0.00000000000000000000	0.00000000000000000000	0.00000000000000000000	2496.00000000000000000000	976.00000000000000000000	4.00000000000000000000	4.00000000000000000000	4.00000000000000000000	4.00000000000000000000	0.00000000000000000000	0.00000000000000000000	0.00000000000000000000	0.00000000000000000000	0.00000000000000000000	0.00000000000000000000	0.00000000000000000000	0.00000000000000000000	0.00000000000000000000	0.00000000000000000000	4.00000000000000000000	4.00000000000000000000
4.00000000000000000000	0.00000000000000000000	4188.20507812500000000000	4230.25634765625000000000	4162.56396484375000000000	4193.84619140625000000000	4169.74365234375000000000	4177.94873046875000000000	4173.33300781250000000000	4174.87158203125000000000	4169.74365234375000000000	4161.53857421875000000000	4201.02539062500000000000	4209.23046875000000000000	4192.82031250000000000000	4180.00000000000000000000	3469.00000000000000000000	10247.00000000000000000000	10223.00000000000000000000	0.00000000000000000000	0.00000000000000000000	0.00000000000000000000	2496.00000000000000000000	984.00000000000000000000	4.00000000000000000000	4.00000000000000000000	4.00000000000000000000	4.00000000000000000000	4.00000000000000000000	0.00000000000000000000	0.00000000000000000000	0.00000000000000000000	0.00000000000000000000	0.00000000000000000000	0.00000000000000000000	0.00000000000000000000	0.00000000000000000000	0.00000000000000000000	4.00000000000000000000	4.00000000000000000000
5.00000000000000000000	0.00000000000000000000	4166.66650390625000000000	4194.35888671875000000000	4171.79492187500000000000	4175.89746093750000000000	4137.94873046875000000000	4147.69238281250000000000	4147.69238281250000000000	4141.53857421875000000000	4133.33300781250000000000	4125.12792968750000000000	4174.87158203125000000000	4187.69238281250000000000	4166.66650390625000000000	4161.02539062500000000000	3240.00000000000000000000	10248.00000000000000000000	10223.00000000000000000000	0.00000000000000000000	0.00000000000000000000	0.00000000000000000000	2496.00000000000000000000	993.00000000000000000000	4.00000000000000000000	4.00000000000000000000	4.00000000000000000000	4.00000000000000000000	4.00000000000000000000	4.00000000000000000000	0.00000000000000000000	0.00000000000000000000	0.00000000000000000000	0.00000000000000000000	0.00000000000000000000	0.00000000000000000000	0.00000000000000000000	0.00000000000000000000	4.00000000000000000000	4.00000000000000000000
6.00000000000000000000	0.00000000000000000000	4182.56396484375000000000	4214.35888671875000000000	4166.15380859375000000000	4193.84619140625000000000	4166.15380859375000000000	4174.35888671875000000000	4174.87158203125000000000	4187.17919921875000000000	4180.51269531250000000000	4162.05126953125000000000	4215.38427734375000000000	4226.15380859375000000000	4191.79492187500000000000	4191.28173828125000000000	3049.00000000000000000000	10248.00000000000000000000	10223.00000000000000000000	0.00000000000000000000	0.00000000000000000000	0.00000000000000000000	2496.00000000000000000000	1000.00000000000000000000	4.00000000000000000000	4.00000000000000000000	4.00000000000000000000	4.00000000000000000000	4.00000000000000000000	4.00000000000000000000	4.00000000000000000000	0.00000000000000000000	0.00000000000000000000	0.00000000000000000000	0.00000000000000000000	0.00000000000000000000	0.00000000000000000000	0.00000000000000000000	4.00000000000000000000	4.00000000000000000000
7.00000000000000000000	0.00000000000000000000	4167.17919921875000000000	4187.17919921875000000000	4171.28173828125000000000	4184.10253906250000000000	4142.05126953125000000000	4154.87158203125000000000	4161.02539062500000000000	4187.69238281250000000000	4177.94873046875000000000	4166.66650390625000000000	4211.79492187500000000000	4226.15380859375000000000	4176.41015625000000000000	4184.10253906250000000000	3296.00000000000000000000	10247.00000000000000000000	10223.00000000000000000000	0.00000000000000000000	0.00000000000000000000	0.00000000000000000000	2497.00000000000000000000	8.00000000000000000000	4.00000000000000000000	4.00000000000000000000	4.00000000000000000000	4.00000000000000000000	4.00000000000000000000	4.00000000000000000000	4.00000000000000000000	4.00000000000000000000	0.00000000000000000000	0.00000000000000000000	0.00000000000000000000	0.00000000000000000000	0.00000000000000000000	0.00000000000000000000	4.00000000000000000000	4.00000000000000000000
8.00000000000000000000	0.00000000000000000000	4165.64111328125000000000	4185.64111328125000000000	4176.92285156250000000000	4179.48730468750000000000	4142.05126953125000000000	4161.02539062500000000000	4167.69238281250000000000	4170.76904296875000000000	4163.07666015625000000000	4155.89746093750000000000	4201.02539062500000000000	4213.84619140625000000000	4169.23046875000000000000	4178.46142578125000000000	3353.00000000000000000000	10247.00000000000000000000	10223.00000000000000000000	0.00000000000000000000	0.00000000000000000000	0.00000000000000000000	2497.00000000000000000000	15.00000000000000000000	4.00000000000000000000	4.00000000000000000000	4.00000000000000000000	4.00000000000000000000	4.00000000000000000000	4.00000000000000000000	4.00000000000000000000	4.00000000000000000000	4.00000000000000000000	0.00000000000000000000	0.00000000000000000000	0.00000000000000000000	0.00000000000000000000	0.00000000000000000000	4.00000000000000000000	4.00000000000000000000
9.00000000000000000000	0.00000000000000000000	4190.25634765625000000000	4229.23046875000000000000	4168.71777343750000000000	4196.41015625000000000000	4188.71777343750000000000	4202.05126953125000000000	4202.56396484375000000000	4187.17919921875000000000	4186.15380859375000000000	4174.35888671875000000000	4208.71777343750000000000	4222.56396484375000000000	4187.17919921875000000000	4187.69238281250000000000	2909.00000000000000000000	10246.00000000000000000000	10222.00000000000000000000	0.00000000000000000000	0.00000000000000000000	0.00000000000000000000	2497.00000000000000000000	23.00000000000000000000	4.00000000000000000000	4.00000000000000000000	4.00000000000000000000	4.00000000000000000000	4.00000000000000000000	4.00000000000000000000	4.00000000000000000000	4.00000000000000000000	4.00000000000000000000	4.00000000000000000000	0.00000000000000000000	0.00000000000000000000	0.00000000000000000000	0.00000000000000000000	4.00000000000000000000	4.00000000000000000000
10.00000000000000000000	0.00000000000000000000	4168.71777343750000000000	4205.64111328125000000000	4175.38427734375000000000	4178.46142578125000000000	4164.10253906250000000000	4175.38427734375000000000	4177.43603515625000000000	4160.00000000000000000000	4153.84619140625000000000	4148.71777343750000000000	4167.69238281250000000000	4189.74365234375000000000	4149.23046875000000000000	4149.74365234375000000000	3629.00000000000000000000	10246.00000000000000000000	10222.00000000000000000000	0.00000000000000000000	0.00000000000000000000	0.00000000000000000000	2497.00000000000000000000	30.00000000000000000000	4.00000000000000000000	4.00000000000000000000	4.00000000000000000000	4.00000000000000000000	4.00000000000000000000	4.00000000000000000000	4.00000000000000000000	4.00000000000000000000	4.00000000000000000000	4.00000000000000000000	4.00000000000000000000	0.00000000000000000000	0.00000000000000000000	0.00000000000000000000	4.00000000000000000000	4.00000000000000000000
11.00000000000000000000	0.00000000000000000000	4182.05126953125000000000	4223.07666015625000000000	4165.64111328125000000000	4197.94873046875000000000	4176.92285156250000000000	4189.23046875000000000000	4185.12792968750000000000	4182.05126953125000000000	4171.28173828125000000000	4167.17919921875000000000	4210.25634765625000000000	4216.41015625000000000000	4185.64111328125000000000	4180.00000000000000000000	3241.00000000000000000000	10246.00000000000000000000	10224.00000000000000000000	0.00000000000000000000	0.00000000000000000000	0.00000000000000000000	2497.00000000000000000000	39.00000000000000000000	4.00000000000000000000	4.00000000000000000000	4.00000000000000000000	4.00000000000000000000	4.00000000000000000000	4.00000000000000000000	4.00000000000000000000	4.00000000000000000000	4.00000000000000000000	4.00000000000000000000	4.00000000000000000000	4.00000000000000000000	0.00000000000000000000	0.00000000000000000000	4.00000000000000000000	4.00000000000000000000
12.00000000000000000000	0.00000000000000000000	4174.35888671875000000000	4205.64111328125000000000	4164.61523437500000000000	4194.35888671875000000000	4154.87158203125000000000	4167.17919921875000000000	4158.46142578125000000000	4168.20507812500000000000	4159.48730468750000000000	4152.82031250000000000000	4214.87158203125000000000	4216.41015625000000000000	4190.25634765625000000000	4184.61523437500000000000	3572.00000000000000000000	10246.00000000000000000000	10224.00000000000000000000	0.00000000000000000000	0.00000000000000000000	0.00000000000000000000	2497.00000000000000000000	47.00000000000000000000	4.00000000000000000000	4.00000000000000000000	4.00000000000000000000	4.00000000000000000000	4.00000000000000000000	4.00000000000000000000	4.00000000000000000000	4.00000000000000000000	4.00000000000000000000	4.00000000000000000000	4.00000000000000000000	4.00000000000000000000	4.00000000000000000000	0.00000000000000000000	4.00000000000000000000	4.00000000000000000000
13.00000000000000000000	0.00000000000000000000	4155.38427734375000000000	4184.10253906250000000000	4168.71777343750000000000	4178.46142578125000000000	4136.41015625000000000000	4148.20507812500000000000	4145.64111328125000000000	4154.87158203125000000000	4147.17919921875000000000	4135.38427734375000000000	4184.10253906250000000000	4191.79492187500000000000	4165.64111328125000000000	4155.89746093750000000000	3251.00000000000000000000	10246.00000000000000000000	10222.00000000000000000000	0.00000000000000000000	0.00000000000000000000	0.00000000000000000000	2497.00000000000000000000	55.00000000000000000000	4.00000000000000000000	4.00000000000000000000	4.00000000000000000000	4.00000000000000000000	4.00000000000000000000	4.00000000000000000000	4.00000000000000000000	4.00000000000000000000	4.00000000000000000000	4.00000000000000000000	4.00000000000000000000	4.00000000000000000000	4.00000000000000000000	4.00000000000000000000	4.00000000000000000000	4.00000000000000000000
14.00000000000000000000	0.00000000000000000000	4163.07666015625000000000	4201.53857421875000000000	4163.07666015625000000000	4188.71777343750000000000	4161.53857421875000000000	4173.84619140625000000000	4177.94873046875000000000	4191.79492187500000000000	4186.15380859375000000000	4172.82031250000000000000	4200.00000000000000000000	4205.64111328125000000000	4174.35888671875000000000	4162.56396484375000000000	3629.00000000000000000000	10246.00000000000000000000	10222.00000000000000000000	0.00000000000000000000	0.00000000000000000000	0.00000000000000000000	2497.00000000000000000000	63.00000000000000000000	4.00000000000000000000	4.00000000000000000000	4.00000000000000000000	4.00000000000000000000	4.00000000000000000000	4.00000000000000000000	4.00000000000000000000	4.00000000000000000000	4.00000000000000000000	4.00000000000000000000	4.00000000000000000000	4.00000000000000000000	4.00000000000000000000	4.00000000000000000000	4.00000000000000000000	4.00000000000000000000
15.00000000000000000000	0.00000000000000000000	4147.69238281250000000000	4174.35888671875000000000	4175.89746093750000000000	4171.28173828125000000000	4133.84619140625000000000	4149.74365234375000000000	4157.43603515625000000000	4167.17919921875000000000	4160.00000000000000000000	4153.33300781250000000000	4175.38427734375000000000	4189.23046875000000000000	4140.51269531250000000000	4142.56396484375000000000	3241.00000000000000000000	10245.00000000000000000000	10225.00000000000000000000	0.00000000000000000000	0.00000000000000000000	0.00000000000000000000	2497.00000000000000000000	71.00000000000000000000	4.00000000000000000000	4.00000000000000000000	4.00000000000000000000	4.00000000000000000000	4.00000000000000000000	4.00000000000000000000	4.00000000000000000000	4.00000000000000000000	4.00000000000000000000	4.00000000000000000000	4.00000000000000000000	4.00000000000000000000	4.00000000000000000000	4.00000000000000000000	4.00000000000000000000	4.00000000000000000000
16.00000000000000000000	0.00000000000000000000	4174.87158203125000000000	4210.76904296875000000000	4167.17919921875000000000	4191.28173828125000000000	4167.17919921875000000000	4174.87158203125000000000	4169.23046875000000000000	4167.69238281250000000000	4162.05126953125000000000	4157.43603515625000000000	4194.35888671875000000000	4203.58984375000000000000	4172.30761718750000000000	4163.58984375000000000000	0.00000000000000000000	10245.00000000000000000000	10225.00000000000000000000	0.00000000000000000000	0.00000000000000000000	0.00000000000000000000	2497.00000000000000000000	78.00000000000000000000	4.00000000000000000000	4.00000000000000000000	4.00000000000000000000	4.00000000000000000000	4.00000000000000000000	4.00000000000000000000	4.00000000000000000000	4.00000000000000000000	4.00000000000000000000	4.00000000000000000000	4.00000000000000000000	4.00000000000000000000	4.00000000000000000000	4.00000000000000000000	4.00000000000000000000	4.00000000000000000000
17.00000000000000000000	0.00000000000000000000	4176.92285156250000000000	4216.92285156250000000000	4162.05126953125000000000	4190.76904296875000000000	4170.25634765625000000000	4174.35888671875000000000	4162.56396484375000000000	4153.33300781250000000000	4150.76904296875000000000	4153.84619140625000000000	4186.66650390625000000000	4185.64111328125000000000	4180.51269531250000000000	4163.07666015625000000000	0.00000000000000000000	10245.00000000000000000000	10225.00000000000000000000	0.00000000000000000000	0.00000000000000000000	0.00000000000000000000	2497.00000000000000000000	86.00000000000000000000	4.00000000000000000000	4.00000000000000000000	4.00000000000000000000	4.00000000000000000000	4.00000000000000000000	4.00000000000000000000	4.00000000000000000000	4.00000000000000000000	4.00000000000000000000	4.00000000000000000000	4.00000000000000000000	4.00000000000000000000	4.00000000000000000000	4.00000000000000000000	4.00000000000000000000	4.00000000000000000000
18.00000000000000000000	0.00000000000000000000	4160.00000000000000000000	4196.92285156250000000000	4167.69238281250000000000	4174.87158203125000000000	4144.10253906250000000000	4156.41015625000000000000	4155.89746093750000000000	4146.15380859375000000000	4138.46142578125000000000	4143.07666015625000000000	4177.94873046875000000000	4174.87158203125000000000	4166.15380859375000000000	4155.38427734375000000000	0.00000000000000000000	10245.00000000000000000000	10225.00000000000000000000	0.00000000000000000000	0.00000000000000000000	0.00000000000000000000	2497.00000000000000000000	93.00000000000000000000	4.00000000000000000000	4.00000000000000000000	4.00000000000000000000	4.00000000000000000000	4.00000000000000000000	4.00000000000000000000	4.00000000000000000000	4.00000000000000000000	4.00000000000000000000	4.00000000000000000000	4.00000000000000000000	4.00000000000000000000	4.00000000000000000000	4.00000000000000000000	4.00000000000000000000	4.00000000000000000000
19.00000000000000000000	0.00000000000000000000	4170.76904296875000000000	4209.23046875000000000000	4154.87158203125000000000	4189.23046875000000000000	4152.30761718750000000000	4164.10253906250000000000	4167.17919921875000000000	4181.53857421875000000000	4167.17919921875000000000	4157.94873046875000000000	4219.48730468750000000000	4216.41015625000000000000	4194.87158203125000000000	4185.12792968750000000000	0.00000000000000000000	10246.00000000000000000000	10226.00000000000000000000	0.00000000000000000000	0.00000000000000000000	0.00000000000000000000	2497.00000000000000000000	101.00000000000000000000	4.00000000000000000000	4.00000000000000000000	4.00000000000000000000	4.00000000000000000000	4.00000000000000000000	4.00000000000000000000	4.00000000000000000000	4.00000000000000000000	4.00000000000000000000	4.00000000000000000000	4.00000000000000000000	4.00000000000000000000	4.00000000000000000000	4.00000000000000000000	4.00000000000000000000	4.00000000000000000000
20.00000000000000000000	0.00000000000000000000	4135.38427734375000000000	4157.94873046875000000000	4157.94873046875000000000	4160.51269531250000000000	4104.61523437500000000000	4118.97412109375000000000	4124.10253906250000000000	4144.61523437500000000000	4129.74365234375000000000	4119.48730468750000000000	4178.97412109375000000000	4183.58984375000000000000	4155.38427734375000000000	4152.30761718750000000000	0.00000000000000000000	10246.00000000000000000000	10226.00000000000000000000	0.00000000000000000000	0.00000000000000000000	0.00000000000000000000	2497.00000000000000000000	108.00000000000000000000	4.00000000000000000000	4.00000000000000000000	4.00000000000000000000	4.00000000000000000000	4.00000000000000000000	4.00000000000000000000	4.00000000000000000000	4.00000000000000000000	4.00000000000000000000	4.00000000000000000000	4.00000000000000000000	4.00000000000000000000	4.00000000000000000000	4.00000000000000000000	4.00000000000000000000	4.00000000000000000000
21.00000000000000000000	0.00000000000000000000	4135.89746093750000000000	4167.17919921875000000000	4153.84619140625000000000	4156.41015625000000000000	4125.64111328125000000000	4142.05126953125000000000	4148.71777343750000000000	4153.33300781250000000000	4146.15380859375000000000	4138.46142578125000000000	4172.30761718750000000000	4170.76904296875000000000	4152.82031250000000000000	4147.69238281250000000000	0.00000000000000000000	10246.00000000000000000000	10228.00000000000000000000	0.00000000000000000000	0.00000000000000000000	0.00000000000000000000	2497.00000000000000000000	117.00000000000000000000	4.00000000000000000000	4.00000000000000000000	4.00000000000000000000	4.00000000000000000000	4.00000000000000000000	4.00000000000000000000	4.00000000000000000000	4.00000000000000000000	4.00000000000000000000	4.00000000000000000000	4.00000000000000000000	4.00000000000000000000	4.00000000000000000000	4.00000000000000000000	4.00000000000000000000	4.00000000000000000000
22.00000000000000000000	0.00000000000000000000	4129.74365234375000000000	4168.71777343750000000000	4153.84619140625000000000	4149.74365234375000000000	4131.79492187500000000000	4154.35888671875000000000	4163.58984375000000000000	4161.02539062500000000000	4157.43603515625000000000	4148.20507812500000000000	4162.05126953125000000000	4160.51269531250000000000	4133.84619140625000000000	4129.23046875000000000000	0.00000000000000000000	10246.00000000000000000000	10228.00000000000000000000	0.00000000000000000000	0.00000000000000000000	0.00000000000000000000	2497.00000000000000000000	125.00000000000000000000	4.00000000000000000000	4.00000000000000000000	4.00000000000000000000	4.00000000000000000000	4.00000000000000000000	4.00000000000000000000	4.00000000000000000000	4.00000000000000000000	4.00000000000000000000	4.00000000000000000000	4.00000000000000000000	4.00000000000000000000	4.00000000000000000000	4.00000000000000000000	4.00000000000000000000	4.00000000000000000000
23.00000000000000000000	0.00000000000000000000	4107.17919921875000000000	4145.12792968750000000000	4159.48730468750000000000	4135.38427734375000000000	4104.61523437500000000000	4129.74365234375000000000	4137.94873046875000000000	4131.28173828125000000000	4124.61523437500000000000	4117.43603515625000000000	4131.79492187500000000000	4135.38427734375000000000	4104.61523437500000000000	4098.97412109375000000000	0.00000000000000000000	10247.00000000000000000000	10229.00000000000000000000	0.00000000000000000000	0.00000000000000000000	0.00000000000000000000	2497.00000000000000000000	133.00000000000000000000	4.00000000000000000000	4.00000000000000000000	4.00000000000000000000	4.00000000000000000000	4.00000000000000000000	4.00000000000000000000	4.00000000000000000000	4.00000000000000000000	4.00000000000000000000	4.00000000000000000000	4.00000000000000000000	4.00000000000000000000	4.00000000000000000000	4.00000000000000000000	4.00000000000000000000	4.00000000000000000000
24.00000000000000000000	0.00000000000000000000	4135.89746093750000000000	4183.07666015625000000000	4147.69238281250000000000	4164.61523437500000000000	4137.94873046875000000000	4149.23046875000000000000	4149.74365234375000000000	4144.61523437500000000000	4136.41015625000000000000	4132.30761718750000000000	4163.07666015625000000000	4155.89746093750000000000	4149.23046875000000000000	4129.74365234375000000000	0.00000000000000000000	10247.00000000000000000000	10229.00000000000000000000	0.00000000000000000000	0.00000000000000000000	0.00000000000000000000	2497.00000000000000000000	141.00000000000000000000	4.00000000000000000000	4.00000000000000000000	4.00000000000000000000	4.00000000000000000000	4.00000000000000000000	4.00000000000000000000	4.00000000000000000000	4.00000000000000000000	4.00000000000000000000	4.00000000000000000000	4.00000000000000000000	4.00000000000000000000	4.00000000000000000000	4.00000000000000000000	4.00000000000000000000	4.00000000000000000000
25.00000000000000000000	0.00000000000000000000	4131.79492187500000000000	4170.76904296875000000000	4156.41015625000000000000	4161.02539062500000000000	4120.00000000000000000000	4124.10253906250000000000	4124.10253906250000000000	4117.94873046875000000000	4103.07666015625000000000	4101.02539062500000000000	4144.10253906250000000000	4137.94873046875000000000	4132.82031250000000000000	4119.48730468750000000000	0.00000000000000000000	10248.00000000000000000000	10229.00000000000000000000	0.00000000000000000000	0.00000000000000000000	0.00000000000000000000	2497.00000000000000000000	149.00000000000000000000	4.00000000000000000000	4.00000000000000000000	4.00000000000000000000	4.00000000000000000000	4.00000000000000000000	4.00000000000000000000	4.00000000000000000000	4.00000000000000000000	4.00000000000000000000	4.00000000000000000000	4.00000000000000000000	4.00000000000000000000	4.00000000000000000000	4.00000000000000000000	4.00000000000000000000	4.00000000000000000000
26.00000000000000000000	0.00000000000000000000	4140.00000000000000000000	4187.17919921875000000000	4158.97412109375000000000	4174.35888671875000000000	4132.30761718750000000000	4138.46142578125000000000	4135.89746093750000000000	4140.51269531250000000000	4126.15380859375000000000	4113.84619140625000000000	4165.64111328125000000000	4160.51269531250000000000	4142.56396484375000000000	4133.84619140625000000000	0.00000000000000000000	10248.00000000000000000000	10229.00000000000000000000	0.00000000000000000000	0.00000000000000000000	0.00000000000000000000	2497.00000000000000000000	157.00000000000000000000	4.00000000000000000000	4.00000000000000000000	4.00000000000000000000	4.00000000000000000000	4.00000000000000000000	4.00000000000000000000	4.00000000000000000000	4.00000000000000000000	4.00000000000000000000	4.00000000000000000000	4.00000000000000000000	4.00000000000000000000	4.00000000000000000000	4.00000000000000000000	4.00000000000000000000	4.00000000000000000000
27.00000000000000000000	0.00000000000000000000	4129.74365234375000000000	4173.84619140625000000000	4155.89746093750000000000	4168.71777343750000000000	4120.51269531250000000000	4134.87158203125000000000	4133.84619140625000000000	4158.46142578125000000000	4147.17919921875000000000	4133.33300781250000000000	4173.84619140625000000000	4172.30761718750000000000	4138.46142578125000000000	4133.84619140625000000000	0.00000000000000000000	10248.00000000000000000000	10228.00000000000000000000	0.00000000000000000000	0.00000000000000000000	0.00000000000000000000	2497.00000000000000000000	165.00000000000000000000	4.00000000000000000000	4.00000000000000000000	4.00000000000000000000	4.00000000000000000000	4.00000000000000000000	4.00000000000000000000	4.00000000000000000000	4.00000000000000000000	4.00000000000000000000	4.00000000000000000000	4.00000000000000000000	4.00000000000000000000	4.00000000000000000000	4.00000000000000000000	4.00000000000000000000	4.00000000000000000000
28.00000000000000000000	0.00000000000000000000	4102.05126953125000000000	4132.82031250000000000000	4162.56396484375000000000	4136.92285156250000000000	4086.66650390625000000000	4108.71777343750000000000	4114.87158203125000000000	4125.12792968750000000000	4108.71777343750000000000	4107.17919921875000000000	4135.38427734375000000000	4133.33300781250000000000	4097.94873046875000000000	4100.51269531250000000000	0.00000000000000000000	10248.00000000000000000000	10228.00000000000000000000	0.00000000000000000000	0.00000000000000000000	0.00000000000000000000	2497.00000000000000000000	173.00000000000000000000	4.00000000000000000000	4.00000000000000000000	4.00000000000000000000	4.00000000000000000000	4.00000000000000000000	4.00000000000000000000	4.00000000000000000000	4.00000000000000000000	4.00000000000000000000	4.00000000000000000000	4.00000000000000000000	4.00000000000000000000	4.00000000000000000000	4.00000000000000000000	4.00000000000000000000	4.00000000000000000000
29.00000000000000000000	0.00000000000000000000	4137.43603515625000000000	4187.17919921875000000000	4157.94873046875000000000	4162.05126953125000000000	4149.74365234375000000000	4164.61523437500000000000	4162.05126953125000000000	4148.20507812500000000000	4133.33300781250000000000	4138.97412109375000000000	4167.69238281250000000000	4150.25634765625000000000	4138.97412109375000000000	4130.25634765625000000000	0.00000000000000000000	10246.00000000000000000000	10229.00000000000000000000	0.00000000000000000000	0.00000000000000000000	0.00000000000000000000	2497.00000000000000000000	181.00000000000000000000	4.00000000000000000000	4.00000000000000000000	4.00000000000000000000	4.00000000000000000000	4.00000000000000000000	4.00000000000000000000	4.00000000000000000000	4.00000000000000000000	4.00000000000000000000	4.00000000000000000000	4.00000000000000000000	4.00000000000000000000	4.00000000000000000000	4.00000000000000000000	4.00000000000000000000	4.00000000000000000000
30.00000000000000000000	0.00000000000000000000	4141.53857421875000000000	4187.17919921875000000000	4168.71777343750000000000	4160.51269531250000000000	4148.20507812500000000000	4160.51269531250000000000	4155.89746093750000000000	4132.82031250000000000000	4125.12792968750000000000	4135.89746093750000000000	4156.41015625000000000000	4140.51269531250000000000	4137.43603515625000000000	4127.69238281250000000000	0.00000000000000000000	10246.00000000000000000000	10229.00000000000000000000	0.00000000000000000000	0.00000000000000000000	0.00000000000000000000	2497.00000000000000000000	188.00000000000000000000	4.00000000000000000000	4.00000000000000000000	4.00000000000000000000	4.00000000000000000000	4.00000000000000000000	4.00000000000000000000	4.00000000000000000000	4.00000000000000000000	4.00000000000000000000	4.00000000000000000000	4.00000000000000000000	4.00000000000000000000	4.00000000000000000000	4.00000000000000000000	4.00000000000000000000	4.00000000000000000000
31.00000000000000000000	0.00000000000000000000	4146.66650390625000000000	4184.10253906250000000000	4163.58984375000000000000	4167.69238281250000000000	4136.41015625000000000000	4152.30761718750000000000	4149.23046875000000000000	4142.05126953125000000000	4134.87158203125000000000	4138.97412109375000000000	4173.33300781250000000000	4154.87158203125000000000	4156.92285156250000000000	4144.10253906250000000000	0.00000000000000000000	10246.00000000000000000000	10229.00000000000000000000	0.00000000000000000000	0.00000000000000000000	0.00000000000000000000	2497.00000000000000000000	196.00000000000000000000	4.00000000000000000000	4.00000000000000000000	4.00000000000000000000	4.00000000000000000000	4.00000000000000000000	4.00000000000000000000	4.00000000000000000000	4.00000000000000000000	4.00000000000000000000	4.00000000000000000000	4.00000000000000000000	4.00000000000000000000	4.00000000000000000000	4.00000000000000000000	4.00000000000000000000	4.00000000000000000000
32.00000000000000000000	0.00000000000000000000	4151.28173828125000000000	4185.12792968750000000000	4153.33300781250000000000	4178.97412109375000000000	4132.82031250000000000000	4147.69238281250000000000	4140.51269531250000000000	4160.00000000000000000000	4143.58984375000000000000	4141.02539062500000000000	4200.51269531250000000000	4172.82031250000000000000	4180.00000000000000000000	4165.12792968750000000000	0.00000000000000000000	10246.00000000000000000000	10229.00000000000000000000	0.00000000000000000000	0.00000000000000000000	0.00000000000000000000	2497.00000000000000000000	203.00000000000000000000	4.00000000000000000000	4.00000000000000000000	4.00000000000000000000	4.00000000000000000000	4.00000000000000000000	4.00000000000000000000	4.00000000000000000000	4.00000000000000000000	4.00000000000000000000	4.00000000000000000000	4.00000000000000000000	4.00000000000000000000	4.00000000000000000000	4.00000000000000000000	4.00000000000000000000	4.00000000000000000000
33.00000000000000000000	0.00000000000000000000	4131.79492187500000000000	4156.92285156250000000000	4165.64111328125000000000	4158.46142578125000000000	4108.20507812500000000000	4122.05126953125000000000	4118.97412109375000000000	4138.97412109375000000000	4120.51269531250000000000	4120.51269531250000000000	4173.33300781250000000000	4151.28173828125000000000	4152.30761718750000000000	4145.12792968750000000000	0.00000000000000000000	10244.00000000000000000000	10228.00000000000000000000	0.00000000000000000000	0.00000000000000000000	0.00000000000000000000	2497.00000000000000000000	210.00000000000000000000	4.00000000000000000000	4.00000000000000000000	4.00000000000000000000	4.00000000000000000000	4.00000000000000000000	4.00000000000000000000	4.00000000000000000000	4.00000000000000000000	4.00000000000000000000	4.00000000000000000000	4.00000000000000000000	4.00000000000000000000	4.00000000000000000000	4.00000000000000000000	4.00000000000000000000	4.00000000000000000000
34.00000000000000000000	0.00000000000000000000	4144.61523437500000000000	4180.51269531250000000000	4159.48730468750000000000	4164.61523437500000000000	4139.48730468750000000000	4154.35888671875000000000	4156.92285156250000000000	4169.74365234375000000000	4162.05126953125000000000	4161.53857421875000000000	4192.30761718750000000000	4172.30761718750000000000	4171.28173828125000000000	4158.46142578125000000000	0.00000000000000000000	10244.00000000000000000000	10228.00000000000000000000	0.00000000000000000000	0.00000000000000000000	0.00000000000000000000	2497.00000000000000000000	218.00000000000000000000	4.00000000000000000000	4.00000000000000000000	4.00000000000000000000	4.00000000000000000000	4.00000000000000000000	4.00000000000000000000	4.00000000000000000000	4.00000000000000000000	4.00000000000000000000	4.00000000000000000000	4.00000000000000000000	4.00000000000000000000	4.00000000000000000000	4.00000000000000000000	4.00000000000000000000	4.00000000000000000000
35.00000000000000000000	0.00000000000000000000	4118.46142578125000000000	4151.28173828125000000000	4163.07666015625000000000	4141.53857421875000000000	4112.30761718750000000000	4134.35888671875000000000	4141.53857421875000000000	4147.69238281250000000000	4142.05126953125000000000	4148.20507812500000000000	4158.46142578125000000000	4143.58984375000000000000	4130.25634765625000000000	4122.56396484375000000000	0.00000000000000000000	10244.00000000000000000000	10228.00000000000000000000	0.00000000000000000000	0.00000000000000000000	0.00000000000000000000	2497.00000000000000000000	226.00000000000000000000	4.00000000000000000000	4.00000000000000000000	4.00000000000000000000	4.00000000000000000000	4.00000000000000000000	4.00000000000000000000	4.00000000000000000000	4.00000000000000000000	4.00000000000000000000	4.00000000000000000000	4.00000000000000000000	4.00000000000000000000	4.00000000000000000000	4.00000000000000000000	4.00000000000000000000	4.00000000000000000000
36.00000000000000000000	0.00000000000000000000	4118.97412109375000000000	4161.53857421875000000000	4165.12792968750000000000	4146.15380859375000000000	4121.02539062500000000000	4136.41015625000000000000	4136.41015625000000000000	4136.41015625000000000000	4125.64111328125000000000	4133.33300781250000000000	4148.20507812500000000000	4130.76904296875000000000	4120.00000000000000000000	4112.30761718750000000000	0.00000000000000000000	10244.00000000000000000000	10228.00000000000000000000	0.00000000000000000000	0.00000000000000000000	0.00000000000000000000	2497.00000000000000000000	234.00000000000000000000	4.00000000000000000000	4.00000000000000000000	4.00000000000000000000	4.00000000000000000000	4.00000000000000000000	4.00000000000000000000	4.00000000000000000000	4.00000000000000000000	4.00000000000000000000	4.00000000000000000000	4.00000000000000000000	4.00000000000000000000	4.00000000000000000000	4.00000000000000000000	4.00000000000000000000	4.00000000000000000000
37.00000000000000000000	0.00000000000000000000	4141.53857421875000000000	4194.35888671875000000000	4153.33300781250000000000	4168.20507812500000000000	4148.20507812500000000000	4152.30761718750000000000	4142.56396484375000000000	4135.89746093750000000000	4124.10253906250000000000	4132.82031250000000000000	4159.48730468750000000000	4137.43603515625000000000	4142.05126953125000000000	4126.15380859375000000000	0.00000000000000000000	10245.00000000000000000000	10228.00000000000000000000	0.00000000000000000000	0.00000000000000000000	0.00000000000000000000	2497.00000000000000000000	242.00000000000000000000	4.00000000000000000000	4.00000000000000000000	4.00000000000000000000	4.00000000000000000000	4.00000000000000000000	4.00000000000000000000	4.00000000000000000000	4.00000000000000000000	4.00000000000000000000	4.00000000000000000000	4.00000000000000000000	4.00000000000000000000	4.00000000000000000000	4.00000000000000000000	4.00000000000000000000	4.00000000000000000000
38.00000000000000000000	0.00000000000000000000	4116.41015625000000000000	4153.33300781250000000000	4158.46142578125000000000	4142.56396484375000000000	4104.10253906250000000000	4114.87158203125000000000	4109.74365234375000000000	4091.79467773437500000000	4073.84594726562500000000	4090.76904296875000000000	4122.56396484375000000000	4104.61523437500000000000	4107.17919921875000000000	4097.94873046875000000000	0.00000000000000000000	10245.00000000000000000000	10228.00000000000000000000	0.00000000000000000000	0.00000000000000000000	0.00000000000000000000	2497.00000000000000000000	250.00000000000000000000	4.00000000000000000000	4.00000000000000000000	4.00000000000000000000	4.00000000000000000000	4.00000000000000000000	4.00000000000000000000	4.00000000000000000000	4.00000000000000000000	4.00000000000000000000	4.00000000000000000000	4.00000000000000000000	4.00000000000000000000	4.00000000000000000000	4.00000000000000000000	4.00000000000000000000	4.00000000000000000000
39.00000000000000000000	0.00000000000000000000	4120.00000000000000000000	4162.56396484375000000000	4154.35888671875000000000	4151.28173828125000000000	4111.79492187500000000000	4128.20507812500000000000	4126.15380859375000000000	4128.20507812500000000000	4105.12792968750000000000	4113.84619140625000000000	4160.00000000000000000000	4137.43603515625000000000	4132.30761718750000000000	4125.64111328125000000000	0.00000000000000000000	10245.00000000000000000000	10229.00000000000000000000	0.00000000000000000000	0.00000000000000000000	0.00000000000000000000	2497.00000000000000000000	258.00000000000000000000	4.00000000000000000000	4.00000000000000000000	4.00000000000000000000	4.00000000000000000000	4.00000000000000000000	4.00000000000000000000	4.00000000000000000000	4.00000000000000000000	4.00000000000000000000	4.00000000000000000000	4.00000000000000000000	4.00000000000000000000	4.00000000000000000000	4.00000000000000000000	4.00000000000000000000	4.00000000000000000000
40.00000000000000000000	0.00000000000000000000	4105.64111328125000000000	4138.97412109375000000000	4160.51269531250000000000	4142.56396484375000000000	4082.05126953125000000000	4097.43603515625000000000	4103.58984375000000000000	4129.23046875000000000000	4106.15380859375000000000	4108.71777343750000000000	4156.41015625000000000000	4140.51269531250000000000	4118.97412109375000000000	4121.53857421875000000000	0.00000000000000000000	10245.00000000000000000000	10229.00000000000000000000	0.00000000000000000000	0.00000000000000000000	0.00000000000000000000	2497.00000000000000000000	267.00000000000000000000	4.00000000000000000000	4.00000000000000000000	4.00000000000000000000	4.00000000000000000000	4.00000000000000000000	4.00000000000000000000	4.00000000000000000000	4.00000000000000000000	4.00000000000000000000	4.00000000000000000000	4.00000000000000000000	4.00000000000000000000	4.00000000000000000000	4.00000000000000000000	4.00000000000000000000	4.00000000000000000000
41.00000000000000000000	0.00000000000000000000	4101.53857421875000000000	4125.64111328125000000000	4164.61523437500000000000	4131.28173828125000000000	4069.74340820312500000000	4085.64086914062500000000	4096.92285156250000000000	4107.17919921875000000000	4091.28198242187500000000	4097.94873046875000000000	4136.92285156250000000000	4120.51269531250000000000	4102.56396484375000000000	4105.64111328125000000000	0.00000000000000000000	10246.00000000000000000000	10228.00000000000000000000	0.00000000000000000000	0.00000000000000000000	0.00000000000000000000	2497.00000000000000000000	275.00000000000000000000	4.00000000000000000000	4.00000000000000000000	4.00000000000000000000	4.00000000000000000000	4.00000000000000000000	4.00000000000000000000	4.00000000000000000000	4.00000000000000000000	4.00000000000000000000	4.00000000000000000000	4.00000000000000000000	4.00000000000000000000	4.00000000000000000000	4.00000000000000000000	4.00000000000000000000	4.00000000000000000000
42.00000000000000000000	0.00000000000000000000	4112.30761718750000000000	4147.69238281250000000000	4157.43603515625000000000	4136.41015625000000000000	4095.89721679687500000000	4112.30761718750000000000	4123.58984375000000000000	4115.89746093750000000000	4104.10253906250000000000	4121.02539062500000000000	4134.35888671875000000000	4117.94873046875000000000	4107.69238281250000000000	4102.56396484375000000000	0.00000000000000000000	10246.00000000000000000000	10228.00000000000000000000	0.00000000000000000000	0.00000000000000000000	0.00000000000000000000	2497.00000000000000000000	283.00000000000000000000	4.00000000000000000000	4.00000000000000000000	4.00000000000000000000	4.00000000000000000000	4.00000000000000000000	4.00000000000000000000	4.00000000000000000000	4.00000000000000000000	4.00000000000000000000	4.00000000000000000000	4.00000000000000000000	4.00000000000000000000	4.00000000000000000000	4.00000000000000000000	4.00000000000000000000	4.00000000000000000000
43.00000000000000000000	0.00000000000000000000	4087.69213867187500000000	4124.61523437500000000000	4163.58984375000000000000	4114.87158203125000000000	4069.74340820312500000000	4090.76904296875000000000	4104.61523437500000000000	4091.79467773437500000000	4074.87158203125000000000	4097.43603515625000000000	4080.51269531250000000000	4087.17944335937500000000	4065.12817382812500000000	4065.64086914062500000000	0.00000000000000000000	10247.00000000000000000000	10228.00000000000000000000	0.00000000000000000000	0.00000000000000000000	0.00000000000000000000	2497.00000000000000000000	292.00000000000000000000	4.00000000000000000000	4.00000000000000000000	4.00000000000000000000	4.00000000000000000000	4.00000000000000000000	4.00000000000000000000	4.00000000000000000000	4.00000000000000000000	4.00000000000000000000	4.00000000000000000000	4.00000000000000000000	4.00000000000000000000	4.00000000000000000000	4.00000000000000000000	4.00000000000000000000	4.00000000000000000000
44.00000000000000000000	0.00000000000000000000	4108.71777343750000000000	4149.74365234375000000000	4151.79492187500000000000	4134.35888671875000000000	4096.92285156250000000000	4113.33300781250000000000	4121.02539062500000000000	4111.79492187500000000000	4093.33325195312500000000	4107.69238281250000000000	4106.15380859375000000000	4111.28173828125000000000	4105.12792968750000000000	4096.92285156250000000000	0.00000000000000000000	10247.00000000000000000000	10228.00000000000000000000	0.00000000000000000000	0.00000000000000000000	0.00000000000000000000	2497.00000000000000000000	299.00000000000000000000	4.00000000000000000000	4.00000000000000000000	4.00000000000000000000	4.00000000000000000000	4.00000000000000000000	4.00000000000000000000	4.00000000000000000000	4.00000000000000000000	4.00000000000000000000	4.00000000000000000000	4.00000000000000000000	4.00000000000000000000	4.00000000000000000000	4.00000000000000000000	4.00000000000000000000	4.00000000000000000000
45.00000000000000000000	0.00000000000000000000	4112.30761718750000000000	4138.46142578125000000000	4153.33300781250000000000	4131.28173828125000000000	4092.30761718750000000000	4103.58984375000000000000	4104.61523437500000000000	4101.53857421875000000000	4082.56396484375000000000	4095.38452148437500000000	4116.92285156250000000000	4109.74365234375000000000	4120.00000000000000000000	4107.17919921875000000000	0.00000000000000000000	10247.00000000000000000000	10225.00000000000000000000	0.00000000000000000000	0.00000000000000000000	0.00000000000000000000	2497.00000000000000000000	308.00000000000000000000	4.00000000000000000000	4.00000000000000000000	4.00000000000000000000	4.00000000000000000000	4.00000000000000000000	4.00000000000000000000	4.00000000000000000000	4.00000000000000000000	4.00000000000000000000	4.00000000000000000000	4.00000000000000000000	4.00000000000000000000	4.00000000000000000000	4.00000000000000000000	4.00000000000000000000	4.00000000000000000000
46.00000000000000000000	0.00000000000000000000	4107.17919921875000000000	4136.92285156250000000000	4162.56396484375000000000	4126.66650390625000000000	4089.23071289062500000000	4103.07666015625000000000	4104.10253906250000000000	4106.66650390625000000000	4084.61523437500000000000	4098.46142578125000000000	4114.87158203125000000000	4109.23046875000000000000	4110.25634765625000000000	4098.97412109375000000000	0.00000000000000000000	10247.00000000000000000000	10225.00000000000000000000	0.00000000000000000000	0.00000000000000000000	0.00000000000000000000	2497.00000000000000000000	315.00000000000000000000	4.00000000000000000000	4.00000000000000000000	4.00000000000000000000	4.00000000000000000000	4.00000000000000000000	4.00000000000000000000	4.00000000000000000000	4.00000000000000000000	4.00000000000000000000	4.00000000000000000000	4.00000000000000000000	4.00000000000000000000	4.00000000000000000000	4.00000000000000000000	4.00000000000000000000	4.00000000000000000000
47.00000000000000000000	0.00000000000000000000	4121.02539062500000000000	4164.61523437500000000000	4159.48730468750000000000	4149.74365234375000000000	4114.35888671875000000000	4130.76904296875000000000	4134.35888671875000000000	4155.89746093750000000000	4135.89746093750000000000	4147.17919921875000000000	4148.71777343750000000000	4147.17919921875000000000	4133.84619140625000000000	4122.05126953125000000000	0.00000000000000000000	10248.00000000000000000000	10225.00000000000000000000	0.00000000000000000000	0.00000000000000000000	0.00000000000000000000	2497.00000000000000000000	323.00000000000000000000	4.00000000000000000000	4.00000000000000000000	4.00000000000000000000	4.00000000000000000000	4.00000000000000000000	4.00000000000000000000	4.00000000000000000000	4.00000000000000000000	4.00000000000000000000	4.00000000000000000000	4.00000000000000000000	4.00000000000000000000	4.00000000000000000000	4.00000000000000000000	4.00000000000000000000	4.00000000000000000000
48.00000000000000000000	0.00000000000000000000	4101.02539062500000000000	4125.12792968750000000000	4171.28173828125000000000	4132.82031250000000000000	4078.97436523437500000000	4098.97412109375000000000	4107.17919921875000000000	4124.10253906250000000000	4107.17919921875000000000	4119.48730468750000000000	4120.00000000000000000000	4125.12792968750000000000	4104.10253906250000000000	4103.58984375000000000000	0.00000000000000000000	10248.00000000000000000000	10225.00000000000000000000	0.00000000000000000000	0.00000000000000000000	0.00000000000000000000	2497.00000000000000000000	330.00000000000000000000	4.00000000000000000000	4.00000000000000000000	4.00000000000000000000	4.00000000000000000000	4.00000000000000000000	4.00000000000000000000	4.00000000000000000000	4.00000000000000000000	4.00000000000000000000	4.00000000000000000000	4.00000000000000000000	4.00000000000000000000	4.00000000000000000000	4.00000000000000000000	4.00000000000000000000	4.00000000000000000000
49.00000000000000000000	0.00000000000000000000	4133.84619140625000000000	4167.17919921875000000000	4166.15380859375000000000	4155.38427734375000000000	4123.07666015625000000000	4137.43603515625000000000	4133.84619140625000000000	4125.64111328125000000000	4114.87158203125000000000	4127.17919921875000000000	4137.43603515625000000000	4136.92285156250000000000	4129.23046875000000000000	4127.17919921875000000000	0.00000000000000000000	10248.00000000000000000000	10225.00000000000000000000	0.00000000000000000000	0.00000000000000000000	0.00000000000000000000	2497.00000000000000000000	337.00000000000000000000	4.00000000000000000000	4.00000000000000000000	4.00000000000000000000	4.00000000000000000000	4.00000000000000000000	4.00000000000000000000	4.00000000000000000000	4.00000000000000000000	4.00000000000000000000	4.00000000000000000000	4.00000000000000000000	4.00000000000000000000	4.00000000000000000000	4.00000000000000000000	4.00000000000000000000	4.00000000000000000000
50.00000000000000000000	0.00000000000000000000	4156.41015625000000000000	4200.51269531250000000000	4170.76904296875000000000	4175.89746093750000000000	4153.84619140625000000000	4161.53857421875000000000	4152.82031250000000000000	4130.25634765625000000000	4121.53857421875000000000	4140.51269531250000000000	4138.97412109375000000000	4142.56396484375000000000	4142.05126953125000000000	4136.92285156250000000000	0.00000000000000000000	10248.00000000000000000000	10225.00000000000000000000	0.00000000000000000000	0.00000000000000000000	0.00000000000000000000	2497.00000000000000000000	345.00000000000000000000	4.00000000000000000000	4.00000000000000000000	4.00000000000000000000	4.00000000000000000000	4.00000000000000000000	4.00000000000000000000	4.00000000000000000000	4.00000000000000000000	4.00000000000000000000	4.00000000000000000000	4.00000000000000000000	4.00000000000000000000	4.00000000000000000000	4.00000000000000000000	4.00000000000000000000	4.00000000000000000000
51.00000000000000000000	0.00000000000000000000	4153.33300781250000000000	4188.20507812500000000000	4181.02539062500000000000	4177.94873046875000000000	4143.07666015625000000000	4148.71777343750000000000	4147.69238281250000000000	4129.74365234375000000000	4114.35888671875000000000	4136.92285156250000000000	4135.89746093750000000000	4144.61523437500000000000	4146.15380859375000000000	4137.94873046875000000000	0.00000000000000000000	10248.00000000000000000000	10224.00000000000000000000	0.00000000000000000000	0.00000000000000000000	0.00000000000000000000	2497.00000000000000000000	352.00000000000000000000	4.00000000000000000000	4.00000000000000000000	4.00000000000000000000	4.00000000000000000000	4.00000000000000000000	4.00000000000000000000	4.00000000000000000000	4.00000000000000000000	4.00000000000000000000	4.00000000000000000000	4.00000000000000000000	4.00000000000000000000	4.00000000000000000000	4.00000000000000000000	4.00000000000000000000	4.00000000000000000000
52.00000000000000000000	0.00000000000000000000	4168.71777343750000000000	4200.51269531250000000000	4164.61523437500000000000	4193.33300781250000000000	4151.28173828125000000000	4154.35888671875000000000	4152.82031250000000000000	4158.46142578125000000000	4141.02539062500000000000	4156.92285156250000000000	4183.58984375000000000000	4176.92285156250000000000	4187.17919921875000000000	4174.87158203125000000000	0.00000000000000000000	10248.00000000000000000000	10224.00000000000000000000	0.00000000000000000000	0.00000000000000000000	0.00000000000000000000	2497.00000000000000000000	359.00000000000000000000	4.00000000000000000000	4.00000000000000000000	4.00000000000000000000	4.00000000000000000000	4.00000000000000000000	4.00000000000000000000	4.00000000000000000000	4.00000000000000000000	4.00000000000000000000	4.00000000000000000000	4.00000000000000000000	4.00000000000000000000	4.00000000000000000000	4.00000000000000000000	4.00000000000000000000	4.00000000000000000000
53.00000000000000000000	0.00000000000000000000	4140.00000000000000000000	4161.53857421875000000000	4166.15380859375000000000	4165.64111328125000000000	4103.07666015625000000000	4110.25634765625000000000	4110.76904296875000000000	4127.17919921875000000000	4108.71777343750000000000	4123.07666015625000000000	4152.82031250000000000000	4145.12792968750000000000	4148.71777343750000000000	4144.61523437500000000000	0.00000000000000000000	10247.00000000000000000000	10224.00000000000000000000	0.00000000000000000000	0.00000000000000000000	0.00000000000000000000	2497.00000000000000000000	368.00000000000000000000	4.00000000000000000000	4.00000000000000000000	4.00000000000000000000	4.00000000000000000000	4.00000000000000000000	4.00000000000000000000	4.00000000000000000000	4.00000000000000000000	4.00000000000000000000	4.00000000000000000000	4.00000000000000000000	4.00000000000000000000	4.00000000000000000000	4.00000000000000000000	4.00000000000000000000	4.00000000000000000000
54.00000000000000000000	0.00000000000000000000	4149.74365234375000000000	4184.61523437500000000000	4167.69238281250000000000	4175.89746093750000000000	4130.25634765625000000000	4141.02539062500000000000	4141.02539062500000000000	4157.94873046875000000000	4143.07666015625000000000	4151.79492187500000000000	4160.51269531250000000000	4160.51269531250000000000	4157.43603515625000000000	4148.71777343750000000000	0.00000000000000000000	10247.00000000000000000000	10224.00000000000000000000	0.00000000000000000000	0.00000000000000000000	0.00000000000000000000	2497.00000000000000000000	376.00000000000000000000	4.00000000000000000000	4.00000000000000000000	4.00000000000000000000	4.00000000000000000000	4.00000000000000000000	4.00000000000000000000	4.00000000000000000000	4.00000000000000000000	4.00000000000000000000	4.00000000000000000000	4.00000000000000000000	4.00000000000000000000	4.00000000000000000000	4.00000000000000000000	4.00000000000000000000	4.00000000000000000000
55.00000000000000000000	0.00000000000000000000	4155.38427734375000000000	4196.92285156250000000000	4170.76904296875000000000	4183.58984375000000000000	4151.28173828125000000000	4165.64111328125000000000	4166.66650390625000000000	4184.10253906250000000000	4175.89746093750000000000	4182.56396484375000000000	4171.28173828125000000000	4179.48730468750000000000	4161.02539062500000000000	4155.38427734375000000000	0.00000000000000000000	10244.00000000000000000000	10224.00000000000000000000	0.00000000000000000000	0.00000000000000000000	0.00000000000000000000	2497.00000000000000000000	384.00000000000000000000	4.00000000000000000000	4.00000000000000000000	4.00000000000000000000	4.00000000000000000000	4.00000000000000000000	4.00000000000000000000	4.00000000000000000000	4.00000000000000000000	4.00000000000000000000	4.00000000000000000000	4.00000000000000000000	4.00000000000000000000	4.00000000000000000000	4.00000000000000000000	4.00000000000000000000	4.00000000000000000000
56.00000000000000000000	0.00000000000000000000	4135.89746093750000000000	4168.20507812500000000000	4169.74365234375000000000	4160.51269531250000000000	4123.58984375000000000000	4139.48730468750000000000	4143.07666015625000000000	4151.28173828125000000000	4142.05126953125000000000	4155.38427734375000000000	4149.74365234375000000000	4152.30761718750000000000	4132.30761718750000000000	4131.28173828125000000000	0.00000000000000000000	10244.00000000000000000000	10224.00000000000000000000	0.00000000000000000000	0.00000000000000000000	0.00000000000000000000	2497.00000000000000000000	393.00000000000000000000	4.00000000000000000000	4.00000000000000000000	4.00000000000000000000	4.00000000000000000000	4.00000000000000000000	4.00000000000000000000	4.00000000000000000000	4.00000000000000000000	4.00000000000000000000	4.00000000000000000000	4.00000000000000000000	4.00000000000000000000	4.00000000000000000000	4.00000000000000000000	4.00000000000000000000	4.00000000000000000000
57.00000000000000000000	0.00000000000000000000	4146.15380859375000000000	4188.20507812500000000000	4149.74365234375000000000	4168.71777343750000000000	4147.17919921875000000000	4150.76904296875000000000	4144.61523437500000000000	4144.10253906250000000000	4130.76904296875000000000	4152.30761718750000000000	4163.58984375000000000000	4148.20507812500000000000	4150.76904296875000000000	4133.84619140625000000000	0.00000000000000000000	10243.00000000000000000000	10222.00000000000000000000	0.00000000000000000000	0.00000000000000000000	0.00000000000000000000	2497.00000000000000000000	401.00000000000000000000	4.00000000000000000000	4.00000000000000000000	4.00000000000000000000	4.00000000000000000000	4.00000000000000000000	4.00000000000000000000	4.00000000000000000000	4.00000000000000000000	4.00000000000000000000	4.00000000000000000000	4.00000000000000000000	4.00000000000000000000	4.00000000000000000000	4.00000000000000000000	4.00000000000000000000	4.00000000000000000000
58.00000000000000000000	0.00000000000000000000	4120.51269531250000000000	4160.00000000000000000000	4157.43603515625000000000	4152.30761718750000000000	4121.53857421875000000000	4122.05126953125000000000	4111.28173828125000000000	4097.94873046875000000000	4076.41015625000000000000	4107.69238281250000000000	4123.07666015625000000000	4110.25634765625000000000	4109.23046875000000000000	4096.41015625000000000000	0.00000000000000000000	10243.00000000000000000000	10222.00000000000000000000	0.00000000000000000000	0.00000000000000000000	0.00000000000000000000	2497.00000000000000000000	410.00000000000000000000	4.00000000000000000000	4.00000000000000000000	4.00000000000000000000	4.00000000000000000000	4.00000000000000000000	4.00000000000000000000	4.00000000000000000000	4.00000000000000000000	4.00000000000000000000	4.00000000000000000000	4.00000000000000000000	4.00000000000000000000	4.00000000000000000000	4.00000000000000000000	4.00000000000000000000	4.00000000000000000000
59.00000000000000000000	0.00000000000000000000	4118.46142578125000000000	4158.97412109375000000000	4158.46142578125000000000	4158.46142578125000000000	4120.51269531250000000000	4125.64111328125000000000	4117.94873046875000000000	4112.82031250000000000000	4090.25634765625000000000	4110.76904296875000000000	4136.41015625000000000000	4125.12792968750000000000	4114.35888671875000000000	4108.20507812500000000000	0.00000000000000000000	10244.00000000000000000000	10223.00000000000000000000	0.00000000000000000000	0.00000000000000000000	0.00000000000000000000	2497.00000000000000000000	418.00000000000000000000	4.00000000000000000000	4.00000000000000000000	4.00000000000000000000	4.00000000000000000000	4.00000000000000000000	4.00000000000000000000	4.00000000000000000000	4.00000000000000000000	4.00000000000000000000	4.00000000000000000000	4.00000000000000000000	4.00000000000000000000	4.00000000000000000000	4.00000000000000000000	4.00000000000000000000	4.00000000000000000000
60.00000000000000000000	0.00000000000000000000	4108.71777343750000000000	4141.53857421875000000000	4152.82031250000000000000	4155.89746093750000000000	4106.66650390625000000000	4114.35888671875000000000	4110.76904296875000000000	4131.28173828125000000000	4115.89746093750000000000	4123.58984375000000000000	4151.28173828125000000000	4140.00000000000000000000	4122.56396484375000000000	4118.97412109375000000000	0.00000000000000000000	10244.00000000000000000000	10223.00000000000000000000	0.00000000000000000000	0.00000000000000000000	0.00000000000000000000	2497.00000000000000000000	425.00000000000000000000	4.00000000000000000000	4.00000000000000000000	4.00000000000000000000	4.00000000000000000000	4.00000000000000000000	4.00000000000000000000	4.00000000000000000000	4.00000000000000000000	4.00000000000000000000	4.00000000000000000000	4.00000000000000000000	4.00000000000000000000	4.00000000000000000000	4.00000000000000000000	4.00000000000000000000	4.00000000000000000000
61.00000000000000000000	0.00000000000000000000	4089.23071289062500000000	4118.97412109375000000000	4164.61523437500000000000	4137.94873046875000000000	4084.10253906250000000000	4096.41015625000000000000	4095.38452148437500000000	4107.17919921875000000000	4094.35888671875000000000	4105.12792968750000000000	4126.15380859375000000000	4116.41015625000000000000	4092.82031250000000000000	4095.89721679687500000000	0.00000000000000000000	10245.00000000000000000000	10225.00000000000000000000	0.00000000000000000000	0.00000000000000000000	0.00000000000000000000	2497.00000000000000000000	433.00000000000000000000	4.00000000000000000000	4.00000000000000000000	4.00000000000000000000	4.00000000000000000000	4.00000000000000000000	4.00000000000000000000	4.00000000000000000000	4.00000000000000000000	4.00000000000000000000	4.00000000000000000000	4.00000000000000000000	4.00000000000000000000	4.00000000000000000000	4.00000000000000000000	4.00000000000000000000	4.00000000000000000000
62.00000000000000000000	0.00000000000000000000	4126.66650390625000000000	4176.41015625000000000000	4160.00000000000000000000	4165.12792968750000000000	4135.89746093750000000000	4149.74365234375000000000	4144.61523437500000000000	4140.00000000000000000000	4128.20507812500000000000	4142.56396484375000000000	4156.92285156250000000000	4139.48730468750000000000	4122.05126953125000000000	4120.00000000000000000000	0.00000000000000000000	10245.00000000000000000000	10225.00000000000000000000	0.00000000000000000000	0.00000000000000000000	0.00000000000000000000	2497.00000000000000000000	440.00000000000000000000	4.00000000000000000000	4.00000000000000000000	4.00000000000000000000	4.00000000000000000000	4.00000000000000000000	4.00000000000000000000	4.00000000000000000000	4.00000000000000000000	4.00000000000000000000	4.00000000000000000000	4.00000000000000000000	4.00000000000000000000	4.00000000000000000000	4.00000000000000000000	4.00000000000000000000	4.00000000000000000000
63.00000000000000000000	0.00000000000000000000	4120.51269531250000000000	4158.97412109375000000000	4164.61523437500000000000	4149.74365234375000000000	4112.30761718750000000000	4128.20507812500000000000	4127.69238281250000000000	4117.94873046875000000000	4110.25634765625000000000	4132.30761718750000000000	4128.20507812500000000000	4118.46142578125000000000	4096.92285156250000000000	4097.43603515625000000000	0.00000000000000000000	10245.00000000000000000000	10227.00000000000000000000	0.00000000000000000000	0.00000000000000000000	0.00000000000000000000	2497.00000000000000000000	448.00000000000000000000	4.00000000000000000000	4.00000000000000000000	4.00000000000000000000	4.00000000000000000000	4.00000000000000000000	4.00000000000000000000	4.00000000000000000000	4.00000000000000000000	4.00000000000000000000	4.00000000000000000000	4.00000000000000000000	4.00000000000000000000	4.00000000000000000000	4.00000000000000000000	4.00000000000000000000	4.00000000000000000000
64.00000000000000000000	0.00000000000000000000	4126.15380859375000000000	4161.02539062500000000000	4164.61523437500000000000	4151.79492187500000000000	4111.28173828125000000000	4118.97412109375000000000	4118.46142578125000000000	4114.87158203125000000000	4110.76904296875000000000	4130.25634765625000000000	4138.46142578125000000000	4124.61523437500000000000	4114.87158203125000000000	4106.66650390625000000000	1074.00000000000000000000	10245.00000000000000000000	10227.00000000000000000000	0.00000000000000000000	0.00000000000000000000	0.00000000000000000000	2497.00000000000000000000	455.00000000000000000000	4.00000000000000000000	4.00000000000000000000	4.00000000000000000000	4.00000000000000000000	4.00000000000000000000	4.00000000000000000000	4.00000000000000000000	4.00000000000000000000	4.00000000000000000000	4.00000000000000000000	4.00000000000000000000	4.00000000000000000000	4.00000000000000000000	4.00000000000000000000	4.00000000000000000000	4.00000000000000000000
65.00000000000000000000	0.00000000000000000000	4146.15380859375000000000	4185.12792968750000000000	4158.46142578125000000000	4172.30761718750000000000	4136.41015625000000000000	4131.79492187500000000000	4123.07666015625000000000	4136.41015625000000000000	4128.20507812500000000000	4141.02539062500000000000	4175.38427734375000000000	4150.25634765625000000000	4161.53857421875000000000	4138.97412109375000000000	2640.00000000000000000000	10245.00000000000000000000	10227.00000000000000000000	0.00000000000000000000	0.00000000000000000000	0.00000000000000000000	2497.00000000000000000000	464.00000000000000000000	4.00000000000000000000	4.00000000000000000000	4.00000000000000000000	4.00000000000000000000	4.00000000000000000000	4.00000000000000000000	4.00000000000000000000	4.00000000000000000000	4.00000000000000000000	4.00000000000000000000	4.00000000000000000000	4.00000000000000000000	4.00000000000000000000	4.00000000000000000000	4.00000000000000000000	4.00000000000000000000
66.00000000000000000000	0.00000000000000000000	4134.87158203125000000000	4165.64111328125000000000	4166.15380859375000000000	4161.02539062500000000000	4122.05126953125000000000	4121.53857421875000000000	4111.79492187500000000000	4130.25634765625000000000	4113.33300781250000000000	4127.69238281250000000000	4156.41015625000000000000	4141.02539062500000000000	4147.69238281250000000000	4130.25634765625000000000	3000.00000000000000000000	10245.00000000000000000000	10227.00000000000000000000	0.00000000000000000000	0.00000000000000000000	0.00000000000000000000	2497.00000000000000000000	471.00000000000000000000	4.00000000000000000000	4.00000000000000000000	4.00000000000000000000	4.00000000000000000000	4.00000000000000000000	4.00000000000000000000	4.00000000000000000000	4.00000000000000000000	4.00000000000000000000	4.00000000000000000000	4.00000000000000000000	4.00000000000000000000	4.00000000000000000000	4.00000000000000000000	4.00000000000000000000	4.00000000000000000000
67.00000000000000000000	0.00000000000000000000	4146.66650390625000000000	4186.15380859375000000000	4160.00000000000000000000	4169.23046875000000000000	4149.74365234375000000000	4157.94873046875000000000	4147.69238281250000000000	4172.30761718750000000000	4156.41015625000000000000	4167.69238281250000000000	4177.43603515625000000000	4173.33300781250000000000	4162.05126953125000000000	4151.79492187500000000000	3545.00000000000000000000	10247.00000000000000000000	10229.00000000000000000000	0.00000000000000000000	0.00000000000000000000	0.00000000000000000000	2497.00000000000000000000	480.00000000000000000000	4.00000000000000000000	4.00000000000000000000	4.00000000000000000000	4.00000000000000000000	4.00000000000000000000	4.00000000000000000000	4.00000000000000000000	4.00000000000000000000	4.00000000000000000000	4.00000000000000000000	4.00000000000000000000	4.00000000000000000000	4.00000000000000000000	4.00000000000000000000	4.00000000000000000000	4.00000000000000000000
68.00000000000000000000	0.00000000000000000000	4121.02539062500000000000	4149.74365234375000000000	4165.64111328125000000000	4142.56396484375000000000	4121.53857421875000000000	4135.89746093750000000000	4132.30761718750000000000	4154.87158203125000000000	4138.97412109375000000000	4148.71777343750000000000	4139.48730468750000000000	4153.84619140625000000000	4120.00000000000000000000	4122.56396484375000000000	3546.00000000000000000000	10247.00000000000000000000	10229.00000000000000000000	0.00000000000000000000	0.00000000000000000000	0.00000000000000000000	2497.00000000000000000000	488.00000000000000000000	4.00000000000000000000	4.00000000000000000000	4.00000000000000000000	4.00000000000000000000	4.00000000000000000000	4.00000000000000000000	4.00000000000000000000	4.00000000000000000000	4.00000000000000000000	4.00000000000000000000	4.00000000000000000000	4.00000000000000000000	4.00000000000000000000	4.00000000000000000000	4.00000000000000000000	4.00000000000000000000
69.00000000000000000000	0.00000000000000000000	4120.51269531250000000000	4155.89746093750000000000	4167.69238281250000000000	4142.05126953125000000000	4141.53857421875000000000	4150.25634765625000000000	4143.58984375000000000000	4146.66650390625000000000	4131.28173828125000000000	4136.92285156250000000000	4122.05126953125000000000	4142.56396484375000000000	4115.89746093750000000000	4112.30761718750000000000	3301.00000000000000000000	10248.00000000000000000000	10230.00000000000000000000	0.00000000000000000000	0.00000000000000000000	0.00000000000000000000	2497.00000000000000000000	496.00000000000000000000	4.00000000000000000000	4.00000000000000000000	4.00000000000000000000	4.00000000000000000000	4.00000000000000000000	4.00000000000000000000	4.00000000000000000000	4.00000000000000000000	4.00000000000000000000	4.00000000000000000000	4.00000000000000000000	4.00000000000000000000	4.00000000000000000000	4.00000000000000000000	4.00000000000000000000	4.00000000000000000000
70.00000000000000000000	0.00000000000000000000	4151.28173828125000000000	4201.53857421875000000000	4162.56396484375000000000	4169.23046875000000000000	4195.89746093750000000000	4192.30761718750000000000	4174.87158203125000000000	4163.58984375000000000000	4153.33300781250000000000	4158.46142578125000000000	4140.51269531250000000000	4155.38427734375000000000	4148.71777343750000000000	4135.38427734375000000000	3030.00000000000000000000	10248.00000000000000000000	10230.00000000000000000000	0.00000000000000000000	0.00000000000000000000	0.00000000000000000000	2497.00000000000000000000	503.00000000000000000000	4.00000000000000000000	4.00000000000000000000	4.00000000000000000000	4.00000000000000000000	4.00000000000000000000	4.00000000000000000000	4.00000000000000000000	4.00000000000000000000	4.00000000000000000000	4.00000000000000000000	4.00000000000000000000	4.00000000000000000000	4.00000000000000000000	4.00000000000000000000	4.00000000000000000000	4.00000000000000000000
71.00000000000000000000	0.00000000000000000000	4139.48730468750000000000	4178.97412109375000000000	4169.74365234375000000000	4156.92285156250000000000	4168.20507812500000000000	4166.15380859375000000000	4149.74365234375000000000	4129.74365234375000000000	4118.46142578125000000000	4126.66650390625000000000	4109.74365234375000000000	4132.30761718750000000000	4120.51269531250000000000	4115.38427734375000000000	3225.00000000000000000000	10252.00000000000000000000	10232.00000000000000000000	0.00000000000000000000	0.00000000000000000000	0.00000000000000000000	2497.00000000000000000000	512.00000000000000000000	4.00000000000000000000	4.00000000000000000000	4.00000000000000000000	4.00000000000000000000	4.00000000000000000000	4.00000000000000000000	4.00000000000000000000	4.00000000000000000000	4.00000000000000000000	4.00000000000000000000	4.00000000000000000000	4.00000000000000000000	4.00000000000000000000	4.00000000000000000000	4.00000000000000000000	4.00000000000000000000
72.00000000000000000000	0.00000000000000000000	4148.71777343750000000000	4190.76904296875000000000	4159.48730468750000000000	4173.84619140625000000000	4172.82031250000000000000	4171.79492187500000000000	4154.87158203125000000000	4150.76904296875000000000	4136.92285156250000000000	4136.41015625000000000000	4147.69238281250000000000	4167.17919921875000000000	4150.25634765625000000000	4143.07666015625000000000	3292.00000000000000000000	10252.00000000000000000000	10232.00000000000000000000	0.00000000000000000000	0.00000000000000000000	0.00000000000000000000	2497.00000000000000000000	519.00000000000000000000	4.00000000000000000000	4.00000000000000000000	4.00000000000000000000	4.00000000000000000000	4.00000000000000000000	4.00000000000000000000	4.00000000000000000000	4.00000000000000000000	4.00000000000000000000	4.00000000000000000000	4.00000000000000000000	4.00000000000000000000	4.00000000000000000000	4.00000000000000000000	4.00000000000000000000	4.00000000000000000000
73.00000000000000000000	0.00000000000000000000	4134.87158203125000000000	4163.07666015625000000000	4163.58984375000000000000	4169.74365234375000000000	4139.48730468750000000000	4139.48730468750000000000	4124.61523437500000000000	4146.66650390625000000000	4127.69238281250000000000	4124.10253906250000000000	4156.41015625000000000000	4169.74365234375000000000	4151.79492187500000000000	4146.15380859375000000000	2862.00000000000000000000	10251.00000000000000000000	10231.00000000000000000000	0.00000000000000000000	0.00000000000000000000	0.00000000000000000000	2497.00000000000000000000	526.00000000000000000000	4.00000000000000000000	4.00000000000000000000	4.00000000000000000000	4.00000000000000000000	4.00000000000000000000	4.00000000000000000000	4.00000000000000000000	4.00000000000000000000	4.00000000000000000000	4.00000000000000000000	4.00000000000000000000	4.00000000000000000000	4.00000000000000000000	4.00000000000000000000	4.00000000000000000000	4.00000000000000000000
74.00000000000000000000	0.00000000000000000000	4137.94873046875000000000	4157.94873046875000000000	4167.69238281250000000000	4167.69238281250000000000	4132.82031250000000000000	4133.84619140625000000000	4125.64111328125000000000	4148.71777343750000000000	4133.33300781250000000000	4127.69238281250000000000	4158.46142578125000000000	4167.17919921875000000000	4155.89746093750000000000	4147.69238281250000000000	3648.00000000000000000000	10251.00000000000000000000	10231.00000000000000000000	0.00000000000000000000	0.00000000000000000000	0.00000000000000000000	2497.00000000000000000000	534.00000000000000000000	4.00000000000000000000	4.00000000000000000000	4.00000000000000000000	4.00000000000000000000	4.00000000000000000000	4.00000000000000000000	4.00000000000000000000	4.00000000000000000000	4.00000000000000000000	4.00000000000000000000	4.00000000000000000000	4.00000000000000000000	4.00000000000000000000	4.00000000000000000000	4.00000000000000000000	4.00000000000000000000
75.00000000000000000000	0.00000000000000000000	4153.33300781250000000000	4182.56396484375000000000	4161.02539062500000000000	4175.38427734375000000000	4161.02539062500000000000	4163.07666015625000000000	4156.92285156250000000000	4173.33300781250000000000	4169.23046875000000000000	4162.05126953125000000000	4172.30761718750000000000	4188.20507812500000000000	4168.71777343750000000000	4159.48730468750000000000	3245.00000000000000000000	10249.00000000000000000000	10229.00000000000000000000	0.00000000000000000000	0.00000000000000000000	0.00000000000000000000	2497.00000000000000000000	542.00000000000000000000	4.00000000000000000000	4.00000000000000000000	4.00000000000000000000	4.00000000000000000000	4.00000000000000000000	4.00000000000000000000	4.00000000000000000000	4.00000000000000000000	4.00000000000000000000	4.00000000000000000000	4.00000000000000000000	4.00000000000000000000	4.00000000000000000000	4.00000000000000000000	4.00000000000000000000	4.00000000000000000000
76.00000000000000000000	0.00000000000000000000	4128.71777343750000000000	4148.71777343750000000000	4171.79492187500000000000	4149.74365234375000000000	4131.79492187500000000000	4136.92285156250000000000	4131.28173828125000000000	4138.46142578125000000000	4133.33300781250000000000	4134.35888671875000000000	4127.17919921875000000000	4156.41015625000000000000	4120.00000000000000000000	4123.07666015625000000000	3550.00000000000000000000	10249.00000000000000000000	10229.00000000000000000000	0.00000000000000000000	0.00000000000000000000	0.00000000000000000000	2497.00000000000000000000	549.00000000000000000000	4.00000000000000000000	4.00000000000000000000	4.00000000000000000000	4.00000000000000000000	4.00000000000000000000	4.00000000000000000000	4.00000000000000000000	4.00000000000000000000	4.00000000000000000000	4.00000000000000000000	4.00000000000000000000	4.00000000000000000000	4.00000000000000000000	4.00000000000000000000	4.00000000000000000000	4.00000000000000000000
77.00000000000000000000	0.00000000000000000000	4161.02539062500000000000	4189.23046875000000000000	4165.64111328125000000000	4180.00000000000000000000	4170.76904296875000000000	4168.71777343750000000000	4156.92285156250000000000	4157.43603515625000000000	4148.20507812500000000000	4150.76904296875000000000	4159.48730468750000000000	4172.82031250000000000000	4160.00000000000000000000	4155.38427734375000000000	3218.00000000000000000000	10246.00000000000000000000	10227.00000000000000000000	0.00000000000000000000	0.00000000000000000000	0.00000000000000000000	2497.00000000000000000000	557.00000000000000000000	4.00000000000000000000	4.00000000000000000000	4.00000000000000000000	4.00000000000000000000	4.00000000000000000000	4.00000000000000000000	4.00000000000000000000	4.00000000000000000000	4.00000000000000000000	4.00000000000000000000	4.00000000000000000000	4.00000000000000000000	4.00000000000000000000	4.00000000000000000000	4.00000000000000000000	4.00000000000000000000
78.00000000000000000000	0.00000000000000000000	4169.74365234375000000000	4196.41015625000000000000	4164.10253906250000000000	4188.71777343750000000000	4172.30761718750000000000	4164.10253906250000000000	4149.74365234375000000000	4146.15380859375000000000	4139.48730468750000000000	4142.56396484375000000000	4164.61523437500000000000	4173.33300781250000000000	4170.76904296875000000000	4161.53857421875000000000	3648.00000000000000000000	10246.00000000000000000000	10227.00000000000000000000	0.00000000000000000000	0.00000000000000000000	0.00000000000000000000	2497.00000000000000000000	566.00000000000000000000	4.00000000000000000000	4.00000000000000000000	4.00000000000000000000	4.00000000000000000000	4.00000000000000000000	4.00000000000000000000	4.00000000000000000000	4.00000000000000000000	4.00000000000000000000	4.00000000000000000000	4.00000000000000000000	4.00000000000000000000	4.00000000000000000000	4.00000000000000000000	4.00000000000000000000	4.00000000000000000000
79.00000000000000000000	0.00000000000000000000	4152.30761718750000000000	4170.76904296875000000000	4165.64111328125000000000	4169.74365234375000000000	4147.69238281250000000000	4142.05126953125000000000	4128.71777343750000000000	4126.66650390625000000000	4118.97412109375000000000	4121.02539062500000000000	4144.10253906250000000000	4165.12792968750000000000	4144.10253906250000000000	4142.56396484375000000000	3245.00000000000000000000	10241.00000000000000000000	10227.00000000000000000000	0.00000000000000000000	0.00000000000000000000	0.00000000000000000000	2497.00000000000000000000	574.00000000000000000000	4.00000000000000000000	4.00000000000000000000	4.00000000000000000000	4.00000000000000000000	4.00000000000000000000	4.00000000000000000000	4.00000000000000000000	4.00000000000000000000	4.00000000000000000000	4.00000000000000000000	4.00000000000000000000	4.00000000000000000000	4.00000000000000000000	4.00000000000000000000	4.00000000000000000000	4.00000000000000000000
80.00000000000000000000	0.00000000000000000000	4149.74365234375000000000	4168.71777343750000000000	4155.38427734375000000000	4172.82031250000000000000	4150.76904296875000000000	4150.76904296875000000000	4139.48730468750000000000	4157.43603515625000000000	4140.51269531250000000000	4140.51269531250000000000	4160.00000000000000000000	4182.56396484375000000000	4151.28173828125000000000	4153.84619140625000000000	3550.00000000000000000000	10241.00000000000000000000	10227.00000000000000000000	0.00000000000000000000	0.00000000000000000000	0.00000000000000000000	2497.00000000000000000000	582.00000000000000000000	4.00000000000000000000	4.00000000000000000000	4.00000000000000000000	4.00000000000000000000	4.00000000000000000000	4.00000000000000000000	4.00000000000000000000	4.00000000000000000000	4.00000000000000000000	4.00000000000000000000	4.00000000000000000000	4.00000000000000000000	4.00000000000000000000	4.00000000000000000000	4.00000000000000000000	4.00000000000000000000
81.00000000000000000000	0.00000000000000000000	4109.74365234375000000000	4121.02539062500000000000	4160.00000000000000000000	4145.64111328125000000000	4105.64111328125000000000	4113.33300781250000000000	4110.76904296875000000000	4134.87158203125000000000	4110.25634765625000000000	4112.30761718750000000000	4121.53857421875000000000	4148.71777343750000000000	4108.71777343750000000000	4121.02539062500000000000	3218.00000000000000000000	10241.00000000000000000000	10227.00000000000000000000	0.00000000000000000000	0.00000000000000000000	0.00000000000000000000	2497.00000000000000000000	590.00000000000000000000	4.00000000000000000000	4.00000000000000000000	4.00000000000000000000	4.00000000000000000000	4.00000000000000000000	4.00000000000000000000	4.00000000000000000000	4.00000000000000000000	4.00000000000000000000	4.00000000000000000000	4.00000000000000000000	4.00000000000000000000	4.00000000000000000000	4.00000000000000000000	4.00000000000000000000	4.00000000000000000000
82.00000000000000000000	0.00000000000000000000	4124.61523437500000000000	4146.66650390625000000000	4155.38427734375000000000	4152.82031250000000000000	4137.94873046875000000000	4140.51269531250000000000	4137.43603515625000000000	4145.12792968750000000000	4131.28173828125000000000	4130.25634765625000000000	4132.82031250000000000000	4161.02539062500000000000	4121.53857421875000000000	4128.71777343750000000000	3648.00000000000000000000	10241.00000000000000000000	10227.00000000000000000000	0.00000000000000000000	0.00000000000000000000	0.00000000000000000000	2497.00000000000000000000	598.00000000000000000000	4.00000000000000000000	4.00000000000000000000	4.00000000000000000000	4.00000000000000000000	4.00000000000000000000	4.00000000000000000000	4.00000000000000000000	4.00000000000000000000	4.00000000000000000000	4.00000000000000000000	4.00000000000000000000	4.00000000000000000000	4.00000000000000000000	4.00000000000000000000	4.00000000000000000000	4.00000000000000000000
83.00000000000000000000	0.00000000000000000000	4134.87158203125000000000	4152.30761718750000000000	4161.02539062500000000000	4151.28173828125000000000	4149.23046875000000000000	4146.66650390625000000000	4142.05126953125000000000	4133.33300781250000000000	4130.25634765625000000000	4137.43603515625000000000	4123.07666015625000000000	4153.84619140625000000000	4113.33300781250000000000	4119.48730468750000000000	3245.00000000000000000000	10241.00000000000000000000	10228.00000000000000000000	0.00000000000000000000	0.00000000000000000000	0.00000000000000000000	2497.00000000000000000000	606.00000000000000000000	4.00000000000000000000	4.00000000000000000000	4.00000000000000000000	4.00000000000000000000	4.00000000000000000000	4.00000000000000000000	4.00000000000000000000	4.00000000000000000000	4.00000000000000000000	4.00000000000000000000	4.00000000000000000000	4.00000000000000000000	4.00000000000000000000	4.00000000000000000000	4.00000000000000000000	4.00000000000000000000
84.00000000000000000000	0.00000000000000000000	4123.58984375000000000000	4136.92285156250000000000	4168.20507812500000000000	4148.20507812500000000000	4129.74365234375000000000	4128.71777343750000000000	4125.12792968750000000000	4113.84619140625000000000	4108.71777343750000000000	4122.05126953125000000000	4111.79492187500000000000	4137.94873046875000000000	4108.20507812500000000000	4111.28173828125000000000	3550.00000000000000000000	10241.00000000000000000000	10228.00000000000000000000	0.00000000000000000000	0.00000000000000000000	0.00000000000000000000	2497.00000000000000000000	614.00000000000000000000	4.00000000000000000000	4.00000000000000000000	4.00000000000000000000	4.00000000000000000000	4.00000000000000000000	4.00000000000000000000	4.00000000000000000000	4.00000000000000000000	4.00000000000000000000	4.00000000000000000000	4.00000000000000000000	4.00000000000000000000	4.00000000000000000000	4.00000000000000000000	4.00000000000000000000	4.00000000000000000000
85.00000000000000000000	0.00000000000000000000	4148.71777343750000000000	4171.28173828125000000000	4153.33300781250000000000	4181.53857421875000000000	4153.33300781250000000000	4146.15380859375000000000	4133.84619140625000000000	4142.05126953125000000000	4132.82031250000000000000	4141.02539062500000000000	4163.58984375000000000000	4176.41015625000000000000	4168.20507812500000000000	4157.43603515625000000000	3218.00000000000000000000	10242.00000000000000000000	10229.00000000000000000000	0.00000000000000000000	0.00000000000000000000	0.00000000000000000000	2497.00000000000000000000	623.00000000000000000000	4.00000000000000000000	4.00000000000000000000	4.00000000000000000000	4.00000000000000000000	4.00000000000000000000	4.00000000000000000000	4.00000000000000000000	4.00000000000000000000	4.00000000000000000000	4.00000000000000000000	4.00000000000000000000	4.00000000000000000000	4.00000000000000000000	4.00000000000000000000	4.00000000000000000000	4.00000000000000000000
86.00000000000000000000	0.00000000000000000000	4141.53857421875000000000	4146.66650390625000000000	4160.00000000000000000000	4168.71777343750000000000	4121.53857421875000000000	4113.84619140625000000000	4099.48730468750000000000	4113.84619140625000000000	4098.46142578125000000000	4111.79492187500000000000	4142.05126953125000000000	4161.53857421875000000000	4142.56396484375000000000	4144.10253906250000000000	3648.00000000000000000000	10242.00000000000000000000	10229.00000000000000000000	0.00000000000000000000	0.00000000000000000000	0.00000000000000000000	2497.00000000000000000000	630.00000000000000000000	4.00000000000000000000	4.00000000000000000000	4.00000000000000000000	4.00000000000000000000	4.00000000000000000000	4.00000000000000000000	4.00000000000000000000	4.00000000000000000000	4.00000000000000000000	4.00000000000000000000	4.00000000000000000000	4.00000000000000000000	4.00000000000000000000	4.00000000000000000000	4.00000000000000000000	4.00000000000000000000
87.00000000000000000000	0.00000000000000000000	4148.71777343750000000000	4155.38427734375000000000	4164.10253906250000000000	4170.76904296875000000000	4134.87158203125000000000	4133.33300781250000000000	4122.56396484375000000000	4137.94873046875000000000	4120.51269531250000000000	4132.82031250000000000000	4150.76904296875000000000	4174.35888671875000000000	4139.48730468750000000000	4150.25634765625000000000	3245.00000000000000000000	10244.00000000000000000000	10231.00000000000000000000	0.00000000000000000000	0.00000000000000000000	0.00000000000000000000	2497.00000000000000000000	638.00000000000000000000	4.00000000000000000000	4.00000000000000000000	4.00000000000000000000	4.00000000000000000000	4.00000000000000000000	4.00000000000000000000	4.00000000000000000000	4.00000000000000000000	4.00000000000000000000	4.00000000000000000000	4.00000000000000000000	4.00000000000000000000	4.00000000000000000000	4.00000000000000000000	4.00000000000000000000	4.00000000000000000000
88.00000000000000000000	0.00000000000000000000	4136.41015625000000000000	4146.66650390625000000000	4166.15380859375000000000	4164.10253906250000000000	4130.76904296875000000000	4134.35888671875000000000	4131.28173828125000000000	4152.30761718750000000000	4139.48730468750000000000	4144.61523437500000000000	4150.25634765625000000000	4181.02539062500000000000	4131.28173828125000000000	4148.71777343750000000000	3550.00000000000000000000	10244.00000000000000000000	10231.00000000000000000000	0.00000000000000000000	0.00000000000000000000	0.00000000000000000000	2497.00000000000000000000	647.00000000000000000000	4.00000000000000000000	4.00000000000000000000	4.00000000000000000000	4.00000000000000000000	4.00000000000000000000	4.00000000000000000000	4.00000000000000000000	4.00000000000000000000	4.00000000000000000000	4.00000000000000000000	4.00000000000000000000	4.00000000000000000000	4.00000000000000000000	4.00000000000000000000	4.00000000000000000000	4.00000000000000000000
89.00000000000000000000	0.00000000000000000000	4121.02539062500000000000	4131.79492187500000000000	4170.76904296875000000000	4148.20507812500000000000	4110.25634765625000000000	4115.89746093750000000000	4113.33300781250000000000	4122.56396484375000000000	4111.79492187500000000000	4116.92285156250000000000	4122.05126953125000000000	4156.92285156250000000000	4103.58984375000000000000	4129.23046875000000000000	3218.00000000000000000000	10247.00000000000000000000	10229.00000000000000000000	0.00000000000000000000	0.00000000000000000000	0.00000000000000000000	2497.00000000000000000000	655.00000000000000000000	4.00000000000000000000	4.00000000000000000000	4.00000000000000000000	4.00000000000000000000	4.00000000000000000000	4.00000000000000000000	4.00000000000000000000	4.00000000000000000000	4.00000000000000000000	4.00000000000000000000	4.00000000000000000000	4.00000000000000000000	4.00000000000000000000	4.00000000000000000000	4.00000000000000000000	4.00000000000000000000
90.00000000000000000000	0.00000000000000000000	4154.87158203125000000000	4176.92285156250000000000	4156.41015625000000000000	4171.79492187500000000000	4154.87158203125000000000	4153.84619140625000000000	4138.97412109375000000000	4135.89746093750000000000	4126.15380859375000000000	4134.87158203125000000000	4140.51269531250000000000	4168.20507812500000000000	4131.79492187500000000000	4150.76904296875000000000	3648.00000000000000000000	10247.00000000000000000000	10229.00000000000000000000	0.00000000000000000000	0.00000000000000000000	0.00000000000000000000	2497.00000000000000000000	663.00000000000000000000	4.00000000000000000000	4.00000000000000000000	4.00000000000000000000	4.00000000000000000000	4.00000000000000000000	4.00000000000000000000	4.00000000000000000000	4.00000000000000000000	4.00000000000000000000	4.00000000000000000000	4.00000000000000000000	4.00000000000000000000	4.00000000000000000000	4.00000000000000000000	4.00000000000000000000	4.00000000000000000000
91.00000000000000000000	0.00000000000000000000	4135.38427734375000000000	4147.17919921875000000000	4161.02539062500000000000	4151.79492187500000000000	4130.76904296875000000000	4131.28173828125000000000	4117.94873046875000000000	4102.56396484375000000000	4092.82031250000000000000	4106.15380859375000000000	4097.43603515625000000000	4135.38427734375000000000	4101.02539062500000000000	4123.58984375000000000000	3245.00000000000000000000	10251.00000000000000000000	10226.00000000000000000000	0.00000000000000000000	0.00000000000000000000	0.00000000000000000000	2497.00000000000000000000	670.00000000000000000000	4.00000000000000000000	4.00000000000000000000	4.00000000000000000000	4.00000000000000000000	4.00000000000000000000	4.00000000000000000000	4.00000000000000000000	4.00000000000000000000	4.00000000000000000000	4.00000000000000000000	4.00000000000000000000	4.00000000000000000000	4.00000000000000000000	4.00000000000000000000	4.00000000000000000000	4.00000000000000000000
92.00000000000000000000	0.00000000000000000000	4126.66650390625000000000	4144.10253906250000000000	4156.92285156250000000000	4151.28173828125000000000	4130.25634765625000000000	4132.82031250000000000000	4120.51269531250000000000	4115.38427734375000000000	4103.07666015625000000000	4108.71777343750000000000	4110.76904296875000000000	4147.69238281250000000000	4108.71777343750000000000	4131.79492187500000000000	3550.00000000000000000000	10251.00000000000000000000	10226.00000000000000000000	0.00000000000000000000	0.00000000000000000000	0.00000000000000000000	2497.00000000000000000000	678.00000000000000000000	4.00000000000000000000	4.00000000000000000000	4.00000000000000000000	4.00000000000000000000	4.00000000000000000000	4.00000000000000000000	4.00000000000000000000	4.00000000000000000000	4.00000000000000000000	4.00000000000000000000	4.00000000000000000000	4.00000000000000000000	4.00000000000000000000	4.00000000000000000000	4.00000000000000000000	4.00000000000000000000
93.00000000000000000000	0.00000000000000000000	4124.61523437500000000000	4141.02539062500000000000	4151.79492187500000000000	4160.00000000000000000000	4126.15380859375000000000	4126.15380859375000000000	4110.76904296875000000000	4136.92285156250000000000	4121.02539062500000000000	4118.97412109375000000000	4145.12792968750000000000	4169.23046875000000000000	4124.10253906250000000000	4145.64111328125000000000	3218.00000000000000000000	10252.00000000000000000000	10225.00000000000000000000	0.00000000000000000000	0.00000000000000000000	0.00000000000000000000	2497.00000000000000000000	685.00000000000000000000	4.00000000000000000000	4.00000000000000000000	4.00000000000000000000	4.00000000000000000000	4.00000000000000000000	4.00000000000000000000	4.00000000000000000000	4.00000000000000000000	4.00000000000000000000	4.00000000000000000000	4.00000000000000000000	4.00000000000000000000	4.00000000000000000000	4.00000000000000000000	4.00000000000000000000	4.00000000000000000000
94.00000000000000000000	0.00000000000000000000	4106.15380859375000000000	4108.71777343750000000000	4162.56396484375000000000	4142.05126953125000000000	4090.76904296875000000000	4097.94873046875000000000	4088.71777343750000000000	4110.76904296875000000000	4097.94873046875000000000	4096.92285156250000000000	4119.48730468750000000000	4146.15380859375000000000	4096.92285156250000000000	4122.05126953125000000000	3648.00000000000000000000	10252.00000000000000000000	10225.00000000000000000000	0.00000000000000000000	0.00000000000000000000	0.00000000000000000000	2497.00000000000000000000	693.00000000000000000000	4.00000000000000000000	4.00000000000000000000	4.00000000000000000000	4.00000000000000000000	4.00000000000000000000	4.00000000000000000000	4.00000000000000000000	4.00000000000000000000	4.00000000000000000000	4.00000000000000000000	4.00000000000000000000	4.00000000000000000000	4.00000000000000000000	4.00000000000000000000	4.00000000000000000000	4.00000000000000000000
95.00000000000000000000	0.00000000000000000000	4129.74365234375000000000	4141.53857421875000000000	4158.97412109375000000000	4154.87158203125000000000	4123.07666015625000000000	4134.87158203125000000000	4128.71777343750000000000	4131.28173828125000000000	4127.69238281250000000000	4130.25634765625000000000	4128.71777343750000000000	4162.05126953125000000000	4109.74365234375000000000	4137.43603515625000000000	3245.00000000000000000000	10252.00000000000000000000	10225.00000000000000000000	0.00000000000000000000	0.00000000000000000000	0.00000000000000000000	2497.00000000000000000000	701.00000000000000000000	4.00000000000000000000	4.00000000000000000000	4.00000000000000000000	4.00000000000000000000	4.00000000000000000000	4.00000000000000000000	4.00000000000000000000	4.00000000000000000000	4.00000000000000000000	4.00000000000000000000	4.00000000000000000000	4.00000000000000000000	4.00000000000000000000	4.00000000000000000000	4.00000000000000000000	4.00000000000000000000
96.00000000000000000000	0.00000000000000000000	4125.12792968750000000000	4132.82031250000000000000	4171.28173828125000000000	4146.66650390625000000000	4117.43603515625000000000	4129.74365234375000000000	4126.15380859375000000000	4121.02539062500000000000	4114.87158203125000000000	4127.17919921875000000000	4106.66650390625000000000	4149.74365234375000000000	4083.07690429687500000000	4118.97412109375000000000	3550.00000000000000000000	10252.00000000000000000000	10225.00000000000000000000	0.00000000000000000000	0.00000000000000000000	0.00000000000000000000	2497.00000000000000000000	708.00000000000000000000	4.00000000000000000000	4.00000000000000000000	4.00000000000000000000	4.00000000000000000000	4.00000000000000000000	4.00000000000000000000	4.00000000000000000000	4.00000000000000000000	4.00000000000000000000	4.00000000000000000000	4.00000000000000000000	4.00000000000000000000	4.00000000000000000000	4.00000000000000000000	4.00000000000000000000	4.00000000000000000000
97.00000000000000000000	0.00000000000000000000	4145.64111328125000000000	4159.48730468750000000000	4171.28173828125000000000	4167.69238281250000000000	4146.15380859375000000000	4149.23046875000000000000	4140.51269531250000000000	4136.41015625000000000000	4128.20507812500000000000	4137.94873046875000000000	4132.82031250000000000000	4169.74365234375000000000	4117.43603515625000000000	4144.10253906250000000000	3218.00000000000000000000	10252.00000000000000000000	10224.00000000000000000000	0.00000000000000000000	0.00000000000000000000	0.00000000000000000000	2497.00000000000000000000	716.00000000000000000000	4.00000000000000000000	4.00000000000000000000	4.00000000000000000000	4.00000000000000000000	4.00000000000000000000	4.00000000000000000000	4.00000000000000000000	4.00000000000000000000	4.00000000000000000000	4.00000000000000000000	4.00000000000000000000	4.00000000000000000000	4.00000000000000000000	4.00000000000000000000	4.00000000000000000000	4.00000000000000000000
98.00000000000000000000	0.00000000000000000000	4164.10253906250000000000	4181.53857421875000000000	4160.00000000000000000000	4184.61523437500000000000	4160.51269531250000000000	4152.82031250000000000000	4139.48730468750000000000	4139.48730468750000000000	4136.92285156250000000000	4140.51269531250000000000	4152.30761718750000000000	4185.12792968750000000000	4146.66650390625000000000	4172.30761718750000000000	3648.00000000000000000000	10252.00000000000000000000	10224.00000000000000000000	0.00000000000000000000	0.00000000000000000000	0.00000000000000000000	2497.00000000000000000000	724.00000000000000000000	4.00000000000000000000	4.00000000000000000000	4.00000000000000000000	4.00000000000000000000	4.00000000000000000000	4.00000000000000000000	4.00000000000000000000	4.00000000000000000000	4.00000000000000000000	4.00000000000000000000	4.00000000000000000000	4.00000000000000000000	4.00000000000000000000	4.00000000000000000000	4.00000000000000000000	4.00000000000000000000
99.00000000000000000000	0.00000000000000000000	4142.56396484375000000000	4146.15380859375000000000	4170.76904296875000000000	4160.00000000000000000000	4117.43603515625000000000	4111.79492187500000000000	4104.10253906250000000000	4103.07666015625000000000	4096.92285156250000000000	4103.07666015625000000000	4118.46142578125000000000	4157.43603515625000000000	4103.07666015625000000000	4145.64111328125000000000	3245.00000000000000000000	10251.00000000000000000000	10224.00000000000000000000	0.00000000000000000000	0.00000000000000000000	0.00000000000000000000	2497.00000000000000000000	731.00000000000000000000	4.00000000000000000000	4.00000000000000000000	4.00000000000000000000	4.00000000000000000000	4.00000000000000000000	4.00000000000000000000	4.00000000000000000000	4.00000000000000000000	4.00000000000000000000	4.00000000000000000000	4.00000000000000000000	4.00000000000000000000	4.00000000000000000000	4.00000000000000000000	4.00000000000000000000	4.00000000000000000000
100.00000000000000000000	0.00000000000000000000	4164.61523437500000000000	4174.35888671875000000000	4168.71777343750000000000	4182.56396484375000000000	4149.23046875000000000000	4142.56396484375000000000	4137.43603515625000000000	4150.76904296875000000000	4143.07666015625000000000	4147.17919921875000000000	4167.17919921875000000000	4200.51269531250000000000	4141.02539062500000000000	4178.97412109375000000000	3550.00000000000000000000	10251.00000000000000000000	10224.00000000000000000000	0.00000000000000000000	0.00000000000000000000	0.00000000000000000000	2497.00000000000000000000	738.00000000000000000000	4.00000000000000000000	4.00000000000000000000	4.00000000000000000000	4.00000000000000000000	4.00000000000000000000	4.00000000000000000000	4.00000000000000000000	4.00000000000000000000	4.00000000000000000000	4.00000000000000000000	4.00000000000000000000	4.00000000000000000000	4.00000000000000000000	4.00000000000000000000	4.00000000000000000000	4.00000000000000000000
101.00000000000000000000	0.00000000000000000000	4159.48730468750000000000	4157.94873046875000000000	4175.89746093750000000000	4178.46142578125000000000	4134.35888671875000000000	4132.30761718750000000000	4134.35888671875000000000	4159.48730468750000000000	4152.82031250000000000000	4155.38427734375000000000	4165.12792968750000000000	4210.25634765625000000000	4141.02539062500000000000	4182.05126953125000000000	3218.00000000000000000000	10247.00000000000000000000	10225.00000000000000000000	0.00000000000000000000	0.00000000000000000000	0.00000000000000000000	2497.00000000000000000000	747.00000000000000000000	4.00000000000000000000	4.00000000000000000000	4.00000000000000000000	4.00000000000000000000	4.00000000000000000000	4.00000000000000000000	4.00000000000000000000	4.00000000000000000000	4.00000000000000000000	4.00000000000000000000	4.00000000000000000000	4.00000000000000000000	4.00000000000000000000	4.00000000000000000000	4.00000000000000000000	4.00000000000000000000
102.00000000000000000000	0.00000000000000000000	4156.92285156250000000000	4154.35888671875000000000	4174.87158203125000000000	4170.25634765625000000000	4136.41015625000000000000	4142.05126953125000000000	4142.56396484375000000000	4154.87158203125000000000	4146.66650390625000000000	4147.17919921875000000000	4149.74365234375000000000	4204.10253906250000000000	4126.15380859375000000000	4172.30761718750000000000	3648.00000000000000000000	10247.00000000000000000000	10225.00000000000000000000	0.00000000000000000000	0.00000000000000000000	0.00000000000000000000	2497.00000000000000000000	754.00000000000000000000	4.00000000000000000000	4.00000000000000000000	4.00000000000000000000	4.00000000000000000000	4.00000000000000000000	4.00000000000000000000	4.00000000000000000000	4.00000000000000000000	4.00000000000000000000	4.00000000000000000000	4.00000000000000000000	4.00000000000000000000	4.00000000000000000000	4.00000000000000000000	4.00000000000000000000	4.00000000000000000000
103.00000000000000000000	0.00000000000000000000	4157.94873046875000000000	4164.61523437500000000000	4164.10253906250000000000	4171.28173828125000000000	4163.58984375000000000000	4169.74365234375000000000	4162.56396484375000000000	4154.87158203125000000000	4151.79492187500000000000	4154.87158203125000000000	4146.66650390625000000000	4196.41015625000000000000	4120.00000000000000000000	4161.53857421875000000000	3245.00000000000000000000	10247.00000000000000000000	10224.00000000000000000000	0.00000000000000000000	0.00000000000000000000	0.00000000000000000000	2497.00000000000000000000	762.00000000000000000000	4.00000000000000000000	4.00000000000000000000	4.00000000000000000000	4.00000000000000000000	4.00000000000000000000	4.00000000000000000000	4.00000000000000000000	4.00000000000000000000	4.00000000000000000000	4.00000000000000000000	4.00000000000000000000	4.00000000000000000000	4.00000000000000000000	4.00000000000000000000	4.00000000000000000000	4.00000000000000000000
104.00000000000000000000	0.00000000000000000000	4134.87158203125000000000	4129.23046875000000000000	4169.74365234375000000000	4150.76904296875000000000	4134.35888671875000000000	4141.02539062500000000000	4137.43603515625000000000	4117.43603515625000000000	4118.46142578125000000000	4128.20507812500000000000	4108.20507812500000000000	4160.00000000000000000000	4085.12817382812500000000	4127.69238281250000000000	3550.00000000000000000000	10247.00000000000000000000	10224.00000000000000000000	0.00000000000000000000	0.00000000000000000000	0.00000000000000000000	2497.00000000000000000000	771.00000000000000000000	4.00000000000000000000	4.00000000000000000000	4.00000000000000000000	4.00000000000000000000	4.00000000000000000000	4.00000000000000000000	4.00000000000000000000	4.00000000000000000000	4.00000000000000000000	4.00000000000000000000	4.00000000000000000000	4.00000000000000000000	4.00000000000000000000	4.00000000000000000000	4.00000000000000000000	4.00000000000000000000
105.00000000000000000000	0.00000000000000000000	4169.23046875000000000000	4167.17919921875000000000	4161.02539062500000000000	4182.05126953125000000000	4160.00000000000000000000	4159.48730468750000000000	4154.87158203125000000000	4150.76904296875000000000	4147.17919921875000000000	4154.35888671875000000000	4155.38427734375000000000	4200.51269531250000000000	4135.38427734375000000000	4172.30761718750000000000	3218.00000000000000000000	10246.00000000000000000000	10224.00000000000000000000	0.00000000000000000000	0.00000000000000000000	0.00000000000000000000	2497.00000000000000000000	779.00000000000000000000	4.00000000000000000000	4.00000000000000000000	4.00000000000000000000	4.00000000000000000000	4.00000000000000000000	4.00000000000000000000	4.00000000000000000000	4.00000000000000000000	4.00000000000000000000	4.00000000000000000000	4.00000000000000000000	4.00000000000000000000	4.00000000000000000000	4.00000000000000000000	4.00000000000000000000	4.00000000000000000000
106.00000000000000000000	0.00000000000000000000	4172.82031250000000000000	4163.58984375000000000000	4162.05126953125000000000	4187.17919921875000000000	4148.71777343750000000000	4141.02539062500000000000	4135.89746093750000000000	4142.05126953125000000000	4136.41015625000000000000	4138.46142578125000000000	4162.05126953125000000000	4209.74365234375000000000	4138.97412109375000000000	4180.51269531250000000000	3648.00000000000000000000	10246.00000000000000000000	10224.00000000000000000000	0.00000000000000000000	0.00000000000000000000	0.00000000000000000000	2497.00000000000000000000	787.00000000000000000000	4.00000000000000000000	4.00000000000000000000	4.00000000000000000000	4.00000000000000000000	4.00000000000000000000	4.00000000000000000000	4.00000000000000000000	4.00000000000000000000	4.00000000000000000000	4.00000000000000000000	4.00000000000000000000	4.00000000000000000000	4.00000000000000000000	4.00000000000000000000	4.00000000000000000000	4.00000000000000000000
107.00000000000000000000	0.00000000000000000000	4169.74365234375000000000	4158.97412109375000000000	4168.71777343750000000000	4187.69238281250000000000	4151.79492187500000000000	4143.07666015625000000000	4139.48730468750000000000	4142.05126953125000000000	4139.48730468750000000000	4134.87158203125000000000	4155.38427734375000000000	4209.23046875000000000000	4131.28173828125000000000	4172.30761718750000000000	3245.00000000000000000000	10246.00000000000000000000	10224.00000000000000000000	0.00000000000000000000	0.00000000000000000000	0.00000000000000000000	2497.00000000000000000000	795.00000000000000000000	4.00000000000000000000	4.00000000000000000000	4.00000000000000000000	4.00000000000000000000	4.00000000000000000000	4.00000000000000000000	4.00000000000000000000	4.00000000000000000000	4.00000000000000000000	4.00000000000000000000	4.00000000000000000000	4.00000000000000000000	4.00000000000000000000	4.00000000000000000000	4.00000000000000000000	4.00000000000000000000
108.00000000000000000000	0.00000000000000000000	4181.53857421875000000000	4179.48730468750000000000	4168.71777343750000000000	4198.46142578125000000000	4176.92285156250000000000	4172.82031250000000000000	4172.30761718750000000000	4184.61523437500000000000	4183.07666015625000000000	4176.92285156250000000000	4178.46142578125000000000	4235.89746093750000000000	4145.12792968750000000000	4188.71777343750000000000	3550.00000000000000000000	10246.00000000000000000000	10224.00000000000000000000	0.00000000000000000000	0.00000000000000000000	0.00000000000000000000	2497.00000000000000000000	803.00000000000000000000	4.00000000000000000000	4.00000000000000000000	4.00000000000000000000	4.00000000000000000000	4.00000000000000000000	4.00000000000000000000	4.00000000000000000000	4.00000000000000000000	4.00000000000000000000	4.00000000000000000000	4.00000000000000000000	4.00000000000000000000	4.00000000000000000000	4.00000000000000000000	4.00000000000000000000	4.00000000000000000000
109.00000000000000000000	0.00000000000000000000	4153.84619140625000000000	4141.02539062500000000000	4178.97412109375000000000	4166.66650390625000000000	4139.48730468750000000000	4138.97412109375000000000	4144.10253906250000000000	4150.76904296875000000000	4146.15380859375000000000	4145.64111328125000000000	4135.89746093750000000000	4204.61523437500000000000	4097.43603515625000000000	4156.41015625000000000000	3218.00000000000000000000	10246.00000000000000000000	10225.00000000000000000000	0.00000000000000000000	0.00000000000000000000	0.00000000000000000000	2497.00000000000000000000	811.00000000000000000000	4.00000000000000000000	4.00000000000000000000	4.00000000000000000000	4.00000000000000000000	4.00000000000000000000	4.00000000000000000000	4.00000000000000000000	4.00000000000000000000	4.00000000000000000000	4.00000000000000000000	4.00000000000000000000	4.00000000000000000000	4.00000000000000000000	4.00000000000000000000	4.00000000000000000000	4.00000000000000000000
110.00000000000000000000	0.00000000000000000000	4180.00000000000000000000	4180.51269531250000000000	4167.69238281250000000000	4187.69238281250000000000	4178.46142578125000000000	4168.20507812500000000000	4160.00000000000000000000	4153.33300781250000000000	4150.76904296875000000000	4149.23046875000000000000	4148.20507812500000000000	4208.71777343750000000000	4127.17919921875000000000	4171.28173828125000000000	3648.00000000000000000000	10246.00000000000000000000	10225.00000000000000000000	0.00000000000000000000	0.00000000000000000000	0.00000000000000000000	2497.00000000000000000000	818.00000000000000000000	4.00000000000000000000	4.00000000000000000000	4.00000000000000000000	4.00000000000000000000	4.00000000000000000000	4.00000000000000000000	4.00000000000000000000	4.00000000000000000000	4.00000000000000000000	4.00000000000000000000	4.00000000000000000000	4.00000000000000000000	4.00000000000000000000	4.00000000000000000000	4.00000000000000000000	4.00000000000000000000
111.00000000000000000000	0.00000000000000000000	4191.79492187500000000000	4195.89746093750000000000	4168.71777343750000000000	4197.94873046875000000000	4188.71777343750000000000	4177.43603515625000000000	4160.51269531250000000000	4147.69238281250000000000	4145.12792968750000000000	4151.28173828125000000000	4144.61523437500000000000	4200.00000000000000000000	4137.94873046875000000000	4172.82031250000000000000	3245.00000000000000000000	10246.00000000000000000000	10224.00000000000000000000	0.00000000000000000000	0.00000000000000000000	0.00000000000000000000	2497.00000000000000000000	826.00000000000000000000	4.00000000000000000000	4.00000000000000000000	4.00000000000000000000	4.00000000000000000000	4.00000000000000000000	4.00000000000000000000	4.00000000000000000000	4.00000000000000000000	4.00000000000000000000	4.00000000000000000000	4.00000000000000000000	4.00000000000000000000	4.00000000000000000000	4.00000000000000000000	4.00000000000000000000	4.00000000000000000000
112.00000000000000000000	0.00000000000000000000	4184.10253906250000000000	4174.35888671875000000000	4177.94873046875000000000	4187.17919921875000000000	4169.74365234375000000000	4165.12792968750000000000	4161.53857421875000000000	4149.74365234375000000000	4143.58984375000000000000	4149.74365234375000000000	4147.69238281250000000000	4203.07666015625000000000	4129.74365234375000000000	4175.89746093750000000000	3550.00000000000000000000	10246.00000000000000000000	10224.00000000000000000000	0.00000000000000000000	0.00000000000000000000	0.00000000000000000000	2497.00000000000000000000	834.00000000000000000000	4.00000000000000000000	4.00000000000000000000	4.00000000000000000000	4.00000000000000000000	4.00000000000000000000	4.00000000000000000000	4.00000000000000000000	4.00000000000000000000	4.00000000000000000000	4.00000000000000000000	4.00000000000000000000	4.00000000000000000000	4.00000000000000000000	4.00000000000000000000	4.00000000000000000000	4.00000000000000000000
113.00000000000000000000	0.00000000000000000000	4195.38427734375000000000	4180.51269531250000000000	4170.25634765625000000000	4200.00000000000000000000	4175.89746093750000000000	4169.23046875000000000000	4175.38427734375000000000	4188.71777343750000000000	4180.00000000000000000000	4173.33300781250000000000	4195.89746093750000000000	4247.69238281250000000000	4165.64111328125000000000	4210.76904296875000000000	3218.00000000000000000000	10245.00000000000000000000	10224.00000000000000000000	0.00000000000000000000	0.00000000000000000000	0.00000000000000000000	2497.00000000000000000000	842.00000000000000000000	4.00000000000000000000	4.00000000000000000000	4.00000000000000000000	4.00000000000000000000	4.00000000000000000000	4.00000000000000000000	4.00000000000000000000	4.00000000000000000000	4.00000000000000000000	4.00000000000000000000	4.00000000000000000000	4.00000000000000000000	4.00000000000000000000	4.00000000000000000000	4.00000000000000000000	4.00000000000000000000
114.00000000000000000000	0.00000000000000000000	4175.89746093750000000000	4151.79492187500000000000	4175.38427734375000000000	4178.46142578125000000000	4137.43603515625000000000	4134.87158203125000000000	4144.10253906250000000000	4161.53857421875000000000	4152.82031250000000000000	4149.23046875000000000000	4169.23046875000000000000	4225.64111328125000000000	4141.02539062500000000000	4188.71777343750000000000	3648.00000000000000000000	10245.00000000000000000000	10224.00000000000000000000	0.00000000000000000000	0.00000000000000000000	0.00000000000000000000	2497.00000000000000000000	850.00000000000000000000	4.00000000000000000000	4.00000000000000000000	4.00000000000000000000	4.00000000000000000000	4.00000000000000000000	4.00000000000000000000	4.00000000000000000000	4.00000000000000000000	4.00000000000000000000	4.00000000000000000000	4.00000000000000000000	4.00000000000000000000	4.00000000000000000000	4.00000000000000000000	4.00000000000000000000	4.00000000000000000000
115.00000000000000000000	0.00000000000000000000	4188.20507812500000000000	4176.41015625000000000000	4168.71777343750000000000	4177.94873046875000000000	4172.82031250000000000000	4176.92285156250000000000	4183.07666015625000000000	4181.53857421875000000000	4181.53857421875000000000	4183.07666015625000000000	4177.94873046875000000000	4229.74365234375000000000	4147.69238281250000000000	4195.38427734375000000000	3245.00000000000000000000	10245.00000000000000000000	10223.00000000000000000000	0.00000000000000000000	0.00000000000000000000	0.00000000000000000000	2497.00000000000000000000	857.00000000000000000000	4.00000000000000000000	4.00000000000000000000	4.00000000000000000000	4.00000000000000000000	4.00000000000000000000	4.00000000000000000000	4.00000000000000000000	4.00000000000000000000	4.00000000000000000000	4.00000000000000000000	4.00000000000000000000	4.00000000000000000000	4.00000000000000000000	4.00000000000000000000	4.00000000000000000000	4.00000000000000000000
116.00000000000000000000	0.00000000000000000000	4175.89746093750000000000	4163.58984375000000000000	4172.30761718750000000000	4166.15380859375000000000	4182.05126953125000000000	4186.15380859375000000000	4194.35888671875000000000	4188.71777343750000000000	4194.35888671875000000000	4197.43603515625000000000	4166.15380859375000000000	4221.02539062500000000000	4127.17919921875000000000	4178.97412109375000000000	3550.00000000000000000000	10245.00000000000000000000	10223.00000000000000000000	0.00000000000000000000	0.00000000000000000000	0.00000000000000000000	2497.00000000000000000000	865.00000000000000000000	4.00000000000000000000	4.00000000000000000000	4.00000000000000000000	4.00000000000000000000	4.00000000000000000000	4.00000000000000000000	4.00000000000000000000	4.00000000000000000000	4.00000000000000000000	4.00000000000000000000	4.00000000000000000000	4.00000000000000000000	4.00000000000000000000	4.00000000000000000000	4.00000000000000000000	4.00000000000000000000
117.00000000000000000000	0.00000000000000000000	4164.61523437500000000000	4146.15380859375000000000	4179.48730468750000000000	4162.05126953125000000000	4164.61523437500000000000	4165.64111328125000000000	4174.35888671875000000000	4167.17919921875000000000	4169.74365234375000000000	4173.33300781250000000000	4146.15380859375000000000	4205.12792968750000000000	4112.30761718750000000000	4163.07666015625000000000	3218.00000000000000000000	10247.00000000000000000000	10224.00000000000000000000	0.00000000000000000000	0.00000000000000000000	0.00000000000000000000	2497.00000000000000000000	873.00000000000000000000	4.00000000000000000000	4.00000000000000000000	4.00000000000000000000	4.00000000000000000000	4.00000000000000000000	4.00000000000000000000	4.00000000000000000000	4.00000000000000000000	4.00000000000000000000	4.00000000000000000000	4.00000000000000000000	4.00000000000000000000	4.00000000000000000000	4.00000000000000000000	4.00000000000000000000	4.00000000000000000000
118.00000000000000000000	0.00000000000000000000	4206.15380859375000000000	4198.97412109375000000000	4168.20507812500000000000	4200.51269531250000000000	4205.12792968750000000000	4201.02539062500000000000	4198.46142578125000000000	4183.07666015625000000000	4187.17919921875000000000	4189.74365234375000000000	4184.61523437500000000000	4234.35888671875000000000	4165.64111328125000000000	4206.15380859375000000000	3648.00000000000000000000	10247.00000000000000000000	10224.00000000000000000000	0.00000000000000000000	0.00000000000000000000	0.00000000000000000000	2497.00000000000000000000	881.00000000000000000000	4.00000000000000000000	4.00000000000000000000	4.00000000000000000000	4.00000000000000000000	4.00000000000000000000	4.00000000000000000000	4.00000000000000000000	4.00000000000000000000	4.00000000000000000000	4.00000000000000000000	4.00000000000000000000	4.00000000000000000000	4.00000000000000000000	4.00000000000000000000	4.00000000000000000000	4.00000000000000000000
119.00000000000000000000	0.00000000000000000000	4205.12792968750000000000	4187.17919921875000000000	4178.97412109375000000000	4192.82031250000000000000	4190.25634765625000000000	4186.66650390625000000000	4181.53857421875000000000	4158.97412109375000000000	4162.56396484375000000000	4168.20507812500000000000	4164.10253906250000000000	4218.97412109375000000000	4147.17919921875000000000	4195.89746093750000000000	3245.00000000000000000000	10247.00000000000000000000	10226.00000000000000000000	0.00000000000000000000	0.00000000000000000000	0.00000000000000000000	2497.00000000000000000000	890.00000000000000000000	4.00000000000000000000	4.00000000000000000000	4.00000000000000000000	4.00000000000000000000	4.00000000000000000000	4.00000000000000000000	4.00000000000000000000	4.00000000000000000000	4.00000000000000000000	4.00000000000000000000	4.00000000000000000000	4.00000000000000000000	4.00000000000000000000	4.00000000000000000000	4.00000000000000000000	4.00000000000000000000
120.00000000000000000000	0.00000000000000000000	4210.25634765625000000000	4193.84619140625000000000	4178.46142578125000000000	4197.43603515625000000000	4199.48730468750000000000	4191.28173828125000000000	4188.20507812500000000000	4182.05126953125000000000	4186.15380859375000000000	4183.07666015625000000000	4180.51269531250000000000	4238.97412109375000000000	4153.84619140625000000000	4209.23046875000000000000	3550.00000000000000000000	10247.00000000000000000000	10226.00000000000000000000	0.00000000000000000000	0.00000000000000000000	0.00000000000000000000	2497.00000000000000000000	898.00000000000000000000	4.00000000000000000000	4.00000000000000000000	4.00000000000000000000	4.00000000000000000000	4.00000000000000000000	4.00000000000000000000	4.00000000000000000000	4.00000000000000000000	4.00000000000000000000	4.00000000000000000000	4.00000000000000000000	4.00000000000000000000	4.00000000000000000000	4.00000000000000000000	4.00000000000000000000	4.00000000000000000000
121.00000000000000000000	0.00000000000000000000	4204.10253906250000000000	4184.10253906250000000000	4177.94873046875000000000	4197.94873046875000000000	4191.28173828125000000000	4185.64111328125000000000	4184.61523437500000000000	4201.02539062500000000000	4204.10253906250000000000	4195.89746093750000000000	4191.79492187500000000000	4251.79492187500000000000	4155.89746093750000000000	4213.84619140625000000000	3218.00000000000000000000	10247.00000000000000000000	10229.00000000000000000000	0.00000000000000000000	0.00000000000000000000	0.00000000000000000000	2497.00000000000000000000	906.00000000000000000000	4.00000000000000000000	4.00000000000000000000	4.00000000000000000000	4.00000000000000000000	4.00000000000000000000	4.00000000000000000000	4.00000000000000000000	4.00000000000000000000	4.00000000000000000000	4.00000000000000000000	4.00000000000000000000	4.00000000000000000000	4.00000000000000000000	4.00000000000000000000	4.00000000000000000000	4.00000000000000000000
122.00000000000000000000	0.00000000000000000000	4205.12792968750000000000	4183.07666015625000000000	4191.79492187500000000000	4197.94873046875000000000	4189.74365234375000000000	4191.28173828125000000000	4195.89746093750000000000	4197.43603515625000000000	4200.51269531250000000000	4198.97412109375000000000	4186.15380859375000000000	4244.61523437500000000000	4145.64111328125000000000	4204.61523437500000000000	3648.00000000000000000000	10247.00000000000000000000	10229.00000000000000000000	0.00000000000000000000	0.00000000000000000000	0.00000000000000000000	2497.00000000000000000000	915.00000000000000000000	4.00000000000000000000	4.00000000000000000000	4.00000000000000000000	4.00000000000000000000	4.00000000000000000000	4.00000000000000000000	4.00000000000000000000	4.00000000000000000000	4.00000000000000000000	4.00000000000000000000	4.00000000000000000000	4.00000000000000000000	4.00000000000000000000	4.00000000000000000000	4.00000000000000000000	4.00000000000000000000
123.00000000000000000000	0.00000000000000000000	4244.10253906250000000000	4241.02539062500000000000	4183.58984375000000000000	4228.71777343750000000000	4247.17919921875000000000	4242.05126953125000000000	4246.15380859375000000000	4225.12792968750000000000	4240.00000000000000000000	4241.53857421875000000000	4218.46142578125000000000	4268.71777343750000000000	4180.00000000000000000000	4232.30761718750000000000	3245.00000000000000000000	10247.00000000000000000000	10230.00000000000000000000	0.00000000000000000000	0.00000000000000000000	0.00000000000000000000	2497.00000000000000000000	923.00000000000000000000	4.00000000000000000000	4.00000000000000000000	4.00000000000000000000	4.00000000000000000000	4.00000000000000000000	4.00000000000000000000	4.00000000000000000000	4.00000000000000000000	4.00000000000000000000	4.00000000000000000000	4.00000000000000000000	4.00000000000000000000	4.00000000000000000000	4.00000000000000000000	4.00000000000000000000	4.00000000000000000000
124.00000000000000000000	0.00000000000000000000	4221.53857421875000000000	4204.10253906250000000000	4183.07666015625000000000	4204.10253906250000000000	4216.41015625000000000000	4211.28173828125000000000	4216.41015625000000000000	4184.10253906250000000000	4205.12792968750000000000	4211.28173828125000000000	4173.84619140625000000000	4232.30761718750000000000	4140.51269531250000000000	4199.48730468750000000000	3550.00000000000000000000	10247.00000000000000000000	10230.00000000000000000000	0.00000000000000000000	0.00000000000000000000	0.00000000000000000000	2497.00000000000000000000	932.00000000000000000000	4.00000000000000000000	4.00000000000000000000	4.00000000000000000000	4.00000000000000000000	4.00000000000000000000	4.00000000000000000000	4.00000000000000000000	4.00000000000000000000	4.00000000000000000000	4.00000000000000000000	4.00000000000000000000	4.00000000000000000000	4.00000000000000000000	4.00000000000000000000	4.00000000000000000000	4.00000000000000000000
125.00000000000000000000	0.00000000000000000000	4224.61523437500000000000	4198.46142578125000000000	4178.46142578125000000000	4208.20507812500000000000	4215.38427734375000000000	4212.82031250000000000000	4214.87158203125000000000	4193.33300781250000000000	4205.64111328125000000000	4210.25634765625000000000	4189.23046875000000000000	4245.64111328125000000000	4157.94873046875000000000	4212.30761718750000000000	3218.00000000000000000000	10248.00000000000000000000	10230.00000000000000000000	0.00000000000000000000	0.00000000000000000000	0.00000000000000000000	2497.00000000000000000000	940.00000000000000000000	4.00000000000000000000	4.00000000000000000000	4.00000000000000000000	4.00000000000000000000	4.00000000000000000000	4.00000000000000000000	4.00000000000000000000	4.00000000000000000000	4.00000000000000000000	4.00000000000000000000	4.00000000000000000000	4.00000000000000000000	4.00000000000000000000	4.00000000000000000000	4.00000000000000000000	4.00000000000000000000
126.00000000000000000000	0.00000000000000000000	4239.48730468750000000000	4212.30761718750000000000	4175.89746093750000000000	4223.07666015625000000000	4222.05126953125000000000	4212.30761718750000000000	4212.82031250000000000000	4216.41015625000000000000	4219.48730468750000000000	4221.02539062500000000000	4224.10253906250000000000	4275.38427734375000000000	4188.71777343750000000000	4242.05126953125000000000	3648.00000000000000000000	10248.00000000000000000000	10230.00000000000000000000	0.00000000000000000000	0.00000000000000000000	0.00000000000000000000	2497.00000000000000000000	948.00000000000000000000	4.00000000000000000000	4.00000000000000000000	4.00000000000000000000	4.00000000000000000000	4.00000000000000000000	4.00000000000000000000	4.00000000000000000000	4.00000000000000000000	4.00000000000000000000	4.00000000000000000000	4.00000000000000000000	4.00000000000000000000	4.00000000000000000000	4.00000000000000000000	4.00000000000000000000	4.00000000000000000000
127.00000000000000000000	0.00000000000000000000	4218.97412109375000000000	4183.58984375000000000000	4184.61523437500000000000	4201.02539062500000000000	4192.82031250000000000000	4182.56396484375000000000	4187.69238281250000000000	4195.38427734375000000000	4195.89746093750000000000	4200.00000000000000000000	4196.41015625000000000000	4257.94873046875000000000	4154.87158203125000000000	4217.43603515625000000000	51.00000000000000000000	10247.00000000000000000000	10229.00000000000000000000	0.00000000000000000000	0.00000000000000000000	0.00000000000000000000	2497.00000000000000000000	957.00000000000000000000	4.00000000000000000000	4.00000000000000000000	4.00000000000000000000	4.00000000000000000000	4.00000000000000000000	4.00000000000000000000	4.00000000000000000000	4.00000000000000000000	4.00000000000000000000	4.00000000000000000000	4.00000000000000000000	4.00000000000000000000	4.00000000000000000000	4.00000000000000000000	4.00000000000000000000	4.00000000000000000000
0.00000000000000000000	0.00000000000000000000	4226.15380859375000000000	4196.92285156250000000000	4175.89746093750000000000	4205.64111328125000000000	4225.12792968750000000000	4220.51269531250000000000	4224.10253906250000000000	4228.20507812500000000000	4234.87158203125000000000	4241.53857421875000000000	4212.30761718750000000000	4277.43603515625000000000	4163.58984375000000000000	4223.07666015625000000000	1078.00000000000000000000	10247.00000000000000000000	10229.00000000000000000000	0.00000000000000000000	0.00000000000000000000	0.00000000000000000000	2497.00000000000000000000	964.00000000000000000000	4.00000000000000000000	4.00000000000000000000	4.00000000000000000000	4.00000000000000000000	4.00000000000000000000	4.00000000000000000000	4.00000000000000000000	4.00000000000000000000	4.00000000000000000000	4.00000000000000000000	4.00000000000000000000	4.00000000000000000000	4.00000000000000000000	4.00000000000000000000	4.00000000000000000000	4.00000000000000000000
1.00000000000000000000	0.00000000000000000000	4210.76904296875000000000	4175.89746093750000000000	4185.12792968750000000000	4190.25634765625000000000	4214.87158203125000000000	4216.92285156250000000000	4222.05126953125000000000	4216.92285156250000000000	4230.25634765625000000000	4236.92285156250000000000	4188.71777343750000000000	4264.61523437500000000000	4137.94873046875000000000	4204.10253906250000000000	2632.00000000000000000000	10245.00000000000000000000	10230.00000000000000000000	0.00000000000000000000	0.00000000000000000000	0.00000000000000000000	2497.00000000000000000000	971.00000000000000000000	4.00000000000000000000	4.00000000000000000000	4.00000000000000000000	4.00000000000000000000	4.00000000000000000000	4.00000000000000000000	4.00000000000000000000	4.00000000000000000000	4.00000000000000000000	4.00000000000000000000	4.00000000000000000000	4.00000000000000000000	4.00000000000000000000	4.00000000000000000000	4.00000000000000000000	4.00000000000000000000
2.00000000000000000000	0.00000000000000000000	4230.25634765625000000000	4206.15380859375000000000	4188.71777343750000000000	4206.15380859375000000000	4239.48730468750000000000	4236.92285156250000000000	4239.48730468750000000000	4221.53857421875000000000	4236.92285156250000000000	4236.92285156250000000000	4197.94873046875000000000	4273.84619140625000000000	4153.84619140625000000000	4223.07666015625000000000	3010.00000000000000000000	10245.00000000000000000000	10230.00000000000000000000	0.00000000000000000000	0.00000000000000000000	0.00000000000000000000	2497.00000000000000000000	979.00000000000000000000	4.00000000000000000000	4.00000000000000000000	4.00000000000000000000	4.00000000000000000000	4.00000000000000000000	4.00000000000000000000	4.00000000000000000000	4.00000000000000000000	4.00000000000000000000	4.00000000000000000000	4.00000000000000000000	4.00000000000000000000	4.00000000000000000000	4.00000000000000000000	4.00000000000000000000	4.00000000000000000000
3.00000000000000000000	0.00000000000000000000	4256.92285156250000000000	4236.92285156250000000000	4177.43603515625000000000	4224.61523437500000000000	4267.17919921875000000000	4258.46142578125000000000	4252.30761718750000000000	4228.20507812500000000000	4241.53857421875000000000	4246.66650390625000000000	4214.35888671875000000000	4279.48730468750000000000	4176.92285156250000000000	4242.56396484375000000000	3585.00000000000000000000	10245.00000000000000000000	10228.00000000000000000000	0.00000000000000000000	0.00000000000000000000	0.00000000000000000000	2497.00000000000000000000	986.00000000000000000000	4.00000000000000000000	4.00000000000000000000	4.00000000000000000000	4.00000000000000000000	4.00000000000000000000	4.00000000000000000000	4.00000000000000000000	4.00000000000000000000	4.00000000000000000000	4.00000000000000000000	4.00000000000000000000	4.00000000000000000000	4.00000000000000000000	4.00000000000000000000	4.00000000000000000000	4.00000000000000000000
4.00000000000000000000	0.00000000000000000000	4236.41015625000000000000	4200.51269531250000000000	4180.00000000000000000000	4200.51269531250000000000	4233.33300781250000000000	4226.66650390625000000000	4219.48730468750000000000	4187.69238281250000000000	4196.92285156250000000000	4214.87158203125000000000	4183.58984375000000000000	4246.66650390625000000000	4145.64111328125000000000	4214.35888671875000000000	3605.00000000000000000000	10245.00000000000000000000	10228.00000000000000000000	0.00000000000000000000	0.00000000000000000000	0.00000000000000000000	2497.00000000000000000000	994.00000000000000000000	4.00000000000000000000	4.00000000000000000000	4.00000000000000000000	4.00000000000000000000	4.00000000000000000000	4.00000000000000000000	4.00000000000000000000	4.00000000000000000000	4.00000000000000000000	4.00000000000000000000	4.00000000000000000000	4.00000000000000000000	4.00000000000000000000	4.00000000000000000000	4.00000000000000000000	4.00000000000000000000
5.00000000000000000000	0.00000000000000000000	4241.02539062500000000000	4211.28173828125000000000	4173.33300781250000000000	4209.23046875000000000000	4238.97412109375000000000	4232.82031250000000000000	4222.05126953125000000000	4207.17919921875000000000	4221.02539062500000000000	4231.28173828125000000000	4217.94873046875000000000	4276.41015625000000000000	4172.30761718750000000000	4237.43603515625000000000	3382.00000000000000000000	10244.00000000000000000000	10229.00000000000000000000	0.00000000000000000000	0.00000000000000000000	0.00000000000000000000	2498.00000000000000000000	1.00000000000000000000	4.00000000000000000000	4.00000000000000000000	4.00000000000000000000	4.00000000000000000000	4.00000000000000000000	4.00000000000000000000	4.00000000000000000000	4.00000000000000000000	4.00000000000000000000	4.00000000000000000000	4.00000000000000000000	4.00000000000000000000	4.00000000000000000000	4.00000000000000000000	4.00000000000000000000	4.00000000000000000000
6.00000000000000000000	0.00000000000000000000	4220.51269531250000000000	4179.48730468750000000000	4181.53857421875000000000	4195.89746093750000000000	4202.05126953125000000000	4197.94873046875000000000	4193.84619140625000000000	4199.48730468750000000000	4211.79492187500000000000	4217.43603515625000000000	4209.23046875000000000000	4270.76904296875000000000	4156.92285156250000000000	4227.69238281250000000000	3038.00000000000000000000	10244.00000000000000000000	10229.00000000000000000000	0.00000000000000000000	0.00000000000000000000	0.00000000000000000000	2498.00000000000000000000	8.00000000000000000000	4.00000000000000000000	4.00000000000000000000	4.00000000000000000000	4.00000000000000000000	4.00000000000000000000	4.00000000000000000000	4.00000000000000000000	4.00000000000000000000	4.00000000000000000000	4.00000000000000000000	4.00000000000000000000	4.00000000000000000000	4.00000000000000000000	4.00000000000000000000	4.00000000000000000000	4.00000000000000000000
7.00000000000000000000	0.00000000000000000000	4232.82031250000000000000	4191.79492187500000000000	4187.17919921875000000000	4202.05126953125000000000	4219.48730468750000000000	4214.35888671875000000000	4216.92285156250000000000	4212.82031250000000000000	4226.66650390625000000000	4237.43603515625000000000	4214.87158203125000000000	4274.35888671875000000000	4170.76904296875000000000	4235.89746093750000000000	3398.00000000000000000000	10244.00000000000000000000	10229.00000000000000000000	0.00000000000000000000	0.00000000000000000000	0.00000000000000000000	2498.00000000000000000000	16.00000000000000000000	4.00000000000000000000	4.00000000000000000000	4.00000000000000000000	4.00000000000000000000	4.00000000000000000000	4.00000000000000000000	4.00000000000000000000	4.00000000000000000000	4.00000000000000000000	4.00000000000000000000	4.00000000000000000000	4.00000000000000000000	4.00000000000000000000	4.00000000000000000000	4.00000000000000000000	4.00000000000000000000
8.00000000000000000000	0.00000000000000000000	4267.17919921875000000000	4238.46142578125000000000	4184.61523437500000000000	4223.07666015625000000000	4267.69238281250000000000	4261.02539062500000000000	4261.02539062500000000000	4240.51269531250000000000	4267.17919921875000000000	4286.15380859375000000000	4241.02539062500000000000	4301.02539062500000000000	4199.48730468750000000000	4260.00000000000000000000	3240.00000000000000000000	10244.00000000000000000000	10229.00000000000000000000	0.00000000000000000000	0.00000000000000000000	0.00000000000000000000	2498.00000000000000000000	23.00000000000000000000	4.00000000000000000000	4.00000000000000000000	4.00000000000000000000	4.00000000000000000000	4.00000000000000000000	4.00000000000000000000	4.00000000000000000000	4.00000000000000000000	4.00000000000000000000	4.00000000000000000000	4.00000000000000000000	4.00000000000000000000	4.00000000000000000000	4.00000000000000000000	4.00000000000000000000	4.00000000000000000000
9.00000000000000000000	0.00000000000000000000	4252.82031250000000000000	4214.87158203125000000000	4195.89746093750000000000	4206.15380859375000000000	4242.56396484375000000000	4238.46142578125000000000	4240.51269531250000000000	4213.33300781250000000000	4245.12792968750000000000	4263.58984375000000000000	4207.69238281250000000000	4279.48730468750000000000	4162.05126953125000000000	4232.30761718750000000000	2819.00000000000000000000	10243.00000000000000000000	10229.00000000000000000000	0.00000000000000000000	0.00000000000000000000	0.00000000000000000000	2498.00000000000000000000	30.00000000000000000000	4.00000000000000000000	4.00000000000000000000	4.00000000000000000000	4.00000000000000000000	4.00000000000000000000	4.00000000000000000000	4.00000000000000000000	4.00000000000000000000	4.00000000000000000000	4.00000000000000000000	4.00000000000000000000	4.00000000000000000000	4.00000000000000000000	4.00000000000000000000	4.00000000000000000000	4.00000000000000000000
10.00000000000000000000	0.00000000000000000000	4273.84619140625000000000	4242.05126953125000000000	4181.02539062500000000000	4227.69238281250000000000	4270.76904296875000000000	4258.46142578125000000000	4259.48730468750000000000	4234.87158203125000000000	4264.10253906250000000000	4272.30761718750000000000	4234.87158203125000000000	4300.00000000000000000000	4196.41015625000000000000	4258.46142578125000000000	3596.00000000000000000000	10243.00000000000000000000	10229.00000000000000000000	0.00000000000000000000	0.00000000000000000000	0.00000000000000000000	2498.00000000000000000000	38.00000000000000000000	4.00000000000000000000	4.00000000000000000000	4.00000000000000000000	4.00000000000000000000	4.00000000000000000000	4.00000000000000000000	4.00000000000000000000	4.00000000000000000000	4.00000000000000000000	4.00000000000000000000	4.00000000000000000000	4.00000000000000000000	4.00000000000000000000	4.00000000000000000000	4.00000000000000000000	4.00000000000000000000
11.00000000000000000000	0.00000000000000000000	4269.74365234375000000000	4232.30761718750000000000	4178.46142578125000000000	4221.53857421875000000000	4257.43603515625000000000	4241.53857421875000000000	4241.02539062500000000000	4213.84619140625000000000	4236.41015625000000000000	4249.23046875000000000000	4218.97412109375000000000	4289.74365234375000000000	4187.69238281250000000000	4255.38427734375000000000	3420.00000000000000000000	10244.00000000000000000000	10230.00000000000000000000	0.00000000000000000000	0.00000000000000000000	0.00000000000000000000	2498.00000000000000000000	47.00000000000000000000	4.00000000000000000000	4.00000000000000000000	4.00000000000000000000	4.00000000000000000000	4.00000000000000000000	4.00000000000000000000	4.00000000000000000000	4.00000000000000000000	4.00000000000000000000	4.00000000000000000000	4.00000000000000000000	4.00000000000000000000	4.00000000000000000000	4.00000000000000000000	4.00000000000000000000	4.00000000000000000000
12.00000000000000000000	0.00000000000000000000	4252.82031250000000000000	4208.20507812500000000000	4181.02539062500000000000	4203.07666015625000000000	4233.84619140625000000000	4224.10253906250000000000	4222.56396484375000000000	4198.97412109375000000000	4222.56396484375000000000	4234.35888671875000000000	4196.92285156250000000000	4280.51269531250000000000	4156.92285156250000000000	4238.46142578125000000000	3448.00000000000000000000	10244.00000000000000000000	10230.00000000000000000000	0.00000000000000000000	0.00000000000000000000	0.00000000000000000000	2498.00000000000000000000	55.00000000000000000000	4.00000000000000000000	4.00000000000000000000	4.00000000000000000000	4.00000000000000000000	4.00000000000000000000	4.00000000000000000000	4.00000000000000000000	4.00000000000000000000	4.00000000000000000000	4.00000000000000000000	4.00000000000000000000	4.00000000000000000000	4.00000000000000000000	4.00000000000000000000	4.00000000000000000000	4.00000000000000000000
13.00000000000000000000	0.00000000000000000000	4244.61523437500000000000	4196.41015625000000000000	4171.28173828125000000000	4203.07666015625000000000	4236.41015625000000000000	4225.64111328125000000000	4227.69238281250000000000	4228.71777343750000000000	4255.89746093750000000000	4257.43603515625000000000	4213.33300781250000000000	4296.92285156250000000000	4158.46142578125000000000	4241.53857421875000000000	3388.00000000000000000000	10246.00000000000000000000	10230.00000000000000000000	0.00000000000000000000	0.00000000000000000000	0.00000000000000000000	2498.00000000000000000000	63.00000000000000000000	4.00000000000000000000	4.00000000000000000000	4.00000000000000000000	4.00000000000000000000	4.00000000000000000000	4.00000000000000000000	4.00000000000000000000	4.00000000000000000000	4.00000000000000000000	4.00000000000000000000	4.00000000000000000000	4.00000000000000000000	4.00000000000000000000	4.00000000000000000000	4.00000000000000000000	4.00000000000000000000
14.00000000000000000000	0.00000000000000000000	4208.20507812500000000000	4146.15380859375000000000	4181.02539062500000000000	4173.33300781250000000000	4194.87158203125000000000	4186.15380859375000000000	4198.97412109375000000000	4196.41015625000000000000	4217.94873046875000000000	4223.58984375000000000000	4172.82031250000000000000	4261.53857421875000000000	4115.38427734375000000000	4204.61523437500000000000	3596.00000000000000000000	10246.00000000000000000000	10230.00000000000000000000	0.00000000000000000000	0.00000000000000000000	0.00000000000000000000	2498.00000000000000000000	72.00000000000000000000	4.00000000000000000000	4.00000000000000000000	4.00000000000000000000	4.00000000000000000000	4.00000000000000000000	4.00000000000000000000	4.00000000000000000000	4.00000000000000000000	4.00000000000000000000	4.00000000000000000000	4.00000000000000000000	4.00000000000000000000	4.00000000000000000000	4.00000000000000000000	4.00000000000000000000	4.00000000000000000000
15.00000000000000000000	0.00000000000000000000	4234.87158203125000000000	4190.76904296875000000000	4178.97412109375000000000	4191.28173828125000000000	4232.82031250000000000000	4225.12792968750000000000	4235.38427734375000000000	4210.76904296875000000000	4231.79492187500000000000	4242.56396484375000000000	4190.25634765625000000000	4277.43603515625000000000	4135.89746093750000000000	4225.12792968750000000000	3420.00000000000000000000	10246.00000000000000000000	10229.00000000000000000000	0.00000000000000000000	0.00000000000000000000	0.00000000000000000000	2498.00000000000000000000	80.00000000000000000000	4.00000000000000000000	4.00000000000000000000	4.00000000000000000000	4.00000000000000000000	4.00000000000000000000	4.00000000000000000000	4.00000000000000000000	4.00000000000000000000	4.00000000000000000000	4.00000000000000000000	4.00000000000000000000	4.00000000000000000000	4.00000000000000000000	4.00000000000000000000	4.00000000000000000000	4.00000000000000000000
16.00000000000000000000	0.00000000000000000000	4249.23046875000000000000	4205.64111328125000000000	4183.58984375000000000000	4195.38427734375000000000	4244.10253906250000000000	4234.35888671875000000000	4241.53857421875000000000	4208.20507812500000000000	4238.46142578125000000000	4250.76904296875000000000	4184.61523437500000000000	4274.87158203125000000000	4130.25634765625000000000	4224.10253906250000000000	0.00000000000000000000	10246.00000000000000000000	10229.00000000000000000000	0.00000000000000000000	0.00000000000000000000	0.00000000000000000000	2498.00000000000000000000	87.00000000000000000000	4.00000000000000000000	4.00000000000000000000	4.00000000000000000000	4.00000000000000000000	4.00000000000000000000	4.00000000000000000000	4.00000000000000000000	4.00000000000000000000	4.00000000000000000000	4.00000000000000000000	4.00000000000000000000	4.00000000000000000000	4.00000000000000000000	4.00000000000000000000	4.00000000000000000000	4.00000000000000000000
17.00000000000000000000	0.00000000000000000000	4245.12792968750000000000	4189.74365234375000000000	4185.12792968750000000000	4190.25634765625000000000	4233.84619140625000000000	4222.56396484375000000000	4227.69238281250000000000	4194.87158203125000000000	4227.69238281250000000000	4238.46142578125000000000	4178.97412109375000000000	4265.12792968750000000000	4128.71777343750000000000	4221.53857421875000000000	0.00000000000000000000	10249.00000000000000000000	10228.00000000000000000000	0.00000000000000000000	0.00000000000000000000	0.00000000000000000000	2498.00000000000000000000	95.00000000000000000000	4.00000000000000000000	4.00000000000000000000	4.00000000000000000000	4.00000000000000000000	4.00000000000000000000	4.00000000000000000000	4.00000000000000000000	4.00000000000000000000	4.00000000000000000000	4.00000000000000000000	4.00000000000000000000	4.00000000000000000000	4.00000000000000000000	4.00000000000000000000	4.00000000000000000000	4.00000000000000000000
18.00000000000000000000	0.00000000000000000000	4268.71777343750000000000	4216.92285156250000000000	4173.84619140625000000000	4220.00000000000000000000	4260.00000000000000000000	4242.56396484375000000000	4243.58984375000000000000	4226.15380859375000000000	4251.28173828125000000000	4257.43603515625000000000	4231.79492187500000000000	4307.69238281250000000000	4185.12792968750000000000	4271.28173828125000000000	0.00000000000000000000	10249.00000000000000000000	10228.00000000000000000000	0.00000000000000000000	0.00000000000000000000	0.00000000000000000000	2498.00000000000000000000	102.00000000000000000000	4.00000000000000000000	4.00000000000000000000	4.00000000000000000000	4.00000000000000000000	4.00000000000000000000	4.00000000000000000000	4.00000000000000000000	4.00000000000000000000	4.00000000000000000000	4.00000000000000000000	4.00000000000000000000	4.00000000000000000000	4.00000000000000000000	4.00000000000000000000	4.00000000000000000000	4.00000000000000000000
19.00000000000000000000	0.00000000000000000000	4262.56396484375000000000	4200.00000000000000000000	4187.69238281250000000000	4211.79492187500000000000	4230.76904296875000000000	4210.76904296875000000000	4219.48730468750000000000	4211.79492187500000000000	4232.30761718750000000000	4238.97412109375000000000	4216.41015625000000000000	4300.51269531250000000000	4167.17919921875000000000	4264.61523437500000000000	0.00000000000000000000	10250.00000000000000000000	10226.00000000000000000000	0.00000000000000000000	0.00000000000000000000	0.00000000000000000000	2498.00000000000000000000	109.00000000000000000000	4.00000000000000000000	4.00000000000000000000	4.00000000000000000000	4.00000000000000000000	4.00000000000000000000	4.00000000000000000000	4.00000000000000000000	4.00000000000000000000	4.00000000000000000000	4.00000000000000000000	4.00000000000000000000	4.00000000000000000000	4.00000000000000000000	4.00000000000000000000	4.00000000000000000000	4.00000000000000000000
20.00000000000000000000	0.00000000000000000000	4281.53857421875000000000	4220.00000000000000000000	4186.15380859375000000000	4218.46142578125000000000	4254.35888671875000000000	4233.84619140625000000000	4243.58984375000000000000	4237.94873046875000000000	4265.12792968750000000000	4275.89746093750000000000	4230.25634765625000000000	4315.38427734375000000000	4176.92285156250000000000	4273.33300781250000000000	0.00000000000000000000	10250.00000000000000000000	10226.00000000000000000000	0.00000000000000000000	0.00000000000000000000	0.00000000000000000000	2498.00000000000000000000	117.00000000000000000000	4.00000000000000000000	4.00000000000000000000	4.00000000000000000000	4.00000000000000000000	4.00000000000000000000	4.00000000000000000000	4.00000000000000000000	4.00000000000000000000	4.00000000000000000000	4.00000000000000000000	4.00000000000000000000	4.00000000000000000000	4.00000000000000000000	4.00000000000000000000	4.00000000000000000000	4.00000000000000000000
21.00000000000000000000	0.00000000000000000000	4278.46142578125000000000	4215.38427734375000000000	4188.71777343750000000000	4214.87158203125000000000	4266.15380859375000000000	4246.15380859375000000000	4255.89746093750000000000	4249.74365234375000000000	4283.58984375000000000000	4298.97412109375000000000	4234.35888671875000000000	4324.61523437500000000000	4175.38427734375000000000	4271.28173828125000000000	0.00000000000000000000	10247.00000000000000000000	10225.00000000000000000000	0.00000000000000000000	0.00000000000000000000	0.00000000000000000000	2498.00000000000000000000	125.00000000000000000000	4.00000000000000000000	4.00000000000000000000	4.00000000000000000000	4.00000000000000000000	4.00000000000000000000	4.00000000000000000000	4.00000000000000000000	4.00000000000000000000	4.00000000000000000000	4.00000000000000000000	4.00000000000000000000	4.00000000000000000000	4.00000000000000000000	4.00000000000000000000	4.00000000000000000000	4.00000000000000000000
22.00000000000000000000	0.00000000000000000000	4276.92285156250000000000	4215.38427734375000000000	4199.48730468750000000000	4215.38427734375000000000	4271.79492187500000000000	4248.71777343750000000000	4262.56396484375000000000	4244.10253906250000000000	4277.94873046875000000000	4287.69238281250000000000	4224.61523437500000000000	4322.56396484375000000000	4169.23046875000000000000	4270.25634765625000000000	0.00000000000000000000	10247.00000000000000000000	10225.00000000000000000000	0.00000000000000000000	0.00000000000000000000	0.00000000000000000000	2498.00000000000000000000	133.00000000000000000000	4.00000000000000000000	4.00000000000000000000	4.00000000000000000000	4.00000000000000000000	4.00000000000000000000	4.00000000000000000000	4.00000000000000000000	4.00000000000000000000	4.00000000000000000000	4.00000000000000000000	4.00000000000000000000	4.00000000000000000000	4.00000000000000000000	4.00000000000000000000	4.00000000000000000000	4.00000000000000000000
23.00000000000000000000	0.00000000000000000000	4304.61523437500000000000	4252.30761718750000000000	4183.07666015625000000000	4238.46142578125000000000	4311.28173828125000000000	4282.05126953125000000000	4286.66650390625000000000	4253.84619140625000000000	4291.28173828125000000000	4296.41015625000000000000	4234.87158203125000000000	4329.23046875000000000000	4193.33300781250000000000	4287.17919921875000000000	0.00000000000000000000	10250.00000000000000000000	10224.00000000000000000000	0.00000000000000000000	0.00000000000000000000	0.00000000000000000000	2498.00000000000000000000	141.00000000000000000000	4.00000000000000000000	4.00000000000000000000	4.00000000000000000000	4.00000000000000000000	4.00000000000000000000	4.00000000000000000000	4.00000000000000000000	4.00000000000000000000	4.00000000000000000000	4.00000000000000000000	4.00000000000000000000	4.00000000000000000000	4.00000000000000000000	4.00000000000000000000	4.00000000000000000000	4.00000000000000000000
24.00000000000000000000	0.00000000000000000000	4275.89746093750000000000	4209.23046875000000000000	4182.05126953125000000000	4211.28173828125000000000	4274.87158203125000000000	4250.76904296875000000000	4251.79492187500000000000	4205.64111328125000000000	4243.58984375000000000000	4261.02539062500000000000	4192.82031250000000000000	4291.79492187500000000000	4152.82031250000000000000	4250.76904296875000000000	0.00000000000000000000	10250.00000000000000000000	10224.00000000000000000000	0.00000000000000000000	0.00000000000000000000	0.00000000000000000000	2498.00000000000000000000	149.00000000000000000000	4.00000000000000000000	4.00000000000000000000	4.00000000000000000000	4.00000000000000000000	4.00000000000000000000	4.00000000000000000000	4.00000000000000000000	4.00000000000000000000	4.00000000000000000000	4.00000000000000000000	4.00000000000000000000	4.00000000000000000000	4.00000000000000000000	4.00000000000000000000	4.00000000000000000000	4.00000000000000000000
25.00000000000000000000	0.00000000000000000000	4283.58984375000000000000	4218.46142578125000000000	4185.64111328125000000000	4224.61523437500000000000	4290.25634765625000000000	4267.69238281250000000000	4269.74365234375000000000	4238.97412109375000000000	4274.87158203125000000000	4287.69238281250000000000	4240.51269531250000000000	4331.79492187500000000000	4187.69238281250000000000	4285.64111328125000000000	0.00000000000000000000	10249.00000000000000000000	10222.00000000000000000000	0.00000000000000000000	0.00000000000000000000	0.00000000000000000000	2498.00000000000000000000	157.00000000000000000000	4.00000000000000000000	4.00000000000000000000	4.00000000000000000000	4.00000000000000000000	4.00000000000000000000	4.00000000000000000000	4.00000000000000000000	4.00000000000000000000	4.00000000000000000000	4.00000000000000000000	4.00000000000000000000	4.00000000000000000000	4.00000000000000000000	4.00000000000000000000	4.00000000000000000000	4.00000000000000000000
26.00000000000000000000	0.00000000000000000000	4290.25634765625000000000	4217.94873046875000000000	4189.23046875000000000000	4233.84619140625000000000	4288.71777343750000000000	4263.58984375000000000000	4269.23046875000000000000	4266.15380859375000000000	4301.53857421875000000000	4304.61523437500000000000	4269.74365234375000000000	4357.94873046875000000000	4211.79492187500000000000	4312.82031250000000000000	0.00000000000000000000	10249.00000000000000000000	10222.00000000000000000000	0.00000000000000000000	0.00000000000000000000	0.00000000000000000000	2498.00000000000000000000	165.00000000000000000000	4.00000000000000000000	4.00000000000000000000	4.00000000000000000000	4.00000000000000000000	4.00000000000000000000	4.00000000000000000000	4.00000000000000000000	4.00000000000000000000	4.00000000000000000000	4.00000000000000000000	4.00000000000000000000	4.00000000000000000000	4.00000000000000000000	4.00000000000000000000	4.00000000000000000000	4.00000000000000000000
27.00000000000000000000	0.00000000000000000000	4269.23046875000000000000	4190.25634765625000000000	4193.84619140625000000000	4211.28173828125000000000	4259.48730468750000000000	4236.92285156250000000000	4250.76904296875000000000	4235.89746093750000000000	4272.82031250000000000000	4277.43603515625000000000	4228.20507812500000000000	4326.66650390625000000000	4175.38427734375000000000	4283.07666015625000000000	0.00000000000000000000	10244.00000000000000000000	10223.00000000000000000000	0.00000000000000000000	0.00000000000000000000	0.00000000000000000000	2498.00000000000000000000	173.00000000000000000000	4.00000000000000000000	4.00000000000000000000	4.00000000000000000000	4.00000000000000000000	4.00000000000000000000	4.00000000000000000000	4.00000000000000000000	4.00000000000000000000	4.00000000000000000000	4.00000000000000000000	4.00000000000000000000	4.00000000000000000000	4.00000000000000000000	4.00000000000000000000	4.00000000000000000000	4.00000000000000000000
28.00000000000000000000	0.00000000000000000000	4287.17919921875000000000	4227.69238281250000000000	4186.15380859375000000000	4223.58984375000000000000	4300.51269531250000000000	4278.46142578125000000000	4291.79492187500000000000	4261.53857421875000000000	4305.64111328125000000000	4308.71777343750000000000	4242.56396484375000000000	4341.02539062500000000000	4188.20507812500000000000	4290.76904296875000000000	0.00000000000000000000	10244.00000000000000000000	10223.00000000000000000000	0.00000000000000000000	0.00000000000000000000	0.00000000000000000000	2498.00000000000000000000	181.00000000000000000000	4.00000000000000000000	4.00000000000000000000	4.00000000000000000000	4.00000000000000000000	4.00000000000000000000	4.00000000000000000000	4.00000000000000000000	4.00000000000000000000	4.00000000000000000000	4.00000000000000000000	4.00000000000000000000	4.00000000000000000000	4.00000000000000000000	4.00000000000000000000	4.00000000000000000000	4.00000000000000000000
29.00000000000000000000	0.00000000000000000000	4272.30761718750000000000	4204.10253906250000000000	4193.84619140625000000000	4204.61523437500000000000	4282.05126953125000000000	4262.05126953125000000000	4273.84619140625000000000	4239.48730468750000000000	4286.15380859375000000000	4295.89746093750000000000	4208.71777343750000000000	4314.35888671875000000000	4152.82031250000000000000	4261.53857421875000000000	0.00000000000000000000	10243.00000000000000000000	10221.00000000000000000000	0.00000000000000000000	0.00000000000000000000	0.00000000000000000000	2498.00000000000000000000	189.00000000000000000000	4.00000000000000000000	4.00000000000000000000	4.00000000000000000000	4.00000000000000000000	4.00000000000000000000	4.00000000000000000000	4.00000000000000000000	4.00000000000000000000	4.00000000000000000000	4.00000000000000000000	4.00000000000000000000	4.00000000000000000000	4.00000000000000000000	4.00000000000000000000	4.00000000000000000000	4.00000000000000000000
30.00000000000000000000	0.00000000000000000000	4281.53857421875000000000	4207.17919921875000000000	4185.64111328125000000000	4207.69238281250000000000	4284.61523437500000000000	4255.89746093750000000000	4263.07666015625000000000	4226.66650390625000000000	4274.87158203125000000000	4292.30761718750000000000	4209.74365234375000000000	4312.30761718750000000000	4163.58984375000000000000	4266.15380859375000000000	0.00000000000000000000	10243.00000000000000000000	10221.00000000000000000000	0.00000000000000000000	0.00000000000000000000	0.00000000000000000000	2498.00000000000000000000	196.00000000000000000000	4.00000000000000000000	4.00000000000000000000	4.00000000000000000000	4.00000000000000000000	4.00000000000000000000	4.00000000000000000000	4.00000000000000000000	4.00000000000000000000	4.00000000000000000000	4.00000000000000000000	4.00000000000000000000	4.00000000000000000000	4.00000000000000000000	4.00000000000000000000	4.00000000000000000000	4.00000000000000000000
31.00000000000000000000	0.00000000000000000000	4301.02539062500000000000	4225.64111328125000000000	4175.89746093750000000000	4224.10253906250000000000	4290.25634765625000000000	4251.79492187500000000000	4257.43603515625000000000	4223.07666015625000000000	4273.33300781250000000000	4288.20507812500000000000	4230.25634765625000000000	4328.20507812500000000000	4191.28173828125000000000	4287.17919921875000000000	0.00000000000000000000	10243.00000000000000000000	10222.00000000000000000000	0.00000000000000000000	0.00000000000000000000	0.00000000000000000000	2498.00000000000000000000	204.00000000000000000000	4.00000000000000000000	4.00000000000000000000	4.00000000000000000000	4.00000000000000000000	4.00000000000000000000	4.00000000000000000000	4.00000000000000000000	4.00000000000000000000	4.00000000000000000000	4.00000000000000000000	4.00000000000000000000	4.00000000000000000000	4.00000000000000000000	4.00000000000000000000	4.00000000000000000000	4.00000000000000000000
32.00000000000000000000	0.00000000000000000000	4295.38427734375000000000	4214.87158203125000000000	4188.71777343750000000000	4217.43603515625000000000	4273.84619140625000000000	4240.00000000000000000000	4247.69238281250000000000	4214.87158203125000000000	4262.56396484375000000000	4269.23046875000000000000	4220.51269531250000000000	4320.51269531250000000000	4175.38427734375000000000	4281.53857421875000000000	0.00000000000000000000	10243.00000000000000000000	10222.00000000000000000000	0.00000000000000000000	0.00000000000000000000	0.00000000000000000000	2498.00000000000000000000	212.00000000000000000000	4.00000000000000000000	4.00000000000000000000	4.00000000000000000000	4.00000000000000000000	4.00000000000000000000	4.00000000000000000000	4.00000000000000000000	4.00000000000000000000	4.00000000000000000000	4.00000000000000000000	4.00000000000000000000	4.00000000000000000000	4.00000000000000000000	4.00000000000000000000	4.00000000000000000000	4.00000000000000000000
33.00000000000000000000	0.00000000000000000000	4309.23046875000000000000	4237.94873046875000000000	4187.69238281250000000000	4231.79492187500000000000	4308.20507812500000000000	4276.92285156250000000000	4284.61523437500000000000	4271.28173828125000000000	4315.38427734375000000000	4316.41015625000000000000	4259.48730468750000000000	4356.92285156250000000000	4201.53857421875000000000	4308.71777343750000000000	0.00000000000000000000	10245.00000000000000000000	10225.00000000000000000000	0.00000000000000000000	0.00000000000000000000	0.00000000000000000000	2498.00000000000000000000	220.00000000000000000000	4.00000000000000000000	4.00000000000000000000	4.00000000000000000000	4.00000000000000000000	4.00000000000000000000	4.00000000000000000000	4.00000000000000000000	4.00000000000000000000	4.00000000000000000000	4.00000000000000000000	4.00000000000000000000	4.00000000000000000000	4.00000000000000000000	4.00000000000000000000	4.00000000000000000000	4.00000000000000000000
34.00000000000000000000	0.00000000000000000000	4277.94873046875000000000	4191.28173828125000000000	4193.33300781250000000000	4206.15380859375000000000	4272.30761718750000000000	4246.15380859375000000000	4266.66650390625000000000	4258.46142578125000000000	4302.56396484375000000000	4307.69238281250000000000	4236.41015625000000000000	4343.07666015625000000000	4171.28173828125000000000	4282.56396484375000000000	0.00000000000000000000	10245.00000000000000000000	10225.00000000000000000000	0.00000000000000000000	0.00000000000000000000	0.00000000000000000000	2498.00000000000000000000	227.00000000000000000000	4.00000000000000000000	4.00000000000000000000	4.00000000000000000000	4.00000000000000000000	4.00000000000000000000	4.00000000000000000000	4.00000000000000000000	4.00000000000000000000	4.00000000000000000000	4.00000000000000000000	4.00000000000000000000	4.00000000000000000000	4.00000000000000000000	4.00000000000000000000	4.00000000000000000000	4.00000000000000000000
35.00000000000000000000	0.00000000000000000000	4254.35888671875000000000	4163.58984375000000000000	4177.43603515625000000000	4183.07666015625000000000	4253.84619140625000000000	4228.20507812500000000000	4254.87158203125000000000	4221.53857421875000000000	4272.30761718750000000000	4281.02539062500000000000	4204.10253906250000000000	4311.79492187500000000000	4137.43603515625000000000	4252.82031250000000000000	0.00000000000000000000	10245.00000000000000000000	10227.00000000000000000000	0.00000000000000000000	0.00000000000000000000	0.00000000000000000000	2498.00000000000000000000	236.00000000000000000000	4.00000000000000000000	4.00000000000000000000	4.00000000000000000000	4.00000000000000000000	4.00000000000000000000	4.00000000000000000000	4.00000000000000000000	4.00000000000000000000	4.00000000000000000000	4.00000000000000000000	4.00000000000000000000	4.00000000000000000000	4.00000000000000000000	4.00000000000000000000	4.00000000000000000000	4.00000000000000000000
36.00000000000000000000	0.00000000000000000000	4214.87158203125000000000	4122.05126953125000000000	4151.28173828125000000000	4142.56396484375000000000	4220.00000000000000000000	4192.82031250000000000000	4218.46142578125000000000	4166.66650390625000000000	4220.00000000000000000000	4240.51269531250000000000	4141.53857421875000000000	4250.25634765625000000000	4077.43579101562500000000	4197.94873046875000000000	0.00000000000000000000	10245.00000000000000000000	10227.00000000000000000000	0.00000000000000000000	0.00000000000000000000	0.00000000000000000000	2498.00000000000000000000	244.00000000000000000000	4.00000000000000000000	4.00000000000000000000	4.00000000000000000000	4.00000000000000000000	4.00000000000000000000	4.00000000000000000000	4.00000000000000000000	4.00000000000000000000	4.00000000000000000000	4.00000000000000000000	4.00000000000000000000	4.00000000000000000000	4.00000000000000000000	4.00000000000000000000	4.00000000000000000000	4.00000000000000000000
37.00000000000000000000	0.00000000000000000000	4147.69238281250000000000	4030.25634765625000000000	4151.28173828125000000000	4080.51269531250000000000	4127.17919921875000000000	4105.64111328125000000000	4138.97412109375000000000	4082.05126953125000000000	4129.23046875000000000000	4162.05126953125000000000	4047.69213867187500000000	4165.64111328125000000000	3989.74340820312500000000	4119.48730468750000000000	0.00000000000000000000	10247.00000000000000000000	10228.00000000000000000000	0.00000000000000000000	0.00000000000000000000	0.00000000000000000000	2498.00000000000000000000	252.00000000000000000000	4.00000000000000000000	4.00000000000000000000	4.00000000000000000000	4.00000000000000000000	4.00000000000000000000	4.00000000000000000000	4.00000000000000000000	4.00000000000000000000	4.00000000000000000000	4.00000000000000000000	4.00000000000000000000	4.00000000000000000000	4.00000000000000000000	4.00000000000000000000	4.00000000000000000000	4.00000000000000000000
38.00000000000000000000	0.00000000000000000000	4153.33300781250000000000	4032.82031250000000000000	4141.02539062500000000000	4094.87158203125000000000	4126.66650390625000000000	4102.05126953125000000000	4134.87158203125000000000	4091.28198242187500000000	4135.89746093750000000000	4157.94873046875000000000	4067.17944335937500000000	4185.12792968750000000000	4018.97436523437500000000	4142.05126953125000000000	0.00000000000000000000	10247.00000000000000000000	10228.00000000000000000000	0.00000000000000000000	0.00000000000000000000	0.00000000000000000000	2498.00000000000000000000	260.00000000000000000000	4.00000000000000000000	4.00000000000000000000	4.00000000000000000000	4.00000000000000000000	4.00000000000000000000	4.00000000000000000000	4.00000000000000000000	4.00000000000000000000	4.00000000000000000000	4.00000000000000000000	4.00000000000000000000	4.00000000000000000000	4.00000000000000000000	4.00000000000000000000	4.00000000000000000000	4.00000000000000000000
39.00000000000000000000	0.00000000000000000000	4143.58984375000000000000	4013.33325195312500000000	4144.10253906250000000000	4089.74340820312500000000	4107.69238281250000000000	4078.46142578125000000000	4111.79492187500000000000	4081.53833007812500000000	4120.00000000000000000000	4132.30761718750000000000	4056.41015625000000000000	4186.66650390625000000000	4009.74340820312500000000	4139.48730468750000000000	0.00000000000000000000	10248.00000000000000000000	10229.00000000000000000000	0.00000000000000000000	0.00000000000000000000	0.00000000000000000000	2498.00000000000000000000	269.00000000000000000000	4.00000000000000000000	4.00000000000000000000	4.00000000000000000000	4.00000000000000000000	4.00000000000000000000	4.00000000000000000000	4.00000000000000000000	4.00000000000000000000	4.00000000000000000000	4.00000000000000000000	4.00000000000000000000	4.00000000000000000000	4.00000000000000000000	4.00000000000000000000	4.00000000000000000000	4.00000000000000000000
40.00000000000000000000	0.00000000000000000000	4140.51269531250000000000	4005.64086914062500000000	4150.76904296875000000000	4080.00000000000000000000	4103.58984375000000000000	4074.87158203125000000000	4111.79492187500000000000	4081.53833007812500000000	4114.87158203125000000000	4127.17919921875000000000	4041.02563476562500000000	4185.64111328125000000000	3993.84594726562500000000	4131.28173828125000000000	0.00000000000000000000	10248.00000000000000000000	10229.00000000000000000000	0.00000000000000000000	0.00000000000000000000	0.00000000000000000000	2498.00000000000000000000	276.00000000000000000000	4.00000000000000000000	4.00000000000000000000	4.00000000000000000000	4.00000000000000000000	4.00000000000000000000	4.00000000000000000000	4.00000000000000000000	4.00000000000000000000	4.00000000000000000000	4.00000000000000000000	4.00000000000000000000	4.00000000000000000000	4.00000000000000000000	4.00000000000000000000	4.00000000000000000000	4.00000000000000000000
41.00000000000000000000	0.00000000000000000000	4150.25634765625000000000	4014.35888671875000000000	4152.30761718750000000000	4083.07690429687500000000	4118.97412109375000000000	4091.28198242187500000000	4130.76904296875000000000	4100.51269531250000000000	4144.10253906250000000000	4155.89746093750000000000	4046.15380859375000000000	4197.43603515625000000000	4001.02563476562500000000	4140.51269531250000000000	0.00000000000000000000	10250.00000000000000000000	10230.00000000000000000000	0.00000000000000000000	0.00000000000000000000	0.00000000000000000000	2498.00000000000000000000	284.00000000000000000000	4.00000000000000000000	4.00000000000000000000	4.00000000000000000000	4.00000000000000000000	4.00000000000000000000	4.00000000000000000000	4.00000000000000000000	4.00000000000000000000	4.00000000000000000000	4.00000000000000000000	4.00000000000000000000	4.00000000000000000000	4.00000000000000000000	4.00000000000000000000	4.00000000000000000000	4.00000000000000000000
42.00000000000000000000	0.00000000000000000000	4127.69238281250000000000	3974.87158203125000000000	4163.58984375000000000000	4053.33325195312500000000	4089.74340820312500000000	4065.12817382812500000000	4106.15380859375000000000	4069.74340820312500000000	4117.43603515625000000000	4130.25634765625000000000	4004.10253906250000000000	4164.61523437500000000000	3960.51269531250000000000	4107.17919921875000000000	0.00000000000000000000	10250.00000000000000000000	10230.00000000000000000000	0.00000000000000000000	0.00000000000000000000	0.00000000000000000000	2498.00000000000000000000	292.00000000000000000000	4.00000000000000000000	4.00000000000000000000	4.00000000000000000000	4.00000000000000000000	4.00000000000000000000	4.00000000000000000000	4.00000000000000000000	4.00000000000000000000	4.00000000000000000000	4.00000000000000000000	4.00000000000000000000	4.00000000000000000000	4.00000000000000000000	4.00000000000000000000	4.00000000000000000000	4.00000000000000000000
43.00000000000000000000	0.00000000000000000000	4156.92285156250000000000	4009.74340820312500000000	4154.35888671875000000000	4071.79467773437500000000	4128.71777343750000000000	4094.87158203125000000000	4128.20507812500000000000	4088.71777343750000000000	4131.79492187500000000000	4147.17919921875000000000	4028.20507812500000000000	4183.58984375000000000000	3990.76904296875000000000	4123.58984375000000000000	0.00000000000000000000	10252.00000000000000000000	10231.00000000000000000000	0.00000000000000000000	0.00000000000000000000	0.00000000000000000000	2498.00000000000000000000	299.00000000000000000000	4.00000000000000000000	4.00000000000000000000	4.00000000000000000000	4.00000000000000000000	4.00000000000000000000	4.00000000000000000000	4.00000000000000000000	4.00000000000000000000	4.00000000000000000000	4.00000000000000000000	4.00000000000000000000	4.00000000000000000000	4.00000000000000000000	4.00000000000000000000	4.00000000000000000000	4.00000000000000000000
44.00000000000000000000	0.00000000000000000000	4158.46142578125000000000	4007.17944335937500000000	4155.89746093750000000000	4071.79467773437500000000	4125.64111328125000000000	4082.56396484375000000000	4112.82031250000000000000	4066.66650390625000000000	4110.25634765625000000000	4131.79492187500000000000	4020.00000000000000000000	4172.82031250000000000000	3989.74340820312500000000	4117.43603515625000000000	0.00000000000000000000	10252.00000000000000000000	10231.00000000000000000000	0.00000000000000000000	0.00000000000000000000	0.00000000000000000000	2498.00000000000000000000	306.00000000000000000000	4.00000000000000000000	4.00000000000000000000	4.00000000000000000000	4.00000000000000000000	4.00000000000000000000	4.00000000000000000000	4.00000000000000000000	4.00000000000000000000	4.00000000000000000000	4.00000000000000000000	4.00000000000000000000	4.00000000000000000000	4.00000000000000000000	4.00000000000000000000	4.00000000000000000000	4.00000000000000000000
45.00000000000000000000	0.00000000000000000000	4150.76904296875000000000	3995.38452148437500000000	4161.53857421875000000000	4066.15380859375000000000	4116.92285156250000000000	4083.58959960937500000000	4110.25634765625000000000	4065.64086914062500000000	4110.76904296875000000000	4121.02539062500000000000	4027.69213867187500000000	4176.41015625000000000000	3989.74340820312500000000	4124.61523437500000000000	0.00000000000000000000	10251.00000000000000000000	10231.00000000000000000000	0.00000000000000000000	0.00000000000000000000	0.00000000000000000000	2498.00000000000000000000	314.00000000000000000000	4.00000000000000000000	4.00000000000000000000	4.00000000000000000000	4.00000000000000000000	4.00000000000000000000	4.00000000000000000000	4.00000000000000000000	4.00000000000000000000	4.00000000000000000000	4.00000000000000000000	4.00000000000000000000	4.00000000000000000000	4.00000000000000000000	4.00000000000000000000	4.00000000000000000000	4.00000000000000000000
46.00000000000000000000	0.00000000000000000000	4159.48730468750000000000	4003.58959960937500000000	4154.87158203125000000000	4080.00000000000000000000	4125.12792968750000000000	4108.20507812500000000000	4128.71777343750000000000	4110.76904296875000000000	4151.28173828125000000000	4148.71777343750000000000	4072.30761718750000000000	4217.43603515625000000000	4017.43579101562500000000	4154.87158203125000000000	0.00000000000000000000	10251.00000000000000000000	10231.00000000000000000000	0.00000000000000000000	0.00000000000000000000	0.00000000000000000000	2498.00000000000000000000	322.00000000000000000000	4.00000000000000000000	4.00000000000000000000	4.00000000000000000000	4.00000000000000000000	4.00000000000000000000	4.00000000000000000000	4.00000000000000000000	4.00000000000000000000	4.00000000000000000000	4.00000000000000000000	4.00000000000000000000	4.00000000000000000000	4.00000000000000000000	4.00000000000000000000	4.00000000000000000000	4.00000000000000000000
47.00000000000000000000	0.00000000000000000000	4124.61523437500000000000	3953.33325195312500000000	4162.05126953125000000000	4053.33325195312500000000	4078.46142578125000000000	4068.71777343750000000000	4092.30761718750000000000	4075.38452148437500000000	4109.23046875000000000000	4114.87158203125000000000	4025.64086914062500000000	4182.56396484375000000000	3968.71777343750000000000	4113.84619140625000000000	0.00000000000000000000	10250.00000000000000000000	10230.00000000000000000000	0.00000000000000000000	0.00000000000000000000	0.00000000000000000000	2498.00000000000000000000	330.00000000000000000000	4.00000000000000000000	4.00000000000000000000	4.00000000000000000000	4.00000000000000000000	4.00000000000000000000	4.00000000000000000000	4.00000000000000000000	4.00000000000000000000	4.00000000000000000000	4.00000000000000000000	4.00000000000000000000	4.00000000000000000000	4.00000000000000000000	4.00000000000000000000	4.00000000000000000000	4.00000000000000000000
48.00000000000000000000	0.00000000000000000000	4132.82031250000000000000	3976.41015625000000000000	4158.97412109375000000000	4064.61523437500000000000	4121.02539062500000000000	4105.12792968750000000000	4126.15380859375000000000	4085.64086914062500000000	4124.61523437500000000000	4131.79492187500000000000	4025.12817382812500000000	4182.05126953125000000000	3973.33325195312500000000	4113.33300781250000000000	0.00000000000000000000	10250.00000000000000000000	10230.00000000000000000000	0.00000000000000000000	0.00000000000000000000	0.00000000000000000000	2498.00000000000000000000	337.00000000000000000000	4.00000000000000000000	4.00000000000000000000	4.00000000000000000000	4.00000000000000000000	4.00000000000000000000	4.00000000000000000000	4.00000000000000000000	4.00000000000000000000	4.00000000000000000000	4.00000000000000000000	4.00000000000000000000	4.00000000000000000000	4.00000000000000000000	4.00000000000000000000	4.00000000000000000000	4.00000000000000000000
49.00000000000000000000	0.00000000000000000000	4140.00000000000000000000	3987.69213867187500000000	4166.66650390625000000000	4073.33325195312500000000	4141.53857421875000000000	4124.61523437500000000000	4146.15380859375000000000	4092.82031250000000000000	4137.94873046875000000000	4146.66650390625000000000	4026.15380859375000000000	4184.61523437500000000000	3967.69213867187500000000	4108.20507812500000000000	0.00000000000000000000	10246.00000000000000000000	10226.00000000000000000000	0.00000000000000000000	0.00000000000000000000	0.00000000000000000000	2498.00000000000000000000	345.00000000000000000000	4.00000000000000000000	4.00000000000000000000	4.00000000000000000000	4.00000000000000000000	4.00000000000000000000	4.00000000000000000000	4.00000000000000000000	4.00000000000000000000	4.00000000000000000000	4.00000000000000000000	4.00000000000000000000	4.00000000000000000000	4.00000000000000000000	4.00000000000000000000	4.00000000000000000000	4.00000000000000000000
50.00000000000000000000	0.00000000000000000000	4143.07666015625000000000	3985.64086914062500000000	4171.79492187500000000000	4076.41015625000000000000	4125.64111328125000000000	4110.76904296875000000000	4134.35888671875000000000	4078.97436523437500000000	4124.10253906250000000000	4136.41015625000000000000	4020.51269531250000000000	4180.00000000000000000000	3968.20507812500000000000	4106.15380859375000000000	0.00000000000000000000	10246.00000000000000000000	10226.00000000000000000000	0.00000000000000000000	0.00000000000000000000	0.00000000000000000000	2498.00000000000000000000	354.00000000000000000000	4.00000000000000000000	4.00000000000000000000	4.00000000000000000000	4.00000000000000000000	4.00000000000000000000	4.00000000000000000000	4.00000000000000000000	4.00000000000000000000	4.00000000000000000000	4.00000000000000000000	4.00000000000000000000	4.00000000000000000000	4.00000000000000000000	4.00000000000000000000	4.00000000000000000000	4.00000000000000000000
51.00000000000000000000	0.00000000000000000000	4167.69238281250000000000	4014.35888671875000000000	4156.92285156250000000000	4097.43603515625000000000	4142.56396484375000000000	4116.41015625000000000000	4133.33300781250000000000	4082.56396484375000000000	4127.69238281250000000000	4141.53857421875000000000	4048.20507812500000000000	4198.97412109375000000000	4012.82031250000000000000	4140.00000000000000000000	0.00000000000000000000	10243.00000000000000000000	10226.00000000000000000000	0.00000000000000000000	0.00000000000000000000	0.00000000000000000000	2498.00000000000000000000	362.00000000000000000000	4.00000000000000000000	4.00000000000000000000	4.00000000000000000000	4.00000000000000000000	4.00000000000000000000	4.00000000000000000000	4.00000000000000000000	4.00000000000000000000	4.00000000000000000000	4.00000000000000000000	4.00000000000000000000	4.00000000000000000000	4.00000000000000000000	4.00000000000000000000	4.00000000000000000000	4.00000000000000000000
52.00000000000000000000	0.00000000000000000000	4156.41015625000000000000	3992.82031250000000000000	4165.12792968750000000000	4083.58959960937500000000	4117.43603515625000000000	4084.10253906250000000000	4104.61523437500000000000	4054.35888671875000000000	4092.82031250000000000000	4111.28173828125000000000	4027.69213867187500000000	4182.56396484375000000000	3985.12817382812500000000	4123.07666015625000000000	0.00000000000000000000	10243.00000000000000000000	10226.00000000000000000000	0.00000000000000000000	0.00000000000000000000	0.00000000000000000000	2498.00000000000000000000	370.00000000000000000000	4.00000000000000000000	4.00000000000000000000	4.00000000000000000000	4.00000000000000000000	4.00000000000000000000	4.00000000000000000000	4.00000000000000000000	4.00000000000000000000	4.00000000000000000000	4.00000000000000000000	4.00000000000000000000	4.00000000000000000000	4.00000000000000000000	4.00000000000000000000	4.00000000000000000000	4.00000000000000000000
53.00000000000000000000	0.00000000000000000000	4172.82031250000000000000	4011.28198242187500000000	4166.66650390625000000000	4096.92285156250000000000	4141.53857421875000000000	4107.69238281250000000000	4136.92285156250000000000	4098.46142578125000000000	4136.92285156250000000000	4147.69238281250000000000	4065.12817382812500000000	4216.92285156250000000000	4001.53833007812500000000	4140.51269531250000000000	0.00000000000000000000	10241.00000000000000000000	10223.00000000000000000000	0.00000000000000000000	0.00000000000000000000	0.00000000000000000000	2498.00000000000000000000	379.00000000000000000000	4.00000000000000000000	4.00000000000000000000	4.00000000000000000000	4.00000000000000000000	4.00000000000000000000	4.00000000000000000000	4.00000000000000000000	4.00000000000000000000	4.00000000000000000000	4.00000000000000000000	4.00000000000000000000	4.00000000000000000000	4.00000000000000000000	4.00000000000000000000	4.00000000000000000000	4.00000000000000000000
54.00000000000000000000	0.00000000000000000000	4164.10253906250000000000	3995.38452148437500000000	4169.74365234375000000000	4090.76904296875000000000	4130.25634765625000000000	4102.56396484375000000000	4138.46142578125000000000	4116.41015625000000000000	4160.00000000000000000000	4166.66650390625000000000	4074.87158203125000000000	4227.17919921875000000000	4003.07690429687500000000	4143.07666015625000000000	0.00000000000000000000	10241.00000000000000000000	10223.00000000000000000000	0.00000000000000000000	0.00000000000000000000	0.00000000000000000000	2498.00000000000000000000	386.00000000000000000000	4.00000000000000000000	4.00000000000000000000	4.00000000000000000000	4.00000000000000000000	4.00000000000000000000	4.00000000000000000000	4.00000000000000000000	4.00000000000000000000	4.00000000000000000000	4.00000000000000000000	4.00000000000000000000	4.00000000000000000000	4.00000000000000000000	4.00000000000000000000	4.00000000000000000000	4.00000000000000000000
55.00000000000000000000	0.00000000000000000000	4161.02539062500000000000	3992.30761718750000000000	4178.97412109375000000000	4084.61523437500000000000	4124.61523437500000000000	4098.97412109375000000000	4133.84619140625000000000	4097.94873046875000000000	4142.56396484375000000000	4153.84619140625000000000	4061.53833007812500000000	4215.89746093750000000000	3995.38452148437500000000	4137.43603515625000000000	0.00000000000000000000	10240.00000000000000000000	10224.00000000000000000000	0.00000000000000000000	0.00000000000000000000	0.00000000000000000000	2498.00000000000000000000	393.00000000000000000000	4.00000000000000000000	4.00000000000000000000	4.00000000000000000000	4.00000000000000000000	4.00000000000000000000	4.00000000000000000000	4.00000000000000000000	4.00000000000000000000	4.00000000000000000000	4.00000000000000000000	4.00000000000000000000	4.00000000000000000000	4.00000000000000000000	4.00000000000000000000	4.00000000000000000000	4.00000000000000000000
56.00000000000000000000	0.00000000000000000000	4204.61523437500000000000	4054.87158203125000000000	4173.33300781250000000000	4112.30761718750000000000	4188.20507812500000000000	4155.38427734375000000000	4180.00000000000000000000	4124.10253906250000000000	4169.23046875000000000000	4187.69238281250000000000	4093.84594726562500000000	4240.51269531250000000000	4034.87158203125000000000	4164.10253906250000000000	0.00000000000000000000	10240.00000000000000000000	10224.00000000000000000000	0.00000000000000000000	0.00000000000000000000	0.00000000000000000000	2498.00000000000000000000	401.00000000000000000000	4.00000000000000000000	4.00000000000000000000	4.00000000000000000000	4.00000000000000000000	4.00000000000000000000	4.00000000000000000000	4.00000000000000000000	4.00000000000000000000	4.00000000000000000000	4.00000000000000000000	4.00000000000000000000	4.00000000000000000000	4.00000000000000000000	4.00000000000000000000	4.00000000000000000000	4.00000000000000000000
57.00000000000000000000	0.00000000000000000000	4181.53857421875000000000	4016.41015625000000000000	4178.97412109375000000000	4085.64086914062500000000	4152.30761718750000000000	4126.15380859375000000000	4155.38427734375000000000	4090.76904296875000000000	4134.87158203125000000000	4164.61523437500000000000	4056.41015625000000000000	4206.66650390625000000000	4000.51269531250000000000	4131.79492187500000000000	0.00000000000000000000	10242.00000000000000000000	10225.00000000000000000000	0.00000000000000000000	0.00000000000000000000	0.00000000000000000000	2498.00000000000000000000	409.00000000000000000000	4.00000000000000000000	4.00000000000000000000	4.00000000000000000000	4.00000000000000000000	4.00000000000000000000	4.00000000000000000000	4.00000000000000000000	4.00000000000000000000	4.00000000000000000000	4.00000000000000000000	4.00000000000000000000	4.00000000000000000000	4.00000000000000000000	4.00000000000000000000	4.00000000000000000000	4.00000000000000000000
58.00000000000000000000	0.00000000000000000000	4162.05126953125000000000	3987.69213867187500000000	4163.58984375000000000000	4081.02563476562500000000	4123.07666015625000000000	4102.05126953125000000000	4135.38427734375000000000	4082.56396484375000000000	4122.05126953125000000000	4148.71777343750000000000	4061.53833007812500000000	4205.12792968750000000000	4004.10253906250000000000	4136.41015625000000000000	0.00000000000000000000	10242.00000000000000000000	10225.00000000000000000000	0.00000000000000000000	0.00000000000000000000	0.00000000000000000000	2498.00000000000000000000	417.00000000000000000000	4.00000000000000000000	4.00000000000000000000	4.00000000000000000000	4.00000000000000000000	4.00000000000000000000	4.00000000000000000000	4.00000000000000000000	4.00000000000000000000	4.00000000000000000000	4.00000000000000000000	4.00000000000000000000	4.00000000000000000000	4.00000000000000000000	4.00000000000000000000	4.00000000000000000000	4.00000000000000000000
59.00000000000000000000	0.00000000000000000000	4150.25634765625000000000	3972.82031250000000000000	4152.82031250000000000000	4081.53833007812500000000	4106.15380859375000000000	4079.48706054687500000000	4108.20507812500000000000	4073.33325195312500000000	4102.56396484375000000000	4123.07666015625000000000	4064.61523437500000000000	4203.58984375000000000000	4003.58959960937500000000	4137.94873046875000000000	0.00000000000000000000	10245.00000000000000000000	10226.00000000000000000000	0.00000000000000000000	0.00000000000000000000	0.00000000000000000000	2498.00000000000000000000	425.00000000000000000000	4.00000000000000000000	4.00000000000000000000	4.00000000000000000000	4.00000000000000000000	4.00000000000000000000	4.00000000000000000000	4.00000000000000000000	4.00000000000000000000	4.00000000000000000000	4.00000000000000000000	4.00000000000000000000	4.00000000000000000000	4.00000000000000000000	4.00000000000000000000	4.00000000000000000000	4.00000000000000000000
60.00000000000000000000	0.00000000000000000000	4136.41015625000000000000	3951.28198242187500000000	4163.07666015625000000000	4063.58959960937500000000	4089.74340820312500000000	4063.58959960937500000000	4093.33325195312500000000	4050.25634765625000000000	4072.82031250000000000000	4098.97412109375000000000	4031.28198242187500000000	4178.97412109375000000000	3970.25634765625000000000	4107.69238281250000000000	0.00000000000000000000	10245.00000000000000000000	10226.00000000000000000000	0.00000000000000000000	0.00000000000000000000	0.00000000000000000000	2498.00000000000000000000	433.00000000000000000000	4.00000000000000000000	4.00000000000000000000	4.00000000000000000000	4.00000000000000000000	4.00000000000000000000	4.00000000000000000000	4.00000000000000000000	4.00000000000000000000	4.00000000000000000000	4.00000000000000000000	4.00000000000000000000	4.00000000000000000000	4.00000000000000000000	4.00000000000000000000	4.00000000000000000000	4.00000000000000000000
61.00000000000000000000	0.00000000000000000000	4149.23046875000000000000	3974.35888671875000000000	4156.41015625000000000000	4073.84594726562500000000	4117.94873046875000000000	4094.87158203125000000000	4126.66650390625000000000	4080.51269531250000000000	4110.25634765625000000000	4141.02539062500000000000	4046.66650390625000000000	4200.00000000000000000000	3984.10253906250000000000	4118.46142578125000000000	0.00000000000000000000	10246.00000000000000000000	10225.00000000000000000000	0.00000000000000000000	0.00000000000000000000	0.00000000000000000000	2498.00000000000000000000	441.00000000000000000000	4.00000000000000000000	4.00000000000000000000	4.00000000000000000000	4.00000000000000000000	4.00000000000000000000	4.00000000000000000000	4.00000000000000000000	4.00000000000000000000	4.00000000000000000000	4.00000000000000000000	4.00000000000000000000	4.00000000000000000000	4.00000000000000000000	4.00000000000000000000	4.00000000000000000000	4.00000000000000000000
62.00000000000000000000	0.00000000000000000000	4127.69238281250000000000	3948.20507812500000000000	4166.66650390625000000000	4055.38452148437500000000	4089.23071289062500000000	4069.23071289062500000000	4103.58984375000000000000	4062.05126953125000000000	4094.87158203125000000000	4124.61523437500000000000	4019.48706054687500000000	4181.02539062500000000000	3949.23071289062500000000	4094.35888671875000000000	0.00000000000000000000	10246.00000000000000000000	10225.00000000000000000000	0.00000000000000000000	0.00000000000000000000	0.00000000000000000000	2498.00000000000000000000	449.00000000000000000000	4.00000000000000000000	4.00000000000000000000	4.00000000000000000000	4.00000000000000000000	4.00000000000000000000	4.00000000000000000000	4.00000000000000000000	4.00000000000000000000	4.00000000000000000000	4.00000000000000000000	4.00000000000000000000	4.00000000000000000000	4.00000000000000000000	4.00000000000000000000	4.00000000000000000000	4.00000000000000000000
63.00000000000000000000	0.00000000000000000000	4152.30761718750000000000	3982.05126953125000000000	4168.71777343750000000000	4070.76904296875000000000	4113.33300781250000000000	4087.17944335937500000000	4114.35888671875000000000	4073.33325195312500000000	4098.46142578125000000000	4128.20507812500000000000	4041.02563476562500000000	4195.38427734375000000000	3970.76904296875000000000	4111.79492187500000000000	0.00000000000000000000	10249.00000000000000000000	10223.00000000000000000000	0.00000000000000000000	0.00000000000000000000	0.00000000000000000000	2498.00000000000000000000	457.00000000000000000000	4.00000000000000000000	4.00000000000000000000	4.00000000000000000000	4.00000000000000000000	4.00000000000000000000	4.00000000000000000000	4.00000000000000000000	4.00000000000000000000	4.00000000000000000000	4.00000000000000000000	4.00000000000000000000	4.00000000000000000000	4.00000000000000000000	4.00000000000000000000	4.00000000000000000000	4.00000000000000000000
64.00000000000000000000	0.00000000000000000000	4174.35888671875000000000	4005.12817382812500000000	4161.02539062500000000000	4083.58959960937500000000	4133.84619140625000000000	4094.87158203125000000000	4115.89746093750000000000	4075.38452148437500000000	4092.30761718750000000000	4132.30761718750000000000	4059.48706054687500000000	4201.53857421875000000000	3996.92309570312500000000	4127.17919921875000000000	1104.00000000000000000000	10249.00000000000000000000	10223.00000000000000000000	0.00000000000000000000	0.00000000000000000000	0.00000000000000000000	2498.00000000000000000000	465.00000000000000000000	4.00000000000000000000	4.00000000000000000000	4.00000000000000000000	4.00000000000000000000	4.00000000000000000000	4.00000000000000000000	4.00000000000000000000	4.00000000000000000000	4.00000000000000000000	4.00000000000000000000	4.00000000000000000000	4.00000000000000000000	4.00000000000000000000	4.00000000000000000000	4.00000000000000000000	4.00000000000000000000
65.00000000000000000000	0.00000000000000000000	4148.71777343750000000000	3965.12817382812500000000	4166.15380859375000000000	4062.56396484375000000000	4095.89721679687500000000	4055.89721679687500000000	4080.00000000000000000000	4042.05126953125000000000	4052.30761718750000000000	4097.94873046875000000000	4030.76904296875000000000	4170.76904296875000000000	3967.69213867187500000000	4100.00000000000000000000	2600.00000000000000000000	10253.00000000000000000000	10225.00000000000000000000	0.00000000000000000000	0.00000000000000000000	0.00000000000000000000	2498.00000000000000000000	473.00000000000000000000	4.00000000000000000000	4.00000000000000000000	4.00000000000000000000	4.00000000000000000000	4.00000000000000000000	4.00000000000000000000	4.00000000000000000000	4.00000000000000000000	4.00000000000000000000	4.00000000000000000000	4.00000000000000000000	4.00000000000000000000	4.00000000000000000000	4.00000000000000000000	4.00000000000000000000	4.00000000000000000000
66.00000000000000000000	0.00000000000000000000	4165.12792968750000000000	3989.74340820312500000000	4162.56396484375000000000	4088.20507812500000000000	4111.79492187500000000000	4078.97436523437500000000	4105.12792968750000000000	4090.76904296875000000000	4097.43603515625000000000	4134.87158203125000000000	4080.51269531250000000000	4216.92285156250000000000	4005.12817382812500000000	4137.94873046875000000000	2985.00000000000000000000	10253.00000000000000000000	10225.00000000000000000000	0.00000000000000000000	0.00000000000000000000	0.00000000000000000000	2498.00000000000000000000	480.00000000000000000000	4.00000000000000000000	4.00000000000000000000	4.00000000000000000000	4.00000000000000000000	4.00000000000000000000	4.00000000000000000000	4.00000000000000000000	4.00000000000000000000	4.00000000000000000000	4.00000000000000000000	4.00000000000000000000	4.00000000000000000000	4.00000000000000000000	4.00000000000000000000	4.00000000000000000000	4.00000000000000000000
67.00000000000000000000	0.00000000000000000000	4160.51269531250000000000	3971.79467773437500000000	4175.38427734375000000000	4086.15380859375000000000	4089.23071289062500000000	4065.64086914062500000000	4097.43603515625000000000	4097.43603515625000000000	4097.94873046875000000000	4139.48730468750000000000	4085.64086914062500000000	4229.74365234375000000000	4002.05126953125000000000	4142.05126953125000000000	3579.00000000000000000000	10252.00000000000000000000	10224.00000000000000000000	0.00000000000000000000	0.00000000000000000000	0.00000000000000000000	2498.00000000000000000000	489.00000000000000000000	4.00000000000000000000	4.00000000000000000000	4.00000000000000000000	4.00000000000000000000	4.00000000000000000000	4.00000000000000000000	4.00000000000000000000	4.00000000000000000000	4.00000000000000000000	4.00000000000000000000	4.00000000000000000000	4.00000000000000000000	4.00000000000000000000	4.00000000000000000000	4.00000000000000000000	4.00000000000000000000
68.00000000000000000000	0.00000000000000000000	4163.58984375000000000000	3976.41015625000000000000	4177.43603515625000000000	4080.51269531250000000000	4103.58984375000000000000	4079.48706054687500000000	4109.23046875000000000000	4095.38452148437500000000	4095.38452148437500000000	4144.10253906250000000000	4080.51269531250000000000	4224.61523437500000000000	4000.51269531250000000000	4140.51269531250000000000	3603.00000000000000000000	10252.00000000000000000000	10224.00000000000000000000	0.00000000000000000000	0.00000000000000000000	0.00000000000000000000	2498.00000000000000000000	496.00000000000000000000	4.00000000000000000000	4.00000000000000000000	4.00000000000000000000	4.00000000000000000000	4.00000000000000000000	4.00000000000000000000	4.00000000000000000000	4.00000000000000000000	4.00000000000000000000	4.00000000000000000000	4.00000000000000000000	4.00000000000000000000	4.00000000000000000000	4.00000000000000000000	4.00000000000000000000	4.00000000000000000000
69.00000000000000000000	0.00000000000000000000	4161.53857421875000000000	3988.20507812500000000000	4169.23046875000000000000	4076.41015625000000000000	4120.51269531250000000000	4096.92285156250000000000	4123.58984375000000000000	4094.87158203125000000000	4100.51269531250000000000	4149.23046875000000000000	4068.71777343750000000000	4213.33300781250000000000	3989.74340820312500000000	4129.74365234375000000000	3412.00000000000000000000	10249.00000000000000000000	10223.00000000000000000000	0.00000000000000000000	0.00000000000000000000	0.00000000000000000000	2498.00000000000000000000	504.00000000000000000000	4.00000000000000000000	4.00000000000000000000	4.00000000000000000000	4.00000000000000000000	4.00000000000000000000	4.00000000000000000000	4.00000000000000000000	4.00000000000000000000	4.00000000000000000000	4.00000000000000000000	4.00000000000000000000	4.00000000000000000000	4.00000000000000000000	4.00000000000000000000	4.00000000000000000000	4.00000000000000000000
70.00000000000000000000	0.00000000000000000000	4135.38427734375000000000	3956.41015625000000000000	4172.82031250000000000000	4056.41015625000000000000	4086.15380859375000000000	4069.23071289062500000000	4100.00000000000000000000	4060.00000000000000000000	4064.61523437500000000000	4116.41015625000000000000	4023.07690429687500000000	4180.00000000000000000000	3947.17944335937500000000	4092.30761718750000000000	3124.00000000000000000000	10249.00000000000000000000	10223.00000000000000000000	0.00000000000000000000	0.00000000000000000000	0.00000000000000000000	2498.00000000000000000000	511.00000000000000000000	4.00000000000000000000	4.00000000000000000000	4.00000000000000000000	4.00000000000000000000	4.00000000000000000000	4.00000000000000000000	4.00000000000000000000	4.00000000000000000000	4.00000000000000000000	4.00000000000000000000	4.00000000000000000000	4.00000000000000000000	4.00000000000000000000	4.00000000000000000000	4.00000000000000000000	4.00000000000000000000
71.00000000000000000000	0.00000000000000000000	4165.64111328125000000000	3995.38452148437500000000	4161.53857421875000000000	4090.76904296875000000000	4127.69238281250000000000	4102.56396484375000000000	4125.12792968750000000000	4088.20507812500000000000	4091.79467773437500000000	4142.56396484375000000000	4067.17944335937500000000	4214.35888671875000000000	4002.05126953125000000000	4133.33300781250000000000	3227.00000000000000000000	10249.00000000000000000000	10223.00000000000000000000	0.00000000000000000000	0.00000000000000000000	0.00000000000000000000	2498.00000000000000000000	520.00000000000000000000	4.00000000000000000000	4.00000000000000000000	4.00000000000000000000	4.00000000000000000000	4.00000000000000000000	4.00000000000000000000	4.00000000000000000000	4.00000000000000000000	4.00000000000000000000	4.00000000000000000000	4.00000000000000000000	4.00000000000000000000	4.00000000000000000000	4.00000000000000000000	4.00000000000000000000	4.00000000000000000000
72.00000000000000000000	0.00000000000000000000	4171.79492187500000000000	3997.94873046875000000000	4169.23046875000000000000	4100.00000000000000000000	4130.25634765625000000000	4099.48730468750000000000	4114.87158203125000000000	4083.58959960937500000000	4084.61523437500000000000	4136.41015625000000000000	4082.05126953125000000000	4219.48730468750000000000	4017.94873046875000000000	4146.66650390625000000000	3282.00000000000000000000	10249.00000000000000000000	10223.00000000000000000000	0.00000000000000000000	0.00000000000000000000	0.00000000000000000000	2498.00000000000000000000	527.00000000000000000000	4.00000000000000000000	4.00000000000000000000	4.00000000000000000000	4.00000000000000000000	4.00000000000000000000	4.00000000000000000000	4.00000000000000000000	4.00000000000000000000	4.00000000000000000000	4.00000000000000000000	4.00000000000000000000	4.00000000000000000000	4.00000000000000000000	4.00000000000000000000	4.00000000000000000000	4.00000000000000000000
73.00000000000000000000	0.00000000000000000000	4177.43603515625000000000	4008.71777343750000000000	4175.89746093750000000000	4104.10253906250000000000	4135.38427734375000000000	4105.64111328125000000000	4121.53857421875000000000	4098.46142578125000000000	4096.41015625000000000000	4145.12792968750000000000	4094.35888671875000000000	4231.79492187500000000000	4024.10253906250000000000	4153.33300781250000000000	2885.00000000000000000000	10247.00000000000000000000	10224.00000000000000000000	0.00000000000000000000	0.00000000000000000000	0.00000000000000000000	2498.00000000000000000000	536.00000000000000000000	4.00000000000000000000	4.00000000000000000000	4.00000000000000000000	4.00000000000000000000	4.00000000000000000000	4.00000000000000000000	4.00000000000000000000	4.00000000000000000000	4.00000000000000000000	4.00000000000000000000	4.00000000000000000000	4.00000000000000000000	4.00000000000000000000	4.00000000000000000000	4.00000000000000000000	4.00000000000000000000
74.00000000000000000000	0.00000000000000000000	4180.51269531250000000000	4016.41015625000000000000	4168.20507812500000000000	4107.17919921875000000000	4142.56396484375000000000	4115.89746093750000000000	4136.41015625000000000000	4129.23046875000000000000	4129.74365234375000000000	4178.97412109375000000000	4116.41015625000000000000	4256.92285156250000000000	4035.89721679687500000000	4167.69238281250000000000	3503.00000000000000000000	10247.00000000000000000000	10224.00000000000000000000	0.00000000000000000000	0.00000000000000000000	0.00000000000000000000	2498.00000000000000000000	543.00000000000000000000	4.00000000000000000000	4.00000000000000000000	4.00000000000000000000	4.00000000000000000000	4.00000000000000000000	4.00000000000000000000	4.00000000000000000000	4.00000000000000000000	4.00000000000000000000	4.00000000000000000000	4.00000000000000000000	4.00000000000000000000	4.00000000000000000000	4.00000000000000000000	4.00000000000000000000	4.00000000000000000000
75.00000000000000000000	0.00000000000000000000	4147.69238281250000000000	3973.33325195312500000000	4177.43603515625000000000	4076.41015625000000000000	4102.05126953125000000000	4082.05126953125000000000	4112.30761718750000000000	4098.46142578125000000000	4094.35888671875000000000	4152.82031250000000000000	4085.64086914062500000000	4232.82031250000000000000	3995.89721679687500000000	4141.02539062500000000000	3150.00000000000000000000	10247.00000000000000000000	10224.00000000000000000000	0.00000000000000000000	0.00000000000000000000	0.00000000000000000000	2498.00000000000000000000	552.00000000000000000000	4.00000000000000000000	4.00000000000000000000	4.00000000000000000000	4.00000000000000000000	4.00000000000000000000	4.00000000000000000000	4.00000000000000000000	4.00000000000000000000	4.00000000000000000000	4.00000000000000000000	4.00000000000000000000	4.00000000000000000000	4.00000000000000000000	4.00000000000000000000	4.00000000000000000000	4.00000000000000000000
76.00000000000000000000	0.00000000000000000000	4171.79492187500000000000	4015.89721679687500000000	4171.79492187500000000000	4094.35888671875000000000	4145.12792968750000000000	4120.00000000000000000000	4144.61523437500000000000	4113.84619140625000000000	4109.74365234375000000000	4163.58984375000000000000	4107.17919921875000000000	4246.66650390625000000000	4022.56396484375000000000	4160.00000000000000000000	3397.00000000000000000000	10247.00000000000000000000	10224.00000000000000000000	0.00000000000000000000	0.00000000000000000000	0.00000000000000000000	2498.00000000000000000000	559.00000000000000000000	4.00000000000000000000	4.00000000000000000000	4.00000000000000000000	4.00000000000000000000	4.00000000000000000000	4.00000000000000000000	4.00000000000000000000	4.00000000000000000000	4.00000000000000000000	4.00000000000000000000	4.00000000000000000000	4.00000000000000000000	4.00000000000000000000	4.00000000000000000000	4.00000000000000000000	4.00000000000000000000
77.00000000000000000000	0.00000000000000000000	4171.28173828125000000000	4018.97436523437500000000	4173.84619140625000000000	4089.23071289062500000000	4142.56396484375000000000	4114.35888671875000000000	4134.35888671875000000000	4091.79467773437500000000	4094.87158203125000000000	4148.20507812500000000000	4081.53833007812500000000	4221.02539062500000000000	4010.25634765625000000000	4139.48730468750000000000	3159.00000000000000000000	10247.00000000000000000000	10225.00000000000000000000	0.00000000000000000000	0.00000000000000000000	0.00000000000000000000	2498.00000000000000000000	568.00000000000000000000	4.00000000000000000000	4.00000000000000000000	4.00000000000000000000	4.00000000000000000000	4.00000000000000000000	4.00000000000000000000	4.00000000000000000000	4.00000000000000000000	4.00000000000000000000	4.00000000000000000000	4.00000000000000000000	4.00000000000000000000	4.00000000000000000000	4.00000000000000000000	4.00000000000000000000	4.00000000000000000000
78.00000000000000000000	0.00000000000000000000	4161.02539062500000000000	4002.05126953125000000000	4175.38427734375000000000	4082.56396484375000000000	4122.05126953125000000000	4093.84594726562500000000	4120.51269531250000000000	4077.94873046875000000000	4080.00000000000000000000	4137.43603515625000000000	4077.43579101562500000000	4213.84619140625000000000	4006.66650390625000000000	4132.82031250000000000000	3503.00000000000000000000	10247.00000000000000000000	10225.00000000000000000000	0.00000000000000000000	0.00000000000000000000	0.00000000000000000000	2498.00000000000000000000	575.00000000000000000000	4.00000000000000000000	4.00000000000000000000	4.00000000000000000000	4.00000000000000000000	4.00000000000000000000	4.00000000000000000000	4.00000000000000000000	4.00000000000000000000	4.00000000000000000000	4.00000000000000000000	4.00000000000000000000	4.00000000000000000000	4.00000000000000000000	4.00000000000000000000	4.00000000000000000000	4.00000000000000000000
79.00000000000000000000	0.00000000000000000000	4177.94873046875000000000	4016.41015625000000000000	4165.12792968750000000000	4103.58984375000000000000	4133.84619140625000000000	4104.10253906250000000000	4132.30761718750000000000	4111.28173828125000000000	4102.56396484375000000000	4155.38427734375000000000	4130.25634765625000000000	4256.41015625000000000000	4052.82031250000000000000	4173.84619140625000000000	3150.00000000000000000000	10246.00000000000000000000	10225.00000000000000000000	0.00000000000000000000	0.00000000000000000000	0.00000000000000000000	2498.00000000000000000000	583.00000000000000000000	4.00000000000000000000	4.00000000000000000000	4.00000000000000000000	4.00000000000000000000	4.00000000000000000000	4.00000000000000000000	4.00000000000000000000	4.00000000000000000000	4.00000000000000000000	4.00000000000000000000	4.00000000000000000000	4.00000000000000000000	4.00000000000000000000	4.00000000000000000000	4.00000000000000000000	4.00000000000000000000
80.00000000000000000000	0.00000000000000000000	4170.25634765625000000000	3991.28198242187500000000	4176.92285156250000000000	4092.30761718750000000000	4107.17919921875000000000	4080.00000000000000000000	4112.30761718750000000000	4094.87158203125000000000	4080.00000000000000000000	4129.74365234375000000000	4111.79492187500000000000	4244.61523437500000000000	4039.48706054687500000000	4164.61523437500000000000	3397.00000000000000000000	10246.00000000000000000000	10225.00000000000000000000	0.00000000000000000000	0.00000000000000000000	0.00000000000000000000	2498.00000000000000000000	591.00000000000000000000	4.00000000000000000000	4.00000000000000000000	4.00000000000000000000	4.00000000000000000000	4.00000000000000000000	4.00000000000000000000	4.00000000000000000000	4.00000000000000000000	4.00000000000000000000	4.00000000000000000000	4.00000000000000000000	4.00000000000000000000	4.00000000000000000000	4.00000000000000000000	4.00000000000000000000	4.00000000000000000000
81.00000000000000000000	0.00000000000000000000	4194.87158203125000000000	4022.05126953125000000000	4177.43603515625000000000	4111.28173828125000000000	4145.12792968750000000000	4108.20507812500000000000	4151.79492187500000000000	4129.74365234375000000000	4122.56396484375000000000	4165.64111328125000000000	4134.87158203125000000000	4270.25634765625000000000	4065.64086914062500000000	4182.56396484375000000000	3159.00000000000000000000	10247.00000000000000000000	10226.00000000000000000000	0.00000000000000000000	0.00000000000000000000	0.00000000000000000000	2498.00000000000000000000	599.00000000000000000000	4.00000000000000000000	4.00000000000000000000	4.00000000000000000000	4.00000000000000000000	4.00000000000000000000	4.00000000000000000000	4.00000000000000000000	4.00000000000000000000	4.00000000000000000000	4.00000000000000000000	4.00000000000000000000	4.00000000000000000000	4.00000000000000000000	4.00000000000000000000	4.00000000000000000000	4.00000000000000000000
82.00000000000000000000	0.00000000000000000000	4186.66650390625000000000	4010.76904296875000000000	4178.46142578125000000000	4102.56396484375000000000	4136.92285156250000000000	4092.30761718750000000000	4148.71777343750000000000	4129.74365234375000000000	4129.74365234375000000000	4171.79492187500000000000	4122.56396484375000000000	4264.61523437500000000000	4048.20507812500000000000	4166.15380859375000000000	3503.00000000000000000000	10247.00000000000000000000	10226.00000000000000000000	0.00000000000000000000	0.00000000000000000000	0.00000000000000000000	2498.00000000000000000000	607.00000000000000000000	4.00000000000000000000	4.00000000000000000000	4.00000000000000000000	4.00000000000000000000	4.00000000000000000000	4.00000000000000000000	4.00000000000000000000	4.00000000000000000000	4.00000000000000000000	4.00000000000000000000	4.00000000000000000000	4.00000000000000000000	4.00000000000000000000	4.00000000000000000000	4.00000000000000000000	4.00000000000000000000
83.00000000000000000000	0.00000000000000000000	4179.48730468750000000000	3998.97436523437500000000	4180.51269531250000000000	4092.82031250000000000000	4121.53857421875000000000	4078.97436523437500000000	4131.79492187500000000000	4109.23046875000000000000	4108.71777343750000000000	4149.74365234375000000000	4097.43603515625000000000	4238.97412109375000000000	4024.10253906250000000000	4143.07666015625000000000	3150.00000000000000000000	10247.00000000000000000000	10223.00000000000000000000	0.00000000000000000000	0.00000000000000000000	0.00000000000000000000	2498.00000000000000000000	615.00000000000000000000	4.00000000000000000000	4.00000000000000000000	4.00000000000000000000	4.00000000000000000000	4.00000000000000000000	4.00000000000000000000	4.00000000000000000000	4.00000000000000000000	4.00000000000000000000	4.00000000000000000000	4.00000000000000000000	4.00000000000000000000	4.00000000000000000000	4.00000000000000000000	4.00000000000000000000	4.00000000000000000000
84.00000000000000000000	0.00000000000000000000	4204.61523437500000000000	4036.41015625000000000000	4167.17919921875000000000	4118.46142578125000000000	4163.58984375000000000000	4114.35888671875000000000	4152.30761718750000000000	4124.61523437500000000000	4127.69238281250000000000	4167.17919921875000000000	4122.05126953125000000000	4247.17919921875000000000	4056.41015625000000000000	4162.05126953125000000000	3397.00000000000000000000	10247.00000000000000000000	10223.00000000000000000000	0.00000000000000000000	0.00000000000000000000	0.00000000000000000000	2498.00000000000000000000	624.00000000000000000000	4.00000000000000000000	4.00000000000000000000	4.00000000000000000000	4.00000000000000000000	4.00000000000000000000	4.00000000000000000000	4.00000000000000000000	4.00000000000000000000	4.00000000000000000000	4.00000000000000000000	4.00000000000000000000	4.00000000000000000000	4.00000000000000000000	4.00000000000000000000	4.00000000000000000000	4.00000000000000000000
85.00000000000000000000	0.00000000000000000000	4172.30761718750000000000	3998.97436523437500000000	4170.25634765625000000000	4095.38452148437500000000	4130.25634765625000000000	4080.00000000000000000000	4120.00000000000000000000	4081.53833007812500000000	4085.64086914062500000000	4130.76904296875000000000	4086.66650390625000000000	4210.25634765625000000000	4021.53833007812500000000	4128.20507812500000000000	3159.00000000000000000000	10247.00000000000000000000	10224.00000000000000000000	0.00000000000000000000	0.00000000000000000000	0.00000000000000000000	2498.00000000000000000000	632.00000000000000000000	4.00000000000000000000	4.00000000000000000000	4.00000000000000000000	4.00000000000000000000	4.00000000000000000000	4.00000000000000000000	4.00000000000000000000	4.00000000000000000000	4.00000000000000000000	4.00000000000000000000	4.00000000000000000000	4.00000000000000000000	4.00000000000000000000	4.00000000000000000000	4.00000000000000000000	4.00000000000000000000
86.00000000000000000000	0.00000000000000000000	4178.46142578125000000000	4003.07690429687500000000	4167.69238281250000000000	4098.97412109375000000000	4129.74365234375000000000	4084.61523437500000000000	4128.71777343750000000000	4101.02539062500000000000	4103.58984375000000000000	4143.07666015625000000000	4114.87158203125000000000	4235.38427734375000000000	4043.07690429687500000000	4147.69238281250000000000	3503.00000000000000000000	10247.00000000000000000000	10224.00000000000000000000	0.00000000000000000000	0.00000000000000000000	0.00000000000000000000	2498.00000000000000000000	639.00000000000000000000	4.00000000000000000000	4.00000000000000000000	4.00000000000000000000	4.00000000000000000000	4.00000000000000000000	4.00000000000000000000	4.00000000000000000000	4.00000000000000000000	4.00000000000000000000	4.00000000000000000000	4.00000000000000000000	4.00000000000000000000	4.00000000000000000000	4.00000000000000000000	4.00000000000000000000	4.00000000000000000000
87.00000000000000000000	0.00000000000000000000	4189.23046875000000000000	3998.97436523437500000000	4172.82031250000000000000	4105.12792968750000000000	4122.05126953125000000000	4077.43579101562500000000	4124.61523437500000000000	4125.12792968750000000000	4124.61523437500000000000	4158.97412109375000000000	4146.15380859375000000000	4264.10253906250000000000	4066.66650390625000000000	4173.84619140625000000000	3150.00000000000000000000	10247.00000000000000000000	10223.00000000000000000000	0.00000000000000000000	0.00000000000000000000	0.00000000000000000000	2498.00000000000000000000	647.00000000000000000000	4.00000000000000000000	4.00000000000000000000	4.00000000000000000000	4.00000000000000000000	4.00000000000000000000	4.00000000000000000000	4.00000000000000000000	4.00000000000000000000	4.00000000000000000000	4.00000000000000000000	4.00000000000000000000	4.00000000000000000000	4.00000000000000000000	4.00000000000000000000	4.00000000000000000000	4.00000000000000000000
88.00000000000000000000	0.00000000000000000000	4184.10253906250000000000	3991.79467773437500000000	4181.53857421875000000000	4100.00000000000000000000	4118.97412109375000000000	4078.97436523437500000000	4120.51269531250000000000	4118.97412109375000000000	4119.48730468750000000000	4152.82031250000000000000	4138.97412109375000000000	4257.43603515625000000000	4062.05126953125000000000	4170.76904296875000000000	3397.00000000000000000000	10247.00000000000000000000	10223.00000000000000000000	0.00000000000000000000	0.00000000000000000000	0.00000000000000000000	2498.00000000000000000000	654.00000000000000000000	4.00000000000000000000	4.00000000000000000000	4.00000000000000000000	4.00000000000000000000	4.00000000000000000000	4.00000000000000000000	4.00000000000000000000	4.00000000000000000000	4.00000000000000000000	4.00000000000000000000	4.00000000000000000000	4.00000000000000000000	4.00000000000000000000	4.00000000000000000000	4.00000000000000000000	4.00000000000000000000
89.00000000000000000000	0.00000000000000000000	4205.12792968750000000000	4037.43579101562500000000	4174.87158203125000000000	4118.97412109375000000000	4169.74365234375000000000	4141.02539062500000000000	4167.69238281250000000000	4149.74365234375000000000	4160.51269531250000000000	4190.76904296875000000000	4158.97412109375000000000	4273.84619140625000000000	4084.61523437500000000000	4185.64111328125000000000	3159.00000000000000000000	10247.00000000000000000000	10223.00000000000000000000	0.00000000000000000000	0.00000000000000000000	0.00000000000000000000	2498.00000000000000000000	661.00000000000000000000	4.00000000000000000000	4.00000000000000000000	4.00000000000000000000	4.00000000000000000000	4.00000000000000000000	4.00000000000000000000	4.00000000000000000000	4.00000000000000000000	4.00000000000000000000	4.00000000000000000000	4.00000000000000000000	4.00000000000000000000	4.00000000000000000000	4.00000000000000000000	4.00000000000000000000	4.00000000000000000000
90.00000000000000000000	0.00000000000000000000	4185.64111328125000000000	4008.20507812500000000000	4181.02539062500000000000	4092.82031250000000000000	4139.48730468750000000000	4115.38427734375000000000	4149.23046875000000000000	4121.53857421875000000000	4134.87158203125000000000	4169.74365234375000000000	4117.43603515625000000000	4237.94873046875000000000	4042.05126953125000000000	4149.74365234375000000000	3503.00000000000000000000	10247.00000000000000000000	10223.00000000000000000000	0.00000000000000000000	0.00000000000000000000	0.00000000000000000000	2498.00000000000000000000	669.00000000000000000000	4.00000000000000000000	4.00000000000000000000	4.00000000000000000000	4.00000000000000000000	4.00000000000000000000	4.00000000000000000000	4.00000000000000000000	4.00000000000000000000	4.00000000000000000000	4.00000000000000000000	4.00000000000000000000	4.00000000000000000000	4.00000000000000000000	4.00000000000000000000	4.00000000000000000000	4.00000000000000000000
91.00000000000000000000	0.00000000000000000000	4199.48730468750000000000	4021.53833007812500000000	4169.74365234375000000000	4097.43603515625000000000	4143.07666015625000000000	4107.17919921875000000000	4146.15380859375000000000	4124.61523437500000000000	4132.82031250000000000000	4166.15380859375000000000	4130.25634765625000000000	4241.53857421875000000000	4065.64086914062500000000	4165.64111328125000000000	3150.00000000000000000000	10249.00000000000000000000	10224.00000000000000000000	0.00000000000000000000	0.00000000000000000000	0.00000000000000000000	2498.00000000000000000000	676.00000000000000000000	4.00000000000000000000	4.00000000000000000000	4.00000000000000000000	4.00000000000000000000	4.00000000000000000000	4.00000000000000000000	4.00000000000000000000	4.00000000000000000000	4.00000000000000000000	4.00000000000000000000	4.00000000000000000000	4.00000000000000000000	4.00000000000000000000	4.00000000000000000000	4.00000000000000000000	4.00000000000000000000
92.00000000000000000000	0.00000000000000000000	4212.30761718750000000000	4040.51269531250000000000	4164.10253906250000000000	4112.30761718750000000000	4150.25634765625000000000	4108.71777343750000000000	4142.05126953125000000000	4123.07666015625000000000	4129.74365234375000000000	4160.51269531250000000000	4147.69238281250000000000	4251.79492187500000000000	4091.28198242187500000000	4182.56396484375000000000	3397.00000000000000000000	10249.00000000000000000000	10224.00000000000000000000	0.00000000000000000000	0.00000000000000000000	0.00000000000000000000	2498.00000000000000000000	683.00000000000000000000	4.00000000000000000000	4.00000000000000000000	4.00000000000000000000	4.00000000000000000000	4.00000000000000000000	4.00000000000000000000	4.00000000000000000000	4.00000000000000000000	4.00000000000000000000	4.00000000000000000000	4.00000000000000000000	4.00000000000000000000	4.00000000000000000000	4.00000000000000000000	4.00000000000000000000	4.00000000000000000000
93.00000000000000000000	0.00000000000000000000	4190.76904296875000000000	4011.28198242187500000000	4172.82031250000000000000	4091.79467773437500000000	4121.53857421875000000000	4088.71777343750000000000	4125.64111328125000000000	4104.61523437500000000000	4111.28173828125000000000	4138.97412109375000000000	4127.17919921875000000000	4236.92285156250000000000	4061.02563476562500000000	4157.94873046875000000000	3159.00000000000000000000	10248.00000000000000000000	10224.00000000000000000000	0.00000000000000000000	0.00000000000000000000	0.00000000000000000000	2498.00000000000000000000	692.00000000000000000000	4.00000000000000000000	4.00000000000000000000	4.00000000000000000000	4.00000000000000000000	4.00000000000000000000	4.00000000000000000000	4.00000000000000000000	4.00000000000000000000	4.00000000000000000000	4.00000000000000000000	4.00000000000000000000	4.00000000000000000000	4.00000000000000000000	4.00000000000000000000	4.00000000000000000000	4.00000000000000000000
94.00000000000000000000	0.00000000000000000000	4185.64111328125000000000	4004.10253906250000000000	4161.02539062500000000000	4083.07690429687500000000	4125.12792968750000000000	4096.41015625000000000000	4140.51269531250000000000	4141.02539062500000000000	4147.17919921875000000000	4167.17919921875000000000	4149.74365234375000000000	4254.35888671875000000000	4068.20507812500000000000	4165.12792968750000000000	3503.00000000000000000000	10248.00000000000000000000	10224.00000000000000000000	0.00000000000000000000	0.00000000000000000000	0.00000000000000000000	2498.00000000000000000000	700.00000000000000000000	4.00000000000000000000	4.00000000000000000000	4.00000000000000000000	4.00000000000000000000	4.00000000000000000000	4.00000000000000000000	4.00000000000000000000	4.00000000000000000000	4.00000000000000000000	4.00000000000000000000	4.00000000000000000000	4.00000000000000000000	4.00000000000000000000	4.00000000000000000000	4.00000000000000000000	4.00000000000000000000
95.00000000000000000000	0.00000000000000000000	4149.74365234375000000000	3958.46142578125000000000	4167.17919921875000000000	4052.82031250000000000000	4084.10253906250000000000	4061.53833007812500000000	4110.25634765625000000000	4116.41015625000000000000	4117.94873046875000000000	4141.53857421875000000000	4112.82031250000000000000	4221.53857421875000000000	4026.66650390625000000000	4128.20507812500000000000	3150.00000000000000000000	10248.00000000000000000000	10226.00000000000000000000	0.00000000000000000000	0.00000000000000000000	0.00000000000000000000	2498.00000000000000000000	708.00000000000000000000	4.00000000000000000000	4.00000000000000000000	4.00000000000000000000	4.00000000000000000000	4.00000000000000000000	4.00000000000000000000	4.00000000000000000000	4.00000000000000000000	4.00000000000000000000	4.00000000000000000000	4.00000000000000000000	4.00000000000000000000	4.00000000000000000000	4.00000000000000000000	4.00000000000000000000	4.00000000000000000000
96.00000000000000000000	0.00000000000000000000	4162.05126953125000000000	3990.76904296875000000000	4166.66650390625000000000	4069.23071289062500000000	4116.92285156250000000000	4092.82031250000000000000	4130.25634765625000000000	4110.76904296875000000000	4119.48730468750000000000	4147.17919921875000000000	4115.38427734375000000000	4218.97412109375000000000	4039.48706054687500000000	4127.69238281250000000000	3397.00000000000000000000	10248.00000000000000000000	10226.00000000000000000000	0.00000000000000000000	0.00000000000000000000	0.00000000000000000000	2498.00000000000000000000	716.00000000000000000000	4.00000000000000000000	4.00000000000000000000	4.00000000000000000000	4.00000000000000000000	4.00000000000000000000	4.00000000000000000000	4.00000000000000000000	4.00000000000000000000	4.00000000000000000000	4.00000000000000000000	4.00000000000000000000	4.00000000000000000000	4.00000000000000000000	4.00000000000000000000	4.00000000000000000000	4.00000000000000000000
97.00000000000000000000	0.00000000000000000000	4182.05126953125000000000	4025.64086914062500000000	4159.48730468750000000000	4087.69213867187500000000	4152.30761718750000000000	4122.05126953125000000000	4148.71777343750000000000	4112.82031250000000000000	4129.74365234375000000000	4161.53857421875000000000	4126.15380859375000000000	4221.53857421875000000000	4061.02563476562500000000	4134.87158203125000000000	3159.00000000000000000000	10249.00000000000000000000	10227.00000000000000000000	0.00000000000000000000	0.00000000000000000000	0.00000000000000000000	2498.00000000000000000000	725.00000000000000000000	4.00000000000000000000	4.00000000000000000000	4.00000000000000000000	4.00000000000000000000	4.00000000000000000000	4.00000000000000000000	4.00000000000000000000	4.00000000000000000000	4.00000000000000000000	4.00000000000000000000	4.00000000000000000000	4.00000000000000000000	4.00000000000000000000	4.00000000000000000000	4.00000000000000000000	4.00000000000000000000
98.00000000000000000000	0.00000000000000000000	4165.64111328125000000000	3996.92309570312500000000	4169.74365234375000000000	4073.33325195312500000000	4121.02539062500000000000	4094.87158203125000000000	4126.15380859375000000000	4088.20507812500000000000	4102.56396484375000000000	4134.87158203125000000000	4104.61523437500000000000	4198.97412109375000000000	4042.56396484375000000000	4120.00000000000000000000	3503.00000000000000000000	10249.00000000000000000000	10227.00000000000000000000	0.00000000000000000000	0.00000000000000000000	0.00000000000000000000	2498.00000000000000000000	733.00000000000000000000	4.00000000000000000000	4.00000000000000000000	4.00000000000000000000	4.00000000000000000000	4.00000000000000000000	4.00000000000000000000	4.00000000000000000000	4.00000000000000000000	4.00000000000000000000	4.00000000000000000000	4.00000000000000000000	4.00000000000000000000	4.00000000000000000000	4.00000000000000000000	4.00000000000000000000	4.00000000000000000000
99.00000000000000000000	0.00000000000000000000	4190.25634765625000000000	4023.07690429687500000000	4161.53857421875000000000	4101.02539062500000000000	4141.02539062500000000000	4113.84619140625000000000	4143.07666015625000000000	4125.12792968750000000000	4140.51269531250000000000	4160.00000000000000000000	4157.43603515625000000000	4240.00000000000000000000	4091.79467773437500000000	4168.20507812500000000000	3150.00000000000000000000	10246.00000000000000000000	10228.00000000000000000000	0.00000000000000000000	0.00000000000000000000	0.00000000000000000000	2498.00000000000000000000	741.00000000000000000000	4.00000000000000000000	4.00000000000000000000	4.00000000000000000000	4.00000000000000000000	4.00000000000000000000	4.00000000000000000000	4.00000000000000000000	4.00000000000000000000	4.00000000000000000000	4.00000000000000000000	4.00000000000000000000	4.00000000000000000000	4.00000000000000000000	4.00000000000000000000	4.00000000000000000000	4.00000000000000000000
100.00000000000000000000	0.00000000000000000000	4181.02539062500000000000	4006.15380859375000000000	4164.10253906250000000000	4094.35888671875000000000	4109.74365234375000000000	4085.64086914062500000000	4113.33300781250000000000	4110.25634765625000000000	4126.15380859375000000000	4143.58984375000000000000	4150.76904296875000000000	4235.38427734375000000000	4079.48706054687500000000	4163.58984375000000000000	3397.00000000000000000000	10246.00000000000000000000	10228.00000000000000000000	0.00000000000000000000	0.00000000000000000000	0.00000000000000000000	2498.00000000000000000000	750.00000000000000000000	4.00000000000000000000	4.00000000000000000000	4.00000000000000000000	4.00000000000000000000	4.00000000000000000000	4.00000000000000000000	4.00000000000000000000	4.00000000000000000000	4.00000000000000000000	4.00000000000000000000	4.00000000000000000000	4.00000000000000000000	4.00000000000000000000	4.00000000000000000000	4.00000000000000000000	4.00000000000000000000
101.00000000000000000000	0.00000000000000000000	4175.38427734375000000000	4007.17944335937500000000	4168.71777343750000000000	4088.71777343750000000000	4107.17919921875000000000	4090.76904296875000000000	4122.56396484375000000000	4116.41015625000000000000	4129.74365234375000000000	4146.66650390625000000000	4143.07666015625000000000	4229.74365234375000000000	4070.76904296875000000000	4153.84619140625000000000	3159.00000000000000000000	10247.00000000000000000000	10228.00000000000000000000	0.00000000000000000000	0.00000000000000000000	0.00000000000000000000	2498.00000000000000000000	758.00000000000000000000	4.00000000000000000000	4.00000000000000000000	4.00000000000000000000	4.00000000000000000000	4.00000000000000000000	4.00000000000000000000	4.00000000000000000000	4.00000000000000000000	4.00000000000000000000	4.00000000000000000000	4.00000000000000000000	4.00000000000000000000	4.00000000000000000000	4.00000000000000000000	4.00000000000000000000	4.00000000000000000000
102.00000000000000000000	0.00000000000000000000	4182.56396484375000000000	4022.05126953125000000000	4172.30761718750000000000	4089.74340820312500000000	4132.30761718750000000000	4121.02539062500000000000	4153.84619140625000000000	4145.64111328125000000000	4161.53857421875000000000	4176.92285156250000000000	4151.28173828125000000000	4240.00000000000000000000	4076.92309570312500000000	4159.48730468750000000000	3503.00000000000000000000	10247.00000000000000000000	10228.00000000000000000000	0.00000000000000000000	0.00000000000000000000	0.00000000000000000000	2498.00000000000000000000	765.00000000000000000000	4.00000000000000000000	4.00000000000000000000	4.00000000000000000000	4.00000000000000000000	4.00000000000000000000	4.00000000000000000000	4.00000000000000000000	4.00000000000000000000	4.00000000000000000000	4.00000000000000000000	4.00000000000000000000	4.00000000000000000000	4.00000000000000000000	4.00000000000000000000	4.00000000000000000000	4.00000000000000000000
103.00000000000000000000	0.00000000000000000000	4180.51269531250000000000	4014.35888671875000000000	4184.10253906250000000000	4077.94873046875000000000	4126.15380859375000000000	4116.41015625000000000000	4144.61523437500000000000	4124.61523437500000000000	4146.66650390625000000000	4164.61523437500000000000	4127.17919921875000000000	4224.61523437500000000000	4054.35888671875000000000	4143.58984375000000000000	3150.00000000000000000000	10246.00000000000000000000	10228.00000000000000000000	0.00000000000000000000	0.00000000000000000000	0.00000000000000000000	2498.00000000000000000000	774.00000000000000000000	4.00000000000000000000	4.00000000000000000000	4.00000000000000000000	4.00000000000000000000	4.00000000000000000000	4.00000000000000000000	4.00000000000000000000	4.00000000000000000000	4.00000000000000000000	4.00000000000000000000	4.00000000000000000000	4.00000000000000000000	4.00000000000000000000	4.00000000000000000000	4.00000000000000000000	4.00000000000000000000
104.00000000000000000000	0.00000000000000000000	4213.84619140625000000000	4066.66650390625000000000	4169.74365234375000000000	4108.20507812500000000000	4170.25634765625000000000	4149.74365234375000000000	4167.17919921875000000000	4138.97412109375000000000	4164.10253906250000000000	4182.05126953125000000000	4163.07666015625000000000	4248.71777343750000000000	4097.43603515625000000000	4171.79492187500000000000	3397.00000000000000000000	10246.00000000000000000000	10228.00000000000000000000	0.00000000000000000000	0.00000000000000000000	0.00000000000000000000	2498.00000000000000000000	782.00000000000000000000	4.00000000000000000000	4.00000000000000000000	4.00000000000000000000	4.00000000000000000000	4.00000000000000000000	4.00000000000000000000	4.00000000000000000000	4.00000000000000000000	4.00000000000000000000	4.00000000000000000000	4.00000000000000000000	4.00000000000000000000	4.00000000000000000000	4.00000000000000000000	4.00000000000000000000	4.00000000000000000000
104.00000000000000000000	0.00000000000000000000	4213.84619140625000000000	4066.66650390625000000000	4169.74365234375000000000	4108.20507812500000000000	4170.25634765625000000000	4149.74365234375000000000	4167.17919921875000000000	4138.97412109375000000000	4164.10253906250000000000	4182.05126953125000000000	4163.07666015625000000000	4248.71777343750000000000	4097.43603515625000000000	4171.79492187500000000000	3397.00000000000000000000	10246.00000000000000000000	10228.00000000000000000000	0.00000000000000000000	0.00000000000000000000	0.00000000000000000000	2498.00000000000000000000	791.00000000000000000000	4.00000000000000000000	4.00000000000000000000	4.00000000000000000000	4.00000000000000000000	4.00000000000000000000	4.00000000000000000000	4.00000000000000000000	4.00000000000000000000	4.00000000000000000000	4.00000000000000000000	4.00000000000000000000	4.00000000000000000000	4.00000000000000000000	4.00000000000000000000	4.00000000000000000000	4.00000000000000000000
105.00000000000000000000	0.00000000000000000000	4193.33300781250000000000	4043.58959960937500000000	4166.15380859375000000000	4092.82031250000000000000	4143.07666015625000000000	4117.94873046875000000000	4135.89746093750000000000	4103.58984375000000000000	4124.61523437500000000000	4148.20507812500000000000	4143.58984375000000000000	4222.56396484375000000000	4083.58959960937500000000	4150.76904296875000000000	3159.00000000000000000000	10245.00000000000000000000	10228.00000000000000000000	0.00000000000000000000	0.00000000000000000000	0.00000000000000000000	2498.00000000000000000000	799.00000000000000000000	4.00000000000000000000	4.00000000000000000000	4.00000000000000000000	4.00000000000000000000	4.00000000000000000000	4.00000000000000000000	4.00000000000000000000	4.00000000000000000000	4.00000000000000000000	4.00000000000000000000	4.00000000000000000000	4.00000000000000000000	4.00000000000000000000	4.00000000000000000000	4.00000000000000000000	4.00000000000000000000
106.00000000000000000000	0.00000000000000000000	4179.48730468750000000000	4023.58959960937500000000	4166.15380859375000000000	4080.51269531250000000000	4120.00000000000000000000	4103.07666015625000000000	4122.05126953125000000000	4094.35888671875000000000	4111.28173828125000000000	4134.35888671875000000000	4139.48730468750000000000	4219.48730468750000000000	4078.46142578125000000000	4149.23046875000000000000	3503.00000000000000000000	10245.00000000000000000000	10228.00000000000000000000	0.00000000000000000000	0.00000000000000000000	0.00000000000000000000	2498.00000000000000000000	807.00000000000000000000	4.00000000000000000000	4.00000000000000000000	4.00000000000000000000	4.00000000000000000000	4.00000000000000000000	4.00000000000000000000	4.00000000000000000000	4.00000000000000000000	4.00000000000000000000	4.00000000000000000000	4.00000000000000000000	4.00000000000000000000	4.00000000000000000000	4.00000000000000000000	4.00000000000000000000	4.00000000000000000000
107.00000000000000000000	0.00000000000000000000	4195.89746093750000000000	4042.56396484375000000000	4162.56396484375000000000	4100.00000000000000000000	4132.30761718750000000000	4123.07666015625000000000	4139.48730468750000000000	4133.33300781250000000000	4150.76904296875000000000	4164.61523437500000000000	4178.46142578125000000000	4258.97412109375000000000	4108.71777343750000000000	4184.10253906250000000000	3150.00000000000000000000	10243.00000000000000000000	10230.00000000000000000000	0.00000000000000000000	0.00000000000000000000	0.00000000000000000000	2498.00000000000000000000	815.00000000000000000000	4.00000000000000000000	4.00000000000000000000	4.00000000000000000000	4.00000000000000000000	4.00000000000000000000	4.00000000000000000000	4.00000000000000000000	4.00000000000000000000	4.00000000000000000000	4.00000000000000000000	4.00000000000000000000	4.00000000000000000000	4.00000000000000000000	4.00000000000000000000	4.00000000000000000000	4.00000000000000000000
108.00000000000000000000	0.00000000000000000000	4182.56396484375000000000	4019.48706054687500000000	4179.48730468750000000000	4089.23071289062500000000	4110.25634765625000000000	4107.17919921875000000000	4129.74365234375000000000	4125.12792968750000000000	4145.64111328125000000000	4155.89746093750000000000	4167.17919921875000000000	4245.64111328125000000000	4093.84594726562500000000	4170.25634765625000000000	3397.00000000000000000000	10243.00000000000000000000	10230.00000000000000000000	0.00000000000000000000	0.00000000000000000000	0.00000000000000000000	2498.00000000000000000000	822.00000000000000000000	4.00000000000000000000	4.00000000000000000000	4.00000000000000000000	4.00000000000000000000	4.00000000000000000000	4.00000000000000000000	4.00000000000000000000	4.00000000000000000000	4.00000000000000000000	4.00000000000000000000	4.00000000000000000000	4.00000000000000000000	4.00000000000000000000	4.00000000000000000000	4.00000000000000000000	4.00000000000000000000
109.00000000000000000000	0.00000000000000000000	4198.97412109375000000000	4050.76904296875000000000	4173.84619140625000000000	4101.02539062500000000000	4149.23046875000000000000	4146.15380859375000000000	4168.20507812500000000000	4149.23046875000000000000	4177.43603515625000000000	4187.69238281250000000000	4186.66650390625000000000	4253.84619140625000000000	4117.43603515625000000000	4176.41015625000000000000	3159.00000000000000000000	10244.00000000000000000000	10228.00000000000000000000	0.00000000000000000000	0.00000000000000000000	0.00000000000000000000	2498.00000000000000000000	829.00000000000000000000	4.00000000000000000000	4.00000000000000000000	4.00000000000000000000	4.00000000000000000000	4.00000000000000000000	4.00000000000000000000	4.00000000000000000000	4.00000000000000000000	4.00000000000000000000	4.00000000000000000000	4.00000000000000000000	4.00000000000000000000	4.00000000000000000000	4.00000000000000000000	4.00000000000000000000	4.00000000000000000000
110.00000000000000000000	0.00000000000000000000	4180.51269531250000000000	4036.41015625000000000000	4169.74365234375000000000	4083.58959960937500000000	4133.33300781250000000000	4131.28173828125000000000	4154.35888671875000000000	4122.56396484375000000000	4155.38427734375000000000	4174.35888671875000000000	4149.74365234375000000000	4223.07666015625000000000	4082.05126953125000000000	4141.53857421875000000000	3503.00000000000000000000	10244.00000000000000000000	10228.00000000000000000000	0.00000000000000000000	0.00000000000000000000	0.00000000000000000000	2498.00000000000000000000	837.00000000000000000000	4.00000000000000000000	4.00000000000000000000	4.00000000000000000000	4.00000000000000000000	4.00000000000000000000	4.00000000000000000000	4.00000000000000000000	4.00000000000000000000	4.00000000000000000000	4.00000000000000000000	4.00000000000000000000	4.00000000000000000000	4.00000000000000000000	4.00000000000000000000	4.00000000000000000000	4.00000000000000000000
111.00000000000000000000	0.00000000000000000000	4174.35888671875000000000	4026.15380859375000000000	4168.20507812500000000000	4077.94873046875000000000	4115.38427734375000000000	4109.74365234375000000000	4131.28173828125000000000	4103.58984375000000000000	4133.84619140625000000000	4151.79492187500000000000	4134.35888671875000000000	4209.74365234375000000000	4070.25634765625000000000	4134.87158203125000000000	3150.00000000000000000000	10246.00000000000000000000	10229.00000000000000000000	0.00000000000000000000	0.00000000000000000000	0.00000000000000000000	2498.00000000000000000000	844.00000000000000000000	4.00000000000000000000	4.00000000000000000000	4.00000000000000000000	4.00000000000000000000	4.00000000000000000000	4.00000000000000000000	4.00000000000000000000	4.00000000000000000000	4.00000000000000000000	4.00000000000000000000	4.00000000000000000000	4.00000000000000000000	4.00000000000000000000	4.00000000000000000000	4.00000000000000000000	4.00000000000000000000
112.00000000000000000000	0.00000000000000000000	4202.56396484375000000000	4058.46142578125000000000	4157.94873046875000000000	4103.07666015625000000000	4143.07666015625000000000	4129.74365234375000000000	4138.46142578125000000000	4126.66650390625000000000	4153.84619140625000000000	4163.07666015625000000000	4181.53857421875000000000	4242.05126953125000000000	4122.56396484375000000000	4172.82031250000000000000	3397.00000000000000000000	10246.00000000000000000000	10229.00000000000000000000	0.00000000000000000000	0.00000000000000000000	0.00000000000000000000	2498.00000000000000000000	851.00000000000000000000	4.00000000000000000000	4.00000000000000000000	4.00000000000000000000	4.00000000000000000000	4.00000000000000000000	4.00000000000000000000	4.00000000000000000000	4.00000000000000000000	4.00000000000000000000	4.00000000000000000000	4.00000000000000000000	4.00000000000000000000	4.00000000000000000000	4.00000000000000000000	4.00000000000000000000	4.00000000000000000000
113.00000000000000000000	0.00000000000000000000	4188.20507812500000000000	4047.17944335937500000000	4167.69238281250000000000	4087.17944335937500000000	4124.10253906250000000000	4116.92285156250000000000	4123.58984375000000000000	4106.66650390625000000000	4133.33300781250000000000	4140.00000000000000000000	4165.64111328125000000000	4225.12792968750000000000	4106.66650390625000000000	4151.79492187500000000000	3159.00000000000000000000	10246.00000000000000000000	10229.00000000000000000000	0.00000000000000000000	0.00000000000000000000	0.00000000000000000000	2498.00000000000000000000	859.00000000000000000000	4.00000000000000000000	4.00000000000000000000	4.00000000000000000000	4.00000000000000000000	4.00000000000000000000	4.00000000000000000000	4.00000000000000000000	4.00000000000000000000	4.00000000000000000000	4.00000000000000000000	4.00000000000000000000	4.00000000000000000000	4.00000000000000000000	4.00000000000000000000	4.00000000000000000000	4.00000000000000000000
114.00000000000000000000	0.00000000000000000000	4200.51269531250000000000	4081.02563476562500000000	4166.66650390625000000000	4095.89721679687500000000	4154.35888671875000000000	4154.35888671875000000000	4165.12792968750000000000	4154.35888671875000000000	4188.71777343750000000000	4186.66650390625000000000	4196.41015625000000000000	4255.38427734375000000000	4132.82031250000000000000	4174.87158203125000000000	3503.00000000000000000000	10246.00000000000000000000	10229.00000000000000000000	0.00000000000000000000	0.00000000000000000000	0.00000000000000000000	2498.00000000000000000000	866.00000000000000000000	4.00000000000000000000	4.00000000000000000000	4.00000000000000000000	4.00000000000000000000	4.00000000000000000000	4.00000000000000000000	4.00000000000000000000	4.00000000000000000000	4.00000000000000000000	4.00000000000000000000	4.00000000000000000000	4.00000000000000000000	4.00000000000000000000	4.00000000000000000000	4.00000000000000000000	4.00000000000000000000
115.00000000000000000000	0.00000000000000000000	4188.71777343750000000000	4061.53833007812500000000	4172.30761718750000000000	4080.00000000000000000000	4139.48730468750000000000	4147.17919921875000000000	4164.10253906250000000000	4172.82031250000000000000	4206.66650390625000000000	4204.61523437500000000000	4205.12792968750000000000	4263.07666015625000000000	4135.38427734375000000000	4180.00000000000000000000	3150.00000000000000000000	10246.00000000000000000000	10228.00000000000000000000	0.00000000000000000000	0.00000000000000000000	0.00000000000000000000	2498.00000000000000000000	873.00000000000000000000	4.00000000000000000000	4.00000000000000000000	4.00000000000000000000	4.00000000000000000000	4.00000000000000000000	4.00000000000000000000	4.00000000000000000000	4.00000000000000000000	4.00000000000000000000	4.00000000000000000000	4.00000000000000000000	4.00000000000000000000	4.00000000000000000000	4.00000000000000000000	4.00000000000000000000	4.00000000000000000000
116.00000000000000000000	0.00000000000000000000	4174.35888671875000000000	4046.15380859375000000000	4175.38427734375000000000	4060.00000000000000000000	4127.17919921875000000000	4136.92285156250000000000	4151.79492187500000000000	4146.66650390625000000000	4174.35888671875000000000	4181.02539062500000000000	4191.28173828125000000000	4241.02539062500000000000	4118.97412109375000000000	4160.00000000000000000000	3397.00000000000000000000	10246.00000000000000000000	10228.00000000000000000000	0.00000000000000000000	0.00000000000000000000	0.00000000000000000000	2498.00000000000000000000	881.00000000000000000000	4.00000000000000000000	4.00000000000000000000	4.00000000000000000000	4.00000000000000000000	4.00000000000000000000	4.00000000000000000000	4.00000000000000000000	4.00000000000000000000	4.00000000000000000000	4.00000000000000000000	4.00000000000000000000	4.00000000000000000000	4.00000000000000000000	4.00000000000000000000	4.00000000000000000000	4.00000000000000000000
117.00000000000000000000	0.00000000000000000000	4193.33300781250000000000	4088.71777343750000000000	4159.48730468750000000000	4072.30761718750000000000	4168.71777343750000000000	4167.69238281250000000000	4173.33300781250000000000	4140.00000000000000000000	4175.38427734375000000000	4187.69238281250000000000	4191.28173828125000000000	4235.89746093750000000000	4130.25634765625000000000	4160.00000000000000000000	3159.00000000000000000000	10249.00000000000000000000	10228.00000000000000000000	0.00000000000000000000	0.00000000000000000000	0.00000000000000000000	2498.00000000000000000000	888.00000000000000000000	4.00000000000000000000	4.00000000000000000000	4.00000000000000000000	4.00000000000000000000	4.00000000000000000000	4.00000000000000000000	4.00000000000000000000	4.00000000000000000000	4.00000000000000000000	4.00000000000000000000	4.00000000000000000000	4.00000000000000000000	4.00000000000000000000	4.00000000000000000000	4.00000000000000000000	4.00000000000000000000
118.00000000000000000000	0.00000000000000000000	4165.64111328125000000000	4051.79467773437500000000	4167.69238281250000000000	4048.71777343750000000000	4131.28173828125000000000	4132.82031250000000000000	4137.43603515625000000000	4094.87158203125000000000	4132.30761718750000000000	4148.20507812500000000000	4135.89746093750000000000	4192.82031250000000000000	4088.71777343750000000000	4122.05126953125000000000	3503.00000000000000000000	10249.00000000000000000000	10228.00000000000000000000	0.00000000000000000000	0.00000000000000000000	0.00000000000000000000	2498.00000000000000000000	895.00000000000000000000	4.00000000000000000000	4.00000000000000000000	4.00000000000000000000	4.00000000000000000000	4.00000000000000000000	4.00000000000000000000	4.00000000000000000000	4.00000000000000000000	4.00000000000000000000	4.00000000000000000000	4.00000000000000000000	4.00000000000000000000	4.00000000000000000000	4.00000000000000000000	4.00000000000000000000	4.00000000000000000000
119.00000000000000000000	0.00000000000000000000	4178.97412109375000000000	4065.64086914062500000000	4167.69238281250000000000	4067.69213867187500000000	4142.05126953125000000000	4145.12792968750000000000	4147.17919921875000000000	4122.05126953125000000000	4153.84619140625000000000	4159.48730468750000000000	4179.48730468750000000000	4223.07666015625000000000	4130.25634765625000000000	4153.84619140625000000000	3150.00000000000000000000	10250.00000000000000000000	10229.00000000000000000000	0.00000000000000000000	0.00000000000000000000	0.00000000000000000000	2498.00000000000000000000	903.00000000000000000000	4.00000000000000000000	4.00000000000000000000	4.00000000000000000000	4.00000000000000000000	4.00000000000000000000	4.00000000000000000000	4.00000000000000000000	4.00000000000000000000	4.00000000000000000000	4.00000000000000000000	4.00000000000000000000	4.00000000000000000000	4.00000000000000000000	4.00000000000000000000	4.00000000000000000000	4.00000000000000000000
120.00000000000000000000	0.00000000000000000000	4190.76904296875000000000	4077.94873046875000000000	4164.61523437500000000000	4080.51269531250000000000	4142.56396484375000000000	4140.00000000000000000000	4144.61523437500000000000	4138.46142578125000000000	4165.64111328125000000000	4167.17919921875000000000	4212.82031250000000000000	4244.61523437500000000000	4160.00000000000000000000	4176.41015625000000000000	3397.00000000000000000000	10250.00000000000000000000	10229.00000000000000000000	0.00000000000000000000	0.00000000000000000000	0.00000000000000000000	2498.00000000000000000000	911.00000000000000000000	4.00000000000000000000	4.00000000000000000000	4.00000000000000000000	4.00000000000000000000	4.00000000000000000000	4.00000000000000000000	4.00000000000000000000	4.00000000000000000000	4.00000000000000000000	4.00000000000000000000	4.00000000000000000000	4.00000000000000000000	4.00000000000000000000	4.00000000000000000000	4.00000000000000000000	4.00000000000000000000
121.00000000000000000000	0.00000000000000000000	4174.87158203125000000000	4063.07690429687500000000	4167.17919921875000000000	4065.12817382812500000000	4116.92285156250000000000	4123.58984375000000000000	4130.76904296875000000000	4120.51269531250000000000	4149.23046875000000000000	4153.33300781250000000000	4176.92285156250000000000	4220.51269531250000000000	4128.71777343750000000000	4148.71777343750000000000	3159.00000000000000000000	10249.00000000000000000000	10228.00000000000000000000	0.00000000000000000000	0.00000000000000000000	0.00000000000000000000	2498.00000000000000000000	919.00000000000000000000	4.00000000000000000000	4.00000000000000000000	4.00000000000000000000	4.00000000000000000000	4.00000000000000000000	4.00000000000000000000	4.00000000000000000000	4.00000000000000000000	4.00000000000000000000	4.00000000000000000000	4.00000000000000000000	4.00000000000000000000	4.00000000000000000000	4.00000000000000000000	4.00000000000000000000	4.00000000000000000000
122.00000000000000000000	0.00000000000000000000	4193.33300781250000000000	4093.84594726562500000000	4164.61523437500000000000	4082.56396484375000000000	4148.20507812500000000000	4164.10253906250000000000	4168.71777343750000000000	4158.46142578125000000000	4194.87158203125000000000	4194.87158203125000000000	4195.89746093750000000000	4242.05126953125000000000	4143.07666015625000000000	4161.02539062500000000000	3503.00000000000000000000	10249.00000000000000000000	10228.00000000000000000000	0.00000000000000000000	0.00000000000000000000	0.00000000000000000000	2498.00000000000000000000	927.00000000000000000000	4.00000000000000000000	4.00000000000000000000	4.00000000000000000000	4.00000000000000000000	4.00000000000000000000	4.00000000000000000000	4.00000000000000000000	4.00000000000000000000	4.00000000000000000000	4.00000000000000000000	4.00000000000000000000	4.00000000000000000000	4.00000000000000000000	4.00000000000000000000	4.00000000000000000000	4.00000000000000000000
123.00000000000000000000	0.00000000000000000000	4187.69238281250000000000	4075.38452148437500000000	4181.02539062500000000000	4069.23071289062500000000	4129.23046875000000000000	4145.12792968750000000000	4154.87158203125000000000	4144.61523437500000000000	4181.02539062500000000000	4185.12792968750000000000	4178.97412109375000000000	4230.76904296875000000000	4125.64111328125000000000	4147.17919921875000000000	3150.00000000000000000000	10249.00000000000000000000	10227.00000000000000000000	0.00000000000000000000	0.00000000000000000000	0.00000000000000000000	2498.00000000000000000000	936.00000000000000000000	4.00000000000000000000	4.00000000000000000000	4.00000000000000000000	4.00000000000000000000	4.00000000000000000000	4.00000000000000000000	4.00000000000000000000	4.00000000000000000000	4.00000000000000000000	4.00000000000000000000	4.00000000000000000000	4.00000000000000000000	4.00000000000000000000	4.00000000000000000000	4.00000000000000000000	4.00000000000000000000
124.00000000000000000000	0.00000000000000000000	4205.12792968750000000000	4101.02539062500000000000	4171.79492187500000000000	4081.53833007812500000000	4150.76904296875000000000	4154.35888671875000000000	4158.46142578125000000000	4137.43603515625000000000	4172.30761718750000000000	4181.02539062500000000000	4182.05126953125000000000	4233.84619140625000000000	4150.25634765625000000000	4158.97412109375000000000	3397.00000000000000000000	10249.00000000000000000000	10227.00000000000000000000	0.00000000000000000000	0.00000000000000000000	0.00000000000000000000	2498.00000000000000000000	944.00000000000000000000	4.00000000000000000000	4.00000000000000000000	4.00000000000000000000	4.00000000000000000000	4.00000000000000000000	4.00000000000000000000	4.00000000000000000000	4.00000000000000000000	4.00000000000000000000	4.00000000000000000000	4.00000000000000000000	4.00000000000000000000	4.00000000000000000000	4.00000000000000000000	4.00000000000000000000	4.00000000000000000000
125.00000000000000000000	0.00000000000000000000	4208.71777343750000000000	4115.89746093750000000000	4161.02539062500000000000	4091.79467773437500000000	4163.58984375000000000000	4161.02539062500000000000	4153.33300781250000000000	4123.58984375000000000000	4158.46142578125000000000	4166.66650390625000000000	4175.89746093750000000000	4225.64111328125000000000	4155.38427734375000000000	4155.38427734375000000000	3159.00000000000000000000	10248.00000000000000000000	10224.00000000000000000000	0.00000000000000000000	0.00000000000000000000	0.00000000000000000000	2498.00000000000000000000	953.00000000000000000000	4.00000000000000000000	4.00000000000000000000	4.00000000000000000000	4.00000000000000000000	4.00000000000000000000	4.00000000000000000000	4.00000000000000000000	4.00000000000000000000	4.00000000000000000000	4.00000000000000000000	4.00000000000000000000	4.00000000000000000000	4.00000000000000000000	4.00000000000000000000	4.00000000000000000000	4.00000000000000000000
126.00000000000000000000	0.00000000000000000000	4184.10253906250000000000	4083.07690429687500000000	4169.23046875000000000000	4069.23071289062500000000	4133.84619140625000000000	4141.53857421875000000000	4135.38427734375000000000	4108.71777343750000000000	4139.48730468750000000000	4145.12792968750000000000	4161.53857421875000000000	4207.69238281250000000000	4129.74365234375000000000	4130.76904296875000000000	3503.00000000000000000000	10248.00000000000000000000	10224.00000000000000000000	0.00000000000000000000	0.00000000000000000000	0.00000000000000000000	2498.00000000000000000000	961.00000000000000000000	4.00000000000000000000	4.00000000000000000000	4.00000000000000000000	4.00000000000000000000	4.00000000000000000000	4.00000000000000000000	4.00000000000000000000	4.00000000000000000000	4.00000000000000000000	4.00000000000000000000	4.00000000000000000000	4.00000000000000000000	4.00000000000000000000	4.00000000000000000000	4.00000000000000000000	4.00000000000000000000
127.00000000000000000000	0.00000000000000000000	4188.20507812500000000000	4086.15380859375000000000	4160.51269531250000000000	4073.84594726562500000000	4142.56396484375000000000	4156.92285156250000000000	4154.87158203125000000000	4154.35888671875000000000	4185.12792968750000000000	4183.58984375000000000000	4205.64111328125000000000	4241.53857421875000000000	4162.05126953125000000000	4157.43603515625000000000	51.00000000000000000000	10248.00000000000000000000	10224.00000000000000000000	0.00000000000000000000	0.00000000000000000000	0.00000000000000000000	2498.00000000000000000000	969.00000000000000000000	4.00000000000000000000	4.00000000000000000000	4.00000000000000000000	4.00000000000000000000	4.00000000000000000000	4.00000000000000000000	4.00000000000000000000	4.00000000000000000000	4.00000000000000000000	4.00000000000000000000	4.00000000000000000000	4.00000000000000000000	4.00000000000000000000	4.00000000000000000000	4.00000000000000000000	4.00000000000000000000
0.00000000000000000000	0.00000000000000000000	4160.00000000000000000000	4047.17944335937500000000	4167.69238281250000000000	4060.00000000000000000000	4108.71777343750000000000	4124.61523437500000000000	4128.20507812500000000000	4140.51269531250000000000	4170.76904296875000000000	4167.17919921875000000000	4184.61523437500000000000	4225.64111328125000000000	4136.41015625000000000000	4140.00000000000000000000	1125.00000000000000000000	10248.00000000000000000000	10224.00000000000000000000	0.00000000000000000000	0.00000000000000000000	0.00000000000000000000	2498.00000000000000000000	978.00000000000000000000	4.00000000000000000000	4.00000000000000000000	4.00000000000000000000	4.00000000000000000000	4.00000000000000000000	4.00000000000000000000	4.00000000000000000000	4.00000000000000000000	4.00000000000000000000	4.00000000000000000000	4.00000000000000000000	4.00000000000000000000	4.00000000000000000000	4.00000000000000000000	4.00000000000000000000	4.00000000000000000000
1.00000000000000000000	0.00000000000000000000	4168.20507812500000000000	4068.71777343750000000000	4171.28173828125000000000	4073.84594726562500000000	4135.89746093750000000000	4147.69238281250000000000	4147.17919921875000000000	4146.66650390625000000000	4177.94873046875000000000	4175.38427734375000000000	4189.23046875000000000000	4230.76904296875000000000	4143.58984375000000000000	4145.12792968750000000000	2552.00000000000000000000	10244.00000000000000000000	10223.00000000000000000000	0.00000000000000000000	0.00000000000000000000	0.00000000000000000000	2498.00000000000000000000	986.00000000000000000000	4.00000000000000000000	4.00000000000000000000	4.00000000000000000000	4.00000000000000000000	4.00000000000000000000	4.00000000000000000000	4.00000000000000000000	4.00000000000000000000	4.00000000000000000000	4.00000000000000000000	4.00000000000000000000	4.00000000000000000000	4.00000000000000000000	4.00000000000000000000	4.00000000000000000000	4.00000000000000000000
2.00000000000000000000	0.00000000000000000000	4191.28173828125000000000	4104.10253906250000000000	4169.74365234375000000000	4087.69213867187500000000	4162.05126953125000000000	4177.43603515625000000000	4169.74365234375000000000	4150.25634765625000000000	4186.66650390625000000000	4194.87158203125000000000	4192.30761718750000000000	4233.84619140625000000000	4155.89746093750000000000	4149.74365234375000000000	2910.00000000000000000000	10244.00000000000000000000	10223.00000000000000000000	0.00000000000000000000	0.00000000000000000000	0.00000000000000000000	2498.00000000000000000000	994.00000000000000000000	4.00000000000000000000	4.00000000000000000000	4.00000000000000000000	4.00000000000000000000	4.00000000000000000000	4.00000000000000000000	4.00000000000000000000	4.00000000000000000000	4.00000000000000000000	4.00000000000000000000	4.00000000000000000000	4.00000000000000000000	4.00000000000000000000	4.00000000000000000000	4.00000000000000000000	4.00000000000000000000
3.00000000000000000000	0.00000000000000000000	4184.61523437500000000000	4090.25634765625000000000	4175.89746093750000000000	4076.41015625000000000000	4134.35888671875000000000	4153.84619140625000000000	4150.25634765625000000000	4115.38427734375000000000	4155.89746093750000000000	4169.74365234375000000000	4159.48730468750000000000	4205.64111328125000000000	4131.79492187500000000000	4128.71777343750000000000	3480.00000000000000000000	10242.00000000000000000000	10223.00000000000000000000	0.00000000000000000000	0.00000000000000000000	0.00000000000000000000	2499.00000000000000000000	3.00000000000000000000	4.00000000000000000000	4.00000000000000000000	4.00000000000000000000	4.00000000000000000000	4.00000000000000000000	4.00000000000000000000	4.00000000000000000000	4.00000000000000000000	4.00000000000000000000	4.00000000000000000000	4.00000000000000000000	4.00000000000000000000	4.00000000000000000000	4.00000000000000000000	4.00000000000000000000	4.00000000000000000000
4.00000000000000000000	0.00000000000000000000	4198.97412109375000000000	4110.25634765625000000000	4160.51269531250000000000	4096.41015625000000000000	4147.17919921875000000000	4160.00000000000000000000	4152.82031250000000000000	4130.76904296875000000000	4171.28173828125000000000	4176.41015625000000000000	4187.69238281250000000000	4225.64111328125000000000	4169.74365234375000000000	4158.46142578125000000000	3538.00000000000000000000	10242.00000000000000000000	10223.00000000000000000000	0.00000000000000000000	0.00000000000000000000	0.00000000000000000000	2499.00000000000000000000	11.00000000000000000000	4.00000000000000000000	4.00000000000000000000	4.00000000000000000000	4.00000000000000000000	4.00000000000000000000	4.00000000000000000000	4.00000000000000000000	4.00000000000000000000	4.00000000000000000000	4.00000000000000000000	4.00000000000000000000	4.00000000000000000000	4.00000000000000000000	4.00000000000000000000	4.00000000000000000000	4.00000000000000000000
5.00000000000000000000	0.00000000000000000000	4176.41015625000000000000	4075.38452148437500000000	4162.05126953125000000000	4079.48706054687500000000	4104.61523437500000000000	4120.51269531250000000000	4107.69238281250000000000	4099.48730468750000000000	4131.79492187500000000000	4136.92285156250000000000	4159.48730468750000000000	4197.43603515625000000000	4149.74365234375000000000	4139.48730468750000000000	3366.00000000000000000000	10241.00000000000000000000	10222.00000000000000000000	0.00000000000000000000	0.00000000000000000000	0.00000000000000000000	2499.00000000000000000000	19.00000000000000000000	4.00000000000000000000	4.00000000000000000000	4.00000000000000000000	4.00000000000000000000	4.00000000000000000000	4.00000000000000000000	4.00000000000000000000	4.00000000000000000000	4.00000000000000000000	4.00000000000000000000	4.00000000000000000000	4.00000000000000000000	4.00000000000000000000	4.00000000000000000000	4.00000000000000000000	4.00000000000000000000
6.00000000000000000000	0.00000000000000000000	4175.38427734375000000000	4077.43579101562500000000	4166.66650390625000000000	4081.02563476562500000000	4105.64111328125000000000	4128.71777343750000000000	4119.48730468750000000000	4109.74365234375000000000	4134.35888671875000000000	4141.02539062500000000000	4160.51269531250000000000	4201.53857421875000000000	4143.58984375000000000000	4138.46142578125000000000	3191.00000000000000000000	10241.00000000000000000000	10222.00000000000000000000	0.00000000000000000000	0.00000000000000000000	0.00000000000000000000	2499.00000000000000000000	28.00000000000000000000	4.00000000000000000000	4.00000000000000000000	4.00000000000000000000	4.00000000000000000000	4.00000000000000000000	4.00000000000000000000	4.00000000000000000000	4.00000000000000000000	4.00000000000000000000	4.00000000000000000000	4.00000000000000000000	4.00000000000000000000	4.00000000000000000000	4.00000000000000000000	4.00000000000000000000	4.00000000000000000000
7.00000000000000000000	0.00000000000000000000	4172.30761718750000000000	4083.58959960937500000000	4164.10253906250000000000	4085.12817382812500000000	4113.84619140625000000000	4144.10253906250000000000	4144.10253906250000000000	4142.05126953125000000000	4167.17919921875000000000	4170.76904296875000000000	4178.46142578125000000000	4223.07666015625000000000	4142.05126953125000000000	4144.61523437500000000000	3254.00000000000000000000	10243.00000000000000000000	10224.00000000000000000000	0.00000000000000000000	0.00000000000000000000	0.00000000000000000000	2499.00000000000000000000	36.00000000000000000000	4.00000000000000000000	4.00000000000000000000	4.00000000000000000000	4.00000000000000000000	4.00000000000000000000	4.00000000000000000000	4.00000000000000000000	4.00000000000000000000	4.00000000000000000000	4.00000000000000000000	4.00000000000000000000	4.00000000000000000000	4.00000000000000000000	4.00000000000000000000	4.00000000000000000000	4.00000000000000000000
8.00000000000000000000	0.00000000000000000000	4139.48730468750000000000	4044.10253906250000000000	4173.84619140625000000000	4053.33325195312500000000	4071.79467773437500000000	4109.23046875000000000000	4112.82031250000000000000	4111.79492187500000000000	4139.48730468750000000000	4143.07666015625000000000	4138.97412109375000000000	4186.66650390625000000000	4100.51269531250000000000	4107.17919921875000000000	3362.00000000000000000000	10243.00000000000000000000	10224.00000000000000000000	0.00000000000000000000	0.00000000000000000000	0.00000000000000000000	2499.00000000000000000000	45.00000000000000000000	4.00000000000000000000	4.00000000000000000000	4.00000000000000000000	4.00000000000000000000	4.00000000000000000000	4.00000000000000000000	4.00000000000000000000	4.00000000000000000000	4.00000000000000000000	4.00000000000000000000	4.00000000000000000000	4.00000000000000000000	4.00000000000000000000	4.00000000000000000000	4.00000000000000000000	4.00000000000000000000
9.00000000000000000000	0.00000000000000000000	4175.38427734375000000000	4097.94873046875000000000	4167.17919921875000000000	4081.53833007812500000000	4123.58984375000000000000	4154.35888671875000000000	4146.66650390625000000000	4133.84619140625000000000	4167.17919921875000000000	4172.30761718750000000000	4172.30761718750000000000	4204.61523437500000000000	4146.15380859375000000000	4134.87158203125000000000	2965.00000000000000000000	10246.00000000000000000000	10228.00000000000000000000	0.00000000000000000000	0.00000000000000000000	0.00000000000000000000	2499.00000000000000000000	53.00000000000000000000	4.00000000000000000000	4.00000000000000000000	4.00000000000000000000	4.00000000000000000000	4.00000000000000000000	4.00000000000000000000	4.00000000000000000000	4.00000000000000000000	4.00000000000000000000	4.00000000000000000000	4.00000000000000000000	4.00000000000000000000	4.00000000000000000000	4.00000000000000000000	4.00000000000000000000	4.00000000000000000000
10.00000000000000000000	0.00000000000000000000	4177.43603515625000000000	4103.07666015625000000000	4166.66650390625000000000	4086.15380859375000000000	4129.23046875000000000000	4156.92285156250000000000	4145.64111328125000000000	4117.94873046875000000000	4151.28173828125000000000	4166.15380859375000000000	4164.10253906250000000000	4195.89746093750000000000	4142.05126953125000000000	4127.69238281250000000000	3458.00000000000000000000	10246.00000000000000000000	10228.00000000000000000000	0.00000000000000000000	0.00000000000000000000	0.00000000000000000000	2499.00000000000000000000	61.00000000000000000000	4.00000000000000000000	4.00000000000000000000	4.00000000000000000000	4.00000000000000000000	4.00000000000000000000	4.00000000000000000000	4.00000000000000000000	4.00000000000000000000	4.00000000000000000000	4.00000000000000000000	4.00000000000000000000	4.00000000000000000000	4.00000000000000000000	4.00000000000000000000	4.00000000000000000000	4.00000000000000000000
11.00000000000000000000	0.00000000000000000000	4163.07666015625000000000	4082.56396484375000000000	4162.56396484375000000000	4077.43579101562500000000	4112.30761718750000000000	4144.61523437500000000000	4133.84619140625000000000	4106.66650390625000000000	4134.35888671875000000000	4148.20507812500000000000	4154.87158203125000000000	4186.66650390625000000000	4133.84619140625000000000	4117.94873046875000000000	3099.00000000000000000000	10246.00000000000000000000	10228.00000000000000000000	0.00000000000000000000	0.00000000000000000000	0.00000000000000000000	2499.00000000000000000000	70.00000000000000000000	4.00000000000000000000	4.00000000000000000000	4.00000000000000000000	4.00000000000000000000	4.00000000000000000000	4.00000000000000000000	4.00000000000000000000	4.00000000000000000000	4.00000000000000000000	4.00000000000000000000	4.00000000000000000000	4.00000000000000000000	4.00000000000000000000	4.00000000000000000000	4.00000000000000000000	4.00000000000000000000
12.00000000000000000000	0.00000000000000000000	4162.05126953125000000000	4077.94873046875000000000	4150.25634765625000000000	4082.56396484375000000000	4113.84619140625000000000	4145.64111328125000000000	4130.76904296875000000000	4126.15380859375000000000	4150.76904296875000000000	4152.82031250000000000000	4183.07666015625000000000	4204.61523437500000000000	4163.07666015625000000000	4137.43603515625000000000	3412.00000000000000000000	10246.00000000000000000000	10228.00000000000000000000	0.00000000000000000000	0.00000000000000000000	0.00000000000000000000	2499.00000000000000000000	78.00000000000000000000	4.00000000000000000000	4.00000000000000000000	4.00000000000000000000	4.00000000000000000000	4.00000000000000000000	4.00000000000000000000	4.00000000000000000000	4.00000000000000000000	4.00000000000000000000	4.00000000000000000000	4.00000000000000000000	4.00000000000000000000	4.00000000000000000000	4.00000000000000000000	4.00000000000000000000	4.00000000000000000000
13.00000000000000000000	0.00000000000000000000	4135.38427734375000000000	4043.07690429687500000000	4160.51269531250000000000	4061.02563476562500000000	4078.97436523437500000000	4108.71777343750000000000	4100.00000000000000000000	4100.51269531250000000000	4122.56396484375000000000	4124.61523437500000000000	4156.92285156250000000000	4186.15380859375000000000	4137.43603515625000000000	4113.84619140625000000000	3143.00000000000000000000	10247.00000000000000000000	10231.00000000000000000000	0.00000000000000000000	0.00000000000000000000	0.00000000000000000000	2499.00000000000000000000	86.00000000000000000000	4.00000000000000000000	4.00000000000000000000	4.00000000000000000000	4.00000000000000000000	4.00000000000000000000	4.00000000000000000000	4.00000000000000000000	4.00000000000000000000	4.00000000000000000000	4.00000000000000000000	4.00000000000000000000	4.00000000000000000000	4.00000000000000000000	4.00000000000000000000	4.00000000000000000000	4.00000000000000000000
14.00000000000000000000	0.00000000000000000000	4162.56396484375000000000	4089.23071289062500000000	4163.58984375000000000000	4082.56396484375000000000	4120.00000000000000000000	4146.15380859375000000000	4139.48730468750000000000	4134.35888671875000000000	4162.56396484375000000000	4164.10253906250000000000	4173.84619140625000000000	4210.25634765625000000000	4161.02539062500000000000	4130.76904296875000000000	3458.00000000000000000000	10247.00000000000000000000	10231.00000000000000000000	0.00000000000000000000	0.00000000000000000000	0.00000000000000000000	2499.00000000000000000000	95.00000000000000000000	4.00000000000000000000	4.00000000000000000000	4.00000000000000000000	4.00000000000000000000	4.00000000000000000000	4.00000000000000000000	4.00000000000000000000	4.00000000000000000000	4.00000000000000000000	4.00000000000000000000	4.00000000000000000000	4.00000000000000000000	4.00000000000000000000	4.00000000000000000000	4.00000000000000000000	4.00000000000000000000
15.00000000000000000000	0.00000000000000000000	4174.35888671875000000000	4102.05126953125000000000	4176.92285156250000000000	4086.66650390625000000000	4134.35888671875000000000	4160.51269531250000000000	4152.30761718750000000000	4146.66650390625000000000	4177.94873046875000000000	4179.48730468750000000000	4158.97412109375000000000	4207.17919921875000000000	4155.89746093750000000000	4126.15380859375000000000	3099.00000000000000000000	10248.00000000000000000000	10233.00000000000000000000	0.00000000000000000000	0.00000000000000000000	0.00000000000000000000	2499.00000000000000000000	103.00000000000000000000	4.00000000000000000000	4.00000000000000000000	4.00000000000000000000	4.00000000000000000000	4.00000000000000000000	4.00000000000000000000	4.00000000000000000000	4.00000000000000000000	4.00000000000000000000	4.00000000000000000000	4.00000000000000000000	4.00000000000000000000	4.00000000000000000000	4.00000000000000000000	4.00000000000000000000	4.00000000000000000000
16.00000000000000000000	0.00000000000000000000	4173.33300781250000000000	4098.97412109375000000000	4176.41015625000000000000	4087.17944335937500000000	4133.84619140625000000000	4160.51269531250000000000	4145.64111328125000000000	4135.38427734375000000000	4162.56396484375000000000	4162.56396484375000000000	4136.41015625000000000000	4193.84619140625000000000	4151.79492187500000000000	4119.48730468750000000000	0.00000000000000000000	10248.00000000000000000000	10233.00000000000000000000	0.00000000000000000000	0.00000000000000000000	0.00000000000000000000	2499.00000000000000000000	111.00000000000000000000	4.00000000000000000000	4.00000000000000000000	4.00000000000000000000	4.00000000000000000000	4.00000000000000000000	4.00000000000000000000	4.00000000000000000000	4.00000000000000000000	4.00000000000000000000	4.00000000000000000000	4.00000000000000000000	4.00000000000000000000	4.00000000000000000000	4.00000000000000000000	4.00000000000000000000	4.00000000000000000000
17.00000000000000000000	0.00000000000000000000	4184.61523437500000000000	4120.51269531250000000000	4156.92285156250000000000	4103.58984375000000000000	4149.23046875000000000000	4169.23046875000000000000	4145.64111328125000000000	4130.25634765625000000000	4156.41015625000000000000	4155.89746093750000000000	4138.46142578125000000000	4194.35888671875000000000	4173.33300781250000000000	4133.33300781250000000000	0.00000000000000000000	10252.00000000000000000000	10233.00000000000000000000	0.00000000000000000000	0.00000000000000000000	0.00000000000000000000	2499.00000000000000000000	120.00000000000000000000	4.00000000000000000000	4.00000000000000000000	4.00000000000000000000	4.00000000000000000000	4.00000000000000000000	4.00000000000000000000	4.00000000000000000000	4.00000000000000000000	4.00000000000000000000	4.00000000000000000000	4.00000000000000000000	4.00000000000000000000	4.00000000000000000000	4.00000000000000000000	4.00000000000000000000	4.00000000000000000000
18.00000000000000000000	0.00000000000000000000	4167.17919921875000000000	4089.74340820312500000000	4166.66650390625000000000	4080.51269531250000000000	4114.35888671875000000000	4137.43603515625000000000	4116.41015625000000000000	4095.89721679687500000000	4115.38427734375000000000	4117.94873046875000000000	4102.05126953125000000000	4162.56396484375000000000	4141.53857421875000000000	4106.66650390625000000000	0.00000000000000000000	10252.00000000000000000000	10233.00000000000000000000	0.00000000000000000000	0.00000000000000000000	0.00000000000000000000	2499.00000000000000000000	128.00000000000000000000	4.00000000000000000000	4.00000000000000000000	4.00000000000000000000	4.00000000000000000000	4.00000000000000000000	4.00000000000000000000	4.00000000000000000000	4.00000000000000000000	4.00000000000000000000	4.00000000000000000000	4.00000000000000000000	4.00000000000000000000	4.00000000000000000000	4.00000000000000000000	4.00000000000000000000	4.00000000000000000000
19.00000000000000000000	0.00000000000000000000	4182.05126953125000000000	4106.15380859375000000000	4165.64111328125000000000	4093.33325195312500000000	4135.89746093750000000000	4164.10253906250000000000	4144.61523437500000000000	4145.12792968750000000000	4159.48730468750000000000	4151.28173828125000000000	4150.76904296875000000000	4201.53857421875000000000	4180.00000000000000000000	4133.84619140625000000000	0.00000000000000000000	10253.00000000000000000000	10232.00000000000000000000	0.00000000000000000000	0.00000000000000000000	0.00000000000000000000	2499.00000000000000000000	137.00000000000000000000	4.00000000000000000000	4.00000000000000000000	4.00000000000000000000	4.00000000000000000000	4.00000000000000000000	4.00000000000000000000	4.00000000000000000000	4.00000000000000000000	4.00000000000000000000	4.00000000000000000000	4.00000000000000000000	4.00000000000000000000	4.00000000000000000000	4.00000000000000000000	4.00000000000000000000	4.00000000000000000000
20.00000000000000000000	0.00000000000000000000	4165.64111328125000000000	4082.05126953125000000000	4163.58984375000000000000	4088.71777343750000000000	4115.89746093750000000000	4145.64111328125000000000	4133.33300781250000000000	4158.97412109375000000000	4173.84619140625000000000	4160.51269531250000000000	4171.79492187500000000000	4213.33300781250000000000	4187.17919921875000000000	4136.92285156250000000000	0.00000000000000000000	10253.00000000000000000000	10232.00000000000000000000	0.00000000000000000000	0.00000000000000000000	0.00000000000000000000	2499.00000000000000000000	145.00000000000000000000	4.00000000000000000000	4.00000000000000000000	4.00000000000000000000	4.00000000000000000000	4.00000000000000000000	4.00000000000000000000	4.00000000000000000000	4.00000000000000000000	4.00000000000000000000	4.00000000000000000000	4.00000000000000000000	4.00000000000000000000	4.00000000000000000000	4.00000000000000000000	4.00000000000000000000	4.00000000000000000000
21.00000000000000000000	0.00000000000000000000	4148.71777343750000000000	4060.00000000000000000000	4167.69238281250000000000	4071.79467773437500000000	4095.89721679687500000000	4128.20507812500000000000	4118.97412109375000000000	4128.20507812500000000000	4146.15380859375000000000	4141.02539062500000000000	4145.64111328125000000000	4186.66650390625000000000	4162.56396484375000000000	4117.94873046875000000000	0.00000000000000000000	10251.00000000000000000000	10229.00000000000000000000	0.00000000000000000000	0.00000000000000000000	0.00000000000000000000	2499.00000000000000000000	153.00000000000000000000	4.00000000000000000000	4.00000000000000000000	4.00000000000000000000	4.00000000000000000000	4.00000000000000000000	4.00000000000000000000	4.00000000000000000000	4.00000000000000000000	4.00000000000000000000	4.00000000000000000000	4.00000000000000000000	4.00000000000000000000	4.00000000000000000000	4.00000000000000000000	4.00000000000000000000	4.00000000000000000000
22.00000000000000000000	0.00000000000000000000	4163.58984375000000000000	4089.74340820312500000000	4158.97412109375000000000	4080.51269531250000000000	4129.74365234375000000000	4164.10253906250000000000	4148.20507812500000000000	4137.43603515625000000000	4160.51269531250000000000	4163.07666015625000000000	4143.58984375000000000000	4188.71777343750000000000	4167.69238281250000000000	4119.48730468750000000000	0.00000000000000000000	10251.00000000000000000000	10229.00000000000000000000	0.00000000000000000000	0.00000000000000000000	0.00000000000000000000	2499.00000000000000000000	162.00000000000000000000	4.00000000000000000000	4.00000000000000000000	4.00000000000000000000	4.00000000000000000000	4.00000000000000000000	4.00000000000000000000	4.00000000000000000000	4.00000000000000000000	4.00000000000000000000	4.00000000000000000000	4.00000000000000000000	4.00000000000000000000	4.00000000000000000000	4.00000000000000000000	4.00000000000000000000	4.00000000000000000000
23.00000000000000000000	0.00000000000000000000	4133.33300781250000000000	4059.48706054687500000000	4166.66650390625000000000	4063.07690429687500000000	4103.07666015625000000000	4142.05126953125000000000	4127.17919921875000000000	4108.71777343750000000000	4133.84619140625000000000	4138.97412109375000000000	4101.53857421875000000000	4153.33300781250000000000	4124.61523437500000000000	4081.53833007812500000000	0.00000000000000000000	10247.00000000000000000000	10229.00000000000000000000	0.00000000000000000000	0.00000000000000000000	0.00000000000000000000	2499.00000000000000000000	170.00000000000000000000	4.00000000000000000000	4.00000000000000000000	4.00000000000000000000	4.00000000000000000000	4.00000000000000000000	4.00000000000000000000	4.00000000000000000000	4.00000000000000000000	4.00000000000000000000	4.00000000000000000000	4.00000000000000000000	4.00000000000000000000	4.00000000000000000000	4.00000000000000000000	4.00000000000000000000	4.00000000000000000000
24.00000000000000000000	0.00000000000000000000	4153.33300781250000000000	4090.76904296875000000000	4163.07666015625000000000	4091.79467773437500000000	4135.38427734375000000000	4167.69238281250000000000	4146.66650390625000000000	4131.79492187500000000000	4154.87158203125000000000	4152.82031250000000000000	4137.94873046875000000000	4175.38427734375000000000	4168.71777343750000000000	4114.87158203125000000000	0.00000000000000000000	10247.00000000000000000000	10229.00000000000000000000	0.00000000000000000000	0.00000000000000000000	0.00000000000000000000	2499.00000000000000000000	178.00000000000000000000	4.00000000000000000000	4.00000000000000000000	4.00000000000000000000	4.00000000000000000000	4.00000000000000000000	4.00000000000000000000	4.00000000000000000000	4.00000000000000000000	4.00000000000000000000	4.00000000000000000000	4.00000000000000000000	4.00000000000000000000	4.00000000000000000000	4.00000000000000000000	4.00000000000000000000	4.00000000000000000000
25.00000000000000000000	0.00000000000000000000	4173.33300781250000000000	4110.76904296875000000000	4162.56396484375000000000	4109.23046875000000000000	4147.69238281250000000000	4168.20507812500000000000	4141.53857421875000000000	4136.41015625000000000000	4152.30761718750000000000	4152.30761718750000000000	4155.38427734375000000000	4187.69238281250000000000	4201.02539062500000000000	4138.46142578125000000000	0.00000000000000000000	10244.00000000000000000000	10225.00000000000000000000	0.00000000000000000000	0.00000000000000000000	0.00000000000000000000	2499.00000000000000000000	187.00000000000000000000	4.00000000000000000000	4.00000000000000000000	4.00000000000000000000	4.00000000000000000000	4.00000000000000000000	4.00000000000000000000	4.00000000000000000000	4.00000000000000000000	4.00000000000000000000	4.00000000000000000000	4.00000000000000000000	4.00000000000000000000	4.00000000000000000000	4.00000000000000000000	4.00000000000000000000	4.00000000000000000000
26.00000000000000000000	0.00000000000000000000	4157.43603515625000000000	4093.33325195312500000000	4169.74365234375000000000	4096.41015625000000000000	4120.51269531250000000000	4138.97412109375000000000	4117.94873046875000000000	4117.94873046875000000000	4129.23046875000000000000	4128.71777343750000000000	4126.66650390625000000000	4168.71777343750000000000	4170.25634765625000000000	4114.87158203125000000000	0.00000000000000000000	10244.00000000000000000000	10225.00000000000000000000	0.00000000000000000000	0.00000000000000000000	0.00000000000000000000	2499.00000000000000000000	195.00000000000000000000	4.00000000000000000000	4.00000000000000000000	4.00000000000000000000	4.00000000000000000000	4.00000000000000000000	4.00000000000000000000	4.00000000000000000000	4.00000000000000000000	4.00000000000000000000	4.00000000000000000000	4.00000000000000000000	4.00000000000000000000	4.00000000000000000000	4.00000000000000000000	4.00000000000000000000	4.00000000000000000000
27.00000000000000000000	0.00000000000000000000	4161.53857421875000000000	4108.20507812500000000000	4164.10253906250000000000	4108.71777343750000000000	4135.38427734375000000000	4160.00000000000000000000	4138.46142578125000000000	4156.41015625000000000000	4171.79492187500000000000	4161.02539062500000000000	4153.33300781250000000000	4196.92285156250000000000	4185.64111328125000000000	4132.82031250000000000000	0.00000000000000000000	10241.00000000000000000000	10223.00000000000000000000	0.00000000000000000000	0.00000000000000000000	0.00000000000000000000	2499.00000000000000000000	204.00000000000000000000	4.00000000000000000000	4.00000000000000000000	4.00000000000000000000	4.00000000000000000000	4.00000000000000000000	4.00000000000000000000	4.00000000000000000000	4.00000000000000000000	4.00000000000000000000	4.00000000000000000000	4.00000000000000000000	4.00000000000000000000	4.00000000000000000000	4.00000000000000000000	4.00000000000000000000	4.00000000000000000000
28.00000000000000000000	0.00000000000000000000	4132.82031250000000000000	4064.61523437500000000000	4169.74365234375000000000	4083.07690429687500000000	4090.76904296875000000000	4128.20507812500000000000	4108.71777343750000000000	4130.25634765625000000000	4144.61523437500000000000	4139.48730468750000000000	4122.56396484375000000000	4173.84619140625000000000	4153.84619140625000000000	4110.76904296875000000000	0.00000000000000000000	10241.00000000000000000000	10223.00000000000000000000	0.00000000000000000000	0.00000000000000000000	0.00000000000000000000	2499.00000000000000000000	211.00000000000000000000	4.00000000000000000000	4.00000000000000000000	4.00000000000000000000	4.00000000000000000000	4.00000000000000000000	4.00000000000000000000	4.00000000000000000000	4.00000000000000000000	4.00000000000000000000	4.00000000000000000000	4.00000000000000000000	4.00000000000000000000	4.00000000000000000000	4.00000000000000000000	4.00000000000000000000	4.00000000000000000000
29.00000000000000000000	0.00000000000000000000	4141.02539062500000000000	4082.56396484375000000000	4160.51269531250000000000	4083.07690429687500000000	4102.05126953125000000000	4135.38427734375000000000	4117.94873046875000000000	4119.48730468750000000000	4131.28173828125000000000	4137.94873046875000000000	4120.51269531250000000000	4164.61523437500000000000	4155.89746093750000000000	4109.74365234375000000000	0.00000000000000000000	10240.00000000000000000000	10223.00000000000000000000	0.00000000000000000000	0.00000000000000000000	0.00000000000000000000	2499.00000000000000000000	218.00000000000000000000	4.00000000000000000000	4.00000000000000000000	4.00000000000000000000	4.00000000000000000000	4.00000000000000000000	4.00000000000000000000	4.00000000000000000000	4.00000000000000000000	4.00000000000000000000	4.00000000000000000000	4.00000000000000000000	4.00000000000000000000	4.00000000000000000000	4.00000000000000000000	4.00000000000000000000	4.00000000000000000000
30.00000000000000000000	0.00000000000000000000	4153.84619140625000000000	4104.61523437500000000000	4157.94873046875000000000	4093.84594726562500000000	4124.61523437500000000000	4147.17919921875000000000	4128.20507812500000000000	4113.33300781250000000000	4125.12792968750000000000	4143.07666015625000000000	4122.05126953125000000000	4155.89746093750000000000	4163.58984375000000000000	4106.66650390625000000000	0.00000000000000000000	10240.00000000000000000000	10223.00000000000000000000	0.00000000000000000000	0.00000000000000000000	0.00000000000000000000	2499.00000000000000000000	226.00000000000000000000	4.00000000000000000000	4.00000000000000000000	4.00000000000000000000	4.00000000000000000000	4.00000000000000000000	4.00000000000000000000	4.00000000000000000000	4.00000000000000000000	4.00000000000000000000	4.00000000000000000000	4.00000000000000000000	4.00000000000000000000	4.00000000000000000000	4.00000000000000000000	4.00000000000000000000	4.00000000000000000000
31.00000000000000000000	0.00000000000000000000	4143.58984375000000000000	4079.48706054687500000000	4170.76904296875000000000	4089.23071289062500000000	4105.12792968750000000000	4126.66650390625000000000	4110.25634765625000000000	4091.79467773437500000000	4101.02539062500000000000	4126.15380859375000000000	4107.69238281250000000000	4141.53857421875000000000	4157.43603515625000000000	4096.41015625000000000000	0.00000000000000000000	10240.00000000000000000000	10225.00000000000000000000	0.00000000000000000000	0.00000000000000000000	0.00000000000000000000	2499.00000000000000000000	233.00000000000000000000	4.00000000000000000000	4.00000000000000000000	4.00000000000000000000	4.00000000000000000000	4.00000000000000000000	4.00000000000000000000	4.00000000000000000000	4.00000000000000000000	4.00000000000000000000	4.00000000000000000000	4.00000000000000000000	4.00000000000000000000	4.00000000000000000000	4.00000000000000000000	4.00000000000000000000	4.00000000000000000000
32.00000000000000000000	0.00000000000000000000	4165.12792968750000000000	4101.53857421875000000000	4160.51269531250000000000	4113.33300781250000000000	4117.94873046875000000000	4140.51269531250000000000	4121.53857421875000000000	4128.20507812500000000000	4131.79492187500000000000	4148.71777343750000000000	4158.97412109375000000000	4183.07666015625000000000	4206.15380859375000000000	4144.10253906250000000000	0.00000000000000000000	10240.00000000000000000000	10225.00000000000000000000	0.00000000000000000000	0.00000000000000000000	0.00000000000000000000	2499.00000000000000000000	240.00000000000000000000	4.00000000000000000000	4.00000000000000000000	4.00000000000000000000	4.00000000000000000000	4.00000000000000000000	4.00000000000000000000	4.00000000000000000000	4.00000000000000000000	4.00000000000000000000	4.00000000000000000000	4.00000000000000000000	4.00000000000000000000	4.00000000000000000000	4.00000000000000000000	4.00000000000000000000	4.00000000000000000000
33.00000000000000000000	0.00000000000000000000	4149.23046875000000000000	4074.87158203125000000000	4163.58984375000000000000	4097.94873046875000000000	4080.51269531250000000000	4111.28173828125000000000	4093.84594726562500000000	4120.51269531250000000000	4115.89746093750000000000	4125.12792968750000000000	4149.74365234375000000000	4172.82031250000000000000	4189.23046875000000000000	4133.84619140625000000000	0.00000000000000000000	10241.00000000000000000000	10226.00000000000000000000	0.00000000000000000000	0.00000000000000000000	0.00000000000000000000	2499.00000000000000000000	248.00000000000000000000	4.00000000000000000000	4.00000000000000000000	4.00000000000000000000	4.00000000000000000000	4.00000000000000000000	4.00000000000000000000	4.00000000000000000000	4.00000000000000000000	4.00000000000000000000	4.00000000000000000000	4.00000000000000000000	4.00000000000000000000	4.00000000000000000000	4.00000000000000000000	4.00000000000000000000	4.00000000000000000000
34.00000000000000000000	0.00000000000000000000	4137.43603515625000000000	4064.61523437500000000000	4161.53857421875000000000	4092.30761718750000000000	4089.23071289062500000000	4125.64111328125000000000	4109.23046875000000000000	4130.25634765625000000000	4124.61523437500000000000	4134.35888671875000000000	4138.97412109375000000000	4162.56396484375000000000	4175.89746093750000000000	4116.41015625000000000000	0.00000000000000000000	10241.00000000000000000000	10226.00000000000000000000	0.00000000000000000000	0.00000000000000000000	0.00000000000000000000	2499.00000000000000000000	255.00000000000000000000	4.00000000000000000000	4.00000000000000000000	4.00000000000000000000	4.00000000000000000000	4.00000000000000000000	4.00000000000000000000	4.00000000000000000000	4.00000000000000000000	4.00000000000000000000	4.00000000000000000000	4.00000000000000000000	4.00000000000000000000	4.00000000000000000000	4.00000000000000000000	4.00000000000000000000	4.00000000000000000000
35.00000000000000000000	0.00000000000000000000	4113.33300781250000000000	4050.76904296875000000000	4153.33300781250000000000	4082.56396484375000000000	4094.87158203125000000000	4132.82031250000000000000	4116.41015625000000000000	4120.00000000000000000000	4120.00000000000000000000	4142.05126953125000000000	4110.25634765625000000000	4142.05126953125000000000	4144.10253906250000000000	4091.28198242187500000000	0.00000000000000000000	10244.00000000000000000000	10227.00000000000000000000	0.00000000000000000000	0.00000000000000000000	0.00000000000000000000	2499.00000000000000000000	263.00000000000000000000	4.00000000000000000000	4.00000000000000000000	4.00000000000000000000	4.00000000000000000000	4.00000000000000000000	4.00000000000000000000	4.00000000000000000000	4.00000000000000000000	4.00000000000000000000	4.00000000000000000000	4.00000000000000000000	4.00000000000000000000	4.00000000000000000000	4.00000000000000000000	4.00000000000000000000	4.00000000000000000000
36.00000000000000000000	0.00000000000000000000	4091.79467773437500000000	4032.82031250000000000000	4162.05126953125000000000	4065.64086914062500000000	4066.15380859375000000000	4105.12792968750000000000	4090.76904296875000000000	4080.51269531250000000000	4079.48706054687500000000	4108.20507812500000000000	4068.71777343750000000000	4107.17919921875000000000	4103.58984375000000000000	4057.94873046875000000000	0.00000000000000000000	10244.00000000000000000000	10227.00000000000000000000	0.00000000000000000000	0.00000000000000000000	0.00000000000000000000	2499.00000000000000000000	270.00000000000000000000	4.00000000000000000000	4.00000000000000000000	4.00000000000000000000	4.00000000000000000000	4.00000000000000000000	4.00000000000000000000	4.00000000000000000000	4.00000000000000000000	4.00000000000000000000	4.00000000000000000000	4.00000000000000000000	4.00000000000000000000	4.00000000000000000000	4.00000000000000000000	4.00000000000000000000	4.00000000000000000000
37.00000000000000000000	0.00000000000000000000	4143.58984375000000000000	4095.38452148437500000000	4158.46142578125000000000	4110.76904296875000000000	4117.94873046875000000000	4144.61523437500000000000	4122.56396484375000000000	4118.46142578125000000000	4114.87158203125000000000	4136.41015625000000000000	4117.94873046875000000000	4143.07666015625000000000	4172.82031250000000000000	4103.58984375000000000000	0.00000000000000000000	10246.00000000000000000000	10225.00000000000000000000	0.00000000000000000000	0.00000000000000000000	0.00000000000000000000	2499.00000000000000000000	277.00000000000000000000	4.00000000000000000000	4.00000000000000000000	4.00000000000000000000	4.00000000000000000000	4.00000000000000000000	4.00000000000000000000	4.00000000000000000000	4.00000000000000000000	4.00000000000000000000	4.00000000000000000000	4.00000000000000000000	4.00000000000000000000	4.00000000000000000000	4.00000000000000000000	4.00000000000000000000	4.00000000000000000000
38.00000000000000000000	0.00000000000000000000	4144.61523437500000000000	4088.20507812500000000000	4163.58984375000000000000	4114.87158203125000000000	4110.76904296875000000000	4133.84619140625000000000	4106.15380859375000000000	4102.05126953125000000000	4090.25634765625000000000	4120.00000000000000000000	4104.10253906250000000000	4130.25634765625000000000	4174.87158203125000000000	4104.10253906250000000000	0.00000000000000000000	10246.00000000000000000000	10225.00000000000000000000	0.00000000000000000000	0.00000000000000000000	0.00000000000000000000	2499.00000000000000000000	285.00000000000000000000	4.00000000000000000000	4.00000000000000000000	4.00000000000000000000	4.00000000000000000000	4.00000000000000000000	4.00000000000000000000	4.00000000000000000000	4.00000000000000000000	4.00000000000000000000	4.00000000000000000000	4.00000000000000000000	4.00000000000000000000	4.00000000000000000000	4.00000000000000000000	4.00000000000000000000	4.00000000000000000000
39.00000000000000000000	0.00000000000000000000	4132.30761718750000000000	4081.53833007812500000000	4160.51269531250000000000	4111.79492187500000000000	4094.35888671875000000000	4124.61523437500000000000	4097.94873046875000000000	4098.97412109375000000000	4075.89721679687500000000	4110.25634765625000000000	4105.64111328125000000000	4130.25634765625000000000	4164.61523437500000000000	4104.10253906250000000000	0.00000000000000000000	10250.00000000000000000000	10227.00000000000000000000	0.00000000000000000000	0.00000000000000000000	0.00000000000000000000	2499.00000000000000000000	292.00000000000000000000	4.00000000000000000000	4.00000000000000000000	4.00000000000000000000	4.00000000000000000000	4.00000000000000000000	4.00000000000000000000	4.00000000000000000000	4.00000000000000000000	4.00000000000000000000	4.00000000000000000000	4.00000000000000000000	4.00000000000000000000	4.00000000000000000000	4.00000000000000000000	4.00000000000000000000	4.00000000000000000000
40.00000000000000000000	0.00000000000000000000	4132.30761718750000000000	4086.15380859375000000000	4153.33300781250000000000	4118.97412109375000000000	4088.71777343750000000000	4121.02539062500000000000	4098.46142578125000000000	4128.71777343750000000000	4101.53857421875000000000	4127.17919921875000000000	4143.07666015625000000000	4156.92285156250000000000	4184.10253906250000000000	4120.00000000000000000000	0.00000000000000000000	10250.00000000000000000000	10227.00000000000000000000	0.00000000000000000000	0.00000000000000000000	0.00000000000000000000	2499.00000000000000000000	299.00000000000000000000	4.00000000000000000000	4.00000000000000000000	4.00000000000000000000	4.00000000000000000000	4.00000000000000000000	4.00000000000000000000	4.00000000000000000000	4.00000000000000000000	4.00000000000000000000	4.00000000000000000000	4.00000000000000000000	4.00000000000000000000	4.00000000000000000000	4.00000000000000000000	4.00000000000000000000	4.00000000000000000000
41.00000000000000000000	0.00000000000000000000	4113.33300781250000000000	4057.43579101562500000000	4167.17919921875000000000	4103.07666015625000000000	4065.12817382812500000000	4099.48730468750000000000	4082.56396484375000000000	4109.74365234375000000000	4083.07690429687500000000	4108.71777343750000000000	4120.00000000000000000000	4136.92285156250000000000	4162.56396484375000000000	4099.48730468750000000000	0.00000000000000000000	10252.00000000000000000000	10227.00000000000000000000	0.00000000000000000000	0.00000000000000000000	0.00000000000000000000	2499.00000000000000000000	307.00000000000000000000	4.00000000000000000000	4.00000000000000000000	4.00000000000000000000	4.00000000000000000000	4.00000000000000000000	4.00000000000000000000	4.00000000000000000000	4.00000000000000000000	4.00000000000000000000	4.00000000000000000000	4.00000000000000000000	4.00000000000000000000	4.00000000000000000000	4.00000000000000000000	4.00000000000000000000	4.00000000000000000000
42.00000000000000000000	0.00000000000000000000	4136.41015625000000000000	4100.00000000000000000000	4161.53857421875000000000	4122.56396484375000000000	4115.38427734375000000000	4148.71777343750000000000	4129.23046875000000000000	4131.79492187500000000000	4109.74365234375000000000	4141.53857421875000000000	4137.43603515625000000000	4148.20507812500000000000	4182.56396484375000000000	4116.41015625000000000000	0.00000000000000000000	10252.00000000000000000000	10227.00000000000000000000	0.00000000000000000000	0.00000000000000000000	0.00000000000000000000	2499.00000000000000000000	314.00000000000000000000	4.00000000000000000000	4.00000000000000000000	4.00000000000000000000	4.00000000000000000000	4.00000000000000000000	4.00000000000000000000	4.00000000000000000000	4.00000000000000000000	4.00000000000000000000	4.00000000000000000000	4.00000000000000000000	4.00000000000000000000	4.00000000000000000000	4.00000000000000000000	4.00000000000000000000	4.00000000000000000000
43.00000000000000000000	0.00000000000000000000	4128.71777343750000000000	4098.46142578125000000000	4165.12792968750000000000	4109.74365234375000000000	4103.07666015625000000000	4140.00000000000000000000	4120.51269531250000000000	4116.92285156250000000000	4098.46142578125000000000	4140.00000000000000000000	4117.94873046875000000000	4127.17919921875000000000	4157.94873046875000000000	4095.89721679687500000000	0.00000000000000000000	10251.00000000000000000000	10226.00000000000000000000	0.00000000000000000000	0.00000000000000000000	0.00000000000000000000	2499.00000000000000000000	322.00000000000000000000	4.00000000000000000000	4.00000000000000000000	4.00000000000000000000	4.00000000000000000000	4.00000000000000000000	4.00000000000000000000	4.00000000000000000000	4.00000000000000000000	4.00000000000000000000	4.00000000000000000000	4.00000000000000000000	4.00000000000000000000	4.00000000000000000000	4.00000000000000000000	4.00000000000000000000	4.00000000000000000000
44.00000000000000000000	0.00000000000000000000	4129.23046875000000000000	4103.07666015625000000000	4165.12792968750000000000	4112.30761718750000000000	4096.41015625000000000000	4131.28173828125000000000	4109.23046875000000000000	4109.23046875000000000000	4091.79467773437500000000	4133.84619140625000000000	4117.94873046875000000000	4126.66650390625000000000	4167.17919921875000000000	4098.46142578125000000000	0.00000000000000000000	10251.00000000000000000000	10226.00000000000000000000	0.00000000000000000000	0.00000000000000000000	0.00000000000000000000	2499.00000000000000000000	329.00000000000000000000	4.00000000000000000000	4.00000000000000000000	4.00000000000000000000	4.00000000000000000000	4.00000000000000000000	4.00000000000000000000	4.00000000000000000000	4.00000000000000000000	4.00000000000000000000	4.00000000000000000000	4.00000000000000000000	4.00000000000000000000	4.00000000000000000000	4.00000000000000000000	4.00000000000000000000	4.00000000000000000000
45.00000000000000000000	0.00000000000000000000	4140.00000000000000000000	4115.89746093750000000000	4147.17919921875000000000	4132.30761718750000000000	4111.79492187500000000000	4141.02539062500000000000	4112.82031250000000000000	4117.94873046875000000000	4095.89721679687500000000	4133.33300781250000000000	4145.64111328125000000000	4144.61523437500000000000	4202.05126953125000000000	4123.07666015625000000000	0.00000000000000000000	10251.00000000000000000000	10224.00000000000000000000	0.00000000000000000000	0.00000000000000000000	0.00000000000000000000	2499.00000000000000000000	336.00000000000000000000	4.00000000000000000000	4.00000000000000000000	4.00000000000000000000	4.00000000000000000000	4.00000000000000000000	4.00000000000000000000	4.00000000000000000000	4.00000000000000000000	4.00000000000000000000	4.00000000000000000000	4.00000000000000000000	4.00000000000000000000	4.00000000000000000000	4.00000000000000000000	4.00000000000000000000	4.00000000000000000000
46.00000000000000000000	0.00000000000000000000	4102.56396484375000000000	4062.56396484375000000000	4148.20507812500000000000	4101.02539062500000000000	4061.53833007812500000000	4097.43603515625000000000	4069.23071289062500000000	4079.48706054687500000000	4045.64086914062500000000	4084.10253906250000000000	4106.15380859375000000000	4105.12792968750000000000	4155.38427734375000000000	4083.58959960937500000000	0.00000000000000000000	10251.00000000000000000000	10224.00000000000000000000	0.00000000000000000000	0.00000000000000000000	0.00000000000000000000	2499.00000000000000000000	344.00000000000000000000	4.00000000000000000000	4.00000000000000000000	4.00000000000000000000	4.00000000000000000000	4.00000000000000000000	4.00000000000000000000	4.00000000000000000000	4.00000000000000000000	4.00000000000000000000	4.00000000000000000000	4.00000000000000000000	4.00000000000000000000	4.00000000000000000000	4.00000000000000000000	4.00000000000000000000	4.00000000000000000000
47.00000000000000000000	0.00000000000000000000	4108.71777343750000000000	4076.41015625000000000000	4147.17919921875000000000	4105.12792968750000000000	4075.38452148437500000000	4117.94873046875000000000	4090.25634765625000000000	4115.38427734375000000000	4081.53833007812500000000	4111.79492187500000000000	4124.10253906250000000000	4124.10253906250000000000	4167.17919921875000000000	4094.35888671875000000000	0.00000000000000000000	10249.00000000000000000000	10223.00000000000000000000	0.00000000000000000000	0.00000000000000000000	0.00000000000000000000	2499.00000000000000000000	351.00000000000000000000	4.00000000000000000000	4.00000000000000000000	4.00000000000000000000	4.00000000000000000000	4.00000000000000000000	4.00000000000000000000	4.00000000000000000000	4.00000000000000000000	4.00000000000000000000	4.00000000000000000000	4.00000000000000000000	4.00000000000000000000	4.00000000000000000000	4.00000000000000000000	4.00000000000000000000	4.00000000000000000000
48.00000000000000000000	0.00000000000000000000	4092.30761718750000000000	4056.41015625000000000000	4153.33300781250000000000	4096.41015625000000000000	4064.10253906250000000000	4108.71777343750000000000	4088.71777343750000000000	4116.41015625000000000000	4090.76904296875000000000	4117.94873046875000000000	4112.30761718750000000000	4118.46142578125000000000	4148.71777343750000000000	4082.05126953125000000000	0.00000000000000000000	10249.00000000000000000000	10223.00000000000000000000	0.00000000000000000000	0.00000000000000000000	0.00000000000000000000	2499.00000000000000000000	358.00000000000000000000	4.00000000000000000000	4.00000000000000000000	4.00000000000000000000	4.00000000000000000000	4.00000000000000000000	4.00000000000000000000	4.00000000000000000000	4.00000000000000000000	4.00000000000000000000	4.00000000000000000000	4.00000000000000000000	4.00000000000000000000	4.00000000000000000000	4.00000000000000000000	4.00000000000000000000	4.00000000000000000000
49.00000000000000000000	0.00000000000000000000	4076.41015625000000000000	4045.12817382812500000000	4153.84619140625000000000	4087.17944335937500000000	4059.48706054687500000000	4101.02539062500000000000	4082.56396484375000000000	4090.25634765625000000000	4064.10253906250000000000	4098.97412109375000000000	4094.87158203125000000000	4095.89721679687500000000	4131.28173828125000000000	4060.51269531250000000000	0.00000000000000000000	10248.00000000000000000000	10222.00000000000000000000	0.00000000000000000000	0.00000000000000000000	0.00000000000000000000	2499.00000000000000000000	366.00000000000000000000	4.00000000000000000000	4.00000000000000000000	4.00000000000000000000	4.00000000000000000000	4.00000000000000000000	4.00000000000000000000	4.00000000000000000000	4.00000000000000000000	4.00000000000000000000	4.00000000000000000000	4.00000000000000000000	4.00000000000000000000	4.00000000000000000000	4.00000000000000000000	4.00000000000000000000	4.00000000000000000000
50.00000000000000000000	0.00000000000000000000	4102.05126953125000000000	4091.28198242187500000000	4149.23046875000000000000	4107.69238281250000000000	4096.41015625000000000000	4132.82031250000000000000	4106.66650390625000000000	4104.10253906250000000000	4072.82031250000000000000	4121.02539062500000000000	4115.38427734375000000000	4107.17919921875000000000	4162.05126953125000000000	4074.35888671875000000000	0.00000000000000000000	10248.00000000000000000000	10222.00000000000000000000	0.00000000000000000000	0.00000000000000000000	0.00000000000000000000	2499.00000000000000000000	373.00000000000000000000	4.00000000000000000000	4.00000000000000000000	4.00000000000000000000	4.00000000000000000000	4.00000000000000000000	4.00000000000000000000	4.00000000000000000000	4.00000000000000000000	4.00000000000000000000	4.00000000000000000000	4.00000000000000000000	4.00000000000000000000	4.00000000000000000000	4.00000000000000000000	4.00000000000000000000	4.00000000000000000000
51.00000000000000000000	0.00000000000000000000	4091.79467773437500000000	4069.74340820312500000000	4162.05126953125000000000	4096.92285156250000000000	4068.71777343750000000000	4107.69238281250000000000	4085.64086914062500000000	4078.97436523437500000000	4044.10253906250000000000	4100.00000000000000000000	4085.12817382812500000000	4084.61523437500000000000	4133.84619140625000000000	4053.84594726562500000000	0.00000000000000000000	10247.00000000000000000000	10222.00000000000000000000	0.00000000000000000000	0.00000000000000000000	0.00000000000000000000	2499.00000000000000000000	381.00000000000000000000	4.00000000000000000000	4.00000000000000000000	4.00000000000000000000	4.00000000000000000000	4.00000000000000000000	4.00000000000000000000	4.00000000000000000000	4.00000000000000000000	4.00000000000000000000	4.00000000000000000000	4.00000000000000000000	4.00000000000000000000	4.00000000000000000000	4.00000000000000000000	4.00000000000000000000	4.00000000000000000000
52.00000000000000000000	0.00000000000000000000	4103.58984375000000000000	4077.43579101562500000000	4148.71777343750000000000	4115.38427734375000000000	4079.48706054687500000000	4113.84619140625000000000	4093.84594726562500000000	4097.94873046875000000000	4059.48706054687500000000	4107.17919921875000000000	4119.48730468750000000000	4112.30761718750000000000	4158.97412109375000000000	4080.51269531250000000000	0.00000000000000000000	10247.00000000000000000000	10222.00000000000000000000	0.00000000000000000000	0.00000000000000000000	0.00000000000000000000	2499.00000000000000000000	388.00000000000000000000	4.00000000000000000000	4.00000000000000000000	4.00000000000000000000	4.00000000000000000000	4.00000000000000000000	4.00000000000000000000	4.00000000000000000000	4.00000000000000000000	4.00000000000000000000	4.00000000000000000000	4.00000000000000000000	4.00000000000000000000	4.00000000000000000000	4.00000000000000000000	4.00000000000000000000	4.00000000000000000000
53.00000000000000000000	0.00000000000000000000	4101.02539062500000000000	4068.71777343750000000000	4145.64111328125000000000	4116.92285156250000000000	4062.56396484375000000000	4090.76904296875000000000	4071.28198242187500000000	4091.79467773437500000000	4048.71777343750000000000	4093.84594726562500000000	4131.28173828125000000000	4117.94873046875000000000	4167.69238281250000000000	4088.20507812500000000000	0.00000000000000000000	10246.00000000000000000000	10222.00000000000000000000	0.00000000000000000000	0.00000000000000000000	0.00000000000000000000	2499.00000000000000000000	395.00000000000000000000	4.00000000000000000000	4.00000000000000000000	4.00000000000000000000	4.00000000000000000000	4.00000000000000000000	4.00000000000000000000	4.00000000000000000000	4.00000000000000000000	4.00000000000000000000	4.00000000000000000000	4.00000000000000000000	4.00000000000000000000	4.00000000000000000000	4.00000000000000000000	4.00000000000000000000	4.00000000000000000000
54.00000000000000000000	0.00000000000000000000	4089.23071289062500000000	4059.48706054687500000000	4154.35888671875000000000	4105.12792968750000000000	4044.10253906250000000000	4076.92309570312500000000	4056.41015625000000000000	4079.48706054687500000000	4035.38452148437500000000	4085.12817382812500000000	4115.89746093750000000000	4102.56396484375000000000	4155.38427734375000000000	4078.46142578125000000000	0.00000000000000000000	10246.00000000000000000000	10222.00000000000000000000	0.00000000000000000000	0.00000000000000000000	0.00000000000000000000	2499.00000000000000000000	403.00000000000000000000	4.00000000000000000000	4.00000000000000000000	4.00000000000000000000	4.00000000000000000000	4.00000000000000000000	4.00000000000000000000	4.00000000000000000000	4.00000000000000000000	4.00000000000000000000	4.00000000000000000000	4.00000000000000000000	4.00000000000000000000	4.00000000000000000000	4.00000000000000000000	4.00000000000000000000	4.00000000000000000000
55.00000000000000000000	0.00000000000000000000	4088.20507812500000000000	4078.97436523437500000000	4146.15380859375000000000	4109.74365234375000000000	4067.69213867187500000000	4107.17919921875000000000	4083.07690429687500000000	4111.28173828125000000000	4069.23071289062500000000	4121.02539062500000000000	4136.92285156250000000000	4119.48730468750000000000	4168.71777343750000000000	4089.74340820312500000000	0.00000000000000000000	10246.00000000000000000000	10223.00000000000000000000	0.00000000000000000000	0.00000000000000000000	0.00000000000000000000	2499.00000000000000000000	410.00000000000000000000	4.00000000000000000000	4.00000000000000000000	4.00000000000000000000	4.00000000000000000000	4.00000000000000000000	4.00000000000000000000	4.00000000000000000000	4.00000000000000000000	4.00000000000000000000	4.00000000000000000000	4.00000000000000000000	4.00000000000000000000	4.00000000000000000000	4.00000000000000000000	4.00000000000000000000	4.00000000000000000000
56.00000000000000000000	0.00000000000000000000	4055.89721679687500000000	4043.07690429687500000000	4157.94873046875000000000	4078.97436523437500000000	4034.87158203125000000000	4073.84594726562500000000	4057.43579101562500000000	4083.07690429687500000000	4041.02563476562500000000	4094.35888671875000000000	4101.02539062500000000000	4090.25634765625000000000	4128.71777343750000000000	4050.76904296875000000000	0.00000000000000000000	10246.00000000000000000000	10223.00000000000000000000	0.00000000000000000000	0.00000000000000000000	0.00000000000000000000	2499.00000000000000000000	417.00000000000000000000	4.00000000000000000000	4.00000000000000000000	4.00000000000000000000	4.00000000000000000000	4.00000000000000000000	4.00000000000000000000	4.00000000000000000000	4.00000000000000000000	4.00000000000000000000	4.00000000000000000000	4.00000000000000000000	4.00000000000000000000	4.00000000000000000000	4.00000000000000000000	4.00000000000000000000	4.00000000000000000000
57.00000000000000000000	0.00000000000000000000	4083.58959960937500000000	4079.48706054687500000000	4154.35888671875000000000	4097.43603515625000000000	4067.17944335937500000000	4092.82031250000000000000	4073.84594726562500000000	4088.20507812500000000000	4050.76904296875000000000	4102.05126953125000000000	4116.41015625000000000000	4096.92285156250000000000	4157.94873046875000000000	4068.71777343750000000000	0.00000000000000000000	10247.00000000000000000000	10222.00000000000000000000	0.00000000000000000000	0.00000000000000000000	0.00000000000000000000	2499.00000000000000000000	425.00000000000000000000	4.00000000000000000000	4.00000000000000000000	4.00000000000000000000	4.00000000000000000000	4.00000000000000000000	4.00000000000000000000	4.00000000000000000000	4.00000000000000000000	4.00000000000000000000	4.00000000000000000000	4.00000000000000000000	4.00000000000000000000	4.00000000000000000000	4.00000000000000000000	4.00000000000000000000	4.00000000000000000000
58.00000000000000000000	0.00000000000000000000	4094.87158203125000000000	4093.84594726562500000000	4145.64111328125000000000	4109.23046875000000000000	4075.89721679687500000000	4096.41015625000000000000	4072.30761718750000000000	4078.97436523437500000000	4036.41015625000000000000	4092.30761718750000000000	4109.74365234375000000000	4082.05126953125000000000	4164.61523437500000000000	4073.33325195312500000000	0.00000000000000000000	10247.00000000000000000000	10222.00000000000000000000	0.00000000000000000000	0.00000000000000000000	0.00000000000000000000	2499.00000000000000000000	432.00000000000000000000	4.00000000000000000000	4.00000000000000000000	4.00000000000000000000	4.00000000000000000000	4.00000000000000000000	4.00000000000000000000	4.00000000000000000000	4.00000000000000000000	4.00000000000000000000	4.00000000000000000000	4.00000000000000000000	4.00000000000000000000	4.00000000000000000000	4.00000000000000000000	4.00000000000000000000	4.00000000000000000000
59.00000000000000000000	0.00000000000000000000	4065.64086914062500000000	4058.46142578125000000000	4148.71777343750000000000	4090.76904296875000000000	4041.02563476562500000000	4072.82031250000000000000	4051.79467773437500000000	4060.51269531250000000000	4004.61523437500000000000	4059.48706054687500000000	4078.97436523437500000000	4051.28198242187500000000	4130.25634765625000000000	4046.66650390625000000000	0.00000000000000000000	10246.00000000000000000000	10221.00000000000000000000	0.00000000000000000000	0.00000000000000000000	0.00000000000000000000	2499.00000000000000000000	441.00000000000000000000	4.00000000000000000000	4.00000000000000000000	4.00000000000000000000	4.00000000000000000000	4.00000000000000000000	4.00000000000000000000	4.00000000000000000000	4.00000000000000000000	4.00000000000000000000	4.00000000000000000000	4.00000000000000000000	4.00000000000000000000	4.00000000000000000000	4.00000000000000000000	4.00000000000000000000	4.00000000000000000000
60.00000000000000000000	0.00000000000000000000	4070.25634765625000000000	4070.25634765625000000000	4141.53857421875000000000	4107.17919921875000000000	4057.43579101562500000000	4090.25634765625000000000	4069.74340820312500000000	4100.51269531250000000000	4050.76904296875000000000	4092.82031250000000000000	4124.61523437500000000000	4087.69213867187500000000	4161.53857421875000000000	4074.35888671875000000000	0.00000000000000000000	10246.00000000000000000000	10221.00000000000000000000	0.00000000000000000000	0.00000000000000000000	0.00000000000000000000	2499.00000000000000000000	449.00000000000000000000	4.00000000000000000000	4.00000000000000000000	4.00000000000000000000	4.00000000000000000000	4.00000000000000000000	4.00000000000000000000	4.00000000000000000000	4.00000000000000000000	4.00000000000000000000	4.00000000000000000000	4.00000000000000000000	4.00000000000000000000	4.00000000000000000000	4.00000000000000000000	4.00000000000000000000	4.00000000000000000000
61.00000000000000000000	0.00000000000000000000	4050.76904296875000000000	4042.56396484375000000000	4151.28173828125000000000	4097.43603515625000000000	4029.23071289062500000000	4058.97436523437500000000	4048.71777343750000000000	4084.61523437500000000000	4040.00000000000000000000	4081.53833007812500000000	4115.38427734375000000000	4076.41015625000000000000	4142.05126953125000000000	4062.05126953125000000000	0.00000000000000000000	10247.00000000000000000000	10221.00000000000000000000	0.00000000000000000000	0.00000000000000000000	0.00000000000000000000	2499.00000000000000000000	457.00000000000000000000	4.00000000000000000000	4.00000000000000000000	4.00000000000000000000	4.00000000000000000000	4.00000000000000000000	4.00000000000000000000	4.00000000000000000000	4.00000000000000000000	4.00000000000000000000	4.00000000000000000000	4.00000000000000000000	4.00000000000000000000	4.00000000000000000000	4.00000000000000000000	4.00000000000000000000	4.00000000000000000000
62.00000000000000000000	0.00000000000000000000	4059.48706054687500000000	4063.58959960937500000000	4151.79492187500000000000	4106.15380859375000000000	4046.15380859375000000000	4079.48706054687500000000	4072.30761718750000000000	4093.33325195312500000000	4044.61523437500000000000	4091.28198242187500000000	4115.89746093750000000000	4073.84594726562500000000	4141.53857421875000000000	4063.58959960937500000000	0.00000000000000000000	10247.00000000000000000000	10221.00000000000000000000	0.00000000000000000000	0.00000000000000000000	0.00000000000000000000	2499.00000000000000000000	466.00000000000000000000	4.00000000000000000000	4.00000000000000000000	4.00000000000000000000	4.00000000000000000000	4.00000000000000000000	4.00000000000000000000	4.00000000000000000000	4.00000000000000000000	4.00000000000000000000	4.00000000000000000000	4.00000000000000000000	4.00000000000000000000	4.00000000000000000000	4.00000000000000000000	4.00000000000000000000	4.00000000000000000000
63.00000000000000000000	0.00000000000000000000	4065.64086914062500000000	4078.46142578125000000000	4150.25634765625000000000	4106.66650390625000000000	4054.87158203125000000000	4093.84594726562500000000	4084.61523437500000000000	4092.82031250000000000000	4047.17944335937500000000	4100.51269531250000000000	4107.17919921875000000000	4070.25634765625000000000	4130.76904296875000000000	4058.46142578125000000000	0.00000000000000000000	10246.00000000000000000000	10222.00000000000000000000	0.00000000000000000000	0.00000000000000000000	0.00000000000000000000	2499.00000000000000000000	474.00000000000000000000	4.00000000000000000000	4.00000000000000000000	4.00000000000000000000	4.00000000000000000000	4.00000000000000000000	4.00000000000000000000	4.00000000000000000000	4.00000000000000000000	4.00000000000000000000	4.00000000000000000000	4.00000000000000000000	4.00000000000000000000	4.00000000000000000000	4.00000000000000000000	4.00000000000000000000	4.00000000000000000000
64.00000000000000000000	0.00000000000000000000	4058.97436523437500000000	4064.61523437500000000000	4160.51269531250000000000	4095.89721679687500000000	4033.84594726562500000000	4072.30761718750000000000	4066.15380859375000000000	4063.58959960937500000000	4024.10253906250000000000	4080.51269531250000000000	4088.71777343750000000000	4056.92309570312500000000	4114.35888671875000000000	4048.20507812500000000000	1114.00000000000000000000	10246.00000000000000000000	10222.00000000000000000000	0.00000000000000000000	0.00000000000000000000	0.00000000000000000000	2499.00000000000000000000	482.00000000000000000000	4.00000000000000000000	4.00000000000000000000	4.00000000000000000000	4.00000000000000000000	4.00000000000000000000	4.00000000000000000000	4.00000000000000000000	4.00000000000000000000	4.00000000000000000000	4.00000000000000000000	4.00000000000000000000	4.00000000000000000000	4.00000000000000000000	4.00000000000000000000	4.00000000000000000000	4.00000000000000000000
65.00000000000000000000	0.00000000000000000000	4091.79467773437500000000	4109.74365234375000000000	4152.82031250000000000000	4128.71777343750000000000	4071.28198242187500000000	4100.00000000000000000000	4082.05126953125000000000	4089.74340820312500000000	4053.84594726562500000000	4101.02539062500000000000	4138.46142578125000000000	4087.17944335937500000000	4175.89746093750000000000	4091.79467773437500000000	2564.00000000000000000000	10246.00000000000000000000	10224.00000000000000000000	0.00000000000000000000	0.00000000000000000000	0.00000000000000000000	2499.00000000000000000000	491.00000000000000000000	4.00000000000000000000	4.00000000000000000000	4.00000000000000000000	4.00000000000000000000	4.00000000000000000000	4.00000000000000000000	4.00000000000000000000	4.00000000000000000000	4.00000000000000000000	4.00000000000000000000	4.00000000000000000000	4.00000000000000000000	4.00000000000000000000	4.00000000000000000000	4.00000000000000000000	4.00000000000000000000
66.00000000000000000000	0.00000000000000000000	4079.48706054687500000000	4095.38452148437500000000	4157.94873046875000000000	4120.00000000000000000000	4045.64086914062500000000	4076.92309570312500000000	4048.71777343750000000000	4067.69213867187500000000	4025.64086914062500000000	4072.30761718750000000000	4122.56396484375000000000	4068.71777343750000000000	4165.12792968750000000000	4077.43579101562500000000	2910.00000000000000000000	10246.00000000000000000000	10224.00000000000000000000	0.00000000000000000000	0.00000000000000000000	0.00000000000000000000	2499.00000000000000000000	499.00000000000000000000	4.00000000000000000000	4.00000000000000000000	4.00000000000000000000	4.00000000000000000000	4.00000000000000000000	4.00000000000000000000	4.00000000000000000000	4.00000000000000000000	4.00000000000000000000	4.00000000000000000000	4.00000000000000000000	4.00000000000000000000	4.00000000000000000000	4.00000000000000000000	4.00000000000000000000	4.00000000000000000000
67.00000000000000000000	0.00000000000000000000	4081.02563476562500000000	4102.05126953125000000000	4155.89746093750000000000	4121.02539062500000000000	4047.17944335937500000000	4080.51269531250000000000	4058.46142578125000000000	4084.10253906250000000000	4037.43579101562500000000	4081.02563476562500000000	4131.28173828125000000000	4085.12817382812500000000	4163.58984375000000000000	4086.66650390625000000000	3426.00000000000000000000	10245.00000000000000000000	10225.00000000000000000000	0.00000000000000000000	0.00000000000000000000	0.00000000000000000000	2499.00000000000000000000	507.00000000000000000000	4.00000000000000000000	4.00000000000000000000	4.00000000000000000000	4.00000000000000000000	4.00000000000000000000	4.00000000000000000000	4.00000000000000000000	4.00000000000000000000	4.00000000000000000000	4.00000000000000000000	4.00000000000000000000	4.00000000000000000000	4.00000000000000000000	4.00000000000000000000	4.00000000000000000000	4.00000000000000000000
68.00000000000000000000	0.00000000000000000000	4079.48706054687500000000	4101.53857421875000000000	4151.28173828125000000000	4122.56396484375000000000	4047.69213867187500000000	4080.51269531250000000000	4070.25634765625000000000	4108.20507812500000000000	4062.56396484375000000000	4103.07666015625000000000	4143.07666015625000000000	4100.51269531250000000000	4167.17919921875000000000	4096.92285156250000000000	3465.00000000000000000000	10245.00000000000000000000	10225.00000000000000000000	0.00000000000000000000	0.00000000000000000000	0.00000000000000000000	2499.00000000000000000000	516.00000000000000000000	4.00000000000000000000	4.00000000000000000000	4.00000000000000000000	4.00000000000000000000	4.00000000000000000000	4.00000000000000000000	4.00000000000000000000	4.00000000000000000000	4.00000000000000000000	4.00000000000000000000	4.00000000000000000000	4.00000000000000000000	4.00000000000000000000	4.00000000000000000000	4.00000000000000000000	4.00000000000000000000
69.00000000000000000000	0.00000000000000000000	4042.56396484375000000000	4058.46142578125000000000	4156.92285156250000000000	4091.79467773437500000000	4008.71777343750000000000	4049.74340820312500000000	4042.05126953125000000000	4066.66650390625000000000	4019.48706054687500000000	4064.10253906250000000000	4093.33325195312500000000	4048.20507812500000000000	4121.02539062500000000000	4050.76904296875000000000	3264.00000000000000000000	10246.00000000000000000000	10226.00000000000000000000	0.00000000000000000000	0.00000000000000000000	0.00000000000000000000	2499.00000000000000000000	524.00000000000000000000	4.00000000000000000000	4.00000000000000000000	4.00000000000000000000	4.00000000000000000000	4.00000000000000000000	4.00000000000000000000	4.00000000000000000000	4.00000000000000000000	4.00000000000000000000	4.00000000000000000000	4.00000000000000000000	4.00000000000000000000	4.00000000000000000000	4.00000000000000000000	4.00000000000000000000	4.00000000000000000000
70.00000000000000000000	0.00000000000000000000	4049.23071289062500000000	4083.58959960937500000000	4142.56396484375000000000	4097.94873046875000000000	4044.61523437500000000000	4083.07690429687500000000	4066.66650390625000000000	4066.15380859375000000000	4020.00000000000000000000	4067.69213867187500000000	4091.79467773437500000000	4035.38452148437500000000	4129.23046875000000000000	4046.66650390625000000000	3161.00000000000000000000	10246.00000000000000000000	10226.00000000000000000000	0.00000000000000000000	0.00000000000000000000	0.00000000000000000000	2499.00000000000000000000	533.00000000000000000000	4.00000000000000000000	4.00000000000000000000	4.00000000000000000000	4.00000000000000000000	4.00000000000000000000	4.00000000000000000000	4.00000000000000000000	4.00000000000000000000	4.00000000000000000000	4.00000000000000000000	4.00000000000000000000	4.00000000000000000000	4.00000000000000000000	4.00000000000000000000	4.00000000000000000000	4.00000000000000000000
71.00000000000000000000	0.00000000000000000000	4029.74340820312500000000	4063.07690429687500000000	4144.10253906250000000000	4083.07690429687500000000	4027.17944335937500000000	4065.12817382812500000000	4049.23071289062500000000	4035.38452148437500000000	3992.30761718750000000000	4045.64086914062500000000	4059.48706054687500000000	4004.10253906250000000000	4097.94873046875000000000	4018.97436523437500000000	3323.00000000000000000000	10247.00000000000000000000	10227.00000000000000000000	0.00000000000000000000	0.00000000000000000000	0.00000000000000000000	2499.00000000000000000000	541.00000000000000000000	4.00000000000000000000	4.00000000000000000000	4.00000000000000000000	4.00000000000000000000	4.00000000000000000000	4.00000000000000000000	4.00000000000000000000	4.00000000000000000000	4.00000000000000000000	4.00000000000000000000	4.00000000000000000000	4.00000000000000000000	4.00000000000000000000	4.00000000000000000000	4.00000000000000000000	4.00000000000000000000
72.00000000000000000000	0.00000000000000000000	4028.71777343750000000000	4057.43579101562500000000	4141.53857421875000000000	4088.71777343750000000000	4014.87158203125000000000	4056.41015625000000000000	4041.02563476562500000000	4036.41015625000000000000	3991.79467773437500000000	4043.58959960937500000000	4073.33325195312500000000	4009.74340820312500000000	4109.23046875000000000000	4028.20507812500000000000	3413.00000000000000000000	10247.00000000000000000000	10227.00000000000000000000	0.00000000000000000000	0.00000000000000000000	0.00000000000000000000	2499.00000000000000000000	549.00000000000000000000	4.00000000000000000000	4.00000000000000000000	4.00000000000000000000	4.00000000000000000000	4.00000000000000000000	4.00000000000000000000	4.00000000000000000000	4.00000000000000000000	4.00000000000000000000	4.00000000000000000000	4.00000000000000000000	4.00000000000000000000	4.00000000000000000000	4.00000000000000000000	4.00000000000000000000	4.00000000000000000000
73.00000000000000000000	0.00000000000000000000	4044.10253906250000000000	4067.17944335937500000000	4135.38427734375000000000	4105.64111328125000000000	4018.97436523437500000000	4058.46142578125000000000	4039.48706054687500000000	4058.97436523437500000000	4004.10253906250000000000	4055.38452148437500000000	4111.28173828125000000000	4039.48706054687500000000	4143.58984375000000000000	4060.51269531250000000000	2980.00000000000000000000	10247.00000000000000000000	10227.00000000000000000000	0.00000000000000000000	0.00000000000000000000	0.00000000000000000000	2499.00000000000000000000	558.00000000000000000000	4.00000000000000000000	4.00000000000000000000	4.00000000000000000000	4.00000000000000000000	4.00000000000000000000	4.00000000000000000000	4.00000000000000000000	4.00000000000000000000	4.00000000000000000000	4.00000000000000000000	4.00000000000000000000	4.00000000000000000000	4.00000000000000000000	4.00000000000000000000	4.00000000000000000000	4.00000000000000000000
74.00000000000000000000	0.00000000000000000000	4023.58959960937500000000	4033.84594726562500000000	4150.76904296875000000000	4084.61523437500000000000	3982.56396484375000000000	4024.10253906250000000000	4010.76904296875000000000	4035.38452148437500000000	3971.79467773437500000000	4024.10253906250000000000	4077.43579101562500000000	4017.94873046875000000000	4108.71777343750000000000	4035.38452148437500000000	3521.00000000000000000000	10247.00000000000000000000	10227.00000000000000000000	0.00000000000000000000	0.00000000000000000000	0.00000000000000000000	2499.00000000000000000000	566.00000000000000000000	4.00000000000000000000	4.00000000000000000000	4.00000000000000000000	4.00000000000000000000	4.00000000000000000000	4.00000000000000000000	4.00000000000000000000	4.00000000000000000000	4.00000000000000000000	4.00000000000000000000	4.00000000000000000000	4.00000000000000000000	4.00000000000000000000	4.00000000000000000000	4.00000000000000000000	4.00000000000000000000
75.00000000000000000000	0.00000000000000000000	4037.43579101562500000000	4065.12817382812500000000	4146.66650390625000000000	4098.97412109375000000000	4010.25634765625000000000	4055.38452148437500000000	4048.71777343750000000000	4072.30761718750000000000	4014.35888671875000000000	4058.97436523437500000000	4094.87158203125000000000	4038.97436523437500000000	4123.58984375000000000000	4046.15380859375000000000	3173.00000000000000000000	10246.00000000000000000000	10227.00000000000000000000	0.00000000000000000000	0.00000000000000000000	0.00000000000000000000	2499.00000000000000000000	575.00000000000000000000	4.00000000000000000000	4.00000000000000000000	4.00000000000000000000	4.00000000000000000000	4.00000000000000000000	4.00000000000000000000	4.00000000000000000000	4.00000000000000000000	4.00000000000000000000	4.00000000000000000000	4.00000000000000000000	4.00000000000000000000	4.00000000000000000000	4.00000000000000000000	4.00000000000000000000	4.00000000000000000000
76.00000000000000000000	0.00000000000000000000	4026.66650390625000000000	4054.87158203125000000000	4152.82031250000000000000	4087.17944335937500000000	3998.97436523437500000000	4050.76904296875000000000	4048.71777343750000000000	4066.15380859375000000000	4011.28198242187500000000	4060.00000000000000000000	4083.07690429687500000000	4029.23071289062500000000	4103.07666015625000000000	4029.23071289062500000000	3515.00000000000000000000	10246.00000000000000000000	10227.00000000000000000000	0.00000000000000000000	0.00000000000000000000	0.00000000000000000000	2499.00000000000000000000	583.00000000000000000000	4.00000000000000000000	4.00000000000000000000	4.00000000000000000000	4.00000000000000000000	4.00000000000000000000	4.00000000000000000000	4.00000000000000000000	4.00000000000000000000	4.00000000000000000000	4.00000000000000000000	4.00000000000000000000	4.00000000000000000000	4.00000000000000000000	4.00000000000000000000	4.00000000000000000000	4.00000000000000000000
77.00000000000000000000	0.00000000000000000000	4027.69213867187500000000	4062.05126953125000000000	4157.43603515625000000000	4088.20507812500000000000	4007.17944335937500000000	4053.33325195312500000000	4042.05126953125000000000	4046.66650390625000000000	3989.74340820312500000000	4044.61523437500000000000	4078.46142578125000000000	4016.92309570312500000000	4103.07666015625000000000	4025.64086914062500000000	3237.00000000000000000000	10246.00000000000000000000	10226.00000000000000000000	0.00000000000000000000	0.00000000000000000000	0.00000000000000000000	2499.00000000000000000000	591.00000000000000000000	4.00000000000000000000	4.00000000000000000000	4.00000000000000000000	4.00000000000000000000	4.00000000000000000000	4.00000000000000000000	4.00000000000000000000	4.00000000000000000000	4.00000000000000000000	4.00000000000000000000	4.00000000000000000000	4.00000000000000000000	4.00000000000000000000	4.00000000000000000000	4.00000000000000000000	4.00000000000000000000
78.00000000000000000000	0.00000000000000000000	4051.28198242187500000000	4103.58984375000000000000	4144.10253906250000000000	4113.84619140625000000000	4042.05126953125000000000	4073.33325195312500000000	4048.71777343750000000000	4050.25634765625000000000	3995.38452148437500000000	4049.23071289062500000000	4094.87158203125000000000	4020.00000000000000000000	4135.38427734375000000000	4047.17944335937500000000	3521.00000000000000000000	10246.00000000000000000000	10226.00000000000000000000	0.00000000000000000000	0.00000000000000000000	0.00000000000000000000	2499.00000000000000000000	600.00000000000000000000	4.00000000000000000000	4.00000000000000000000	4.00000000000000000000	4.00000000000000000000	4.00000000000000000000	4.00000000000000000000	4.00000000000000000000	4.00000000000000000000	4.00000000000000000000	4.00000000000000000000	4.00000000000000000000	4.00000000000000000000	4.00000000000000000000	4.00000000000000000000	4.00000000000000000000	4.00000000000000000000
79.00000000000000000000	0.00000000000000000000	4029.23071289062500000000	4074.87158203125000000000	4147.69238281250000000000	4089.23071289062500000000	4004.10253906250000000000	4036.41015625000000000000	4016.92309570312500000000	4014.87158203125000000000	3958.46142578125000000000	4013.84594726562500000000	4054.35888671875000000000	3981.02563476562500000000	4102.56396484375000000000	4016.92309570312500000000	3173.00000000000000000000	10245.00000000000000000000	10227.00000000000000000000	0.00000000000000000000	0.00000000000000000000	0.00000000000000000000	2499.00000000000000000000	608.00000000000000000000	4.00000000000000000000	4.00000000000000000000	4.00000000000000000000	4.00000000000000000000	4.00000000000000000000	4.00000000000000000000	4.00000000000000000000	4.00000000000000000000	4.00000000000000000000	4.00000000000000000000	4.00000000000000000000	4.00000000000000000000	4.00000000000000000000	4.00000000000000000000	4.00000000000000000000	4.00000000000000000000
80.00000000000000000000	0.00000000000000000000	4033.84594726562500000000	4082.05126953125000000000	4141.53857421875000000000	4093.33325195312500000000	4011.28198242187500000000	4045.64086914062500000000	4030.25634765625000000000	4048.71777343750000000000	3989.23071289062500000000	4034.87158203125000000000	4083.58959960937500000000	4006.15380859375000000000	4121.53857421875000000000	4037.94873046875000000000	3515.00000000000000000000	10245.00000000000000000000	10227.00000000000000000000	0.00000000000000000000	0.00000000000000000000	0.00000000000000000000	2499.00000000000000000000	617.00000000000000000000	4.00000000000000000000	4.00000000000000000000	4.00000000000000000000	4.00000000000000000000	4.00000000000000000000	4.00000000000000000000	4.00000000000000000000	4.00000000000000000000	4.00000000000000000000	4.00000000000000000000	4.00000000000000000000	4.00000000000000000000	4.00000000000000000000	4.00000000000000000000	4.00000000000000000000	4.00000000000000000000
81.00000000000000000000	0.00000000000000000000	4019.48706054687500000000	4060.00000000000000000000	4144.10253906250000000000	4090.76904296875000000000	3991.28198242187500000000	4028.71777343750000000000	4016.41015625000000000000	4061.53833007812500000000	4000.51269531250000000000	4036.92309570312500000000	4088.71777343750000000000	4017.43579101562500000000	4119.48730468750000000000	4044.10253906250000000000	3237.00000000000000000000	10245.00000000000000000000	10227.00000000000000000000	0.00000000000000000000	0.00000000000000000000	0.00000000000000000000	2499.00000000000000000000	625.00000000000000000000	4.00000000000000000000	4.00000000000000000000	4.00000000000000000000	4.00000000000000000000	4.00000000000000000000	4.00000000000000000000	4.00000000000000000000	4.00000000000000000000	4.00000000000000000000	4.00000000000000000000	4.00000000000000000000	4.00000000000000000000	4.00000000000000000000	4.00000000000000000000	4.00000000000000000000	4.00000000000000000000
82.00000000000000000000	0.00000000000000000000	4010.25634765625000000000	4050.76904296875000000000	4147.69238281250000000000	4085.12817382812500000000	3987.69213867187500000000	4033.33325195312500000000	4022.56396484375000000000	4054.87158203125000000000	3992.82031250000000000000	4034.87158203125000000000	4077.94873046875000000000	4007.17944335937500000000	4112.30761718750000000000	4033.84594726562500000000	3521.00000000000000000000	10245.00000000000000000000	10227.00000000000000000000	0.00000000000000000000	0.00000000000000000000	0.00000000000000000000	2499.00000000000000000000	633.00000000000000000000	4.00000000000000000000	4.00000000000000000000	4.00000000000000000000	4.00000000000000000000	4.00000000000000000000	4.00000000000000000000	4.00000000000000000000	4.00000000000000000000	4.00000000000000000000	4.00000000000000000000	4.00000000000000000000	4.00000000000000000000	4.00000000000000000000	4.00000000000000000000	4.00000000000000000000	4.00000000000000000000
83.00000000000000000000	0.00000000000000000000	4017.94873046875000000000	4075.89721679687500000000	4138.97412109375000000000	4086.66650390625000000000	4020.00000000000000000000	4071.28198242187500000000	4057.94873046875000000000	4067.69213867187500000000	4011.28198242187500000000	4058.97436523437500000000	4086.66650390625000000000	4005.64086914062500000000	4113.84619140625000000000	4023.58959960937500000000	3173.00000000000000000000	10243.00000000000000000000	10226.00000000000000000000	0.00000000000000000000	0.00000000000000000000	0.00000000000000000000	2499.00000000000000000000	642.00000000000000000000	4.00000000000000000000	4.00000000000000000000	4.00000000000000000000	4.00000000000000000000	4.00000000000000000000	4.00000000000000000000	4.00000000000000000000	4.00000000000000000000	4.00000000000000000000	4.00000000000000000000	4.00000000000000000000	4.00000000000000000000	4.00000000000000000000	4.00000000000000000000	4.00000000000000000000	4.00000000000000000000
84.00000000000000000000	0.00000000000000000000	3986.15380859375000000000	4040.00000000000000000000	4149.74365234375000000000	4059.48706054687500000000	3983.07690429687500000000	4037.94873046875000000000	4028.71777343750000000000	4034.35888671875000000000	3981.02563476562500000000	4024.61523437500000000000	4041.02563476562500000000	3963.07690429687500000000	4062.05126953125000000000	3975.89721679687500000000	3515.00000000000000000000	10243.00000000000000000000	10226.00000000000000000000	0.00000000000000000000	0.00000000000000000000	0.00000000000000000000	2499.00000000000000000000	650.00000000000000000000	4.00000000000000000000	4.00000000000000000000	4.00000000000000000000	4.00000000000000000000	4.00000000000000000000	4.00000000000000000000	4.00000000000000000000	4.00000000000000000000	4.00000000000000000000	4.00000000000000000000	4.00000000000000000000	4.00000000000000000000	4.00000000000000000000	4.00000000000000000000	4.00000000000000000000	4.00000000000000000000
85.00000000000000000000	0.00000000000000000000	4009.23071289062500000000	4063.58959960937500000000	4144.10253906250000000000	4084.10253906250000000000	4001.02563476562500000000	4051.79467773437500000000	4035.89721679687500000000	4052.82031250000000000000	3998.97436523437500000000	4030.76904296875000000000	4070.25634765625000000000	3986.66650390625000000000	4101.53857421875000000000	4009.74340820312500000000	3237.00000000000000000000	10245.00000000000000000000	10227.00000000000000000000	0.00000000000000000000	0.00000000000000000000	0.00000000000000000000	2499.00000000000000000000	658.00000000000000000000	4.00000000000000000000	4.00000000000000000000	4.00000000000000000000	4.00000000000000000000	4.00000000000000000000	4.00000000000000000000	4.00000000000000000000	4.00000000000000000000	4.00000000000000000000	4.00000000000000000000	4.00000000000000000000	4.00000000000000000000	4.00000000000000000000	4.00000000000000000000	4.00000000000000000000	4.00000000000000000000
86.00000000000000000000	0.00000000000000000000	4024.10253906250000000000	4068.20507812500000000000	4140.51269531250000000000	4094.87158203125000000000	4001.02563476562500000000	4051.79467773437500000000	4026.15380859375000000000	4046.66650390625000000000	3987.17944335937500000000	4022.05126953125000000000	4080.00000000000000000000	3998.46142578125000000000	4120.00000000000000000000	4028.20507812500000000000	3521.00000000000000000000	10245.00000000000000000000	10227.00000000000000000000	0.00000000000000000000	0.00000000000000000000	0.00000000000000000000	2499.00000000000000000000	667.00000000000000000000	4.00000000000000000000	4.00000000000000000000	4.00000000000000000000	4.00000000000000000000	4.00000000000000000000	4.00000000000000000000	4.00000000000000000000	4.00000000000000000000	4.00000000000000000000	4.00000000000000000000	4.00000000000000000000	4.00000000000000000000	4.00000000000000000000	4.00000000000000000000	4.00000000000000000000	4.00000000000000000000
87.00000000000000000000	0.00000000000000000000	4017.43579101562500000000	4060.00000000000000000000	4149.74365234375000000000	4090.76904296875000000000	3989.74340820312500000000	4041.02563476562500000000	4018.97436523437500000000	4037.94873046875000000000	3971.79467773437500000000	4008.20507812500000000000	4064.61523437500000000000	3995.38452148437500000000	4101.53857421875000000000	4016.41015625000000000000	3173.00000000000000000000	10245.00000000000000000000	10227.00000000000000000000	0.00000000000000000000	0.00000000000000000000	0.00000000000000000000	2499.00000000000000000000	675.00000000000000000000	4.00000000000000000000	4.00000000000000000000	4.00000000000000000000	4.00000000000000000000	4.00000000000000000000	4.00000000000000000000	4.00000000000000000000	4.00000000000000000000	4.00000000000000000000	4.00000000000000000000	4.00000000000000000000	4.00000000000000000000	4.00000000000000000000	4.00000000000000000000	4.00000000000000000000	4.00000000000000000000
88.00000000000000000000	0.00000000000000000000	4027.69213867187500000000	4079.48706054687500000000	4147.17919921875000000000	4107.69238281250000000000	4005.64086914062500000000	4053.33325195312500000000	4041.02563476562500000000	4078.97436523437500000000	4012.82031250000000000000	4041.53833007812500000000	4097.43603515625000000000	4032.82031250000000000000	4125.12792968750000000000	4039.48706054687500000000	3515.00000000000000000000	10245.00000000000000000000	10227.00000000000000000000	0.00000000000000000000	0.00000000000000000000	0.00000000000000000000	2499.00000000000000000000	684.00000000000000000000	4.00000000000000000000	4.00000000000000000000	4.00000000000000000000	4.00000000000000000000	4.00000000000000000000	4.00000000000000000000	4.00000000000000000000	4.00000000000000000000	4.00000000000000000000	4.00000000000000000000	4.00000000000000000000	4.00000000000000000000	4.00000000000000000000	4.00000000000000000000	4.00000000000000000000	4.00000000000000000000
89.00000000000000000000	0.00000000000000000000	3999.48706054687500000000	4035.89721679687500000000	4153.84619140625000000000	4076.41015625000000000000	3958.46142578125000000000	4008.71777343750000000000	4002.56396484375000000000	4043.58959960937500000000	3975.38452148437500000000	4013.84594726562500000000	4064.61523437500000000000	4005.64086914062500000000	4086.66650390625000000000	4012.82031250000000000000	3237.00000000000000000000	10246.00000000000000000000	10228.00000000000000000000	0.00000000000000000000	0.00000000000000000000	0.00000000000000000000	2499.00000000000000000000	692.00000000000000000000	4.00000000000000000000	4.00000000000000000000	4.00000000000000000000	4.00000000000000000000	4.00000000000000000000	4.00000000000000000000	4.00000000000000000000	4.00000000000000000000	4.00000000000000000000	4.00000000000000000000	4.00000000000000000000	4.00000000000000000000	4.00000000000000000000	4.00000000000000000000	4.00000000000000000000	4.00000000000000000000
90.00000000000000000000	0.00000000000000000000	4012.30761718750000000000	4064.61523437500000000000	4145.12792968750000000000	4080.00000000000000000000	3984.61523437500000000000	4031.79467773437500000000	4017.43579101562500000000	4036.92309570312500000000	3971.79467773437500000000	4018.97436523437500000000	4061.02563476562500000000	3995.38452148437500000000	4089.23071289062500000000	4014.87158203125000000000	3521.00000000000000000000	10246.00000000000000000000	10228.00000000000000000000	0.00000000000000000000	0.00000000000000000000	0.00000000000000000000	2499.00000000000000000000	700.00000000000000000000	4.00000000000000000000	4.00000000000000000000	4.00000000000000000000	4.00000000000000000000	4.00000000000000000000	4.00000000000000000000	4.00000000000000000000	4.00000000000000000000	4.00000000000000000000	4.00000000000000000000	4.00000000000000000000	4.00000000000000000000	4.00000000000000000000	4.00000000000000000000	4.00000000000000000000	4.00000000000000000000
91.00000000000000000000	0.00000000000000000000	4018.97436523437500000000	4082.05126953125000000000	4145.12792968750000000000	4084.61523437500000000000	4003.58959960937500000000	4047.17944335937500000000	4028.20507812500000000000	4032.30761718750000000000	3977.43579101562500000000	4025.64086914062500000000	4047.69213867187500000000	3981.53833007812500000000	4087.69213867187500000000	4004.10253906250000000000	3173.00000000000000000000	10247.00000000000000000000	10227.00000000000000000000	0.00000000000000000000	0.00000000000000000000	0.00000000000000000000	2499.00000000000000000000	709.00000000000000000000	4.00000000000000000000	4.00000000000000000000	4.00000000000000000000	4.00000000000000000000	4.00000000000000000000	4.00000000000000000000	4.00000000000000000000	4.00000000000000000000	4.00000000000000000000	4.00000000000000000000	4.00000000000000000000	4.00000000000000000000	4.00000000000000000000	4.00000000000000000000	4.00000000000000000000	4.00000000000000000000
92.00000000000000000000	0.00000000000000000000	4001.02563476562500000000	4053.84594726562500000000	4154.35888671875000000000	4072.82031250000000000000	3978.97436523437500000000	4025.64086914062500000000	4008.20507812500000000000	4014.35888671875000000000	3961.53833007812500000000	4007.69213867187500000000	4033.84594726562500000000	3968.71777343750000000000	4075.38452148437500000000	3985.12817382812500000000	3515.00000000000000000000	10247.00000000000000000000	10227.00000000000000000000	0.00000000000000000000	0.00000000000000000000	0.00000000000000000000	2499.00000000000000000000	717.00000000000000000000	4.00000000000000000000	4.00000000000000000000	4.00000000000000000000	4.00000000000000000000	4.00000000000000000000	4.00000000000000000000	4.00000000000000000000	4.00000000000000000000	4.00000000000000000000	4.00000000000000000000	4.00000000000000000000	4.00000000000000000000	4.00000000000000000000	4.00000000000000000000	4.00000000000000000000	4.00000000000000000000
93.00000000000000000000	0.00000000000000000000	4012.30761718750000000000	4071.79467773437500000000	4138.46142578125000000000	4094.35888671875000000000	3994.87158203125000000000	4038.46142578125000000000	4015.89721679687500000000	4044.61523437500000000000	3988.71777343750000000000	4024.10253906250000000000	4087.69213867187500000000	4007.17944335937500000000	4121.53857421875000000000	4021.53833007812500000000	3237.00000000000000000000	10249.00000000000000000000	10228.00000000000000000000	0.00000000000000000000	0.00000000000000000000	0.00000000000000000000	2499.00000000000000000000	726.00000000000000000000	4.00000000000000000000	4.00000000000000000000	4.00000000000000000000	4.00000000000000000000	4.00000000000000000000	4.00000000000000000000	4.00000000000000000000	4.00000000000000000000	4.00000000000000000000	4.00000000000000000000	4.00000000000000000000	4.00000000000000000000	4.00000000000000000000	4.00000000000000000000	4.00000000000000000000	4.00000000000000000000
94.00000000000000000000	0.00000000000000000000	3992.82031250000000000000	4045.64086914062500000000	4140.51269531250000000000	4081.53833007812500000000	3963.07690429687500000000	4009.74340820312500000000	3991.79467773437500000000	4026.15380859375000000000	3963.07690429687500000000	3996.92309570312500000000	4070.76904296875000000000	3987.69213867187500000000	4100.00000000000000000000	4006.66650390625000000000	3521.00000000000000000000	10249.00000000000000000000	10228.00000000000000000000	0.00000000000000000000	0.00000000000000000000	0.00000000000000000000	2499.00000000000000000000	734.00000000000000000000	4.00000000000000000000	4.00000000000000000000	4.00000000000000000000	4.00000000000000000000	4.00000000000000000000	4.00000000000000000000	4.00000000000000000000	4.00000000000000000000	4.00000000000000000000	4.00000000000000000000	4.00000000000000000000	4.00000000000000000000	4.00000000000000000000	4.00000000000000000000	4.00000000000000000000	4.00000000000000000000
95.00000000000000000000	0.00000000000000000000	4001.02563476562500000000	4061.02563476562500000000	4146.66650390625000000000	4087.17944335937500000000	3981.02563476562500000000	4037.43579101562500000000	4023.07690429687500000000	4048.71777343750000000000	3986.66650390625000000000	4021.02563476562500000000	4074.87158203125000000000	3995.38452148437500000000	4104.61523437500000000000	4006.66650390625000000000	3173.00000000000000000000	10248.00000000000000000000	10227.00000000000000000000	0.00000000000000000000	0.00000000000000000000	0.00000000000000000000	2499.00000000000000000000	742.00000000000000000000	4.00000000000000000000	4.00000000000000000000	4.00000000000000000000	4.00000000000000000000	4.00000000000000000000	4.00000000000000000000	4.00000000000000000000	4.00000000000000000000	4.00000000000000000000	4.00000000000000000000	4.00000000000000000000	4.00000000000000000000	4.00000000000000000000	4.00000000000000000000	4.00000000000000000000	4.00000000000000000000
96.00000000000000000000	0.00000000000000000000	3996.92309570312500000000	4063.07690429687500000000	4148.71777343750000000000	4084.10253906250000000000	3989.74340820312500000000	4048.71777343750000000000	4034.87158203125000000000	4063.58959960937500000000	4004.10253906250000000000	4039.48706054687500000000	4074.87158203125000000000	4001.02563476562500000000	4097.43603515625000000000	4000.51269531250000000000	3515.00000000000000000000	10248.00000000000000000000	10227.00000000000000000000	0.00000000000000000000	0.00000000000000000000	0.00000000000000000000	2499.00000000000000000000	751.00000000000000000000	4.00000000000000000000	4.00000000000000000000	4.00000000000000000000	4.00000000000000000000	4.00000000000000000000	4.00000000000000000000	4.00000000000000000000	4.00000000000000000000	4.00000000000000000000	4.00000000000000000000	4.00000000000000000000	4.00000000000000000000	4.00000000000000000000	4.00000000000000000000	4.00000000000000000000	4.00000000000000000000
97.00000000000000000000	0.00000000000000000000	3976.92309570312500000000	4034.87158203125000000000	4151.79492187500000000000	4062.05126953125000000000	3962.05126953125000000000	4016.41015625000000000000	4006.66650390625000000000	4031.28198242187500000000	3967.17944335937500000000	4001.02563476562500000000	4042.56396484375000000000	3974.87158203125000000000	4056.92309570312500000000	3974.35888671875000000000	3237.00000000000000000000	10249.00000000000000000000	10228.00000000000000000000	0.00000000000000000000	0.00000000000000000000	0.00000000000000000000	2499.00000000000000000000	759.00000000000000000000	4.00000000000000000000	4.00000000000000000000	4.00000000000000000000	4.00000000000000000000	4.00000000000000000000	4.00000000000000000000	4.00000000000000000000	4.00000000000000000000	4.00000000000000000000	4.00000000000000000000	4.00000000000000000000	4.00000000000000000000	4.00000000000000000000	4.00000000000000000000	4.00000000000000000000	4.00000000000000000000
98.00000000000000000000	0.00000000000000000000	4015.38452148437500000000	4082.56396484375000000000	4141.53857421875000000000	4093.33325195312500000000	4006.66650390625000000000	4052.82031250000000000000	4035.38452148437500000000	4051.28198242187500000000	3990.76904296875000000000	4020.00000000000000000000	4074.87158203125000000000	3997.94873046875000000000	4099.48730468750000000000	4009.23071289062500000000	3521.00000000000000000000	10249.00000000000000000000	10228.00000000000000000000	0.00000000000000000000	0.00000000000000000000	0.00000000000000000000	2499.00000000000000000000	768.00000000000000000000	4.00000000000000000000	4.00000000000000000000	4.00000000000000000000	4.00000000000000000000	4.00000000000000000000	4.00000000000000000000	4.00000000000000000000	4.00000000000000000000	4.00000000000000000000	4.00000000000000000000	4.00000000000000000000	4.00000000000000000000	4.00000000000000000000	4.00000000000000000000	4.00000000000000000000	4.00000000000000000000
99.00000000000000000000	0.00000000000000000000	4012.30761718750000000000	4081.53833007812500000000	4150.76904296875000000000	4091.28198242187500000000	4000.51269531250000000000	4047.69213867187500000000	4022.05126953125000000000	4030.76904296875000000000	3973.33325195312500000000	4007.69213867187500000000	4057.94873046875000000000	3983.58959960937500000000	4098.97412109375000000000	4001.53833007812500000000	3173.00000000000000000000	10248.00000000000000000000	10228.00000000000000000000	0.00000000000000000000	0.00000000000000000000	0.00000000000000000000	2499.00000000000000000000	776.00000000000000000000	4.00000000000000000000	4.00000000000000000000	4.00000000000000000000	4.00000000000000000000	4.00000000000000000000	4.00000000000000000000	4.00000000000000000000	4.00000000000000000000	4.00000000000000000000	4.00000000000000000000	4.00000000000000000000	4.00000000000000000000	4.00000000000000000000	4.00000000000000000000	4.00000000000000000000	4.00000000000000000000
100.00000000000000000000	0.00000000000000000000	4008.71777343750000000000	4086.15380859375000000000	4149.74365234375000000000	4092.30761718750000000000	4004.10253906250000000000	4053.33325195312500000000	4025.12817382812500000000	4043.58959960937500000000	3980.51269531250000000000	4010.25634765625000000000	4069.74340820312500000000	3996.41015625000000000000	4112.82031250000000000000	4009.74340820312500000000	3515.00000000000000000000	10248.00000000000000000000	10228.00000000000000000000	0.00000000000000000000	0.00000000000000000000	0.00000000000000000000	2499.00000000000000000000	784.00000000000000000000	4.00000000000000000000	4.00000000000000000000	4.00000000000000000000	4.00000000000000000000	4.00000000000000000000	4.00000000000000000000	4.00000000000000000000	4.00000000000000000000	4.00000000000000000000	4.00000000000000000000	4.00000000000000000000	4.00000000000000000000	4.00000000000000000000	4.00000000000000000000	4.00000000000000000000	4.00000000000000000000
101.00000000000000000000	0.00000000000000000000	4008.20507812500000000000	4081.02563476562500000000	4140.51269531250000000000	4093.84594726562500000000	3993.84594726562500000000	4040.00000000000000000000	4021.02563476562500000000	4063.58959960937500000000	3996.92309570312500000000	4020.00000000000000000000	4087.17944335937500000000	4012.30761718750000000000	4121.02539062500000000000	4023.58959960937500000000	3237.00000000000000000000	10248.00000000000000000000	10226.00000000000000000000	0.00000000000000000000	0.00000000000000000000	0.00000000000000000000	2499.00000000000000000000	793.00000000000000000000	4.00000000000000000000	4.00000000000000000000	4.00000000000000000000	4.00000000000000000000	4.00000000000000000000	4.00000000000000000000	4.00000000000000000000	4.00000000000000000000	4.00000000000000000000	4.00000000000000000000	4.00000000000000000000	4.00000000000000000000	4.00000000000000000000	4.00000000000000000000	4.00000000000000000000	4.00000000000000000000
102.00000000000000000000	0.00000000000000000000	3988.20507812500000000000	4052.30761718750000000000	4148.71777343750000000000	4074.87158203125000000000	3953.84594726562500000000	4003.58959960937500000000	3998.97436523437500000000	4043.07690429687500000000	3978.97436523437500000000	4002.56396484375000000000	4060.51269531250000000000	3990.76904296875000000000	4093.84594726562500000000	4007.69213867187500000000	3521.00000000000000000000	10248.00000000000000000000	10226.00000000000000000000	0.00000000000000000000	0.00000000000000000000	0.00000000000000000000	2499.00000000000000000000	801.00000000000000000000	4.00000000000000000000	4.00000000000000000000	4.00000000000000000000	4.00000000000000000000	4.00000000000000000000	4.00000000000000000000	4.00000000000000000000	4.00000000000000000000	4.00000000000000000000	4.00000000000000000000	4.00000000000000000000	4.00000000000000000000	4.00000000000000000000	4.00000000000000000000	4.00000000000000000000	4.00000000000000000000
103.00000000000000000000	0.00000000000000000000	4014.87158203125000000000	4100.00000000000000000000	4146.15380859375000000000	4097.94873046875000000000	4004.10253906250000000000	4059.48706054687500000000	4044.10253906250000000000	4083.07690429687500000000	4025.64086914062500000000	4044.61523437500000000000	4095.89721679687500000000	4020.00000000000000000000	4133.33300781250000000000	4037.43579101562500000000	3173.00000000000000000000	10243.00000000000000000000	10226.00000000000000000000	0.00000000000000000000	0.00000000000000000000	0.00000000000000000000	2499.00000000000000000000	810.00000000000000000000	4.00000000000000000000	4.00000000000000000000	4.00000000000000000000	4.00000000000000000000	4.00000000000000000000	4.00000000000000000000	4.00000000000000000000	4.00000000000000000000	4.00000000000000000000	4.00000000000000000000	4.00000000000000000000	4.00000000000000000000	4.00000000000000000000	4.00000000000000000000	4.00000000000000000000	4.00000000000000000000
104.00000000000000000000	0.00000000000000000000	3997.94873046875000000000	4085.64086914062500000000	4152.82031250000000000000	4080.51269531250000000000	3997.94873046875000000000	4060.00000000000000000000	4038.97436523437500000000	4066.15380859375000000000	4012.82031250000000000000	4036.92309570312500000000	4070.25634765625000000000	3994.35888671875000000000	4103.07666015625000000000	4007.17944335937500000000	3515.00000000000000000000	10243.00000000000000000000	10226.00000000000000000000	0.00000000000000000000	0.00000000000000000000	0.00000000000000000000	2499.00000000000000000000	818.00000000000000000000	4.00000000000000000000	4.00000000000000000000	4.00000000000000000000	4.00000000000000000000	4.00000000000000000000	4.00000000000000000000	4.00000000000000000000	4.00000000000000000000	4.00000000000000000000	4.00000000000000000000	4.00000000000000000000	4.00000000000000000000	4.00000000000000000000	4.00000000000000000000	4.00000000000000000000	4.00000000000000000000
105.00000000000000000000	0.00000000000000000000	3988.20507812500000000000	4082.56396484375000000000	4146.15380859375000000000	4070.76904296875000000000	3990.25634765625000000000	4048.71777343750000000000	4034.35888671875000000000	4046.66650390625000000000	3995.89721679687500000000	4026.15380859375000000000	4055.89721679687500000000	3974.35888671875000000000	4089.23071289062500000000	3992.30761718750000000000	3237.00000000000000000000	10243.00000000000000000000	10223.00000000000000000000	0.00000000000000000000	0.00000000000000000000	0.00000000000000000000	2499.00000000000000000000	826.00000000000000000000	4.00000000000000000000	4.00000000000000000000	4.00000000000000000000	4.00000000000000000000	4.00000000000000000000	4.00000000000000000000	4.00000000000000000000	4.00000000000000000000	4.00000000000000000000	4.00000000000000000000	4.00000000000000000000	4.00000000000000000000	4.00000000000000000000	4.00000000000000000000	4.00000000000000000000	4.00000000000000000000
106.00000000000000000000	0.00000000000000000000	4000.51269531250000000000	4100.51269531250000000000	4132.30761718750000000000	4087.17944335937500000000	4000.51269531250000000000	4051.79467773437500000000	4030.76904296875000000000	4046.66650390625000000000	3991.79467773437500000000	4023.58959960937500000000	4072.82031250000000000000	3985.64086914062500000000	4113.33300781250000000000	4009.74340820312500000000	3521.00000000000000000000	10243.00000000000000000000	10223.00000000000000000000	0.00000000000000000000	0.00000000000000000000	0.00000000000000000000	2499.00000000000000000000	835.00000000000000000000	4.00000000000000000000	4.00000000000000000000	4.00000000000000000000	4.00000000000000000000	4.00000000000000000000	4.00000000000000000000	4.00000000000000000000	4.00000000000000000000	4.00000000000000000000	4.00000000000000000000	4.00000000000000000000	4.00000000000000000000	4.00000000000000000000	4.00000000000000000000	4.00000000000000000000	4.00000000000000000000
107.00000000000000000000	0.00000000000000000000	3977.94873046875000000000	4068.20507812500000000000	4145.12792968750000000000	4072.30761718750000000000	3972.82031250000000000000	4026.15380859375000000000	4000.51269531250000000000	4014.87158203125000000000	3952.30761718750000000000	3985.12817382812500000000	4049.23071289062500000000	3964.61523437500000000000	4087.17944335937500000000	3986.66650390625000000000	3173.00000000000000000000	10245.00000000000000000000	10226.00000000000000000000	0.00000000000000000000	0.00000000000000000000	0.00000000000000000000	2499.00000000000000000000	843.00000000000000000000	4.00000000000000000000	4.00000000000000000000	4.00000000000000000000	4.00000000000000000000	4.00000000000000000000	4.00000000000000000000	4.00000000000000000000	4.00000000000000000000	4.00000000000000000000	4.00000000000000000000	4.00000000000000000000	4.00000000000000000000	4.00000000000000000000	4.00000000000000000000	4.00000000000000000000	4.00000000000000000000
108.00000000000000000000	0.00000000000000000000	3986.15380859375000000000	4089.74340820312500000000	4144.10253906250000000000	4085.64086914062500000000	4001.53833007812500000000	4055.38452148437500000000	4033.33325195312500000000	4057.43579101562500000000	3996.41015625000000000000	4023.07690429687500000000	4089.74340820312500000000	4001.53833007812500000000	4110.76904296875000000000	4013.33325195312500000000	3515.00000000000000000000	10245.00000000000000000000	10226.00000000000000000000	0.00000000000000000000	0.00000000000000000000	0.00000000000000000000	2499.00000000000000000000	851.00000000000000000000	4.00000000000000000000	4.00000000000000000000	4.00000000000000000000	4.00000000000000000000	4.00000000000000000000	4.00000000000000000000	4.00000000000000000000	4.00000000000000000000	4.00000000000000000000	4.00000000000000000000	4.00000000000000000000	4.00000000000000000000	4.00000000000000000000	4.00000000000000000000	4.00000000000000000000	4.00000000000000000000
109.00000000000000000000	0.00000000000000000000	3970.76904296875000000000	4068.71777343750000000000	4149.74365234375000000000	4075.38452148437500000000	3973.33325195312500000000	4035.38452148437500000000	4024.61523437500000000000	4064.10253906250000000000	4000.00000000000000000000	4024.10253906250000000000	4082.56396484375000000000	4006.15380859375000000000	4091.28198242187500000000	4008.71777343750000000000	3237.00000000000000000000	10246.00000000000000000000	10227.00000000000000000000	0.00000000000000000000	0.00000000000000000000	0.00000000000000000000	2499.00000000000000000000	858.00000000000000000000	4.00000000000000000000	4.00000000000000000000	4.00000000000000000000	4.00000000000000000000	4.00000000000000000000	4.00000000000000000000	4.00000000000000000000	4.00000000000000000000	4.00000000000000000000	4.00000000000000000000	4.00000000000000000000	4.00000000000000000000	4.00000000000000000000	4.00000000000000000000	4.00000000000000000000	4.00000000000000000000
110.00000000000000000000	0.00000000000000000000	3981.02563476562500000000	4077.43579101562500000000	4156.92285156250000000000	4080.51269531250000000000	3977.43579101562500000000	4047.17944335937500000000	4031.28198242187500000000	4056.41015625000000000000	3991.28198242187500000000	4012.82031250000000000000	4068.20507812500000000000	3997.94873046875000000000	4088.20507812500000000000	4007.17944335937500000000	3521.00000000000000000000	10246.00000000000000000000	10227.00000000000000000000	0.00000000000000000000	0.00000000000000000000	0.00000000000000000000	2499.00000000000000000000	865.00000000000000000000	4.00000000000000000000	4.00000000000000000000	4.00000000000000000000	4.00000000000000000000	4.00000000000000000000	4.00000000000000000000	4.00000000000000000000	4.00000000000000000000	4.00000000000000000000	4.00000000000000000000	4.00000000000000000000	4.00000000000000000000	4.00000000000000000000	4.00000000000000000000	4.00000000000000000000	4.00000000000000000000
111.00000000000000000000	0.00000000000000000000	4016.92309570312500000000	4128.71777343750000000000	4152.30761718750000000000	4109.23046875000000000000	4036.41015625000000000000	4097.94873046875000000000	4066.15380859375000000000	4071.79467773437500000000	4014.35888671875000000000	4037.43579101562500000000	4080.00000000000000000000	4007.69213867187500000000	4115.38427734375000000000	4026.15380859375000000000	3173.00000000000000000000	10246.00000000000000000000	10230.00000000000000000000	0.00000000000000000000	0.00000000000000000000	0.00000000000000000000	2499.00000000000000000000	873.00000000000000000000	4.00000000000000000000	4.00000000000000000000	4.00000000000000000000	4.00000000000000000000	4.00000000000000000000	4.00000000000000000000	4.00000000000000000000	4.00000000000000000000	4.00000000000000000000	4.00000000000000000000	4.00000000000000000000	4.00000000000000000000	4.00000000000000000000	4.00000000000000000000	4.00000000000000000000	4.00000000000000000000
112.00000000000000000000	0.00000000000000000000	3996.41015625000000000000	4102.56396484375000000000	4158.46142578125000000000	4097.43603515625000000000	4011.79467773437500000000	4067.17944335937500000000	4038.97436523437500000000	4041.53833007812500000000	3981.02563476562500000000	4015.89721679687500000000	4042.56396484375000000000	3980.51269531250000000000	4080.51269531250000000000	3996.41015625000000000000	3515.00000000000000000000	10246.00000000000000000000	10230.00000000000000000000	0.00000000000000000000	0.00000000000000000000	0.00000000000000000000	2499.00000000000000000000	880.00000000000000000000	4.00000000000000000000	4.00000000000000000000	4.00000000000000000000	4.00000000000000000000	4.00000000000000000000	4.00000000000000000000	4.00000000000000000000	4.00000000000000000000	4.00000000000000000000	4.00000000000000000000	4.00000000000000000000	4.00000000000000000000	4.00000000000000000000	4.00000000000000000000	4.00000000000000000000	4.00000000000000000000
113.00000000000000000000	0.00000000000000000000	4003.58959960937500000000	4115.38427734375000000000	4146.15380859375000000000	4118.46142578125000000000	4012.82031250000000000000	4064.10253906250000000000	4040.51269531250000000000	4061.53833007812500000000	3996.41015625000000000000	4027.69213867187500000000	4074.35888671875000000000	4006.15380859375000000000	4115.89746093750000000000	4021.53833007812500000000	3237.00000000000000000000	10246.00000000000000000000	10229.00000000000000000000	0.00000000000000000000	0.00000000000000000000	0.00000000000000000000	2499.00000000000000000000	888.00000000000000000000	4.00000000000000000000	4.00000000000000000000	4.00000000000000000000	4.00000000000000000000	4.00000000000000000000	4.00000000000000000000	4.00000000000000000000	4.00000000000000000000	4.00000000000000000000	4.00000000000000000000	4.00000000000000000000	4.00000000000000000000	4.00000000000000000000	4.00000000000000000000	4.00000000000000000000	4.00000000000000000000
114.00000000000000000000	0.00000000000000000000	4002.05126953125000000000	4101.53857421875000000000	4146.15380859375000000000	4115.89746093750000000000	3992.30761718750000000000	4044.10253906250000000000	4020.51269531250000000000	4055.89721679687500000000	3994.87158203125000000000	4016.41015625000000000000	4074.87158203125000000000	4008.20507812500000000000	4125.64111328125000000000	4029.74340820312500000000	3521.00000000000000000000	10246.00000000000000000000	10229.00000000000000000000	0.00000000000000000000	0.00000000000000000000	0.00000000000000000000	2499.00000000000000000000	895.00000000000000000000	4.00000000000000000000	4.00000000000000000000	4.00000000000000000000	4.00000000000000000000	4.00000000000000000000	4.00000000000000000000	4.00000000000000000000	4.00000000000000000000	4.00000000000000000000	4.00000000000000000000	4.00000000000000000000	4.00000000000000000000	4.00000000000000000000	4.00000000000000000000	4.00000000000000000000	4.00000000000000000000
115.00000000000000000000	0.00000000000000000000	4000.51269531250000000000	4091.28198242187500000000	4152.82031250000000000000	4104.10253906250000000000	3989.74340820312500000000	4043.07690429687500000000	4021.53833007812500000000	4059.48706054687500000000	4001.02563476562500000000	4018.46142578125000000000	4057.94873046875000000000	4002.56396484375000000000	4109.23046875000000000000	4019.48706054687500000000	3173.00000000000000000000	10246.00000000000000000000	10232.00000000000000000000	0.00000000000000000000	0.00000000000000000000	0.00000000000000000000	2499.00000000000000000000	902.00000000000000000000	4.00000000000000000000	4.00000000000000000000	4.00000000000000000000	4.00000000000000000000	4.00000000000000000000	4.00000000000000000000	4.00000000000000000000	4.00000000000000000000	4.00000000000000000000	4.00000000000000000000	4.00000000000000000000	4.00000000000000000000	4.00000000000000000000	4.00000000000000000000	4.00000000000000000000	4.00000000000000000000
116.00000000000000000000	0.00000000000000000000	4011.28198242187500000000	4115.38427734375000000000	4148.71777343750000000000	4114.35888671875000000000	4021.02563476562500000000	4076.41015625000000000000	4061.02563476562500000000	4106.15380859375000000000	4047.17944335937500000000	4063.07690429687500000000	4082.05126953125000000000	4029.74340820312500000000	4125.64111328125000000000	4030.76904296875000000000	3515.00000000000000000000	10246.00000000000000000000	10232.00000000000000000000	0.00000000000000000000	0.00000000000000000000	0.00000000000000000000	2499.00000000000000000000	910.00000000000000000000	4.00000000000000000000	4.00000000000000000000	4.00000000000000000000	4.00000000000000000000	4.00000000000000000000	4.00000000000000000000	4.00000000000000000000	4.00000000000000000000	4.00000000000000000000	4.00000000000000000000	4.00000000000000000000	4.00000000000000000000	4.00000000000000000000	4.00000000000000000000	4.00000000000000000000	4.00000000000000000000
117.00000000000000000000	0.00000000000000000000	3990.76904296875000000000	4090.76904296875000000000	4161.53857421875000000000	4096.41015625000000000000	4000.51269531250000000000	4058.97436523437500000000	4047.17944335937500000000	4084.10253906250000000000	4023.58959960937500000000	4042.05126953125000000000	4057.43579101562500000000	4014.35888671875000000000	4104.61523437500000000000	4012.82031250000000000000	3237.00000000000000000000	10247.00000000000000000000	10233.00000000000000000000	0.00000000000000000000	0.00000000000000000000	0.00000000000000000000	2499.00000000000000000000	917.00000000000000000000	4.00000000000000000000	4.00000000000000000000	4.00000000000000000000	4.00000000000000000000	4.00000000000000000000	4.00000000000000000000	4.00000000000000000000	4.00000000000000000000	4.00000000000000000000	4.00000000000000000000	4.00000000000000000000	4.00000000000000000000	4.00000000000000000000	4.00000000000000000000	4.00000000000000000000	4.00000000000000000000
118.00000000000000000000	0.00000000000000000000	4022.56396484375000000000	4129.23046875000000000000	4151.28173828125000000000	4114.35888671875000000000	4044.10253906250000000000	4093.84594726562500000000	4065.12817382812500000000	4088.71777343750000000000	4025.64086914062500000000	4041.02563476562500000000	4075.89721679687500000000	4029.74340820312500000000	4137.43603515625000000000	4040.00000000000000000000	3521.00000000000000000000	10247.00000000000000000000	10233.00000000000000000000	0.00000000000000000000	0.00000000000000000000	0.00000000000000000000	2499.00000000000000000000	925.00000000000000000000	4.00000000000000000000	4.00000000000000000000	4.00000000000000000000	4.00000000000000000000	4.00000000000000000000	4.00000000000000000000	4.00000000000000000000	4.00000000000000000000	4.00000000000000000000	4.00000000000000000000	4.00000000000000000000	4.00000000000000000000	4.00000000000000000000	4.00000000000000000000	4.00000000000000000000	4.00000000000000000000
119.00000000000000000000	0.00000000000000000000	4026.66650390625000000000	4133.33300781250000000000	4143.58984375000000000000	4111.79492187500000000000	4048.20507812500000000000	4091.79467773437500000000	4055.89721679687500000000	4071.28198242187500000000	4005.64086914062500000000	4026.66650390625000000000	4059.48706054687500000000	4010.76904296875000000000	4127.17919921875000000000	4028.71777343750000000000	3173.00000000000000000000	10250.00000000000000000000	10229.00000000000000000000	0.00000000000000000000	0.00000000000000000000	0.00000000000000000000	2499.00000000000000000000	932.00000000000000000000	4.00000000000000000000	4.00000000000000000000	4.00000000000000000000	4.00000000000000000000	4.00000000000000000000	4.00000000000000000000	4.00000000000000000000	4.00000000000000000000	4.00000000000000000000	4.00000000000000000000	4.00000000000000000000	4.00000000000000000000	4.00000000000000000000	4.00000000000000000000	4.00000000000000000000	4.00000000000000000000
120.00000000000000000000	0.00000000000000000000	3999.48706054687500000000	4104.10253906250000000000	4149.23046875000000000000	4098.46142578125000000000	4015.89721679687500000000	4065.64086914062500000000	4040.51269531250000000000	4060.51269531250000000000	3993.33325195312500000000	4011.79467773437500000000	4042.56396484375000000000	3994.87158203125000000000	4106.15380859375000000000	4007.69213867187500000000	3515.00000000000000000000	10250.00000000000000000000	10229.00000000000000000000	0.00000000000000000000	0.00000000000000000000	0.00000000000000000000	2499.00000000000000000000	939.00000000000000000000	4.00000000000000000000	4.00000000000000000000	4.00000000000000000000	4.00000000000000000000	4.00000000000000000000	4.00000000000000000000	4.00000000000000000000	4.00000000000000000000	4.00000000000000000000	4.00000000000000000000	4.00000000000000000000	4.00000000000000000000	4.00000000000000000000	4.00000000000000000000	4.00000000000000000000	4.00000000000000000000
121.00000000000000000000	0.00000000000000000000	4009.23071289062500000000	4113.33300781250000000000	4143.07666015625000000000	4117.94873046875000000000	4026.66650390625000000000	4075.89721679687500000000	4050.76904296875000000000	4099.48730468750000000000	4033.33325195312500000000	4037.43579101562500000000	4087.69213867187500000000	4035.38452148437500000000	4146.66650390625000000000	4043.58959960937500000000	3237.00000000000000000000	10249.00000000000000000000	10226.00000000000000000000	0.00000000000000000000	0.00000000000000000000	0.00000000000000000000	2499.00000000000000000000	947.00000000000000000000	4.00000000000000000000	4.00000000000000000000	4.00000000000000000000	4.00000000000000000000	4.00000000000000000000	4.00000000000000000000	4.00000000000000000000	4.00000000000000000000	4.00000000000000000000	4.00000000000000000000	4.00000000000000000000	4.00000000000000000000	4.00000000000000000000	4.00000000000000000000	4.00000000000000000000	4.00000000000000000000
122.00000000000000000000	0.00000000000000000000	3994.87158203125000000000	4084.10253906250000000000	4152.82031250000000000000	4104.61523437500000000000	3994.87158203125000000000	4045.12817382812500000000	4019.48706054687500000000	4070.25634765625000000000	4002.56396484375000000000	4008.71777343750000000000	4063.07690429687500000000	4017.94873046875000000000	4119.48730468750000000000	4028.71777343750000000000	3521.00000000000000000000	10249.00000000000000000000	10226.00000000000000000000	0.00000000000000000000	0.00000000000000000000	0.00000000000000000000	2499.00000000000000000000	954.00000000000000000000	4.00000000000000000000	4.00000000000000000000	4.00000000000000000000	4.00000000000000000000	4.00000000000000000000	4.00000000000000000000	4.00000000000000000000	4.00000000000000000000	4.00000000000000000000	4.00000000000000000000	4.00000000000000000000	4.00000000000000000000	4.00000000000000000000	4.00000000000000000000	4.00000000000000000000	4.00000000000000000000
123.00000000000000000000	0.00000000000000000000	4014.87158203125000000000	4123.07666015625000000000	4154.87158203125000000000	4122.56396484375000000000	4036.92309570312500000000	4088.71777343750000000000	4061.53833007812500000000	4090.76904296875000000000	4027.17944335937500000000	4036.41015625000000000000	4076.41015625000000000000	4031.79467773437500000000	4134.35888671875000000000	4044.10253906250000000000	3173.00000000000000000000	10246.00000000000000000000	10221.00000000000000000000	0.00000000000000000000	0.00000000000000000000	0.00000000000000000000	2499.00000000000000000000	962.00000000000000000000	4.00000000000000000000	4.00000000000000000000	4.00000000000000000000	4.00000000000000000000	4.00000000000000000000	4.00000000000000000000	4.00000000000000000000	4.00000000000000000000	4.00000000000000000000	4.00000000000000000000	4.00000000000000000000	4.00000000000000000000	4.00000000000000000000	4.00000000000000000000	4.00000000000000000000	4.00000000000000000000
124.00000000000000000000	0.00000000000000000000	4021.02563476562500000000	4141.53857421875000000000	4158.97412109375000000000	4128.20507812500000000000	4062.56396484375000000000	4114.87158203125000000000	4087.69213867187500000000	4109.23046875000000000000	4053.33325195312500000000	4062.05126953125000000000	4081.53833007812500000000	4036.92309570312500000000	4135.38427734375000000000	4046.15380859375000000000	3515.00000000000000000000	10246.00000000000000000000	10221.00000000000000000000	0.00000000000000000000	0.00000000000000000000	0.00000000000000000000	2499.00000000000000000000	969.00000000000000000000	4.00000000000000000000	4.00000000000000000000	4.00000000000000000000	4.00000000000000000000	4.00000000000000000000	4.00000000000000000000	4.00000000000000000000	4.00000000000000000000	4.00000000000000000000	4.00000000000000000000	4.00000000000000000000	4.00000000000000000000	4.00000000000000000000	4.00000000000000000000	4.00000000000000000000	4.00000000000000000000
125.00000000000000000000	0.00000000000000000000	4008.71777343750000000000	4121.53857421875000000000	4163.07666015625000000000	4114.87158203125000000000	4040.51269531250000000000	4088.20507812500000000000	4062.56396484375000000000	4081.02563476562500000000	4028.71777343750000000000	4036.41015625000000000000	4052.30761718750000000000	4011.28198242187500000000	4108.71777343750000000000	4022.05126953125000000000	3237.00000000000000000000	10245.00000000000000000000	10220.00000000000000000000	0.00000000000000000000	0.00000000000000000000	0.00000000000000000000	2499.00000000000000000000	976.00000000000000000000	4.00000000000000000000	4.00000000000000000000	4.00000000000000000000	4.00000000000000000000	4.00000000000000000000	4.00000000000000000000	4.00000000000000000000	4.00000000000000000000	4.00000000000000000000	4.00000000000000000000	4.00000000000000000000	4.00000000000000000000	4.00000000000000000000	4.00000000000000000000	4.00000000000000000000	4.00000000000000000000
126.00000000000000000000	0.00000000000000000000	4036.92309570312500000000	4154.35888671875000000000	4144.10253906250000000000	4140.51269531250000000000	4063.07690429687500000000	4102.05126953125000000000	4069.74340820312500000000	4091.79467773437500000000	4040.51269531250000000000	4046.66650390625000000000	4081.53833007812500000000	4032.82031250000000000000	4147.69238281250000000000	4050.25634765625000000000	3521.00000000000000000000	10245.00000000000000000000	10220.00000000000000000000	0.00000000000000000000	0.00000000000000000000	0.00000000000000000000	2499.00000000000000000000	984.00000000000000000000	4.00000000000000000000	4.00000000000000000000	4.00000000000000000000	4.00000000000000000000	4.00000000000000000000	4.00000000000000000000	4.00000000000000000000	4.00000000000000000000	4.00000000000000000000	4.00000000000000000000	4.00000000000000000000	4.00000000000000000000	4.00000000000000000000	4.00000000000000000000	4.00000000000000000000	4.00000000000000000000
127.00000000000000000000	0.00000000000000000000	4027.17944335937500000000	4131.28173828125000000000	4148.71777343750000000000	4129.23046875000000000000	4031.79467773437500000000	4074.35888671875000000000	4043.07690429687500000000	4070.76904296875000000000	4013.84594726562500000000	4024.10253906250000000000	4071.79467773437500000000	4021.53833007812500000000	4135.38427734375000000000	4040.51269531250000000000	51.00000000000000000000	10243.00000000000000000000	10221.00000000000000000000	0.00000000000000000000	0.00000000000000000000	0.00000000000000000000	2499.00000000000000000000	991.00000000000000000000	4.00000000000000000000	4.00000000000000000000	4.00000000000000000000	4.00000000000000000000	4.00000000000000000000	4.00000000000000000000	4.00000000000000000000	4.00000000000000000000	4.00000000000000000000	4.00000000000000000000	4.00000000000000000000	4.00000000000000000000	4.00000000000000000000	4.00000000000000000000	4.00000000000000000000	4.00000000000000000000
[truncated: 236 more rows]
