# Supplementary material for: Discriminating three motor imagery states of the same joint for brain-computer interface
Source: PeerJ. 2021 Aug 24;9:e12027. doi: 10.7717/peerj.12027 (PMC8395581; doi:10.7717/peerj.12027)
Supplement: Supplemental Information 1 [file peerj-09-12027-s001.zip › dataset/A/01-04-04.11.17.19.05.57.csv]

title:04	recorded:04.11.17 19.05.57	sampling:128	subject:01	labels:COUNTER INTERPOLATED AF3 F7 F3 FC5 T7 P7 O1 O2 P8 T8 FC6 F4 F8 AF4 RAW_CQ GYROX GYROY MARKER MARKER_HARDWARE SYNC TIME_STAMP_s TIME_STAMP_ms CQ_AF3 CQ_F7 CQ_F3 CQ_FC5 CQ_T7 CQ_P7 CQ_O1 CQ_O2 CQ_P8 CQ_T8 CQ_FC6 CQ_F4 CQ_F8 CQ_AF4 CQ_CMS CQ_DRL	chan:40	units:emotiv
22.00000000000000000000	0.00000000000000000000	4178.97412109375000000000	4168.20507812500000000000	4183.07666015625000000000	4185.64111328125000000000	4162.05126953125000000000	4172.82031250000000000000	4176.41015625000000000000	4172.82031250000000000000	4179.48730468750000000000	4181.02539062500000000000	4143.07666015625000000000	4163.07666015625000000000	4148.71777343750000000000	4159.48730468750000000000	0.00000000000000000000	10248.00000000000000000000	10230.00000000000000000000	0.00000000000000000000	0.00000000000000000000	0.00000000000000000000	2960.00000000000000000000	93.00000000000000000000	0.00000000000000000000	0.00000000000000000000	0.00000000000000000000	0.00000000000000000000	0.00000000000000000000	0.00000000000000000000	0.00000000000000000000	0.00000000000000000000	0.00000000000000000000	0.00000000000000000000	0.00000000000000000000	0.00000000000000000000	0.00000000000000000000	0.00000000000000000000	0.00000000000000000000	0.00000000000000000000
23.00000000000000000000	0.00000000000000000000	4203.07666015625000000000	4199.48730468750000000000	4166.15380859375000000000	4218.46142578125000000000	4193.84619140625000000000	4193.84619140625000000000	4189.23046875000000000000	4196.41015625000000000000	4197.94873046875000000000	4193.33300781250000000000	4182.05126953125000000000	4194.87158203125000000000	4200.51269531250000000000	4209.74365234375000000000	0.00000000000000000000	10248.00000000000000000000	10231.00000000000000000000	0.00000000000000000000	0.00000000000000000000	0.00000000000000000000	2960.00000000000000000000	100.00000000000000000000	0.00000000000000000000	0.00000000000000000000	0.00000000000000000000	0.00000000000000000000	0.00000000000000000000	0.00000000000000000000	0.00000000000000000000	0.00000000000000000000	0.00000000000000000000	0.00000000000000000000	0.00000000000000000000	0.00000000000000000000	0.00000000000000000000	0.00000000000000000000	0.00000000000000000000	0.00000000000000000000
24.00000000000000000000	0.00000000000000000000	4190.25634765625000000000	4175.89746093750000000000	4172.82031250000000000000	4205.12792968750000000000	4172.30761718750000000000	4163.58984375000000000000	4162.05126953125000000000	4170.25634765625000000000	4166.66650390625000000000	4155.89746093750000000000	4157.43603515625000000000	4174.35888671875000000000	4178.97412109375000000000	4194.35888671875000000000	0.00000000000000000000	10248.00000000000000000000	10231.00000000000000000000	0.00000000000000000000	0.00000000000000000000	0.00000000000000000000	2960.00000000000000000000	108.00000000000000000000	0.00000000000000000000	0.00000000000000000000	0.00000000000000000000	0.00000000000000000000	0.00000000000000000000	0.00000000000000000000	0.00000000000000000000	0.00000000000000000000	0.00000000000000000000	0.00000000000000000000	0.00000000000000000000	0.00000000000000000000	0.00000000000000000000	0.00000000000000000000	0.00000000000000000000	0.00000000000000000000
25.00000000000000000000	0.00000000000000000000	4203.07666015625000000000	4195.89746093750000000000	4171.79492187500000000000	4215.89746093750000000000	4198.46142578125000000000	4191.79492187500000000000	4193.33300781250000000000	4210.76904296875000000000	4208.20507812500000000000	4191.28173828125000000000	4184.10253906250000000000	4200.00000000000000000000	4203.58984375000000000000	4209.74365234375000000000	0.00000000000000000000	10249.00000000000000000000	10232.00000000000000000000	0.00000000000000000000	0.00000000000000000000	0.00000000000000000000	2960.00000000000000000000	115.00000000000000000000	0.00000000000000000000	0.00000000000000000000	0.00000000000000000000	0.00000000000000000000	0.00000000000000000000	0.00000000000000000000	0.00000000000000000000	0.00000000000000000000	0.00000000000000000000	0.00000000000000000000	0.00000000000000000000	0.00000000000000000000	0.00000000000000000000	0.00000000000000000000	0.00000000000000000000	0.00000000000000000000
26.00000000000000000000	0.00000000000000000000	4200.00000000000000000000	4191.79492187500000000000	4175.89746093750000000000	4211.79492187500000000000	4200.51269531250000000000	4200.51269531250000000000	4207.69238281250000000000	4240.51269531250000000000	4238.46142578125000000000	4223.58984375000000000000	4199.48730468750000000000	4219.48730468750000000000	4211.79492187500000000000	4218.97412109375000000000	0.00000000000000000000	10249.00000000000000000000	10232.00000000000000000000	0.00000000000000000000	0.00000000000000000000	0.00000000000000000000	2960.00000000000000000000	123.00000000000000000000	0.00000000000000000000	0.00000000000000000000	0.00000000000000000000	0.00000000000000000000	0.00000000000000000000	0.00000000000000000000	0.00000000000000000000	0.00000000000000000000	0.00000000000000000000	0.00000000000000000000	0.00000000000000000000	0.00000000000000000000	0.00000000000000000000	0.00000000000000000000	0.00000000000000000000	0.00000000000000000000
27.00000000000000000000	0.00000000000000000000	4181.53857421875000000000	4171.79492187500000000000	4185.12792968750000000000	4191.79492187500000000000	4182.56396484375000000000	4183.07666015625000000000	4193.33300781250000000000	4213.84619140625000000000	4211.28173828125000000000	4195.38427734375000000000	4168.71777343750000000000	4196.92285156250000000000	4178.46142578125000000000	4193.84619140625000000000	0.00000000000000000000	10250.00000000000000000000	10232.00000000000000000000	0.00000000000000000000	0.00000000000000000000	0.00000000000000000000	2960.00000000000000000000	130.00000000000000000000	0.00000000000000000000	0.00000000000000000000	0.00000000000000000000	0.00000000000000000000	0.00000000000000000000	0.00000000000000000000	0.00000000000000000000	0.00000000000000000000	0.00000000000000000000	0.00000000000000000000	0.00000000000000000000	0.00000000000000000000	0.00000000000000000000	0.00000000000000000000	0.00000000000000000000	0.00000000000000000000
28.00000000000000000000	0.00000000000000000000	4209.23046875000000000000	4217.94873046875000000000	4170.76904296875000000000	4217.94873046875000000000	4232.82031250000000000000	4227.17919921875000000000	4226.15380859375000000000	4226.66650390625000000000	4228.20507812500000000000	4210.25634765625000000000	4187.17919921875000000000	4205.64111328125000000000	4209.23046875000000000000	4212.30761718750000000000	0.00000000000000000000	10250.00000000000000000000	10232.00000000000000000000	0.00000000000000000000	0.00000000000000000000	0.00000000000000000000	2960.00000000000000000000	137.00000000000000000000	0.00000000000000000000	0.00000000000000000000	0.00000000000000000000	0.00000000000000000000	0.00000000000000000000	0.00000000000000000000	0.00000000000000000000	0.00000000000000000000	0.00000000000000000000	0.00000000000000000000	0.00000000000000000000	0.00000000000000000000	0.00000000000000000000	0.00000000000000000000	0.00000000000000000000	0.00000000000000000000
29.00000000000000000000	0.00000000000000000000	4209.23046875000000000000	4206.66650390625000000000	4180.51269531250000000000	4212.30761718750000000000	4226.15380859375000000000	4222.05126953125000000000	4222.05126953125000000000	4207.69238281250000000000	4206.15380859375000000000	4193.84619140625000000000	4171.28173828125000000000	4184.61523437500000000000	4205.12792968750000000000	4205.12792968750000000000	0.00000000000000000000	10249.00000000000000000000	10230.00000000000000000000	0.00000000000000000000	0.00000000000000000000	0.00000000000000000000	2960.00000000000000000000	145.00000000000000000000	0.00000000000000000000	0.00000000000000000000	0.00000000000000000000	0.00000000000000000000	0.00000000000000000000	0.00000000000000000000	0.00000000000000000000	0.00000000000000000000	0.00000000000000000000	0.00000000000000000000	0.00000000000000000000	0.00000000000000000000	0.00000000000000000000	0.00000000000000000000	0.00000000000000000000	0.00000000000000000000
30.00000000000000000000	0.00000000000000000000	4215.38427734375000000000	4221.53857421875000000000	4178.46142578125000000000	4226.15380859375000000000	4237.43603515625000000000	4231.79492187500000000000	4233.84619140625000000000	4233.33300781250000000000	4227.17919921875000000000	4211.79492187500000000000	4209.23046875000000000000	4214.87158203125000000000	4239.48730468750000000000	4233.33300781250000000000	0.00000000000000000000	10249.00000000000000000000	10230.00000000000000000000	0.00000000000000000000	0.00000000000000000000	0.00000000000000000000	2960.00000000000000000000	152.00000000000000000000	0.00000000000000000000	0.00000000000000000000	0.00000000000000000000	0.00000000000000000000	0.00000000000000000000	0.00000000000000000000	0.00000000000000000000	0.00000000000000000000	0.00000000000000000000	0.00000000000000000000	0.00000000000000000000	0.00000000000000000000	0.00000000000000000000	0.00000000000000000000	0.00000000000000000000	0.00000000000000000000
31.00000000000000000000	0.00000000000000000000	4204.61523437500000000000	4210.76904296875000000000	4167.69238281250000000000	4225.12792968750000000000	4214.87158203125000000000	4210.76904296875000000000	4212.30761718750000000000	4244.10253906250000000000	4237.43603515625000000000	4215.89746093750000000000	4226.15380859375000000000	4230.76904296875000000000	4244.10253906250000000000	4240.00000000000000000000	0.00000000000000000000	10248.00000000000000000000	10229.00000000000000000000	0.00000000000000000000	0.00000000000000000000	0.00000000000000000000	2960.00000000000000000000	160.00000000000000000000	0.00000000000000000000	0.00000000000000000000	0.00000000000000000000	0.00000000000000000000	0.00000000000000000000	0.00000000000000000000	0.00000000000000000000	0.00000000000000000000	0.00000000000000000000	0.00000000000000000000	0.00000000000000000000	0.00000000000000000000	0.00000000000000000000	0.00000000000000000000	0.00000000000000000000	0.00000000000000000000
32.00000000000000000000	0.00000000000000000000	4175.38427734375000000000	4162.05126953125000000000	4174.35888671875000000000	4195.38427734375000000000	4162.56396484375000000000	4168.71777343750000000000	4177.94873046875000000000	4210.25634765625000000000	4201.02539062500000000000	4178.97412109375000000000	4178.97412109375000000000	4187.69238281250000000000	4195.38427734375000000000	4202.56396484375000000000	0.00000000000000000000	10248.00000000000000000000	10229.00000000000000000000	0.00000000000000000000	0.00000000000000000000	0.00000000000000000000	2960.00000000000000000000	167.00000000000000000000	0.00000000000000000000	0.00000000000000000000	0.00000000000000000000	0.00000000000000000000	0.00000000000000000000	0.00000000000000000000	0.00000000000000000000	0.00000000000000000000	0.00000000000000000000	0.00000000000000000000	0.00000000000000000000	0.00000000000000000000	0.00000000000000000000	0.00000000000000000000	0.00000000000000000000	0.00000000000000000000
33.00000000000000000000	0.00000000000000000000	4194.35888671875000000000	4202.05126953125000000000	4171.28173828125000000000	4213.84619140625000000000	4210.25634765625000000000	4214.35888671875000000000	4222.05126953125000000000	4240.00000000000000000000	4236.92285156250000000000	4215.89746093750000000000	4191.79492187500000000000	4198.97412109375000000000	4213.84619140625000000000	4215.89746093750000000000	0.00000000000000000000	10246.00000000000000000000	10227.00000000000000000000	0.00000000000000000000	0.00000000000000000000	0.00000000000000000000	2960.00000000000000000000	175.00000000000000000000	0.00000000000000000000	0.00000000000000000000	0.00000000000000000000	0.00000000000000000000	0.00000000000000000000	0.00000000000000000000	0.00000000000000000000	0.00000000000000000000	0.00000000000000000000	0.00000000000000000000	0.00000000000000000000	0.00000000000000000000	0.00000000000000000000	0.00000000000000000000	0.00000000000000000000	0.00000000000000000000
34.00000000000000000000	0.00000000000000000000	4189.74365234375000000000	4203.07666015625000000000	4184.10253906250000000000	4202.56396484375000000000	4212.82031250000000000000	4214.35888671875000000000	4220.00000000000000000000	4226.15380859375000000000	4231.28173828125000000000	4215.38427734375000000000	4167.17919921875000000000	4186.15380859375000000000	4186.15380859375000000000	4194.35888671875000000000	0.00000000000000000000	10246.00000000000000000000	10227.00000000000000000000	0.00000000000000000000	0.00000000000000000000	0.00000000000000000000	2960.00000000000000000000	182.00000000000000000000	0.00000000000000000000	0.00000000000000000000	0.00000000000000000000	0.00000000000000000000	0.00000000000000000000	0.00000000000000000000	0.00000000000000000000	0.00000000000000000000	0.00000000000000000000	0.00000000000000000000	0.00000000000000000000	0.00000000000000000000	0.00000000000000000000	0.00000000000000000000	0.00000000000000000000	0.00000000000000000000
35.00000000000000000000	0.00000000000000000000	4188.20507812500000000000	4211.28173828125000000000	4177.43603515625000000000	4204.10253906250000000000	4213.84619140625000000000	4210.25634765625000000000	4209.74365234375000000000	4214.87158203125000000000	4221.53857421875000000000	4202.56396484375000000000	4168.71777343750000000000	4182.05126953125000000000	4189.74365234375000000000	4195.89746093750000000000	0.00000000000000000000	10245.00000000000000000000	10225.00000000000000000000	0.00000000000000000000	0.00000000000000000000	0.00000000000000000000	2960.00000000000000000000	189.00000000000000000000	0.00000000000000000000	0.00000000000000000000	0.00000000000000000000	0.00000000000000000000	0.00000000000000000000	0.00000000000000000000	0.00000000000000000000	0.00000000000000000000	0.00000000000000000000	0.00000000000000000000	0.00000000000000000000	0.00000000000000000000	0.00000000000000000000	0.00000000000000000000	0.00000000000000000000	0.00000000000000000000
36.00000000000000000000	0.00000000000000000000	4192.30761718750000000000	4213.84619140625000000000	4161.02539062500000000000	4214.35888671875000000000	4212.30761718750000000000	4197.94873046875000000000	4192.30761718750000000000	4198.97412109375000000000	4202.05126953125000000000	4182.05126953125000000000	4175.38427734375000000000	4177.43603515625000000000	4206.66650390625000000000	4207.69238281250000000000	0.00000000000000000000	10245.00000000000000000000	10225.00000000000000000000	0.00000000000000000000	0.00000000000000000000	0.00000000000000000000	2960.00000000000000000000	197.00000000000000000000	0.00000000000000000000	0.00000000000000000000	0.00000000000000000000	0.00000000000000000000	0.00000000000000000000	0.00000000000000000000	0.00000000000000000000	0.00000000000000000000	0.00000000000000000000	0.00000000000000000000	0.00000000000000000000	0.00000000000000000000	0.00000000000000000000	0.00000000000000000000	0.00000000000000000000	0.00000000000000000000
37.00000000000000000000	0.00000000000000000000	4191.79492187500000000000	4195.38427734375000000000	4176.41015625000000000000	4206.15380859375000000000	4196.41015625000000000000	4181.02539062500000000000	4181.53857421875000000000	4182.56396484375000000000	4181.02539062500000000000	4163.58984375000000000000	4169.74365234375000000000	4177.43603515625000000000	4199.48730468750000000000	4206.66650390625000000000	0.00000000000000000000	10241.00000000000000000000	10225.00000000000000000000	0.00000000000000000000	0.00000000000000000000	0.00000000000000000000	2960.00000000000000000000	204.00000000000000000000	0.00000000000000000000	0.00000000000000000000	0.00000000000000000000	0.00000000000000000000	0.00000000000000000000	0.00000000000000000000	0.00000000000000000000	0.00000000000000000000	0.00000000000000000000	0.00000000000000000000	0.00000000000000000000	0.00000000000000000000	0.00000000000000000000	0.00000000000000000000	0.00000000000000000000	0.00000000000000000000
38.00000000000000000000	0.00000000000000000000	4224.61523437500000000000	4240.00000000000000000000	4180.51269531250000000000	4235.89746093750000000000	4243.58984375000000000000	4231.28173828125000000000	4228.71777343750000000000	4257.43603515625000000000	4257.94873046875000000000	4229.23046875000000000000	4243.58984375000000000000	4250.25634765625000000000	4256.41015625000000000000	4262.05126953125000000000	0.00000000000000000000	10241.00000000000000000000	10225.00000000000000000000	0.00000000000000000000	0.00000000000000000000	0.00000000000000000000	2960.00000000000000000000	212.00000000000000000000	0.00000000000000000000	0.00000000000000000000	0.00000000000000000000	0.00000000000000000000	0.00000000000000000000	0.00000000000000000000	0.00000000000000000000	0.00000000000000000000	0.00000000000000000000	0.00000000000000000000	0.00000000000000000000	0.00000000000000000000	0.00000000000000000000	0.00000000000000000000	0.00000000000000000000	0.00000000000000000000
39.00000000000000000000	0.00000000000000000000	4203.58984375000000000000	4200.00000000000000000000	4185.12792968750000000000	4214.35888671875000000000	4206.15380859375000000000	4203.07666015625000000000	4203.58984375000000000000	4250.76904296875000000000	4250.76904296875000000000	4221.02539062500000000000	4224.61523437500000000000	4238.46142578125000000000	4224.61523437500000000000	4241.02539062500000000000	0.00000000000000000000	10242.00000000000000000000	10225.00000000000000000000	0.00000000000000000000	0.00000000000000000000	0.00000000000000000000	2960.00000000000000000000	219.00000000000000000000	0.00000000000000000000	0.00000000000000000000	0.00000000000000000000	0.00000000000000000000	0.00000000000000000000	0.00000000000000000000	0.00000000000000000000	0.00000000000000000000	0.00000000000000000000	0.00000000000000000000	0.00000000000000000000	0.00000000000000000000	0.00000000000000000000	0.00000000000000000000	0.00000000000000000000	0.00000000000000000000
40.00000000000000000000	0.00000000000000000000	4180.51269531250000000000	4173.33300781250000000000	4174.35888671875000000000	4193.84619140625000000000	4188.20507812500000000000	4189.23046875000000000000	4197.94873046875000000000	4212.82031250000000000000	4213.84619140625000000000	4196.92285156250000000000	4182.56396484375000000000	4196.41015625000000000000	4186.66650390625000000000	4205.12792968750000000000	0.00000000000000000000	10242.00000000000000000000	10225.00000000000000000000	0.00000000000000000000	0.00000000000000000000	0.00000000000000000000	2960.00000000000000000000	226.00000000000000000000	0.00000000000000000000	0.00000000000000000000	0.00000000000000000000	0.00000000000000000000	0.00000000000000000000	0.00000000000000000000	0.00000000000000000000	0.00000000000000000000	0.00000000000000000000	0.00000000000000000000	0.00000000000000000000	0.00000000000000000000	0.00000000000000000000	0.00000000000000000000	0.00000000000000000000	0.00000000000000000000
41.00000000000000000000	0.00000000000000000000	4182.05126953125000000000	4192.30761718750000000000	4163.07666015625000000000	4193.84619140625000000000	4212.30761718750000000000	4210.25634765625000000000	4216.41015625000000000000	4205.12792968750000000000	4213.84619140625000000000	4204.10253906250000000000	4172.30761718750000000000	4183.58984375000000000000	4183.07666015625000000000	4195.38427734375000000000	0.00000000000000000000	10243.00000000000000000000	10228.00000000000000000000	0.00000000000000000000	0.00000000000000000000	0.00000000000000000000	2960.00000000000000000000	235.00000000000000000000	0.00000000000000000000	0.00000000000000000000	0.00000000000000000000	0.00000000000000000000	0.00000000000000000000	0.00000000000000000000	0.00000000000000000000	0.00000000000000000000	0.00000000000000000000	0.00000000000000000000	0.00000000000000000000	0.00000000000000000000	0.00000000000000000000	0.00000000000000000000	0.00000000000000000000	0.00000000000000000000
42.00000000000000000000	0.00000000000000000000	4171.79492187500000000000	4173.33300781250000000000	4177.94873046875000000000	4176.41015625000000000000	4187.69238281250000000000	4188.71777343750000000000	4195.89746093750000000000	4179.48730468750000000000	4187.17919921875000000000	4176.41015625000000000000	4135.89746093750000000000	4158.46142578125000000000	4153.33300781250000000000	4169.74365234375000000000	0.00000000000000000000	10243.00000000000000000000	10228.00000000000000000000	0.00000000000000000000	0.00000000000000000000	0.00000000000000000000	2960.00000000000000000000	243.00000000000000000000	0.00000000000000000000	0.00000000000000000000	0.00000000000000000000	0.00000000000000000000	0.00000000000000000000	0.00000000000000000000	0.00000000000000000000	0.00000000000000000000	0.00000000000000000000	0.00000000000000000000	0.00000000000000000000	0.00000000000000000000	0.00000000000000000000	0.00000000000000000000	0.00000000000000000000	0.00000000000000000000
43.00000000000000000000	0.00000000000000000000	4203.07666015625000000000	4208.20507812500000000000	4169.74365234375000000000	4210.25634765625000000000	4216.41015625000000000000	4211.28173828125000000000	4212.30761718750000000000	4210.76904296875000000000	4209.23046875000000000000	4194.87158203125000000000	4178.46142578125000000000	4194.35888671875000000000	4203.58984375000000000000	4211.79492187500000000000	0.00000000000000000000	10245.00000000000000000000	10230.00000000000000000000	0.00000000000000000000	0.00000000000000000000	0.00000000000000000000	2960.00000000000000000000	252.00000000000000000000	0.00000000000000000000	0.00000000000000000000	0.00000000000000000000	0.00000000000000000000	0.00000000000000000000	0.00000000000000000000	0.00000000000000000000	0.00000000000000000000	0.00000000000000000000	0.00000000000000000000	0.00000000000000000000	0.00000000000000000000	0.00000000000000000000	0.00000000000000000000	0.00000000000000000000	0.00000000000000000000
44.00000000000000000000	0.00000000000000000000	4196.92285156250000000000	4189.74365234375000000000	4166.15380859375000000000	4206.66650390625000000000	4191.79492187500000000000	4177.94873046875000000000	4175.38427734375000000000	4186.66650390625000000000	4181.02539062500000000000	4164.61523437500000000000	4174.87158203125000000000	4185.12792968750000000000	4198.46142578125000000000	4209.23046875000000000000	0.00000000000000000000	10245.00000000000000000000	10230.00000000000000000000	0.00000000000000000000	0.00000000000000000000	0.00000000000000000000	2960.00000000000000000000	260.00000000000000000000	0.00000000000000000000	0.00000000000000000000	0.00000000000000000000	0.00000000000000000000	0.00000000000000000000	0.00000000000000000000	0.00000000000000000000	0.00000000000000000000	0.00000000000000000000	0.00000000000000000000	0.00000000000000000000	0.00000000000000000000	0.00000000000000000000	0.00000000000000000000	0.00000000000000000000	0.00000000000000000000
45.00000000000000000000	0.00000000000000000000	4178.46142578125000000000	4171.28173828125000000000	4165.12792968750000000000	4192.30761718750000000000	4171.79492187500000000000	4158.46142578125000000000	4158.97412109375000000000	4176.41015625000000000000	4175.38427734375000000000	4154.87158203125000000000	4160.51269531250000000000	4172.30761718750000000000	4177.94873046875000000000	4189.74365234375000000000	0.00000000000000000000	10244.00000000000000000000	10230.00000000000000000000	0.00000000000000000000	0.00000000000000000000	0.00000000000000000000	2960.00000000000000000000	268.00000000000000000000	0.00000000000000000000	0.00000000000000000000	0.00000000000000000000	0.00000000000000000000	0.00000000000000000000	0.00000000000000000000	0.00000000000000000000	0.00000000000000000000	0.00000000000000000000	0.00000000000000000000	0.00000000000000000000	0.00000000000000000000	0.00000000000000000000	0.00000000000000000000	0.00000000000000000000	0.00000000000000000000
46.00000000000000000000	0.00000000000000000000	4184.10253906250000000000	4182.05126953125000000000	4164.61523437500000000000	4198.46142578125000000000	4188.20507812500000000000	4182.05126953125000000000	4191.79492187500000000000	4221.53857421875000000000	4225.12792968750000000000	4203.07666015625000000000	4186.66650390625000000000	4202.05126953125000000000	4190.76904296875000000000	4201.02539062500000000000	0.00000000000000000000	10244.00000000000000000000	10230.00000000000000000000	0.00000000000000000000	0.00000000000000000000	0.00000000000000000000	2960.00000000000000000000	277.00000000000000000000	0.00000000000000000000	0.00000000000000000000	0.00000000000000000000	0.00000000000000000000	0.00000000000000000000	0.00000000000000000000	0.00000000000000000000	0.00000000000000000000	0.00000000000000000000	0.00000000000000000000	0.00000000000000000000	0.00000000000000000000	0.00000000000000000000	0.00000000000000000000	0.00000000000000000000	0.00000000000000000000
47.00000000000000000000	0.00000000000000000000	4175.38427734375000000000	4161.02539062500000000000	4185.64111328125000000000	4182.05126953125000000000	4168.71777343750000000000	4168.20507812500000000000	4188.71777343750000000000	4207.17919921875000000000	4205.64111328125000000000	4188.71777343750000000000	4167.69238281250000000000	4188.71777343750000000000	4164.10253906250000000000	4185.64111328125000000000	0.00000000000000000000	10247.00000000000000000000	10231.00000000000000000000	0.00000000000000000000	0.00000000000000000000	0.00000000000000000000	2960.00000000000000000000	285.00000000000000000000	0.00000000000000000000	0.00000000000000000000	0.00000000000000000000	0.00000000000000000000	0.00000000000000000000	0.00000000000000000000	0.00000000000000000000	0.00000000000000000000	0.00000000000000000000	0.00000000000000000000	0.00000000000000000000	0.00000000000000000000	0.00000000000000000000	0.00000000000000000000	0.00000000000000000000	0.00000000000000000000
47.00000000000000000000	0.00000000000000000000	4175.38427734375000000000	4161.02539062500000000000	4185.64111328125000000000	4182.05126953125000000000	4168.71777343750000000000	4168.20507812500000000000	4188.71777343750000000000	4207.17919921875000000000	4205.64111328125000000000	4188.71777343750000000000	4167.69238281250000000000	4188.71777343750000000000	4164.10253906250000000000	4185.64111328125000000000	0.00000000000000000000	10247.00000000000000000000	10231.00000000000000000000	0.00000000000000000000	0.00000000000000000000	0.00000000000000000000	2960.00000000000000000000	294.00000000000000000000	0.00000000000000000000	0.00000000000000000000	0.00000000000000000000	0.00000000000000000000	0.00000000000000000000	0.00000000000000000000	0.00000000000000000000	0.00000000000000000000	0.00000000000000000000	0.00000000000000000000	0.00000000000000000000	0.00000000000000000000	0.00000000000000000000	0.00000000000000000000	0.00000000000000000000	0.00000000000000000000
48.00000000000000000000	0.00000000000000000000	4200.51269531250000000000	4210.25634765625000000000	4174.87158203125000000000	4208.20507812500000000000	4216.92285156250000000000	4209.74365234375000000000	4211.28173828125000000000	4213.33300781250000000000	4211.28173828125000000000	4194.87158203125000000000	4183.07666015625000000000	4195.38427734375000000000	4193.33300781250000000000	4209.23046875000000000000	0.00000000000000000000	10247.00000000000000000000	10231.00000000000000000000	0.00000000000000000000	0.00000000000000000000	0.00000000000000000000	2960.00000000000000000000	302.00000000000000000000	0.00000000000000000000	0.00000000000000000000	0.00000000000000000000	0.00000000000000000000	0.00000000000000000000	0.00000000000000000000	0.00000000000000000000	0.00000000000000000000	0.00000000000000000000	0.00000000000000000000	0.00000000000000000000	0.00000000000000000000	0.00000000000000000000	0.00000000000000000000	0.00000000000000000000	0.00000000000000000000
49.00000000000000000000	0.00000000000000000000	4197.94873046875000000000	4207.69238281250000000000	4171.79492187500000000000	4204.10253906250000000000	4214.35888671875000000000	4205.64111328125000000000	4196.92285156250000000000	4187.17919921875000000000	4187.69238281250000000000	4180.00000000000000000000	4158.46142578125000000000	4171.28173828125000000000	4178.97412109375000000000	4193.33300781250000000000	0.00000000000000000000	10249.00000000000000000000	10232.00000000000000000000	0.00000000000000000000	0.00000000000000000000	0.00000000000000000000	2960.00000000000000000000	310.00000000000000000000	0.00000000000000000000	0.00000000000000000000	0.00000000000000000000	0.00000000000000000000	0.00000000000000000000	0.00000000000000000000	0.00000000000000000000	0.00000000000000000000	0.00000000000000000000	0.00000000000000000000	0.00000000000000000000	0.00000000000000000000	0.00000000000000000000	0.00000000000000000000	0.00000000000000000000	0.00000000000000000000
50.00000000000000000000	0.00000000000000000000	4188.20507812500000000000	4184.61523437500000000000	4177.43603515625000000000	4193.84619140625000000000	4192.30761718750000000000	4184.10253906250000000000	4185.64111328125000000000	4174.87158203125000000000	4174.35888671875000000000	4167.17919921875000000000	4153.84619140625000000000	4166.15380859375000000000	4166.66650390625000000000	4184.61523437500000000000	0.00000000000000000000	10249.00000000000000000000	10232.00000000000000000000	0.00000000000000000000	0.00000000000000000000	0.00000000000000000000	2960.00000000000000000000	319.00000000000000000000	0.00000000000000000000	0.00000000000000000000	0.00000000000000000000	0.00000000000000000000	0.00000000000000000000	0.00000000000000000000	0.00000000000000000000	0.00000000000000000000	0.00000000000000000000	0.00000000000000000000	0.00000000000000000000	0.00000000000000000000	0.00000000000000000000	0.00000000000000000000	0.00000000000000000000	0.00000000000000000000
51.00000000000000000000	0.00000000000000000000	4199.48730468750000000000	4197.43603515625000000000	4164.10253906250000000000	4209.74365234375000000000	4201.53857421875000000000	4186.66650390625000000000	4190.25634765625000000000	4203.58984375000000000000	4198.97412109375000000000	4186.66650390625000000000	4197.94873046875000000000	4202.05126953125000000000	4204.10253906250000000000	4219.48730468750000000000	0.00000000000000000000	10250.00000000000000000000	10228.00000000000000000000	0.00000000000000000000	0.00000000000000000000	0.00000000000000000000	2960.00000000000000000000	327.00000000000000000000	0.00000000000000000000	0.00000000000000000000	0.00000000000000000000	0.00000000000000000000	0.00000000000000000000	0.00000000000000000000	0.00000000000000000000	0.00000000000000000000	0.00000000000000000000	0.00000000000000000000	0.00000000000000000000	0.00000000000000000000	0.00000000000000000000	0.00000000000000000000	0.00000000000000000000	0.00000000000000000000
52.00000000000000000000	0.00000000000000000000	4183.07666015625000000000	4165.12792968750000000000	4174.35888671875000000000	4191.79492187500000000000	4164.10253906250000000000	4156.41015625000000000000	4163.07666015625000000000	4178.97412109375000000000	4171.79492187500000000000	4166.15380859375000000000	4172.82031250000000000000	4183.58984375000000000000	4185.12792968750000000000	4203.58984375000000000000	0.00000000000000000000	10250.00000000000000000000	10228.00000000000000000000	0.00000000000000000000	0.00000000000000000000	0.00000000000000000000	2960.00000000000000000000	336.00000000000000000000	0.00000000000000000000	0.00000000000000000000	0.00000000000000000000	0.00000000000000000000	0.00000000000000000000	0.00000000000000000000	0.00000000000000000000	0.00000000000000000000	0.00000000000000000000	0.00000000000000000000	0.00000000000000000000	0.00000000000000000000	0.00000000000000000000	0.00000000000000000000	0.00000000000000000000	0.00000000000000000000
53.00000000000000000000	0.00000000000000000000	4198.97412109375000000000	4198.97412109375000000000	4174.87158203125000000000	4209.23046875000000000000	4202.05126953125000000000	4200.00000000000000000000	4205.12792968750000000000	4210.76904296875000000000	4212.30761718750000000000	4207.69238281250000000000	4195.38427734375000000000	4202.56396484375000000000	4210.76904296875000000000	4219.48730468750000000000	0.00000000000000000000	10250.00000000000000000000	10228.00000000000000000000	0.00000000000000000000	0.00000000000000000000	0.00000000000000000000	2960.00000000000000000000	344.00000000000000000000	0.00000000000000000000	0.00000000000000000000	0.00000000000000000000	0.00000000000000000000	0.00000000000000000000	0.00000000000000000000	0.00000000000000000000	0.00000000000000000000	0.00000000000000000000	0.00000000000000000000	0.00000000000000000000	0.00000000000000000000	0.00000000000000000000	0.00000000000000000000	0.00000000000000000000	0.00000000000000000000
54.00000000000000000000	0.00000000000000000000	4189.23046875000000000000	4190.76904296875000000000	4176.92285156250000000000	4198.46142578125000000000	4203.58984375000000000000	4201.02539062500000000000	4208.71777343750000000000	4212.30761718750000000000	4219.48730468750000000000	4213.33300781250000000000	4180.51269531250000000000	4190.76904296875000000000	4188.20507812500000000000	4197.94873046875000000000	0.00000000000000000000	10250.00000000000000000000	10228.00000000000000000000	0.00000000000000000000	0.00000000000000000000	0.00000000000000000000	2960.00000000000000000000	352.00000000000000000000	0.00000000000000000000	0.00000000000000000000	0.00000000000000000000	0.00000000000000000000	0.00000000000000000000	0.00000000000000000000	0.00000000000000000000	0.00000000000000000000	0.00000000000000000000	0.00000000000000000000	0.00000000000000000000	0.00000000000000000000	0.00000000000000000000	0.00000000000000000000	0.00000000000000000000	0.00000000000000000000
55.00000000000000000000	0.00000000000000000000	4175.38427734375000000000	4173.33300781250000000000	4182.05126953125000000000	4183.58984375000000000000	4186.15380859375000000000	4185.12792968750000000000	4193.84619140625000000000	4194.87158203125000000000	4197.43603515625000000000	4192.30761718750000000000	4156.41015625000000000000	4168.20507812500000000000	4165.12792968750000000000	4175.38427734375000000000	0.00000000000000000000	10247.00000000000000000000	10229.00000000000000000000	0.00000000000000000000	0.00000000000000000000	0.00000000000000000000	2960.00000000000000000000	361.00000000000000000000	0.00000000000000000000	0.00000000000000000000	0.00000000000000000000	0.00000000000000000000	0.00000000000000000000	0.00000000000000000000	0.00000000000000000000	0.00000000000000000000	0.00000000000000000000	0.00000000000000000000	0.00000000000000000000	0.00000000000000000000	0.00000000000000000000	0.00000000000000000000	0.00000000000000000000	0.00000000000000000000
56.00000000000000000000	0.00000000000000000000	4214.87158203125000000000	4235.89746093750000000000	4170.76904296875000000000	4228.71777343750000000000	4240.51269531250000000000	4230.76904296875000000000	4226.66650390625000000000	4226.66650390625000000000	4230.25634765625000000000	4227.69238281250000000000	4206.66650390625000000000	4205.12792968750000000000	4228.71777343750000000000	4222.05126953125000000000	0.00000000000000000000	10247.00000000000000000000	10229.00000000000000000000	0.00000000000000000000	0.00000000000000000000	0.00000000000000000000	2960.00000000000000000000	369.00000000000000000000	0.00000000000000000000	0.00000000000000000000	0.00000000000000000000	0.00000000000000000000	0.00000000000000000000	0.00000000000000000000	0.00000000000000000000	0.00000000000000000000	0.00000000000000000000	0.00000000000000000000	0.00000000000000000000	0.00000000000000000000	0.00000000000000000000	0.00000000000000000000	0.00000000000000000000	0.00000000000000000000
57.00000000000000000000	0.00000000000000000000	4214.35888671875000000000	4227.17919921875000000000	4181.02539062500000000000	4225.64111328125000000000	4229.23046875000000000000	4216.41015625000000000000	4204.61523437500000000000	4199.48730468750000000000	4200.51269531250000000000	4203.07666015625000000000	4193.33300781250000000000	4194.87158203125000000000	4215.89746093750000000000	4214.35888671875000000000	0.00000000000000000000	10247.00000000000000000000	10227.00000000000000000000	0.00000000000000000000	0.00000000000000000000	0.00000000000000000000	2960.00000000000000000000	378.00000000000000000000	0.00000000000000000000	0.00000000000000000000	0.00000000000000000000	0.00000000000000000000	0.00000000000000000000	0.00000000000000000000	0.00000000000000000000	0.00000000000000000000	0.00000000000000000000	0.00000000000000000000	0.00000000000000000000	0.00000000000000000000	0.00000000000000000000	0.00000000000000000000	0.00000000000000000000	0.00000000000000000000
58.00000000000000000000	0.00000000000000000000	4209.74365234375000000000	4218.46142578125000000000	4177.43603515625000000000	4223.07666015625000000000	4229.74365234375000000000	4220.00000000000000000000	4208.71777343750000000000	4221.02539062500000000000	4215.38427734375000000000	4213.33300781250000000000	4215.38427734375000000000	4216.41015625000000000000	4221.53857421875000000000	4227.69238281250000000000	0.00000000000000000000	10247.00000000000000000000	10227.00000000000000000000	0.00000000000000000000	0.00000000000000000000	0.00000000000000000000	2960.00000000000000000000	386.00000000000000000000	0.00000000000000000000	0.00000000000000000000	0.00000000000000000000	0.00000000000000000000	0.00000000000000000000	0.00000000000000000000	0.00000000000000000000	0.00000000000000000000	0.00000000000000000000	0.00000000000000000000	0.00000000000000000000	0.00000000000000000000	0.00000000000000000000	0.00000000000000000000	0.00000000000000000000	0.00000000000000000000
59.00000000000000000000	0.00000000000000000000	4188.71777343750000000000	4178.46142578125000000000	4170.76904296875000000000	4206.15380859375000000000	4194.87158203125000000000	4190.25634765625000000000	4192.82031250000000000000	4229.23046875000000000000	4220.51269531250000000000	4214.87158203125000000000	4216.41015625000000000000	4218.46142578125000000000	4211.28173828125000000000	4222.56396484375000000000	0.00000000000000000000	10246.00000000000000000000	10228.00000000000000000000	0.00000000000000000000	0.00000000000000000000	0.00000000000000000000	2960.00000000000000000000	394.00000000000000000000	0.00000000000000000000	0.00000000000000000000	0.00000000000000000000	0.00000000000000000000	0.00000000000000000000	0.00000000000000000000	0.00000000000000000000	0.00000000000000000000	0.00000000000000000000	0.00000000000000000000	0.00000000000000000000	0.00000000000000000000	0.00000000000000000000	0.00000000000000000000	0.00000000000000000000	0.00000000000000000000
60.00000000000000000000	0.00000000000000000000	4165.64111328125000000000	4148.71777343750000000000	4176.92285156250000000000	4178.97412109375000000000	4162.56396484375000000000	4162.56396484375000000000	4176.92285156250000000000	4192.82031250000000000000	4188.20507812500000000000	4186.15380859375000000000	4176.41015625000000000000	4182.05126953125000000000	4172.30761718750000000000	4190.76904296875000000000	0.00000000000000000000	10246.00000000000000000000	10228.00000000000000000000	0.00000000000000000000	0.00000000000000000000	0.00000000000000000000	2960.00000000000000000000	403.00000000000000000000	0.00000000000000000000	0.00000000000000000000	0.00000000000000000000	0.00000000000000000000	0.00000000000000000000	0.00000000000000000000	0.00000000000000000000	0.00000000000000000000	0.00000000000000000000	0.00000000000000000000	0.00000000000000000000	0.00000000000000000000	0.00000000000000000000	0.00000000000000000000	0.00000000000000000000	0.00000000000000000000
61.00000000000000000000	0.00000000000000000000	4188.20507812500000000000	4204.10253906250000000000	4174.35888671875000000000	4198.97412109375000000000	4218.97412109375000000000	4217.43603515625000000000	4222.05126953125000000000	4213.33300781250000000000	4213.84619140625000000000	4221.02539062500000000000	4194.35888671875000000000	4196.92285156250000000000	4195.89746093750000000000	4205.64111328125000000000	0.00000000000000000000	10246.00000000000000000000	10226.00000000000000000000	0.00000000000000000000	0.00000000000000000000	0.00000000000000000000	2960.00000000000000000000	411.00000000000000000000	0.00000000000000000000	0.00000000000000000000	0.00000000000000000000	0.00000000000000000000	0.00000000000000000000	0.00000000000000000000	0.00000000000000000000	0.00000000000000000000	0.00000000000000000000	0.00000000000000000000	0.00000000000000000000	0.00000000000000000000	0.00000000000000000000	0.00000000000000000000	0.00000000000000000000	0.00000000000000000000
62.00000000000000000000	0.00000000000000000000	4185.64111328125000000000	4193.33300781250000000000	4184.10253906250000000000	4191.79492187500000000000	4203.07666015625000000000	4202.05126953125000000000	4204.10253906250000000000	4191.28173828125000000000	4190.25634765625000000000	4203.58984375000000000000	4162.56396484375000000000	4174.35888671875000000000	4172.82031250000000000000	4183.07666015625000000000	0.00000000000000000000	10246.00000000000000000000	10226.00000000000000000000	0.00000000000000000000	0.00000000000000000000	0.00000000000000000000	2960.00000000000000000000	420.00000000000000000000	0.00000000000000000000	0.00000000000000000000	0.00000000000000000000	0.00000000000000000000	0.00000000000000000000	0.00000000000000000000	0.00000000000000000000	0.00000000000000000000	0.00000000000000000000	0.00000000000000000000	0.00000000000000000000	0.00000000000000000000	0.00000000000000000000	0.00000000000000000000	0.00000000000000000000	0.00000000000000000000
63.00000000000000000000	0.00000000000000000000	4203.58984375000000000000	4204.61523437500000000000	4174.87158203125000000000	4211.79492187500000000000	4200.00000000000000000000	4193.33300781250000000000	4196.92285156250000000000	4194.87158203125000000000	4191.28173828125000000000	4198.97412109375000000000	4175.89746093750000000000	4182.56396484375000000000	4197.94873046875000000000	4204.10253906250000000000	0.00000000000000000000	10246.00000000000000000000	10224.00000000000000000000	0.00000000000000000000	0.00000000000000000000	0.00000000000000000000	2960.00000000000000000000	428.00000000000000000000	0.00000000000000000000	0.00000000000000000000	0.00000000000000000000	0.00000000000000000000	0.00000000000000000000	0.00000000000000000000	0.00000000000000000000	0.00000000000000000000	0.00000000000000000000	0.00000000000000000000	0.00000000000000000000	0.00000000000000000000	0.00000000000000000000	0.00000000000000000000	0.00000000000000000000	0.00000000000000000000
64.00000000000000000000	0.00000000000000000000	4207.69238281250000000000	4202.56396484375000000000	4166.66650390625000000000	4217.43603515625000000000	4189.74365234375000000000	4178.97412109375000000000	4178.46142578125000000000	4190.25634765625000000000	4180.00000000000000000000	4187.17919921875000000000	4190.25634765625000000000	4191.79492187500000000000	4216.41015625000000000000	4223.58984375000000000000	904.00000000000000000000	10246.00000000000000000000	10224.00000000000000000000	0.00000000000000000000	0.00000000000000000000	0.00000000000000000000	2960.00000000000000000000	436.00000000000000000000	4.00000000000000000000	0.00000000000000000000	0.00000000000000000000	0.00000000000000000000	0.00000000000000000000	0.00000000000000000000	0.00000000000000000000	0.00000000000000000000	0.00000000000000000000	0.00000000000000000000	0.00000000000000000000	0.00000000000000000000	0.00000000000000000000	0.00000000000000000000	0.00000000000000000000	0.00000000000000000000
65.00000000000000000000	0.00000000000000000000	4187.69238281250000000000	4171.28173828125000000000	4178.97412109375000000000	4190.76904296875000000000	4159.48730468750000000000	4155.38427734375000000000	4151.79492187500000000000	4165.12792968750000000000	4150.76904296875000000000	4155.89746093750000000000	4166.66650390625000000000	4174.35888671875000000000	4185.12792968750000000000	4200.00000000000000000000	2645.00000000000000000000	10247.00000000000000000000	10223.00000000000000000000	0.00000000000000000000	0.00000000000000000000	0.00000000000000000000	2960.00000000000000000000	445.00000000000000000000	4.00000000000000000000	4.00000000000000000000	0.00000000000000000000	0.00000000000000000000	0.00000000000000000000	0.00000000000000000000	0.00000000000000000000	0.00000000000000000000	0.00000000000000000000	0.00000000000000000000	0.00000000000000000000	0.00000000000000000000	0.00000000000000000000	0.00000000000000000000	0.00000000000000000000	0.00000000000000000000
66.00000000000000000000	0.00000000000000000000	4203.58984375000000000000	4199.48730468750000000000	4175.38427734375000000000	4206.66650390625000000000	4193.84619140625000000000	4190.76904296875000000000	4189.74365234375000000000	4214.35888671875000000000	4209.23046875000000000000	4205.64111328125000000000	4201.53857421875000000000	4208.71777343750000000000	4205.12792968750000000000	4217.94873046875000000000	2754.00000000000000000000	10247.00000000000000000000	10223.00000000000000000000	0.00000000000000000000	0.00000000000000000000	0.00000000000000000000	2960.00000000000000000000	453.00000000000000000000	4.00000000000000000000	4.00000000000000000000	4.00000000000000000000	0.00000000000000000000	0.00000000000000000000	0.00000000000000000000	0.00000000000000000000	0.00000000000000000000	0.00000000000000000000	0.00000000000000000000	0.00000000000000000000	0.00000000000000000000	0.00000000000000000000	0.00000000000000000000	4.00000000000000000000	0.00000000000000000000
67.00000000000000000000	0.00000000000000000000	4194.87158203125000000000	4180.00000000000000000000	4189.74365234375000000000	4195.89746093750000000000	4183.07666015625000000000	4181.02539062500000000000	4194.35888671875000000000	4220.00000000000000000000	4215.89746093750000000000	4218.46142578125000000000	4193.33300781250000000000	4203.58984375000000000000	4184.61523437500000000000	4207.69238281250000000000	3570.00000000000000000000	10247.00000000000000000000	10223.00000000000000000000	0.00000000000000000000	0.00000000000000000000	0.00000000000000000000	2960.00000000000000000000	462.00000000000000000000	4.00000000000000000000	4.00000000000000000000	4.00000000000000000000	4.00000000000000000000	0.00000000000000000000	0.00000000000000000000	0.00000000000000000000	0.00000000000000000000	0.00000000000000000000	0.00000000000000000000	0.00000000000000000000	0.00000000000000000000	0.00000000000000000000	0.00000000000000000000	4.00000000000000000000	4.00000000000000000000
68.00000000000000000000	0.00000000000000000000	4213.84619140625000000000	4216.41015625000000000000	4191.28173828125000000000	4216.92285156250000000000	4225.64111328125000000000	4218.97412109375000000000	4224.61523437500000000000	4233.84619140625000000000	4226.15380859375000000000	4233.84619140625000000000	4216.92285156250000000000	4219.48730468750000000000	4217.94873046875000000000	4230.25634765625000000000	3588.00000000000000000000	10247.00000000000000000000	10223.00000000000000000000	0.00000000000000000000	0.00000000000000000000	0.00000000000000000000	2960.00000000000000000000	470.00000000000000000000	4.00000000000000000000	4.00000000000000000000	4.00000000000000000000	4.00000000000000000000	4.00000000000000000000	0.00000000000000000000	0.00000000000000000000	0.00000000000000000000	0.00000000000000000000	0.00000000000000000000	0.00000000000000000000	0.00000000000000000000	0.00000000000000000000	0.00000000000000000000	4.00000000000000000000	4.00000000000000000000
69.00000000000000000000	0.00000000000000000000	4228.71777343750000000000	4250.76904296875000000000	4179.48730468750000000000	4232.30761718750000000000	4253.84619140625000000000	4245.64111328125000000000	4232.82031250000000000000	4225.64111328125000000000	4226.15380859375000000000	4236.41015625000000000000	4222.56396484375000000000	4217.43603515625000000000	4241.53857421875000000000	4236.41015625000000000000	3350.00000000000000000000	10247.00000000000000000000	10223.00000000000000000000	0.00000000000000000000	0.00000000000000000000	0.00000000000000000000	2960.00000000000000000000	478.00000000000000000000	4.00000000000000000000	4.00000000000000000000	4.00000000000000000000	4.00000000000000000000	4.00000000000000000000	4.00000000000000000000	0.00000000000000000000	0.00000000000000000000	0.00000000000000000000	0.00000000000000000000	0.00000000000000000000	0.00000000000000000000	0.00000000000000000000	0.00000000000000000000	4.00000000000000000000	4.00000000000000000000
70.00000000000000000000	0.00000000000000000000	4192.30761718750000000000	4195.38427734375000000000	4180.00000000000000000000	4192.30761718750000000000	4190.76904296875000000000	4190.25634765625000000000	4186.66650390625000000000	4167.17919921875000000000	4171.28173828125000000000	4186.15380859375000000000	4167.17919921875000000000	4165.12792968750000000000	4185.12792968750000000000	4189.74365234375000000000	2930.00000000000000000000	10247.00000000000000000000	10223.00000000000000000000	0.00000000000000000000	0.00000000000000000000	0.00000000000000000000	2960.00000000000000000000	487.00000000000000000000	4.00000000000000000000	4.00000000000000000000	4.00000000000000000000	4.00000000000000000000	4.00000000000000000000	4.00000000000000000000	4.00000000000000000000	0.00000000000000000000	0.00000000000000000000	0.00000000000000000000	0.00000000000000000000	0.00000000000000000000	0.00000000000000000000	0.00000000000000000000	4.00000000000000000000	4.00000000000000000000
71.00000000000000000000	0.00000000000000000000	4195.38427734375000000000	4195.38427734375000000000	4166.15380859375000000000	4201.53857421875000000000	4197.94873046875000000000	4192.30761718750000000000	4195.89746093750000000000	4194.87158203125000000000	4193.33300781250000000000	4201.53857421875000000000	4206.15380859375000000000	4191.79492187500000000000	4214.35888671875000000000	4216.41015625000000000000	3113.00000000000000000000	10247.00000000000000000000	10222.00000000000000000000	0.00000000000000000000	0.00000000000000000000	0.00000000000000000000	2960.00000000000000000000	495.00000000000000000000	4.00000000000000000000	4.00000000000000000000	4.00000000000000000000	4.00000000000000000000	4.00000000000000000000	4.00000000000000000000	4.00000000000000000000	4.00000000000000000000	0.00000000000000000000	0.00000000000000000000	0.00000000000000000000	0.00000000000000000000	0.00000000000000000000	0.00000000000000000000	4.00000000000000000000	4.00000000000000000000
72.00000000000000000000	0.00000000000000000000	4194.35888671875000000000	4183.58984375000000000000	4174.87158203125000000000	4205.12792968750000000000	4189.74365234375000000000	4184.10253906250000000000	4185.64111328125000000000	4204.61523437500000000000	4194.35888671875000000000	4198.97412109375000000000	4215.38427734375000000000	4198.46142578125000000000	4222.56396484375000000000	4222.05126953125000000000	3197.00000000000000000000	10247.00000000000000000000	10222.00000000000000000000	0.00000000000000000000	0.00000000000000000000	0.00000000000000000000	2960.00000000000000000000	504.00000000000000000000	4.00000000000000000000	4.00000000000000000000	4.00000000000000000000	4.00000000000000000000	4.00000000000000000000	4.00000000000000000000	4.00000000000000000000	4.00000000000000000000	4.00000000000000000000	0.00000000000000000000	0.00000000000000000000	0.00000000000000000000	0.00000000000000000000	0.00000000000000000000	4.00000000000000000000	4.00000000000000000000
73.00000000000000000000	0.00000000000000000000	4196.41015625000000000000	4192.30761718750000000000	4178.97412109375000000000	4209.74365234375000000000	4192.30761718750000000000	4195.89746093750000000000	4197.43603515625000000000	4215.38427734375000000000	4203.58984375000000000000	4213.33300781250000000000	4209.74365234375000000000	4198.97412109375000000000	4214.87158203125000000000	4218.46142578125000000000	2877.00000000000000000000	10247.00000000000000000000	10222.00000000000000000000	0.00000000000000000000	0.00000000000000000000	0.00000000000000000000	2960.00000000000000000000	512.00000000000000000000	4.00000000000000000000	4.00000000000000000000	4.00000000000000000000	4.00000000000000000000	4.00000000000000000000	4.00000000000000000000	4.00000000000000000000	4.00000000000000000000	4.00000000000000000000	4.00000000000000000000	0.00000000000000000000	0.00000000000000000000	0.00000000000000000000	0.00000000000000000000	4.00000000000000000000	4.00000000000000000000
74.00000000000000000000	0.00000000000000000000	4190.25634765625000000000	4191.28173828125000000000	4171.28173828125000000000	4200.00000000000000000000	4192.30761718750000000000	4200.00000000000000000000	4208.71777343750000000000	4223.07666015625000000000	4219.48730468750000000000	4229.23046875000000000000	4201.02539062500000000000	4198.97412109375000000000	4193.84619140625000000000	4206.66650390625000000000	3577.00000000000000000000	10247.00000000000000000000	10222.00000000000000000000	0.00000000000000000000	0.00000000000000000000	0.00000000000000000000	2960.00000000000000000000	520.00000000000000000000	4.00000000000000000000	4.00000000000000000000	4.00000000000000000000	4.00000000000000000000	4.00000000000000000000	4.00000000000000000000	4.00000000000000000000	4.00000000000000000000	4.00000000000000000000	4.00000000000000000000	4.00000000000000000000	0.00000000000000000000	0.00000000000000000000	0.00000000000000000000	4.00000000000000000000	4.00000000000000000000
74.00000000000000000000	0.00000000000000000000	4190.25634765625000000000	4191.28173828125000000000	4171.28173828125000000000	4200.00000000000000000000	4192.30761718750000000000	4200.00000000000000000000	4208.71777343750000000000	4223.07666015625000000000	4219.48730468750000000000	4229.23046875000000000000	4201.02539062500000000000	4198.97412109375000000000	4193.84619140625000000000	4206.66650390625000000000	3577.00000000000000000000	10247.00000000000000000000	10222.00000000000000000000	0.00000000000000000000	0.00000000000000000000	0.00000000000000000000	2960.00000000000000000000	529.00000000000000000000	4.00000000000000000000	4.00000000000000000000	4.00000000000000000000	4.00000000000000000000	4.00000000000000000000	4.00000000000000000000	4.00000000000000000000	4.00000000000000000000	4.00000000000000000000	4.00000000000000000000	4.00000000000000000000	0.00000000000000000000	0.00000000000000000000	0.00000000000000000000	4.00000000000000000000	4.00000000000000000000
75.00000000000000000000	0.00000000000000000000	4163.07666015625000000000	4145.12792968750000000000	4182.56396484375000000000	4160.00000000000000000000	4155.89746093750000000000	4166.15380859375000000000	4182.05126953125000000000	4185.12792968750000000000	4181.02539062500000000000	4187.69238281250000000000	4153.84619140625000000000	4161.02539062500000000000	4142.56396484375000000000	4158.97412109375000000000	3130.00000000000000000000	10248.00000000000000000000	10224.00000000000000000000	0.00000000000000000000	0.00000000000000000000	0.00000000000000000000	2960.00000000000000000000	537.00000000000000000000	4.00000000000000000000	4.00000000000000000000	4.00000000000000000000	4.00000000000000000000	4.00000000000000000000	4.00000000000000000000	4.00000000000000000000	4.00000000000000000000	4.00000000000000000000	4.00000000000000000000	4.00000000000000000000	4.00000000000000000000	0.00000000000000000000	0.00000000000000000000	4.00000000000000000000	4.00000000000000000000
76.00000000000000000000	0.00000000000000000000	4200.00000000000000000000	4202.05126953125000000000	4173.84619140625000000000	4194.87158203125000000000	4211.28173828125000000000	4212.30761718750000000000	4213.33300781250000000000	4212.30761718750000000000	4205.12792968750000000000	4210.25634765625000000000	4195.38427734375000000000	4188.71777343750000000000	4198.46142578125000000000	4195.38427734375000000000	3415.00000000000000000000	10248.00000000000000000000	10224.00000000000000000000	0.00000000000000000000	0.00000000000000000000	0.00000000000000000000	2960.00000000000000000000	546.00000000000000000000	4.00000000000000000000	4.00000000000000000000	4.00000000000000000000	4.00000000000000000000	4.00000000000000000000	4.00000000000000000000	4.00000000000000000000	4.00000000000000000000	4.00000000000000000000	4.00000000000000000000	4.00000000000000000000	4.00000000000000000000	4.00000000000000000000	0.00000000000000000000	4.00000000000000000000	4.00000000000000000000
77.00000000000000000000	0.00000000000000000000	4216.41015625000000000000	4220.51269531250000000000	4176.92285156250000000000	4216.41015625000000000000	4216.41015625000000000000	4211.79492187500000000000	4206.66650390625000000000	4197.94873046875000000000	4192.30761718750000000000	4203.07666015625000000000	4195.38427734375000000000	4190.25634765625000000000	4215.38427734375000000000	4211.79492187500000000000	3086.00000000000000000000	10247.00000000000000000000	10225.00000000000000000000	0.00000000000000000000	0.00000000000000000000	0.00000000000000000000	2960.00000000000000000000	554.00000000000000000000	4.00000000000000000000	4.00000000000000000000	4.00000000000000000000	4.00000000000000000000	4.00000000000000000000	4.00000000000000000000	4.00000000000000000000	4.00000000000000000000	4.00000000000000000000	4.00000000000000000000	4.00000000000000000000	4.00000000000000000000	4.00000000000000000000	4.00000000000000000000	4.00000000000000000000	4.00000000000000000000
78.00000000000000000000	0.00000000000000000000	4204.61523437500000000000	4197.94873046875000000000	4180.51269531250000000000	4210.25634765625000000000	4200.00000000000000000000	4198.46142578125000000000	4198.46142578125000000000	4191.28173828125000000000	4183.07666015625000000000	4193.33300781250000000000	4177.94873046875000000000	4191.28173828125000000000	4203.58984375000000000000	4209.74365234375000000000	3577.00000000000000000000	10247.00000000000000000000	10225.00000000000000000000	0.00000000000000000000	0.00000000000000000000	0.00000000000000000000	2960.00000000000000000000	563.00000000000000000000	4.00000000000000000000	4.00000000000000000000	4.00000000000000000000	4.00000000000000000000	4.00000000000000000000	4.00000000000000000000	4.00000000000000000000	4.00000000000000000000	4.00000000000000000000	4.00000000000000000000	4.00000000000000000000	4.00000000000000000000	4.00000000000000000000	4.00000000000000000000	4.00000000000000000000	4.00000000000000000000
78.00000000000000000000	0.00000000000000000000	4204.61523437500000000000	4197.94873046875000000000	4180.51269531250000000000	4210.25634765625000000000	4200.00000000000000000000	4198.46142578125000000000	4198.46142578125000000000	4191.28173828125000000000	4183.07666015625000000000	4193.33300781250000000000	4177.94873046875000000000	4191.28173828125000000000	4203.58984375000000000000	4209.74365234375000000000	3577.00000000000000000000	10247.00000000000000000000	10225.00000000000000000000	0.00000000000000000000	0.00000000000000000000	0.00000000000000000000	2960.00000000000000000000	571.00000000000000000000	4.00000000000000000000	4.00000000000000000000	4.00000000000000000000	4.00000000000000000000	4.00000000000000000000	4.00000000000000000000	4.00000000000000000000	4.00000000000000000000	4.00000000000000000000	4.00000000000000000000	4.00000000000000000000	4.00000000000000000000	4.00000000000000000000	4.00000000000000000000	4.00000000000000000000	4.00000000000000000000
79.00000000000000000000	0.00000000000000000000	4203.07666015625000000000	4191.79492187500000000000	4171.79492187500000000000	4208.20507812500000000000	4205.12792968750000000000	4206.15380859375000000000	4209.23046875000000000000	4232.82031250000000000000	4221.53857421875000000000	4224.61523437500000000000	4203.58984375000000000000	4228.20507812500000000000	4224.10253906250000000000	4230.25634765625000000000	3130.00000000000000000000	10248.00000000000000000000	10225.00000000000000000000	0.00000000000000000000	0.00000000000000000000	0.00000000000000000000	2960.00000000000000000000	579.00000000000000000000	4.00000000000000000000	4.00000000000000000000	4.00000000000000000000	4.00000000000000000000	4.00000000000000000000	4.00000000000000000000	4.00000000000000000000	4.00000000000000000000	4.00000000000000000000	4.00000000000000000000	4.00000000000000000000	4.00000000000000000000	4.00000000000000000000	4.00000000000000000000	4.00000000000000000000	4.00000000000000000000
80.00000000000000000000	0.00000000000000000000	4183.58984375000000000000	4153.33300781250000000000	4181.02539062500000000000	4181.02539062500000000000	4164.61523437500000000000	4170.76904296875000000000	4181.02539062500000000000	4207.69238281250000000000	4195.89746093750000000000	4199.48730468750000000000	4174.87158203125000000000	4205.64111328125000000000	4194.35888671875000000000	4206.66650390625000000000	3415.00000000000000000000	10248.00000000000000000000	10225.00000000000000000000	0.00000000000000000000	0.00000000000000000000	0.00000000000000000000	2960.00000000000000000000	588.00000000000000000000	4.00000000000000000000	4.00000000000000000000	4.00000000000000000000	4.00000000000000000000	4.00000000000000000000	4.00000000000000000000	4.00000000000000000000	4.00000000000000000000	4.00000000000000000000	4.00000000000000000000	4.00000000000000000000	4.00000000000000000000	4.00000000000000000000	4.00000000000000000000	4.00000000000000000000	4.00000000000000000000
81.00000000000000000000	0.00000000000000000000	4197.43603515625000000000	4190.25634765625000000000	4173.84619140625000000000	4198.97412109375000000000	4202.05126953125000000000	4209.74365234375000000000	4213.33300781250000000000	4214.35888671875000000000	4207.17919921875000000000	4214.35888671875000000000	4173.84619140625000000000	4202.56396484375000000000	4201.53857421875000000000	4209.23046875000000000000	3086.00000000000000000000	10248.00000000000000000000	10226.00000000000000000000	0.00000000000000000000	0.00000000000000000000	0.00000000000000000000	2960.00000000000000000000	595.00000000000000000000	4.00000000000000000000	4.00000000000000000000	4.00000000000000000000	4.00000000000000000000	4.00000000000000000000	4.00000000000000000000	4.00000000000000000000	4.00000000000000000000	4.00000000000000000000	4.00000000000000000000	4.00000000000000000000	4.00000000000000000000	4.00000000000000000000	4.00000000000000000000	4.00000000000000000000	4.00000000000000000000
82.00000000000000000000	0.00000000000000000000	4185.64111328125000000000	4191.79492187500000000000	4179.48730468750000000000	4194.35888671875000000000	4208.71777343750000000000	4217.43603515625000000000	4220.00000000000000000000	4202.56396484375000000000	4200.00000000000000000000	4216.92285156250000000000	4136.92285156250000000000	4176.41015625000000000000	4166.66650390625000000000	4176.41015625000000000000	3577.00000000000000000000	10248.00000000000000000000	10226.00000000000000000000	0.00000000000000000000	0.00000000000000000000	0.00000000000000000000	2960.00000000000000000000	603.00000000000000000000	4.00000000000000000000	4.00000000000000000000	4.00000000000000000000	4.00000000000000000000	4.00000000000000000000	4.00000000000000000000	4.00000000000000000000	4.00000000000000000000	4.00000000000000000000	4.00000000000000000000	4.00000000000000000000	4.00000000000000000000	4.00000000000000000000	4.00000000000000000000	4.00000000000000000000	4.00000000000000000000
83.00000000000000000000	0.00000000000000000000	4176.92285156250000000000	4183.58984375000000000000	4184.10253906250000000000	4191.79492187500000000000	4193.33300781250000000000	4202.56396484375000000000	4207.17919921875000000000	4189.74365234375000000000	4191.79492187500000000000	4206.66650390625000000000	4125.64111328125000000000	4164.10253906250000000000	4163.58984375000000000000	4166.15380859375000000000	3130.00000000000000000000	10247.00000000000000000000	10227.00000000000000000000	0.00000000000000000000	0.00000000000000000000	0.00000000000000000000	2960.00000000000000000000	610.00000000000000000000	4.00000000000000000000	4.00000000000000000000	4.00000000000000000000	4.00000000000000000000	4.00000000000000000000	4.00000000000000000000	4.00000000000000000000	4.00000000000000000000	4.00000000000000000000	4.00000000000000000000	4.00000000000000000000	4.00000000000000000000	4.00000000000000000000	4.00000000000000000000	4.00000000000000000000	4.00000000000000000000
84.00000000000000000000	0.00000000000000000000	4198.97412109375000000000	4214.35888671875000000000	4163.58984375000000000000	4223.07666015625000000000	4210.76904296875000000000	4211.79492187500000000000	4202.05126953125000000000	4203.07666015625000000000	4203.07666015625000000000	4209.23046875000000000000	4168.20507812500000000000	4192.30761718750000000000	4222.05126953125000000000	4208.71777343750000000000	3415.00000000000000000000	10247.00000000000000000000	10227.00000000000000000000	0.00000000000000000000	0.00000000000000000000	0.00000000000000000000	2960.00000000000000000000	617.00000000000000000000	4.00000000000000000000	4.00000000000000000000	4.00000000000000000000	4.00000000000000000000	4.00000000000000000000	4.00000000000000000000	4.00000000000000000000	4.00000000000000000000	4.00000000000000000000	4.00000000000000000000	4.00000000000000000000	4.00000000000000000000	4.00000000000000000000	4.00000000000000000000	4.00000000000000000000	4.00000000000000000000
85.00000000000000000000	0.00000000000000000000	4183.07666015625000000000	4180.51269531250000000000	4167.17919921875000000000	4202.05126953125000000000	4175.38427734375000000000	4172.82031250000000000000	4162.56396484375000000000	4165.12792968750000000000	4153.33300781250000000000	4166.66650390625000000000	4133.33300781250000000000	4165.12792968750000000000	4183.58984375000000000000	4183.07666015625000000000	3086.00000000000000000000	10246.00000000000000000000	10228.00000000000000000000	0.00000000000000000000	0.00000000000000000000	0.00000000000000000000	2960.00000000000000000000	625.00000000000000000000	4.00000000000000000000	4.00000000000000000000	4.00000000000000000000	4.00000000000000000000	4.00000000000000000000	4.00000000000000000000	4.00000000000000000000	4.00000000000000000000	4.00000000000000000000	4.00000000000000000000	4.00000000000000000000	4.00000000000000000000	4.00000000000000000000	4.00000000000000000000	4.00000000000000000000	4.00000000000000000000
86.00000000000000000000	0.00000000000000000000	4182.05126953125000000000	4181.53857421875000000000	4166.66650390625000000000	4196.92285156250000000000	4186.15380859375000000000	4187.17919921875000000000	4187.17919921875000000000	4194.87158203125000000000	4183.58984375000000000000	4198.97412109375000000000	4145.12792968750000000000	4180.00000000000000000000	4179.48730468750000000000	4184.61523437500000000000	3577.00000000000000000000	10246.00000000000000000000	10228.00000000000000000000	0.00000000000000000000	0.00000000000000000000	0.00000000000000000000	2960.00000000000000000000	632.00000000000000000000	4.00000000000000000000	4.00000000000000000000	4.00000000000000000000	4.00000000000000000000	4.00000000000000000000	4.00000000000000000000	4.00000000000000000000	4.00000000000000000000	4.00000000000000000000	4.00000000000000000000	4.00000000000000000000	4.00000000000000000000	4.00000000000000000000	4.00000000000000000000	4.00000000000000000000	4.00000000000000000000
87.00000000000000000000	0.00000000000000000000	4164.61523437500000000000	4153.33300781250000000000	4173.33300781250000000000	4181.53857421875000000000	4162.56396484375000000000	4174.35888671875000000000	4183.58984375000000000000	4206.15380859375000000000	4197.43603515625000000000	4207.69238281250000000000	4144.10253906250000000000	4185.12792968750000000000	4171.28173828125000000000	4175.89746093750000000000	3130.00000000000000000000	10246.00000000000000000000	10227.00000000000000000000	0.00000000000000000000	0.00000000000000000000	0.00000000000000000000	2960.00000000000000000000	640.00000000000000000000	4.00000000000000000000	4.00000000000000000000	4.00000000000000000000	4.00000000000000000000	4.00000000000000000000	4.00000000000000000000	4.00000000000000000000	4.00000000000000000000	4.00000000000000000000	4.00000000000000000000	4.00000000000000000000	4.00000000000000000000	4.00000000000000000000	4.00000000000000000000	4.00000000000000000000	4.00000000000000000000
88.00000000000000000000	0.00000000000000000000	4166.15380859375000000000	4156.41015625000000000000	4184.10253906250000000000	4178.46142578125000000000	4162.05126953125000000000	4173.33300781250000000000	4181.53857421875000000000	4190.76904296875000000000	4177.94873046875000000000	4188.20507812500000000000	4136.92285156250000000000	4181.02539062500000000000	4166.66650390625000000000	4172.30761718750000000000	3415.00000000000000000000	10246.00000000000000000000	10227.00000000000000000000	0.00000000000000000000	0.00000000000000000000	0.00000000000000000000	2960.00000000000000000000	647.00000000000000000000	4.00000000000000000000	4.00000000000000000000	4.00000000000000000000	4.00000000000000000000	4.00000000000000000000	4.00000000000000000000	4.00000000000000000000	4.00000000000000000000	4.00000000000000000000	4.00000000000000000000	4.00000000000000000000	4.00000000000000000000	4.00000000000000000000	4.00000000000000000000	4.00000000000000000000	4.00000000000000000000
89.00000000000000000000	0.00000000000000000000	4206.15380859375000000000	4217.43603515625000000000	4172.82031250000000000000	4208.71777343750000000000	4229.23046875000000000000	4230.25634765625000000000	4223.58984375000000000000	4212.82031250000000000000	4204.61523437500000000000	4225.12792968750000000000	4168.20507812500000000000	4203.07666015625000000000	4206.15380859375000000000	4204.10253906250000000000	3086.00000000000000000000	10245.00000000000000000000	10227.00000000000000000000	0.00000000000000000000	0.00000000000000000000	0.00000000000000000000	2960.00000000000000000000	654.00000000000000000000	4.00000000000000000000	4.00000000000000000000	4.00000000000000000000	4.00000000000000000000	4.00000000000000000000	4.00000000000000000000	4.00000000000000000000	4.00000000000000000000	4.00000000000000000000	4.00000000000000000000	4.00000000000000000000	4.00000000000000000000	4.00000000000000000000	4.00000000000000000000	4.00000000000000000000	4.00000000000000000000
90.00000000000000000000	0.00000000000000000000	4177.94873046875000000000	4166.15380859375000000000	4177.94873046875000000000	4175.89746093750000000000	4184.61523437500000000000	4193.84619140625000000000	4191.79492187500000000000	4169.23046875000000000000	4162.05126953125000000000	4195.89746093750000000000	4118.97412109375000000000	4158.46142578125000000000	4161.02539062500000000000	4164.10253906250000000000	3577.00000000000000000000	10245.00000000000000000000	10227.00000000000000000000	0.00000000000000000000	0.00000000000000000000	0.00000000000000000000	2960.00000000000000000000	662.00000000000000000000	4.00000000000000000000	4.00000000000000000000	4.00000000000000000000	4.00000000000000000000	4.00000000000000000000	4.00000000000000000000	4.00000000000000000000	4.00000000000000000000	4.00000000000000000000	4.00000000000000000000	4.00000000000000000000	4.00000000000000000000	4.00000000000000000000	4.00000000000000000000	4.00000000000000000000	4.00000000000000000000
91.00000000000000000000	0.00000000000000000000	4163.58984375000000000000	4148.20507812500000000000	4167.69238281250000000000	4171.28173828125000000000	4162.05126953125000000000	4174.87158203125000000000	4177.43603515625000000000	4170.25634765625000000000	4161.53857421875000000000	4186.15380859375000000000	4130.76904296875000000000	4162.56396484375000000000	4172.82031250000000000000	4170.76904296875000000000	3130.00000000000000000000	10245.00000000000000000000	10228.00000000000000000000	0.00000000000000000000	0.00000000000000000000	0.00000000000000000000	2960.00000000000000000000	669.00000000000000000000	4.00000000000000000000	4.00000000000000000000	4.00000000000000000000	4.00000000000000000000	4.00000000000000000000	4.00000000000000000000	4.00000000000000000000	4.00000000000000000000	4.00000000000000000000	4.00000000000000000000	4.00000000000000000000	4.00000000000000000000	4.00000000000000000000	4.00000000000000000000	4.00000000000000000000	4.00000000000000000000
92.00000000000000000000	0.00000000000000000000	4166.66650390625000000000	4147.17919921875000000000	4162.05126953125000000000	4176.92285156250000000000	4152.82031250000000000000	4155.38427734375000000000	4156.41015625000000000000	4176.41015625000000000000	4163.58984375000000000000	4178.46142578125000000000	4151.28173828125000000000	4174.87158203125000000000	4188.20507812500000000000	4188.71777343750000000000	3415.00000000000000000000	10245.00000000000000000000	10228.00000000000000000000	0.00000000000000000000	0.00000000000000000000	0.00000000000000000000	2960.00000000000000000000	677.00000000000000000000	4.00000000000000000000	4.00000000000000000000	4.00000000000000000000	4.00000000000000000000	4.00000000000000000000	4.00000000000000000000	4.00000000000000000000	4.00000000000000000000	4.00000000000000000000	4.00000000000000000000	4.00000000000000000000	4.00000000000000000000	4.00000000000000000000	4.00000000000000000000	4.00000000000000000000	4.00000000000000000000
93.00000000000000000000	0.00000000000000000000	4166.66650390625000000000	4137.94873046875000000000	4176.92285156250000000000	4171.28173828125000000000	4140.51269531250000000000	4141.53857421875000000000	4148.71777343750000000000	4163.58984375000000000000	4149.74365234375000000000	4166.66650390625000000000	4128.20507812500000000000	4156.92285156250000000000	4159.48730468750000000000	4170.76904296875000000000	3086.00000000000000000000	10245.00000000000000000000	10226.00000000000000000000	0.00000000000000000000	0.00000000000000000000	0.00000000000000000000	2960.00000000000000000000	684.00000000000000000000	4.00000000000000000000	4.00000000000000000000	4.00000000000000000000	4.00000000000000000000	4.00000000000000000000	4.00000000000000000000	4.00000000000000000000	4.00000000000000000000	4.00000000000000000000	4.00000000000000000000	4.00000000000000000000	4.00000000000000000000	4.00000000000000000000	4.00000000000000000000	4.00000000000000000000	4.00000000000000000000
94.00000000000000000000	0.00000000000000000000	4188.20507812500000000000	4180.51269531250000000000	4177.43603515625000000000	4193.84619140625000000000	4186.15380859375000000000	4192.82031250000000000000	4198.97412109375000000000	4204.61523437500000000000	4200.51269531250000000000	4223.07666015625000000000	4151.79492187500000000000	4186.66650390625000000000	4179.48730468750000000000	4186.66650390625000000000	3577.00000000000000000000	10245.00000000000000000000	10226.00000000000000000000	0.00000000000000000000	0.00000000000000000000	0.00000000000000000000	2960.00000000000000000000	691.00000000000000000000	4.00000000000000000000	4.00000000000000000000	4.00000000000000000000	4.00000000000000000000	4.00000000000000000000	4.00000000000000000000	4.00000000000000000000	4.00000000000000000000	4.00000000000000000000	4.00000000000000000000	4.00000000000000000000	4.00000000000000000000	4.00000000000000000000	4.00000000000000000000	4.00000000000000000000	4.00000000000000000000
95.00000000000000000000	0.00000000000000000000	4180.00000000000000000000	4169.74365234375000000000	4188.20507812500000000000	4181.53857421875000000000	4174.87158203125000000000	4188.71777343750000000000	4189.23046875000000000000	4191.28173828125000000000	4191.79492187500000000000	4217.94873046875000000000	4134.35888671875000000000	4178.97412109375000000000	4159.48730468750000000000	4171.28173828125000000000	3130.00000000000000000000	10246.00000000000000000000	10226.00000000000000000000	0.00000000000000000000	0.00000000000000000000	0.00000000000000000000	2960.00000000000000000000	699.00000000000000000000	4.00000000000000000000	4.00000000000000000000	4.00000000000000000000	4.00000000000000000000	4.00000000000000000000	4.00000000000000000000	4.00000000000000000000	4.00000000000000000000	4.00000000000000000000	4.00000000000000000000	4.00000000000000000000	4.00000000000000000000	4.00000000000000000000	4.00000000000000000000	4.00000000000000000000	4.00000000000000000000
96.00000000000000000000	0.00000000000000000000	4199.48730468750000000000	4205.12792968750000000000	4180.00000000000000000000	4203.07666015625000000000	4203.07666015625000000000	4206.66650390625000000000	4197.43603515625000000000	4194.87158203125000000000	4192.30761718750000000000	4215.38427734375000000000	4154.87158203125000000000	4187.69238281250000000000	4187.17919921875000000000	4192.82031250000000000000	3415.00000000000000000000	10246.00000000000000000000	10226.00000000000000000000	0.00000000000000000000	0.00000000000000000000	0.00000000000000000000	2960.00000000000000000000	706.00000000000000000000	4.00000000000000000000	4.00000000000000000000	4.00000000000000000000	4.00000000000000000000	4.00000000000000000000	4.00000000000000000000	4.00000000000000000000	4.00000000000000000000	4.00000000000000000000	4.00000000000000000000	4.00000000000000000000	4.00000000000000000000	4.00000000000000000000	4.00000000000000000000	4.00000000000000000000	4.00000000000000000000
97.00000000000000000000	0.00000000000000000000	4217.94873046875000000000	4233.33300781250000000000	4172.82031250000000000000	4224.61523437500000000000	4222.56396484375000000000	4212.82031250000000000000	4202.05126953125000000000	4192.82031250000000000000	4186.66650390625000000000	4213.84619140625000000000	4168.20507812500000000000	4189.74365234375000000000	4212.30761718750000000000	4210.76904296875000000000	3086.00000000000000000000	10247.00000000000000000000	10228.00000000000000000000	0.00000000000000000000	0.00000000000000000000	0.00000000000000000000	2960.00000000000000000000	714.00000000000000000000	4.00000000000000000000	4.00000000000000000000	4.00000000000000000000	4.00000000000000000000	4.00000000000000000000	4.00000000000000000000	4.00000000000000000000	4.00000000000000000000	4.00000000000000000000	4.00000000000000000000	4.00000000000000000000	4.00000000000000000000	4.00000000000000000000	4.00000000000000000000	4.00000000000000000000	4.00000000000000000000
98.00000000000000000000	0.00000000000000000000	4206.66650390625000000000	4207.17919921875000000000	4188.20507812500000000000	4209.74365234375000000000	4198.97412109375000000000	4195.89746093750000000000	4190.76904296875000000000	4177.43603515625000000000	4166.66650390625000000000	4195.89746093750000000000	4159.48730468750000000000	4181.02539062500000000000	4202.56396484375000000000	4201.02539062500000000000	3577.00000000000000000000	10247.00000000000000000000	10228.00000000000000000000	0.00000000000000000000	0.00000000000000000000	0.00000000000000000000	2960.00000000000000000000	721.00000000000000000000	4.00000000000000000000	4.00000000000000000000	4.00000000000000000000	4.00000000000000000000	4.00000000000000000000	4.00000000000000000000	4.00000000000000000000	4.00000000000000000000	4.00000000000000000000	4.00000000000000000000	4.00000000000000000000	4.00000000000000000000	4.00000000000000000000	4.00000000000000000000	4.00000000000000000000	4.00000000000000000000
99.00000000000000000000	0.00000000000000000000	4214.87158203125000000000	4214.87158203125000000000	4178.97412109375000000000	4220.00000000000000000000	4213.33300781250000000000	4218.46142578125000000000	4213.33300781250000000000	4228.20507812500000000000	4219.48730468750000000000	4235.38427734375000000000	4214.87158203125000000000	4229.74365234375000000000	4244.61523437500000000000	4234.87158203125000000000	3130.00000000000000000000	10249.00000000000000000000	10229.00000000000000000000	0.00000000000000000000	0.00000000000000000000	0.00000000000000000000	2960.00000000000000000000	728.00000000000000000000	4.00000000000000000000	4.00000000000000000000	4.00000000000000000000	4.00000000000000000000	4.00000000000000000000	4.00000000000000000000	4.00000000000000000000	4.00000000000000000000	4.00000000000000000000	4.00000000000000000000	4.00000000000000000000	4.00000000000000000000	4.00000000000000000000	4.00000000000000000000	4.00000000000000000000	4.00000000000000000000
100.00000000000000000000	0.00000000000000000000	4194.35888671875000000000	4170.76904296875000000000	4183.58984375000000000000	4195.89746093750000000000	4167.17919921875000000000	4176.92285156250000000000	4186.15380859375000000000	4216.41015625000000000000	4212.82031250000000000000	4222.05126953125000000000	4187.69238281250000000000	4217.43603515625000000000	4216.92285156250000000000	4216.41015625000000000000	3415.00000000000000000000	10249.00000000000000000000	10229.00000000000000000000	0.00000000000000000000	0.00000000000000000000	0.00000000000000000000	2960.00000000000000000000	736.00000000000000000000	4.00000000000000000000	4.00000000000000000000	4.00000000000000000000	4.00000000000000000000	4.00000000000000000000	4.00000000000000000000	4.00000000000000000000	4.00000000000000000000	4.00000000000000000000	4.00000000000000000000	4.00000000000000000000	4.00000000000000000000	4.00000000000000000000	4.00000000000000000000	4.00000000000000000000	4.00000000000000000000
101.00000000000000000000	0.00000000000000000000	4207.17919921875000000000	4194.35888671875000000000	4189.23046875000000000000	4208.20507812500000000000	4191.79492187500000000000	4202.05126953125000000000	4212.82031250000000000000	4223.58984375000000000000	4223.58984375000000000000	4241.53857421875000000000	4170.25634765625000000000	4216.41015625000000000000	4223.07666015625000000000	4221.53857421875000000000	3086.00000000000000000000	10248.00000000000000000000	10227.00000000000000000000	0.00000000000000000000	0.00000000000000000000	0.00000000000000000000	2960.00000000000000000000	743.00000000000000000000	4.00000000000000000000	4.00000000000000000000	4.00000000000000000000	4.00000000000000000000	4.00000000000000000000	4.00000000000000000000	4.00000000000000000000	4.00000000000000000000	4.00000000000000000000	4.00000000000000000000	4.00000000000000000000	4.00000000000000000000	4.00000000000000000000	4.00000000000000000000	4.00000000000000000000	4.00000000000000000000
102.00000000000000000000	0.00000000000000000000	4224.61523437500000000000	4233.33300781250000000000	4188.20507812500000000000	4224.61523437500000000000	4238.97412109375000000000	4243.58984375000000000000	4244.61523437500000000000	4234.87158203125000000000	4242.05126953125000000000	4270.76904296875000000000	4159.48730468750000000000	4216.41015625000000000000	4228.71777343750000000000	4224.10253906250000000000	3577.00000000000000000000	10248.00000000000000000000	10227.00000000000000000000	0.00000000000000000000	0.00000000000000000000	0.00000000000000000000	2960.00000000000000000000	751.00000000000000000000	4.00000000000000000000	4.00000000000000000000	4.00000000000000000000	4.00000000000000000000	4.00000000000000000000	4.00000000000000000000	4.00000000000000000000	4.00000000000000000000	4.00000000000000000000	4.00000000000000000000	4.00000000000000000000	4.00000000000000000000	4.00000000000000000000	4.00000000000000000000	4.00000000000000000000	4.00000000000000000000
103.00000000000000000000	0.00000000000000000000	4203.58984375000000000000	4204.10253906250000000000	4191.79492187500000000000	4203.58984375000000000000	4208.20507812500000000000	4209.74365234375000000000	4213.33300781250000000000	4197.43603515625000000000	4204.61523437500000000000	4229.74365234375000000000	4112.82031250000000000000	4176.92285156250000000000	4185.12792968750000000000	4187.69238281250000000000	3130.00000000000000000000	10251.00000000000000000000	10226.00000000000000000000	0.00000000000000000000	0.00000000000000000000	0.00000000000000000000	2960.00000000000000000000	758.00000000000000000000	4.00000000000000000000	4.00000000000000000000	4.00000000000000000000	4.00000000000000000000	4.00000000000000000000	4.00000000000000000000	4.00000000000000000000	4.00000000000000000000	4.00000000000000000000	4.00000000000000000000	4.00000000000000000000	4.00000000000000000000	4.00000000000000000000	4.00000000000000000000	4.00000000000000000000	4.00000000000000000000
104.00000000000000000000	0.00000000000000000000	4218.46142578125000000000	4228.71777343750000000000	4174.35888671875000000000	4232.82031250000000000000	4223.07666015625000000000	4218.97412109375000000000	4212.82031250000000000000	4213.33300781250000000000	4213.84619140625000000000	4230.25634765625000000000	4156.41015625000000000000	4203.58984375000000000000	4227.17919921875000000000	4220.00000000000000000000	3415.00000000000000000000	10251.00000000000000000000	10226.00000000000000000000	0.00000000000000000000	0.00000000000000000000	0.00000000000000000000	2960.00000000000000000000	765.00000000000000000000	4.00000000000000000000	4.00000000000000000000	4.00000000000000000000	4.00000000000000000000	4.00000000000000000000	4.00000000000000000000	4.00000000000000000000	4.00000000000000000000	4.00000000000000000000	4.00000000000000000000	4.00000000000000000000	4.00000000000000000000	4.00000000000000000000	4.00000000000000000000	4.00000000000000000000	4.00000000000000000000
105.00000000000000000000	0.00000000000000000000	4208.71777343750000000000	4206.66650390625000000000	4177.94873046875000000000	4223.07666015625000000000	4191.28173828125000000000	4190.76904296875000000000	4178.46142578125000000000	4183.58984375000000000000	4172.82031250000000000000	4196.92285156250000000000	4153.33300781250000000000	4191.79492187500000000000	4212.82031250000000000000	4208.71777343750000000000	3086.00000000000000000000	10250.00000000000000000000	10224.00000000000000000000	0.00000000000000000000	0.00000000000000000000	0.00000000000000000000	2960.00000000000000000000	773.00000000000000000000	4.00000000000000000000	4.00000000000000000000	4.00000000000000000000	4.00000000000000000000	4.00000000000000000000	4.00000000000000000000	4.00000000000000000000	4.00000000000000000000	4.00000000000000000000	4.00000000000000000000	4.00000000000000000000	4.00000000000000000000	4.00000000000000000000	4.00000000000000000000	4.00000000000000000000	4.00000000000000000000
106.00000000000000000000	0.00000000000000000000	4203.07666015625000000000	4201.02539062500000000000	4180.00000000000000000000	4210.76904296875000000000	4183.58984375000000000000	4189.74365234375000000000	4185.64111328125000000000	4189.74365234375000000000	4176.41015625000000000000	4198.46142578125000000000	4158.46142578125000000000	4191.79492187500000000000	4201.53857421875000000000	4202.56396484375000000000	3577.00000000000000000000	10250.00000000000000000000	10224.00000000000000000000	0.00000000000000000000	0.00000000000000000000	0.00000000000000000000	2960.00000000000000000000	780.00000000000000000000	4.00000000000000000000	4.00000000000000000000	4.00000000000000000000	4.00000000000000000000	4.00000000000000000000	4.00000000000000000000	4.00000000000000000000	4.00000000000000000000	4.00000000000000000000	4.00000000000000000000	4.00000000000000000000	4.00000000000000000000	4.00000000000000000000	4.00000000000000000000	4.00000000000000000000	4.00000000000000000000
107.00000000000000000000	0.00000000000000000000	4208.71777343750000000000	4205.64111328125000000000	4176.41015625000000000000	4214.35888671875000000000	4199.48730468750000000000	4206.66650390625000000000	4212.82031250000000000000	4231.79492187500000000000	4226.15380859375000000000	4237.94873046875000000000	4192.30761718750000000000	4222.56396484375000000000	4221.53857421875000000000	4221.02539062500000000000	3130.00000000000000000000	10248.00000000000000000000	10226.00000000000000000000	0.00000000000000000000	0.00000000000000000000	0.00000000000000000000	2960.00000000000000000000	788.00000000000000000000	4.00000000000000000000	4.00000000000000000000	4.00000000000000000000	4.00000000000000000000	4.00000000000000000000	4.00000000000000000000	4.00000000000000000000	4.00000000000000000000	4.00000000000000000000	4.00000000000000000000	4.00000000000000000000	4.00000000000000000000	4.00000000000000000000	4.00000000000000000000	4.00000000000000000000	4.00000000000000000000
108.00000000000000000000	0.00000000000000000000	4184.61523437500000000000	4166.66650390625000000000	4191.79492187500000000000	4186.66650390625000000000	4165.64111328125000000000	4178.97412109375000000000	4189.23046875000000000000	4201.02539062500000000000	4196.41015625000000000000	4214.35888671875000000000	4164.10253906250000000000	4198.97412109375000000000	4184.61523437500000000000	4192.30761718750000000000	3415.00000000000000000000	10248.00000000000000000000	10226.00000000000000000000	0.00000000000000000000	0.00000000000000000000	0.00000000000000000000	2960.00000000000000000000	795.00000000000000000000	4.00000000000000000000	4.00000000000000000000	4.00000000000000000000	4.00000000000000000000	4.00000000000000000000	4.00000000000000000000	4.00000000000000000000	4.00000000000000000000	4.00000000000000000000	4.00000000000000000000	4.00000000000000000000	4.00000000000000000000	4.00000000000000000000	4.00000000000000000000	4.00000000000000000000	4.00000000000000000000
109.00000000000000000000	0.00000000000000000000	4203.07666015625000000000	4215.89746093750000000000	4180.00000000000000000000	4209.74365234375000000000	4211.28173828125000000000	4222.56396484375000000000	4220.51269531250000000000	4213.33300781250000000000	4212.30761718750000000000	4235.38427734375000000000	4183.58984375000000000000	4207.17919921875000000000	4204.61523437500000000000	4207.69238281250000000000	3086.00000000000000000000	10244.00000000000000000000	10222.00000000000000000000	0.00000000000000000000	0.00000000000000000000	0.00000000000000000000	2960.00000000000000000000	802.00000000000000000000	4.00000000000000000000	4.00000000000000000000	4.00000000000000000000	4.00000000000000000000	4.00000000000000000000	4.00000000000000000000	4.00000000000000000000	4.00000000000000000000	4.00000000000000000000	4.00000000000000000000	4.00000000000000000000	4.00000000000000000000	4.00000000000000000000	4.00000000000000000000	4.00000000000000000000	4.00000000000000000000
110.00000000000000000000	0.00000000000000000000	4195.89746093750000000000	4206.66650390625000000000	4177.43603515625000000000	4200.00000000000000000000	4203.58984375000000000000	4216.41015625000000000000	4213.33300781250000000000	4191.28173828125000000000	4196.41015625000000000000	4222.56396484375000000000	4157.43603515625000000000	4180.00000000000000000000	4185.12792968750000000000	4185.12792968750000000000	3577.00000000000000000000	10244.00000000000000000000	10222.00000000000000000000	0.00000000000000000000	0.00000000000000000000	0.00000000000000000000	2960.00000000000000000000	810.00000000000000000000	4.00000000000000000000	4.00000000000000000000	4.00000000000000000000	4.00000000000000000000	4.00000000000000000000	4.00000000000000000000	4.00000000000000000000	4.00000000000000000000	4.00000000000000000000	4.00000000000000000000	4.00000000000000000000	4.00000000000000000000	4.00000000000000000000	4.00000000000000000000	4.00000000000000000000	4.00000000000000000000
111.00000000000000000000	0.00000000000000000000	4176.92285156250000000000	4162.56396484375000000000	4176.92285156250000000000	4176.41015625000000000000	4168.20507812500000000000	4187.17919921875000000000	4190.76904296875000000000	4170.76904296875000000000	4174.87158203125000000000	4201.53857421875000000000	4143.58984375000000000000	4160.00000000000000000000	4170.25634765625000000000	4166.66650390625000000000	3130.00000000000000000000	10245.00000000000000000000	10223.00000000000000000000	0.00000000000000000000	0.00000000000000000000	0.00000000000000000000	2960.00000000000000000000	817.00000000000000000000	4.00000000000000000000	4.00000000000000000000	4.00000000000000000000	4.00000000000000000000	4.00000000000000000000	4.00000000000000000000	4.00000000000000000000	4.00000000000000000000	4.00000000000000000000	4.00000000000000000000	4.00000000000000000000	4.00000000000000000000	4.00000000000000000000	4.00000000000000000000	4.00000000000000000000	4.00000000000000000000
112.00000000000000000000	0.00000000000000000000	4181.53857421875000000000	4163.58984375000000000000	4163.58984375000000000000	4191.79492187500000000000	4166.66650390625000000000	4180.51269531250000000000	4183.07666015625000000000	4192.82031250000000000000	4189.74365234375000000000	4213.84619140625000000000	4185.12792968750000000000	4186.15380859375000000000	4202.05126953125000000000	4194.35888671875000000000	3415.00000000000000000000	10245.00000000000000000000	10223.00000000000000000000	0.00000000000000000000	0.00000000000000000000	0.00000000000000000000	2960.00000000000000000000	825.00000000000000000000	4.00000000000000000000	4.00000000000000000000	4.00000000000000000000	4.00000000000000000000	4.00000000000000000000	4.00000000000000000000	4.00000000000000000000	4.00000000000000000000	4.00000000000000000000	4.00000000000000000000	4.00000000000000000000	4.00000000000000000000	4.00000000000000000000	4.00000000000000000000	4.00000000000000000000	4.00000000000000000000
113.00000000000000000000	0.00000000000000000000	4170.76904296875000000000	4145.12792968750000000000	4175.89746093750000000000	4186.66650390625000000000	4139.48730468750000000000	4153.33300781250000000000	4155.38427734375000000000	4173.84619140625000000000	4163.58984375000000000000	4186.15380859375000000000	4161.53857421875000000000	4169.23046875000000000000	4180.00000000000000000000	4179.48730468750000000000	3086.00000000000000000000	10248.00000000000000000000	10225.00000000000000000000	0.00000000000000000000	0.00000000000000000000	0.00000000000000000000	2960.00000000000000000000	832.00000000000000000000	4.00000000000000000000	4.00000000000000000000	4.00000000000000000000	4.00000000000000000000	4.00000000000000000000	4.00000000000000000000	4.00000000000000000000	4.00000000000000000000	4.00000000000000000000	4.00000000000000000000	4.00000000000000000000	4.00000000000000000000	4.00000000000000000000	4.00000000000000000000	4.00000000000000000000	4.00000000000000000000
114.00000000000000000000	0.00000000000000000000	4187.69238281250000000000	4178.46142578125000000000	4176.41015625000000000000	4200.00000000000000000000	4183.07666015625000000000	4201.02539062500000000000	4199.48730468750000000000	4207.17919921875000000000	4205.12792968750000000000	4220.51269531250000000000	4168.71777343750000000000	4184.61523437500000000000	4190.25634765625000000000	4188.71777343750000000000	3577.00000000000000000000	10248.00000000000000000000	10225.00000000000000000000	0.00000000000000000000	0.00000000000000000000	0.00000000000000000000	2960.00000000000000000000	840.00000000000000000000	4.00000000000000000000	4.00000000000000000000	4.00000000000000000000	4.00000000000000000000	4.00000000000000000000	4.00000000000000000000	4.00000000000000000000	4.00000000000000000000	4.00000000000000000000	4.00000000000000000000	4.00000000000000000000	4.00000000000000000000	4.00000000000000000000	4.00000000000000000000	4.00000000000000000000	4.00000000000000000000
115.00000000000000000000	0.00000000000000000000	4175.38427734375000000000	4167.69238281250000000000	4182.56396484375000000000	4183.07666015625000000000	4179.48730468750000000000	4202.56396484375000000000	4205.12792968750000000000	4209.74365234375000000000	4213.84619140625000000000	4227.69238281250000000000	4151.79492187500000000000	4176.41015625000000000000	4161.53857421875000000000	4169.74365234375000000000	3130.00000000000000000000	10247.00000000000000000000	10226.00000000000000000000	0.00000000000000000000	0.00000000000000000000	0.00000000000000000000	2960.00000000000000000000	847.00000000000000000000	4.00000000000000000000	4.00000000000000000000	4.00000000000000000000	4.00000000000000000000	4.00000000000000000000	4.00000000000000000000	4.00000000000000000000	4.00000000000000000000	4.00000000000000000000	4.00000000000000000000	4.00000000000000000000	4.00000000000000000000	4.00000000000000000000	4.00000000000000000000	4.00000000000000000000	4.00000000000000000000
116.00000000000000000000	0.00000000000000000000	4178.46142578125000000000	4175.89746093750000000000	4188.20507812500000000000	4189.23046875000000000000	4177.94873046875000000000	4191.28173828125000000000	4194.87158203125000000000	4197.43603515625000000000	4193.33300781250000000000	4207.69238281250000000000	4150.25634765625000000000	4172.30761718750000000000	4161.53857421875000000000	4170.25634765625000000000	3415.00000000000000000000	10247.00000000000000000000	10226.00000000000000000000	0.00000000000000000000	0.00000000000000000000	0.00000000000000000000	2960.00000000000000000000	854.00000000000000000000	4.00000000000000000000	4.00000000000000000000	4.00000000000000000000	4.00000000000000000000	4.00000000000000000000	4.00000000000000000000	4.00000000000000000000	4.00000000000000000000	4.00000000000000000000	4.00000000000000000000	4.00000000000000000000	4.00000000000000000000	4.00000000000000000000	4.00000000000000000000	4.00000000000000000000	4.00000000000000000000
117.00000000000000000000	0.00000000000000000000	4223.07666015625000000000	4233.84619140625000000000	4177.43603515625000000000	4235.89746093750000000000	4230.76904296875000000000	4224.10253906250000000000	4216.41015625000000000000	4213.33300781250000000000	4206.15380859375000000000	4222.05126953125000000000	4188.71777343750000000000	4201.53857421875000000000	4221.53857421875000000000	4213.84619140625000000000	3086.00000000000000000000	10247.00000000000000000000	10228.00000000000000000000	0.00000000000000000000	0.00000000000000000000	0.00000000000000000000	2960.00000000000000000000	862.00000000000000000000	4.00000000000000000000	4.00000000000000000000	4.00000000000000000000	4.00000000000000000000	4.00000000000000000000	4.00000000000000000000	4.00000000000000000000	4.00000000000000000000	4.00000000000000000000	4.00000000000000000000	4.00000000000000000000	4.00000000000000000000	4.00000000000000000000	4.00000000000000000000	4.00000000000000000000	4.00000000000000000000
118.00000000000000000000	0.00000000000000000000	4204.10253906250000000000	4193.84619140625000000000	4183.07666015625000000000	4213.33300781250000000000	4197.43603515625000000000	4194.35888671875000000000	4188.71777343750000000000	4172.82031250000000000000	4167.17919921875000000000	4188.71777343750000000000	4146.66650390625000000000	4170.25634765625000000000	4186.66650390625000000000	4184.10253906250000000000	3577.00000000000000000000	10247.00000000000000000000	10228.00000000000000000000	0.00000000000000000000	0.00000000000000000000	0.00000000000000000000	2960.00000000000000000000	869.00000000000000000000	4.00000000000000000000	4.00000000000000000000	4.00000000000000000000	4.00000000000000000000	4.00000000000000000000	4.00000000000000000000	4.00000000000000000000	4.00000000000000000000	4.00000000000000000000	4.00000000000000000000	4.00000000000000000000	4.00000000000000000000	4.00000000000000000000	4.00000000000000000000	4.00000000000000000000	4.00000000000000000000
119.00000000000000000000	0.00000000000000000000	4191.28173828125000000000	4182.05126953125000000000	4174.35888671875000000000	4203.07666015625000000000	4187.69238281250000000000	4190.25634765625000000000	4189.23046875000000000000	4191.79492187500000000000	4186.66650390625000000000	4198.46142578125000000000	4158.46142578125000000000	4187.17919921875000000000	4190.76904296875000000000	4191.28173828125000000000	3130.00000000000000000000	10247.00000000000000000000	10229.00000000000000000000	0.00000000000000000000	0.00000000000000000000	0.00000000000000000000	2960.00000000000000000000	877.00000000000000000000	4.00000000000000000000	4.00000000000000000000	4.00000000000000000000	4.00000000000000000000	4.00000000000000000000	4.00000000000000000000	4.00000000000000000000	4.00000000000000000000	4.00000000000000000000	4.00000000000000000000	4.00000000000000000000	4.00000000000000000000	4.00000000000000000000	4.00000000000000000000	4.00000000000000000000	4.00000000000000000000
120.00000000000000000000	0.00000000000000000000	4185.12792968750000000000	4164.61523437500000000000	4176.92285156250000000000	4197.94873046875000000000	4167.69238281250000000000	4168.71777343750000000000	4171.28173828125000000000	4200.51269531250000000000	4191.79492187500000000000	4195.38427734375000000000	4164.61523437500000000000	4203.58984375000000000000	4194.35888671875000000000	4203.07666015625000000000	3415.00000000000000000000	10247.00000000000000000000	10229.00000000000000000000	0.00000000000000000000	0.00000000000000000000	0.00000000000000000000	2960.00000000000000000000	884.00000000000000000000	4.00000000000000000000	4.00000000000000000000	4.00000000000000000000	4.00000000000000000000	4.00000000000000000000	4.00000000000000000000	4.00000000000000000000	4.00000000000000000000	4.00000000000000000000	4.00000000000000000000	4.00000000000000000000	4.00000000000000000000	4.00000000000000000000	4.00000000000000000000	4.00000000000000000000	4.00000000000000000000
121.00000000000000000000	0.00000000000000000000	4180.51269531250000000000	4153.84619140625000000000	4188.20507812500000000000	4191.28173828125000000000	4165.64111328125000000000	4168.71777343750000000000	4176.41015625000000000000	4183.58984375000000000000	4175.89746093750000000000	4183.07666015625000000000	4140.00000000000000000000	4191.28173828125000000000	4175.38427734375000000000	4191.79492187500000000000	3086.00000000000000000000	10249.00000000000000000000	10230.00000000000000000000	0.00000000000000000000	0.00000000000000000000	0.00000000000000000000	2960.00000000000000000000	891.00000000000000000000	4.00000000000000000000	4.00000000000000000000	4.00000000000000000000	4.00000000000000000000	4.00000000000000000000	4.00000000000000000000	4.00000000000000000000	4.00000000000000000000	4.00000000000000000000	4.00000000000000000000	4.00000000000000000000	4.00000000000000000000	4.00000000000000000000	4.00000000000000000000	4.00000000000000000000	4.00000000000000000000
122.00000000000000000000	0.00000000000000000000	4190.76904296875000000000	4188.71777343750000000000	4173.84619140625000000000	4199.48730468750000000000	4208.71777343750000000000	4213.33300781250000000000	4218.97412109375000000000	4204.61523437500000000000	4202.56396484375000000000	4214.87158203125000000000	4144.10253906250000000000	4193.33300781250000000000	4182.56396484375000000000	4187.17919921875000000000	3577.00000000000000000000	10249.00000000000000000000	10230.00000000000000000000	0.00000000000000000000	0.00000000000000000000	0.00000000000000000000	2960.00000000000000000000	899.00000000000000000000	4.00000000000000000000	4.00000000000000000000	4.00000000000000000000	4.00000000000000000000	4.00000000000000000000	4.00000000000000000000	4.00000000000000000000	4.00000000000000000000	4.00000000000000000000	4.00000000000000000000	4.00000000000000000000	4.00000000000000000000	4.00000000000000000000	4.00000000000000000000	4.00000000000000000000	4.00000000000000000000
123.00000000000000000000	0.00000000000000000000	4174.87158203125000000000	4163.07666015625000000000	4182.56396484375000000000	4176.41015625000000000000	4181.53857421875000000000	4188.71777343750000000000	4197.43603515625000000000	4181.02539062500000000000	4178.46142578125000000000	4193.33300781250000000000	4108.71777343750000000000	4158.46142578125000000000	4146.15380859375000000000	4146.66650390625000000000	3130.00000000000000000000	10251.00000000000000000000	10230.00000000000000000000	0.00000000000000000000	0.00000000000000000000	0.00000000000000000000	2960.00000000000000000000	906.00000000000000000000	4.00000000000000000000	4.00000000000000000000	4.00000000000000000000	4.00000000000000000000	4.00000000000000000000	4.00000000000000000000	4.00000000000000000000	4.00000000000000000000	4.00000000000000000000	4.00000000000000000000	4.00000000000000000000	4.00000000000000000000	4.00000000000000000000	4.00000000000000000000	4.00000000000000000000	4.00000000000000000000
124.00000000000000000000	0.00000000000000000000	4211.79492187500000000000	4203.58984375000000000000	4185.12792968750000000000	4216.41015625000000000000	4220.00000000000000000000	4221.53857421875000000000	4222.05126953125000000000	4209.74365234375000000000	4210.76904296875000000000	4217.94873046875000000000	4161.02539062500000000000	4202.56396484375000000000	4206.66650390625000000000	4197.94873046875000000000	3415.00000000000000000000	10251.00000000000000000000	10230.00000000000000000000	0.00000000000000000000	0.00000000000000000000	0.00000000000000000000	2960.00000000000000000000	914.00000000000000000000	4.00000000000000000000	4.00000000000000000000	4.00000000000000000000	4.00000000000000000000	4.00000000000000000000	4.00000000000000000000	4.00000000000000000000	4.00000000000000000000	4.00000000000000000000	4.00000000000000000000	4.00000000000000000000	4.00000000000000000000	4.00000000000000000000	4.00000000000000000000	4.00000000000000000000	4.00000000000000000000
125.00000000000000000000	0.00000000000000000000	4229.23046875000000000000	4221.53857421875000000000	4179.48730468750000000000	4237.43603515625000000000	4233.84619140625000000000	4228.20507812500000000000	4218.97412109375000000000	4212.82031250000000000000	4212.82031250000000000000	4214.87158203125000000000	4189.74365234375000000000	4229.74365234375000000000	4243.58984375000000000000	4234.35888671875000000000	3086.00000000000000000000	10250.00000000000000000000	10230.00000000000000000000	0.00000000000000000000	0.00000000000000000000	0.00000000000000000000	2960.00000000000000000000	921.00000000000000000000	4.00000000000000000000	4.00000000000000000000	4.00000000000000000000	4.00000000000000000000	4.00000000000000000000	4.00000000000000000000	4.00000000000000000000	4.00000000000000000000	4.00000000000000000000	4.00000000000000000000	4.00000000000000000000	4.00000000000000000000	4.00000000000000000000	4.00000000000000000000	4.00000000000000000000	4.00000000000000000000
126.00000000000000000000	0.00000000000000000000	4200.51269531250000000000	4179.48730468750000000000	4181.53857421875000000000	4205.64111328125000000000	4188.71777343750000000000	4184.10253906250000000000	4184.10253906250000000000	4181.53857421875000000000	4172.30761718750000000000	4171.28173828125000000000	4153.33300781250000000000	4194.35888671875000000000	4201.02539062500000000000	4196.92285156250000000000	3577.00000000000000000000	10250.00000000000000000000	10230.00000000000000000000	0.00000000000000000000	0.00000000000000000000	0.00000000000000000000	2960.00000000000000000000	928.00000000000000000000	4.00000000000000000000	4.00000000000000000000	4.00000000000000000000	4.00000000000000000000	4.00000000000000000000	4.00000000000000000000	4.00000000000000000000	4.00000000000000000000	4.00000000000000000000	4.00000000000000000000	4.00000000000000000000	4.00000000000000000000	4.00000000000000000000	4.00000000000000000000	4.00000000000000000000	4.00000000000000000000
127.00000000000000000000	0.00000000000000000000	4210.76904296875000000000	4197.43603515625000000000	4176.41015625000000000000	4218.46142578125000000000	4211.79492187500000000000	4213.33300781250000000000	4217.94873046875000000000	4236.41015625000000000000	4227.17919921875000000000	4219.48730468750000000000	4189.23046875000000000000	4226.15380859375000000000	4222.56396484375000000000	4213.84619140625000000000	51.00000000000000000000	10249.00000000000000000000	10226.00000000000000000000	0.00000000000000000000	0.00000000000000000000	0.00000000000000000000	2960.00000000000000000000	936.00000000000000000000	4.00000000000000000000	4.00000000000000000000	4.00000000000000000000	4.00000000000000000000	4.00000000000000000000	4.00000000000000000000	4.00000000000000000000	4.00000000000000000000	4.00000000000000000000	4.00000000000000000000	4.00000000000000000000	4.00000000000000000000	4.00000000000000000000	4.00000000000000000000	4.00000000000000000000	4.00000000000000000000
0.00000000000000000000	0.00000000000000000000	4204.10253906250000000000	4186.66650390625000000000	4191.28173828125000000000	4210.25634765625000000000	4200.51269531250000000000	4211.28173828125000000000	4219.48730468750000000000	4240.00000000000000000000	4234.35888671875000000000	4228.71777343750000000000	4182.05126953125000000000	4230.25634765625000000000	4206.15380859375000000000	4210.25634765625000000000	932.00000000000000000000	10249.00000000000000000000	10226.00000000000000000000	0.00000000000000000000	0.00000000000000000000	0.00000000000000000000	2960.00000000000000000000	943.00000000000000000000	4.00000000000000000000	4.00000000000000000000	4.00000000000000000000	4.00000000000000000000	4.00000000000000000000	4.00000000000000000000	4.00000000000000000000	4.00000000000000000000	4.00000000000000000000	4.00000000000000000000	4.00000000000000000000	4.00000000000000000000	4.00000000000000000000	4.00000000000000000000	4.00000000000000000000	4.00000000000000000000
1.00000000000000000000	0.00000000000000000000	4216.92285156250000000000	4217.94873046875000000000	4187.17919921875000000000	4221.02539062500000000000	4228.71777343750000000000	4235.89746093750000000000	4237.94873046875000000000	4232.30761718750000000000	4229.23046875000000000000	4229.74365234375000000000	4187.17919921875000000000	4233.33300781250000000000	4216.92285156250000000000	4220.00000000000000000000	2813.00000000000000000000	10247.00000000000000000000	10225.00000000000000000000	0.00000000000000000000	0.00000000000000000000	0.00000000000000000000	2960.00000000000000000000	951.00000000000000000000	4.00000000000000000000	4.00000000000000000000	4.00000000000000000000	4.00000000000000000000	4.00000000000000000000	4.00000000000000000000	4.00000000000000000000	4.00000000000000000000	4.00000000000000000000	4.00000000000000000000	4.00000000000000000000	4.00000000000000000000	4.00000000000000000000	4.00000000000000000000	4.00000000000000000000	4.00000000000000000000
2.00000000000000000000	0.00000000000000000000	4225.64111328125000000000	4230.25634765625000000000	4178.46142578125000000000	4223.07666015625000000000	4244.10253906250000000000	4243.58984375000000000000	4239.48730468750000000000	4213.33300781250000000000	4217.94873046875000000000	4223.07666015625000000000	4177.43603515625000000000	4223.07666015625000000000	4217.94873046875000000000	4214.87158203125000000000	2707.00000000000000000000	10247.00000000000000000000	10225.00000000000000000000	0.00000000000000000000	0.00000000000000000000	0.00000000000000000000	2960.00000000000000000000	958.00000000000000000000	4.00000000000000000000	4.00000000000000000000	4.00000000000000000000	4.00000000000000000000	4.00000000000000000000	4.00000000000000000000	4.00000000000000000000	4.00000000000000000000	4.00000000000000000000	4.00000000000000000000	4.00000000000000000000	4.00000000000000000000	4.00000000000000000000	4.00000000000000000000	4.00000000000000000000	4.00000000000000000000
3.00000000000000000000	0.00000000000000000000	4209.74365234375000000000	4192.82031250000000000000	4186.15380859375000000000	4201.02539062500000000000	4210.25634765625000000000	4212.82031250000000000000	4215.38427734375000000000	4184.61523437500000000000	4189.23046875000000000000	4193.84619140625000000000	4148.20507812500000000000	4201.53857421875000000000	4193.84619140625000000000	4191.79492187500000000000	3530.00000000000000000000	10244.00000000000000000000	10224.00000000000000000000	0.00000000000000000000	0.00000000000000000000	0.00000000000000000000	2960.00000000000000000000	965.00000000000000000000	4.00000000000000000000	4.00000000000000000000	4.00000000000000000000	4.00000000000000000000	4.00000000000000000000	4.00000000000000000000	4.00000000000000000000	4.00000000000000000000	4.00000000000000000000	4.00000000000000000000	4.00000000000000000000	4.00000000000000000000	4.00000000000000000000	4.00000000000000000000	4.00000000000000000000	4.00000000000000000000
4.00000000000000000000	0.00000000000000000000	4225.12792968750000000000	4210.76904296875000000000	4174.35888671875000000000	4225.64111328125000000000	4227.69238281250000000000	4227.17919921875000000000	4227.17919921875000000000	4225.12792968750000000000	4221.02539062500000000000	4218.97412109375000000000	4199.48730468750000000000	4243.07666015625000000000	4241.53857421875000000000	4230.76904296875000000000	3573.00000000000000000000	10244.00000000000000000000	10224.00000000000000000000	0.00000000000000000000	0.00000000000000000000	0.00000000000000000000	2960.00000000000000000000	973.00000000000000000000	4.00000000000000000000	4.00000000000000000000	4.00000000000000000000	4.00000000000000000000	4.00000000000000000000	4.00000000000000000000	4.00000000000000000000	4.00000000000000000000	4.00000000000000000000	4.00000000000000000000	4.00000000000000000000	4.00000000000000000000	4.00000000000000000000	4.00000000000000000000	4.00000000000000000000	4.00000000000000000000
5.00000000000000000000	0.00000000000000000000	4207.69238281250000000000	4176.41015625000000000000	4179.48730468750000000000	4211.79492187500000000000	4186.15380859375000000000	4183.58984375000000000000	4189.74365234375000000000	4206.15380859375000000000	4196.41015625000000000000	4188.71777343750000000000	4181.02539062500000000000	4229.74365234375000000000	4214.87158203125000000000	4215.38427734375000000000	3369.00000000000000000000	10243.00000000000000000000	10222.00000000000000000000	0.00000000000000000000	0.00000000000000000000	0.00000000000000000000	2960.00000000000000000000	980.00000000000000000000	4.00000000000000000000	4.00000000000000000000	4.00000000000000000000	4.00000000000000000000	4.00000000000000000000	4.00000000000000000000	4.00000000000000000000	4.00000000000000000000	4.00000000000000000000	4.00000000000000000000	4.00000000000000000000	4.00000000000000000000	4.00000000000000000000	4.00000000000000000000	4.00000000000000000000	4.00000000000000000000
6.00000000000000000000	0.00000000000000000000	4203.58984375000000000000	4176.92285156250000000000	4181.02539062500000000000	4208.20507812500000000000	4188.71777343750000000000	4188.71777343750000000000	4202.56396484375000000000	4208.71777343750000000000	4203.07666015625000000000	4193.84619140625000000000	4169.23046875000000000000	4229.23046875000000000000	4200.00000000000000000000	4204.61523437500000000000	3048.00000000000000000000	10243.00000000000000000000	10222.00000000000000000000	0.00000000000000000000	0.00000000000000000000	0.00000000000000000000	2960.00000000000000000000	988.00000000000000000000	4.00000000000000000000	4.00000000000000000000	4.00000000000000000000	4.00000000000000000000	4.00000000000000000000	4.00000000000000000000	4.00000000000000000000	4.00000000000000000000	4.00000000000000000000	4.00000000000000000000	4.00000000000000000000	4.00000000000000000000	4.00000000000000000000	4.00000000000000000000	4.00000000000000000000	4.00000000000000000000
7.00000000000000000000	0.00000000000000000000	4206.66650390625000000000	4188.71777343750000000000	4178.46142578125000000000	4209.74365234375000000000	4213.33300781250000000000	4216.92285156250000000000	4229.74365234375000000000	4230.76904296875000000000	4228.20507812500000000000	4225.64111328125000000000	4173.33300781250000000000	4239.48730468750000000000	4199.48730468750000000000	4201.53857421875000000000	3132.00000000000000000000	10241.00000000000000000000	10222.00000000000000000000	0.00000000000000000000	0.00000000000000000000	0.00000000000000000000	2960.00000000000000000000	996.00000000000000000000	4.00000000000000000000	4.00000000000000000000	4.00000000000000000000	4.00000000000000000000	4.00000000000000000000	4.00000000000000000000	4.00000000000000000000	4.00000000000000000000	4.00000000000000000000	4.00000000000000000000	4.00000000000000000000	4.00000000000000000000	4.00000000000000000000	4.00000000000000000000	4.00000000000000000000	4.00000000000000000000
8.00000000000000000000	0.00000000000000000000	4192.30761718750000000000	4166.15380859375000000000	4191.28173828125000000000	4187.69238281250000000000	4188.20507812500000000000	4200.51269531250000000000	4212.30761718750000000000	4207.17919921875000000000	4201.02539062500000000000	4203.07666015625000000000	4142.05126953125000000000	4214.87158203125000000000	4165.12792968750000000000	4172.30761718750000000000	3254.00000000000000000000	10241.00000000000000000000	10222.00000000000000000000	0.00000000000000000000	0.00000000000000000000	0.00000000000000000000	2961.00000000000000000000	4.00000000000000000000	4.00000000000000000000	4.00000000000000000000	4.00000000000000000000	4.00000000000000000000	4.00000000000000000000	4.00000000000000000000	4.00000000000000000000	4.00000000000000000000	4.00000000000000000000	4.00000000000000000000	4.00000000000000000000	4.00000000000000000000	4.00000000000000000000	4.00000000000000000000	4.00000000000000000000	4.00000000000000000000
9.00000000000000000000	0.00000000000000000000	4220.51269531250000000000	4216.92285156250000000000	4178.97412109375000000000	4216.41015625000000000000	4225.64111328125000000000	4232.30761718750000000000	4235.89746093750000000000	4224.10253906250000000000	4220.51269531250000000000	4217.94873046875000000000	4173.84619140625000000000	4236.92285156250000000000	4207.17919921875000000000	4200.00000000000000000000	2965.00000000000000000000	10241.00000000000000000000	10224.00000000000000000000	0.00000000000000000000	0.00000000000000000000	0.00000000000000000000	2961.00000000000000000000	13.00000000000000000000	4.00000000000000000000	4.00000000000000000000	4.00000000000000000000	4.00000000000000000000	4.00000000000000000000	4.00000000000000000000	4.00000000000000000000	4.00000000000000000000	4.00000000000000000000	4.00000000000000000000	4.00000000000000000000	4.00000000000000000000	4.00000000000000000000	4.00000000000000000000	4.00000000000000000000	4.00000000000000000000
10.00000000000000000000	0.00000000000000000000	4216.41015625000000000000	4208.71777343750000000000	4179.48730468750000000000	4213.84619140625000000000	4218.46142578125000000000	4216.92285156250000000000	4218.46142578125000000000	4192.30761718750000000000	4188.20507812500000000000	4187.69238281250000000000	4157.43603515625000000000	4219.48730468750000000000	4204.61523437500000000000	4186.66650390625000000000	3448.00000000000000000000	10241.00000000000000000000	10224.00000000000000000000	0.00000000000000000000	0.00000000000000000000	0.00000000000000000000	2961.00000000000000000000	21.00000000000000000000	4.00000000000000000000	4.00000000000000000000	4.00000000000000000000	4.00000000000000000000	4.00000000000000000000	4.00000000000000000000	4.00000000000000000000	4.00000000000000000000	4.00000000000000000000	4.00000000000000000000	4.00000000000000000000	4.00000000000000000000	4.00000000000000000000	4.00000000000000000000	4.00000000000000000000	4.00000000000000000000
11.00000000000000000000	0.00000000000000000000	4210.76904296875000000000	4199.48730468750000000000	4182.05126953125000000000	4213.33300781250000000000	4219.48730468750000000000	4216.41015625000000000000	4217.94873046875000000000	4197.43603515625000000000	4189.74365234375000000000	4182.05126953125000000000	4170.25634765625000000000	4230.25634765625000000000	4212.82031250000000000000	4196.41015625000000000000	3037.00000000000000000000	10245.00000000000000000000	10228.00000000000000000000	0.00000000000000000000	0.00000000000000000000	0.00000000000000000000	2961.00000000000000000000	30.00000000000000000000	4.00000000000000000000	4.00000000000000000000	4.00000000000000000000	4.00000000000000000000	4.00000000000000000000	4.00000000000000000000	4.00000000000000000000	4.00000000000000000000	4.00000000000000000000	4.00000000000000000000	4.00000000000000000000	4.00000000000000000000	4.00000000000000000000	4.00000000000000000000	4.00000000000000000000	4.00000000000000000000
12.00000000000000000000	0.00000000000000000000	4214.87158203125000000000	4202.56396484375000000000	4175.38427734375000000000	4220.00000000000000000000	4218.97412109375000000000	4215.89746093750000000000	4222.05126953125000000000	4233.84619140625000000000	4230.76904296875000000000	4210.25634765625000000000	4211.79492187500000000000	4266.15380859375000000000	4235.38427734375000000000	4224.10253906250000000000	3340.00000000000000000000	10245.00000000000000000000	10228.00000000000000000000	0.00000000000000000000	0.00000000000000000000	0.00000000000000000000	2961.00000000000000000000	38.00000000000000000000	4.00000000000000000000	4.00000000000000000000	4.00000000000000000000	4.00000000000000000000	4.00000000000000000000	4.00000000000000000000	4.00000000000000000000	4.00000000000000000000	4.00000000000000000000	4.00000000000000000000	4.00000000000000000000	4.00000000000000000000	4.00000000000000000000	4.00000000000000000000	4.00000000000000000000	4.00000000000000000000
13.00000000000000000000	0.00000000000000000000	4188.71777343750000000000	4151.79492187500000000000	4183.07666015625000000000	4187.17919921875000000000	4164.61523437500000000000	4170.25634765625000000000	4187.17919921875000000000	4200.51269531250000000000	4197.43603515625000000000	4181.02539062500000000000	4177.43603515625000000000	4240.00000000000000000000	4193.84619140625000000000	4190.25634765625000000000	3037.00000000000000000000	10245.00000000000000000000	10227.00000000000000000000	0.00000000000000000000	0.00000000000000000000	0.00000000000000000000	2961.00000000000000000000	46.00000000000000000000	4.00000000000000000000	4.00000000000000000000	4.00000000000000000000	4.00000000000000000000	4.00000000000000000000	4.00000000000000000000	4.00000000000000000000	4.00000000000000000000	4.00000000000000000000	4.00000000000000000000	4.00000000000000000000	4.00000000000000000000	4.00000000000000000000	4.00000000000000000000	4.00000000000000000000	4.00000000000000000000
14.00000000000000000000	0.00000000000000000000	4202.05126953125000000000	4185.12792968750000000000	4177.43603515625000000000	4200.00000000000000000000	4208.71777343750000000000	4213.84619140625000000000	4222.56396484375000000000	4217.94873046875000000000	4216.41015625000000000000	4205.12792968750000000000	4191.28173828125000000000	4255.89746093750000000000	4212.82031250000000000000	4201.53857421875000000000	3448.00000000000000000000	10245.00000000000000000000	10227.00000000000000000000	0.00000000000000000000	0.00000000000000000000	0.00000000000000000000	2961.00000000000000000000	55.00000000000000000000	4.00000000000000000000	4.00000000000000000000	4.00000000000000000000	4.00000000000000000000	4.00000000000000000000	4.00000000000000000000	4.00000000000000000000	4.00000000000000000000	4.00000000000000000000	4.00000000000000000000	4.00000000000000000000	4.00000000000000000000	4.00000000000000000000	4.00000000000000000000	4.00000000000000000000	4.00000000000000000000
15.00000000000000000000	0.00000000000000000000	4204.61523437500000000000	4196.41015625000000000000	4188.20507812500000000000	4201.53857421875000000000	4222.05126953125000000000	4222.56396484375000000000	4226.66650390625000000000	4211.79492187500000000000	4213.84619140625000000000	4205.64111328125000000000	4172.82031250000000000000	4244.10253906250000000000	4195.89746093750000000000	4187.17919921875000000000	3037.00000000000000000000	10247.00000000000000000000	10229.00000000000000000000	0.00000000000000000000	0.00000000000000000000	0.00000000000000000000	2961.00000000000000000000	63.00000000000000000000	4.00000000000000000000	4.00000000000000000000	4.00000000000000000000	4.00000000000000000000	4.00000000000000000000	4.00000000000000000000	4.00000000000000000000	4.00000000000000000000	4.00000000000000000000	4.00000000000000000000	4.00000000000000000000	4.00000000000000000000	4.00000000000000000000	4.00000000000000000000	4.00000000000000000000	4.00000000000000000000
16.00000000000000000000	0.00000000000000000000	4202.05126953125000000000	4184.61523437500000000000	4185.12792968750000000000	4197.43603515625000000000	4201.02539062500000000000	4198.97412109375000000000	4207.17919921875000000000	4189.74365234375000000000	4191.28173828125000000000	4185.12792968750000000000	4152.30761718750000000000	4224.61523437500000000000	4182.05126953125000000000	4172.82031250000000000000	0.00000000000000000000	10247.00000000000000000000	10229.00000000000000000000	0.00000000000000000000	0.00000000000000000000	0.00000000000000000000	2961.00000000000000000000	72.00000000000000000000	4.00000000000000000000	4.00000000000000000000	4.00000000000000000000	4.00000000000000000000	4.00000000000000000000	4.00000000000000000000	4.00000000000000000000	4.00000000000000000000	4.00000000000000000000	4.00000000000000000000	4.00000000000000000000	4.00000000000000000000	4.00000000000000000000	4.00000000000000000000	4.00000000000000000000	4.00000000000000000000
17.00000000000000000000	0.00000000000000000000	4207.17919921875000000000	4183.07666015625000000000	4162.05126953125000000000	4206.15380859375000000000	4193.84619140625000000000	4187.17919921875000000000	4191.79492187500000000000	4181.53857421875000000000	4176.41015625000000000000	4171.28173828125000000000	4167.69238281250000000000	4233.33300781250000000000	4203.07666015625000000000	4186.66650390625000000000	0.00000000000000000000	10249.00000000000000000000	10229.00000000000000000000	0.00000000000000000000	0.00000000000000000000	0.00000000000000000000	2961.00000000000000000000	80.00000000000000000000	4.00000000000000000000	4.00000000000000000000	4.00000000000000000000	4.00000000000000000000	4.00000000000000000000	4.00000000000000000000	4.00000000000000000000	4.00000000000000000000	4.00000000000000000000	4.00000000000000000000	4.00000000000000000000	4.00000000000000000000	4.00000000000000000000	4.00000000000000000000	4.00000000000000000000	4.00000000000000000000
18.00000000000000000000	0.00000000000000000000	4182.56396484375000000000	4144.10253906250000000000	4172.82031250000000000000	4181.02539062500000000000	4151.79492187500000000000	4146.66650390625000000000	4151.28173828125000000000	4140.00000000000000000000	4128.71777343750000000000	4123.58984375000000000000	4134.35888671875000000000	4208.20507812500000000000	4161.53857421875000000000	4156.92285156250000000000	0.00000000000000000000	10249.00000000000000000000	10229.00000000000000000000	0.00000000000000000000	0.00000000000000000000	0.00000000000000000000	2961.00000000000000000000	88.00000000000000000000	4.00000000000000000000	4.00000000000000000000	4.00000000000000000000	4.00000000000000000000	4.00000000000000000000	4.00000000000000000000	4.00000000000000000000	4.00000000000000000000	4.00000000000000000000	4.00000000000000000000	4.00000000000000000000	4.00000000000000000000	4.00000000000000000000	4.00000000000000000000	4.00000000000000000000	4.00000000000000000000
19.00000000000000000000	0.00000000000000000000	4188.71777343750000000000	4167.17919921875000000000	4172.82031250000000000000	4187.17919921875000000000	4172.82031250000000000000	4172.30761718750000000000	4175.89746093750000000000	4176.92285156250000000000	4166.15380859375000000000	4158.46142578125000000000	4157.43603515625000000000	4235.38427734375000000000	4172.30761718750000000000	4172.82031250000000000000	0.00000000000000000000	10251.00000000000000000000	10227.00000000000000000000	0.00000000000000000000	0.00000000000000000000	0.00000000000000000000	2961.00000000000000000000	97.00000000000000000000	4.00000000000000000000	4.00000000000000000000	4.00000000000000000000	4.00000000000000000000	4.00000000000000000000	4.00000000000000000000	4.00000000000000000000	4.00000000000000000000	4.00000000000000000000	4.00000000000000000000	4.00000000000000000000	4.00000000000000000000	4.00000000000000000000	4.00000000000000000000	4.00000000000000000000	4.00000000000000000000
20.00000000000000000000	0.00000000000000000000	4174.35888671875000000000	4143.07666015625000000000	4174.87158203125000000000	4174.35888671875000000000	4149.74365234375000000000	4154.35888671875000000000	4170.76904296875000000000	4185.64111328125000000000	4173.84619140625000000000	4169.74365234375000000000	4152.82031250000000000000	4238.46142578125000000000	4158.46142578125000000000	4167.69238281250000000000	0.00000000000000000000	10251.00000000000000000000	10227.00000000000000000000	0.00000000000000000000	0.00000000000000000000	0.00000000000000000000	2961.00000000000000000000	105.00000000000000000000	4.00000000000000000000	4.00000000000000000000	4.00000000000000000000	4.00000000000000000000	4.00000000000000000000	4.00000000000000000000	4.00000000000000000000	4.00000000000000000000	4.00000000000000000000	4.00000000000000000000	4.00000000000000000000	4.00000000000000000000	4.00000000000000000000	4.00000000000000000000	4.00000000000000000000	4.00000000000000000000
21.00000000000000000000	0.00000000000000000000	4165.12792968750000000000	4127.69238281250000000000	4181.02539062500000000000	4166.66650390625000000000	4135.89746093750000000000	4140.00000000000000000000	4162.56396484375000000000	4165.12792968750000000000	4152.82031250000000000000	4148.71777343750000000000	4138.46142578125000000000	4225.12792968750000000000	4140.51269531250000000000	4150.76904296875000000000	0.00000000000000000000	10250.00000000000000000000	10227.00000000000000000000	0.00000000000000000000	0.00000000000000000000	0.00000000000000000000	2961.00000000000000000000	114.00000000000000000000	4.00000000000000000000	4.00000000000000000000	4.00000000000000000000	4.00000000000000000000	4.00000000000000000000	4.00000000000000000000	4.00000000000000000000	4.00000000000000000000	4.00000000000000000000	4.00000000000000000000	4.00000000000000000000	4.00000000000000000000	4.00000000000000000000	4.00000000000000000000	4.00000000000000000000	4.00000000000000000000
22.00000000000000000000	0.00000000000000000000	4189.74365234375000000000	4179.48730468750000000000	4172.82031250000000000000	4186.15380859375000000000	4186.66650390625000000000	4186.15380859375000000000	4194.35888671875000000000	4177.94873046875000000000	4172.82031250000000000000	4173.33300781250000000000	4155.38427734375000000000	4235.38427734375000000000	4163.58984375000000000000	4160.00000000000000000000	0.00000000000000000000	10250.00000000000000000000	10227.00000000000000000000	0.00000000000000000000	0.00000000000000000000	0.00000000000000000000	2961.00000000000000000000	122.00000000000000000000	4.00000000000000000000	4.00000000000000000000	4.00000000000000000000	4.00000000000000000000	4.00000000000000000000	4.00000000000000000000	4.00000000000000000000	4.00000000000000000000	4.00000000000000000000	4.00000000000000000000	4.00000000000000000000	4.00000000000000000000	4.00000000000000000000	4.00000000000000000000	4.00000000000000000000	4.00000000000000000000
23.00000000000000000000	0.00000000000000000000	4173.84619140625000000000	4156.41015625000000000000	4181.53857421875000000000	4164.10253906250000000000	4165.12792968750000000000	4169.23046875000000000000	4176.92285156250000000000	4145.12792968750000000000	4140.00000000000000000000	4152.30761718750000000000	4115.89746093750000000000	4199.48730468750000000000	4131.79492187500000000000	4132.30761718750000000000	0.00000000000000000000	10248.00000000000000000000	10227.00000000000000000000	0.00000000000000000000	0.00000000000000000000	0.00000000000000000000	2961.00000000000000000000	130.00000000000000000000	4.00000000000000000000	4.00000000000000000000	4.00000000000000000000	4.00000000000000000000	4.00000000000000000000	4.00000000000000000000	4.00000000000000000000	4.00000000000000000000	4.00000000000000000000	4.00000000000000000000	4.00000000000000000000	4.00000000000000000000	4.00000000000000000000	4.00000000000000000000	4.00000000000000000000	4.00000000000000000000
24.00000000000000000000	0.00000000000000000000	4181.02539062500000000000	4161.53857421875000000000	4172.82031250000000000000	4184.61523437500000000000	4171.79492187500000000000	4173.84619140625000000000	4180.51269531250000000000	4161.53857421875000000000	4154.35888671875000000000	4158.97412109375000000000	4152.82031250000000000000	4223.07666015625000000000	4168.20507812500000000000	4163.58984375000000000000	0.00000000000000000000	10248.00000000000000000000	10227.00000000000000000000	0.00000000000000000000	0.00000000000000000000	0.00000000000000000000	2961.00000000000000000000	139.00000000000000000000	4.00000000000000000000	4.00000000000000000000	4.00000000000000000000	4.00000000000000000000	4.00000000000000000000	4.00000000000000000000	4.00000000000000000000	4.00000000000000000000	4.00000000000000000000	4.00000000000000000000	4.00000000000000000000	4.00000000000000000000	4.00000000000000000000	4.00000000000000000000	4.00000000000000000000	4.00000000000000000000
25.00000000000000000000	0.00000000000000000000	4173.33300781250000000000	4142.56396484375000000000	4166.15380859375000000000	4186.66650390625000000000	4147.69238281250000000000	4145.12792968750000000000	4149.23046875000000000000	4150.76904296875000000000	4142.56396484375000000000	4138.97412109375000000000	4158.97412109375000000000	4228.20507812500000000000	4172.82031250000000000000	4166.66650390625000000000	0.00000000000000000000	10247.00000000000000000000	10226.00000000000000000000	0.00000000000000000000	0.00000000000000000000	0.00000000000000000000	2961.00000000000000000000	147.00000000000000000000	4.00000000000000000000	4.00000000000000000000	4.00000000000000000000	4.00000000000000000000	4.00000000000000000000	4.00000000000000000000	4.00000000000000000000	4.00000000000000000000	4.00000000000000000000	4.00000000000000000000	4.00000000000000000000	4.00000000000000000000	4.00000000000000000000	4.00000000000000000000	4.00000000000000000000	4.00000000000000000000
26.00000000000000000000	0.00000000000000000000	4155.89746093750000000000	4124.10253906250000000000	4172.82031250000000000000	4164.10253906250000000000	4125.12792968750000000000	4129.23046875000000000000	4136.92285156250000000000	4134.35888671875000000000	4123.07666015625000000000	4122.05126953125000000000	4120.00000000000000000000	4203.07666015625000000000	4138.97412109375000000000	4134.35888671875000000000	0.00000000000000000000	10247.00000000000000000000	10226.00000000000000000000	0.00000000000000000000	0.00000000000000000000	0.00000000000000000000	2961.00000000000000000000	156.00000000000000000000	4.00000000000000000000	4.00000000000000000000	4.00000000000000000000	4.00000000000000000000	4.00000000000000000000	4.00000000000000000000	4.00000000000000000000	4.00000000000000000000	4.00000000000000000000	4.00000000000000000000	4.00000000000000000000	4.00000000000000000000	4.00000000000000000000	4.00000000000000000000	4.00000000000000000000	4.00000000000000000000
27.00000000000000000000	0.00000000000000000000	4178.46142578125000000000	4162.56396484375000000000	4170.25634765625000000000	4181.02539062500000000000	4170.25634765625000000000	4179.48730468750000000000	4187.69238281250000000000	4188.71777343750000000000	4181.53857421875000000000	4180.51269531250000000000	4151.79492187500000000000	4232.82031250000000000000	4163.07666015625000000000	4153.84619140625000000000	0.00000000000000000000	10247.00000000000000000000	10226.00000000000000000000	0.00000000000000000000	0.00000000000000000000	0.00000000000000000000	2961.00000000000000000000	164.00000000000000000000	4.00000000000000000000	4.00000000000000000000	4.00000000000000000000	4.00000000000000000000	4.00000000000000000000	4.00000000000000000000	4.00000000000000000000	4.00000000000000000000	4.00000000000000000000	4.00000000000000000000	4.00000000000000000000	4.00000000000000000000	4.00000000000000000000	4.00000000000000000000	4.00000000000000000000	4.00000000000000000000
28.00000000000000000000	0.00000000000000000000	4175.38427734375000000000	4142.05126953125000000000	4187.69238281250000000000	4168.71777343750000000000	4153.84619140625000000000	4166.66650390625000000000	4180.00000000000000000000	4181.02539062500000000000	4178.97412109375000000000	4176.92285156250000000000	4143.58984375000000000000	4227.17919921875000000000	4141.02539062500000000000	4143.58984375000000000000	0.00000000000000000000	10247.00000000000000000000	10226.00000000000000000000	0.00000000000000000000	0.00000000000000000000	0.00000000000000000000	2961.00000000000000000000	173.00000000000000000000	4.00000000000000000000	4.00000000000000000000	4.00000000000000000000	4.00000000000000000000	4.00000000000000000000	4.00000000000000000000	4.00000000000000000000	4.00000000000000000000	4.00000000000000000000	4.00000000000000000000	4.00000000000000000000	4.00000000000000000000	4.00000000000000000000	4.00000000000000000000	4.00000000000000000000	4.00000000000000000000
29.00000000000000000000	0.00000000000000000000	4205.64111328125000000000	4187.17919921875000000000	4185.64111328125000000000	4196.41015625000000000000	4193.84619140625000000000	4194.35888671875000000000	4204.10253906250000000000	4193.33300781250000000000	4191.79492187500000000000	4188.71777343750000000000	4173.84619140625000000000	4252.82031250000000000000	4184.10253906250000000000	4175.89746093750000000000	0.00000000000000000000	10247.00000000000000000000	10225.00000000000000000000	0.00000000000000000000	0.00000000000000000000	0.00000000000000000000	2961.00000000000000000000	181.00000000000000000000	4.00000000000000000000	4.00000000000000000000	4.00000000000000000000	4.00000000000000000000	4.00000000000000000000	4.00000000000000000000	4.00000000000000000000	4.00000000000000000000	4.00000000000000000000	4.00000000000000000000	4.00000000000000000000	4.00000000000000000000	4.00000000000000000000	4.00000000000000000000	4.00000000000000000000	4.00000000000000000000
30.00000000000000000000	0.00000000000000000000	4219.48730468750000000000	4212.30761718750000000000	4175.89746093750000000000	4209.74365234375000000000	4212.30761718750000000000	4203.58984375000000000000	4206.15380859375000000000	4181.53857421875000000000	4178.46142578125000000000	4182.05126953125000000000	4177.43603515625000000000	4251.79492187500000000000	4207.17919921875000000000	4186.66650390625000000000	0.00000000000000000000	10247.00000000000000000000	10225.00000000000000000000	0.00000000000000000000	0.00000000000000000000	0.00000000000000000000	2961.00000000000000000000	189.00000000000000000000	4.00000000000000000000	4.00000000000000000000	4.00000000000000000000	4.00000000000000000000	4.00000000000000000000	4.00000000000000000000	4.00000000000000000000	4.00000000000000000000	4.00000000000000000000	4.00000000000000000000	4.00000000000000000000	4.00000000000000000000	4.00000000000000000000	4.00000000000000000000	4.00000000000000000000	4.00000000000000000000
31.00000000000000000000	0.00000000000000000000	4188.20507812500000000000	4164.61523437500000000000	4176.41015625000000000000	4174.87158203125000000000	4166.15380859375000000000	4166.66650390625000000000	4169.23046875000000000000	4142.05126953125000000000	4134.87158203125000000000	4140.00000000000000000000	4142.56396484375000000000	4218.46142578125000000000	4164.10253906250000000000	4156.41015625000000000000	0.00000000000000000000	10245.00000000000000000000	10226.00000000000000000000	0.00000000000000000000	0.00000000000000000000	0.00000000000000000000	2961.00000000000000000000	198.00000000000000000000	4.00000000000000000000	4.00000000000000000000	4.00000000000000000000	4.00000000000000000000	4.00000000000000000000	4.00000000000000000000	4.00000000000000000000	4.00000000000000000000	4.00000000000000000000	4.00000000000000000000	4.00000000000000000000	4.00000000000000000000	4.00000000000000000000	4.00000000000000000000	4.00000000000000000000	4.00000000000000000000
32.00000000000000000000	0.00000000000000000000	4182.05126953125000000000	4155.38427734375000000000	4163.58984375000000000000	4173.84619140625000000000	4164.10253906250000000000	4169.74365234375000000000	4173.84619140625000000000	4174.35888671875000000000	4166.15380859375000000000	4162.56396484375000000000	4174.87158203125000000000	4249.23046875000000000000	4178.46142578125000000000	4176.41015625000000000000	0.00000000000000000000	10245.00000000000000000000	10226.00000000000000000000	0.00000000000000000000	0.00000000000000000000	0.00000000000000000000	2961.00000000000000000000	206.00000000000000000000	4.00000000000000000000	4.00000000000000000000	4.00000000000000000000	4.00000000000000000000	4.00000000000000000000	4.00000000000000000000	4.00000000000000000000	4.00000000000000000000	4.00000000000000000000	4.00000000000000000000	4.00000000000000000000	4.00000000000000000000	4.00000000000000000000	4.00000000000000000000	4.00000000000000000000	4.00000000000000000000
33.00000000000000000000	0.00000000000000000000	4162.05126953125000000000	4120.00000000000000000000	4173.84619140625000000000	4157.94873046875000000000	4128.20507812500000000000	4137.94873046875000000000	4152.82031250000000000000	4162.56396484375000000000	4153.84619140625000000000	4150.76904296875000000000	4158.46142578125000000000	4243.58984375000000000000	4157.43603515625000000000	4161.53857421875000000000	0.00000000000000000000	10247.00000000000000000000	10227.00000000000000000000	0.00000000000000000000	0.00000000000000000000	0.00000000000000000000	2961.00000000000000000000	215.00000000000000000000	4.00000000000000000000	4.00000000000000000000	4.00000000000000000000	4.00000000000000000000	4.00000000000000000000	4.00000000000000000000	4.00000000000000000000	4.00000000000000000000	4.00000000000000000000	4.00000000000000000000	4.00000000000000000000	4.00000000000000000000	4.00000000000000000000	4.00000000000000000000	4.00000000000000000000	4.00000000000000000000
34.00000000000000000000	0.00000000000000000000	4177.94873046875000000000	4152.82031250000000000000	4177.43603515625000000000	4170.76904296875000000000	4161.02539062500000000000	4172.30761718750000000000	4181.02539062500000000000	4176.92285156250000000000	4168.71777343750000000000	4174.87158203125000000000	4169.74365234375000000000	4249.74365234375000000000	4172.30761718750000000000	4173.33300781250000000000	0.00000000000000000000	10247.00000000000000000000	10227.00000000000000000000	0.00000000000000000000	0.00000000000000000000	0.00000000000000000000	2961.00000000000000000000	223.00000000000000000000	4.00000000000000000000	4.00000000000000000000	4.00000000000000000000	4.00000000000000000000	4.00000000000000000000	4.00000000000000000000	4.00000000000000000000	4.00000000000000000000	4.00000000000000000000	4.00000000000000000000	4.00000000000000000000	4.00000000000000000000	4.00000000000000000000	4.00000000000000000000	4.00000000000000000000	4.00000000000000000000
35.00000000000000000000	0.00000000000000000000	4182.56396484375000000000	4170.25634765625000000000	4174.87158203125000000000	4170.25634765625000000000	4184.61523437500000000000	4196.92285156250000000000	4195.38427734375000000000	4181.53857421875000000000	4178.46142578125000000000	4190.76904296875000000000	4159.48730468750000000000	4238.97412109375000000000	4162.05126953125000000000	4161.02539062500000000000	0.00000000000000000000	10246.00000000000000000000	10227.00000000000000000000	0.00000000000000000000	0.00000000000000000000	0.00000000000000000000	2961.00000000000000000000	231.00000000000000000000	4.00000000000000000000	4.00000000000000000000	4.00000000000000000000	4.00000000000000000000	4.00000000000000000000	4.00000000000000000000	4.00000000000000000000	4.00000000000000000000	4.00000000000000000000	4.00000000000000000000	4.00000000000000000000	4.00000000000000000000	4.00000000000000000000	4.00000000000000000000	4.00000000000000000000	4.00000000000000000000
36.00000000000000000000	0.00000000000000000000	4156.92285156250000000000	4136.41015625000000000000	4181.53857421875000000000	4148.71777343750000000000	4148.20507812500000000000	4157.43603515625000000000	4166.66650390625000000000	4137.94873046875000000000	4137.43603515625000000000	4150.25634765625000000000	4107.69238281250000000000	4197.43603515625000000000	4114.87158203125000000000	4113.84619140625000000000	0.00000000000000000000	10246.00000000000000000000	10227.00000000000000000000	0.00000000000000000000	0.00000000000000000000	0.00000000000000000000	2961.00000000000000000000	240.00000000000000000000	4.00000000000000000000	4.00000000000000000000	4.00000000000000000000	4.00000000000000000000	4.00000000000000000000	4.00000000000000000000	4.00000000000000000000	4.00000000000000000000	4.00000000000000000000	4.00000000000000000000	4.00000000000000000000	4.00000000000000000000	4.00000000000000000000	4.00000000000000000000	4.00000000000000000000	4.00000000000000000000
37.00000000000000000000	0.00000000000000000000	4181.02539062500000000000	4173.84619140625000000000	4165.12792968750000000000	4183.58984375000000000000	4176.41015625000000000000	4172.30761718750000000000	4177.43603515625000000000	4158.46142578125000000000	4156.41015625000000000000	4167.17919921875000000000	4146.66650390625000000000	4224.10253906250000000000	4167.69238281250000000000	4150.76904296875000000000	0.00000000000000000000	10248.00000000000000000000	10225.00000000000000000000	0.00000000000000000000	0.00000000000000000000	0.00000000000000000000	2961.00000000000000000000	248.00000000000000000000	4.00000000000000000000	4.00000000000000000000	4.00000000000000000000	4.00000000000000000000	4.00000000000000000000	4.00000000000000000000	4.00000000000000000000	4.00000000000000000000	4.00000000000000000000	4.00000000000000000000	4.00000000000000000000	4.00000000000000000000	4.00000000000000000000	4.00000000000000000000	4.00000000000000000000	4.00000000000000000000
38.00000000000000000000	0.00000000000000000000	4164.61523437500000000000	4143.07666015625000000000	4162.56396484375000000000	4165.12792968750000000000	4138.97412109375000000000	4135.38427734375000000000	4134.87158203125000000000	4128.20507812500000000000	4117.94873046875000000000	4135.38427734375000000000	4130.25634765625000000000	4204.10253906250000000000	4153.84619140625000000000	4138.97412109375000000000	0.00000000000000000000	10248.00000000000000000000	10225.00000000000000000000	0.00000000000000000000	0.00000000000000000000	0.00000000000000000000	2961.00000000000000000000	257.00000000000000000000	4.00000000000000000000	4.00000000000000000000	4.00000000000000000000	4.00000000000000000000	4.00000000000000000000	4.00000000000000000000	4.00000000000000000000	4.00000000000000000000	4.00000000000000000000	4.00000000000000000000	4.00000000000000000000	4.00000000000000000000	4.00000000000000000000	4.00000000000000000000	4.00000000000000000000	4.00000000000000000000
39.00000000000000000000	0.00000000000000000000	4137.94873046875000000000	4110.25634765625000000000	4163.58984375000000000000	4141.02539062500000000000	4108.71777343750000000000	4113.84619140625000000000	4118.46142578125000000000	4113.84619140625000000000	4098.97412109375000000000	4115.38427734375000000000	4112.30761718750000000000	4191.79492187500000000000	4119.48730468750000000000	4115.38427734375000000000	0.00000000000000000000	10247.00000000000000000000	10224.00000000000000000000	0.00000000000000000000	0.00000000000000000000	0.00000000000000000000	2961.00000000000000000000	265.00000000000000000000	4.00000000000000000000	4.00000000000000000000	4.00000000000000000000	4.00000000000000000000	4.00000000000000000000	4.00000000000000000000	4.00000000000000000000	4.00000000000000000000	4.00000000000000000000	4.00000000000000000000	4.00000000000000000000	4.00000000000000000000	4.00000000000000000000	4.00000000000000000000	4.00000000000000000000	4.00000000000000000000
40.00000000000000000000	0.00000000000000000000	4143.58984375000000000000	4120.51269531250000000000	4169.74365234375000000000	4151.79492187500000000000	4123.58984375000000000000	4133.84619140625000000000	4143.07666015625000000000	4150.76904296875000000000	4137.94873046875000000000	4144.10253906250000000000	4133.84619140625000000000	4219.48730468750000000000	4128.71777343750000000000	4130.25634765625000000000	0.00000000000000000000	10247.00000000000000000000	10224.00000000000000000000	0.00000000000000000000	0.00000000000000000000	0.00000000000000000000	2961.00000000000000000000	273.00000000000000000000	4.00000000000000000000	4.00000000000000000000	4.00000000000000000000	4.00000000000000000000	4.00000000000000000000	4.00000000000000000000	4.00000000000000000000	4.00000000000000000000	4.00000000000000000000	4.00000000000000000000	4.00000000000000000000	4.00000000000000000000	4.00000000000000000000	4.00000000000000000000	4.00000000000000000000	4.00000000000000000000
41.00000000000000000000	0.00000000000000000000	4158.97412109375000000000	4135.89746093750000000000	4189.23046875000000000000	4158.97412109375000000000	4139.48730468750000000000	4153.33300781250000000000	4164.10253906250000000000	4167.17919921875000000000	4153.33300781250000000000	4160.51269531250000000000	4141.02539062500000000000	4227.69238281250000000000	4139.48730468750000000000	4138.97412109375000000000	0.00000000000000000000	10247.00000000000000000000	10223.00000000000000000000	0.00000000000000000000	0.00000000000000000000	0.00000000000000000000	2961.00000000000000000000	282.00000000000000000000	4.00000000000000000000	4.00000000000000000000	4.00000000000000000000	4.00000000000000000000	4.00000000000000000000	4.00000000000000000000	4.00000000000000000000	4.00000000000000000000	4.00000000000000000000	4.00000000000000000000	4.00000000000000000000	4.00000000000000000000	4.00000000000000000000	4.00000000000000000000	4.00000000000000000000	4.00000000000000000000
42.00000000000000000000	0.00000000000000000000	4192.30761718750000000000	4197.43603515625000000000	4177.43603515625000000000	4192.30761718750000000000	4202.05126953125000000000	4208.71777343750000000000	4208.71777343750000000000	4194.35888671875000000000	4187.17919921875000000000	4203.58984375000000000000	4178.97412109375000000000	4250.25634765625000000000	4185.64111328125000000000	4168.20507812500000000000	0.00000000000000000000	10247.00000000000000000000	10223.00000000000000000000	0.00000000000000000000	0.00000000000000000000	0.00000000000000000000	2961.00000000000000000000	290.00000000000000000000	4.00000000000000000000	4.00000000000000000000	4.00000000000000000000	4.00000000000000000000	4.00000000000000000000	4.00000000000000000000	4.00000000000000000000	4.00000000000000000000	4.00000000000000000000	4.00000000000000000000	4.00000000000000000000	4.00000000000000000000	4.00000000000000000000	4.00000000000000000000	4.00000000000000000000	4.00000000000000000000
43.00000000000000000000	0.00000000000000000000	4180.00000000000000000000	4177.94873046875000000000	4180.00000000000000000000	4181.02539062500000000000	4183.58984375000000000000	4188.71777343750000000000	4189.23046875000000000000	4155.38427734375000000000	4152.30761718750000000000	4177.43603515625000000000	4144.10253906250000000000	4218.46142578125000000000	4155.38427734375000000000	4140.00000000000000000000	0.00000000000000000000	10248.00000000000000000000	10224.00000000000000000000	0.00000000000000000000	0.00000000000000000000	0.00000000000000000000	2961.00000000000000000000	299.00000000000000000000	4.00000000000000000000	4.00000000000000000000	4.00000000000000000000	4.00000000000000000000	4.00000000000000000000	4.00000000000000000000	4.00000000000000000000	4.00000000000000000000	4.00000000000000000000	4.00000000000000000000	4.00000000000000000000	4.00000000000000000000	4.00000000000000000000	4.00000000000000000000	4.00000000000000000000	4.00000000000000000000
44.00000000000000000000	0.00000000000000000000	4184.10253906250000000000	4174.35888671875000000000	4182.56396484375000000000	4186.15380859375000000000	4175.89746093750000000000	4184.61523437500000000000	4187.17919921875000000000	4158.46142578125000000000	4148.71777343750000000000	4172.30761718750000000000	4151.79492187500000000000	4226.66650390625000000000	4166.66650390625000000000	4151.79492187500000000000	0.00000000000000000000	10248.00000000000000000000	10224.00000000000000000000	0.00000000000000000000	0.00000000000000000000	0.00000000000000000000	2961.00000000000000000000	307.00000000000000000000	4.00000000000000000000	4.00000000000000000000	4.00000000000000000000	4.00000000000000000000	4.00000000000000000000	4.00000000000000000000	4.00000000000000000000	4.00000000000000000000	4.00000000000000000000	4.00000000000000000000	4.00000000000000000000	4.00000000000000000000	4.00000000000000000000	4.00000000000000000000	4.00000000000000000000	4.00000000000000000000
45.00000000000000000000	0.00000000000000000000	4198.46142578125000000000	4190.76904296875000000000	4171.28173828125000000000	4206.15380859375000000000	4181.02539062500000000000	4185.64111328125000000000	4184.61523437500000000000	4188.71777343750000000000	4171.28173828125000000000	4191.28173828125000000000	4197.94873046875000000000	4264.10253906250000000000	4209.74365234375000000000	4192.30761718750000000000	0.00000000000000000000	10248.00000000000000000000	10226.00000000000000000000	0.00000000000000000000	0.00000000000000000000	0.00000000000000000000	2961.00000000000000000000	315.00000000000000000000	4.00000000000000000000	4.00000000000000000000	4.00000000000000000000	4.00000000000000000000	4.00000000000000000000	4.00000000000000000000	4.00000000000000000000	4.00000000000000000000	4.00000000000000000000	4.00000000000000000000	4.00000000000000000000	4.00000000000000000000	4.00000000000000000000	4.00000000000000000000	4.00000000000000000000	4.00000000000000000000
46.00000000000000000000	0.00000000000000000000	4169.23046875000000000000	4141.02539062500000000000	4176.92285156250000000000	4176.41015625000000000000	4128.71777343750000000000	4133.33300781250000000000	4139.48730468750000000000	4146.15380859375000000000	4127.69238281250000000000	4148.20507812500000000000	4153.33300781250000000000	4228.20507812500000000000	4159.48730468750000000000	4154.35888671875000000000	0.00000000000000000000	10248.00000000000000000000	10226.00000000000000000000	0.00000000000000000000	0.00000000000000000000	0.00000000000000000000	2961.00000000000000000000	324.00000000000000000000	4.00000000000000000000	4.00000000000000000000	4.00000000000000000000	4.00000000000000000000	4.00000000000000000000	4.00000000000000000000	4.00000000000000000000	4.00000000000000000000	4.00000000000000000000	4.00000000000000000000	4.00000000000000000000	4.00000000000000000000	4.00000000000000000000	4.00000000000000000000	4.00000000000000000000	4.00000000000000000000
47.00000000000000000000	0.00000000000000000000	4172.30761718750000000000	4157.43603515625000000000	4169.74365234375000000000	4180.51269531250000000000	4155.89746093750000000000	4163.07666015625000000000	4169.74365234375000000000	4167.17919921875000000000	4156.41015625000000000000	4173.84619140625000000000	4151.79492187500000000000	4233.84619140625000000000	4157.43603515625000000000	4150.25634765625000000000	0.00000000000000000000	10248.00000000000000000000	10226.00000000000000000000	0.00000000000000000000	0.00000000000000000000	0.00000000000000000000	2961.00000000000000000000	332.00000000000000000000	4.00000000000000000000	4.00000000000000000000	4.00000000000000000000	4.00000000000000000000	4.00000000000000000000	4.00000000000000000000	4.00000000000000000000	4.00000000000000000000	4.00000000000000000000	4.00000000000000000000	4.00000000000000000000	4.00000000000000000000	4.00000000000000000000	4.00000000000000000000	4.00000000000000000000	4.00000000000000000000
48.00000000000000000000	0.00000000000000000000	4161.53857421875000000000	4150.76904296875000000000	4182.05126953125000000000	4167.69238281250000000000	4149.74365234375000000000	4166.15380859375000000000	4173.84619140625000000000	4174.87158203125000000000	4164.61523437500000000000	4185.64111328125000000000	4142.05126953125000000000	4230.25634765625000000000	4141.53857421875000000000	4137.43603515625000000000	0.00000000000000000000	10248.00000000000000000000	10226.00000000000000000000	0.00000000000000000000	0.00000000000000000000	0.00000000000000000000	2961.00000000000000000000	341.00000000000000000000	4.00000000000000000000	4.00000000000000000000	4.00000000000000000000	4.00000000000000000000	4.00000000000000000000	4.00000000000000000000	4.00000000000000000000	4.00000000000000000000	4.00000000000000000000	4.00000000000000000000	4.00000000000000000000	4.00000000000000000000	4.00000000000000000000	4.00000000000000000000	4.00000000000000000000	4.00000000000000000000
49.00000000000000000000	0.00000000000000000000	4165.64111328125000000000	4156.92285156250000000000	4186.15380859375000000000	4172.82031250000000000000	4150.25634765625000000000	4167.17919921875000000000	4175.38427734375000000000	4170.76904296875000000000	4157.94873046875000000000	4178.97412109375000000000	4147.17919921875000000000	4229.74365234375000000000	4144.61523437500000000000	4142.05126953125000000000	0.00000000000000000000	10248.00000000000000000000	10229.00000000000000000000	0.00000000000000000000	0.00000000000000000000	0.00000000000000000000	2961.00000000000000000000	349.00000000000000000000	4.00000000000000000000	4.00000000000000000000	4.00000000000000000000	4.00000000000000000000	4.00000000000000000000	4.00000000000000000000	4.00000000000000000000	4.00000000000000000000	4.00000000000000000000	4.00000000000000000000	4.00000000000000000000	4.00000000000000000000	4.00000000000000000000	4.00000000000000000000	4.00000000000000000000	4.00000000000000000000
50.00000000000000000000	0.00000000000000000000	4195.89746093750000000000	4193.84619140625000000000	4167.17919921875000000000	4202.05126953125000000000	4187.17919921875000000000	4191.79492187500000000000	4191.28173828125000000000	4174.87158203125000000000	4167.17919921875000000000	4185.12792968750000000000	4165.12792968750000000000	4240.00000000000000000000	4178.97412109375000000000	4166.66650390625000000000	0.00000000000000000000	10248.00000000000000000000	10229.00000000000000000000	0.00000000000000000000	0.00000000000000000000	0.00000000000000000000	2961.00000000000000000000	357.00000000000000000000	4.00000000000000000000	4.00000000000000000000	4.00000000000000000000	4.00000000000000000000	4.00000000000000000000	4.00000000000000000000	4.00000000000000000000	4.00000000000000000000	4.00000000000000000000	4.00000000000000000000	4.00000000000000000000	4.00000000000000000000	4.00000000000000000000	4.00000000000000000000	4.00000000000000000000	4.00000000000000000000
51.00000000000000000000	0.00000000000000000000	4180.00000000000000000000	4163.07666015625000000000	4177.94873046875000000000	4176.92285156250000000000	4156.92285156250000000000	4162.05126953125000000000	4160.51269531250000000000	4133.84619140625000000000	4125.12792968750000000000	4147.69238281250000000000	4131.79492187500000000000	4207.69238281250000000000	4150.76904296875000000000	4145.12792968750000000000	0.00000000000000000000	10247.00000000000000000000	10230.00000000000000000000	0.00000000000000000000	0.00000000000000000000	0.00000000000000000000	2961.00000000000000000000	366.00000000000000000000	4.00000000000000000000	4.00000000000000000000	4.00000000000000000000	4.00000000000000000000	4.00000000000000000000	4.00000000000000000000	4.00000000000000000000	4.00000000000000000000	4.00000000000000000000	4.00000000000000000000	4.00000000000000000000	4.00000000000000000000	4.00000000000000000000	4.00000000000000000000	4.00000000000000000000	4.00000000000000000000
52.00000000000000000000	0.00000000000000000000	4180.51269531250000000000	4173.33300781250000000000	4173.84619140625000000000	4184.10253906250000000000	4165.12792968750000000000	4173.84619140625000000000	4173.84619140625000000000	4169.74365234375000000000	4156.92285156250000000000	4173.84619140625000000000	4177.43603515625000000000	4245.64111328125000000000	4178.97412109375000000000	4177.43603515625000000000	0.00000000000000000000	10247.00000000000000000000	10230.00000000000000000000	0.00000000000000000000	0.00000000000000000000	0.00000000000000000000	2961.00000000000000000000	374.00000000000000000000	4.00000000000000000000	4.00000000000000000000	4.00000000000000000000	4.00000000000000000000	4.00000000000000000000	4.00000000000000000000	4.00000000000000000000	4.00000000000000000000	4.00000000000000000000	4.00000000000000000000	4.00000000000000000000	4.00000000000000000000	4.00000000000000000000	4.00000000000000000000	4.00000000000000000000	4.00000000000000000000
53.00000000000000000000	0.00000000000000000000	4161.02539062500000000000	4135.38427734375000000000	4166.15380859375000000000	4173.33300781250000000000	4122.56396484375000000000	4135.89746093750000000000	4144.10253906250000000000	4164.61523437500000000000	4147.17919921875000000000	4162.05126953125000000000	4169.74365234375000000000	4241.53857421875000000000	4157.94873046875000000000	4166.15380859375000000000	0.00000000000000000000	10246.00000000000000000000	10230.00000000000000000000	0.00000000000000000000	0.00000000000000000000	0.00000000000000000000	2961.00000000000000000000	383.00000000000000000000	4.00000000000000000000	4.00000000000000000000	4.00000000000000000000	4.00000000000000000000	4.00000000000000000000	4.00000000000000000000	4.00000000000000000000	4.00000000000000000000	4.00000000000000000000	4.00000000000000000000	4.00000000000000000000	4.00000000000000000000	4.00000000000000000000	4.00000000000000000000	4.00000000000000000000	4.00000000000000000000
54.00000000000000000000	0.00000000000000000000	4148.71777343750000000000	4110.76904296875000000000	4172.30761718750000000000	4155.89746093750000000000	4102.05126953125000000000	4120.00000000000000000000	4133.33300781250000000000	4135.89746093750000000000	4116.41015625000000000000	4136.41015625000000000000	4133.33300781250000000000	4209.23046875000000000000	4128.20507812500000000000	4135.89746093750000000000	0.00000000000000000000	10246.00000000000000000000	10230.00000000000000000000	0.00000000000000000000	0.00000000000000000000	0.00000000000000000000	2961.00000000000000000000	391.00000000000000000000	4.00000000000000000000	4.00000000000000000000	4.00000000000000000000	4.00000000000000000000	4.00000000000000000000	4.00000000000000000000	4.00000000000000000000	4.00000000000000000000	4.00000000000000000000	4.00000000000000000000	4.00000000000000000000	4.00000000000000000000	4.00000000000000000000	4.00000000000000000000	4.00000000000000000000	4.00000000000000000000
55.00000000000000000000	0.00000000000000000000	4172.82031250000000000000	4158.97412109375000000000	4172.30761718750000000000	4174.87158203125000000000	4165.12792968750000000000	4181.53857421875000000000	4187.69238281250000000000	4172.30761718750000000000	4162.05126953125000000000	4184.61523437500000000000	4157.94873046875000000000	4232.30761718750000000000	4156.92285156250000000000	4153.84619140625000000000	0.00000000000000000000	10245.00000000000000000000	10229.00000000000000000000	0.00000000000000000000	0.00000000000000000000	0.00000000000000000000	2961.00000000000000000000	399.00000000000000000000	4.00000000000000000000	4.00000000000000000000	4.00000000000000000000	4.00000000000000000000	4.00000000000000000000	4.00000000000000000000	4.00000000000000000000	4.00000000000000000000	4.00000000000000000000	4.00000000000000000000	4.00000000000000000000	4.00000000000000000000	4.00000000000000000000	4.00000000000000000000	4.00000000000000000000	4.00000000000000000000
56.00000000000000000000	0.00000000000000000000	4148.20507812500000000000	4132.30761718750000000000	4177.94873046875000000000	4153.84619140625000000000	4138.97412109375000000000	4157.94873046875000000000	4168.20507812500000000000	4149.23046875000000000000	4144.61523437500000000000	4171.79492187500000000000	4115.89746093750000000000	4198.46142578125000000000	4113.33300781250000000000	4115.38427734375000000000	0.00000000000000000000	10245.00000000000000000000	10229.00000000000000000000	0.00000000000000000000	0.00000000000000000000	0.00000000000000000000	2961.00000000000000000000	408.00000000000000000000	4.00000000000000000000	4.00000000000000000000	4.00000000000000000000	4.00000000000000000000	4.00000000000000000000	4.00000000000000000000	4.00000000000000000000	4.00000000000000000000	4.00000000000000000000	4.00000000000000000000	4.00000000000000000000	4.00000000000000000000	4.00000000000000000000	4.00000000000000000000	4.00000000000000000000	4.00000000000000000000
57.00000000000000000000	0.00000000000000000000	4152.30761718750000000000	4144.10253906250000000000	4164.10253906250000000000	4167.69238281250000000000	4138.46142578125000000000	4151.79492187500000000000	4158.46142578125000000000	4143.58984375000000000000	4136.92285156250000000000	4165.12792968750000000000	4123.58984375000000000000	4190.76904296875000000000	4130.25634765625000000000	4122.05126953125000000000	0.00000000000000000000	10243.00000000000000000000	10230.00000000000000000000	0.00000000000000000000	0.00000000000000000000	0.00000000000000000000	2961.00000000000000000000	416.00000000000000000000	4.00000000000000000000	4.00000000000000000000	4.00000000000000000000	4.00000000000000000000	4.00000000000000000000	4.00000000000000000000	4.00000000000000000000	4.00000000000000000000	4.00000000000000000000	4.00000000000000000000	4.00000000000000000000	4.00000000000000000000	4.00000000000000000000	4.00000000000000000000	4.00000000000000000000	4.00000000000000000000
58.00000000000000000000	0.00000000000000000000	4175.89746093750000000000	4164.10253906250000000000	4169.74365234375000000000	4190.25634765625000000000	4151.79492187500000000000	4157.43603515625000000000	4154.35888671875000000000	4136.92285156250000000000	4128.71777343750000000000	4157.43603515625000000000	4148.71777343750000000000	4207.17919921875000000000	4163.58984375000000000000	4150.76904296875000000000	0.00000000000000000000	10243.00000000000000000000	10230.00000000000000000000	0.00000000000000000000	0.00000000000000000000	0.00000000000000000000	2961.00000000000000000000	425.00000000000000000000	4.00000000000000000000	4.00000000000000000000	4.00000000000000000000	4.00000000000000000000	4.00000000000000000000	4.00000000000000000000	4.00000000000000000000	4.00000000000000000000	4.00000000000000000000	4.00000000000000000000	4.00000000000000000000	4.00000000000000000000	4.00000000000000000000	4.00000000000000000000	4.00000000000000000000	4.00000000000000000000
59.00000000000000000000	0.00000000000000000000	4194.87158203125000000000	4181.53857421875000000000	4188.20507812500000000000	4202.05126953125000000000	4169.23046875000000000000	4174.35888671875000000000	4170.76904296875000000000	4155.38427734375000000000	4145.64111328125000000000	4168.71777343750000000000	4172.30761718750000000000	4237.43603515625000000000	4182.05126953125000000000	4176.41015625000000000000	0.00000000000000000000	10243.00000000000000000000	10229.00000000000000000000	0.00000000000000000000	0.00000000000000000000	0.00000000000000000000	2961.00000000000000000000	433.00000000000000000000	4.00000000000000000000	4.00000000000000000000	4.00000000000000000000	4.00000000000000000000	4.00000000000000000000	4.00000000000000000000	4.00000000000000000000	4.00000000000000000000	4.00000000000000000000	4.00000000000000000000	4.00000000000000000000	4.00000000000000000000	4.00000000000000000000	4.00000000000000000000	4.00000000000000000000	4.00000000000000000000
60.00000000000000000000	0.00000000000000000000	4203.07666015625000000000	4204.10253906250000000000	4175.38427734375000000000	4215.89746093750000000000	4189.74365234375000000000	4194.87158203125000000000	4196.41015625000000000000	4213.84619140625000000000	4202.56396484375000000000	4218.46142578125000000000	4215.89746093750000000000	4277.43603515625000000000	4208.71777343750000000000	4205.64111328125000000000	0.00000000000000000000	10243.00000000000000000000	10229.00000000000000000000	0.00000000000000000000	0.00000000000000000000	0.00000000000000000000	2961.00000000000000000000	441.00000000000000000000	4.00000000000000000000	4.00000000000000000000	4.00000000000000000000	4.00000000000000000000	4.00000000000000000000	4.00000000000000000000	4.00000000000000000000	4.00000000000000000000	4.00000000000000000000	4.00000000000000000000	4.00000000000000000000	4.00000000000000000000	4.00000000000000000000	4.00000000000000000000	4.00000000000000000000	4.00000000000000000000
61.00000000000000000000	0.00000000000000000000	4160.51269531250000000000	4135.89746093750000000000	4180.00000000000000000000	4172.82031250000000000000	4124.61523437500000000000	4137.43603515625000000000	4150.76904296875000000000	4171.28173828125000000000	4153.33300781250000000000	4174.35888671875000000000	4164.10253906250000000000	4232.82031250000000000000	4145.64111328125000000000	4155.38427734375000000000	0.00000000000000000000	10246.00000000000000000000	10229.00000000000000000000	0.00000000000000000000	0.00000000000000000000	0.00000000000000000000	2961.00000000000000000000	450.00000000000000000000	4.00000000000000000000	4.00000000000000000000	4.00000000000000000000	4.00000000000000000000	4.00000000000000000000	4.00000000000000000000	4.00000000000000000000	4.00000000000000000000	4.00000000000000000000	4.00000000000000000000	4.00000000000000000000	4.00000000000000000000	4.00000000000000000000	4.00000000000000000000	4.00000000000000000000	4.00000000000000000000
62.00000000000000000000	0.00000000000000000000	4176.92285156250000000000	4161.53857421875000000000	4180.00000000000000000000	4186.15380859375000000000	4161.02539062500000000000	4173.33300781250000000000	4176.41015625000000000000	4168.71777343750000000000	4153.84619140625000000000	4179.48730468750000000000	4167.69238281250000000000	4233.33300781250000000000	4156.41015625000000000000	4160.51269531250000000000	0.00000000000000000000	10246.00000000000000000000	10229.00000000000000000000	0.00000000000000000000	0.00000000000000000000	0.00000000000000000000	2961.00000000000000000000	458.00000000000000000000	4.00000000000000000000	4.00000000000000000000	4.00000000000000000000	4.00000000000000000000	4.00000000000000000000	4.00000000000000000000	4.00000000000000000000	4.00000000000000000000	4.00000000000000000000	4.00000000000000000000	4.00000000000000000000	4.00000000000000000000	4.00000000000000000000	4.00000000000000000000	4.00000000000000000000	4.00000000000000000000
63.00000000000000000000	0.00000000000000000000	4204.10253906250000000000	4209.74365234375000000000	4181.53857421875000000000	4210.76904296875000000000	4209.74365234375000000000	4214.87158203125000000000	4205.12792968750000000000	4180.00000000000000000000	4175.89746093750000000000	4207.17919921875000000000	4180.51269531250000000000	4239.48730468750000000000	4181.53857421875000000000	4175.38427734375000000000	0.00000000000000000000	10245.00000000000000000000	10229.00000000000000000000	0.00000000000000000000	0.00000000000000000000	0.00000000000000000000	2961.00000000000000000000	467.00000000000000000000	4.00000000000000000000	4.00000000000000000000	4.00000000000000000000	4.00000000000000000000	4.00000000000000000000	4.00000000000000000000	4.00000000000000000000	4.00000000000000000000	4.00000000000000000000	4.00000000000000000000	4.00000000000000000000	4.00000000000000000000	4.00000000000000000000	4.00000000000000000000	4.00000000000000000000	4.00000000000000000000
64.00000000000000000000	0.00000000000000000000	4199.48730468750000000000	4194.87158203125000000000	4190.25634765625000000000	4205.64111328125000000000	4187.69238281250000000000	4192.30761718750000000000	4190.25634765625000000000	4160.51269531250000000000	4155.89746093750000000000	4188.20507812500000000000	4165.12792968750000000000	4226.15380859375000000000	4171.79492187500000000000	4165.64111328125000000000	953.00000000000000000000	10245.00000000000000000000	10229.00000000000000000000	0.00000000000000000000	0.00000000000000000000	0.00000000000000000000	2961.00000000000000000000	475.00000000000000000000	4.00000000000000000000	4.00000000000000000000	4.00000000000000000000	4.00000000000000000000	4.00000000000000000000	4.00000000000000000000	4.00000000000000000000	4.00000000000000000000	4.00000000000000000000	4.00000000000000000000	4.00000000000000000000	4.00000000000000000000	4.00000000000000000000	4.00000000000000000000	4.00000000000000000000	4.00000000000000000000
65.00000000000000000000	0.00000000000000000000	4218.46142578125000000000	4208.71777343750000000000	4174.35888671875000000000	4228.71777343750000000000	4198.97412109375000000000	4197.94873046875000000000	4196.41015625000000000000	4194.35888671875000000000	4181.53857421875000000000	4202.56396484375000000000	4215.89746093750000000000	4271.28173828125000000000	4217.94873046875000000000	4211.28173828125000000000	2607.00000000000000000000	10246.00000000000000000000	10228.00000000000000000000	0.00000000000000000000	0.00000000000000000000	0.00000000000000000000	2961.00000000000000000000	484.00000000000000000000	4.00000000000000000000	4.00000000000000000000	4.00000000000000000000	4.00000000000000000000	4.00000000000000000000	4.00000000000000000000	4.00000000000000000000	4.00000000000000000000	4.00000000000000000000	4.00000000000000000000	4.00000000000000000000	4.00000000000000000000	4.00000000000000000000	4.00000000000000000000	4.00000000000000000000	4.00000000000000000000
66.00000000000000000000	0.00000000000000000000	4190.76904296875000000000	4160.00000000000000000000	4175.38427734375000000000	4200.00000000000000000000	4147.17919921875000000000	4145.12792968750000000000	4148.71777343750000000000	4168.20507812500000000000	4147.69238281250000000000	4160.51269531250000000000	4182.56396484375000000000	4246.66650390625000000000	4182.56396484375000000000	4191.79492187500000000000	2653.00000000000000000000	10246.00000000000000000000	10228.00000000000000000000	0.00000000000000000000	0.00000000000000000000	0.00000000000000000000	2961.00000000000000000000	492.00000000000000000000	4.00000000000000000000	4.00000000000000000000	4.00000000000000000000	4.00000000000000000000	4.00000000000000000000	4.00000000000000000000	4.00000000000000000000	4.00000000000000000000	4.00000000000000000000	4.00000000000000000000	4.00000000000000000000	4.00000000000000000000	4.00000000000000000000	4.00000000000000000000	4.00000000000000000000	4.00000000000000000000
67.00000000000000000000	0.00000000000000000000	4174.87158203125000000000	4148.20507812500000000000	4170.25634765625000000000	4184.61523437500000000000	4134.35888671875000000000	4143.07666015625000000000	4152.30761718750000000000	4161.02539062500000000000	4142.05126953125000000000	4158.46142578125000000000	4154.87158203125000000000	4223.07666015625000000000	4155.89746093750000000000	4169.23046875000000000000	3402.00000000000000000000	10247.00000000000000000000	10229.00000000000000000000	0.00000000000000000000	0.00000000000000000000	0.00000000000000000000	2961.00000000000000000000	500.00000000000000000000	4.00000000000000000000	4.00000000000000000000	4.00000000000000000000	4.00000000000000000000	4.00000000000000000000	4.00000000000000000000	4.00000000000000000000	4.00000000000000000000	4.00000000000000000000	4.00000000000000000000	4.00000000000000000000	4.00000000000000000000	4.00000000000000000000	4.00000000000000000000	4.00000000000000000000	4.00000000000000000000
68.00000000000000000000	0.00000000000000000000	4172.82031250000000000000	4152.30761718750000000000	4169.23046875000000000000	4178.97412109375000000000	4146.15380859375000000000	4165.12792968750000000000	4175.89746093750000000000	4171.28173828125000000000	4157.43603515625000000000	4182.56396484375000000000	4151.79492187500000000000	4221.53857421875000000000	4144.61523437500000000000	4153.84619140625000000000	3466.00000000000000000000	10247.00000000000000000000	10229.00000000000000000000	0.00000000000000000000	0.00000000000000000000	0.00000000000000000000	2961.00000000000000000000	509.00000000000000000000	4.00000000000000000000	4.00000000000000000000	4.00000000000000000000	4.00000000000000000000	4.00000000000000000000	4.00000000000000000000	4.00000000000000000000	4.00000000000000000000	4.00000000000000000000	4.00000000000000000000	4.00000000000000000000	4.00000000000000000000	4.00000000000000000000	4.00000000000000000000	4.00000000000000000000	4.00000000000000000000
69.00000000000000000000	0.00000000000000000000	4156.92285156250000000000	4132.82031250000000000000	4182.05126953125000000000	4160.51269531250000000000	4132.82031250000000000000	4153.84619140625000000000	4162.56396484375000000000	4152.30761718750000000000	4139.48730468750000000000	4161.02539062500000000000	4128.71777343750000000000	4202.56396484375000000000	4112.30761718750000000000	4125.12792968750000000000	3262.00000000000000000000	10247.00000000000000000000	10228.00000000000000000000	0.00000000000000000000	0.00000000000000000000	0.00000000000000000000	2961.00000000000000000000	517.00000000000000000000	4.00000000000000000000	4.00000000000000000000	4.00000000000000000000	4.00000000000000000000	4.00000000000000000000	4.00000000000000000000	4.00000000000000000000	4.00000000000000000000	4.00000000000000000000	4.00000000000000000000	4.00000000000000000000	4.00000000000000000000	4.00000000000000000000	4.00000000000000000000	4.00000000000000000000	4.00000000000000000000
70.00000000000000000000	0.00000000000000000000	4171.28173828125000000000	4169.74365234375000000000	4165.64111328125000000000	4184.61523437500000000000	4164.61523437500000000000	4181.02539062500000000000	4179.48730468750000000000	4172.30761718750000000000	4157.94873046875000000000	4175.38427734375000000000	4152.30761718750000000000	4215.89746093750000000000	4148.20507812500000000000	4145.12792968750000000000	2801.00000000000000000000	10247.00000000000000000000	10228.00000000000000000000	0.00000000000000000000	0.00000000000000000000	0.00000000000000000000	2961.00000000000000000000	525.00000000000000000000	4.00000000000000000000	4.00000000000000000000	4.00000000000000000000	4.00000000000000000000	4.00000000000000000000	4.00000000000000000000	4.00000000000000000000	4.00000000000000000000	4.00000000000000000000	4.00000000000000000000	4.00000000000000000000	4.00000000000000000000	4.00000000000000000000	4.00000000000000000000	4.00000000000000000000	4.00000000000000000000
71.00000000000000000000	0.00000000000000000000	4153.84619140625000000000	4138.46142578125000000000	4165.12792968750000000000	4170.25634765625000000000	4135.38427734375000000000	4151.28173828125000000000	4152.82031250000000000000	4137.94873046875000000000	4119.48730468750000000000	4143.58984375000000000000	4121.02539062500000000000	4182.56396484375000000000	4128.20507812500000000000	4123.07666015625000000000	3254.00000000000000000000	10249.00000000000000000000	10229.00000000000000000000	0.00000000000000000000	0.00000000000000000000	0.00000000000000000000	2961.00000000000000000000	534.00000000000000000000	4.00000000000000000000	4.00000000000000000000	4.00000000000000000000	4.00000000000000000000	4.00000000000000000000	4.00000000000000000000	4.00000000000000000000	4.00000000000000000000	4.00000000000000000000	4.00000000000000000000	4.00000000000000000000	4.00000000000000000000	4.00000000000000000000	4.00000000000000000000	4.00000000000000000000	4.00000000000000000000
72.00000000000000000000	0.00000000000000000000	4154.87158203125000000000	4136.41015625000000000000	4169.74365234375000000000	4173.33300781250000000000	4144.10253906250000000000	4153.84619140625000000000	4157.94873046875000000000	4145.64111328125000000000	4125.12792968750000000000	4142.05126953125000000000	4141.53857421875000000000	4195.89746093750000000000	4137.94873046875000000000	4135.89746093750000000000	3375.00000000000000000000	10249.00000000000000000000	10229.00000000000000000000	0.00000000000000000000	0.00000000000000000000	0.00000000000000000000	2961.00000000000000000000	542.00000000000000000000	4.00000000000000000000	4.00000000000000000000	4.00000000000000000000	4.00000000000000000000	4.00000000000000000000	4.00000000000000000000	4.00000000000000000000	4.00000000000000000000	4.00000000000000000000	4.00000000000000000000	4.00000000000000000000	4.00000000000000000000	4.00000000000000000000	4.00000000000000000000	4.00000000000000000000	4.00000000000000000000
73.00000000000000000000	0.00000000000000000000	4169.74365234375000000000	4155.89746093750000000000	4169.74365234375000000000	4189.23046875000000000000	4158.46142578125000000000	4167.17919921875000000000	4167.17919921875000000000	4181.53857421875000000000	4160.00000000000000000000	4170.76904296875000000000	4190.25634765625000000000	4237.43603515625000000000	4172.82031250000000000000	4170.76904296875000000000	3061.00000000000000000000	10250.00000000000000000000	10227.00000000000000000000	0.00000000000000000000	0.00000000000000000000	0.00000000000000000000	2961.00000000000000000000	551.00000000000000000000	4.00000000000000000000	4.00000000000000000000	4.00000000000000000000	4.00000000000000000000	4.00000000000000000000	4.00000000000000000000	4.00000000000000000000	4.00000000000000000000	4.00000000000000000000	4.00000000000000000000	4.00000000000000000000	4.00000000000000000000	4.00000000000000000000	4.00000000000000000000	4.00000000000000000000	4.00000000000000000000
74.00000000000000000000	0.00000000000000000000	4156.41015625000000000000	4124.10253906250000000000	4182.56396484375000000000	4173.33300781250000000000	4118.97412109375000000000	4139.48730468750000000000	4147.17919921875000000000	4161.53857421875000000000	4136.92285156250000000000	4156.92285156250000000000	4164.61523437500000000000	4217.43603515625000000000	4152.30761718750000000000	4153.33300781250000000000	3449.00000000000000000000	10250.00000000000000000000	10227.00000000000000000000	0.00000000000000000000	0.00000000000000000000	0.00000000000000000000	2961.00000000000000000000	559.00000000000000000000	4.00000000000000000000	4.00000000000000000000	4.00000000000000000000	4.00000000000000000000	4.00000000000000000000	4.00000000000000000000	4.00000000000000000000	4.00000000000000000000	4.00000000000000000000	4.00000000000000000000	4.00000000000000000000	4.00000000000000000000	4.00000000000000000000	4.00000000000000000000	4.00000000000000000000	4.00000000000000000000
75.00000000000000000000	0.00000000000000000000	4174.87158203125000000000	4158.46142578125000000000	4175.89746093750000000000	4192.30761718750000000000	4163.07666015625000000000	4184.10253906250000000000	4192.82031250000000000000	4186.66650390625000000000	4170.25634765625000000000	4192.30761718750000000000	4177.94873046875000000000	4230.25634765625000000000	4176.41015625000000000000	4170.25634765625000000000	3077.00000000000000000000	10250.00000000000000000000	10226.00000000000000000000	0.00000000000000000000	0.00000000000000000000	0.00000000000000000000	2961.00000000000000000000	568.00000000000000000000	4.00000000000000000000	4.00000000000000000000	4.00000000000000000000	4.00000000000000000000	4.00000000000000000000	4.00000000000000000000	4.00000000000000000000	4.00000000000000000000	4.00000000000000000000	4.00000000000000000000	4.00000000000000000000	4.00000000000000000000	4.00000000000000000000	4.00000000000000000000	4.00000000000000000000	4.00000000000000000000
76.00000000000000000000	0.00000000000000000000	4167.17919921875000000000	4153.84619140625000000000	4182.56396484375000000000	4176.41015625000000000000	4157.43603515625000000000	4178.46142578125000000000	4184.61523437500000000000	4161.02539062500000000000	4155.89746093750000000000	4178.46142578125000000000	4141.02539062500000000000	4206.15380859375000000000	4138.46142578125000000000	4143.58984375000000000000	3410.00000000000000000000	10250.00000000000000000000	10226.00000000000000000000	0.00000000000000000000	0.00000000000000000000	0.00000000000000000000	2961.00000000000000000000	576.00000000000000000000	4.00000000000000000000	4.00000000000000000000	4.00000000000000000000	4.00000000000000000000	4.00000000000000000000	4.00000000000000000000	4.00000000000000000000	4.00000000000000000000	4.00000000000000000000	4.00000000000000000000	4.00000000000000000000	4.00000000000000000000	4.00000000000000000000	4.00000000000000000000	4.00000000000000000000	4.00000000000000000000
77.00000000000000000000	0.00000000000000000000	4172.82031250000000000000	4157.94873046875000000000	4181.53857421875000000000	4176.92285156250000000000	4147.17919921875000000000	4164.61523437500000000000	4166.66650390625000000000	4142.05126953125000000000	4136.41015625000000000000	4158.97412109375000000000	4127.69238281250000000000	4197.94873046875000000000	4128.20507812500000000000	4140.51269531250000000000	3119.00000000000000000000	10249.00000000000000000000	10226.00000000000000000000	0.00000000000000000000	0.00000000000000000000	0.00000000000000000000	2961.00000000000000000000	584.00000000000000000000	4.00000000000000000000	4.00000000000000000000	4.00000000000000000000	4.00000000000000000000	4.00000000000000000000	4.00000000000000000000	4.00000000000000000000	4.00000000000000000000	4.00000000000000000000	4.00000000000000000000	4.00000000000000000000	4.00000000000000000000	4.00000000000000000000	4.00000000000000000000	4.00000000000000000000	4.00000000000000000000
78.00000000000000000000	0.00000000000000000000	4204.10253906250000000000	4191.28173828125000000000	4169.74365234375000000000	4211.28173828125000000000	4175.38427734375000000000	4181.53857421875000000000	4176.41015625000000000000	4162.05126953125000000000	4148.71777343750000000000	4169.23046875000000000000	4177.43603515625000000000	4233.84619140625000000000	4184.61523437500000000000	4187.17919921875000000000	3449.00000000000000000000	10249.00000000000000000000	10226.00000000000000000000	0.00000000000000000000	0.00000000000000000000	0.00000000000000000000	2961.00000000000000000000	593.00000000000000000000	4.00000000000000000000	4.00000000000000000000	4.00000000000000000000	4.00000000000000000000	4.00000000000000000000	4.00000000000000000000	4.00000000000000000000	4.00000000000000000000	4.00000000000000000000	4.00000000000000000000	4.00000000000000000000	4.00000000000000000000	4.00000000000000000000	4.00000000000000000000	4.00000000000000000000	4.00000000000000000000
79.00000000000000000000	0.00000000000000000000	4202.05126953125000000000	4178.46142578125000000000	4185.12792968750000000000	4203.07666015625000000000	4162.05126953125000000000	4170.76904296875000000000	4167.69238281250000000000	4153.84619140625000000000	4136.41015625000000000000	4154.87158203125000000000	4181.53857421875000000000	4234.87158203125000000000	4183.58984375000000000000	4186.66650390625000000000	3077.00000000000000000000	10246.00000000000000000000	10224.00000000000000000000	0.00000000000000000000	0.00000000000000000000	0.00000000000000000000	2961.00000000000000000000	601.00000000000000000000	4.00000000000000000000	4.00000000000000000000	4.00000000000000000000	4.00000000000000000000	4.00000000000000000000	4.00000000000000000000	4.00000000000000000000	4.00000000000000000000	4.00000000000000000000	4.00000000000000000000	4.00000000000000000000	4.00000000000000000000	4.00000000000000000000	4.00000000000000000000	4.00000000000000000000	4.00000000000000000000
80.00000000000000000000	0.00000000000000000000	4205.12792968750000000000	4190.25634765625000000000	4180.00000000000000000000	4208.71777343750000000000	4177.94873046875000000000	4195.89746093750000000000	4196.41015625000000000000	4204.61523437500000000000	4191.28173828125000000000	4202.56396484375000000000	4216.92285156250000000000	4266.66650390625000000000	4202.05126953125000000000	4202.56396484375000000000	3410.00000000000000000000	10246.00000000000000000000	10224.00000000000000000000	0.00000000000000000000	0.00000000000000000000	0.00000000000000000000	2961.00000000000000000000	610.00000000000000000000	4.00000000000000000000	4.00000000000000000000	4.00000000000000000000	4.00000000000000000000	4.00000000000000000000	4.00000000000000000000	4.00000000000000000000	4.00000000000000000000	4.00000000000000000000	4.00000000000000000000	4.00000000000000000000	4.00000000000000000000	4.00000000000000000000	4.00000000000000000000	4.00000000000000000000	4.00000000000000000000
81.00000000000000000000	0.00000000000000000000	4166.66650390625000000000	4128.71777343750000000000	4174.35888671875000000000	4173.84619140625000000000	4123.58984375000000000000	4154.87158203125000000000	4162.56396484375000000000	4186.66650390625000000000	4170.25634765625000000000	4188.71777343750000000000	4186.66650390625000000000	4243.58984375000000000000	4158.46142578125000000000	4168.71777343750000000000	3119.00000000000000000000	10244.00000000000000000000	10223.00000000000000000000	0.00000000000000000000	0.00000000000000000000	0.00000000000000000000	2961.00000000000000000000	618.00000000000000000000	4.00000000000000000000	4.00000000000000000000	4.00000000000000000000	4.00000000000000000000	4.00000000000000000000	4.00000000000000000000	4.00000000000000000000	4.00000000000000000000	4.00000000000000000000	4.00000000000000000000	4.00000000000000000000	4.00000000000000000000	4.00000000000000000000	4.00000000000000000000	4.00000000000000000000	4.00000000000000000000
82.00000000000000000000	0.00000000000000000000	4147.69238281250000000000	4110.76904296875000000000	4172.30761718750000000000	4149.74365234375000000000	4108.20507812500000000000	4145.12792968750000000000	4150.25634765625000000000	4147.17919921875000000000	4127.17919921875000000000	4153.33300781250000000000	4151.28173828125000000000	4208.71777343750000000000	4127.69238281250000000000	4141.02539062500000000000	3449.00000000000000000000	10244.00000000000000000000	10223.00000000000000000000	0.00000000000000000000	0.00000000000000000000	0.00000000000000000000	2961.00000000000000000000	625.00000000000000000000	4.00000000000000000000	4.00000000000000000000	4.00000000000000000000	4.00000000000000000000	4.00000000000000000000	4.00000000000000000000	4.00000000000000000000	4.00000000000000000000	4.00000000000000000000	4.00000000000000000000	4.00000000000000000000	4.00000000000000000000	4.00000000000000000000	4.00000000000000000000	4.00000000000000000000	4.00000000000000000000
83.00000000000000000000	0.00000000000000000000	4170.76904296875000000000	4168.20507812500000000000	4168.71777343750000000000	4174.35888671875000000000	4169.74365234375000000000	4195.38427734375000000000	4192.30761718750000000000	4162.56396484375000000000	4152.30761718750000000000	4179.48730468750000000000	4164.10253906250000000000	4216.41015625000000000000	4152.30761718750000000000	4153.33300781250000000000	3077.00000000000000000000	10247.00000000000000000000	10225.00000000000000000000	0.00000000000000000000	0.00000000000000000000	0.00000000000000000000	2961.00000000000000000000	633.00000000000000000000	4.00000000000000000000	4.00000000000000000000	4.00000000000000000000	4.00000000000000000000	4.00000000000000000000	4.00000000000000000000	4.00000000000000000000	4.00000000000000000000	4.00000000000000000000	4.00000000000000000000	4.00000000000000000000	4.00000000000000000000	4.00000000000000000000	4.00000000000000000000	4.00000000000000000000	4.00000000000000000000
84.00000000000000000000	0.00000000000000000000	4154.35888671875000000000	4142.05126953125000000000	4180.51269531250000000000	4161.53857421875000000000	4147.17919921875000000000	4167.17919921875000000000	4174.87158203125000000000	4134.87158203125000000000	4124.10253906250000000000	4158.46142578125000000000	4130.76904296875000000000	4189.74365234375000000000	4123.07666015625000000000	4126.15380859375000000000	3410.00000000000000000000	10247.00000000000000000000	10225.00000000000000000000	0.00000000000000000000	0.00000000000000000000	0.00000000000000000000	2961.00000000000000000000	640.00000000000000000000	4.00000000000000000000	4.00000000000000000000	4.00000000000000000000	4.00000000000000000000	4.00000000000000000000	4.00000000000000000000	4.00000000000000000000	4.00000000000000000000	4.00000000000000000000	4.00000000000000000000	4.00000000000000000000	4.00000000000000000000	4.00000000000000000000	4.00000000000000000000	4.00000000000000000000	4.00000000000000000000
85.00000000000000000000	0.00000000000000000000	4173.33300781250000000000	4163.58984375000000000000	4168.71777343750000000000	4186.66650390625000000000	4157.43603515625000000000	4175.89746093750000000000	4179.48730468750000000000	4157.43603515625000000000	4141.53857421875000000000	4168.71777343750000000000	4176.41015625000000000000	4224.10253906250000000000	4167.69238281250000000000	4171.28173828125000000000	3119.00000000000000000000	10247.00000000000000000000	10227.00000000000000000000	0.00000000000000000000	0.00000000000000000000	0.00000000000000000000	2961.00000000000000000000	648.00000000000000000000	4.00000000000000000000	4.00000000000000000000	4.00000000000000000000	4.00000000000000000000	4.00000000000000000000	4.00000000000000000000	4.00000000000000000000	4.00000000000000000000	4.00000000000000000000	4.00000000000000000000	4.00000000000000000000	4.00000000000000000000	4.00000000000000000000	4.00000000000000000000	4.00000000000000000000	4.00000000000000000000
86.00000000000000000000	0.00000000000000000000	4189.74365234375000000000	4175.38427734375000000000	4170.25634765625000000000	4202.05126953125000000000	4154.35888671875000000000	4169.74365234375000000000	4163.58984375000000000000	4162.56396484375000000000	4147.17919921875000000000	4165.64111328125000000000	4195.89746093750000000000	4238.46142578125000000000	4190.25634765625000000000	4195.89746093750000000000	3449.00000000000000000000	10247.00000000000000000000	10227.00000000000000000000	0.00000000000000000000	0.00000000000000000000	0.00000000000000000000	2961.00000000000000000000	655.00000000000000000000	4.00000000000000000000	4.00000000000000000000	4.00000000000000000000	4.00000000000000000000	4.00000000000000000000	4.00000000000000000000	4.00000000000000000000	4.00000000000000000000	4.00000000000000000000	4.00000000000000000000	4.00000000000000000000	4.00000000000000000000	4.00000000000000000000	4.00000000000000000000	4.00000000000000000000	4.00000000000000000000
87.00000000000000000000	0.00000000000000000000	4178.97412109375000000000	4161.02539062500000000000	4179.48730468750000000000	4190.25634765625000000000	4143.07666015625000000000	4157.43603515625000000000	4158.97412109375000000000	4152.82031250000000000000	4137.94873046875000000000	4155.89746093750000000000	4167.69238281250000000000	4216.92285156250000000000	4163.58984375000000000000	4168.20507812500000000000	3077.00000000000000000000	10247.00000000000000000000	10228.00000000000000000000	0.00000000000000000000	0.00000000000000000000	0.00000000000000000000	2961.00000000000000000000	662.00000000000000000000	4.00000000000000000000	4.00000000000000000000	4.00000000000000000000	4.00000000000000000000	4.00000000000000000000	4.00000000000000000000	4.00000000000000000000	4.00000000000000000000	4.00000000000000000000	4.00000000000000000000	4.00000000000000000000	4.00000000000000000000	4.00000000000000000000	4.00000000000000000000	4.00000000000000000000	4.00000000000000000000
88.00000000000000000000	0.00000000000000000000	4167.69238281250000000000	4158.46142578125000000000	4166.15380859375000000000	4181.02539062500000000000	4152.82031250000000000000	4172.30761718750000000000	4175.89746093750000000000	4174.35888671875000000000	4162.05126953125000000000	4178.97412109375000000000	4157.43603515625000000000	4218.46142578125000000000	4148.20507812500000000000	4151.28173828125000000000	3410.00000000000000000000	10247.00000000000000000000	10228.00000000000000000000	0.00000000000000000000	0.00000000000000000000	0.00000000000000000000	2961.00000000000000000000	670.00000000000000000000	4.00000000000000000000	4.00000000000000000000	4.00000000000000000000	4.00000000000000000000	4.00000000000000000000	4.00000000000000000000	4.00000000000000000000	4.00000000000000000000	4.00000000000000000000	4.00000000000000000000	4.00000000000000000000	4.00000000000000000000	4.00000000000000000000	4.00000000000000000000	4.00000000000000000000	4.00000000000000000000
89.00000000000000000000	0.00000000000000000000	4140.00000000000000000000	4117.43603515625000000000	4174.87158203125000000000	4151.79492187500000000000	4117.43603515625000000000	4143.58984375000000000000	4145.64111328125000000000	4148.20507812500000000000	4136.41015625000000000000	4153.84619140625000000000	4114.87158203125000000000	4191.28173828125000000000	4103.07666015625000000000	4116.92285156250000000000	3119.00000000000000000000	10248.00000000000000000000	10229.00000000000000000000	0.00000000000000000000	0.00000000000000000000	0.00000000000000000000	2961.00000000000000000000	677.00000000000000000000	4.00000000000000000000	4.00000000000000000000	4.00000000000000000000	4.00000000000000000000	4.00000000000000000000	4.00000000000000000000	4.00000000000000000000	4.00000000000000000000	4.00000000000000000000	4.00000000000000000000	4.00000000000000000000	4.00000000000000000000	4.00000000000000000000	4.00000000000000000000	4.00000000000000000000	4.00000000000000000000
90.00000000000000000000	0.00000000000000000000	4175.38427734375000000000	4165.64111328125000000000	4175.89746093750000000000	4190.25634765625000000000	4171.28173828125000000000	4180.51269531250000000000	4174.87158203125000000000	4167.69238281250000000000	4156.92285156250000000000	4176.92285156250000000000	4150.76904296875000000000	4216.41015625000000000000	4155.38427734375000000000	4154.35888671875000000000	3449.00000000000000000000	10248.00000000000000000000	10229.00000000000000000000	0.00000000000000000000	0.00000000000000000000	0.00000000000000000000	2961.00000000000000000000	685.00000000000000000000	4.00000000000000000000	4.00000000000000000000	4.00000000000000000000	4.00000000000000000000	4.00000000000000000000	4.00000000000000000000	4.00000000000000000000	4.00000000000000000000	4.00000000000000000000	4.00000000000000000000	4.00000000000000000000	4.00000000000000000000	4.00000000000000000000	4.00000000000000000000	4.00000000000000000000	4.00000000000000000000
91.00000000000000000000	0.00000000000000000000	4203.58984375000000000000	4193.84619140625000000000	4177.94873046875000000000	4209.74365234375000000000	4203.07666015625000000000	4197.43603515625000000000	4186.66650390625000000000	4169.23046875000000000000	4156.92285156250000000000	4182.56396484375000000000	4157.43603515625000000000	4224.61523437500000000000	4185.64111328125000000000	4173.84619140625000000000	3077.00000000000000000000	10249.00000000000000000000	10231.00000000000000000000	0.00000000000000000000	0.00000000000000000000	0.00000000000000000000	2961.00000000000000000000	692.00000000000000000000	4.00000000000000000000	4.00000000000000000000	4.00000000000000000000	4.00000000000000000000	4.00000000000000000000	4.00000000000000000000	4.00000000000000000000	4.00000000000000000000	4.00000000000000000000	4.00000000000000000000	4.00000000000000000000	4.00000000000000000000	4.00000000000000000000	4.00000000000000000000	4.00000000000000000000	4.00000000000000000000
92.00000000000000000000	0.00000000000000000000	4198.97412109375000000000	4182.05126953125000000000	4183.07666015625000000000	4198.46142578125000000000	4191.79492187500000000000	4192.82031250000000000000	4187.69238281250000000000	4171.28173828125000000000	4160.00000000000000000000	4176.92285156250000000000	4153.84619140625000000000	4231.79492187500000000000	4183.58984375000000000000	4178.97412109375000000000	3410.00000000000000000000	10249.00000000000000000000	10231.00000000000000000000	0.00000000000000000000	0.00000000000000000000	0.00000000000000000000	2961.00000000000000000000	699.00000000000000000000	4.00000000000000000000	4.00000000000000000000	4.00000000000000000000	4.00000000000000000000	4.00000000000000000000	4.00000000000000000000	4.00000000000000000000	4.00000000000000000000	4.00000000000000000000	4.00000000000000000000	4.00000000000000000000	4.00000000000000000000	4.00000000000000000000	4.00000000000000000000	4.00000000000000000000	4.00000000000000000000
93.00000000000000000000	0.00000000000000000000	4200.51269531250000000000	4193.84619140625000000000	4167.69238281250000000000	4214.35888671875000000000	4203.58984375000000000000	4206.15380859375000000000	4203.58984375000000000000	4217.94873046875000000000	4210.25634765625000000000	4212.30761718750000000000	4208.20507812500000000000	4276.92285156250000000000	4224.61523437500000000000	4221.02539062500000000000	3119.00000000000000000000	10251.00000000000000000000	10232.00000000000000000000	0.00000000000000000000	0.00000000000000000000	0.00000000000000000000	2961.00000000000000000000	707.00000000000000000000	4.00000000000000000000	4.00000000000000000000	4.00000000000000000000	4.00000000000000000000	4.00000000000000000000	4.00000000000000000000	4.00000000000000000000	4.00000000000000000000	4.00000000000000000000	4.00000000000000000000	4.00000000000000000000	4.00000000000000000000	4.00000000000000000000	4.00000000000000000000	4.00000000000000000000	4.00000000000000000000
94.00000000000000000000	0.00000000000000000000	4162.05126953125000000000	4132.82031250000000000000	4176.41015625000000000000	4181.02539062500000000000	4146.15380859375000000000	4151.79492187500000000000	4154.87158203125000000000	4177.43603515625000000000	4164.10253906250000000000	4168.20507812500000000000	4162.56396484375000000000	4235.38427734375000000000	4174.35888671875000000000	4182.05126953125000000000	3449.00000000000000000000	10251.00000000000000000000	10232.00000000000000000000	0.00000000000000000000	0.00000000000000000000	0.00000000000000000000	2961.00000000000000000000	714.00000000000000000000	4.00000000000000000000	4.00000000000000000000	4.00000000000000000000	4.00000000000000000000	4.00000000000000000000	4.00000000000000000000	4.00000000000000000000	4.00000000000000000000	4.00000000000000000000	4.00000000000000000000	4.00000000000000000000	4.00000000000000000000	4.00000000000000000000	4.00000000000000000000	4.00000000000000000000	4.00000000000000000000
95.00000000000000000000	0.00000000000000000000	4163.07666015625000000000	4142.05126953125000000000	4175.38427734375000000000	4177.43603515625000000000	4160.51269531250000000000	4171.28173828125000000000	4172.82031250000000000000	4174.87158203125000000000	4157.94873046875000000000	4163.58984375000000000000	4144.10253906250000000000	4224.61523437500000000000	4156.41015625000000000000	4167.17919921875000000000	3077.00000000000000000000	10251.00000000000000000000	10230.00000000000000000000	0.00000000000000000000	0.00000000000000000000	0.00000000000000000000	2961.00000000000000000000	722.00000000000000000000	4.00000000000000000000	4.00000000000000000000	4.00000000000000000000	4.00000000000000000000	4.00000000000000000000	4.00000000000000000000	4.00000000000000000000	4.00000000000000000000	4.00000000000000000000	4.00000000000000000000	4.00000000000000000000	4.00000000000000000000	4.00000000000000000000	4.00000000000000000000	4.00000000000000000000	4.00000000000000000000
96.00000000000000000000	0.00000000000000000000	4162.05126953125000000000	4151.28173828125000000000	4171.28173828125000000000	4173.33300781250000000000	4172.82031250000000000000	4183.07666015625000000000	4183.58984375000000000000	4172.82031250000000000000	4159.48730468750000000000	4166.15380859375000000000	4129.74365234375000000000	4212.82031250000000000000	4142.05126953125000000000	4150.25634765625000000000	3410.00000000000000000000	10251.00000000000000000000	10230.00000000000000000000	0.00000000000000000000	0.00000000000000000000	0.00000000000000000000	2961.00000000000000000000	729.00000000000000000000	4.00000000000000000000	4.00000000000000000000	4.00000000000000000000	4.00000000000000000000	4.00000000000000000000	4.00000000000000000000	4.00000000000000000000	4.00000000000000000000	4.00000000000000000000	4.00000000000000000000	4.00000000000000000000	4.00000000000000000000	4.00000000000000000000	4.00000000000000000000	4.00000000000000000000	4.00000000000000000000
97.00000000000000000000	0.00000000000000000000	4142.05126953125000000000	4120.00000000000000000000	4178.97412109375000000000	4152.30761718750000000000	4137.43603515625000000000	4146.66650390625000000000	4150.76904296875000000000	4131.79492187500000000000	4122.56396484375000000000	4130.76904296875000000000	4085.12817382812500000000	4168.71777343750000000000	4104.10253906250000000000	4117.94873046875000000000	3119.00000000000000000000	10250.00000000000000000000	10228.00000000000000000000	0.00000000000000000000	0.00000000000000000000	0.00000000000000000000	2961.00000000000000000000	736.00000000000000000000	4.00000000000000000000	4.00000000000000000000	4.00000000000000000000	4.00000000000000000000	4.00000000000000000000	4.00000000000000000000	4.00000000000000000000	4.00000000000000000000	4.00000000000000000000	4.00000000000000000000	4.00000000000000000000	4.00000000000000000000	4.00000000000000000000	4.00000000000000000000	4.00000000000000000000	4.00000000000000000000
98.00000000000000000000	0.00000000000000000000	4176.41015625000000000000	4167.17919921875000000000	4168.71777343750000000000	4193.33300781250000000000	4174.87158203125000000000	4181.02539062500000000000	4170.25634765625000000000	4160.51269531250000000000	4151.79492187500000000000	4158.46142578125000000000	4126.15380859375000000000	4201.02539062500000000000	4156.92285156250000000000	4163.58984375000000000000	3449.00000000000000000000	10250.00000000000000000000	10228.00000000000000000000	0.00000000000000000000	0.00000000000000000000	0.00000000000000000000	2961.00000000000000000000	744.00000000000000000000	4.00000000000000000000	4.00000000000000000000	4.00000000000000000000	4.00000000000000000000	4.00000000000000000000	4.00000000000000000000	4.00000000000000000000	4.00000000000000000000	4.00000000000000000000	4.00000000000000000000	4.00000000000000000000	4.00000000000000000000	4.00000000000000000000	4.00000000000000000000	4.00000000000000000000	4.00000000000000000000
99.00000000000000000000	0.00000000000000000000	4191.79492187500000000000	4175.89746093750000000000	4178.97412109375000000000	4207.17919921875000000000	4176.92285156250000000000	4177.43603515625000000000	4164.10253906250000000000	4161.53857421875000000000	4145.12792968750000000000	4153.33300781250000000000	4141.53857421875000000000	4215.89746093750000000000	4168.71777343750000000000	4173.84619140625000000000	3077.00000000000000000000	10246.00000000000000000000	10226.00000000000000000000	0.00000000000000000000	0.00000000000000000000	0.00000000000000000000	2961.00000000000000000000	751.00000000000000000000	4.00000000000000000000	4.00000000000000000000	4.00000000000000000000	4.00000000000000000000	4.00000000000000000000	4.00000000000000000000	4.00000000000000000000	4.00000000000000000000	4.00000000000000000000	4.00000000000000000000	4.00000000000000000000	4.00000000000000000000	4.00000000000000000000	4.00000000000000000000	4.00000000000000000000	4.00000000000000000000
100.00000000000000000000	0.00000000000000000000	4203.58984375000000000000	4190.76904296875000000000	4180.00000000000000000000	4217.94873046875000000000	4193.84619140625000000000	4189.74365234375000000000	4182.05126953125000000000	4190.76904296875000000000	4171.79492187500000000000	4176.41015625000000000000	4175.89746093750000000000	4243.58984375000000000000	4187.69238281250000000000	4193.84619140625000000000	3410.00000000000000000000	10246.00000000000000000000	10226.00000000000000000000	0.00000000000000000000	0.00000000000000000000	0.00000000000000000000	2961.00000000000000000000	759.00000000000000000000	4.00000000000000000000	4.00000000000000000000	4.00000000000000000000	4.00000000000000000000	4.00000000000000000000	4.00000000000000000000	4.00000000000000000000	4.00000000000000000000	4.00000000000000000000	4.00000000000000000000	4.00000000000000000000	4.00000000000000000000	4.00000000000000000000	4.00000000000000000000	4.00000000000000000000	4.00000000000000000000
101.00000000000000000000	0.00000000000000000000	4197.43603515625000000000	4176.41015625000000000000	4178.97412109375000000000	4211.28173828125000000000	4185.64111328125000000000	4188.71777343750000000000	4187.69238281250000000000	4211.28173828125000000000	4200.00000000000000000000	4202.56396484375000000000	4191.79492187500000000000	4262.56396484375000000000	4190.76904296875000000000	4209.23046875000000000000	3119.00000000000000000000	10244.00000000000000000000	10224.00000000000000000000	0.00000000000000000000	0.00000000000000000000	0.00000000000000000000	2961.00000000000000000000	766.00000000000000000000	4.00000000000000000000	4.00000000000000000000	4.00000000000000000000	4.00000000000000000000	4.00000000000000000000	4.00000000000000000000	4.00000000000000000000	4.00000000000000000000	4.00000000000000000000	4.00000000000000000000	4.00000000000000000000	4.00000000000000000000	4.00000000000000000000	4.00000000000000000000	4.00000000000000000000	4.00000000000000000000
102.00000000000000000000	0.00000000000000000000	4182.05126953125000000000	4146.15380859375000000000	4192.82031250000000000000	4188.71777343750000000000	4158.97412109375000000000	4167.69238281250000000000	4172.82031250000000000000	4186.66650390625000000000	4174.35888671875000000000	4182.05126953125000000000	4164.61523437500000000000	4244.10253906250000000000	4164.61523437500000000000	4190.76904296875000000000	3449.00000000000000000000	10244.00000000000000000000	10224.00000000000000000000	0.00000000000000000000	0.00000000000000000000	0.00000000000000000000	2961.00000000000000000000	773.00000000000000000000	4.00000000000000000000	4.00000000000000000000	4.00000000000000000000	4.00000000000000000000	4.00000000000000000000	4.00000000000000000000	4.00000000000000000000	4.00000000000000000000	4.00000000000000000000	4.00000000000000000000	4.00000000000000000000	4.00000000000000000000	4.00000000000000000000	4.00000000000000000000	4.00000000000000000000	4.00000000000000000000
103.00000000000000000000	0.00000000000000000000	4209.23046875000000000000	4205.12792968750000000000	4178.97412109375000000000	4212.30761718750000000000	4215.38427734375000000000	4211.28173828125000000000	4205.64111328125000000000	4205.64111328125000000000	4194.35888671875000000000	4206.15380859375000000000	4189.74365234375000000000	4256.92285156250000000000	4198.97412109375000000000	4208.20507812500000000000	3077.00000000000000000000	10242.00000000000000000000	10223.00000000000000000000	0.00000000000000000000	0.00000000000000000000	0.00000000000000000000	2961.00000000000000000000	781.00000000000000000000	4.00000000000000000000	4.00000000000000000000	4.00000000000000000000	4.00000000000000000000	4.00000000000000000000	4.00000000000000000000	4.00000000000000000000	4.00000000000000000000	4.00000000000000000000	4.00000000000000000000	4.00000000000000000000	4.00000000000000000000	4.00000000000000000000	4.00000000000000000000	4.00000000000000000000	4.00000000000000000000
104.00000000000000000000	0.00000000000000000000	4196.92285156250000000000	4190.76904296875000000000	4180.00000000000000000000	4198.46142578125000000000	4193.33300781250000000000	4188.71777343750000000000	4186.66650390625000000000	4168.20507812500000000000	4162.56396484375000000000	4180.00000000000000000000	4155.38427734375000000000	4216.92285156250000000000	4168.71777343750000000000	4179.48730468750000000000	3410.00000000000000000000	10242.00000000000000000000	10223.00000000000000000000	0.00000000000000000000	0.00000000000000000000	0.00000000000000000000	2961.00000000000000000000	788.00000000000000000000	4.00000000000000000000	4.00000000000000000000	4.00000000000000000000	4.00000000000000000000	4.00000000000000000000	4.00000000000000000000	4.00000000000000000000	4.00000000000000000000	4.00000000000000000000	4.00000000000000000000	4.00000000000000000000	4.00000000000000000000	4.00000000000000000000	4.00000000000000000000	4.00000000000000000000	4.00000000000000000000
105.00000000000000000000	0.00000000000000000000	4202.05126953125000000000	4185.12792968750000000000	4181.02539062500000000000	4208.20507812500000000000	4187.69238281250000000000	4187.69238281250000000000	4189.74365234375000000000	4169.74365234375000000000	4162.56396484375000000000	4175.38427734375000000000	4167.17919921875000000000	4220.51269531250000000000	4183.58984375000000000000	4192.30761718750000000000	3119.00000000000000000000	10242.00000000000000000000	10220.00000000000000000000	0.00000000000000000000	0.00000000000000000000	0.00000000000000000000	2961.00000000000000000000	796.00000000000000000000	4.00000000000000000000	4.00000000000000000000	4.00000000000000000000	4.00000000000000000000	4.00000000000000000000	4.00000000000000000000	4.00000000000000000000	4.00000000000000000000	4.00000000000000000000	4.00000000000000000000	4.00000000000000000000	4.00000000000000000000	4.00000000000000000000	4.00000000000000000000	4.00000000000000000000	4.00000000000000000000
106.00000000000000000000	0.00000000000000000000	4217.94873046875000000000	4200.00000000000000000000	4172.30761718750000000000	4227.69238281250000000000	4202.56396484375000000000	4197.43603515625000000000	4192.30761718750000000000	4200.51269531250000000000	4186.15380859375000000000	4191.28173828125000000000	4209.74365234375000000000	4254.35888671875000000000	4223.58984375000000000000	4223.07666015625000000000	3449.00000000000000000000	10242.00000000000000000000	10220.00000000000000000000	0.00000000000000000000	0.00000000000000000000	0.00000000000000000000	2961.00000000000000000000	803.00000000000000000000	4.00000000000000000000	4.00000000000000000000	4.00000000000000000000	4.00000000000000000000	4.00000000000000000000	4.00000000000000000000	4.00000000000000000000	4.00000000000000000000	4.00000000000000000000	4.00000000000000000000	4.00000000000000000000	4.00000000000000000000	4.00000000000000000000	4.00000000000000000000	4.00000000000000000000	4.00000000000000000000
107.00000000000000000000	0.00000000000000000000	4190.76904296875000000000	4162.05126953125000000000	4178.46142578125000000000	4199.48730468750000000000	4156.92285156250000000000	4154.87158203125000000000	4151.79492187500000000000	4168.71777343750000000000	4151.28173828125000000000	4156.92285156250000000000	4170.25634765625000000000	4225.12792968750000000000	4183.58984375000000000000	4188.71777343750000000000	3077.00000000000000000000	10241.00000000000000000000	10222.00000000000000000000	0.00000000000000000000	0.00000000000000000000	0.00000000000000000000	2961.00000000000000000000	810.00000000000000000000	4.00000000000000000000	4.00000000000000000000	4.00000000000000000000	4.00000000000000000000	4.00000000000000000000	4.00000000000000000000	4.00000000000000000000	4.00000000000000000000	4.00000000000000000000	4.00000000000000000000	4.00000000000000000000	4.00000000000000000000	4.00000000000000000000	4.00000000000000000000	4.00000000000000000000	4.00000000000000000000
108.00000000000000000000	0.00000000000000000000	4196.92285156250000000000	4183.07666015625000000000	4173.84619140625000000000	4207.69238281250000000000	4182.56396484375000000000	4182.05126953125000000000	4180.51269531250000000000	4189.23046875000000000000	4182.05126953125000000000	4186.15380859375000000000	4172.82031250000000000000	4232.30761718750000000000	4191.28173828125000000000	4194.87158203125000000000	3410.00000000000000000000	10241.00000000000000000000	10222.00000000000000000000	0.00000000000000000000	0.00000000000000000000	0.00000000000000000000	2961.00000000000000000000	818.00000000000000000000	4.00000000000000000000	4.00000000000000000000	4.00000000000000000000	4.00000000000000000000	4.00000000000000000000	4.00000000000000000000	4.00000000000000000000	4.00000000000000000000	4.00000000000000000000	4.00000000000000000000	4.00000000000000000000	4.00000000000000000000	4.00000000000000000000	4.00000000000000000000	4.00000000000000000000	4.00000000000000000000
109.00000000000000000000	0.00000000000000000000	4182.05126953125000000000	4166.66650390625000000000	4184.61523437500000000000	4193.84619140625000000000	4177.43603515625000000000	4177.43603515625000000000	4181.53857421875000000000	4178.46142578125000000000	4178.46142578125000000000	4182.56396484375000000000	4145.12792968750000000000	4209.74365234375000000000	4156.41015625000000000000	4173.33300781250000000000	3119.00000000000000000000	10244.00000000000000000000	10225.00000000000000000000	0.00000000000000000000	0.00000000000000000000	0.00000000000000000000	2961.00000000000000000000	825.00000000000000000000	4.00000000000000000000	4.00000000000000000000	4.00000000000000000000	4.00000000000000000000	4.00000000000000000000	4.00000000000000000000	4.00000000000000000000	4.00000000000000000000	4.00000000000000000000	4.00000000000000000000	4.00000000000000000000	4.00000000000000000000	4.00000000000000000000	4.00000000000000000000	4.00000000000000000000	4.00000000000000000000
110.00000000000000000000	0.00000000000000000000	4173.33300781250000000000	4168.20507812500000000000	4181.02539062500000000000	4192.30761718750000000000	4176.92285156250000000000	4177.43603515625000000000	4175.89746093750000000000	4163.07666015625000000000	4162.56396484375000000000	4169.74365234375000000000	4134.87158203125000000000	4195.38427734375000000000	4142.56396484375000000000	4162.05126953125000000000	3449.00000000000000000000	10244.00000000000000000000	10225.00000000000000000000	0.00000000000000000000	0.00000000000000000000	0.00000000000000000000	2961.00000000000000000000	832.00000000000000000000	4.00000000000000000000	4.00000000000000000000	4.00000000000000000000	4.00000000000000000000	4.00000000000000000000	4.00000000000000000000	4.00000000000000000000	4.00000000000000000000	4.00000000000000000000	4.00000000000000000000	4.00000000000000000000	4.00000000000000000000	4.00000000000000000000	4.00000000000000000000	4.00000000000000000000	4.00000000000000000000
111.00000000000000000000	0.00000000000000000000	4191.28173828125000000000	4196.41015625000000000000	4165.12792968750000000000	4212.30761718750000000000	4198.46142578125000000000	4191.28173828125000000000	4178.46142578125000000000	4162.56396484375000000000	4161.53857421875000000000	4171.79492187500000000000	4155.89746093750000000000	4201.02539062500000000000	4174.87158203125000000000	4176.41015625000000000000	3077.00000000000000000000	10246.00000000000000000000	10226.00000000000000000000	0.00000000000000000000	0.00000000000000000000	0.00000000000000000000	2961.00000000000000000000	840.00000000000000000000	4.00000000000000000000	4.00000000000000000000	4.00000000000000000000	4.00000000000000000000	4.00000000000000000000	4.00000000000000000000	4.00000000000000000000	4.00000000000000000000	4.00000000000000000000	4.00000000000000000000	4.00000000000000000000	4.00000000000000000000	4.00000000000000000000	4.00000000000000000000	4.00000000000000000000	4.00000000000000000000
112.00000000000000000000	0.00000000000000000000	4184.10253906250000000000	4169.23046875000000000000	4179.48730468750000000000	4196.41015625000000000000	4177.94873046875000000000	4169.23046875000000000000	4163.07666015625000000000	4137.43603515625000000000	4132.82031250000000000000	4143.58984375000000000000	4139.48730468750000000000	4183.07666015625000000000	4163.07666015625000000000	4162.56396484375000000000	3410.00000000000000000000	10246.00000000000000000000	10226.00000000000000000000	0.00000000000000000000	0.00000000000000000000	0.00000000000000000000	2961.00000000000000000000	847.00000000000000000000	4.00000000000000000000	4.00000000000000000000	4.00000000000000000000	4.00000000000000000000	4.00000000000000000000	4.00000000000000000000	4.00000000000000000000	4.00000000000000000000	4.00000000000000000000	4.00000000000000000000	4.00000000000000000000	4.00000000000000000000	4.00000000000000000000	4.00000000000000000000	4.00000000000000000000	4.00000000000000000000
113.00000000000000000000	0.00000000000000000000	4194.87158203125000000000	4185.64111328125000000000	4175.89746093750000000000	4211.28173828125000000000	4204.10253906250000000000	4197.94873046875000000000	4188.71777343750000000000	4189.23046875000000000000	4184.10253906250000000000	4202.05126953125000000000	4188.20507812500000000000	4228.20507812500000000000	4201.02539062500000000000	4202.05126953125000000000	3119.00000000000000000000	10248.00000000000000000000	10226.00000000000000000000	0.00000000000000000000	0.00000000000000000000	0.00000000000000000000	2961.00000000000000000000	855.00000000000000000000	4.00000000000000000000	4.00000000000000000000	4.00000000000000000000	4.00000000000000000000	4.00000000000000000000	4.00000000000000000000	4.00000000000000000000	4.00000000000000000000	4.00000000000000000000	4.00000000000000000000	4.00000000000000000000	4.00000000000000000000	4.00000000000000000000	4.00000000000000000000	4.00000000000000000000	4.00000000000000000000
114.00000000000000000000	0.00000000000000000000	4176.41015625000000000000	4154.35888671875000000000	4174.35888671875000000000	4198.97412109375000000000	4166.66650390625000000000	4165.64111328125000000000	4156.92285156250000000000	4186.15380859375000000000	4181.02539062500000000000	4232.82031250000000000000	4182.56396484375000000000	4225.64111328125000000000	4184.61523437500000000000	4193.33300781250000000000	3449.00000000000000000000	10248.00000000000000000000	10226.00000000000000000000	0.00000000000000000000	0.00000000000000000000	0.00000000000000000000	2961.00000000000000000000	862.00000000000000000000	4.00000000000000000000	4.00000000000000000000	4.00000000000000000000	4.00000000000000000000	4.00000000000000000000	4.00000000000000000000	4.00000000000000000000	4.00000000000000000000	4.00000000000000000000	4.00000000000000000000	4.00000000000000000000	4.00000000000000000000	4.00000000000000000000	4.00000000000000000000	4.00000000000000000000	4.00000000000000000000
115.00000000000000000000	0.00000000000000000000	4176.92285156250000000000	4158.46142578125000000000	4180.00000000000000000000	4195.38427734375000000000	4162.56396484375000000000	4163.07666015625000000000	4163.58984375000000000000	4169.23046875000000000000	4165.12792968750000000000	4253.33300781250000000000	4166.66650390625000000000	4210.25634765625000000000	4172.30761718750000000000	4178.46142578125000000000	3077.00000000000000000000	10250.00000000000000000000	10226.00000000000000000000	0.00000000000000000000	0.00000000000000000000	0.00000000000000000000	2961.00000000000000000000	869.00000000000000000000	4.00000000000000000000	4.00000000000000000000	4.00000000000000000000	4.00000000000000000000	4.00000000000000000000	4.00000000000000000000	4.00000000000000000000	4.00000000000000000000	4.00000000000000000000	4.00000000000000000000	4.00000000000000000000	4.00000000000000000000	4.00000000000000000000	4.00000000000000000000	4.00000000000000000000	4.00000000000000000000
116.00000000000000000000	0.00000000000000000000	4208.20507812500000000000	4216.92285156250000000000	4176.92285156250000000000	4218.97412109375000000000	4224.10253906250000000000	4224.61523437500000000000	4225.64111328125000000000	4204.61523437500000000000	4208.20507812500000000000	4317.43603515625000000000	4191.79492187500000000000	4234.87158203125000000000	4204.10253906250000000000	4199.48730468750000000000	3410.00000000000000000000	10250.00000000000000000000	10226.00000000000000000000	0.00000000000000000000	0.00000000000000000000	0.00000000000000000000	2961.00000000000000000000	877.00000000000000000000	4.00000000000000000000	4.00000000000000000000	4.00000000000000000000	4.00000000000000000000	4.00000000000000000000	4.00000000000000000000	4.00000000000000000000	4.00000000000000000000	4.00000000000000000000	4.00000000000000000000	4.00000000000000000000	4.00000000000000000000	4.00000000000000000000	4.00000000000000000000	4.00000000000000000000	4.00000000000000000000
117.00000000000000000000	0.00000000000000000000	4193.84619140625000000000	4188.71777343750000000000	4186.66650390625000000000	4198.97412109375000000000	4199.48730468750000000000	4205.64111328125000000000	4204.61523437500000000000	4185.12792968750000000000	4191.79492187500000000000	4299.48730468750000000000	4157.43603515625000000000	4208.20507812500000000000	4173.33300781250000000000	4172.82031250000000000000	3119.00000000000000000000	10253.00000000000000000000	10227.00000000000000000000	0.00000000000000000000	0.00000000000000000000	0.00000000000000000000	2961.00000000000000000000	884.00000000000000000000	4.00000000000000000000	4.00000000000000000000	4.00000000000000000000	4.00000000000000000000	4.00000000000000000000	4.00000000000000000000	4.00000000000000000000	4.00000000000000000000	4.00000000000000000000	4.00000000000000000000	4.00000000000000000000	4.00000000000000000000	4.00000000000000000000	4.00000000000000000000	4.00000000000000000000	4.00000000000000000000
118.00000000000000000000	0.00000000000000000000	4203.07666015625000000000	4200.51269531250000000000	4170.25634765625000000000	4218.97412109375000000000	4208.20507812500000000000	4203.58984375000000000000	4197.43603515625000000000	4193.84619140625000000000	4198.97412109375000000000	4308.20507812500000000000	4181.53857421875000000000	4221.02539062500000000000	4204.61523437500000000000	4196.41015625000000000000	3449.00000000000000000000	10253.00000000000000000000	10227.00000000000000000000	0.00000000000000000000	0.00000000000000000000	0.00000000000000000000	2961.00000000000000000000	892.00000000000000000000	4.00000000000000000000	4.00000000000000000000	4.00000000000000000000	4.00000000000000000000	4.00000000000000000000	4.00000000000000000000	4.00000000000000000000	4.00000000000000000000	4.00000000000000000000	4.00000000000000000000	4.00000000000000000000	4.00000000000000000000	4.00000000000000000000	4.00000000000000000000	4.00000000000000000000	4.00000000000000000000
119.00000000000000000000	0.00000000000000000000	4193.84619140625000000000	4182.05126953125000000000	4161.02539062500000000000	4213.33300781250000000000	4182.56396484375000000000	4168.71777343750000000000	4162.56396484375000000000	4160.00000000000000000000	4157.43603515625000000000	4305.64111328125000000000	4166.66650390625000000000	4206.15380859375000000000	4192.30761718750000000000	4186.66650390625000000000	3077.00000000000000000000	10253.00000000000000000000	10225.00000000000000000000	0.00000000000000000000	0.00000000000000000000	0.00000000000000000000	2961.00000000000000000000	899.00000000000000000000	4.00000000000000000000	4.00000000000000000000	4.00000000000000000000	4.00000000000000000000	4.00000000000000000000	4.00000000000000000000	4.00000000000000000000	4.00000000000000000000	4.00000000000000000000	4.00000000000000000000	4.00000000000000000000	4.00000000000000000000	4.00000000000000000000	4.00000000000000000000	4.00000000000000000000	4.00000000000000000000
120.00000000000000000000	0.00000000000000000000	4171.79492187500000000000	4150.76904296875000000000	4169.74365234375000000000	4183.58984375000000000000	4147.69238281250000000000	4142.05126953125000000000	4141.02539062500000000000	4133.84619140625000000000	4126.15380859375000000000	4278.97412109375000000000	4128.71777343750000000000	4180.51269531250000000000	4149.74365234375000000000	4151.79492187500000000000	3410.00000000000000000000	10253.00000000000000000000	10225.00000000000000000000	0.00000000000000000000	0.00000000000000000000	0.00000000000000000000	2961.00000000000000000000	906.00000000000000000000	4.00000000000000000000	4.00000000000000000000	4.00000000000000000000	4.00000000000000000000	4.00000000000000000000	4.00000000000000000000	4.00000000000000000000	4.00000000000000000000	4.00000000000000000000	4.00000000000000000000	4.00000000000000000000	4.00000000000000000000	4.00000000000000000000	4.00000000000000000000	4.00000000000000000000	4.00000000000000000000
121.00000000000000000000	0.00000000000000000000	4180.00000000000000000000	4160.00000000000000000000	4167.17919921875000000000	4190.76904296875000000000	4164.61523437500000000000	4166.66650390625000000000	4170.76904296875000000000	4189.74365234375000000000	4186.66650390625000000000	4284.61523437500000000000	4167.69238281250000000000	4218.46142578125000000000	4174.87158203125000000000	4175.89746093750000000000	3119.00000000000000000000	10250.00000000000000000000	10225.00000000000000000000	0.00000000000000000000	0.00000000000000000000	0.00000000000000000000	2961.00000000000000000000	914.00000000000000000000	4.00000000000000000000	4.00000000000000000000	4.00000000000000000000	4.00000000000000000000	4.00000000000000000000	4.00000000000000000000	4.00000000000000000000	4.00000000000000000000	4.00000000000000000000	4.00000000000000000000	4.00000000000000000000	4.00000000000000000000	4.00000000000000000000	4.00000000000000000000	4.00000000000000000000	4.00000000000000000000
122.00000000000000000000	0.00000000000000000000	4163.07666015625000000000	4122.56396484375000000000	4177.94873046875000000000	4171.79492187500000000000	4136.41015625000000000000	4144.61523437500000000000	4155.38427734375000000000	4180.00000000000000000000	4173.84619140625000000000	4246.66650390625000000000	4158.97412109375000000000	4207.69238281250000000000	4153.84619140625000000000	4165.12792968750000000000	3449.00000000000000000000	10250.00000000000000000000	10225.00000000000000000000	0.00000000000000000000	0.00000000000000000000	0.00000000000000000000	2961.00000000000000000000	921.00000000000000000000	4.00000000000000000000	4.00000000000000000000	4.00000000000000000000	4.00000000000000000000	4.00000000000000000000	4.00000000000000000000	4.00000000000000000000	4.00000000000000000000	4.00000000000000000000	4.00000000000000000000	4.00000000000000000000	4.00000000000000000000	4.00000000000000000000	4.00000000000000000000	4.00000000000000000000	4.00000000000000000000
123.00000000000000000000	0.00000000000000000000	4176.92285156250000000000	4161.53857421875000000000	4169.23046875000000000000	4187.17919921875000000000	4175.38427734375000000000	4182.56396484375000000000	4181.02539062500000000000	4175.89746093750000000000	4169.23046875000000000000	4248.71777343750000000000	4165.64111328125000000000	4205.64111328125000000000	4167.69238281250000000000	4171.79492187500000000000	3077.00000000000000000000	10249.00000000000000000000	10224.00000000000000000000	0.00000000000000000000	0.00000000000000000000	0.00000000000000000000	2961.00000000000000000000	928.00000000000000000000	4.00000000000000000000	4.00000000000000000000	4.00000000000000000000	4.00000000000000000000	4.00000000000000000000	4.00000000000000000000	4.00000000000000000000	4.00000000000000000000	4.00000000000000000000	4.00000000000000000000	4.00000000000000000000	4.00000000000000000000	4.00000000000000000000	4.00000000000000000000	4.00000000000000000000	4.00000000000000000000
124.00000000000000000000	0.00000000000000000000	4184.61523437500000000000	4187.17919921875000000000	4169.74365234375000000000	4191.79492187500000000000	4198.97412109375000000000	4201.53857421875000000000	4191.28173828125000000000	4163.58984375000000000000	4160.51269531250000000000	4235.38427734375000000000	4145.64111328125000000000	4189.23046875000000000000	4162.56396484375000000000	4160.00000000000000000000	3410.00000000000000000000	10249.00000000000000000000	10224.00000000000000000000	0.00000000000000000000	0.00000000000000000000	0.00000000000000000000	2961.00000000000000000000	936.00000000000000000000	4.00000000000000000000	4.00000000000000000000	4.00000000000000000000	4.00000000000000000000	4.00000000000000000000	4.00000000000000000000	4.00000000000000000000	4.00000000000000000000	4.00000000000000000000	4.00000000000000000000	4.00000000000000000000	4.00000000000000000000	4.00000000000000000000	4.00000000000000000000	4.00000000000000000000	4.00000000000000000000
125.00000000000000000000	0.00000000000000000000	4176.41015625000000000000	4163.58984375000000000000	4181.02539062500000000000	4181.02539062500000000000	4176.92285156250000000000	4177.43603515625000000000	4174.87158203125000000000	4146.15380859375000000000	4140.00000000000000000000	4202.05126953125000000000	4127.69238281250000000000	4172.82031250000000000000	4145.64111328125000000000	4148.71777343750000000000	3119.00000000000000000000	10247.00000000000000000000	10224.00000000000000000000	0.00000000000000000000	0.00000000000000000000	0.00000000000000000000	2961.00000000000000000000	943.00000000000000000000	4.00000000000000000000	4.00000000000000000000	4.00000000000000000000	4.00000000000000000000	4.00000000000000000000	4.00000000000000000000	4.00000000000000000000	4.00000000000000000000	4.00000000000000000000	4.00000000000000000000	4.00000000000000000000	4.00000000000000000000	4.00000000000000000000	4.00000000000000000000	4.00000000000000000000	4.00000000000000000000
126.00000000000000000000	0.00000000000000000000	4182.05126953125000000000	4171.28173828125000000000	4163.58984375000000000000	4198.46142578125000000000	4176.92285156250000000000	4176.41015625000000000000	4165.64111328125000000000	4163.58984375000000000000	4150.25634765625000000000	4204.61523437500000000000	4166.15380859375000000000	4198.97412109375000000000	4181.02539062500000000000	4177.94873046875000000000	3449.00000000000000000000	10247.00000000000000000000	10224.00000000000000000000	0.00000000000000000000	0.00000000000000000000	0.00000000000000000000	2961.00000000000000000000	951.00000000000000000000	4.00000000000000000000	4.00000000000000000000	4.00000000000000000000	4.00000000000000000000	4.00000000000000000000	4.00000000000000000000	4.00000000000000000000	4.00000000000000000000	4.00000000000000000000	4.00000000000000000000	4.00000000000000000000	4.00000000000000000000	4.00000000000000000000	4.00000000000000000000	4.00000000000000000000	4.00000000000000000000
127.00000000000000000000	0.00000000000000000000	4163.58984375000000000000	4145.12792968750000000000	4169.23046875000000000000	4183.07666015625000000000	4140.00000000000000000000	4141.02539062500000000000	4131.28173828125000000000	4143.58984375000000000000	4122.05126953125000000000	4171.28173828125000000000	4143.58984375000000000000	4180.00000000000000000000	4158.46142578125000000000	4155.89746093750000000000	51.00000000000000000000	10247.00000000000000000000	10224.00000000000000000000	0.00000000000000000000	0.00000000000000000000	0.00000000000000000000	2961.00000000000000000000	958.00000000000000000000	4.00000000000000000000	4.00000000000000000000	4.00000000000000000000	4.00000000000000000000	4.00000000000000000000	4.00000000000000000000	4.00000000000000000000	4.00000000000000000000	4.00000000000000000000	4.00000000000000000000	4.00000000000000000000	4.00000000000000000000	4.00000000000000000000	4.00000000000000000000	4.00000000000000000000	4.00000000000000000000
0.00000000000000000000	0.00000000000000000000	4188.71777343750000000000	4182.05126953125000000000	4177.43603515625000000000	4202.05126953125000000000	4184.10253906250000000000	4181.53857421875000000000	4181.53857421875000000000	4189.74365234375000000000	4174.87158203125000000000	4211.28173828125000000000	4170.76904296875000000000	4206.15380859375000000000	4180.00000000000000000000	4175.89746093750000000000	936.00000000000000000000	10247.00000000000000000000	10224.00000000000000000000	0.00000000000000000000	0.00000000000000000000	0.00000000000000000000	2961.00000000000000000000	965.00000000000000000000	4.00000000000000000000	4.00000000000000000000	4.00000000000000000000	4.00000000000000000000	4.00000000000000000000	4.00000000000000000000	4.00000000000000000000	4.00000000000000000000	4.00000000000000000000	4.00000000000000000000	4.00000000000000000000	4.00000000000000000000	4.00000000000000000000	4.00000000000000000000	4.00000000000000000000	4.00000000000000000000
1.00000000000000000000	0.00000000000000000000	4201.02539062500000000000	4194.87158203125000000000	4184.61523437500000000000	4205.12792968750000000000	4207.69238281250000000000	4209.74365234375000000000	4208.71777343750000000000	4216.41015625000000000000	4209.23046875000000000000	4237.43603515625000000000	4177.94873046875000000000	4219.48730468750000000000	4181.53857421875000000000	4181.53857421875000000000	2591.00000000000000000000	10245.00000000000000000000	10225.00000000000000000000	0.00000000000000000000	0.00000000000000000000	0.00000000000000000000	2961.00000000000000000000	973.00000000000000000000	4.00000000000000000000	4.00000000000000000000	4.00000000000000000000	4.00000000000000000000	4.00000000000000000000	4.00000000000000000000	4.00000000000000000000	4.00000000000000000000	4.00000000000000000000	4.00000000000000000000	4.00000000000000000000	4.00000000000000000000	4.00000000000000000000	4.00000000000000000000	4.00000000000000000000	4.00000000000000000000
2.00000000000000000000	0.00000000000000000000	4178.97412109375000000000	4171.28173828125000000000	4188.71777343750000000000	4186.66650390625000000000	4178.97412109375000000000	4190.76904296875000000000	4183.07666015625000000000	4185.12792968750000000000	4172.82031250000000000000	4203.07666015625000000000	4138.46142578125000000000	4191.28173828125000000000	4142.05126953125000000000	4150.76904296875000000000	2672.00000000000000000000	10245.00000000000000000000	10225.00000000000000000000	0.00000000000000000000	0.00000000000000000000	0.00000000000000000000	2961.00000000000000000000	980.00000000000000000000	4.00000000000000000000	4.00000000000000000000	4.00000000000000000000	4.00000000000000000000	4.00000000000000000000	4.00000000000000000000	4.00000000000000000000	4.00000000000000000000	4.00000000000000000000	4.00000000000000000000	4.00000000000000000000	4.00000000000000000000	4.00000000000000000000	4.00000000000000000000	4.00000000000000000000	4.00000000000000000000
3.00000000000000000000	0.00000000000000000000	4193.84619140625000000000	4210.25634765625000000000	4168.20507812500000000000	4211.79492187500000000000	4212.30761718750000000000	4212.30761718750000000000	4201.02539062500000000000	4195.38427734375000000000	4185.12792968750000000000	4215.38427734375000000000	4163.07666015625000000000	4203.58984375000000000000	4177.43603515625000000000	4172.30761718750000000000	3397.00000000000000000000	10246.00000000000000000000	10225.00000000000000000000	0.00000000000000000000	0.00000000000000000000	0.00000000000000000000	2961.00000000000000000000	988.00000000000000000000	4.00000000000000000000	4.00000000000000000000	4.00000000000000000000	4.00000000000000000000	4.00000000000000000000	4.00000000000000000000	4.00000000000000000000	4.00000000000000000000	4.00000000000000000000	4.00000000000000000000	4.00000000000000000000	4.00000000000000000000	4.00000000000000000000	4.00000000000000000000	4.00000000000000000000	4.00000000000000000000
4.00000000000000000000	0.00000000000000000000	4176.41015625000000000000	4177.43603515625000000000	4173.84619140625000000000	4187.69238281250000000000	4180.51269531250000000000	4179.48730468750000000000	4173.84619140625000000000	4153.33300781250000000000	4145.12792968750000000000	4173.84619140625000000000	4136.41015625000000000000	4168.71777343750000000000	4157.43603515625000000000	4149.74365234375000000000	3423.00000000000000000000	10246.00000000000000000000	10225.00000000000000000000	0.00000000000000000000	0.00000000000000000000	0.00000000000000000000	2961.00000000000000000000	995.00000000000000000000	4.00000000000000000000	4.00000000000000000000	4.00000000000000000000	4.00000000000000000000	4.00000000000000000000	4.00000000000000000000	4.00000000000000000000	4.00000000000000000000	4.00000000000000000000	4.00000000000000000000	4.00000000000000000000	4.00000000000000000000	4.00000000000000000000	4.00000000000000000000	4.00000000000000000000	4.00000000000000000000
5.00000000000000000000	0.00000000000000000000	4166.66650390625000000000	4160.00000000000000000000	4172.82031250000000000000	4181.53857421875000000000	4169.74365234375000000000	4176.92285156250000000000	4170.25634765625000000000	4162.56396484375000000000	4149.23046875000000000000	4168.20507812500000000000	4150.76904296875000000000	4178.97412109375000000000	4160.51269531250000000000	4156.41015625000000000000	3190.00000000000000000000	10247.00000000000000000000	10225.00000000000000000000	0.00000000000000000000	0.00000000000000000000	0.00000000000000000000	2962.00000000000000000000	2.00000000000000000000	4.00000000000000000000	4.00000000000000000000	4.00000000000000000000	4.00000000000000000000	4.00000000000000000000	4.00000000000000000000	4.00000000000000000000	4.00000000000000000000	4.00000000000000000000	4.00000000000000000000	4.00000000000000000000	4.00000000000000000000	4.00000000000000000000	4.00000000000000000000	4.00000000000000000000	4.00000000000000000000
6.00000000000000000000	0.00000000000000000000	4164.61523437500000000000	4151.79492187500000000000	4168.71777343750000000000	4188.71777343750000000000	4162.05126953125000000000	4167.69238281250000000000	4165.64111328125000000000	4189.23046875000000000000	4173.84619140625000000000	4186.66650390625000000000	4177.43603515625000000000	4206.66650390625000000000	4171.79492187500000000000	4172.82031250000000000000	2948.00000000000000000000	10247.00000000000000000000	10225.00000000000000000000	0.00000000000000000000	0.00000000000000000000	0.00000000000000000000	2962.00000000000000000000	10.00000000000000000000	4.00000000000000000000	4.00000000000000000000	4.00000000000000000000	4.00000000000000000000	4.00000000000000000000	4.00000000000000000000	4.00000000000000000000	4.00000000000000000000	4.00000000000000000000	4.00000000000000000000	4.00000000000000000000	4.00000000000000000000	4.00000000000000000000	4.00000000000000000000	4.00000000000000000000	4.00000000000000000000
7.00000000000000000000	0.00000000000000000000	4152.82031250000000000000	4125.64111328125000000000	4182.56396484375000000000	4170.76904296875000000000	4132.82031250000000000000	4139.48730468750000000000	4148.71777343750000000000	4160.51269531250000000000	4144.61523437500000000000	4164.61523437500000000000	4148.20507812500000000000	4181.02539062500000000000	4144.61523437500000000000	4149.74365234375000000000	3285.00000000000000000000	10246.00000000000000000000	10226.00000000000000000000	0.00000000000000000000	0.00000000000000000000	0.00000000000000000000	2962.00000000000000000000	17.00000000000000000000	4.00000000000000000000	4.00000000000000000000	4.00000000000000000000	4.00000000000000000000	4.00000000000000000000	4.00000000000000000000	4.00000000000000000000	4.00000000000000000000	4.00000000000000000000	4.00000000000000000000	4.00000000000000000000	4.00000000000000000000	4.00000000000000000000	4.00000000000000000000	4.00000000000000000000	4.00000000000000000000
8.00000000000000000000	0.00000000000000000000	4181.02539062500000000000	4178.46142578125000000000	4174.35888671875000000000	4196.41015625000000000000	4194.87158203125000000000	4201.02539062500000000000	4200.00000000000000000000	4190.25634765625000000000	4177.43603515625000000000	4201.53857421875000000000	4172.82031250000000000000	4200.00000000000000000000	4177.94873046875000000000	4169.23046875000000000000	3382.00000000000000000000	10246.00000000000000000000	10226.00000000000000000000	0.00000000000000000000	0.00000000000000000000	0.00000000000000000000	2962.00000000000000000000	24.00000000000000000000	4.00000000000000000000	4.00000000000000000000	4.00000000000000000000	4.00000000000000000000	4.00000000000000000000	4.00000000000000000000	4.00000000000000000000	4.00000000000000000000	4.00000000000000000000	4.00000000000000000000	4.00000000000000000000	4.00000000000000000000	4.00000000000000000000	4.00000000000000000000	4.00000000000000000000	4.00000000000000000000
9.00000000000000000000	0.00000000000000000000	4178.97412109375000000000	4180.51269531250000000000	4181.53857421875000000000	4192.82031250000000000000	4202.56396484375000000000	4208.20507812500000000000	4203.58984375000000000000	4187.69238281250000000000	4180.00000000000000000000	4202.56396484375000000000	4155.38427734375000000000	4188.71777343750000000000	4160.00000000000000000000	4149.74365234375000000000	3021.00000000000000000000	10246.00000000000000000000	10223.00000000000000000000	0.00000000000000000000	0.00000000000000000000	0.00000000000000000000	2962.00000000000000000000	32.00000000000000000000	4.00000000000000000000	4.00000000000000000000	4.00000000000000000000	4.00000000000000000000	4.00000000000000000000	4.00000000000000000000	4.00000000000000000000	4.00000000000000000000	4.00000000000000000000	4.00000000000000000000	4.00000000000000000000	4.00000000000000000000	4.00000000000000000000	4.00000000000000000000	4.00000000000000000000	4.00000000000000000000
10.00000000000000000000	0.00000000000000000000	4196.41015625000000000000	4203.07666015625000000000	4184.10253906250000000000	4205.64111328125000000000	4213.84619140625000000000	4215.38427734375000000000	4211.28173828125000000000	4196.92285156250000000000	4193.33300781250000000000	4208.71777343750000000000	4174.35888671875000000000	4198.97412109375000000000	4185.64111328125000000000	4167.17919921875000000000	3590.00000000000000000000	10246.00000000000000000000	10223.00000000000000000000	0.00000000000000000000	0.00000000000000000000	0.00000000000000000000	2962.00000000000000000000	39.00000000000000000000	4.00000000000000000000	4.00000000000000000000	4.00000000000000000000	4.00000000000000000000	4.00000000000000000000	4.00000000000000000000	4.00000000000000000000	4.00000000000000000000	4.00000000000000000000	4.00000000000000000000	4.00000000000000000000	4.00000000000000000000	4.00000000000000000000	4.00000000000000000000	4.00000000000000000000	4.00000000000000000000
11.00000000000000000000	0.00000000000000000000	4216.41015625000000000000	4221.02539062500000000000	4173.33300781250000000000	4227.69238281250000000000	4226.15380859375000000000	4219.48730468750000000000	4209.23046875000000000000	4200.51269531250000000000	4196.41015625000000000000	4207.17919921875000000000	4206.66650390625000000000	4217.94873046875000000000	4225.64111328125000000000	4198.97412109375000000000	3200.00000000000000000000	10249.00000000000000000000	10225.00000000000000000000	0.00000000000000000000	0.00000000000000000000	0.00000000000000000000	2962.00000000000000000000	47.00000000000000000000	4.00000000000000000000	4.00000000000000000000	4.00000000000000000000	4.00000000000000000000	4.00000000000000000000	4.00000000000000000000	4.00000000000000000000	4.00000000000000000000	4.00000000000000000000	4.00000000000000000000	4.00000000000000000000	4.00000000000000000000	4.00000000000000000000	4.00000000000000000000	4.00000000000000000000	4.00000000000000000000
12.00000000000000000000	0.00000000000000000000	4188.20507812500000000000	4168.71777343750000000000	4181.02539062500000000000	4200.00000000000000000000	4181.02539062500000000000	4177.43603515625000000000	4170.25634765625000000000	4162.05126953125000000000	4149.74365234375000000000	4157.94873046875000000000	4168.71777343750000000000	4187.69238281250000000000	4181.53857421875000000000	4165.12792968750000000000	3538.00000000000000000000	10249.00000000000000000000	10225.00000000000000000000	0.00000000000000000000	0.00000000000000000000	0.00000000000000000000	2962.00000000000000000000	54.00000000000000000000	4.00000000000000000000	4.00000000000000000000	4.00000000000000000000	4.00000000000000000000	4.00000000000000000000	4.00000000000000000000	4.00000000000000000000	4.00000000000000000000	4.00000000000000000000	4.00000000000000000000	4.00000000000000000000	4.00000000000000000000	4.00000000000000000000	4.00000000000000000000	4.00000000000000000000	4.00000000000000000000
13.00000000000000000000	0.00000000000000000000	4192.82031250000000000000	4180.51269531250000000000	4174.87158203125000000000	4200.00000000000000000000	4201.02539062500000000000	4201.02539062500000000000	4193.33300781250000000000	4207.69238281250000000000	4194.35888671875000000000	4191.28173828125000000000	4193.33300781250000000000	4212.82031250000000000000	4191.79492187500000000000	4178.97412109375000000000	3213.00000000000000000000	10248.00000000000000000000	10225.00000000000000000000	0.00000000000000000000	0.00000000000000000000	0.00000000000000000000	2962.00000000000000000000	61.00000000000000000000	4.00000000000000000000	4.00000000000000000000	4.00000000000000000000	4.00000000000000000000	4.00000000000000000000	4.00000000000000000000	4.00000000000000000000	4.00000000000000000000	4.00000000000000000000	4.00000000000000000000	4.00000000000000000000	4.00000000000000000000	4.00000000000000000000	4.00000000000000000000	4.00000000000000000000	4.00000000000000000000
14.00000000000000000000	0.00000000000000000000	4177.94873046875000000000	4157.43603515625000000000	4181.02539062500000000000	4180.00000000000000000000	4181.53857421875000000000	4188.20507812500000000000	4187.69238281250000000000	4210.25634765625000000000	4203.58984375000000000000	4194.87158203125000000000	4185.64111328125000000000	4210.76904296875000000000	4172.82031250000000000000	4169.74365234375000000000	3590.00000000000000000000	10248.00000000000000000000	10225.00000000000000000000	0.00000000000000000000	0.00000000000000000000	0.00000000000000000000	2962.00000000000000000000	69.00000000000000000000	4.00000000000000000000	4.00000000000000000000	4.00000000000000000000	4.00000000000000000000	4.00000000000000000000	4.00000000000000000000	4.00000000000000000000	4.00000000000000000000	4.00000000000000000000	4.00000000000000000000	4.00000000000000000000	4.00000000000000000000	4.00000000000000000000	4.00000000000000000000	4.00000000000000000000	4.00000000000000000000
15.00000000000000000000	0.00000000000000000000	4177.43603515625000000000	4166.66650390625000000000	4184.61523437500000000000	4185.64111328125000000000	4190.76904296875000000000	4200.00000000000000000000	4202.56396484375000000000	4199.48730468750000000000	4195.89746093750000000000	4189.23046875000000000000	4187.17919921875000000000	4210.25634765625000000000	4177.94873046875000000000	4170.25634765625000000000	3200.00000000000000000000	10249.00000000000000000000	10226.00000000000000000000	0.00000000000000000000	0.00000000000000000000	0.00000000000000000000	2962.00000000000000000000	76.00000000000000000000	4.00000000000000000000	4.00000000000000000000	4.00000000000000000000	4.00000000000000000000	4.00000000000000000000	4.00000000000000000000	4.00000000000000000000	4.00000000000000000000	4.00000000000000000000	4.00000000000000000000	4.00000000000000000000	4.00000000000000000000	4.00000000000000000000	4.00000000000000000000	4.00000000000000000000	4.00000000000000000000
16.00000000000000000000	0.00000000000000000000	4189.74365234375000000000	4197.43603515625000000000	4172.30761718750000000000	4201.02539062500000000000	4214.87158203125000000000	4222.56396484375000000000	4214.87158203125000000000	4195.89746093750000000000	4194.35888671875000000000	4197.94873046875000000000	4187.17919921875000000000	4202.05126953125000000000	4190.76904296875000000000	4169.74365234375000000000	0.00000000000000000000	10249.00000000000000000000	10226.00000000000000000000	0.00000000000000000000	0.00000000000000000000	0.00000000000000000000	2962.00000000000000000000	84.00000000000000000000	4.00000000000000000000	4.00000000000000000000	4.00000000000000000000	4.00000000000000000000	4.00000000000000000000	4.00000000000000000000	4.00000000000000000000	4.00000000000000000000	4.00000000000000000000	4.00000000000000000000	4.00000000000000000000	4.00000000000000000000	4.00000000000000000000	4.00000000000000000000	4.00000000000000000000	4.00000000000000000000
17.00000000000000000000	0.00000000000000000000	4162.05126953125000000000	4150.76904296875000000000	4174.35888671875000000000	4162.05126953125000000000	4163.58984375000000000000	4176.41015625000000000000	4169.74365234375000000000	4143.58984375000000000000	4142.56396484375000000000	4152.82031250000000000000	4124.10253906250000000000	4145.64111328125000000000	4134.35888671875000000000	4120.51269531250000000000	0.00000000000000000000	10249.00000000000000000000	10226.00000000000000000000	0.00000000000000000000	0.00000000000000000000	0.00000000000000000000	2962.00000000000000000000	91.00000000000000000000	4.00000000000000000000	4.00000000000000000000	4.00000000000000000000	4.00000000000000000000	4.00000000000000000000	4.00000000000000000000	4.00000000000000000000	4.00000000000000000000	4.00000000000000000000	4.00000000000000000000	4.00000000000000000000	4.00000000000000000000	4.00000000000000000000	4.00000000000000000000	4.00000000000000000000	4.00000000000000000000
18.00000000000000000000	0.00000000000000000000	4172.82031250000000000000	4167.17919921875000000000	4164.61523437500000000000	4175.89746093750000000000	4176.41015625000000000000	4185.64111328125000000000	4178.97412109375000000000	4170.25634765625000000000	4167.69238281250000000000	4164.61523437500000000000	4162.56396484375000000000	4180.00000000000000000000	4168.20507812500000000000	4153.84619140625000000000	0.00000000000000000000	10249.00000000000000000000	10226.00000000000000000000	0.00000000000000000000	0.00000000000000000000	0.00000000000000000000	2962.00000000000000000000	98.00000000000000000000	4.00000000000000000000	4.00000000000000000000	4.00000000000000000000	4.00000000000000000000	4.00000000000000000000	4.00000000000000000000	4.00000000000000000000	4.00000000000000000000	4.00000000000000000000	4.00000000000000000000	4.00000000000000000000	4.00000000000000000000	4.00000000000000000000	4.00000000000000000000	4.00000000000000000000	4.00000000000000000000
19.00000000000000000000	0.00000000000000000000	4163.58984375000000000000	4148.20507812500000000000	4169.74365234375000000000	4172.82031250000000000000	4148.71777343750000000000	4153.84619140625000000000	4150.76904296875000000000	4163.58984375000000000000	4149.74365234375000000000	4144.61523437500000000000	4169.23046875000000000000	4184.61523437500000000000	4167.17919921875000000000	4157.43603515625000000000	0.00000000000000000000	10247.00000000000000000000	10227.00000000000000000000	0.00000000000000000000	0.00000000000000000000	0.00000000000000000000	2962.00000000000000000000	106.00000000000000000000	4.00000000000000000000	4.00000000000000000000	4.00000000000000000000	4.00000000000000000000	4.00000000000000000000	4.00000000000000000000	4.00000000000000000000	4.00000000000000000000	4.00000000000000000000	4.00000000000000000000	4.00000000000000000000	4.00000000000000000000	4.00000000000000000000	4.00000000000000000000	4.00000000000000000000	4.00000000000000000000
20.00000000000000000000	0.00000000000000000000	4147.17919921875000000000	4125.64111328125000000000	4173.33300781250000000000	4156.41015625000000000000	4127.69238281250000000000	4136.92285156250000000000	4139.48730468750000000000	4145.64111328125000000000	4128.71777343750000000000	4131.79492187500000000000	4137.43603515625000000000	4158.46142578125000000000	4136.92285156250000000000	4132.30761718750000000000	0.00000000000000000000	10247.00000000000000000000	10227.00000000000000000000	0.00000000000000000000	0.00000000000000000000	0.00000000000000000000	2962.00000000000000000000	113.00000000000000000000	4.00000000000000000000	4.00000000000000000000	4.00000000000000000000	4.00000000000000000000	4.00000000000000000000	4.00000000000000000000	4.00000000000000000000	4.00000000000000000000	4.00000000000000000000	4.00000000000000000000	4.00000000000000000000	4.00000000000000000000	4.00000000000000000000	4.00000000000000000000	4.00000000000000000000	4.00000000000000000000
21.00000000000000000000	0.00000000000000000000	4160.51269531250000000000	4151.79492187500000000000	4170.76904296875000000000	4166.66650390625000000000	4164.10253906250000000000	4177.94873046875000000000	4179.48730468750000000000	4182.56396484375000000000	4180.51269531250000000000	4178.46142578125000000000	4154.35888671875000000000	4181.53857421875000000000	4148.71777343750000000000	4146.66650390625000000000	0.00000000000000000000	10248.00000000000000000000	10227.00000000000000000000	0.00000000000000000000	0.00000000000000000000	0.00000000000000000000	2962.00000000000000000000	120.00000000000000000000	4.00000000000000000000	4.00000000000000000000	4.00000000000000000000	4.00000000000000000000	4.00000000000000000000	4.00000000000000000000	4.00000000000000000000	4.00000000000000000000	4.00000000000000000000	4.00000000000000000000	4.00000000000000000000	4.00000000000000000000	4.00000000000000000000	4.00000000000000000000	4.00000000000000000000	4.00000000000000000000
22.00000000000000000000	0.00000000000000000000	4155.38427734375000000000	4133.33300781250000000000	4189.74365234375000000000	4150.76904296875000000000	4143.07666015625000000000	4158.97412109375000000000	4162.05126953125000000000	4162.05126953125000000000	4161.53857421875000000000	4158.46142578125000000000	4135.89746093750000000000	4170.76904296875000000000	4121.53857421875000000000	4132.82031250000000000000	0.00000000000000000000	10248.00000000000000000000	10227.00000000000000000000	0.00000000000000000000	0.00000000000000000000	0.00000000000000000000	2962.00000000000000000000	128.00000000000000000000	4.00000000000000000000	4.00000000000000000000	4.00000000000000000000	4.00000000000000000000	4.00000000000000000000	4.00000000000000000000	4.00000000000000000000	4.00000000000000000000	4.00000000000000000000	4.00000000000000000000	4.00000000000000000000	4.00000000000000000000	4.00000000000000000000	4.00000000000000000000	4.00000000000000000000	4.00000000000000000000
23.00000000000000000000	0.00000000000000000000	4182.05126953125000000000	4173.33300781250000000000	4176.41015625000000000000	4176.92285156250000000000	4171.79492187500000000000	4173.84619140625000000000	4170.25634765625000000000	4161.02539062500000000000	4152.30761718750000000000	4154.35888671875000000000	4152.82031250000000000000	4180.00000000000000000000	4156.41015625000000000000	4156.92285156250000000000	0.00000000000000000000	10245.00000000000000000000	10227.00000000000000000000	0.00000000000000000000	0.00000000000000000000	0.00000000000000000000	2962.00000000000000000000	135.00000000000000000000	4.00000000000000000000	4.00000000000000000000	4.00000000000000000000	4.00000000000000000000	4.00000000000000000000	4.00000000000000000000	4.00000000000000000000	4.00000000000000000000	4.00000000000000000000	4.00000000000000000000	4.00000000000000000000	4.00000000000000000000	4.00000000000000000000	4.00000000000000000000	4.00000000000000000000	4.00000000000000000000
24.00000000000000000000	0.00000000000000000000	4178.97412109375000000000	4171.79492187500000000000	4165.64111328125000000000	4171.28173828125000000000	4168.20507812500000000000	4162.05126953125000000000	4160.00000000000000000000	4131.79492187500000000000	4123.58984375000000000000	4129.74365234375000000000	4129.23046875000000000000	4157.94873046875000000000	4150.25634765625000000000	4147.17919921875000000000	0.00000000000000000000	10245.00000000000000000000	10227.00000000000000000000	0.00000000000000000000	0.00000000000000000000	0.00000000000000000000	2962.00000000000000000000	143.00000000000000000000	4.00000000000000000000	4.00000000000000000000	4.00000000000000000000	4.00000000000000000000	4.00000000000000000000	4.00000000000000000000	4.00000000000000000000	4.00000000000000000000	4.00000000000000000000	4.00000000000000000000	4.00000000000000000000	4.00000000000000000000	4.00000000000000000000	4.00000000000000000000	4.00000000000000000000	4.00000000000000000000
25.00000000000000000000	0.00000000000000000000	4158.46142578125000000000	4137.43603515625000000000	4171.28173828125000000000	4146.66650390625000000000	4144.10253906250000000000	4147.69238281250000000000	4148.20507812500000000000	4121.02539062500000000000	4112.30761718750000000000	4112.30761718750000000000	4121.02539062500000000000	4142.56396484375000000000	4127.69238281250000000000	4130.76904296875000000000	0.00000000000000000000	10245.00000000000000000000	10227.00000000000000000000	0.00000000000000000000	0.00000000000000000000	0.00000000000000000000	2962.00000000000000000000	150.00000000000000000000	4.00000000000000000000	4.00000000000000000000	4.00000000000000000000	4.00000000000000000000	4.00000000000000000000	4.00000000000000000000	4.00000000000000000000	4.00000000000000000000	4.00000000000000000000	4.00000000000000000000	4.00000000000000000000	4.00000000000000000000	4.00000000000000000000	4.00000000000000000000	4.00000000000000000000	4.00000000000000000000
26.00000000000000000000	0.00000000000000000000	4169.23046875000000000000	4146.66650390625000000000	4165.64111328125000000000	4163.07666015625000000000	4156.92285156250000000000	4166.15380859375000000000	4164.61523437500000000000	4173.33300781250000000000	4161.53857421875000000000	4151.79492187500000000000	4183.58984375000000000000	4190.25634765625000000000	4169.23046875000000000000	4165.12792968750000000000	0.00000000000000000000	10245.00000000000000000000	10227.00000000000000000000	0.00000000000000000000	0.00000000000000000000	0.00000000000000000000	2962.00000000000000000000	157.00000000000000000000	4.00000000000000000000	4.00000000000000000000	4.00000000000000000000	4.00000000000000000000	4.00000000000000000000	4.00000000000000000000	4.00000000000000000000	4.00000000000000000000	4.00000000000000000000	4.00000000000000000000	4.00000000000000000000	4.00000000000000000000	4.00000000000000000000	4.00000000000000000000	4.00000000000000000000	4.00000000000000000000
27.00000000000000000000	0.00000000000000000000	4156.41015625000000000000	4126.15380859375000000000	4177.94873046875000000000	4149.74365234375000000000	4126.66650390625000000000	4135.38427734375000000000	4144.61523437500000000000	4160.51269531250000000000	4145.64111328125000000000	4140.00000000000000000000	4168.20507812500000000000	4187.17919921875000000000	4152.30761718750000000000	4154.35888671875000000000	0.00000000000000000000	10245.00000000000000000000	10226.00000000000000000000	0.00000000000000000000	0.00000000000000000000	0.00000000000000000000	2962.00000000000000000000	165.00000000000000000000	4.00000000000000000000	4.00000000000000000000	4.00000000000000000000	4.00000000000000000000	4.00000000000000000000	4.00000000000000000000	4.00000000000000000000	4.00000000000000000000	4.00000000000000000000	4.00000000000000000000	4.00000000000000000000	4.00000000000000000000	4.00000000000000000000	4.00000000000000000000	4.00000000000000000000	4.00000000000000000000
28.00000000000000000000	0.00000000000000000000	4173.33300781250000000000	4170.76904296875000000000	4175.38427734375000000000	4164.10253906250000000000	4168.71777343750000000000	4180.51269531250000000000	4181.53857421875000000000	4174.87158203125000000000	4167.69238281250000000000	4168.71777343750000000000	4173.84619140625000000000	4195.89746093750000000000	4164.61523437500000000000	4165.12792968750000000000	0.00000000000000000000	10245.00000000000000000000	10226.00000000000000000000	0.00000000000000000000	0.00000000000000000000	0.00000000000000000000	2962.00000000000000000000	172.00000000000000000000	4.00000000000000000000	4.00000000000000000000	4.00000000000000000000	4.00000000000000000000	4.00000000000000000000	4.00000000000000000000	4.00000000000000000000	4.00000000000000000000	4.00000000000000000000	4.00000000000000000000	4.00000000000000000000	4.00000000000000000000	4.00000000000000000000	4.00000000000000000000	4.00000000000000000000	4.00000000000000000000
29.00000000000000000000	0.00000000000000000000	4170.25634765625000000000	4168.20507812500000000000	4172.82031250000000000000	4157.43603515625000000000	4176.41015625000000000000	4194.35888671875000000000	4188.71777343750000000000	4171.28173828125000000000	4168.71777343750000000000	4177.94873046875000000000	4157.94873046875000000000	4177.94873046875000000000	4143.58984375000000000000	4143.58984375000000000000	0.00000000000000000000	10244.00000000000000000000	10226.00000000000000000000	0.00000000000000000000	0.00000000000000000000	0.00000000000000000000	2962.00000000000000000000	179.00000000000000000000	4.00000000000000000000	4.00000000000000000000	4.00000000000000000000	4.00000000000000000000	4.00000000000000000000	4.00000000000000000000	4.00000000000000000000	4.00000000000000000000	4.00000000000000000000	4.00000000000000000000	4.00000000000000000000	4.00000000000000000000	4.00000000000000000000	4.00000000000000000000	4.00000000000000000000	4.00000000000000000000
30.00000000000000000000	0.00000000000000000000	4152.30761718750000000000	4133.84619140625000000000	4175.89746093750000000000	4142.05126953125000000000	4139.48730468750000000000	4153.84619140625000000000	4157.43603515625000000000	4141.02539062500000000000	4132.82031250000000000000	4143.07666015625000000000	4130.76904296875000000000	4153.84619140625000000000	4118.97412109375000000000	4119.48730468750000000000	0.00000000000000000000	10244.00000000000000000000	10226.00000000000000000000	0.00000000000000000000	0.00000000000000000000	0.00000000000000000000	2962.00000000000000000000	187.00000000000000000000	4.00000000000000000000	4.00000000000000000000	4.00000000000000000000	4.00000000000000000000	4.00000000000000000000	4.00000000000000000000	4.00000000000000000000	4.00000000000000000000	4.00000000000000000000	4.00000000000000000000	4.00000000000000000000	4.00000000000000000000	4.00000000000000000000	4.00000000000000000000	4.00000000000000000000	4.00000000000000000000
31.00000000000000000000	0.00000000000000000000	4187.69238281250000000000	4186.66650390625000000000	4164.61523437500000000000	4182.05126953125000000000	4178.97412109375000000000	4179.48730468750000000000	4173.33300781250000000000	4166.66650390625000000000	4155.89746093750000000000	4158.97412109375000000000	4181.53857421875000000000	4193.84619140625000000000	4185.12792968750000000000	4174.87158203125000000000	0.00000000000000000000	10244.00000000000000000000	10225.00000000000000000000	0.00000000000000000000	0.00000000000000000000	0.00000000000000000000	2962.00000000000000000000	195.00000000000000000000	4.00000000000000000000	4.00000000000000000000	4.00000000000000000000	4.00000000000000000000	4.00000000000000000000	4.00000000000000000000	4.00000000000000000000	4.00000000000000000000	4.00000000000000000000	4.00000000000000000000	4.00000000000000000000	4.00000000000000000000	4.00000000000000000000	4.00000000000000000000	4.00000000000000000000	4.00000000000000000000
32.00000000000000000000	0.00000000000000000000	4196.41015625000000000000	4184.10253906250000000000	4177.43603515625000000000	4181.53857421875000000000	4176.41015625000000000000	4175.89746093750000000000	4161.53857421875000000000	4156.41015625000000000000	4145.12792968750000000000	4147.69238281250000000000	4180.51269531250000000000	4191.28173828125000000000	4186.66650390625000000000	4177.94873046875000000000	0.00000000000000000000	10244.00000000000000000000	10225.00000000000000000000	0.00000000000000000000	0.00000000000000000000	0.00000000000000000000	2962.00000000000000000000	204.00000000000000000000	4.00000000000000000000	4.00000000000000000000	4.00000000000000000000	4.00000000000000000000	4.00000000000000000000	4.00000000000000000000	4.00000000000000000000	4.00000000000000000000	4.00000000000000000000	4.00000000000000000000	4.00000000000000000000	4.00000000000000000000	4.00000000000000000000	4.00000000000000000000	4.00000000000000000000	4.00000000000000000000
33.00000000000000000000	0.00000000000000000000	4198.97412109375000000000	4187.17919921875000000000	4175.89746093750000000000	4181.53857421875000000000	4186.66650390625000000000	4190.76904296875000000000	4184.10253906250000000000	4187.69238281250000000000	4180.00000000000000000000	4180.51269531250000000000	4200.00000000000000000000	4207.69238281250000000000	4196.41015625000000000000	4183.07666015625000000000	0.00000000000000000000	10244.00000000000000000000	10226.00000000000000000000	0.00000000000000000000	0.00000000000000000000	0.00000000000000000000	2962.00000000000000000000	212.00000000000000000000	4.00000000000000000000	4.00000000000000000000	4.00000000000000000000	4.00000000000000000000	4.00000000000000000000	4.00000000000000000000	4.00000000000000000000	4.00000000000000000000	4.00000000000000000000	4.00000000000000000000	4.00000000000000000000	4.00000000000000000000	4.00000000000000000000	4.00000000000000000000	4.00000000000000000000	4.00000000000000000000
34.00000000000000000000	0.00000000000000000000	4190.76904296875000000000	4181.02539062500000000000	4176.41015625000000000000	4174.87158203125000000000	4177.43603515625000000000	4188.71777343750000000000	4193.84619140625000000000	4210.25634765625000000000	4205.64111328125000000000	4203.58984375000000000000	4207.69238281250000000000	4218.46142578125000000000	4197.43603515625000000000	4187.17919921875000000000	0.00000000000000000000	10244.00000000000000000000	10226.00000000000000000000	0.00000000000000000000	0.00000000000000000000	0.00000000000000000000	2962.00000000000000000000	220.00000000000000000000	4.00000000000000000000	4.00000000000000000000	4.00000000000000000000	4.00000000000000000000	4.00000000000000000000	4.00000000000000000000	4.00000000000000000000	4.00000000000000000000	4.00000000000000000000	4.00000000000000000000	4.00000000000000000000	4.00000000000000000000	4.00000000000000000000	4.00000000000000000000	4.00000000000000000000	4.00000000000000000000
35.00000000000000000000	0.00000000000000000000	4173.33300781250000000000	4150.76904296875000000000	4186.15380859375000000000	4150.76904296875000000000	4150.76904296875000000000	4172.82031250000000000000	4179.48730468750000000000	4181.53857421875000000000	4174.35888671875000000000	4176.92285156250000000000	4173.84619140625000000000	4193.84619140625000000000	4158.97412109375000000000	4164.61523437500000000000	0.00000000000000000000	10246.00000000000000000000	10224.00000000000000000000	0.00000000000000000000	0.00000000000000000000	0.00000000000000000000	2962.00000000000000000000	229.00000000000000000000	4.00000000000000000000	4.00000000000000000000	4.00000000000000000000	4.00000000000000000000	4.00000000000000000000	4.00000000000000000000	4.00000000000000000000	4.00000000000000000000	4.00000000000000000000	4.00000000000000000000	4.00000000000000000000	4.00000000000000000000	4.00000000000000000000	4.00000000000000000000	4.00000000000000000000	4.00000000000000000000
36.00000000000000000000	0.00000000000000000000	4176.92285156250000000000	4168.20507812500000000000	4163.07666015625000000000	4158.97412109375000000000	4176.92285156250000000000	4194.35888671875000000000	4188.71777343750000000000	4178.46142578125000000000	4172.82031250000000000000	4183.58984375000000000000	4175.89746093750000000000	4188.20507812500000000000	4160.51269531250000000000	4162.05126953125000000000	0.00000000000000000000	10246.00000000000000000000	10224.00000000000000000000	0.00000000000000000000	0.00000000000000000000	0.00000000000000000000	2962.00000000000000000000	237.00000000000000000000	4.00000000000000000000	4.00000000000000000000	4.00000000000000000000	4.00000000000000000000	4.00000000000000000000	4.00000000000000000000	4.00000000000000000000	4.00000000000000000000	4.00000000000000000000	4.00000000000000000000	4.00000000000000000000	4.00000000000000000000	4.00000000000000000000	4.00000000000000000000	4.00000000000000000000	4.00000000000000000000
37.00000000000000000000	0.00000000000000000000	4163.58984375000000000000	4155.89746093750000000000	4167.17919921875000000000	4153.33300781250000000000	4160.51269531250000000000	4172.30761718750000000000	4164.61523437500000000000	4140.00000000000000000000	4138.97412109375000000000	4154.87158203125000000000	4142.05126953125000000000	4148.71777343750000000000	4133.33300781250000000000	4133.33300781250000000000	0.00000000000000000000	10247.00000000000000000000	10226.00000000000000000000	0.00000000000000000000	0.00000000000000000000	0.00000000000000000000	2962.00000000000000000000	245.00000000000000000000	4.00000000000000000000	4.00000000000000000000	4.00000000000000000000	4.00000000000000000000	4.00000000000000000000	4.00000000000000000000	4.00000000000000000000	4.00000000000000000000	4.00000000000000000000	4.00000000000000000000	4.00000000000000000000	4.00000000000000000000	4.00000000000000000000	4.00000000000000000000	4.00000000000000000000	4.00000000000000000000
38.00000000000000000000	0.00000000000000000000	4190.76904296875000000000	4188.71777343750000000000	4178.97412109375000000000	4184.10253906250000000000	4192.82031250000000000000	4202.56396484375000000000	4194.87158203125000000000	4167.17919921875000000000	4167.17919921875000000000	4177.43603515625000000000	4186.15380859375000000000	4182.56396484375000000000	4177.43603515625000000000	4172.82031250000000000000	0.00000000000000000000	10247.00000000000000000000	10226.00000000000000000000	0.00000000000000000000	0.00000000000000000000	0.00000000000000000000	2962.00000000000000000000	254.00000000000000000000	4.00000000000000000000	4.00000000000000000000	4.00000000000000000000	4.00000000000000000000	4.00000000000000000000	4.00000000000000000000	4.00000000000000000000	4.00000000000000000000	4.00000000000000000000	4.00000000000000000000	4.00000000000000000000	4.00000000000000000000	4.00000000000000000000	4.00000000000000000000	4.00000000000000000000	4.00000000000000000000
39.00000000000000000000	0.00000000000000000000	4197.43603515625000000000	4180.51269531250000000000	4173.84619140625000000000	4191.28173828125000000000	4185.12792968750000000000	4192.82031250000000000000	4187.69238281250000000000	4189.74365234375000000000	4180.51269531250000000000	4185.64111328125000000000	4222.56396484375000000000	4215.38427734375000000000	4206.66650390625000000000	4200.00000000000000000000	0.00000000000000000000	10247.00000000000000000000	10226.00000000000000000000	0.00000000000000000000	0.00000000000000000000	0.00000000000000000000	2962.00000000000000000000	262.00000000000000000000	4.00000000000000000000	4.00000000000000000000	4.00000000000000000000	4.00000000000000000000	4.00000000000000000000	4.00000000000000000000	4.00000000000000000000	4.00000000000000000000	4.00000000000000000000	4.00000000000000000000	4.00000000000000000000	4.00000000000000000000	4.00000000000000000000	4.00000000000000000000	4.00000000000000000000	4.00000000000000000000
40.00000000000000000000	0.00000000000000000000	4159.48730468750000000000	4125.12792968750000000000	4174.35888671875000000000	4152.30761718750000000000	4118.46142578125000000000	4129.74365234375000000000	4135.89746093750000000000	4149.23046875000000000000	4133.33300781250000000000	4136.92285156250000000000	4168.71777343750000000000	4171.28173828125000000000	4152.30761718750000000000	4154.35888671875000000000	0.00000000000000000000	10247.00000000000000000000	10226.00000000000000000000	0.00000000000000000000	0.00000000000000000000	0.00000000000000000000	2962.00000000000000000000	271.00000000000000000000	4.00000000000000000000	4.00000000000000000000	4.00000000000000000000	4.00000000000000000000	4.00000000000000000000	4.00000000000000000000	4.00000000000000000000	4.00000000000000000000	4.00000000000000000000	4.00000000000000000000	4.00000000000000000000	4.00000000000000000000	4.00000000000000000000	4.00000000000000000000	4.00000000000000000000	4.00000000000000000000
41.00000000000000000000	0.00000000000000000000	4163.07666015625000000000	4150.25634765625000000000	4164.10253906250000000000	4159.48730468750000000000	4149.23046875000000000000	4165.12792968750000000000	4169.23046875000000000000	4172.82031250000000000000	4169.74365234375000000000	4171.28173828125000000000	4171.79492187500000000000	4176.41015625000000000000	4148.71777343750000000000	4155.89746093750000000000	0.00000000000000000000	10247.00000000000000000000	10226.00000000000000000000	0.00000000000000000000	0.00000000000000000000	0.00000000000000000000	2962.00000000000000000000	279.00000000000000000000	4.00000000000000000000	4.00000000000000000000	4.00000000000000000000	4.00000000000000000000	4.00000000000000000000	4.00000000000000000000	4.00000000000000000000	4.00000000000000000000	4.00000000000000000000	4.00000000000000000000	4.00000000000000000000	4.00000000000000000000	4.00000000000000000000	4.00000000000000000000	4.00000000000000000000	4.00000000000000000000
42.00000000000000000000	0.00000000000000000000	4147.17919921875000000000	4125.12792968750000000000	4173.33300781250000000000	4138.46142578125000000000	4134.35888671875000000000	4157.43603515625000000000	4160.00000000000000000000	4155.89746093750000000000	4157.94873046875000000000	4167.17919921875000000000	4143.07666015625000000000	4159.48730468750000000000	4111.79492187500000000000	4126.66650390625000000000	0.00000000000000000000	10247.00000000000000000000	10226.00000000000000000000	0.00000000000000000000	0.00000000000000000000	0.00000000000000000000	2962.00000000000000000000	287.00000000000000000000	4.00000000000000000000	4.00000000000000000000	4.00000000000000000000	4.00000000000000000000	4.00000000000000000000	4.00000000000000000000	4.00000000000000000000	4.00000000000000000000	4.00000000000000000000	4.00000000000000000000	4.00000000000000000000	4.00000000000000000000	4.00000000000000000000	4.00000000000000000000	4.00000000000000000000	4.00000000000000000000
43.00000000000000000000	0.00000000000000000000	4156.92285156250000000000	4146.66650390625000000000	4171.28173828125000000000	4145.64111328125000000000	4142.05126953125000000000	4154.87158203125000000000	4153.33300781250000000000	4146.66650390625000000000	4144.10253906250000000000	4157.94873046875000000000	4146.15380859375000000000	4157.43603515625000000000	4128.20507812500000000000	4129.74365234375000000000	0.00000000000000000000	10246.00000000000000000000	10226.00000000000000000000	0.00000000000000000000	0.00000000000000000000	0.00000000000000000000	2962.00000000000000000000	296.00000000000000000000	4.00000000000000000000	4.00000000000000000000	4.00000000000000000000	4.00000000000000000000	4.00000000000000000000	4.00000000000000000000	4.00000000000000000000	4.00000000000000000000	4.00000000000000000000	4.00000000000000000000	4.00000000000000000000	4.00000000000000000000	4.00000000000000000000	4.00000000000000000000	4.00000000000000000000	4.00000000000000000000
44.00000000000000000000	0.00000000000000000000	4177.94873046875000000000	4183.58984375000000000000	4159.48730468750000000000	4168.71777343750000000000	4168.20507812500000000000	4167.69238281250000000000	4158.46142578125000000000	4143.58984375000000000000	4145.64111328125000000000	4162.05126953125000000000	4161.02539062500000000000	4157.94873046875000000000	4161.53857421875000000000	4150.76904296875000000000	0.00000000000000000000	10246.00000000000000000000	10226.00000000000000000000	0.00000000000000000000	0.00000000000000000000	0.00000000000000000000	2962.00000000000000000000	304.00000000000000000000	4.00000000000000000000	4.00000000000000000000	4.00000000000000000000	4.00000000000000000000	4.00000000000000000000	4.00000000000000000000	4.00000000000000000000	4.00000000000000000000	4.00000000000000000000	4.00000000000000000000	4.00000000000000000000	4.00000000000000000000	4.00000000000000000000	4.00000000000000000000	4.00000000000000000000	4.00000000000000000000
45.00000000000000000000	0.00000000000000000000	4150.76904296875000000000	4132.30761718750000000000	4165.64111328125000000000	4141.53857421875000000000	4133.33300781250000000000	4142.56396484375000000000	4135.89746093750000000000	4106.66650390625000000000	4106.15380859375000000000	4125.12792968750000000000	4121.53857421875000000000	4121.53857421875000000000	4121.02539062500000000000	4118.97412109375000000000	0.00000000000000000000	10247.00000000000000000000	10226.00000000000000000000	0.00000000000000000000	0.00000000000000000000	0.00000000000000000000	2962.00000000000000000000	312.00000000000000000000	4.00000000000000000000	4.00000000000000000000	4.00000000000000000000	4.00000000000000000000	4.00000000000000000000	4.00000000000000000000	4.00000000000000000000	4.00000000000000000000	4.00000000000000000000	4.00000000000000000000	4.00000000000000000000	4.00000000000000000000	4.00000000000000000000	4.00000000000000000000	4.00000000000000000000	4.00000000000000000000
46.00000000000000000000	0.00000000000000000000	4153.84619140625000000000	4140.00000000000000000000	4156.92285156250000000000	4153.84619140625000000000	4153.33300781250000000000	4166.66650390625000000000	4159.48730468750000000000	4155.89746093750000000000	4147.17919921875000000000	4157.43603515625000000000	4165.64111328125000000000	4162.05126953125000000000	4150.76904296875000000000	4144.61523437500000000000	0.00000000000000000000	10247.00000000000000000000	10226.00000000000000000000	0.00000000000000000000	0.00000000000000000000	0.00000000000000000000	2962.00000000000000000000	321.00000000000000000000	4.00000000000000000000	4.00000000000000000000	4.00000000000000000000	4.00000000000000000000	4.00000000000000000000	4.00000000000000000000	4.00000000000000000000	4.00000000000000000000	4.00000000000000000000	4.00000000000000000000	4.00000000000000000000	4.00000000000000000000	4.00000000000000000000	4.00000000000000000000	4.00000000000000000000	4.00000000000000000000
47.00000000000000000000	0.00000000000000000000	4143.07666015625000000000	4120.51269531250000000000	4165.64111328125000000000	4146.15380859375000000000	4127.69238281250000000000	4137.94873046875000000000	4137.94873046875000000000	4160.51269531250000000000	4150.25634765625000000000	4159.48730468750000000000	4171.28173828125000000000	4166.66650390625000000000	4144.61523437500000000000	4143.07666015625000000000	0.00000000000000000000	10247.00000000000000000000	10226.00000000000000000000	0.00000000000000000000	0.00000000000000000000	0.00000000000000000000	2962.00000000000000000000	329.00000000000000000000	4.00000000000000000000	4.00000000000000000000	4.00000000000000000000	4.00000000000000000000	4.00000000000000000000	4.00000000000000000000	4.00000000000000000000	4.00000000000000000000	4.00000000000000000000	4.00000000000000000000	4.00000000000000000000	4.00000000000000000000	4.00000000000000000000	4.00000000000000000000	4.00000000000000000000	4.00000000000000000000
48.00000000000000000000	0.00000000000000000000	4138.97412109375000000000	4113.84619140625000000000	4170.76904296875000000000	4141.02539062500000000000	4122.05126953125000000000	4136.41015625000000000000	4141.02539062500000000000	4141.53857421875000000000	4137.94873046875000000000	4158.46142578125000000000	4157.94873046875000000000	4150.25634765625000000000	4132.82031250000000000000	4134.35888671875000000000	0.00000000000000000000	10247.00000000000000000000	10226.00000000000000000000	0.00000000000000000000	0.00000000000000000000	0.00000000000000000000	2962.00000000000000000000	338.00000000000000000000	4.00000000000000000000	4.00000000000000000000	4.00000000000000000000	4.00000000000000000000	4.00000000000000000000	4.00000000000000000000	4.00000000000000000000	4.00000000000000000000	4.00000000000000000000	4.00000000000000000000	4.00000000000000000000	4.00000000000000000000	4.00000000000000000000	4.00000000000000000000	4.00000000000000000000	4.00000000000000000000
49.00000000000000000000	0.00000000000000000000	4155.38427734375000000000	4148.71777343750000000000	4165.12792968750000000000	4154.35888671875000000000	4163.07666015625000000000	4182.56396484375000000000	4181.53857421875000000000	4156.41015625000000000000	4158.97412109375000000000	4189.74365234375000000000	4167.69238281250000000000	4162.56396484375000000000	4148.20507812500000000000	4144.10253906250000000000	0.00000000000000000000	10247.00000000000000000000	10225.00000000000000000000	0.00000000000000000000	0.00000000000000000000	0.00000000000000000000	2962.00000000000000000000	346.00000000000000000000	4.00000000000000000000	4.00000000000000000000	4.00000000000000000000	4.00000000000000000000	4.00000000000000000000	4.00000000000000000000	4.00000000000000000000	4.00000000000000000000	4.00000000000000000000	4.00000000000000000000	4.00000000000000000000	4.00000000000000000000	4.00000000000000000000	4.00000000000000000000	4.00000000000000000000	4.00000000000000000000
50.00000000000000000000	0.00000000000000000000	4149.74365234375000000000	4136.41015625000000000000	4178.97412109375000000000	4137.43603515625000000000	4138.97412109375000000000	4161.53857421875000000000	4162.56396484375000000000	4135.38427734375000000000	4136.41015625000000000000	4168.71777343750000000000	4137.94873046875000000000	4141.53857421875000000000	4120.00000000000000000000	4121.02539062500000000000	0.00000000000000000000	10247.00000000000000000000	10225.00000000000000000000	0.00000000000000000000	0.00000000000000000000	0.00000000000000000000	2962.00000000000000000000	354.00000000000000000000	4.00000000000000000000	4.00000000000000000000	4.00000000000000000000	4.00000000000000000000	4.00000000000000000000	4.00000000000000000000	4.00000000000000000000	4.00000000000000000000	4.00000000000000000000	4.00000000000000000000	4.00000000000000000000	4.00000000000000000000	4.00000000000000000000	4.00000000000000000000	4.00000000000000000000	4.00000000000000000000
51.00000000000000000000	0.00000000000000000000	4170.76904296875000000000	4163.07666015625000000000	4166.66650390625000000000	4164.61523437500000000000	4152.30761718750000000000	4161.53857421875000000000	4157.43603515625000000000	4152.30761718750000000000	4152.30761718750000000000	4178.97412109375000000000	4175.89746093750000000000	4163.58984375000000000000	4163.07666015625000000000	4155.89746093750000000000	0.00000000000000000000	10245.00000000000000000000	10224.00000000000000000000	0.00000000000000000000	0.00000000000000000000	0.00000000000000000000	2962.00000000000000000000	363.00000000000000000000	4.00000000000000000000	4.00000000000000000000	4.00000000000000000000	4.00000000000000000000	4.00000000000000000000	4.00000000000000000000	4.00000000000000000000	4.00000000000000000000	4.00000000000000000000	4.00000000000000000000	4.00000000000000000000	4.00000000000000000000	4.00000000000000000000	4.00000000000000000000	4.00000000000000000000	4.00000000000000000000
52.00000000000000000000	0.00000000000000000000	4159.48730468750000000000	4141.53857421875000000000	4160.00000000000000000000	4158.97412109375000000000	4125.64111328125000000000	4126.66650390625000000000	4122.56396484375000000000	4121.53857421875000000000	4119.48730468750000000000	4150.76904296875000000000	4166.66650390625000000000	4152.82031250000000000000	4156.92285156250000000000	4152.82031250000000000000	0.00000000000000000000	10245.00000000000000000000	10224.00000000000000000000	0.00000000000000000000	0.00000000000000000000	0.00000000000000000000	2962.00000000000000000000	371.00000000000000000000	4.00000000000000000000	4.00000000000000000000	4.00000000000000000000	4.00000000000000000000	4.00000000000000000000	4.00000000000000000000	4.00000000000000000000	4.00000000000000000000	4.00000000000000000000	4.00000000000000000000	4.00000000000000000000	4.00000000000000000000	4.00000000000000000000	4.00000000000000000000	4.00000000000000000000	4.00000000000000000000
53.00000000000000000000	0.00000000000000000000	4148.71777343750000000000	4129.23046875000000000000	4166.66650390625000000000	4145.12792968750000000000	4115.89746093750000000000	4126.66650390625000000000	4130.25634765625000000000	4117.94873046875000000000	4115.38427734375000000000	4145.64111328125000000000	4147.69238281250000000000	4147.69238281250000000000	4130.76904296875000000000	4137.43603515625000000000	0.00000000000000000000	10245.00000000000000000000	10220.00000000000000000000	0.00000000000000000000	0.00000000000000000000	0.00000000000000000000	2962.00000000000000000000	379.00000000000000000000	4.00000000000000000000	4.00000000000000000000	4.00000000000000000000	4.00000000000000000000	4.00000000000000000000	4.00000000000000000000	4.00000000000000000000	4.00000000000000000000	4.00000000000000000000	4.00000000000000000000	4.00000000000000000000	4.00000000000000000000	4.00000000000000000000	4.00000000000000000000	4.00000000000000000000	4.00000000000000000000
54.00000000000000000000	0.00000000000000000000	4165.12792968750000000000	4158.46142578125000000000	4168.20507812500000000000	4164.61523437500000000000	4153.33300781250000000000	4168.71777343750000000000	4174.87158203125000000000	4179.48730468750000000000	4181.02539062500000000000	4200.51269531250000000000	4181.02539062500000000000	4183.58984375000000000000	4153.84619140625000000000	4162.05126953125000000000	0.00000000000000000000	10245.00000000000000000000	10220.00000000000000000000	0.00000000000000000000	0.00000000000000000000	0.00000000000000000000	2962.00000000000000000000	388.00000000000000000000	4.00000000000000000000	4.00000000000000000000	4.00000000000000000000	4.00000000000000000000	4.00000000000000000000	4.00000000000000000000	4.00000000000000000000	4.00000000000000000000	4.00000000000000000000	4.00000000000000000000	4.00000000000000000000	4.00000000000000000000	4.00000000000000000000	4.00000000000000000000	4.00000000000000000000	4.00000000000000000000
55.00000000000000000000	0.00000000000000000000	4138.46142578125000000000	4116.92285156250000000000	4179.48730468750000000000	4136.41015625000000000000	4124.10253906250000000000	4139.48730468750000000000	4146.66650390625000000000	4154.35888671875000000000	4151.28173828125000000000	4173.84619140625000000000	4149.23046875000000000000	4154.87158203125000000000	4117.94873046875000000000	4131.28173828125000000000	0.00000000000000000000	10246.00000000000000000000	10221.00000000000000000000	0.00000000000000000000	0.00000000000000000000	0.00000000000000000000	2962.00000000000000000000	396.00000000000000000000	4.00000000000000000000	4.00000000000000000000	4.00000000000000000000	4.00000000000000000000	4.00000000000000000000	4.00000000000000000000	4.00000000000000000000	4.00000000000000000000	4.00000000000000000000	4.00000000000000000000	4.00000000000000000000	4.00000000000000000000	4.00000000000000000000	4.00000000000000000000	4.00000000000000000000	4.00000000000000000000
56.00000000000000000000	0.00000000000000000000	4147.17919921875000000000	4148.71777343750000000000	4166.15380859375000000000	4143.58984375000000000000	4156.41015625000000000000	4170.76904296875000000000	4166.15380859375000000000	4150.76904296875000000000	4145.64111328125000000000	4175.38427734375000000000	4154.35888671875000000000	4153.84619140625000000000	4132.82031250000000000000	4133.33300781250000000000	0.00000000000000000000	10246.00000000000000000000	10221.00000000000000000000	0.00000000000000000000	0.00000000000000000000	0.00000000000000000000	2962.00000000000000000000	405.00000000000000000000	4.00000000000000000000	4.00000000000000000000	4.00000000000000000000	4.00000000000000000000	4.00000000000000000000	4.00000000000000000000	4.00000000000000000000	4.00000000000000000000	4.00000000000000000000	4.00000000000000000000	4.00000000000000000000	4.00000000000000000000	4.00000000000000000000	4.00000000000000000000	4.00000000000000000000	4.00000000000000000000
57.00000000000000000000	0.00000000000000000000	4153.33300781250000000000	4170.25634765625000000000	4165.64111328125000000000	4151.79492187500000000000	4169.74365234375000000000	4184.61523437500000000000	4178.97412109375000000000	4143.58984375000000000000	4142.56396484375000000000	4179.48730468750000000000	4145.12792968750000000000	4140.51269531250000000000	4131.79492187500000000000	4126.15380859375000000000	0.00000000000000000000	10246.00000000000000000000	10227.00000000000000000000	0.00000000000000000000	0.00000000000000000000	0.00000000000000000000	2962.00000000000000000000	413.00000000000000000000	4.00000000000000000000	4.00000000000000000000	4.00000000000000000000	4.00000000000000000000	4.00000000000000000000	4.00000000000000000000	4.00000000000000000000	4.00000000000000000000	4.00000000000000000000	4.00000000000000000000	4.00000000000000000000	4.00000000000000000000	4.00000000000000000000	4.00000000000000000000	4.00000000000000000000	4.00000000000000000000
58.00000000000000000000	0.00000000000000000000	4148.71777343750000000000	4156.92285156250000000000	4176.41015625000000000000	4154.87158203125000000000	4158.97412109375000000000	4171.79492187500000000000	4175.38427734375000000000	4144.10253906250000000000	4142.05126953125000000000	4172.30761718750000000000	4151.79492187500000000000	4142.05126953125000000000	4133.33300781250000000000	4130.25634765625000000000	0.00000000000000000000	10246.00000000000000000000	10227.00000000000000000000	0.00000000000000000000	0.00000000000000000000	0.00000000000000000000	2962.00000000000000000000	421.00000000000000000000	4.00000000000000000000	4.00000000000000000000	4.00000000000000000000	4.00000000000000000000	4.00000000000000000000	4.00000000000000000000	4.00000000000000000000	4.00000000000000000000	4.00000000000000000000	4.00000000000000000000	4.00000000000000000000	4.00000000000000000000	4.00000000000000000000	4.00000000000000000000	4.00000000000000000000	4.00000000000000000000
59.00000000000000000000	0.00000000000000000000	4173.33300781250000000000	4176.92285156250000000000	4164.61523437500000000000	4181.02539062500000000000	4181.02539062500000000000	4186.15380859375000000000	4183.58984375000000000000	4185.64111328125000000000	4178.46142578125000000000	4197.43603515625000000000	4213.84619140625000000000	4197.94873046875000000000	4188.71777343750000000000	4183.58984375000000000000	0.00000000000000000000	10246.00000000000000000000	10229.00000000000000000000	0.00000000000000000000	0.00000000000000000000	0.00000000000000000000	2962.00000000000000000000	430.00000000000000000000	4.00000000000000000000	4.00000000000000000000	4.00000000000000000000	4.00000000000000000000	4.00000000000000000000	4.00000000000000000000	4.00000000000000000000	4.00000000000000000000	4.00000000000000000000	4.00000000000000000000	4.00000000000000000000	4.00000000000000000000	4.00000000000000000000	4.00000000000000000000	4.00000000000000000000	4.00000000000000000000
60.00000000000000000000	0.00000000000000000000	4164.61523437500000000000	4148.71777343750000000000	4172.30761718750000000000	4167.17919921875000000000	4150.25634765625000000000	4161.02539062500000000000	4153.84619140625000000000	4164.10253906250000000000	4152.82031250000000000000	4177.43603515625000000000	4188.71777343750000000000	4183.07666015625000000000	4168.20507812500000000000	4170.25634765625000000000	0.00000000000000000000	10246.00000000000000000000	10229.00000000000000000000	0.00000000000000000000	0.00000000000000000000	0.00000000000000000000	2962.00000000000000000000	438.00000000000000000000	4.00000000000000000000	4.00000000000000000000	4.00000000000000000000	4.00000000000000000000	4.00000000000000000000	4.00000000000000000000	4.00000000000000000000	4.00000000000000000000	4.00000000000000000000	4.00000000000000000000	4.00000000000000000000	4.00000000000000000000	4.00000000000000000000	4.00000000000000000000	4.00000000000000000000	4.00000000000000000000
61.00000000000000000000	0.00000000000000000000	4167.69238281250000000000	4166.15380859375000000000	4169.23046875000000000000	4173.33300781250000000000	4178.46142578125000000000	4193.33300781250000000000	4186.15380859375000000000	4182.05126953125000000000	4181.02539062500000000000	4207.69238281250000000000	4183.58984375000000000000	4181.53857421875000000000	4168.20507812500000000000	4167.17919921875000000000	0.00000000000000000000	10246.00000000000000000000	10232.00000000000000000000	0.00000000000000000000	0.00000000000000000000	0.00000000000000000000	2962.00000000000000000000	446.00000000000000000000	4.00000000000000000000	4.00000000000000000000	4.00000000000000000000	4.00000000000000000000	4.00000000000000000000	4.00000000000000000000	4.00000000000000000000	4.00000000000000000000	4.00000000000000000000	4.00000000000000000000	4.00000000000000000000	4.00000000000000000000	4.00000000000000000000	4.00000000000000000000	4.00000000000000000000	4.00000000000000000000
62.00000000000000000000	0.00000000000000000000	4150.76904296875000000000	4149.74365234375000000000	4169.23046875000000000000	4155.38427734375000000000	4167.69238281250000000000	4183.58984375000000000000	4187.69238281250000000000	4177.43603515625000000000	4185.12792968750000000000	4210.25634765625000000000	4155.38427734375000000000	4167.69238281250000000000	4135.89746093750000000000	4138.46142578125000000000	0.00000000000000000000	10246.00000000000000000000	10232.00000000000000000000	0.00000000000000000000	0.00000000000000000000	0.00000000000000000000	2962.00000000000000000000	455.00000000000000000000	4.00000000000000000000	4.00000000000000000000	4.00000000000000000000	4.00000000000000000000	4.00000000000000000000	4.00000000000000000000	4.00000000000000000000	4.00000000000000000000	4.00000000000000000000	4.00000000000000000000	4.00000000000000000000	4.00000000000000000000	4.00000000000000000000	4.00000000000000000000	4.00000000000000000000	4.00000000000000000000
63.00000000000000000000	0.00000000000000000000	4137.94873046875000000000	4124.61523437500000000000	4175.89746093750000000000	4138.97412109375000000000	4136.41015625000000000000	4152.30761718750000000000	4161.53857421875000000000	4147.69238281250000000000	4146.15380859375000000000	4171.79492187500000000000	4116.92285156250000000000	4146.66650390625000000000	4107.69238281250000000000	4115.38427734375000000000	0.00000000000000000000	10248.00000000000000000000	10232.00000000000000000000	0.00000000000000000000	0.00000000000000000000	0.00000000000000000000	2962.00000000000000000000	463.00000000000000000000	4.00000000000000000000	4.00000000000000000000	4.00000000000000000000	4.00000000000000000000	4.00000000000000000000	4.00000000000000000000	4.00000000000000000000	4.00000000000000000000	4.00000000000000000000	4.00000000000000000000	4.00000000000000000000	4.00000000000000000000	4.00000000000000000000	4.00000000000000000000	4.00000000000000000000	4.00000000000000000000
64.00000000000000000000	0.00000000000000000000	4168.20507812500000000000	4170.25634765625000000000	4158.46142578125000000000	4171.79492187500000000000	4185.64111328125000000000	4188.71777343750000000000	4185.12792968750000000000	4167.69238281250000000000	4162.56396484375000000000	4185.64111328125000000000	4146.66650390625000000000	4172.82031250000000000000	4161.53857421875000000000	4159.48730468750000000000	900.00000000000000000000	10248.00000000000000000000	10232.00000000000000000000	0.00000000000000000000	0.00000000000000000000	0.00000000000000000000	2962.00000000000000000000	472.00000000000000000000	4.00000000000000000000	4.00000000000000000000	4.00000000000000000000	4.00000000000000000000	4.00000000000000000000	4.00000000000000000000	4.00000000000000000000	4.00000000000000000000	4.00000000000000000000	4.00000000000000000000	4.00000000000000000000	4.00000000000000000000	4.00000000000000000000	4.00000000000000000000	4.00000000000000000000	4.00000000000000000000
65.00000000000000000000	0.00000000000000000000	4158.97412109375000000000	4151.79492187500000000000	4164.61523437500000000000	4157.94873046875000000000	4176.92285156250000000000	4171.79492187500000000000	4170.25634765625000000000	4138.97412109375000000000	4135.89746093750000000000	4154.87158203125000000000	4122.56396484375000000000	4150.76904296875000000000	4144.10253906250000000000	4146.66650390625000000000	2666.00000000000000000000	10250.00000000000000000000	10230.00000000000000000000	0.00000000000000000000	0.00000000000000000000	0.00000000000000000000	2962.00000000000000000000	480.00000000000000000000	4.00000000000000000000	4.00000000000000000000	4.00000000000000000000	4.00000000000000000000	4.00000000000000000000	4.00000000000000000000	4.00000000000000000000	4.00000000000000000000	4.00000000000000000000	4.00000000000000000000	4.00000000000000000000	4.00000000000000000000	4.00000000000000000000	4.00000000000000000000	4.00000000000000000000	4.00000000000000000000
66.00000000000000000000	0.00000000000000000000	4169.74365234375000000000	4164.10253906250000000000	4169.74365234375000000000	4168.71777343750000000000	4190.76904296875000000000	4183.58984375000000000000	4185.64111328125000000000	4169.23046875000000000000	4160.00000000000000000000	4168.20507812500000000000	4150.76904296875000000000	4175.38427734375000000000	4160.00000000000000000000	4162.05126953125000000000	2735.00000000000000000000	10250.00000000000000000000	10230.00000000000000000000	0.00000000000000000000	0.00000000000000000000	0.00000000000000000000	2962.00000000000000000000	488.00000000000000000000	4.00000000000000000000	4.00000000000000000000	4.00000000000000000000	4.00000000000000000000	4.00000000000000000000	4.00000000000000000000	4.00000000000000000000	4.00000000000000000000	4.00000000000000000000	4.00000000000000000000	4.00000000000000000000	4.00000000000000000000	4.00000000000000000000	4.00000000000000000000	4.00000000000000000000	4.00000000000000000000
67.00000000000000000000	0.00000000000000000000	4162.05126953125000000000	4149.23046875000000000000	4166.66650390625000000000	4168.71777343750000000000	4169.74365234375000000000	4169.23046875000000000000	4172.82031250000000000000	4190.25634765625000000000	4174.87158203125000000000	4178.97412109375000000000	4165.64111328125000000000	4190.25634765625000000000	4162.56396484375000000000	4168.20507812500000000000	3505.00000000000000000000	10250.00000000000000000000	10228.00000000000000000000	0.00000000000000000000	0.00000000000000000000	0.00000000000000000000	2962.00000000000000000000	497.00000000000000000000	4.00000000000000000000	4.00000000000000000000	4.00000000000000000000	4.00000000000000000000	4.00000000000000000000	4.00000000000000000000	4.00000000000000000000	4.00000000000000000000	4.00000000000000000000	4.00000000000000000000	4.00000000000000000000	4.00000000000000000000	4.00000000000000000000	4.00000000000000000000	4.00000000000000000000	4.00000000000000000000
68.00000000000000000000	0.00000000000000000000	4118.97412109375000000000	4095.38452148437500000000	4167.69238281250000000000	4125.64111328125000000000	4114.35888671875000000000	4123.58984375000000000000	4138.46142578125000000000	4144.10253906250000000000	4131.28173828125000000000	4143.07666015625000000000	4114.35888671875000000000	4147.69238281250000000000	4107.17919921875000000000	4123.07666015625000000000	3497.00000000000000000000	10250.00000000000000000000	10228.00000000000000000000	0.00000000000000000000	0.00000000000000000000	0.00000000000000000000	2962.00000000000000000000	505.00000000000000000000	4.00000000000000000000	4.00000000000000000000	4.00000000000000000000	4.00000000000000000000	4.00000000000000000000	4.00000000000000000000	4.00000000000000000000	4.00000000000000000000	4.00000000000000000000	4.00000000000000000000	4.00000000000000000000	4.00000000000000000000	4.00000000000000000000	4.00000000000000000000	4.00000000000000000000	4.00000000000000000000
69.00000000000000000000	0.00000000000000000000	4134.87158203125000000000	4137.43603515625000000000	4161.02539062500000000000	4136.41015625000000000000	4163.58984375000000000000	4168.20507812500000000000	4178.46142578125000000000	4160.00000000000000000000	4159.48730468750000000000	4171.79492187500000000000	4130.76904296875000000000	4161.02539062500000000000	4127.17919921875000000000	4134.35888671875000000000	3240.00000000000000000000	10247.00000000000000000000	10226.00000000000000000000	0.00000000000000000000	0.00000000000000000000	0.00000000000000000000	2962.00000000000000000000	513.00000000000000000000	4.00000000000000000000	4.00000000000000000000	4.00000000000000000000	4.00000000000000000000	4.00000000000000000000	4.00000000000000000000	4.00000000000000000000	4.00000000000000000000	4.00000000000000000000	4.00000000000000000000	4.00000000000000000000	4.00000000000000000000	4.00000000000000000000	4.00000000000000000000	4.00000000000000000000	4.00000000000000000000
70.00000000000000000000	0.00000000000000000000	4155.89746093750000000000	4157.43603515625000000000	4181.53857421875000000000	4144.10253906250000000000	4181.53857421875000000000	4181.53857421875000000000	4185.12792968750000000000	4154.87158203125000000000	4158.97412109375000000000	4175.38427734375000000000	4123.58984375000000000000	4153.33300781250000000000	4125.12792968750000000000	4134.35888671875000000000	2918.00000000000000000000	10247.00000000000000000000	10226.00000000000000000000	0.00000000000000000000	0.00000000000000000000	0.00000000000000000000	2962.00000000000000000000	522.00000000000000000000	4.00000000000000000000	4.00000000000000000000	4.00000000000000000000	4.00000000000000000000	4.00000000000000000000	4.00000000000000000000	4.00000000000000000000	4.00000000000000000000	4.00000000000000000000	4.00000000000000000000	4.00000000000000000000	4.00000000000000000000	4.00000000000000000000	4.00000000000000000000	4.00000000000000000000	4.00000000000000000000
71.00000000000000000000	0.00000000000000000000	4176.92285156250000000000	4183.07666015625000000000	4179.48730468750000000000	4165.64111328125000000000	4195.89746093750000000000	4193.84619140625000000000	4193.84619140625000000000	4168.71777343750000000000	4172.30761718750000000000	4190.25634765625000000000	4149.23046875000000000000	4166.66650390625000000000	4158.46142578125000000000	4163.58984375000000000000	3217.00000000000000000000	10246.00000000000000000000	10224.00000000000000000000	0.00000000000000000000	0.00000000000000000000	0.00000000000000000000	2962.00000000000000000000	530.00000000000000000000	4.00000000000000000000	4.00000000000000000000	4.00000000000000000000	4.00000000000000000000	4.00000000000000000000	4.00000000000000000000	4.00000000000000000000	4.00000000000000000000	4.00000000000000000000	4.00000000000000000000	4.00000000000000000000	4.00000000000000000000	4.00000000000000000000	4.00000000000000000000	4.00000000000000000000	4.00000000000000000000
72.00000000000000000000	0.00000000000000000000	4177.43603515625000000000	4177.43603515625000000000	4163.58984375000000000000	4174.35888671875000000000	4188.20507812500000000000	4184.10253906250000000000	4183.58984375000000000000	4176.92285156250000000000	4176.92285156250000000000	4193.33300781250000000000	4177.94873046875000000000	4185.12792968750000000000	4189.23046875000000000000	4184.10253906250000000000	3276.00000000000000000000	10246.00000000000000000000	10224.00000000000000000000	0.00000000000000000000	0.00000000000000000000	0.00000000000000000000	2962.00000000000000000000	538.00000000000000000000	4.00000000000000000000	4.00000000000000000000	4.00000000000000000000	4.00000000000000000000	4.00000000000000000000	4.00000000000000000000	4.00000000000000000000	4.00000000000000000000	4.00000000000000000000	4.00000000000000000000	4.00000000000000000000	4.00000000000000000000	4.00000000000000000000	4.00000000000000000000	4.00000000000000000000	4.00000000000000000000
73.00000000000000000000	0.00000000000000000000	4164.10253906250000000000	4140.51269531250000000000	4172.82031250000000000000	4153.84619140625000000000	4151.28173828125000000000	4149.74365234375000000000	4151.79492187500000000000	4151.28173828125000000000	4144.61523437500000000000	4159.48730468750000000000	4155.89746093750000000000	4170.76904296875000000000	4162.56396484375000000000	4162.05126953125000000000	2921.00000000000000000000	10245.00000000000000000000	10221.00000000000000000000	0.00000000000000000000	0.00000000000000000000	0.00000000000000000000	2962.00000000000000000000	547.00000000000000000000	4.00000000000000000000	4.00000000000000000000	4.00000000000000000000	4.00000000000000000000	4.00000000000000000000	4.00000000000000000000	4.00000000000000000000	4.00000000000000000000	4.00000000000000000000	4.00000000000000000000	4.00000000000000000000	4.00000000000000000000	4.00000000000000000000	4.00000000000000000000	4.00000000000000000000	4.00000000000000000000
74.00000000000000000000	0.00000000000000000000	4182.56396484375000000000	4171.79492187500000000000	4165.64111328125000000000	4164.10253906250000000000	4183.07666015625000000000	4180.51269531250000000000	4179.48730468750000000000	4187.69238281250000000000	4184.10253906250000000000	4195.89746093750000000000	4178.97412109375000000000	4194.35888671875000000000	4176.41015625000000000000	4178.46142578125000000000	3646.00000000000000000000	10245.00000000000000000000	10221.00000000000000000000	0.00000000000000000000	0.00000000000000000000	0.00000000000000000000	2962.00000000000000000000	555.00000000000000000000	4.00000000000000000000	4.00000000000000000000	4.00000000000000000000	4.00000000000000000000	4.00000000000000000000	4.00000000000000000000	4.00000000000000000000	4.00000000000000000000	4.00000000000000000000	4.00000000000000000000	4.00000000000000000000	4.00000000000000000000	4.00000000000000000000	4.00000000000000000000	4.00000000000000000000	4.00000000000000000000
75.00000000000000000000	0.00000000000000000000	4152.82031250000000000000	4132.30761718750000000000	4172.82031250000000000000	4129.23046875000000000000	4151.79492187500000000000	4154.35888671875000000000	4167.69238281250000000000	4173.84619140625000000000	4169.74365234375000000000	4183.07666015625000000000	4145.12792968750000000000	4168.20507812500000000000	4132.82031250000000000000	4144.61523437500000000000	3223.00000000000000000000	10243.00000000000000000000	10222.00000000000000000000	0.00000000000000000000	0.00000000000000000000	0.00000000000000000000	2962.00000000000000000000	564.00000000000000000000	4.00000000000000000000	4.00000000000000000000	4.00000000000000000000	4.00000000000000000000	4.00000000000000000000	4.00000000000000000000	4.00000000000000000000	4.00000000000000000000	4.00000000000000000000	4.00000000000000000000	4.00000000000000000000	4.00000000000000000000	4.00000000000000000000	4.00000000000000000000	4.00000000000000000000	4.00000000000000000000
76.00000000000000000000	0.00000000000000000000	4141.02539062500000000000	4125.12792968750000000000	4174.35888671875000000000	4122.56396484375000000000	4154.35888671875000000000	4158.46142578125000000000	4175.38427734375000000000	4163.58984375000000000000	4157.43603515625000000000	4173.84619140625000000000	4134.35888671875000000000	4162.05126953125000000000	4127.17919921875000000000	4131.79492187500000000000	3516.00000000000000000000	10243.00000000000000000000	10222.00000000000000000000	0.00000000000000000000	0.00000000000000000000	0.00000000000000000000	2962.00000000000000000000	572.00000000000000000000	4.00000000000000000000	4.00000000000000000000	4.00000000000000000000	4.00000000000000000000	4.00000000000000000000	4.00000000000000000000	4.00000000000000000000	4.00000000000000000000	4.00000000000000000000	4.00000000000000000000	4.00000000000000000000	4.00000000000000000000	4.00000000000000000000	4.00000000000000000000	4.00000000000000000000	4.00000000000000000000
77.00000000000000000000	0.00000000000000000000	4156.92285156250000000000	4156.41015625000000000000	4162.56396484375000000000	4142.56396484375000000000	4181.53857421875000000000	4181.53857421875000000000	4181.53857421875000000000	4157.94873046875000000000	4154.35888671875000000000	4180.00000000000000000000	4137.43603515625000000000	4163.07666015625000000000	4141.53857421875000000000	4135.89746093750000000000	3183.00000000000000000000	10242.00000000000000000000	10223.00000000000000000000	0.00000000000000000000	0.00000000000000000000	0.00000000000000000000	2962.00000000000000000000	580.00000000000000000000	4.00000000000000000000	4.00000000000000000000	4.00000000000000000000	4.00000000000000000000	4.00000000000000000000	4.00000000000000000000	4.00000000000000000000	4.00000000000000000000	4.00000000000000000000	4.00000000000000000000	4.00000000000000000000	4.00000000000000000000	4.00000000000000000000	4.00000000000000000000	4.00000000000000000000	4.00000000000000000000
78.00000000000000000000	0.00000000000000000000	4146.66650390625000000000	4134.35888671875000000000	4170.76904296875000000000	4127.17919921875000000000	4147.69238281250000000000	4148.71777343750000000000	4152.30761718750000000000	4118.46142578125000000000	4115.89746093750000000000	4147.17919921875000000000	4102.56396484375000000000	4130.25634765625000000000	4114.35888671875000000000	4112.82031250000000000000	3646.00000000000000000000	10242.00000000000000000000	10223.00000000000000000000	0.00000000000000000000	0.00000000000000000000	0.00000000000000000000	2962.00000000000000000000	589.00000000000000000000	4.00000000000000000000	4.00000000000000000000	4.00000000000000000000	4.00000000000000000000	4.00000000000000000000	4.00000000000000000000	4.00000000000000000000	4.00000000000000000000	4.00000000000000000000	4.00000000000000000000	4.00000000000000000000	4.00000000000000000000	4.00000000000000000000	4.00000000000000000000	4.00000000000000000000	4.00000000000000000000
79.00000000000000000000	0.00000000000000000000	4172.30761718750000000000	4169.23046875000000000000	4168.71777343750000000000	4155.38427734375000000000	4176.92285156250000000000	4172.82031250000000000000	4180.00000000000000000000	4164.10253906250000000000	4160.00000000000000000000	4185.12792968750000000000	4167.69238281250000000000	4183.07666015625000000000	4180.00000000000000000000	4168.20507812500000000000	3223.00000000000000000000	10243.00000000000000000000	10224.00000000000000000000	0.00000000000000000000	0.00000000000000000000	0.00000000000000000000	2962.00000000000000000000	597.00000000000000000000	4.00000000000000000000	4.00000000000000000000	4.00000000000000000000	4.00000000000000000000	4.00000000000000000000	4.00000000000000000000	4.00000000000000000000	4.00000000000000000000	4.00000000000000000000	4.00000000000000000000	4.00000000000000000000	4.00000000000000000000	4.00000000000000000000	4.00000000000000000000	4.00000000000000000000	4.00000000000000000000
80.00000000000000000000	0.00000000000000000000	4173.33300781250000000000	4157.43603515625000000000	4175.38427734375000000000	4154.87158203125000000000	4160.00000000000000000000	4154.87158203125000000000	4162.56396484375000000000	4170.25634765625000000000	4161.02539062500000000000	4183.07666015625000000000	4185.12792968750000000000	4198.97412109375000000000	4188.71777343750000000000	4178.46142578125000000000	3516.00000000000000000000	10243.00000000000000000000	10224.00000000000000000000	0.00000000000000000000	0.00000000000000000000	0.00000000000000000000	2962.00000000000000000000	605.00000000000000000000	4.00000000000000000000	4.00000000000000000000	4.00000000000000000000	4.00000000000000000000	4.00000000000000000000	4.00000000000000000000	4.00000000000000000000	4.00000000000000000000	4.00000000000000000000	4.00000000000000000000	4.00000000000000000000	4.00000000000000000000	4.00000000000000000000	4.00000000000000000000	4.00000000000000000000	4.00000000000000000000
81.00000000000000000000	0.00000000000000000000	4171.28173828125000000000	4152.82031250000000000000	4175.89746093750000000000	4151.79492187500000000000	4154.87158203125000000000	4156.92285156250000000000	4166.66650390625000000000	4169.74365234375000000000	4162.56396484375000000000	4182.56396484375000000000	4176.41015625000000000000	4191.79492187500000000000	4172.82031250000000000000	4166.15380859375000000000	3183.00000000000000000000	10244.00000000000000000000	10227.00000000000000000000	0.00000000000000000000	0.00000000000000000000	0.00000000000000000000	2962.00000000000000000000	614.00000000000000000000	4.00000000000000000000	4.00000000000000000000	4.00000000000000000000	4.00000000000000000000	4.00000000000000000000	4.00000000000000000000	4.00000000000000000000	4.00000000000000000000	4.00000000000000000000	4.00000000000000000000	4.00000000000000000000	4.00000000000000000000	4.00000000000000000000	4.00000000000000000000	4.00000000000000000000	4.00000000000000000000
82.00000000000000000000	0.00000000000000000000	4177.94873046875000000000	4172.30761718750000000000	4171.79492187500000000000	4159.48730468750000000000	4182.56396484375000000000	4187.17919921875000000000	4197.94873046875000000000	4191.28173828125000000000	4193.33300781250000000000	4215.89746093750000000000	4183.07666015625000000000	4200.00000000000000000000	4174.35888671875000000000	4166.66650390625000000000	3646.00000000000000000000	10244.00000000000000000000	10227.00000000000000000000	0.00000000000000000000	0.00000000000000000000	0.00000000000000000000	2962.00000000000000000000	622.00000000000000000000	4.00000000000000000000	4.00000000000000000000	4.00000000000000000000	4.00000000000000000000	4.00000000000000000000	4.00000000000000000000	4.00000000000000000000	4.00000000000000000000	4.00000000000000000000	4.00000000000000000000	4.00000000000000000000	4.00000000000000000000	4.00000000000000000000	4.00000000000000000000	4.00000000000000000000	4.00000000000000000000
83.00000000000000000000	0.00000000000000000000	4157.94873046875000000000	4145.64111328125000000000	4184.10253906250000000000	4133.33300781250000000000	4153.84619140625000000000	4160.51269531250000000000	4173.33300781250000000000	4155.89746093750000000000	4158.46142578125000000000	4186.15380859375000000000	4136.41015625000000000000	4162.56396484375000000000	4128.20507812500000000000	4128.71777343750000000000	3223.00000000000000000000	10245.00000000000000000000	10225.00000000000000000000	0.00000000000000000000	0.00000000000000000000	0.00000000000000000000	2962.00000000000000000000	631.00000000000000000000	4.00000000000000000000	4.00000000000000000000	4.00000000000000000000	4.00000000000000000000	4.00000000000000000000	4.00000000000000000000	4.00000000000000000000	4.00000000000000000000	4.00000000000000000000	4.00000000000000000000	4.00000000000000000000	4.00000000000000000000	4.00000000000000000000	4.00000000000000000000	4.00000000000000000000	4.00000000000000000000
84.00000000000000000000	0.00000000000000000000	4183.07666015625000000000	4190.25634765625000000000	4169.23046875000000000000	4160.51269531250000000000	4188.71777343750000000000	4186.15380859375000000000	4185.12792968750000000000	4167.17919921875000000000	4168.20507812500000000000	4189.74365234375000000000	4157.94873046875000000000	4176.41015625000000000000	4163.58984375000000000000	4156.41015625000000000000	3516.00000000000000000000	10245.00000000000000000000	10225.00000000000000000000	0.00000000000000000000	0.00000000000000000000	0.00000000000000000000	2962.00000000000000000000	639.00000000000000000000	4.00000000000000000000	4.00000000000000000000	4.00000000000000000000	4.00000000000000000000	4.00000000000000000000	4.00000000000000000000	4.00000000000000000000	4.00000000000000000000	4.00000000000000000000	4.00000000000000000000	4.00000000000000000000	4.00000000000000000000	4.00000000000000000000	4.00000000000000000000	4.00000000000000000000	4.00000000000000000000
85.00000000000000000000	0.00000000000000000000	4179.48730468750000000000	4181.02539062500000000000	4165.12792968750000000000	4156.92285156250000000000	4175.38427734375000000000	4165.64111328125000000000	4160.51269531250000000000	4138.46142578125000000000	4135.89746093750000000000	4159.48730468750000000000	4142.56396484375000000000	4162.05126953125000000000	4156.92285156250000000000	4149.74365234375000000000	3183.00000000000000000000	10246.00000000000000000000	10225.00000000000000000000	0.00000000000000000000	0.00000000000000000000	0.00000000000000000000	2962.00000000000000000000	647.00000000000000000000	4.00000000000000000000	4.00000000000000000000	4.00000000000000000000	4.00000000000000000000	4.00000000000000000000	4.00000000000000000000	4.00000000000000000000	4.00000000000000000000	4.00000000000000000000	4.00000000000000000000	4.00000000000000000000	4.00000000000000000000	4.00000000000000000000	4.00000000000000000000	4.00000000000000000000	4.00000000000000000000
86.00000000000000000000	0.00000000000000000000	4161.02539062500000000000	4154.87158203125000000000	4173.84619140625000000000	4136.41015625000000000000	4151.28173828125000000000	4145.12792968750000000000	4152.30761718750000000000	4130.25634765625000000000	4121.02539062500000000000	4147.69238281250000000000	4132.30761718750000000000	4153.84619140625000000000	4136.41015625000000000000	4137.94873046875000000000	3646.00000000000000000000	10246.00000000000000000000	10225.00000000000000000000	0.00000000000000000000	0.00000000000000000000	0.00000000000000000000	2962.00000000000000000000	656.00000000000000000000	4.00000000000000000000	4.00000000000000000000	4.00000000000000000000	4.00000000000000000000	4.00000000000000000000	4.00000000000000000000	4.00000000000000000000	4.00000000000000000000	4.00000000000000000000	4.00000000000000000000	4.00000000000000000000	4.00000000000000000000	4.00000000000000000000	4.00000000000000000000	4.00000000000000000000	4.00000000000000000000
87.00000000000000000000	0.00000000000000000000	4173.84619140625000000000	4170.76904296875000000000	4169.74365234375000000000	4151.28173828125000000000	4169.23046875000000000000	4167.69238281250000000000	4180.51269531250000000000	4189.23046875000000000000	4176.92285156250000000000	4196.92285156250000000000	4188.20507812500000000000	4200.00000000000000000000	4174.87158203125000000000	4175.89746093750000000000	3223.00000000000000000000	10249.00000000000000000000	10227.00000000000000000000	0.00000000000000000000	0.00000000000000000000	0.00000000000000000000	2962.00000000000000000000	664.00000000000000000000	4.00000000000000000000	4.00000000000000000000	4.00000000000000000000	4.00000000000000000000	4.00000000000000000000	4.00000000000000000000	4.00000000000000000000	4.00000000000000000000	4.00000000000000000000	4.00000000000000000000	4.00000000000000000000	4.00000000000000000000	4.00000000000000000000	4.00000000000000000000	4.00000000000000000000	4.00000000000000000000
88.00000000000000000000	0.00000000000000000000	4150.25634765625000000000	4127.69238281250000000000	4175.38427734375000000000	4127.17919921875000000000	4126.66650390625000000000	4134.35888671875000000000	4149.74365234375000000000	4158.46142578125000000000	4149.74365234375000000000	4169.74365234375000000000	4157.94873046875000000000	4177.43603515625000000000	4137.94873046875000000000	4146.15380859375000000000	3516.00000000000000000000	10249.00000000000000000000	10227.00000000000000000000	0.00000000000000000000	0.00000000000000000000	0.00000000000000000000	2962.00000000000000000000	672.00000000000000000000	4.00000000000000000000	4.00000000000000000000	4.00000000000000000000	4.00000000000000000000	4.00000000000000000000	4.00000000000000000000	4.00000000000000000000	4.00000000000000000000	4.00000000000000000000	4.00000000000000000000	4.00000000000000000000	4.00000000000000000000	4.00000000000000000000	4.00000000000000000000	4.00000000000000000000	4.00000000000000000000
89.00000000000000000000	0.00000000000000000000	4153.33300781250000000000	4154.87158203125000000000	4165.12792968750000000000	4130.25634765625000000000	4154.87158203125000000000	4163.07666015625000000000	4169.74365234375000000000	4147.69238281250000000000	4149.23046875000000000000	4173.33300781250000000000	4142.56396484375000000000	4165.12792968750000000000	4130.25634765625000000000	4133.33300781250000000000	3183.00000000000000000000	10250.00000000000000000000	10229.00000000000000000000	0.00000000000000000000	0.00000000000000000000	0.00000000000000000000	2962.00000000000000000000	681.00000000000000000000	4.00000000000000000000	4.00000000000000000000	4.00000000000000000000	4.00000000000000000000	4.00000000000000000000	4.00000000000000000000	4.00000000000000000000	4.00000000000000000000	4.00000000000000000000	4.00000000000000000000	4.00000000000000000000	4.00000000000000000000	4.00000000000000000000	4.00000000000000000000	4.00000000000000000000	4.00000000000000000000
95.00000000000000000000	0.00000000000000000000	4162.56396484375000000000	4156.41015625000000000000	4174.35888671875000000000	4142.05126953125000000000	4154.87158203125000000000	4162.05126953125000000000	4183.58984375000000000000	4183.58984375000000000000	4186.15380859375000000000	4202.56396484375000000000	4169.23046875000000000000	4185.12792968750000000000	4150.76904296875000000000	4150.76904296875000000000	3223.00000000000000000000	10248.00000000000000000000	10226.00000000000000000000	0.00000000000000000000	0.00000000000000000000	0.00000000000000000000	2962.00000000000000000000	689.00000000000000000000	4.00000000000000000000	4.00000000000000000000	4.00000000000000000000	4.00000000000000000000	4.00000000000000000000	4.00000000000000000000	4.00000000000000000000	4.00000000000000000000	4.00000000000000000000	4.00000000000000000000	4.00000000000000000000	4.00000000000000000000	4.00000000000000000000	4.00000000000000000000	4.00000000000000000000	4.00000000000000000000
96.00000000000000000000	0.00000000000000000000	4157.94873046875000000000	4143.07666015625000000000	4183.58984375000000000000	4135.89746093750000000000	4148.71777343750000000000	4157.43603515625000000000	4176.92285156250000000000	4165.12792968750000000000	4164.61523437500000000000	4184.10253906250000000000	4155.38427734375000000000	4174.35888671875000000000	4133.84619140625000000000	4141.53857421875000000000	3516.00000000000000000000	10248.00000000000000000000	10226.00000000000000000000	0.00000000000000000000	0.00000000000000000000	0.00000000000000000000	2962.00000000000000000000	698.00000000000000000000	4.00000000000000000000	4.00000000000000000000	4.00000000000000000000	4.00000000000000000000	4.00000000000000000000	4.00000000000000000000	4.00000000000000000000	4.00000000000000000000	4.00000000000000000000	4.00000000000000000000	4.00000000000000000000	4.00000000000000000000	4.00000000000000000000	4.00000000000000000000	4.00000000000000000000	4.00000000000000000000
97.00000000000000000000	0.00000000000000000000	4192.30761718750000000000	4202.56396484375000000000	4166.66650390625000000000	4171.79492187500000000000	4207.17919921875000000000	4208.71777343750000000000	4210.76904296875000000000	4184.10253906250000000000	4184.10253906250000000000	4205.64111328125000000000	4186.15380859375000000000	4194.35888671875000000000	4180.00000000000000000000	4173.33300781250000000000	3183.00000000000000000000	10248.00000000000000000000	10225.00000000000000000000	0.00000000000000000000	0.00000000000000000000	0.00000000000000000000	2962.00000000000000000000	706.00000000000000000000	4.00000000000000000000	4.00000000000000000000	4.00000000000000000000	4.00000000000000000000	4.00000000000000000000	4.00000000000000000000	4.00000000000000000000	4.00000000000000000000	4.00000000000000000000	4.00000000000000000000	4.00000000000000000000	4.00000000000000000000	4.00000000000000000000	4.00000000000000000000	4.00000000000000000000	4.00000000000000000000
98.00000000000000000000	0.00000000000000000000	4174.35888671875000000000	4176.41015625000000000000	4172.30761718750000000000	4149.23046875000000000000	4175.89746093750000000000	4175.89746093750000000000	4182.05126953125000000000	4135.89746093750000000000	4141.02539062500000000000	4166.66650390625000000000	4141.02539062500000000000	4155.38427734375000000000	4146.66650390625000000000	4145.12792968750000000000	3646.00000000000000000000	10248.00000000000000000000	10225.00000000000000000000	0.00000000000000000000	0.00000000000000000000	0.00000000000000000000	2962.00000000000000000000	714.00000000000000000000	4.00000000000000000000	4.00000000000000000000	4.00000000000000000000	4.00000000000000000000	4.00000000000000000000	4.00000000000000000000	4.00000000000000000000	4.00000000000000000000	4.00000000000000000000	4.00000000000000000000	4.00000000000000000000	4.00000000000000000000	4.00000000000000000000	4.00000000000000000000	4.00000000000000000000	4.00000000000000000000
99.00000000000000000000	0.00000000000000000000	4169.74365234375000000000	4164.61523437500000000000	4170.76904296875000000000	4148.71777343750000000000	4161.53857421875000000000	4158.46142578125000000000	4168.71777343750000000000	4140.51269531250000000000	4142.05126953125000000000	4163.07666015625000000000	4158.97412109375000000000	4170.76904296875000000000	4156.41015625000000000000	4159.48730468750000000000	3223.00000000000000000000	10247.00000000000000000000	10224.00000000000000000000	0.00000000000000000000	0.00000000000000000000	0.00000000000000000000	2962.00000000000000000000	723.00000000000000000000	4.00000000000000000000	4.00000000000000000000	4.00000000000000000000	4.00000000000000000000	4.00000000000000000000	4.00000000000000000000	4.00000000000000000000	4.00000000000000000000	4.00000000000000000000	4.00000000000000000000	4.00000000000000000000	4.00000000000000000000	4.00000000000000000000	4.00000000000000000000	4.00000000000000000000	4.00000000000000000000
100.00000000000000000000	0.00000000000000000000	4169.74365234375000000000	4153.84619140625000000000	4165.12792968750000000000	4154.35888671875000000000	4142.56396484375000000000	4142.05126953125000000000	4151.79492187500000000000	4161.02539062500000000000	4153.84619140625000000000	4171.28173828125000000000	4188.71777343750000000000	4196.92285156250000000000	4176.92285156250000000000	4177.43603515625000000000	3516.00000000000000000000	10247.00000000000000000000	10224.00000000000000000000	0.00000000000000000000	0.00000000000000000000	0.00000000000000000000	2962.00000000000000000000	731.00000000000000000000	4.00000000000000000000	4.00000000000000000000	4.00000000000000000000	4.00000000000000000000	4.00000000000000000000	4.00000000000000000000	4.00000000000000000000	4.00000000000000000000	4.00000000000000000000	4.00000000000000000000	4.00000000000000000000	4.00000000000000000000	4.00000000000000000000	4.00000000000000000000	4.00000000000000000000	4.00000000000000000000
101.00000000000000000000	0.00000000000000000000	4173.33300781250000000000	4152.30761718750000000000	4180.00000000000000000000	4153.84619140625000000000	4136.41015625000000000000	4144.61523437500000000000	4160.00000000000000000000	4162.56396484375000000000	4156.92285156250000000000	4172.82031250000000000000	4180.00000000000000000000	4191.28173828125000000000	4170.76904296875000000000	4173.84619140625000000000	3183.00000000000000000000	10247.00000000000000000000	10222.00000000000000000000	0.00000000000000000000	0.00000000000000000000	0.00000000000000000000	2962.00000000000000000000	740.00000000000000000000	4.00000000000000000000	4.00000000000000000000	4.00000000000000000000	4.00000000000000000000	4.00000000000000000000	4.00000000000000000000	4.00000000000000000000	4.00000000000000000000	4.00000000000000000000	4.00000000000000000000	4.00000000000000000000	4.00000000000000000000	4.00000000000000000000	4.00000000000000000000	4.00000000000000000000	4.00000000000000000000
102.00000000000000000000	0.00000000000000000000	4211.28173828125000000000	4218.46142578125000000000	4178.46142578125000000000	4191.28173828125000000000	4212.82031250000000000000	4217.94873046875000000000	4228.71777343750000000000	4217.43603515625000000000	4223.58984375000000000000	4237.94873046875000000000	4220.00000000000000000000	4224.61523437500000000000	4209.74365234375000000000	4205.64111328125000000000	3646.00000000000000000000	10247.00000000000000000000	10222.00000000000000000000	0.00000000000000000000	0.00000000000000000000	0.00000000000000000000	2962.00000000000000000000	748.00000000000000000000	4.00000000000000000000	4.00000000000000000000	4.00000000000000000000	4.00000000000000000000	4.00000000000000000000	4.00000000000000000000	4.00000000000000000000	4.00000000000000000000	4.00000000000000000000	4.00000000000000000000	4.00000000000000000000	4.00000000000000000000	4.00000000000000000000	4.00000000000000000000	4.00000000000000000000	4.00000000000000000000
103.00000000000000000000	0.00000000000000000000	4184.61523437500000000000	4180.51269531250000000000	4182.56396484375000000000	4158.97412109375000000000	4181.53857421875000000000	4185.12792968750000000000	4195.89746093750000000000	4180.00000000000000000000	4189.23046875000000000000	4210.76904296875000000000	4172.30761718750000000000	4187.17919921875000000000	4157.94873046875000000000	4158.97412109375000000000	3223.00000000000000000000	10246.00000000000000000000	10222.00000000000000000000	0.00000000000000000000	0.00000000000000000000	0.00000000000000000000	2962.00000000000000000000	756.00000000000000000000	4.00000000000000000000	4.00000000000000000000	4.00000000000000000000	4.00000000000000000000	4.00000000000000000000	4.00000000000000000000	4.00000000000000000000	4.00000000000000000000	4.00000000000000000000	4.00000000000000000000	4.00000000000000000000	4.00000000000000000000	4.00000000000000000000	4.00000000000000000000	4.00000000000000000000	4.00000000000000000000
104.00000000000000000000	0.00000000000000000000	4173.33300781250000000000	4165.12792968750000000000	4170.76904296875000000000	4142.56396484375000000000	4157.94873046875000000000	4160.00000000000000000000	4164.61523437500000000000	4149.74365234375000000000	4154.87158203125000000000	4178.97412109375000000000	4151.79492187500000000000	4167.69238281250000000000	4147.69238281250000000000	4146.66650390625000000000	3516.00000000000000000000	10246.00000000000000000000	10222.00000000000000000000	0.00000000000000000000	0.00000000000000000000	0.00000000000000000000	2962.00000000000000000000	765.00000000000000000000	4.00000000000000000000	4.00000000000000000000	4.00000000000000000000	4.00000000000000000000	4.00000000000000000000	4.00000000000000000000	4.00000000000000000000	4.00000000000000000000	4.00000000000000000000	4.00000000000000000000	4.00000000000000000000	4.00000000000000000000	4.00000000000000000000	4.00000000000000000000	4.00000000000000000000	4.00000000000000000000
105.00000000000000000000	0.00000000000000000000	4188.20507812500000000000	4186.15380859375000000000	4159.48730468750000000000	4161.02539062500000000000	4165.12792968750000000000	4163.58984375000000000000	4161.02539062500000000000	4150.25634765625000000000	4153.33300781250000000000	4175.38427734375000000000	4169.74365234375000000000	4176.92285156250000000000	4178.46142578125000000000	4173.84619140625000000000	3183.00000000000000000000	10247.00000000000000000000	10221.00000000000000000000	0.00000000000000000000	0.00000000000000000000	0.00000000000000000000	2962.00000000000000000000	773.00000000000000000000	4.00000000000000000000	4.00000000000000000000	4.00000000000000000000	4.00000000000000000000	4.00000000000000000000	4.00000000000000000000	4.00000000000000000000	4.00000000000000000000	4.00000000000000000000	4.00000000000000000000	4.00000000000000000000	4.00000000000000000000	4.00000000000000000000	4.00000000000000000000	4.00000000000000000000	4.00000000000000000000
106.00000000000000000000	0.00000000000000000000	4172.82031250000000000000	4158.46142578125000000000	4172.82031250000000000000	4147.69238281250000000000	4140.51269531250000000000	4137.43603515625000000000	4145.12792968750000000000	4129.23046875000000000000	4128.71777343750000000000	4147.69238281250000000000	4152.30761718750000000000	4162.05126953125000000000	4151.28173828125000000000	4156.92285156250000000000	3646.00000000000000000000	10247.00000000000000000000	10221.00000000000000000000	0.00000000000000000000	0.00000000000000000000	0.00000000000000000000	2962.00000000000000000000	782.00000000000000000000	4.00000000000000000000	4.00000000000000000000	4.00000000000000000000	4.00000000000000000000	4.00000000000000000000	4.00000000000000000000	4.00000000000000000000	4.00000000000000000000	4.00000000000000000000	4.00000000000000000000	4.00000000000000000000	4.00000000000000000000	4.00000000000000000000	4.00000000000000000000	4.00000000000000000000	4.00000000000000000000
107.00000000000000000000	0.00000000000000000000	4172.30761718750000000000	4165.64111328125000000000	4166.15380859375000000000	4152.30761718750000000000	4161.02539062500000000000	4159.48730468750000000000	4171.28173828125000000000	4172.30761718750000000000	4168.71777343750000000000	4181.53857421875000000000	4187.17919921875000000000	4192.30761718750000000000	4166.15380859375000000000	4171.79492187500000000000	3223.00000000000000000000	10248.00000000000000000000	10221.00000000000000000000	0.00000000000000000000	0.00000000000000000000	0.00000000000000000000	2962.00000000000000000000	790.00000000000000000000	4.00000000000000000000	4.00000000000000000000	4.00000000000000000000	4.00000000000000000000	4.00000000000000000000	4.00000000000000000000	4.00000000000000000000	4.00000000000000000000	4.00000000000000000000	4.00000000000000000000	4.00000000000000000000	4.00000000000000000000	4.00000000000000000000	4.00000000000000000000	4.00000000000000000000	4.00000000000000000000
108.00000000000000000000	0.00000000000000000000	4141.53857421875000000000	4121.02539062500000000000	4168.71777343750000000000	4123.07666015625000000000	4120.51269531250000000000	4131.28173828125000000000	4149.23046875000000000000	4161.02539062500000000000	4157.94873046875000000000	4168.71777343750000000000	4162.05126953125000000000	4171.79492187500000000000	4133.33300781250000000000	4144.61523437500000000000	3516.00000000000000000000	10248.00000000000000000000	10221.00000000000000000000	0.00000000000000000000	0.00000000000000000000	0.00000000000000000000	2962.00000000000000000000	798.00000000000000000000	4.00000000000000000000	4.00000000000000000000	4.00000000000000000000	4.00000000000000000000	4.00000000000000000000	4.00000000000000000000	4.00000000000000000000	4.00000000000000000000	4.00000000000000000000	4.00000000000000000000	4.00000000000000000000	4.00000000000000000000	4.00000000000000000000	4.00000000000000000000	4.00000000000000000000	4.00000000000000000000
109.00000000000000000000	0.00000000000000000000	4136.41015625000000000000	4126.66650390625000000000	4168.71777343750000000000	4122.05126953125000000000	4128.20507812500000000000	4136.92285156250000000000	4155.89746093750000000000	4148.71777343750000000000	4154.35888671875000000000	4160.00000000000000000000	4148.20507812500000000000	4161.53857421875000000000	4124.10253906250000000000	4135.89746093750000000000	3183.00000000000000000000	10247.00000000000000000000	10221.00000000000000000000	0.00000000000000000000	0.00000000000000000000	0.00000000000000000000	2962.00000000000000000000	807.00000000000000000000	4.00000000000000000000	4.00000000000000000000	4.00000000000000000000	4.00000000000000000000	4.00000000000000000000	4.00000000000000000000	4.00000000000000000000	4.00000000000000000000	4.00000000000000000000	4.00000000000000000000	4.00000000000000000000	4.00000000000000000000	4.00000000000000000000	4.00000000000000000000	4.00000000000000000000	4.00000000000000000000
110.00000000000000000000	0.00000000000000000000	4155.38427734375000000000	4165.12792968750000000000	4163.58984375000000000000	4141.02539062500000000000	4166.15380859375000000000	4168.71777343750000000000	4178.97412109375000000000	4153.84619140625000000000	4162.56396484375000000000	4174.87158203125000000000	4152.30761718750000000000	4164.61523437500000000000	4128.71777343750000000000	4143.07666015625000000000	3646.00000000000000000000	10247.00000000000000000000	10221.00000000000000000000	0.00000000000000000000	0.00000000000000000000	0.00000000000000000000	2962.00000000000000000000	815.00000000000000000000	4.00000000000000000000	4.00000000000000000000	4.00000000000000000000	4.00000000000000000000	4.00000000000000000000	4.00000000000000000000	4.00000000000000000000	4.00000000000000000000	4.00000000000000000000	4.00000000000000000000	4.00000000000000000000	4.00000000000000000000	4.00000000000000000000	4.00000000000000000000	4.00000000000000000000	4.00000000000000000000
111.00000000000000000000	0.00000000000000000000	4143.07666015625000000000	4133.33300781250000000000	4175.38427734375000000000	4123.07666015625000000000	4131.79492187500000000000	4147.17919921875000000000	4158.46142578125000000000	4121.02539062500000000000	4123.58984375000000000000	4152.82031250000000000000	4113.84619140625000000000	4130.76904296875000000000	4094.35888671875000000000	4113.33300781250000000000	3223.00000000000000000000	10247.00000000000000000000	10222.00000000000000000000	0.00000000000000000000	0.00000000000000000000	0.00000000000000000000	2962.00000000000000000000	824.00000000000000000000	4.00000000000000000000	4.00000000000000000000	4.00000000000000000000	4.00000000000000000000	4.00000000000000000000	4.00000000000000000000	4.00000000000000000000	4.00000000000000000000	4.00000000000000000000	4.00000000000000000000	4.00000000000000000000	4.00000000000000000000	4.00000000000000000000	4.00000000000000000000	4.00000000000000000000	4.00000000000000000000
112.00000000000000000000	0.00000000000000000000	4160.00000000000000000000	4155.38427734375000000000	4164.61523437500000000000	4146.66650390625000000000	4150.76904296875000000000	4164.10253906250000000000	4173.84619140625000000000	4150.25634765625000000000	4149.74365234375000000000	4175.89746093750000000000	4156.92285156250000000000	4163.07666015625000000000	4152.82031250000000000000	4154.35888671875000000000	3516.00000000000000000000	10247.00000000000000000000	10222.00000000000000000000	0.00000000000000000000	0.00000000000000000000	0.00000000000000000000	2962.00000000000000000000	832.00000000000000000000	4.00000000000000000000	4.00000000000000000000	4.00000000000000000000	4.00000000000000000000	4.00000000000000000000	4.00000000000000000000	4.00000000000000000000	4.00000000000000000000	4.00000000000000000000	4.00000000000000000000	4.00000000000000000000	4.00000000000000000000	4.00000000000000000000	4.00000000000000000000	4.00000000000000000000	4.00000000000000000000
113.00000000000000000000	0.00000000000000000000	4151.79492187500000000000	4144.61523437500000000000	4165.64111328125000000000	4143.58984375000000000000	4130.76904296875000000000	4130.25634765625000000000	4138.46142578125000000000	4134.87158203125000000000	4129.23046875000000000000	4147.17919921875000000000	4160.51269531250000000000	4162.05126953125000000000	4155.89746093750000000000	4156.92285156250000000000	3183.00000000000000000000	10248.00000000000000000000	10223.00000000000000000000	0.00000000000000000000	0.00000000000000000000	0.00000000000000000000	2962.00000000000000000000	839.00000000000000000000	4.00000000000000000000	4.00000000000000000000	4.00000000000000000000	4.00000000000000000000	4.00000000000000000000	4.00000000000000000000	4.00000000000000000000	4.00000000000000000000	4.00000000000000000000	4.00000000000000000000	4.00000000000000000000	4.00000000000000000000	4.00000000000000000000	4.00000000000000000000	4.00000000000000000000	4.00000000000000000000
114.00000000000000000000	0.00000000000000000000	4143.58984375000000000000	4129.74365234375000000000	4167.69238281250000000000	4134.87158203125000000000	4114.87158203125000000000	4116.92285156250000000000	4124.10253906250000000000	4122.05126953125000000000	4118.97412109375000000000	4136.92285156250000000000	4144.10253906250000000000	4147.69238281250000000000	4127.17919921875000000000	4134.87158203125000000000	3646.00000000000000000000	10248.00000000000000000000	10223.00000000000000000000	0.00000000000000000000	0.00000000000000000000	0.00000000000000000000	2962.00000000000000000000	847.00000000000000000000	4.00000000000000000000	4.00000000000000000000	4.00000000000000000000	4.00000000000000000000	4.00000000000000000000	4.00000000000000000000	4.00000000000000000000	4.00000000000000000000	4.00000000000000000000	4.00000000000000000000	4.00000000000000000000	4.00000000000000000000	4.00000000000000000000	4.00000000000000000000	4.00000000000000000000	4.00000000000000000000
115.00000000000000000000	0.00000000000000000000	4152.30761718750000000000	4136.41015625000000000000	4162.56396484375000000000	4137.94873046875000000000	4132.82031250000000000000	4147.17919921875000000000	4156.92285156250000000000	4155.89746093750000000000	4163.58984375000000000000	4184.61523437500000000000	4158.46142578125000000000	4167.69238281250000000000	4132.82031250000000000000	4138.97412109375000000000	3223.00000000000000000000	10248.00000000000000000000	10224.00000000000000000000	0.00000000000000000000	0.00000000000000000000	0.00000000000000000000	2962.00000000000000000000	854.00000000000000000000	4.00000000000000000000	4.00000000000000000000	4.00000000000000000000	4.00000000000000000000	4.00000000000000000000	4.00000000000000000000	4.00000000000000000000	4.00000000000000000000	4.00000000000000000000	4.00000000000000000000	4.00000000000000000000	4.00000000000000000000	4.00000000000000000000	4.00000000000000000000	4.00000000000000000000	4.00000000000000000000
116.00000000000000000000	0.00000000000000000000	4138.97412109375000000000	4118.97412109375000000000	4176.92285156250000000000	4116.92285156250000000000	4117.94873046875000000000	4138.97412109375000000000	4154.35888671875000000000	4146.15380859375000000000	4149.74365234375000000000	4172.82031250000000000000	4138.46142578125000000000	4155.89746093750000000000	4115.38427734375000000000	4123.07666015625000000000	3516.00000000000000000000	10248.00000000000000000000	10224.00000000000000000000	0.00000000000000000000	0.00000000000000000000	0.00000000000000000000	2962.00000000000000000000	862.00000000000000000000	4.00000000000000000000	4.00000000000000000000	4.00000000000000000000	4.00000000000000000000	4.00000000000000000000	4.00000000000000000000	4.00000000000000000000	4.00000000000000000000	4.00000000000000000000	4.00000000000000000000	4.00000000000000000000	4.00000000000000000000	4.00000000000000000000	4.00000000000000000000	4.00000000000000000000	4.00000000000000000000
117.00000000000000000000	0.00000000000000000000	4158.97412109375000000000	4166.15380859375000000000	4165.12792968750000000000	4143.07666015625000000000	4158.46142578125000000000	4169.23046875000000000000	4172.82031250000000000000	4155.38427734375000000000	4157.94873046875000000000	4177.94873046875000000000	4162.56396484375000000000	4170.25634765625000000000	4151.79492187500000000000	4146.66650390625000000000	3183.00000000000000000000	10247.00000000000000000000	10226.00000000000000000000	0.00000000000000000000	0.00000000000000000000	0.00000000000000000000	2962.00000000000000000000	869.00000000000000000000	4.00000000000000000000	4.00000000000000000000	4.00000000000000000000	4.00000000000000000000	4.00000000000000000000	4.00000000000000000000	4.00000000000000000000	4.00000000000000000000	4.00000000000000000000	4.00000000000000000000	4.00000000000000000000	4.00000000000000000000	4.00000000000000000000	4.00000000000000000000	4.00000000000000000000	4.00000000000000000000
118.00000000000000000000	0.00000000000000000000	4150.25634765625000000000	4141.53857421875000000000	4159.48730468750000000000	4131.79492187500000000000	4136.41015625000000000000	4141.53857421875000000000	4144.61523437500000000000	4112.82031250000000000000	4120.51269531250000000000	4146.15380859375000000000	4130.76904296875000000000	4137.43603515625000000000	4122.56396484375000000000	4121.53857421875000000000	3646.00000000000000000000	10247.00000000000000000000	10226.00000000000000000000	0.00000000000000000000	0.00000000000000000000	0.00000000000000000000	2962.00000000000000000000	876.00000000000000000000	4.00000000000000000000	4.00000000000000000000	4.00000000000000000000	4.00000000000000000000	4.00000000000000000000	4.00000000000000000000	4.00000000000000000000	4.00000000000000000000	4.00000000000000000000	4.00000000000000000000	4.00000000000000000000	4.00000000000000000000	4.00000000000000000000	4.00000000000000000000	4.00000000000000000000	4.00000000000000000000
119.00000000000000000000	0.00000000000000000000	4131.79492187500000000000	4104.61523437500000000000	4161.02539062500000000000	4111.28173828125000000000	4103.58984375000000000000	4116.41015625000000000000	4130.25634765625000000000	4094.87158203125000000000	4095.38452148437500000000	4125.12792968750000000000	4113.84619140625000000000	4123.07666015625000000000	4093.84594726562500000000	4104.10253906250000000000	3223.00000000000000000000	10248.00000000000000000000	10228.00000000000000000000	0.00000000000000000000	0.00000000000000000000	0.00000000000000000000	2962.00000000000000000000	884.00000000000000000000	4.00000000000000000000	4.00000000000000000000	4.00000000000000000000	4.00000000000000000000	4.00000000000000000000	4.00000000000000000000	4.00000000000000000000	4.00000000000000000000	4.00000000000000000000	4.00000000000000000000	4.00000000000000000000	4.00000000000000000000	4.00000000000000000000	4.00000000000000000000	4.00000000000000000000	4.00000000000000000000
120.00000000000000000000	0.00000000000000000000	4135.38427734375000000000	4121.53857421875000000000	4151.79492187500000000000	4129.74365234375000000000	4112.30761718750000000000	4127.69238281250000000000	4137.43603515625000000000	4133.33300781250000000000	4124.61523437500000000000	4147.17919921875000000000	4159.48730468750000000000	4161.53857421875000000000	4130.76904296875000000000	4138.97412109375000000000	3516.00000000000000000000	10248.00000000000000000000	10228.00000000000000000000	0.00000000000000000000	0.00000000000000000000	0.00000000000000000000	2962.00000000000000000000	891.00000000000000000000	4.00000000000000000000	4.00000000000000000000	4.00000000000000000000	4.00000000000000000000	4.00000000000000000000	4.00000000000000000000	4.00000000000000000000	4.00000000000000000000	4.00000000000000000000	4.00000000000000000000	4.00000000000000000000	4.00000000000000000000	4.00000000000000000000	4.00000000000000000000	4.00000000000000000000	4.00000000000000000000
121.00000000000000000000	0.00000000000000000000	4117.43603515625000000000	4091.28198242187500000000	4167.17919921875000000000	4118.46142578125000000000	4079.48706054687500000000	4092.82031250000000000000	4105.12792968750000000000	4107.69238281250000000000	4099.48730468750000000000	4117.43603515625000000000	4136.41015625000000000000	4138.46142578125000000000	4112.30761718750000000000	4124.10253906250000000000	3183.00000000000000000000	10247.00000000000000000000	10230.00000000000000000000	0.00000000000000000000	0.00000000000000000000	0.00000000000000000000	2962.00000000000000000000	899.00000000000000000000	4.00000000000000000000	4.00000000000000000000	4.00000000000000000000	4.00000000000000000000	4.00000000000000000000	4.00000000000000000000	4.00000000000000000000	4.00000000000000000000	4.00000000000000000000	4.00000000000000000000	4.00000000000000000000	4.00000000000000000000	4.00000000000000000000	4.00000000000000000000	4.00000000000000000000	4.00000000000000000000
122.00000000000000000000	0.00000000000000000000	4132.30761718750000000000	4117.94873046875000000000	4164.61523437500000000000	4127.17919921875000000000	4117.43603515625000000000	4130.76904296875000000000	4144.61523437500000000000	4126.66650390625000000000	4127.69238281250000000000	4142.05126953125000000000	4144.61523437500000000000	4142.05126953125000000000	4120.00000000000000000000	4127.69238281250000000000	3646.00000000000000000000	10247.00000000000000000000	10230.00000000000000000000	0.00000000000000000000	0.00000000000000000000	0.00000000000000000000	2962.00000000000000000000	906.00000000000000000000	4.00000000000000000000	4.00000000000000000000	4.00000000000000000000	4.00000000000000000000	4.00000000000000000000	4.00000000000000000000	4.00000000000000000000	4.00000000000000000000	4.00000000000000000000	4.00000000000000000000	4.00000000000000000000	4.00000000000000000000	4.00000000000000000000	4.00000000000000000000	4.00000000000000000000	4.00000000000000000000
123.00000000000000000000	0.00000000000000000000	4122.05126953125000000000	4113.33300781250000000000	4164.10253906250000000000	4108.20507812500000000000	4117.94873046875000000000	4137.43603515625000000000	4152.82031250000000000000	4124.61523437500000000000	4129.74365234375000000000	4144.10253906250000000000	4121.02539062500000000000	4127.69238281250000000000	4087.17944335937500000000	4098.97412109375000000000	3223.00000000000000000000	10245.00000000000000000000	10229.00000000000000000000	0.00000000000000000000	0.00000000000000000000	0.00000000000000000000	2962.00000000000000000000	913.00000000000000000000	4.00000000000000000000	4.00000000000000000000	4.00000000000000000000	4.00000000000000000000	4.00000000000000000000	4.00000000000000000000	4.00000000000000000000	4.00000000000000000000	4.00000000000000000000	4.00000000000000000000	4.00000000000000000000	4.00000000000000000000	4.00000000000000000000	4.00000000000000000000	4.00000000000000000000	4.00000000000000000000
124.00000000000000000000	0.00000000000000000000	4112.30761718750000000000	4098.46142578125000000000	4169.23046875000000000000	4104.10253906250000000000	4100.00000000000000000000	4117.94873046875000000000	4133.33300781250000000000	4102.05126953125000000000	4106.66650390625000000000	4117.94873046875000000000	4104.61523437500000000000	4109.74365234375000000000	4079.48706054687500000000	4086.15380859375000000000	3516.00000000000000000000	10245.00000000000000000000	10229.00000000000000000000	0.00000000000000000000	0.00000000000000000000	0.00000000000000000000	2962.00000000000000000000	921.00000000000000000000	4.00000000000000000000	4.00000000000000000000	4.00000000000000000000	4.00000000000000000000	4.00000000000000000000	4.00000000000000000000	4.00000000000000000000	4.00000000000000000000	4.00000000000000000000	4.00000000000000000000	4.00000000000000000000	4.00000000000000000000	4.00000000000000000000	4.00000000000000000000	4.00000000000000000000	4.00000000000000000000
125.00000000000000000000	0.00000000000000000000	4146.66650390625000000000	4134.87158203125000000000	4157.43603515625000000000	4142.05126953125000000000	4136.92285156250000000000	4142.56396484375000000000	4145.64111328125000000000	4121.02539062500000000000	4125.12792968750000000000	4137.43603515625000000000	4153.84619140625000000000	4136.92285156250000000000	4144.10253906250000000000	4133.33300781250000000000	3183.00000000000000000000	10244.00000000000000000000	10231.00000000000000000000	0.00000000000000000000	0.00000000000000000000	0.00000000000000000000	2962.00000000000000000000	928.00000000000000000000	4.00000000000000000000	4.00000000000000000000	4.00000000000000000000	4.00000000000000000000	4.00000000000000000000	4.00000000000000000000	4.00000000000000000000	4.00000000000000000000	4.00000000000000000000	4.00000000000000000000	4.00000000000000000000	4.00000000000000000000	4.00000000000000000000	4.00000000000000000000	4.00000000000000000000	4.00000000000000000000
126.00000000000000000000	0.00000000000000000000	4126.15380859375000000000	4095.89721679687500000000	4158.97412109375000000000	4105.64111328125000000000	4093.33325195312500000000	4099.48730468750000000000	4104.61523437500000000000	4080.51269531250000000000	4077.94873046875000000000	4094.35888671875000000000	4113.84619140625000000000	4103.58984375000000000000	4099.48730468750000000000	4100.00000000000000000000	3646.00000000000000000000	10244.00000000000000000000	10231.00000000000000000000	0.00000000000000000000	0.00000000000000000000	0.00000000000000000000	2962.00000000000000000000	936.00000000000000000000	4.00000000000000000000	4.00000000000000000000	4.00000000000000000000	4.00000000000000000000	4.00000000000000000000	4.00000000000000000000	4.00000000000000000000	4.00000000000000000000	4.00000000000000000000	4.00000000000000000000	4.00000000000000000000	4.00000000000000000000	4.00000000000000000000	4.00000000000000000000	4.00000000000000000000	4.00000000000000000000
127.00000000000000000000	0.00000000000000000000	4108.71777343750000000000	4091.28198242187500000000	4151.28173828125000000000	4089.23071289062500000000	4080.00000000000000000000	4095.38452148437500000000	4104.10253906250000000000	4094.35888671875000000000	4086.15380859375000000000	4091.79467773437500000000	4108.71777343750000000000	4107.17919921875000000000	4084.10253906250000000000	4090.25634765625000000000	51.00000000000000000000	10245.00000000000000000000	10230.00000000000000000000	0.00000000000000000000	0.00000000000000000000	0.00000000000000000000	2962.00000000000000000000	943.00000000000000000000	4.00000000000000000000	4.00000000000000000000	4.00000000000000000000	4.00000000000000000000	4.00000000000000000000	4.00000000000000000000	4.00000000000000000000	4.00000000000000000000	4.00000000000000000000	4.00000000000000000000	4.00000000000000000000	4.00000000000000000000	4.00000000000000000000	4.00000000000000000000	4.00000000000000000000	4.00000000000000000000
0.00000000000000000000	0.00000000000000000000	4101.02539062500000000000	4081.53833007812500000000	4159.48730468750000000000	4094.87158203125000000000	4072.82031250000000000000	4095.89721679687500000000	4108.71777343750000000000	4115.89746093750000000000	4108.20507812500000000000	4109.74365234375000000000	4126.66650390625000000000	4124.10253906250000000000	4093.33325195312500000000	4101.53857421875000000000	891.00000000000000000000	10245.00000000000000000000	10230.00000000000000000000	0.00000000000000000000	0.00000000000000000000	0.00000000000000000000	2962.00000000000000000000	950.00000000000000000000	4.00000000000000000000	4.00000000000000000000	4.00000000000000000000	4.00000000000000000000	4.00000000000000000000	4.00000000000000000000	4.00000000000000000000	4.00000000000000000000	4.00000000000000000000	4.00000000000000000000	4.00000000000000000000	4.00000000000000000000	4.00000000000000000000	4.00000000000000000000	4.00000000000000000000	4.00000000000000000000
1.00000000000000000000	0.00000000000000000000	4103.58984375000000000000	4074.35888671875000000000	4175.38427734375000000000	4094.35888671875000000000	4070.25634765625000000000	4093.84594726562500000000	4112.30761718750000000000	4103.58984375000000000000	4094.87158203125000000000	4105.12792968750000000000	4121.53857421875000000000	4117.94873046875000000000	4082.05126953125000000000	4097.94873046875000000000	2677.00000000000000000000	10243.00000000000000000000	10231.00000000000000000000	0.00000000000000000000	0.00000000000000000000	0.00000000000000000000	2962.00000000000000000000	958.00000000000000000000	4.00000000000000000000	4.00000000000000000000	4.00000000000000000000	4.00000000000000000000	4.00000000000000000000	4.00000000000000000000	4.00000000000000000000	4.00000000000000000000	4.00000000000000000000	4.00000000000000000000	4.00000000000000000000	4.00000000000000000000	4.00000000000000000000	4.00000000000000000000	4.00000000000000000000	4.00000000000000000000
2.00000000000000000000	0.00000000000000000000	4128.71777343750000000000	4127.69238281250000000000	4161.02539062500000000000	4117.43603515625000000000	4121.02539062500000000000	4132.82031250000000000000	4144.61523437500000000000	4112.30761718750000000000	4109.23046875000000000000	4123.58984375000000000000	4132.82031250000000000000	4126.66650390625000000000	4099.48730468750000000000	4108.20507812500000000000	2766.00000000000000000000	10243.00000000000000000000	10231.00000000000000000000	0.00000000000000000000	0.00000000000000000000	0.00000000000000000000	2962.00000000000000000000	965.00000000000000000000	4.00000000000000000000	4.00000000000000000000	4.00000000000000000000	4.00000000000000000000	4.00000000000000000000	4.00000000000000000000	4.00000000000000000000	4.00000000000000000000	4.00000000000000000000	4.00000000000000000000	4.00000000000000000000	4.00000000000000000000	4.00000000000000000000	4.00000000000000000000	4.00000000000000000000	4.00000000000000000000
3.00000000000000000000	0.00000000000000000000	4105.64111328125000000000	4094.35888671875000000000	4165.12792968750000000000	4090.76904296875000000000	4085.12817382812500000000	4100.00000000000000000000	4112.30761718750000000000	4062.05126953125000000000	4065.12817382812500000000	4080.51269531250000000000	4077.94873046875000000000	4078.46142578125000000000	4055.38452148437500000000	4063.07690429687500000000	3599.00000000000000000000	10244.00000000000000000000	10231.00000000000000000000	0.00000000000000000000	0.00000000000000000000	0.00000000000000000000	2962.00000000000000000000	972.00000000000000000000	4.00000000000000000000	4.00000000000000000000	4.00000000000000000000	4.00000000000000000000	4.00000000000000000000	4.00000000000000000000	4.00000000000000000000	4.00000000000000000000	4.00000000000000000000	4.00000000000000000000	4.00000000000000000000	4.00000000000000000000	4.00000000000000000000	4.00000000000000000000	4.00000000000000000000	4.00000000000000000000
4.00000000000000000000	0.00000000000000000000	4107.69238281250000000000	4088.71777343750000000000	4160.51269531250000000000	4097.43603515625000000000	4081.02563476562500000000	4100.00000000000000000000	4113.84619140625000000000	4073.84594726562500000000	4075.38452148437500000000	4084.10253906250000000000	4099.48730468750000000000	4091.28198242187500000000	4080.00000000000000000000	4084.61523437500000000000	3609.00000000000000000000	10244.00000000000000000000	10231.00000000000000000000	0.00000000000000000000	0.00000000000000000000	0.00000000000000000000	2962.00000000000000000000	980.00000000000000000000	4.00000000000000000000	4.00000000000000000000	4.00000000000000000000	4.00000000000000000000	4.00000000000000000000	4.00000000000000000000	4.00000000000000000000	4.00000000000000000000	4.00000000000000000000	4.00000000000000000000	4.00000000000000000000	4.00000000000000000000	4.00000000000000000000	4.00000000000000000000	4.00000000000000000000	4.00000000000000000000
5.00000000000000000000	0.00000000000000000000	4111.79492187500000000000	4089.74340820312500000000	4151.79492187500000000000	4112.30761718750000000000	4076.41015625000000000000	4089.23071289062500000000	4102.05126953125000000000	4089.74340820312500000000	4085.12817382812500000000	4090.76904296875000000000	4127.69238281250000000000	4113.84619140625000000000	4103.58984375000000000000	4112.30761718750000000000	3361.00000000000000000000	10245.00000000000000000000	10232.00000000000000000000	0.00000000000000000000	0.00000000000000000000	0.00000000000000000000	2962.00000000000000000000	987.00000000000000000000	4.00000000000000000000	4.00000000000000000000	4.00000000000000000000	4.00000000000000000000	4.00000000000000000000	4.00000000000000000000	4.00000000000000000000	4.00000000000000000000	4.00000000000000000000	4.00000000000000000000	4.00000000000000000000	4.00000000000000000000	4.00000000000000000000	4.00000000000000000000	4.00000000000000000000	4.00000000000000000000
6.00000000000000000000	0.00000000000000000000	4090.25634765625000000000	4055.38452148437500000000	4161.53857421875000000000	4088.71777343750000000000	4038.97436523437500000000	4053.33325195312500000000	4069.23071289062500000000	4058.97436523437500000000	4050.76904296875000000000	4060.51269531250000000000	4088.71777343750000000000	4083.07690429687500000000	4062.05126953125000000000	4075.89721679687500000000	2930.00000000000000000000	10245.00000000000000000000	10232.00000000000000000000	0.00000000000000000000	0.00000000000000000000	0.00000000000000000000	2962.00000000000000000000	995.00000000000000000000	4.00000000000000000000	4.00000000000000000000	4.00000000000000000000	4.00000000000000000000	4.00000000000000000000	4.00000000000000000000	4.00000000000000000000	4.00000000000000000000	4.00000000000000000000	4.00000000000000000000	4.00000000000000000000	4.00000000000000000000	4.00000000000000000000	4.00000000000000000000	4.00000000000000000000	4.00000000000000000000
7.00000000000000000000	0.00000000000000000000	4107.69238281250000000000	4084.61523437500000000000	4161.02539062500000000000	4095.89721679687500000000	4075.38452148437500000000	4094.35888671875000000000	4112.30761718750000000000	4102.05126953125000000000	4103.58984375000000000000	4113.33300781250000000000	4120.00000000000000000000	4108.71777343750000000000	4088.20507812500000000000	4090.25634765625000000000	3127.00000000000000000000	10245.00000000000000000000	10232.00000000000000000000	0.00000000000000000000	0.00000000000000000000	0.00000000000000000000	2963.00000000000000000000	2.00000000000000000000	4.00000000000000000000	4.00000000000000000000	4.00000000000000000000	4.00000000000000000000	4.00000000000000000000	4.00000000000000000000	4.00000000000000000000	4.00000000000000000000	4.00000000000000000000	4.00000000000000000000	4.00000000000000000000	4.00000000000000000000	4.00000000000000000000	4.00000000000000000000	4.00000000000000000000	4.00000000000000000000
8.00000000000000000000	0.00000000000000000000	4104.61523437500000000000	4077.43579101562500000000	4177.43603515625000000000	4082.56396484375000000000	4069.23071289062500000000	4092.82031250000000000000	4118.46142578125000000000	4105.12792968750000000000	4110.76904296875000000000	4122.05126953125000000000	4115.38427734375000000000	4106.15380859375000000000	4079.48706054687500000000	4084.61523437500000000000	3201.00000000000000000000	10245.00000000000000000000	10232.00000000000000000000	0.00000000000000000000	0.00000000000000000000	0.00000000000000000000	2963.00000000000000000000	9.00000000000000000000	4.00000000000000000000	4.00000000000000000000	4.00000000000000000000	4.00000000000000000000	4.00000000000000000000	4.00000000000000000000	4.00000000000000000000	4.00000000000000000000	4.00000000000000000000	4.00000000000000000000	4.00000000000000000000	4.00000000000000000000	4.00000000000000000000	4.00000000000000000000	4.00000000000000000000	4.00000000000000000000
9.00000000000000000000	0.00000000000000000000	4127.17919921875000000000	4116.92285156250000000000	4175.38427734375000000000	4105.64111328125000000000	4107.17919921875000000000	4124.10253906250000000000	4137.94873046875000000000	4112.30761718750000000000	4114.35888671875000000000	4128.71777343750000000000	4132.30761718750000000000	4120.51269531250000000000	4104.61523437500000000000	4110.76904296875000000000	2880.00000000000000000000	10246.00000000000000000000	10230.00000000000000000000	0.00000000000000000000	0.00000000000000000000	0.00000000000000000000	2963.00000000000000000000	17.00000000000000000000	4.00000000000000000000	4.00000000000000000000	4.00000000000000000000	4.00000000000000000000	4.00000000000000000000	4.00000000000000000000	4.00000000000000000000	4.00000000000000000000	4.00000000000000000000	4.00000000000000000000	4.00000000000000000000	4.00000000000000000000	4.00000000000000000000	4.00000000000000000000	4.00000000000000000000	4.00000000000000000000
10.00000000000000000000	0.00000000000000000000	4146.66650390625000000000	4149.23046875000000000000	4161.02539062500000000000	4129.74365234375000000000	4144.10253906250000000000	4150.76904296875000000000	4147.69238281250000000000	4112.30761718750000000000	4118.46142578125000000000	4133.84619140625000000000	4148.71777343750000000000	4130.76904296875000000000	4131.79492187500000000000	4131.28173828125000000000	3603.00000000000000000000	10246.00000000000000000000	10230.00000000000000000000	0.00000000000000000000	0.00000000000000000000	0.00000000000000000000	2963.00000000000000000000	24.00000000000000000000	4.00000000000000000000	4.00000000000000000000	4.00000000000000000000	4.00000000000000000000	4.00000000000000000000	4.00000000000000000000	4.00000000000000000000	4.00000000000000000000	4.00000000000000000000	4.00000000000000000000	4.00000000000000000000	4.00000000000000000000	4.00000000000000000000	4.00000000000000000000	4.00000000000000000000	4.00000000000000000000
11.00000000000000000000	0.00000000000000000000	4114.87158203125000000000	4103.07666015625000000000	4167.17919921875000000000	4100.00000000000000000000	4098.97412109375000000000	4111.79492187500000000000	4113.84619140625000000000	4067.69213867187500000000	4071.79467773437500000000	4086.66650390625000000000	4105.12792968750000000000	4088.71777343750000000000	4090.76904296875000000000	4091.79467773437500000000	3154.00000000000000000000	10248.00000000000000000000	10229.00000000000000000000	0.00000000000000000000	0.00000000000000000000	0.00000000000000000000	2963.00000000000000000000	31.00000000000000000000	4.00000000000000000000	4.00000000000000000000	4.00000000000000000000	4.00000000000000000000	4.00000000000000000000	4.00000000000000000000	4.00000000000000000000	4.00000000000000000000	4.00000000000000000000	4.00000000000000000000	4.00000000000000000000	4.00000000000000000000	4.00000000000000000000	4.00000000000000000000	4.00000000000000000000	4.00000000000000000000
12.00000000000000000000	0.00000000000000000000	4112.82031250000000000000	4105.12792968750000000000	4156.92285156250000000000	4103.07666015625000000000	4097.43603515625000000000	4111.79492187500000000000	4119.48730468750000000000	4091.28198242187500000000	4088.71777343750000000000	4097.43603515625000000000	4127.17919921875000000000	4108.20507812500000000000	4103.58984375000000000000	4103.58984375000000000000	3425.00000000000000000000	10248.00000000000000000000	10229.00000000000000000000	0.00000000000000000000	0.00000000000000000000	0.00000000000000000000	2963.00000000000000000000	39.00000000000000000000	4.00000000000000000000	4.00000000000000000000	4.00000000000000000000	4.00000000000000000000	4.00000000000000000000	4.00000000000000000000	4.00000000000000000000	4.00000000000000000000	4.00000000000000000000	4.00000000000000000000	4.00000000000000000000	4.00000000000000000000	4.00000000000000000000	4.00000000000000000000	4.00000000000000000000	4.00000000000000000000
13.00000000000000000000	0.00000000000000000000	4098.46142578125000000000	4072.82031250000000000000	4163.58984375000000000000	4089.74340820312500000000	4062.56396484375000000000	4075.89721679687500000000	4092.82031250000000000000	4088.71777343750000000000	4082.05126953125000000000	4083.58959960937500000000	4120.00000000000000000000	4108.71777343750000000000	4085.12817382812500000000	4096.41015625000000000000	3092.00000000000000000000	10247.00000000000000000000	10227.00000000000000000000	0.00000000000000000000	0.00000000000000000000	0.00000000000000000000	2963.00000000000000000000	46.00000000000000000000	4.00000000000000000000	4.00000000000000000000	4.00000000000000000000	4.00000000000000000000	4.00000000000000000000	4.00000000000000000000	4.00000000000000000000	4.00000000000000000000	4.00000000000000000000	4.00000000000000000000	4.00000000000000000000	4.00000000000000000000	4.00000000000000000000	4.00000000000000000000	4.00000000000000000000	4.00000000000000000000
14.00000000000000000000	0.00000000000000000000	4101.53857421875000000000	4082.56396484375000000000	4167.69238281250000000000	4095.38452148437500000000	4070.76904296875000000000	4089.74340820312500000000	4107.69238281250000000000	4098.46142578125000000000	4096.41015625000000000000	4094.35888671875000000000	4124.61523437500000000000	4112.30761718750000000000	4092.82031250000000000000	4098.97412109375000000000	3603.00000000000000000000	10247.00000000000000000000	10227.00000000000000000000	0.00000000000000000000	0.00000000000000000000	0.00000000000000000000	2963.00000000000000000000	53.00000000000000000000	4.00000000000000000000	4.00000000000000000000	4.00000000000000000000	4.00000000000000000000	4.00000000000000000000	4.00000000000000000000	4.00000000000000000000	4.00000000000000000000	4.00000000000000000000	4.00000000000000000000	4.00000000000000000000	4.00000000000000000000	4.00000000000000000000	4.00000000000000000000	4.00000000000000000000	4.00000000000000000000
15.00000000000000000000	0.00000000000000000000	4117.43603515625000000000	4117.94873046875000000000	4162.05126953125000000000	4106.15380859375000000000	4108.71777343750000000000	4129.23046875000000000000	4142.56396484375000000000	4112.30761718750000000000	4121.02539062500000000000	4127.17919921875000000000	4131.28173828125000000000	4121.02539062500000000000	4107.17919921875000000000	4102.56396484375000000000	3154.00000000000000000000	10245.00000000000000000000	10225.00000000000000000000	0.00000000000000000000	0.00000000000000000000	0.00000000000000000000	2963.00000000000000000000	61.00000000000000000000	4.00000000000000000000	4.00000000000000000000	4.00000000000000000000	4.00000000000000000000	4.00000000000000000000	4.00000000000000000000	4.00000000000000000000	4.00000000000000000000	4.00000000000000000000	4.00000000000000000000	4.00000000000000000000	4.00000000000000000000	4.00000000000000000000	4.00000000000000000000	4.00000000000000000000	4.00000000000000000000
16.00000000000000000000	0.00000000000000000000	4110.25634765625000000000	4101.02539062500000000000	4176.92285156250000000000	4089.74340820312500000000	4098.97412109375000000000	4115.89746093750000000000	4134.87158203125000000000	4088.71777343750000000000	4101.53857421875000000000	4115.89746093750000000000	4101.53857421875000000000	4097.94873046875000000000	4075.89721679687500000000	4076.41015625000000000000	0.00000000000000000000	10245.00000000000000000000	10225.00000000000000000000	0.00000000000000000000	0.00000000000000000000	0.00000000000000000000	2963.00000000000000000000	68.00000000000000000000	4.00000000000000000000	4.00000000000000000000	4.00000000000000000000	4.00000000000000000000	4.00000000000000000000	4.00000000000000000000	4.00000000000000000000	4.00000000000000000000	4.00000000000000000000	4.00000000000000000000	4.00000000000000000000	4.00000000000000000000	4.00000000000000000000	4.00000000000000000000	4.00000000000000000000	4.00000000000000000000
17.00000000000000000000	0.00000000000000000000	4137.43603515625000000000	4142.05126953125000000000	4166.15380859375000000000	4123.07666015625000000000	4141.02539062500000000000	4149.23046875000000000000	4158.97412109375000000000	4125.12792968750000000000	4137.43603515625000000000	4147.17919921875000000000	4151.28173828125000000000	4127.69238281250000000000	4132.82031250000000000000	4116.41015625000000000000	0.00000000000000000000	10245.00000000000000000000	10221.00000000000000000000	0.00000000000000000000	0.00000000000000000000	0.00000000000000000000	2963.00000000000000000000	76.00000000000000000000	4.00000000000000000000	4.00000000000000000000	4.00000000000000000000	4.00000000000000000000	4.00000000000000000000	4.00000000000000000000	4.00000000000000000000	4.00000000000000000000	4.00000000000000000000	4.00000000000000000000	4.00000000000000000000	4.00000000000000000000	4.00000000000000000000	4.00000000000000000000	4.00000000000000000000	4.00000000000000000000
18.00000000000000000000	0.00000000000000000000	4135.89746093750000000000	4135.38427734375000000000	4164.61523437500000000000	4121.02539062500000000000	4124.10253906250000000000	4131.28173828125000000000	4135.38427734375000000000	4109.74365234375000000000	4112.82031250000000000000	4123.07666015625000000000	4150.76904296875000000000	4117.94873046875000000000	4142.05126953125000000000	4116.92285156250000000000	0.00000000000000000000	10245.00000000000000000000	10221.00000000000000000000	0.00000000000000000000	0.00000000000000000000	0.00000000000000000000	2963.00000000000000000000	83.00000000000000000000	4.00000000000000000000	4.00000000000000000000	4.00000000000000000000	4.00000000000000000000	4.00000000000000000000	4.00000000000000000000	4.00000000000000000000	4.00000000000000000000	4.00000000000000000000	4.00000000000000000000	4.00000000000000000000	4.00000000000000000000	4.00000000000000000000	4.00000000000000000000	4.00000000000000000000	4.00000000000000000000
19.00000000000000000000	0.00000000000000000000	4134.87158203125000000000	4133.84619140625000000000	4174.35888671875000000000	4114.87158203125000000000	4121.02539062500000000000	4126.66650390625000000000	4136.92285156250000000000	4117.43603515625000000000	4115.38427734375000000000	4120.00000000000000000000	4154.87158203125000000000	4126.15380859375000000000	4136.41015625000000000000	4117.94873046875000000000	0.00000000000000000000	10246.00000000000000000000	10221.00000000000000000000	0.00000000000000000000	0.00000000000000000000	0.00000000000000000000	2963.00000000000000000000	90.00000000000000000000	4.00000000000000000000	4.00000000000000000000	4.00000000000000000000	4.00000000000000000000	4.00000000000000000000	4.00000000000000000000	4.00000000000000000000	4.00000000000000000000	4.00000000000000000000	4.00000000000000000000	4.00000000000000000000	4.00000000000000000000	4.00000000000000000000	4.00000000000000000000	4.00000000000000000000	4.00000000000000000000
20.00000000000000000000	0.00000000000000000000	4143.07666015625000000000	4144.61523437500000000000	4171.79492187500000000000	4124.61523437500000000000	4140.00000000000000000000	4147.17919921875000000000	4162.05126953125000000000	4164.61523437500000000000	4169.23046875000000000000	4164.10253906250000000000	4185.64111328125000000000	4163.58984375000000000000	4150.76904296875000000000	4133.84619140625000000000	0.00000000000000000000	10246.00000000000000000000	10221.00000000000000000000	0.00000000000000000000	0.00000000000000000000	0.00000000000000000000	2963.00000000000000000000	98.00000000000000000000	4.00000000000000000000	4.00000000000000000000	4.00000000000000000000	4.00000000000000000000	4.00000000000000000000	4.00000000000000000000	4.00000000000000000000	4.00000000000000000000	4.00000000000000000000	4.00000000000000000000	4.00000000000000000000	4.00000000000000000000	4.00000000000000000000	4.00000000000000000000	4.00000000000000000000	4.00000000000000000000
21.00000000000000000000	0.00000000000000000000	4120.00000000000000000000	4103.58984375000000000000	4178.46142578125000000000	4098.97412109375000000000	4103.58984375000000000000	4117.94873046875000000000	4138.97412109375000000000	4138.97412109375000000000	4141.02539062500000000000	4139.48730468750000000000	4150.25634765625000000000	4136.92285156250000000000	4111.79492187500000000000	4102.05126953125000000000	0.00000000000000000000	10246.00000000000000000000	10227.00000000000000000000	0.00000000000000000000	0.00000000000000000000	0.00000000000000000000	2963.00000000000000000000	105.00000000000000000000	4.00000000000000000000	4.00000000000000000000	4.00000000000000000000	4.00000000000000000000	4.00000000000000000000	4.00000000000000000000	4.00000000000000000000	4.00000000000000000000	4.00000000000000000000	4.00000000000000000000	4.00000000000000000000	4.00000000000000000000	4.00000000000000000000	4.00000000000000000000	4.00000000000000000000	4.00000000000000000000
22.00000000000000000000	0.00000000000000000000	4145.64111328125000000000	4157.43603515625000000000	4167.17919921875000000000	4123.58984375000000000000	4151.79492187500000000000	4156.92285156250000000000	4170.76904296875000000000	4152.82031250000000000000	4152.82031250000000000000	4155.89746093750000000000	4169.23046875000000000000	4148.71777343750000000000	4140.51269531250000000000	4123.58984375000000000000	0.00000000000000000000	10246.00000000000000000000	10227.00000000000000000000	0.00000000000000000000	0.00000000000000000000	0.00000000000000000000	2963.00000000000000000000	112.00000000000000000000	4.00000000000000000000	4.00000000000000000000	4.00000000000000000000	4.00000000000000000000	4.00000000000000000000	4.00000000000000000000	4.00000000000000000000	4.00000000000000000000	4.00000000000000000000	4.00000000000000000000	4.00000000000000000000	4.00000000000000000000	4.00000000000000000000	4.00000000000000000000	4.00000000000000000000	4.00000000000000000000
23.00000000000000000000	0.00000000000000000000	4155.89746093750000000000	4176.41015625000000000000	4170.76904296875000000000	4130.76904296875000000000	4156.41015625000000000000	4161.53857421875000000000	4167.69238281250000000000	4132.30761718750000000000	4138.46142578125000000000	4151.79492187500000000000	4149.74365234375000000000	4132.30761718750000000000	4130.25634765625000000000	4113.84619140625000000000	0.00000000000000000000	10246.00000000000000000000	10228.00000000000000000000	0.00000000000000000000	0.00000000000000000000	0.00000000000000000000	2963.00000000000000000000	120.00000000000000000000	4.00000000000000000000	4.00000000000000000000	4.00000000000000000000	4.00000000000000000000	4.00000000000000000000	4.00000000000000000000	4.00000000000000000000	4.00000000000000000000	4.00000000000000000000	4.00000000000000000000	4.00000000000000000000	4.00000000000000000000	4.00000000000000000000	4.00000000000000000000	4.00000000000000000000	4.00000000000000000000
24.00000000000000000000	0.00000000000000000000	4152.30761718750000000000	4162.05126953125000000000	4175.89746093750000000000	4132.30761718750000000000	4138.97412109375000000000	4151.28173828125000000000	4159.48730468750000000000	4120.51269531250000000000	4126.15380859375000000000	4141.02539062500000000000	4144.61523437500000000000	4129.23046875000000000000	4129.74365234375000000000	4114.35888671875000000000	0.00000000000000000000	10246.00000000000000000000	10228.00000000000000000000	0.00000000000000000000	0.00000000000000000000	0.00000000000000000000	2963.00000000000000000000	127.00000000000000000000	4.00000000000000000000	4.00000000000000000000	4.00000000000000000000	4.00000000000000000000	4.00000000000000000000	4.00000000000000000000	4.00000000000000000000	4.00000000000000000000	4.00000000000000000000	4.00000000000000000000	4.00000000000000000000	4.00000000000000000000	4.00000000000000000000	4.00000000000000000000	4.00000000000000000000	4.00000000000000000000
25.00000000000000000000	0.00000000000000000000	4172.30761718750000000000	4176.92285156250000000000	4164.61523437500000000000	4158.46142578125000000000	4162.05126953125000000000	4163.07666015625000000000	4171.28173828125000000000	4161.02539062500000000000	4157.43603515625000000000	4161.53857421875000000000	4199.48730468750000000000	4173.33300781250000000000	4185.64111328125000000000	4164.10253906250000000000	0.00000000000000000000	10246.00000000000000000000	10231.00000000000000000000	0.00000000000000000000	0.00000000000000000000	0.00000000000000000000	2963.00000000000000000000	134.00000000000000000000	4.00000000000000000000	4.00000000000000000000	4.00000000000000000000	4.00000000000000000000	4.00000000000000000000	4.00000000000000000000	4.00000000000000000000	4.00000000000000000000	4.00000000000000000000	4.00000000000000000000	4.00000000000000000000	4.00000000000000000000	4.00000000000000000000	4.00000000000000000000	4.00000000000000000000	4.00000000000000000000
26.00000000000000000000	0.00000000000000000000	4151.79492187500000000000	4132.82031250000000000000	4173.84619140625000000000	4130.76904296875000000000	4120.51269531250000000000	4119.48730468750000000000	4130.76904296875000000000	4126.66650390625000000000	4119.48730468750000000000	4122.56396484375000000000	4155.89746093750000000000	4143.07666015625000000000	4145.12792968750000000000	4132.82031250000000000000	0.00000000000000000000	10246.00000000000000000000	10231.00000000000000000000	0.00000000000000000000	0.00000000000000000000	0.00000000000000000000	2963.00000000000000000000	142.00000000000000000000	4.00000000000000000000	4.00000000000000000000	4.00000000000000000000	4.00000000000000000000	4.00000000000000000000	4.00000000000000000000	4.00000000000000000000	4.00000000000000000000	4.00000000000000000000	4.00000000000000000000	4.00000000000000000000	4.00000000000000000000	4.00000000000000000000	4.00000000000000000000	4.00000000000000000000	4.00000000000000000000
27.00000000000000000000	0.00000000000000000000	4144.61523437500000000000	4139.48730468750000000000	4166.15380859375000000000	4123.58984375000000000000	4133.33300781250000000000	4136.92285156250000000000	4147.69238281250000000000	4127.17919921875000000000	4131.28173828125000000000	4135.89746093750000000000	4136.41015625000000000000	4134.87158203125000000000	4129.23046875000000000000	4118.97412109375000000000	0.00000000000000000000	10247.00000000000000000000	10231.00000000000000000000	0.00000000000000000000	0.00000000000000000000	0.00000000000000000000	2963.00000000000000000000	149.00000000000000000000	4.00000000000000000000	4.00000000000000000000	4.00000000000000000000	4.00000000000000000000	4.00000000000000000000	4.00000000000000000000	4.00000000000000000000	4.00000000000000000000	4.00000000000000000000	4.00000000000000000000	4.00000000000000000000	4.00000000000000000000	4.00000000000000000000	4.00000000000000000000	4.00000000000000000000	4.00000000000000000000
28.00000000000000000000	0.00000000000000000000	4125.64111328125000000000	4120.00000000000000000000	4164.61523437500000000000	4102.56396484375000000000	4120.51269531250000000000	4127.17919921875000000000	4145.12792968750000000000	4126.15380859375000000000	4131.28173828125000000000	4136.41015625000000000000	4118.46142578125000000000	4124.10253906250000000000	4103.58984375000000000000	4104.61523437500000000000	0.00000000000000000000	10247.00000000000000000000	10231.00000000000000000000	0.00000000000000000000	0.00000000000000000000	0.00000000000000000000	2963.00000000000000000000	157.00000000000000000000	4.00000000000000000000	4.00000000000000000000	4.00000000000000000000	4.00000000000000000000	4.00000000000000000000	4.00000000000000000000	4.00000000000000000000	4.00000000000000000000	4.00000000000000000000	4.00000000000000000000	4.00000000000000000000	4.00000000000000000000	4.00000000000000000000	4.00000000000000000000	4.00000000000000000000	4.00000000000000000000
29.00000000000000000000	0.00000000000000000000	4110.76904296875000000000	4091.79467773437500000000	4169.23046875000000000000	4079.48706054687500000000	4093.33325195312500000000	4098.46142578125000000000	4122.56396484375000000000	4106.15380859375000000000	4101.53857421875000000000	4106.66650390625000000000	4089.74340820312500000000	4103.58984375000000000000	4079.48706054687500000000	4085.12817382812500000000	0.00000000000000000000	10247.00000000000000000000	10232.00000000000000000000	0.00000000000000000000	0.00000000000000000000	0.00000000000000000000	2963.00000000000000000000	164.00000000000000000000	4.00000000000000000000	4.00000000000000000000	4.00000000000000000000	4.00000000000000000000	4.00000000000000000000	4.00000000000000000000	4.00000000000000000000	4.00000000000000000000	4.00000000000000000000	4.00000000000000000000	4.00000000000000000000	4.00000000000000000000	4.00000000000000000000	4.00000000000000000000	4.00000000000000000000	4.00000000000000000000
30.00000000000000000000	0.00000000000000000000	4132.30761718750000000000	4129.74365234375000000000	4154.87158203125000000000	4104.61523437500000000000	4129.23046875000000000000	4124.10253906250000000000	4137.43603515625000000000	4110.76904296875000000000	4108.71777343750000000000	4116.92285156250000000000	4098.46142578125000000000	4112.30761718750000000000	4111.79492187500000000000	4101.53857421875000000000	0.00000000000000000000	10247.00000000000000000000	10232.00000000000000000000	0.00000000000000000000	0.00000000000000000000	0.00000000000000000000	2963.00000000000000000000	171.00000000000000000000	4.00000000000000000000	4.00000000000000000000	4.00000000000000000000	4.00000000000000000000	4.00000000000000000000	4.00000000000000000000	4.00000000000000000000	4.00000000000000000000	4.00000000000000000000	4.00000000000000000000	4.00000000000000000000	4.00000000000000000000	4.00000000000000000000	4.00000000000000000000	4.00000000000000000000	4.00000000000000000000
31.00000000000000000000	0.00000000000000000000	4117.94873046875000000000	4111.28173828125000000000	4161.53857421875000000000	4089.74340820312500000000	4102.56396484375000000000	4095.89721679687500000000	4109.74365234375000000000	4066.15380859375000000000	4064.10253906250000000000	4077.94873046875000000000	4065.64086914062500000000	4083.58959960937500000000	4083.58959960937500000000	4077.94873046875000000000	0.00000000000000000000	10249.00000000000000000000	10230.00000000000000000000	0.00000000000000000000	0.00000000000000000000	0.00000000000000000000	2963.00000000000000000000	179.00000000000000000000	4.00000000000000000000	4.00000000000000000000	4.00000000000000000000	4.00000000000000000000	4.00000000000000000000	4.00000000000000000000	4.00000000000000000000	4.00000000000000000000	4.00000000000000000000	4.00000000000000000000	4.00000000000000000000	4.00000000000000000000	4.00000000000000000000	4.00000000000000000000	4.00000000000000000000	4.00000000000000000000
32.00000000000000000000	0.00000000000000000000	4120.51269531250000000000	4110.76904296875000000000	4157.43603515625000000000	4093.33325195312500000000	4101.02539062500000000000	4095.38452148437500000000	4114.35888671875000000000	4088.71777343750000000000	4080.51269531250000000000	4086.66650390625000000000	4101.02539062500000000000	4110.76904296875000000000	4102.56396484375000000000	4099.48730468750000000000	0.00000000000000000000	10249.00000000000000000000	10230.00000000000000000000	0.00000000000000000000	0.00000000000000000000	0.00000000000000000000	2963.00000000000000000000	186.00000000000000000000	4.00000000000000000000	4.00000000000000000000	4.00000000000000000000	4.00000000000000000000	4.00000000000000000000	4.00000000000000000000	4.00000000000000000000	4.00000000000000000000	4.00000000000000000000	4.00000000000000000000	4.00000000000000000000	4.00000000000000000000	4.00000000000000000000	4.00000000000000000000	4.00000000000000000000	4.00000000000000000000
33.00000000000000000000	0.00000000000000000000	4117.94873046875000000000	4093.84594726562500000000	4156.92285156250000000000	4097.43603515625000000000	4087.17944335937500000000	4081.02563476562500000000	4103.07666015625000000000	4108.71777343750000000000	4099.48730468750000000000	4100.00000000000000000000	4120.00000000000000000000	4127.69238281250000000000	4115.38427734375000000000	4110.76904296875000000000	0.00000000000000000000	10247.00000000000000000000	10230.00000000000000000000	0.00000000000000000000	0.00000000000000000000	0.00000000000000000000	2963.00000000000000000000	193.00000000000000000000	4.00000000000000000000	4.00000000000000000000	4.00000000000000000000	4.00000000000000000000	4.00000000000000000000	4.00000000000000000000	4.00000000000000000000	4.00000000000000000000	4.00000000000000000000	4.00000000000000000000	4.00000000000000000000	4.00000000000000000000	4.00000000000000000000	4.00000000000000000000	4.00000000000000000000	4.00000000000000000000
34.00000000000000000000	0.00000000000000000000	4115.89746093750000000000	4094.87158203125000000000	4171.28173828125000000000	4098.46142578125000000000	4085.64086914062500000000	4079.48706054687500000000	4103.58984375000000000000	4099.48730468750000000000	4091.28198242187500000000	4091.28198242187500000000	4104.10253906250000000000	4118.97412109375000000000	4107.17919921875000000000	4107.17919921875000000000	0.00000000000000000000	10247.00000000000000000000	10230.00000000000000000000	0.00000000000000000000	0.00000000000000000000	0.00000000000000000000	2963.00000000000000000000	201.00000000000000000000	4.00000000000000000000	4.00000000000000000000	4.00000000000000000000	4.00000000000000000000	4.00000000000000000000	4.00000000000000000000	4.00000000000000000000	4.00000000000000000000	4.00000000000000000000	4.00000000000000000000	4.00000000000000000000	4.00000000000000000000	4.00000000000000000000	4.00000000000000000000	4.00000000000000000000	4.00000000000000000000
35.00000000000000000000	0.00000000000000000000	4149.74365234375000000000	4161.53857421875000000000	4166.66650390625000000000	4130.25634765625000000000	4154.35888671875000000000	4149.74365234375000000000	4163.58984375000000000000	4140.00000000000000000000	4138.46142578125000000000	4137.94873046875000000000	4140.51269531250000000000	4150.25634765625000000000	4144.10253906250000000000	4138.97412109375000000000	0.00000000000000000000	10246.00000000000000000000	10225.00000000000000000000	0.00000000000000000000	0.00000000000000000000	0.00000000000000000000	2963.00000000000000000000	208.00000000000000000000	4.00000000000000000000	4.00000000000000000000	4.00000000000000000000	4.00000000000000000000	4.00000000000000000000	4.00000000000000000000	4.00000000000000000000	4.00000000000000000000	4.00000000000000000000	4.00000000000000000000	4.00000000000000000000	4.00000000000000000000	4.00000000000000000000	4.00000000000000000000	4.00000000000000000000	4.00000000000000000000
36.00000000000000000000	0.00000000000000000000	4136.92285156250000000000	4137.94873046875000000000	4176.41015625000000000000	4111.79492187500000000000	4135.89746093750000000000	4136.41015625000000000000	4155.38427734375000000000	4116.41015625000000000000	4124.10253906250000000000	4128.71777343750000000000	4105.12792968750000000000	4118.46142578125000000000	4106.66650390625000000000	4099.48730468750000000000	0.00000000000000000000	10246.00000000000000000000	10225.00000000000000000000	0.00000000000000000000	0.00000000000000000000	0.00000000000000000000	2963.00000000000000000000	215.00000000000000000000	4.00000000000000000000	4.00000000000000000000	4.00000000000000000000	4.00000000000000000000	4.00000000000000000000	4.00000000000000000000	4.00000000000000000000	4.00000000000000000000	4.00000000000000000000	4.00000000000000000000	4.00000000000000000000	4.00000000000000000000	4.00000000000000000000	4.00000000000000000000	4.00000000000000000000	4.00000000000000000000
37.00000000000000000000	0.00000000000000000000	4146.15380859375000000000	4150.25634765625000000000	4170.25634765625000000000	4130.76904296875000000000	4145.12792968750000000000	4136.92285156250000000000	4156.92285156250000000000	4119.48730468750000000000	4130.25634765625000000000	4131.79492187500000000000	4116.92285156250000000000	4121.53857421875000000000	4128.71777343750000000000	4107.17919921875000000000	0.00000000000000000000	10245.00000000000000000000	10224.00000000000000000000	0.00000000000000000000	0.00000000000000000000	0.00000000000000000000	2963.00000000000000000000	223.00000000000000000000	4.00000000000000000000	4.00000000000000000000	4.00000000000000000000	4.00000000000000000000	4.00000000000000000000	4.00000000000000000000	4.00000000000000000000	4.00000000000000000000	4.00000000000000000000	4.00000000000000000000	4.00000000000000000000	4.00000000000000000000	4.00000000000000000000	4.00000000000000000000	4.00000000000000000000	4.00000000000000000000
38.00000000000000000000	0.00000000000000000000	4167.17919921875000000000	4172.82031250000000000000	4161.53857421875000000000	4157.94873046875000000000	4162.05126953125000000000	4146.66650390625000000000	4155.89746093750000000000	4131.28173828125000000000	4133.84619140625000000000	4134.87158203125000000000	4155.38427734375000000000	4147.69238281250000000000	4172.82031250000000000000	4145.12792968750000000000	0.00000000000000000000	10245.00000000000000000000	10224.00000000000000000000	0.00000000000000000000	0.00000000000000000000	0.00000000000000000000	2963.00000000000000000000	230.00000000000000000000	4.00000000000000000000	4.00000000000000000000	4.00000000000000000000	4.00000000000000000000	4.00000000000000000000	4.00000000000000000000	4.00000000000000000000	4.00000000000000000000	4.00000000000000000000	4.00000000000000000000	4.00000000000000000000	4.00000000000000000000	4.00000000000000000000	4.00000000000000000000	4.00000000000000000000	4.00000000000000000000
39.00000000000000000000	0.00000000000000000000	4156.41015625000000000000	4148.20507812500000000000	4170.76904296875000000000	4141.02539062500000000000	4136.92285156250000000000	4131.28173828125000000000	4141.02539062500000000000	4117.43603515625000000000	4113.84619140625000000000	4117.94873046875000000000	4145.12792968750000000000	4138.97412109375000000000	4149.74365234375000000000	4134.35888671875000000000	0.00000000000000000000	10242.00000000000000000000	10225.00000000000000000000	0.00000000000000000000	0.00000000000000000000	0.00000000000000000000	2963.00000000000000000000	237.00000000000000000000	4.00000000000000000000	4.00000000000000000000	4.00000000000000000000	4.00000000000000000000	4.00000000000000000000	4.00000000000000000000	4.00000000000000000000	4.00000000000000000000	4.00000000000000000000	4.00000000000000000000	4.00000000000000000000	4.00000000000000000000	4.00000000000000000000	4.00000000000000000000	4.00000000000000000000	4.00000000000000000000
40.00000000000000000000	0.00000000000000000000	4153.84619140625000000000	4155.89746093750000000000	4162.56396484375000000000	4139.48730468750000000000	4145.12792968750000000000	4145.12792968750000000000	4159.48730468750000000000	4155.38427734375000000000	4155.38427734375000000000	4156.92285156250000000000	4162.05126953125000000000	4161.02539062500000000000	4152.82031250000000000000	4141.53857421875000000000	0.00000000000000000000	10242.00000000000000000000	10225.00000000000000000000	0.00000000000000000000	0.00000000000000000000	0.00000000000000000000	2963.00000000000000000000	245.00000000000000000000	4.00000000000000000000	4.00000000000000000000	4.00000000000000000000	4.00000000000000000000	4.00000000000000000000	4.00000000000000000000	4.00000000000000000000	4.00000000000000000000	4.00000000000000000000	4.00000000000000000000	4.00000000000000000000	4.00000000000000000000	4.00000000000000000000	4.00000000000000000000	4.00000000000000000000	4.00000000000000000000
41.00000000000000000000	0.00000000000000000000	4127.69238281250000000000	4113.84619140625000000000	4174.87158203125000000000	4109.74365234375000000000	4111.28173828125000000000	4115.38427734375000000000	4135.89746093750000000000	4138.46142578125000000000	4135.89746093750000000000	4139.48730468750000000000	4130.76904296875000000000	4140.00000000000000000000	4119.48730468750000000000	4114.87158203125000000000	0.00000000000000000000	10242.00000000000000000000	10226.00000000000000000000	0.00000000000000000000	0.00000000000000000000	0.00000000000000000000	2963.00000000000000000000	252.00000000000000000000	4.00000000000000000000	4.00000000000000000000	4.00000000000000000000	4.00000000000000000000	4.00000000000000000000	4.00000000000000000000	4.00000000000000000000	4.00000000000000000000	4.00000000000000000000	4.00000000000000000000	4.00000000000000000000	4.00000000000000000000	4.00000000000000000000	4.00000000000000000000	4.00000000000000000000	4.00000000000000000000
42.00000000000000000000	0.00000000000000000000	4152.30761718750000000000	4150.76904296875000000000	4178.97412109375000000000	4130.25634765625000000000	4154.35888671875000000000	4153.84619140625000000000	4165.64111328125000000000	4145.64111328125000000000	4143.07666015625000000000	4152.30761718750000000000	4151.79492187500000000000	4151.79492187500000000000	4147.69238281250000000000	4136.41015625000000000000	0.00000000000000000000	10242.00000000000000000000	10226.00000000000000000000	0.00000000000000000000	0.00000000000000000000	0.00000000000000000000	2963.00000000000000000000	260.00000000000000000000	4.00000000000000000000	4.00000000000000000000	4.00000000000000000000	4.00000000000000000000	4.00000000000000000000	4.00000000000000000000	4.00000000000000000000	4.00000000000000000000	4.00000000000000000000	4.00000000000000000000	4.00000000000000000000	4.00000000000000000000	4.00000000000000000000	4.00000000000000000000	4.00000000000000000000	4.00000000000000000000
43.00000000000000000000	0.00000000000000000000	4178.46142578125000000000	4192.82031250000000000000	4168.71777343750000000000	4150.25634765625000000000	4191.28173828125000000000	4181.53857421875000000000	4184.10253906250000000000	4148.20507812500000000000	4154.35888671875000000000	4171.79492187500000000000	4160.51269531250000000000	4159.48730468750000000000	4166.15380859375000000000	4147.69238281250000000000	0.00000000000000000000	10244.00000000000000000000	10227.00000000000000000000	0.00000000000000000000	0.00000000000000000000	0.00000000000000000000	2963.00000000000000000000	267.00000000000000000000	4.00000000000000000000	4.00000000000000000000	4.00000000000000000000	4.00000000000000000000	4.00000000000000000000	4.00000000000000000000	4.00000000000000000000	4.00000000000000000000	4.00000000000000000000	4.00000000000000000000	4.00000000000000000000	4.00000000000000000000	4.00000000000000000000	4.00000000000000000000	4.00000000000000000000	4.00000000000000000000
[truncated: 236 more rows]
