# Supplementary material for: Discriminating three motor imagery states of the same joint for brain-computer interface
Source: PeerJ. 2021 Aug 24;9:e12027. doi: 10.7717/peerj.12027 (PMC8395581; doi:10.7717/peerj.12027)
Supplement: Supplemental Information 1 [file peerj-09-12027-s001.zip › dataset/A/01-04-04.11.17.19.10.14.csv]

title:04	recorded:04.11.17 19.10.14	sampling:128	subject:01	labels:COUNTER INTERPOLATED AF3 F7 F3 FC5 T7 P7 O1 O2 P8 T8 FC6 F4 F8 AF4 RAW_CQ GYROX GYROY MARKER MARKER_HARDWARE SYNC TIME_STAMP_s TIME_STAMP_ms CQ_AF3 CQ_F7 CQ_F3 CQ_FC5 CQ_T7 CQ_P7 CQ_O1 CQ_O2 CQ_P8 CQ_T8 CQ_FC6 CQ_F4 CQ_F8 CQ_AF4 CQ_CMS CQ_DRL	chan:40	units:emotiv
11.00000000000000000000	0.00000000000000000000	4171.28173828125000000000	4156.92285156250000000000	4171.79492187500000000000	4207.17919921875000000000	4148.20507812500000000000	4140.00000000000000000000	4150.25634765625000000000	4165.12792968750000000000	4172.30761718750000000000	4163.07666015625000000000	4195.38427734375000000000	4213.33300781250000000000	4191.28173828125000000000	4182.56396484375000000000	3031.00000000000000000000	10247.00000000000000000000	10226.00000000000000000000	0.00000000000000000000	0.00000000000000000000	0.00000000000000000000	3217.00000000000000000000	218.00000000000000000000	0.00000000000000000000	0.00000000000000000000	0.00000000000000000000	0.00000000000000000000	0.00000000000000000000	0.00000000000000000000	0.00000000000000000000	0.00000000000000000000	0.00000000000000000000	0.00000000000000000000	0.00000000000000000000	4.00000000000000000000	0.00000000000000000000	0.00000000000000000000	0.00000000000000000000	0.00000000000000000000
12.00000000000000000000	0.00000000000000000000	4157.43603515625000000000	4130.76904296875000000000	4182.05126953125000000000	4192.30761718750000000000	4128.71777343750000000000	4123.07666015625000000000	4142.56396484375000000000	4137.94873046875000000000	4146.15380859375000000000	4143.58984375000000000000	4170.25634765625000000000	4195.38427734375000000000	4168.71777343750000000000	4163.58984375000000000000	3299.00000000000000000000	10247.00000000000000000000	10226.00000000000000000000	0.00000000000000000000	0.00000000000000000000	0.00000000000000000000	3217.00000000000000000000	226.00000000000000000000	0.00000000000000000000	0.00000000000000000000	0.00000000000000000000	0.00000000000000000000	0.00000000000000000000	0.00000000000000000000	0.00000000000000000000	0.00000000000000000000	0.00000000000000000000	0.00000000000000000000	0.00000000000000000000	4.00000000000000000000	4.00000000000000000000	0.00000000000000000000	0.00000000000000000000	0.00000000000000000000
13.00000000000000000000	0.00000000000000000000	4178.97412109375000000000	4186.15380859375000000000	4174.35888671875000000000	4215.89746093750000000000	4193.84619140625000000000	4192.30761718750000000000	4198.46142578125000000000	4166.15380859375000000000	4183.58984375000000000000	4187.17919921875000000000	4187.69238281250000000000	4214.35888671875000000000	4193.33300781250000000000	4181.02539062500000000000	2995.00000000000000000000	10247.00000000000000000000	10226.00000000000000000000	0.00000000000000000000	0.00000000000000000000	0.00000000000000000000	3217.00000000000000000000	233.00000000000000000000	0.00000000000000000000	0.00000000000000000000	0.00000000000000000000	0.00000000000000000000	0.00000000000000000000	0.00000000000000000000	0.00000000000000000000	0.00000000000000000000	0.00000000000000000000	0.00000000000000000000	0.00000000000000000000	4.00000000000000000000	4.00000000000000000000	4.00000000000000000000	0.00000000000000000000	0.00000000000000000000
14.00000000000000000000	0.00000000000000000000	4168.71777343750000000000	4166.66650390625000000000	4184.10253906250000000000	4198.46142578125000000000	4169.74365234375000000000	4176.41015625000000000000	4184.61523437500000000000	4142.56396484375000000000	4158.97412109375000000000	4167.17919921875000000000	4148.20507812500000000000	4179.48730468750000000000	4157.94873046875000000000	4146.66650390625000000000	3450.00000000000000000000	10247.00000000000000000000	10226.00000000000000000000	0.00000000000000000000	0.00000000000000000000	0.00000000000000000000	3217.00000000000000000000	241.00000000000000000000	0.00000000000000000000	0.00000000000000000000	0.00000000000000000000	0.00000000000000000000	0.00000000000000000000	0.00000000000000000000	0.00000000000000000000	0.00000000000000000000	0.00000000000000000000	0.00000000000000000000	0.00000000000000000000	4.00000000000000000000	4.00000000000000000000	4.00000000000000000000	0.00000000000000000000	0.00000000000000000000
15.00000000000000000000	0.00000000000000000000	4168.20507812500000000000	4169.74365234375000000000	4172.82031250000000000000	4210.25634765625000000000	4170.25634765625000000000	4168.71777343750000000000	4178.46142578125000000000	4147.69238281250000000000	4158.97412109375000000000	4160.51269531250000000000	4168.20507812500000000000	4183.07666015625000000000	4186.66650390625000000000	4162.05126953125000000000	3031.00000000000000000000	10247.00000000000000000000	10227.00000000000000000000	0.00000000000000000000	0.00000000000000000000	0.00000000000000000000	3217.00000000000000000000	249.00000000000000000000	0.00000000000000000000	0.00000000000000000000	0.00000000000000000000	0.00000000000000000000	0.00000000000000000000	0.00000000000000000000	0.00000000000000000000	0.00000000000000000000	0.00000000000000000000	0.00000000000000000000	0.00000000000000000000	4.00000000000000000000	4.00000000000000000000	4.00000000000000000000	0.00000000000000000000	0.00000000000000000000
15.00000000000000000000	0.00000000000000000000	4168.20507812500000000000	4169.74365234375000000000	4172.82031250000000000000	4210.25634765625000000000	4170.25634765625000000000	4168.71777343750000000000	4178.46142578125000000000	4147.69238281250000000000	4158.97412109375000000000	4160.51269531250000000000	4168.20507812500000000000	4183.07666015625000000000	4186.66650390625000000000	4162.05126953125000000000	3031.00000000000000000000	10247.00000000000000000000	10227.00000000000000000000	0.00000000000000000000	0.00000000000000000000	0.00000000000000000000	3217.00000000000000000000	257.00000000000000000000	0.00000000000000000000	0.00000000000000000000	0.00000000000000000000	0.00000000000000000000	0.00000000000000000000	0.00000000000000000000	0.00000000000000000000	0.00000000000000000000	0.00000000000000000000	0.00000000000000000000	0.00000000000000000000	4.00000000000000000000	4.00000000000000000000	4.00000000000000000000	0.00000000000000000000	0.00000000000000000000
16.00000000000000000000	0.00000000000000000000	4166.66650390625000000000	4165.12792968750000000000	4158.97412109375000000000	4214.35888671875000000000	4168.71777343750000000000	4155.89746093750000000000	4162.05126953125000000000	4152.82031250000000000000	4158.46142578125000000000	4153.84619140625000000000	4193.33300781250000000000	4198.46142578125000000000	4215.38427734375000000000	4181.53857421875000000000	0.00000000000000000000	10247.00000000000000000000	10227.00000000000000000000	0.00000000000000000000	0.00000000000000000000	0.00000000000000000000	3217.00000000000000000000	265.00000000000000000000	0.00000000000000000000	0.00000000000000000000	0.00000000000000000000	0.00000000000000000000	0.00000000000000000000	0.00000000000000000000	0.00000000000000000000	0.00000000000000000000	0.00000000000000000000	0.00000000000000000000	0.00000000000000000000	4.00000000000000000000	4.00000000000000000000	4.00000000000000000000	0.00000000000000000000	0.00000000000000000000
17.00000000000000000000	0.00000000000000000000	4150.76904296875000000000	4134.35888671875000000000	4170.25634765625000000000	4187.69238281250000000000	4133.84619140625000000000	4126.66650390625000000000	4135.38427734375000000000	4130.25634765625000000000	4132.82031250000000000000	4126.66650390625000000000	4162.56396484375000000000	4177.94873046875000000000	4177.94873046875000000000	4154.35888671875000000000	0.00000000000000000000	10249.00000000000000000000	10228.00000000000000000000	0.00000000000000000000	0.00000000000000000000	0.00000000000000000000	3217.00000000000000000000	272.00000000000000000000	0.00000000000000000000	0.00000000000000000000	0.00000000000000000000	0.00000000000000000000	0.00000000000000000000	0.00000000000000000000	0.00000000000000000000	0.00000000000000000000	0.00000000000000000000	0.00000000000000000000	0.00000000000000000000	4.00000000000000000000	4.00000000000000000000	4.00000000000000000000	0.00000000000000000000	0.00000000000000000000
18.00000000000000000000	0.00000000000000000000	4161.53857421875000000000	4164.10253906250000000000	4168.20507812500000000000	4203.07666015625000000000	4158.46142578125000000000	4157.43603515625000000000	4165.64111328125000000000	4164.61523437500000000000	4177.43603515625000000000	4167.17919921875000000000	4179.48730468750000000000	4201.02539062500000000000	4183.07666015625000000000	4164.10253906250000000000	0.00000000000000000000	10249.00000000000000000000	10228.00000000000000000000	0.00000000000000000000	0.00000000000000000000	0.00000000000000000000	3217.00000000000000000000	279.00000000000000000000	0.00000000000000000000	0.00000000000000000000	0.00000000000000000000	0.00000000000000000000	0.00000000000000000000	0.00000000000000000000	0.00000000000000000000	0.00000000000000000000	0.00000000000000000000	0.00000000000000000000	0.00000000000000000000	4.00000000000000000000	4.00000000000000000000	4.00000000000000000000	0.00000000000000000000	0.00000000000000000000
19.00000000000000000000	0.00000000000000000000	4144.10253906250000000000	4126.66650390625000000000	4178.97412109375000000000	4177.94873046875000000000	4126.66650390625000000000	4129.74365234375000000000	4147.69238281250000000000	4138.46142578125000000000	4154.87158203125000000000	4148.71777343750000000000	4144.61523437500000000000	4176.92285156250000000000	4137.43603515625000000000	4132.82031250000000000000	0.00000000000000000000	10248.00000000000000000000	10229.00000000000000000000	0.00000000000000000000	0.00000000000000000000	0.00000000000000000000	3217.00000000000000000000	287.00000000000000000000	0.00000000000000000000	0.00000000000000000000	0.00000000000000000000	0.00000000000000000000	0.00000000000000000000	0.00000000000000000000	0.00000000000000000000	0.00000000000000000000	0.00000000000000000000	0.00000000000000000000	0.00000000000000000000	4.00000000000000000000	4.00000000000000000000	4.00000000000000000000	0.00000000000000000000	0.00000000000000000000
20.00000000000000000000	0.00000000000000000000	4151.28173828125000000000	4146.66650390625000000000	4175.38427734375000000000	4184.61523437500000000000	4150.25634765625000000000	4148.20507812500000000000	4162.05126953125000000000	4135.38427734375000000000	4148.71777343750000000000	4146.15380859375000000000	4153.84619140625000000000	4177.94873046875000000000	4154.35888671875000000000	4142.56396484375000000000	0.00000000000000000000	10248.00000000000000000000	10229.00000000000000000000	0.00000000000000000000	0.00000000000000000000	0.00000000000000000000	3217.00000000000000000000	294.00000000000000000000	0.00000000000000000000	0.00000000000000000000	0.00000000000000000000	0.00000000000000000000	0.00000000000000000000	0.00000000000000000000	0.00000000000000000000	0.00000000000000000000	0.00000000000000000000	0.00000000000000000000	0.00000000000000000000	4.00000000000000000000	4.00000000000000000000	4.00000000000000000000	0.00000000000000000000	0.00000000000000000000
21.00000000000000000000	0.00000000000000000000	4168.20507812500000000000	4185.64111328125000000000	4166.15380859375000000000	4208.71777343750000000000	4181.53857421875000000000	4173.84619140625000000000	4171.28173828125000000000	4134.35888671875000000000	4147.69238281250000000000	4148.71777343750000000000	4166.15380859375000000000	4182.05126953125000000000	4185.64111328125000000000	4158.46142578125000000000	0.00000000000000000000	10248.00000000000000000000	10229.00000000000000000000	0.00000000000000000000	0.00000000000000000000	0.00000000000000000000	3217.00000000000000000000	301.00000000000000000000	0.00000000000000000000	0.00000000000000000000	0.00000000000000000000	0.00000000000000000000	0.00000000000000000000	0.00000000000000000000	0.00000000000000000000	0.00000000000000000000	0.00000000000000000000	0.00000000000000000000	0.00000000000000000000	4.00000000000000000000	4.00000000000000000000	4.00000000000000000000	0.00000000000000000000	0.00000000000000000000
22.00000000000000000000	0.00000000000000000000	4152.82031250000000000000	4152.82031250000000000000	4176.92285156250000000000	4191.28173828125000000000	4141.53857421875000000000	4136.41015625000000000000	4138.46142578125000000000	4094.87158203125000000000	4105.64111328125000000000	4110.76904296875000000000	4134.35888671875000000000	4154.87158203125000000000	4153.84619140625000000000	4134.35888671875000000000	0.00000000000000000000	10248.00000000000000000000	10229.00000000000000000000	0.00000000000000000000	0.00000000000000000000	0.00000000000000000000	3217.00000000000000000000	309.00000000000000000000	0.00000000000000000000	0.00000000000000000000	0.00000000000000000000	0.00000000000000000000	0.00000000000000000000	0.00000000000000000000	0.00000000000000000000	0.00000000000000000000	0.00000000000000000000	0.00000000000000000000	0.00000000000000000000	4.00000000000000000000	4.00000000000000000000	4.00000000000000000000	0.00000000000000000000	0.00000000000000000000
23.00000000000000000000	0.00000000000000000000	4161.02539062500000000000	4165.64111328125000000000	4166.66650390625000000000	4205.64111328125000000000	4150.25634765625000000000	4144.61523437500000000000	4153.33300781250000000000	4140.00000000000000000000	4147.69238281250000000000	4145.64111328125000000000	4188.20507812500000000000	4201.02539062500000000000	4193.84619140625000000000	4175.89746093750000000000	0.00000000000000000000	10248.00000000000000000000	10229.00000000000000000000	0.00000000000000000000	0.00000000000000000000	0.00000000000000000000	3217.00000000000000000000	317.00000000000000000000	0.00000000000000000000	0.00000000000000000000	0.00000000000000000000	0.00000000000000000000	0.00000000000000000000	0.00000000000000000000	0.00000000000000000000	0.00000000000000000000	0.00000000000000000000	0.00000000000000000000	0.00000000000000000000	4.00000000000000000000	4.00000000000000000000	4.00000000000000000000	0.00000000000000000000	0.00000000000000000000
24.00000000000000000000	0.00000000000000000000	4152.30761718750000000000	4136.92285156250000000000	4175.38427734375000000000	4191.79492187500000000000	4114.35888671875000000000	4114.87158203125000000000	4130.25634765625000000000	4144.10253906250000000000	4148.20507812500000000000	4136.41015625000000000000	4185.12792968750000000000	4203.07666015625000000000	4185.64111328125000000000	4172.82031250000000000000	0.00000000000000000000	10248.00000000000000000000	10229.00000000000000000000	0.00000000000000000000	0.00000000000000000000	0.00000000000000000000	3217.00000000000000000000	324.00000000000000000000	0.00000000000000000000	0.00000000000000000000	0.00000000000000000000	0.00000000000000000000	0.00000000000000000000	0.00000000000000000000	0.00000000000000000000	0.00000000000000000000	0.00000000000000000000	0.00000000000000000000	0.00000000000000000000	4.00000000000000000000	4.00000000000000000000	4.00000000000000000000	0.00000000000000000000	0.00000000000000000000
25.00000000000000000000	0.00000000000000000000	4166.66650390625000000000	4158.97412109375000000000	4182.56396484375000000000	4198.97412109375000000000	4134.87158203125000000000	4139.48730468750000000000	4156.41015625000000000000	4153.84619140625000000000	4165.64111328125000000000	4149.23046875000000000000	4187.17919921875000000000	4207.17919921875000000000	4194.35888671875000000000	4178.46142578125000000000	0.00000000000000000000	10245.00000000000000000000	10229.00000000000000000000	0.00000000000000000000	0.00000000000000000000	0.00000000000000000000	3217.00000000000000000000	332.00000000000000000000	0.00000000000000000000	0.00000000000000000000	0.00000000000000000000	0.00000000000000000000	0.00000000000000000000	0.00000000000000000000	0.00000000000000000000	0.00000000000000000000	0.00000000000000000000	0.00000000000000000000	0.00000000000000000000	4.00000000000000000000	4.00000000000000000000	4.00000000000000000000	0.00000000000000000000	0.00000000000000000000
26.00000000000000000000	0.00000000000000000000	4179.48730468750000000000	4190.76904296875000000000	4176.41015625000000000000	4208.20507812500000000000	4176.41015625000000000000	4178.46142578125000000000	4195.38427734375000000000	4166.66650390625000000000	4190.25634765625000000000	4184.61523437500000000000	4193.84619140625000000000	4212.30761718750000000000	4201.02539062500000000000	4184.10253906250000000000	0.00000000000000000000	10245.00000000000000000000	10229.00000000000000000000	0.00000000000000000000	0.00000000000000000000	0.00000000000000000000	3217.00000000000000000000	340.00000000000000000000	0.00000000000000000000	0.00000000000000000000	0.00000000000000000000	0.00000000000000000000	0.00000000000000000000	0.00000000000000000000	0.00000000000000000000	0.00000000000000000000	0.00000000000000000000	0.00000000000000000000	0.00000000000000000000	4.00000000000000000000	4.00000000000000000000	4.00000000000000000000	0.00000000000000000000	0.00000000000000000000
27.00000000000000000000	0.00000000000000000000	4151.79492187500000000000	4147.69238281250000000000	4183.07666015625000000000	4178.46142578125000000000	4142.05126953125000000000	4147.69238281250000000000	4168.20507812500000000000	4127.17919921875000000000	4146.66650390625000000000	4146.15380859375000000000	4140.00000000000000000000	4165.64111328125000000000	4147.17919921875000000000	4134.87158203125000000000	0.00000000000000000000	10245.00000000000000000000	10230.00000000000000000000	0.00000000000000000000	0.00000000000000000000	0.00000000000000000000	3217.00000000000000000000	348.00000000000000000000	0.00000000000000000000	0.00000000000000000000	0.00000000000000000000	0.00000000000000000000	0.00000000000000000000	0.00000000000000000000	0.00000000000000000000	0.00000000000000000000	0.00000000000000000000	0.00000000000000000000	0.00000000000000000000	4.00000000000000000000	4.00000000000000000000	4.00000000000000000000	0.00000000000000000000	0.00000000000000000000
28.00000000000000000000	0.00000000000000000000	4164.61523437500000000000	4176.92285156250000000000	4167.17919921875000000000	4211.28173828125000000000	4170.25634765625000000000	4173.33300781250000000000	4179.48730468750000000000	4156.92285156250000000000	4168.71777343750000000000	4154.35888671875000000000	4178.46142578125000000000	4192.82031250000000000000	4197.43603515625000000000	4166.15380859375000000000	0.00000000000000000000	10245.00000000000000000000	10230.00000000000000000000	0.00000000000000000000	0.00000000000000000000	0.00000000000000000000	3217.00000000000000000000	355.00000000000000000000	0.00000000000000000000	0.00000000000000000000	0.00000000000000000000	0.00000000000000000000	0.00000000000000000000	0.00000000000000000000	0.00000000000000000000	0.00000000000000000000	0.00000000000000000000	0.00000000000000000000	0.00000000000000000000	4.00000000000000000000	4.00000000000000000000	4.00000000000000000000	0.00000000000000000000	0.00000000000000000000
29.00000000000000000000	0.00000000000000000000	4161.53857421875000000000	4161.53857421875000000000	4167.69238281250000000000	4210.25634765625000000000	4148.20507812500000000000	4147.17919921875000000000	4152.30761718750000000000	4142.56396484375000000000	4147.17919921875000000000	4130.25634765625000000000	4184.61523437500000000000	4192.82031250000000000000	4202.05126953125000000000	4172.82031250000000000000	0.00000000000000000000	10244.00000000000000000000	10229.00000000000000000000	0.00000000000000000000	0.00000000000000000000	0.00000000000000000000	3217.00000000000000000000	364.00000000000000000000	0.00000000000000000000	0.00000000000000000000	0.00000000000000000000	0.00000000000000000000	0.00000000000000000000	0.00000000000000000000	0.00000000000000000000	0.00000000000000000000	0.00000000000000000000	0.00000000000000000000	0.00000000000000000000	4.00000000000000000000	4.00000000000000000000	4.00000000000000000000	0.00000000000000000000	0.00000000000000000000
30.00000000000000000000	0.00000000000000000000	4155.38427734375000000000	4147.69238281250000000000	4174.87158203125000000000	4195.38427734375000000000	4136.92285156250000000000	4140.51269531250000000000	4153.84619140625000000000	4145.12792968750000000000	4148.20507812500000000000	4130.25634765625000000000	4180.00000000000000000000	4193.33300781250000000000	4182.05126953125000000000	4166.15380859375000000000	0.00000000000000000000	10244.00000000000000000000	10229.00000000000000000000	0.00000000000000000000	0.00000000000000000000	0.00000000000000000000	3217.00000000000000000000	372.00000000000000000000	0.00000000000000000000	0.00000000000000000000	0.00000000000000000000	0.00000000000000000000	0.00000000000000000000	0.00000000000000000000	0.00000000000000000000	0.00000000000000000000	0.00000000000000000000	0.00000000000000000000	0.00000000000000000000	4.00000000000000000000	4.00000000000000000000	4.00000000000000000000	0.00000000000000000000	0.00000000000000000000
31.00000000000000000000	0.00000000000000000000	4158.46142578125000000000	4158.46142578125000000000	4171.28173828125000000000	4197.94873046875000000000	4152.30761718750000000000	4164.10253906250000000000	4180.00000000000000000000	4188.20507812500000000000	4194.87158203125000000000	4169.74365234375000000000	4192.82031250000000000000	4214.35888671875000000000	4184.10253906250000000000	4173.33300781250000000000	0.00000000000000000000	10245.00000000000000000000	10230.00000000000000000000	0.00000000000000000000	0.00000000000000000000	0.00000000000000000000	3217.00000000000000000000	380.00000000000000000000	0.00000000000000000000	0.00000000000000000000	0.00000000000000000000	0.00000000000000000000	0.00000000000000000000	0.00000000000000000000	0.00000000000000000000	0.00000000000000000000	0.00000000000000000000	0.00000000000000000000	0.00000000000000000000	4.00000000000000000000	4.00000000000000000000	4.00000000000000000000	0.00000000000000000000	0.00000000000000000000
32.00000000000000000000	0.00000000000000000000	4142.05126953125000000000	4125.64111328125000000000	4184.61523437500000000000	4174.35888671875000000000	4116.41015625000000000000	4134.87158203125000000000	4156.92285156250000000000	4154.87158203125000000000	4157.94873046875000000000	4133.84619140625000000000	4152.82031250000000000000	4186.66650390625000000000	4147.17919921875000000000	4141.53857421875000000000	0.00000000000000000000	10245.00000000000000000000	10230.00000000000000000000	0.00000000000000000000	0.00000000000000000000	0.00000000000000000000	3217.00000000000000000000	389.00000000000000000000	0.00000000000000000000	0.00000000000000000000	0.00000000000000000000	0.00000000000000000000	0.00000000000000000000	0.00000000000000000000	0.00000000000000000000	0.00000000000000000000	0.00000000000000000000	0.00000000000000000000	0.00000000000000000000	4.00000000000000000000	4.00000000000000000000	4.00000000000000000000	0.00000000000000000000	0.00000000000000000000
33.00000000000000000000	0.00000000000000000000	4176.92285156250000000000	4189.74365234375000000000	4178.46142578125000000000	4213.33300781250000000000	4176.41015625000000000000	4187.17919921875000000000	4191.79492187500000000000	4168.71777343750000000000	4172.82031250000000000000	4154.87158203125000000000	4188.71777343750000000000	4214.35888671875000000000	4196.92285156250000000000	4177.94873046875000000000	0.00000000000000000000	10244.00000000000000000000	10229.00000000000000000000	0.00000000000000000000	0.00000000000000000000	0.00000000000000000000	3217.00000000000000000000	397.00000000000000000000	0.00000000000000000000	0.00000000000000000000	0.00000000000000000000	0.00000000000000000000	0.00000000000000000000	0.00000000000000000000	0.00000000000000000000	0.00000000000000000000	0.00000000000000000000	0.00000000000000000000	0.00000000000000000000	4.00000000000000000000	4.00000000000000000000	4.00000000000000000000	0.00000000000000000000	0.00000000000000000000
34.00000000000000000000	0.00000000000000000000	4187.69238281250000000000	4201.53857421875000000000	4181.02539062500000000000	4218.97412109375000000000	4183.58984375000000000000	4191.28173828125000000000	4188.71777343750000000000	4155.89746093750000000000	4164.10253906250000000000	4154.87158203125000000000	4177.94873046875000000000	4198.97412109375000000000	4195.38427734375000000000	4173.33300781250000000000	0.00000000000000000000	10244.00000000000000000000	10229.00000000000000000000	0.00000000000000000000	0.00000000000000000000	0.00000000000000000000	3217.00000000000000000000	405.00000000000000000000	0.00000000000000000000	0.00000000000000000000	0.00000000000000000000	0.00000000000000000000	0.00000000000000000000	0.00000000000000000000	0.00000000000000000000	0.00000000000000000000	0.00000000000000000000	0.00000000000000000000	0.00000000000000000000	4.00000000000000000000	4.00000000000000000000	4.00000000000000000000	0.00000000000000000000	0.00000000000000000000
35.00000000000000000000	0.00000000000000000000	4167.69238281250000000000	4168.20507812500000000000	4183.58984375000000000000	4203.07666015625000000000	4153.84619140625000000000	4163.58984375000000000000	4170.76904296875000000000	4148.20507812500000000000	4150.25634765625000000000	4135.38427734375000000000	4164.61523437500000000000	4180.00000000000000000000	4180.51269531250000000000	4160.51269531250000000000	0.00000000000000000000	10246.00000000000000000000	10229.00000000000000000000	0.00000000000000000000	0.00000000000000000000	0.00000000000000000000	3217.00000000000000000000	414.00000000000000000000	0.00000000000000000000	0.00000000000000000000	0.00000000000000000000	0.00000000000000000000	0.00000000000000000000	0.00000000000000000000	0.00000000000000000000	0.00000000000000000000	0.00000000000000000000	0.00000000000000000000	0.00000000000000000000	4.00000000000000000000	4.00000000000000000000	4.00000000000000000000	0.00000000000000000000	0.00000000000000000000
36.00000000000000000000	0.00000000000000000000	4170.25634765625000000000	4167.69238281250000000000	4170.76904296875000000000	4216.41015625000000000000	4160.00000000000000000000	4162.56396484375000000000	4170.25634765625000000000	4177.94873046875000000000	4174.35888671875000000000	4146.15380859375000000000	4203.58984375000000000000	4214.35888671875000000000	4213.33300781250000000000	4193.84619140625000000000	0.00000000000000000000	10246.00000000000000000000	10229.00000000000000000000	0.00000000000000000000	0.00000000000000000000	0.00000000000000000000	3217.00000000000000000000	422.00000000000000000000	0.00000000000000000000	0.00000000000000000000	0.00000000000000000000	0.00000000000000000000	0.00000000000000000000	0.00000000000000000000	0.00000000000000000000	0.00000000000000000000	0.00000000000000000000	0.00000000000000000000	0.00000000000000000000	4.00000000000000000000	4.00000000000000000000	4.00000000000000000000	0.00000000000000000000	0.00000000000000000000
37.00000000000000000000	0.00000000000000000000	4160.00000000000000000000	4128.71777343750000000000	4183.07666015625000000000	4192.82031250000000000000	4117.94873046875000000000	4123.07666015625000000000	4139.48730468750000000000	4144.61523437500000000000	4138.97412109375000000000	4108.71777343750000000000	4165.64111328125000000000	4194.87158203125000000000	4175.38427734375000000000	4168.71777343750000000000	0.00000000000000000000	10246.00000000000000000000	10229.00000000000000000000	0.00000000000000000000	0.00000000000000000000	0.00000000000000000000	3217.00000000000000000000	430.00000000000000000000	0.00000000000000000000	0.00000000000000000000	0.00000000000000000000	0.00000000000000000000	0.00000000000000000000	0.00000000000000000000	0.00000000000000000000	0.00000000000000000000	0.00000000000000000000	0.00000000000000000000	0.00000000000000000000	4.00000000000000000000	4.00000000000000000000	4.00000000000000000000	0.00000000000000000000	0.00000000000000000000
38.00000000000000000000	0.00000000000000000000	4171.79492187500000000000	4163.58984375000000000000	4182.05126953125000000000	4205.64111328125000000000	4157.43603515625000000000	4172.30761718750000000000	4184.10253906250000000000	4174.87158203125000000000	4172.82031250000000000000	4146.66650390625000000000	4177.43603515625000000000	4207.17919921875000000000	4188.71777343750000000000	4175.89746093750000000000	0.00000000000000000000	10246.00000000000000000000	10229.00000000000000000000	0.00000000000000000000	0.00000000000000000000	0.00000000000000000000	3217.00000000000000000000	439.00000000000000000000	0.00000000000000000000	0.00000000000000000000	0.00000000000000000000	0.00000000000000000000	0.00000000000000000000	0.00000000000000000000	0.00000000000000000000	0.00000000000000000000	0.00000000000000000000	0.00000000000000000000	0.00000000000000000000	4.00000000000000000000	4.00000000000000000000	4.00000000000000000000	0.00000000000000000000	0.00000000000000000000
39.00000000000000000000	0.00000000000000000000	4161.02539062500000000000	4157.94873046875000000000	4184.61523437500000000000	4192.30761718750000000000	4165.12792968750000000000	4183.07666015625000000000	4192.82031250000000000000	4177.43603515625000000000	4184.10253906250000000000	4167.17919921875000000000	4164.10253906250000000000	4193.33300781250000000000	4171.28173828125000000000	4156.41015625000000000000	0.00000000000000000000	10247.00000000000000000000	10228.00000000000000000000	0.00000000000000000000	0.00000000000000000000	0.00000000000000000000	3217.00000000000000000000	447.00000000000000000000	0.00000000000000000000	0.00000000000000000000	0.00000000000000000000	0.00000000000000000000	0.00000000000000000000	0.00000000000000000000	0.00000000000000000000	0.00000000000000000000	0.00000000000000000000	0.00000000000000000000	0.00000000000000000000	4.00000000000000000000	4.00000000000000000000	4.00000000000000000000	0.00000000000000000000	0.00000000000000000000
40.00000000000000000000	0.00000000000000000000	4153.33300781250000000000	4141.53857421875000000000	4187.17919921875000000000	4179.48730468750000000000	4146.15380859375000000000	4157.43603515625000000000	4172.82031250000000000000	4151.28173828125000000000	4163.07666015625000000000	4150.76904296875000000000	4153.84619140625000000000	4177.94873046875000000000	4162.56396484375000000000	4145.12792968750000000000	0.00000000000000000000	10247.00000000000000000000	10228.00000000000000000000	0.00000000000000000000	0.00000000000000000000	0.00000000000000000000	3217.00000000000000000000	456.00000000000000000000	0.00000000000000000000	0.00000000000000000000	0.00000000000000000000	0.00000000000000000000	0.00000000000000000000	0.00000000000000000000	0.00000000000000000000	0.00000000000000000000	0.00000000000000000000	0.00000000000000000000	0.00000000000000000000	4.00000000000000000000	4.00000000000000000000	4.00000000000000000000	0.00000000000000000000	0.00000000000000000000
41.00000000000000000000	0.00000000000000000000	4180.51269531250000000000	4186.15380859375000000000	4171.79492187500000000000	4218.46142578125000000000	4178.97412109375000000000	4176.92285156250000000000	4182.05126953125000000000	4166.66650390625000000000	4176.92285156250000000000	4163.58984375000000000000	4207.69238281250000000000	4211.28173828125000000000	4225.64111328125000000000	4189.74365234375000000000	0.00000000000000000000	10248.00000000000000000000	10227.00000000000000000000	0.00000000000000000000	0.00000000000000000000	0.00000000000000000000	3217.00000000000000000000	464.00000000000000000000	0.00000000000000000000	0.00000000000000000000	0.00000000000000000000	0.00000000000000000000	0.00000000000000000000	0.00000000000000000000	0.00000000000000000000	0.00000000000000000000	0.00000000000000000000	0.00000000000000000000	0.00000000000000000000	4.00000000000000000000	4.00000000000000000000	4.00000000000000000000	0.00000000000000000000	0.00000000000000000000
42.00000000000000000000	0.00000000000000000000	4164.61523437500000000000	4155.89746093750000000000	4184.10253906250000000000	4203.07666015625000000000	4145.12792968750000000000	4145.12792968750000000000	4146.15380859375000000000	4126.66650390625000000000	4128.20507812500000000000	4115.89746093750000000000	4173.33300781250000000000	4183.07666015625000000000	4192.30761718750000000000	4163.07666015625000000000	0.00000000000000000000	10248.00000000000000000000	10227.00000000000000000000	0.00000000000000000000	0.00000000000000000000	0.00000000000000000000	3217.00000000000000000000	472.00000000000000000000	0.00000000000000000000	0.00000000000000000000	0.00000000000000000000	0.00000000000000000000	0.00000000000000000000	0.00000000000000000000	0.00000000000000000000	0.00000000000000000000	0.00000000000000000000	0.00000000000000000000	0.00000000000000000000	4.00000000000000000000	4.00000000000000000000	4.00000000000000000000	0.00000000000000000000	0.00000000000000000000
43.00000000000000000000	0.00000000000000000000	4170.25634765625000000000	4168.20507812500000000000	4187.17919921875000000000	4207.17919921875000000000	4162.56396484375000000000	4166.66650390625000000000	4169.74365234375000000000	4161.02539062500000000000	4161.02539062500000000000	4141.02539062500000000000	4188.20507812500000000000	4209.74365234375000000000	4192.82031250000000000000	4176.41015625000000000000	0.00000000000000000000	10249.00000000000000000000	10225.00000000000000000000	0.00000000000000000000	0.00000000000000000000	0.00000000000000000000	3217.00000000000000000000	481.00000000000000000000	0.00000000000000000000	0.00000000000000000000	0.00000000000000000000	0.00000000000000000000	0.00000000000000000000	0.00000000000000000000	0.00000000000000000000	0.00000000000000000000	0.00000000000000000000	0.00000000000000000000	0.00000000000000000000	4.00000000000000000000	4.00000000000000000000	4.00000000000000000000	0.00000000000000000000	0.00000000000000000000
44.00000000000000000000	0.00000000000000000000	4175.89746093750000000000	4161.02539062500000000000	4191.28173828125000000000	4202.05126953125000000000	4156.92285156250000000000	4161.02539062500000000000	4170.76904296875000000000	4188.20507812500000000000	4188.20507812500000000000	4161.02539062500000000000	4199.48730468750000000000	4233.33300781250000000000	4190.76904296875000000000	4187.69238281250000000000	0.00000000000000000000	10249.00000000000000000000	10225.00000000000000000000	0.00000000000000000000	0.00000000000000000000	0.00000000000000000000	3217.00000000000000000000	489.00000000000000000000	0.00000000000000000000	0.00000000000000000000	0.00000000000000000000	0.00000000000000000000	0.00000000000000000000	0.00000000000000000000	0.00000000000000000000	0.00000000000000000000	0.00000000000000000000	0.00000000000000000000	0.00000000000000000000	4.00000000000000000000	4.00000000000000000000	4.00000000000000000000	0.00000000000000000000	0.00000000000000000000
45.00000000000000000000	0.00000000000000000000	4165.64111328125000000000	4141.53857421875000000000	4196.92285156250000000000	4184.10253906250000000000	4131.79492187500000000000	4140.00000000000000000000	4154.35888671875000000000	4152.30761718750000000000	4151.79492187500000000000	4124.61523437500000000000	4162.05126953125000000000	4202.05126953125000000000	4157.94873046875000000000	4163.07666015625000000000	0.00000000000000000000	10248.00000000000000000000	10224.00000000000000000000	0.00000000000000000000	0.00000000000000000000	0.00000000000000000000	3217.00000000000000000000	497.00000000000000000000	0.00000000000000000000	0.00000000000000000000	0.00000000000000000000	0.00000000000000000000	0.00000000000000000000	0.00000000000000000000	0.00000000000000000000	0.00000000000000000000	0.00000000000000000000	0.00000000000000000000	0.00000000000000000000	4.00000000000000000000	4.00000000000000000000	4.00000000000000000000	0.00000000000000000000	0.00000000000000000000
46.00000000000000000000	0.00000000000000000000	4179.48730468750000000000	4194.87158203125000000000	4180.00000000000000000000	4208.20507812500000000000	4178.46142578125000000000	4186.66650390625000000000	4191.79492187500000000000	4153.84619140625000000000	4158.97412109375000000000	4141.02539062500000000000	4171.28173828125000000000	4202.56396484375000000000	4178.97412109375000000000	4174.87158203125000000000	0.00000000000000000000	10248.00000000000000000000	10224.00000000000000000000	0.00000000000000000000	0.00000000000000000000	0.00000000000000000000	3217.00000000000000000000	506.00000000000000000000	0.00000000000000000000	0.00000000000000000000	0.00000000000000000000	0.00000000000000000000	0.00000000000000000000	0.00000000000000000000	0.00000000000000000000	0.00000000000000000000	0.00000000000000000000	0.00000000000000000000	0.00000000000000000000	4.00000000000000000000	4.00000000000000000000	4.00000000000000000000	0.00000000000000000000	0.00000000000000000000
46.00000000000000000000	0.00000000000000000000	4179.48730468750000000000	4194.87158203125000000000	4180.00000000000000000000	4208.20507812500000000000	4178.46142578125000000000	4186.66650390625000000000	4191.79492187500000000000	4153.84619140625000000000	4158.97412109375000000000	4141.02539062500000000000	4171.28173828125000000000	4202.56396484375000000000	4178.97412109375000000000	4174.87158203125000000000	0.00000000000000000000	10248.00000000000000000000	10224.00000000000000000000	0.00000000000000000000	0.00000000000000000000	0.00000000000000000000	3217.00000000000000000000	514.00000000000000000000	0.00000000000000000000	0.00000000000000000000	0.00000000000000000000	0.00000000000000000000	0.00000000000000000000	0.00000000000000000000	0.00000000000000000000	0.00000000000000000000	0.00000000000000000000	0.00000000000000000000	0.00000000000000000000	4.00000000000000000000	4.00000000000000000000	4.00000000000000000000	0.00000000000000000000	0.00000000000000000000
47.00000000000000000000	0.00000000000000000000	4172.30761718750000000000	4172.82031250000000000000	4190.76904296875000000000	4193.33300781250000000000	4155.38427734375000000000	4164.61523437500000000000	4171.79492187500000000000	4122.05126953125000000000	4127.69238281250000000000	4121.02539062500000000000	4146.15380859375000000000	4177.43603515625000000000	4157.43603515625000000000	4154.87158203125000000000	0.00000000000000000000	10246.00000000000000000000	10224.00000000000000000000	0.00000000000000000000	0.00000000000000000000	0.00000000000000000000	3217.00000000000000000000	522.00000000000000000000	0.00000000000000000000	0.00000000000000000000	0.00000000000000000000	0.00000000000000000000	0.00000000000000000000	0.00000000000000000000	0.00000000000000000000	0.00000000000000000000	0.00000000000000000000	0.00000000000000000000	0.00000000000000000000	4.00000000000000000000	4.00000000000000000000	4.00000000000000000000	0.00000000000000000000	0.00000000000000000000
48.00000000000000000000	0.00000000000000000000	4189.23046875000000000000	4176.92285156250000000000	4188.71777343750000000000	4207.17919921875000000000	4163.58984375000000000000	4167.17919921875000000000	4174.35888671875000000000	4151.79492187500000000000	4158.46142578125000000000	4143.07666015625000000000	4190.76904296875000000000	4209.23046875000000000000	4205.12792968750000000000	4190.25634765625000000000	0.00000000000000000000	10246.00000000000000000000	10224.00000000000000000000	0.00000000000000000000	0.00000000000000000000	0.00000000000000000000	3217.00000000000000000000	531.00000000000000000000	0.00000000000000000000	0.00000000000000000000	0.00000000000000000000	0.00000000000000000000	0.00000000000000000000	0.00000000000000000000	0.00000000000000000000	0.00000000000000000000	0.00000000000000000000	0.00000000000000000000	0.00000000000000000000	4.00000000000000000000	4.00000000000000000000	4.00000000000000000000	0.00000000000000000000	0.00000000000000000000
49.00000000000000000000	0.00000000000000000000	4186.66650390625000000000	4171.28173828125000000000	4180.00000000000000000000	4211.79492187500000000000	4152.30761718750000000000	4151.79492187500000000000	4159.48730468750000000000	4172.82031250000000000000	4176.92285156250000000000	4153.33300781250000000000	4213.84619140625000000000	4226.66650390625000000000	4223.58984375000000000000	4204.61523437500000000000	0.00000000000000000000	10244.00000000000000000000	10223.00000000000000000000	0.00000000000000000000	0.00000000000000000000	0.00000000000000000000	3217.00000000000000000000	539.00000000000000000000	0.00000000000000000000	0.00000000000000000000	0.00000000000000000000	0.00000000000000000000	0.00000000000000000000	0.00000000000000000000	0.00000000000000000000	0.00000000000000000000	0.00000000000000000000	0.00000000000000000000	0.00000000000000000000	4.00000000000000000000	4.00000000000000000000	4.00000000000000000000	0.00000000000000000000	0.00000000000000000000
50.00000000000000000000	0.00000000000000000000	4164.61523437500000000000	4145.12792968750000000000	4192.82031250000000000000	4186.66650390625000000000	4120.51269531250000000000	4131.79492187500000000000	4143.58984375000000000000	4150.76904296875000000000	4150.76904296875000000000	4129.74365234375000000000	4173.33300781250000000000	4199.48730468750000000000	4175.38427734375000000000	4171.79492187500000000000	0.00000000000000000000	10244.00000000000000000000	10223.00000000000000000000	0.00000000000000000000	0.00000000000000000000	0.00000000000000000000	3217.00000000000000000000	547.00000000000000000000	0.00000000000000000000	0.00000000000000000000	0.00000000000000000000	0.00000000000000000000	0.00000000000000000000	0.00000000000000000000	0.00000000000000000000	0.00000000000000000000	0.00000000000000000000	0.00000000000000000000	0.00000000000000000000	4.00000000000000000000	4.00000000000000000000	4.00000000000000000000	0.00000000000000000000	0.00000000000000000000
51.00000000000000000000	0.00000000000000000000	4184.10253906250000000000	4186.15380859375000000000	4188.71777343750000000000	4202.05126953125000000000	4176.92285156250000000000	4195.38427734375000000000	4198.97412109375000000000	4192.30761718750000000000	4203.07666015625000000000	4182.56396484375000000000	4196.41015625000000000000	4222.56396484375000000000	4202.56396484375000000000	4193.84619140625000000000	0.00000000000000000000	10244.00000000000000000000	10224.00000000000000000000	0.00000000000000000000	0.00000000000000000000	0.00000000000000000000	3217.00000000000000000000	554.00000000000000000000	0.00000000000000000000	0.00000000000000000000	0.00000000000000000000	0.00000000000000000000	0.00000000000000000000	0.00000000000000000000	0.00000000000000000000	0.00000000000000000000	0.00000000000000000000	0.00000000000000000000	0.00000000000000000000	4.00000000000000000000	4.00000000000000000000	4.00000000000000000000	0.00000000000000000000	0.00000000000000000000
52.00000000000000000000	0.00000000000000000000	4165.12792968750000000000	4153.84619140625000000000	4193.84619140625000000000	4172.82031250000000000000	4151.28173828125000000000	4170.25634765625000000000	4183.07666015625000000000	4164.61523437500000000000	4181.53857421875000000000	4168.20507812500000000000	4160.00000000000000000000	4188.20507812500000000000	4166.15380859375000000000	4153.84619140625000000000	0.00000000000000000000	10244.00000000000000000000	10224.00000000000000000000	0.00000000000000000000	0.00000000000000000000	0.00000000000000000000	3217.00000000000000000000	561.00000000000000000000	0.00000000000000000000	0.00000000000000000000	0.00000000000000000000	0.00000000000000000000	0.00000000000000000000	0.00000000000000000000	0.00000000000000000000	0.00000000000000000000	0.00000000000000000000	0.00000000000000000000	0.00000000000000000000	4.00000000000000000000	4.00000000000000000000	4.00000000000000000000	0.00000000000000000000	0.00000000000000000000
53.00000000000000000000	0.00000000000000000000	4161.53857421875000000000	4165.12792968750000000000	4184.61523437500000000000	4180.00000000000000000000	4149.74365234375000000000	4160.00000000000000000000	4173.33300781250000000000	4150.76904296875000000000	4165.12792968750000000000	4154.35888671875000000000	4164.10253906250000000000	4182.56396484375000000000	4171.28173828125000000000	4148.20507812500000000000	0.00000000000000000000	10246.00000000000000000000	10226.00000000000000000000	0.00000000000000000000	0.00000000000000000000	0.00000000000000000000	3217.00000000000000000000	569.00000000000000000000	0.00000000000000000000	0.00000000000000000000	0.00000000000000000000	0.00000000000000000000	0.00000000000000000000	0.00000000000000000000	0.00000000000000000000	0.00000000000000000000	0.00000000000000000000	0.00000000000000000000	0.00000000000000000000	4.00000000000000000000	4.00000000000000000000	4.00000000000000000000	0.00000000000000000000	0.00000000000000000000
54.00000000000000000000	0.00000000000000000000	4175.38427734375000000000	4189.74365234375000000000	4173.84619140625000000000	4204.10253906250000000000	4166.66650390625000000000	4168.71777343750000000000	4167.69238281250000000000	4154.35888671875000000000	4164.10253906250000000000	4154.87158203125000000000	4191.79492187500000000000	4201.53857421875000000000	4206.66650390625000000000	4179.48730468750000000000	0.00000000000000000000	10246.00000000000000000000	10226.00000000000000000000	0.00000000000000000000	0.00000000000000000000	0.00000000000000000000	3217.00000000000000000000	576.00000000000000000000	0.00000000000000000000	0.00000000000000000000	0.00000000000000000000	0.00000000000000000000	0.00000000000000000000	0.00000000000000000000	0.00000000000000000000	0.00000000000000000000	0.00000000000000000000	0.00000000000000000000	0.00000000000000000000	4.00000000000000000000	4.00000000000000000000	4.00000000000000000000	0.00000000000000000000	0.00000000000000000000
55.00000000000000000000	0.00000000000000000000	4164.61523437500000000000	4156.41015625000000000000	4187.69238281250000000000	4187.17919921875000000000	4138.97412109375000000000	4144.61523437500000000000	4148.71777343750000000000	4136.41015625000000000000	4138.97412109375000000000	4131.28173828125000000000	4178.46142578125000000000	4192.82031250000000000000	4187.69238281250000000000	4172.30761718750000000000	0.00000000000000000000	10245.00000000000000000000	10228.00000000000000000000	0.00000000000000000000	0.00000000000000000000	0.00000000000000000000	3217.00000000000000000000	583.00000000000000000000	0.00000000000000000000	0.00000000000000000000	0.00000000000000000000	0.00000000000000000000	0.00000000000000000000	0.00000000000000000000	0.00000000000000000000	0.00000000000000000000	0.00000000000000000000	0.00000000000000000000	0.00000000000000000000	4.00000000000000000000	4.00000000000000000000	4.00000000000000000000	0.00000000000000000000	0.00000000000000000000
56.00000000000000000000	0.00000000000000000000	4177.43603515625000000000	4176.41015625000000000000	4186.15380859375000000000	4200.51269531250000000000	4167.69238281250000000000	4174.87158203125000000000	4183.58984375000000000000	4191.28173828125000000000	4194.35888671875000000000	4178.97412109375000000000	4220.51269531250000000000	4236.92285156250000000000	4215.38427734375000000000	4201.53857421875000000000	0.00000000000000000000	10245.00000000000000000000	10228.00000000000000000000	0.00000000000000000000	0.00000000000000000000	0.00000000000000000000	3217.00000000000000000000	591.00000000000000000000	0.00000000000000000000	0.00000000000000000000	0.00000000000000000000	0.00000000000000000000	0.00000000000000000000	0.00000000000000000000	0.00000000000000000000	0.00000000000000000000	0.00000000000000000000	0.00000000000000000000	0.00000000000000000000	4.00000000000000000000	4.00000000000000000000	4.00000000000000000000	0.00000000000000000000	0.00000000000000000000
57.00000000000000000000	0.00000000000000000000	4162.05126953125000000000	4143.58984375000000000000	4195.89746093750000000000	4176.92285156250000000000	4136.92285156250000000000	4150.76904296875000000000	4162.05126953125000000000	4177.43603515625000000000	4180.00000000000000000000	4163.07666015625000000000	4185.12792968750000000000	4218.97412109375000000000	4177.94873046875000000000	4179.48730468750000000000	0.00000000000000000000	10246.00000000000000000000	10228.00000000000000000000	0.00000000000000000000	0.00000000000000000000	0.00000000000000000000	3217.00000000000000000000	598.00000000000000000000	0.00000000000000000000	0.00000000000000000000	0.00000000000000000000	0.00000000000000000000	0.00000000000000000000	0.00000000000000000000	0.00000000000000000000	0.00000000000000000000	0.00000000000000000000	0.00000000000000000000	0.00000000000000000000	4.00000000000000000000	4.00000000000000000000	4.00000000000000000000	0.00000000000000000000	0.00000000000000000000
58.00000000000000000000	0.00000000000000000000	4161.53857421875000000000	4157.43603515625000000000	4195.89746093750000000000	4180.00000000000000000000	4151.28173828125000000000	4167.17919921875000000000	4172.82031250000000000000	4157.43603515625000000000	4161.02539062500000000000	4151.79492187500000000000	4161.53857421875000000000	4201.53857421875000000000	4169.74365234375000000000	4174.87158203125000000000	0.00000000000000000000	10246.00000000000000000000	10228.00000000000000000000	0.00000000000000000000	0.00000000000000000000	0.00000000000000000000	3217.00000000000000000000	605.00000000000000000000	0.00000000000000000000	0.00000000000000000000	0.00000000000000000000	0.00000000000000000000	0.00000000000000000000	0.00000000000000000000	0.00000000000000000000	0.00000000000000000000	0.00000000000000000000	0.00000000000000000000	0.00000000000000000000	4.00000000000000000000	4.00000000000000000000	4.00000000000000000000	0.00000000000000000000	0.00000000000000000000
59.00000000000000000000	0.00000000000000000000	4176.41015625000000000000	4195.89746093750000000000	4185.12792968750000000000	4199.48730468750000000000	4190.25634765625000000000	4197.43603515625000000000	4192.82031250000000000000	4154.87158203125000000000	4164.61523437500000000000	4164.10253906250000000000	4158.97412109375000000000	4200.00000000000000000000	4187.69238281250000000000	4179.48730468750000000000	0.00000000000000000000	10247.00000000000000000000	10230.00000000000000000000	0.00000000000000000000	0.00000000000000000000	0.00000000000000000000	3217.00000000000000000000	613.00000000000000000000	0.00000000000000000000	0.00000000000000000000	0.00000000000000000000	0.00000000000000000000	0.00000000000000000000	0.00000000000000000000	0.00000000000000000000	0.00000000000000000000	0.00000000000000000000	0.00000000000000000000	0.00000000000000000000	4.00000000000000000000	4.00000000000000000000	4.00000000000000000000	0.00000000000000000000	0.00000000000000000000
60.00000000000000000000	0.00000000000000000000	4160.00000000000000000000	4158.97412109375000000000	4188.71777343750000000000	4176.92285156250000000000	4154.35888671875000000000	4154.35888671875000000000	4155.38427734375000000000	4115.38427734375000000000	4125.12792968750000000000	4126.15380859375000000000	4108.71777343750000000000	4160.00000000000000000000	4151.28173828125000000000	4142.56396484375000000000	0.00000000000000000000	10247.00000000000000000000	10230.00000000000000000000	0.00000000000000000000	0.00000000000000000000	0.00000000000000000000	3217.00000000000000000000	620.00000000000000000000	0.00000000000000000000	0.00000000000000000000	0.00000000000000000000	0.00000000000000000000	0.00000000000000000000	0.00000000000000000000	0.00000000000000000000	0.00000000000000000000	0.00000000000000000000	0.00000000000000000000	0.00000000000000000000	4.00000000000000000000	4.00000000000000000000	4.00000000000000000000	0.00000000000000000000	0.00000000000000000000
61.00000000000000000000	0.00000000000000000000	4163.58984375000000000000	4165.64111328125000000000	4173.84619140625000000000	4192.82031250000000000000	4165.64111328125000000000	4157.94873046875000000000	4160.00000000000000000000	4147.69238281250000000000	4150.76904296875000000000	4142.56396484375000000000	4142.05126953125000000000	4187.17919921875000000000	4183.58984375000000000000	4171.79492187500000000000	0.00000000000000000000	10247.00000000000000000000	10229.00000000000000000000	0.00000000000000000000	0.00000000000000000000	0.00000000000000000000	3217.00000000000000000000	627.00000000000000000000	0.00000000000000000000	0.00000000000000000000	0.00000000000000000000	0.00000000000000000000	0.00000000000000000000	0.00000000000000000000	0.00000000000000000000	0.00000000000000000000	0.00000000000000000000	0.00000000000000000000	0.00000000000000000000	4.00000000000000000000	4.00000000000000000000	4.00000000000000000000	0.00000000000000000000	0.00000000000000000000
62.00000000000000000000	0.00000000000000000000	4147.17919921875000000000	4123.07666015625000000000	4180.00000000000000000000	4172.82031250000000000000	4126.15380859375000000000	4121.02539062500000000000	4130.76904296875000000000	4138.46142578125000000000	4130.76904296875000000000	4115.38427734375000000000	4132.30761718750000000000	4181.53857421875000000000	4165.64111328125000000000	4160.00000000000000000000	0.00000000000000000000	10247.00000000000000000000	10229.00000000000000000000	0.00000000000000000000	0.00000000000000000000	0.00000000000000000000	3217.00000000000000000000	635.00000000000000000000	0.00000000000000000000	0.00000000000000000000	0.00000000000000000000	0.00000000000000000000	0.00000000000000000000	0.00000000000000000000	0.00000000000000000000	0.00000000000000000000	0.00000000000000000000	0.00000000000000000000	0.00000000000000000000	4.00000000000000000000	4.00000000000000000000	4.00000000000000000000	0.00000000000000000000	0.00000000000000000000
63.00000000000000000000	0.00000000000000000000	4142.05126953125000000000	4118.46142578125000000000	4185.64111328125000000000	4163.07666015625000000000	4127.69238281250000000000	4130.25634765625000000000	4143.58984375000000000000	4144.61523437500000000000	4140.51269531250000000000	4118.46142578125000000000	4124.10253906250000000000	4177.43603515625000000000	4157.43603515625000000000	4150.76904296875000000000	0.00000000000000000000	10250.00000000000000000000	10229.00000000000000000000	0.00000000000000000000	0.00000000000000000000	0.00000000000000000000	3217.00000000000000000000	642.00000000000000000000	0.00000000000000000000	0.00000000000000000000	0.00000000000000000000	0.00000000000000000000	0.00000000000000000000	0.00000000000000000000	0.00000000000000000000	0.00000000000000000000	0.00000000000000000000	0.00000000000000000000	0.00000000000000000000	4.00000000000000000000	4.00000000000000000000	4.00000000000000000000	0.00000000000000000000	0.00000000000000000000
64.00000000000000000000	0.00000000000000000000	4150.25634765625000000000	4152.82031250000000000000	4177.43603515625000000000	4171.79492187500000000000	4168.20507812500000000000	4172.82031250000000000000	4182.05126953125000000000	4178.46142578125000000000	4187.69238281250000000000	4169.23046875000000000000	4138.46142578125000000000	4194.35888671875000000000	4171.79492187500000000000	4161.02539062500000000000	884.00000000000000000000	10250.00000000000000000000	10229.00000000000000000000	0.00000000000000000000	0.00000000000000000000	0.00000000000000000000	3217.00000000000000000000	649.00000000000000000000	4.00000000000000000000	0.00000000000000000000	0.00000000000000000000	0.00000000000000000000	0.00000000000000000000	0.00000000000000000000	0.00000000000000000000	0.00000000000000000000	0.00000000000000000000	0.00000000000000000000	0.00000000000000000000	4.00000000000000000000	4.00000000000000000000	4.00000000000000000000	0.00000000000000000000	0.00000000000000000000
65.00000000000000000000	0.00000000000000000000	4129.74365234375000000000	4118.46142578125000000000	4189.74365234375000000000	4143.07666015625000000000	4129.74365234375000000000	4136.92285156250000000000	4153.33300781250000000000	4141.53857421875000000000	4145.12792968750000000000	4134.35888671875000000000	4097.43603515625000000000	4156.92285156250000000000	4125.12792968750000000000	4123.58984375000000000000	2627.00000000000000000000	10249.00000000000000000000	10226.00000000000000000000	0.00000000000000000000	0.00000000000000000000	0.00000000000000000000	3217.00000000000000000000	657.00000000000000000000	4.00000000000000000000	4.00000000000000000000	0.00000000000000000000	0.00000000000000000000	0.00000000000000000000	0.00000000000000000000	0.00000000000000000000	0.00000000000000000000	0.00000000000000000000	0.00000000000000000000	0.00000000000000000000	4.00000000000000000000	4.00000000000000000000	4.00000000000000000000	0.00000000000000000000	0.00000000000000000000
66.00000000000000000000	0.00000000000000000000	4153.33300781250000000000	4159.48730468750000000000	4178.46142578125000000000	4177.94873046875000000000	4163.07666015625000000000	4161.02539062500000000000	4167.17919921875000000000	4154.35888671875000000000	4152.30761718750000000000	4136.92285156250000000000	4136.41015625000000000000	4175.89746093750000000000	4174.87158203125000000000	4158.46142578125000000000	2526.00000000000000000000	10249.00000000000000000000	10226.00000000000000000000	0.00000000000000000000	0.00000000000000000000	0.00000000000000000000	3217.00000000000000000000	664.00000000000000000000	4.00000000000000000000	4.00000000000000000000	4.00000000000000000000	0.00000000000000000000	0.00000000000000000000	0.00000000000000000000	0.00000000000000000000	0.00000000000000000000	0.00000000000000000000	0.00000000000000000000	0.00000000000000000000	4.00000000000000000000	4.00000000000000000000	4.00000000000000000000	4.00000000000000000000	0.00000000000000000000
67.00000000000000000000	0.00000000000000000000	4161.53857421875000000000	4164.61523437500000000000	4175.38427734375000000000	4190.76904296875000000000	4167.17919921875000000000	4157.94873046875000000000	4152.30761718750000000000	4134.35888671875000000000	4134.87158203125000000000	4122.05126953125000000000	4132.30761718750000000000	4170.76904296875000000000	4184.61523437500000000000	4165.12792968750000000000	3593.00000000000000000000	10247.00000000000000000000	10223.00000000000000000000	0.00000000000000000000	0.00000000000000000000	0.00000000000000000000	3217.00000000000000000000	671.00000000000000000000	4.00000000000000000000	4.00000000000000000000	4.00000000000000000000	4.00000000000000000000	0.00000000000000000000	0.00000000000000000000	0.00000000000000000000	0.00000000000000000000	0.00000000000000000000	0.00000000000000000000	0.00000000000000000000	4.00000000000000000000	4.00000000000000000000	4.00000000000000000000	4.00000000000000000000	4.00000000000000000000
68.00000000000000000000	0.00000000000000000000	4155.38427734375000000000	4150.25634765625000000000	4185.12792968750000000000	4178.97412109375000000000	4157.43603515625000000000	4151.79492187500000000000	4152.30761718750000000000	4133.33300781250000000000	4128.71777343750000000000	4114.87158203125000000000	4120.51269531250000000000	4168.71777343750000000000	4166.66650390625000000000	4157.94873046875000000000	3617.00000000000000000000	10247.00000000000000000000	10223.00000000000000000000	0.00000000000000000000	0.00000000000000000000	0.00000000000000000000	3217.00000000000000000000	679.00000000000000000000	4.00000000000000000000	4.00000000000000000000	4.00000000000000000000	4.00000000000000000000	4.00000000000000000000	0.00000000000000000000	0.00000000000000000000	0.00000000000000000000	0.00000000000000000000	0.00000000000000000000	0.00000000000000000000	4.00000000000000000000	4.00000000000000000000	4.00000000000000000000	4.00000000000000000000	4.00000000000000000000
69.00000000000000000000	0.00000000000000000000	4167.17919921875000000000	4168.20507812500000000000	4183.58984375000000000000	4188.71777343750000000000	4171.79492187500000000000	4174.87158203125000000000	4180.00000000000000000000	4191.79492187500000000000	4181.53857421875000000000	4155.89746093750000000000	4167.17919921875000000000	4213.84619140625000000000	4196.92285156250000000000	4190.25634765625000000000	3401.00000000000000000000	10245.00000000000000000000	10220.00000000000000000000	0.00000000000000000000	0.00000000000000000000	0.00000000000000000000	3217.00000000000000000000	686.00000000000000000000	4.00000000000000000000	4.00000000000000000000	4.00000000000000000000	4.00000000000000000000	4.00000000000000000000	4.00000000000000000000	0.00000000000000000000	0.00000000000000000000	0.00000000000000000000	0.00000000000000000000	0.00000000000000000000	4.00000000000000000000	4.00000000000000000000	4.00000000000000000000	4.00000000000000000000	4.00000000000000000000
70.00000000000000000000	0.00000000000000000000	4151.79492187500000000000	4128.71777343750000000000	4193.33300781250000000000	4163.58984375000000000000	4129.74365234375000000000	4145.12792968750000000000	4155.38427734375000000000	4167.17919921875000000000	4155.38427734375000000000	4134.35888671875000000000	4141.02539062500000000000	4197.43603515625000000000	4167.69238281250000000000	4170.25634765625000000000	2926.00000000000000000000	10245.00000000000000000000	10220.00000000000000000000	0.00000000000000000000	0.00000000000000000000	0.00000000000000000000	3217.00000000000000000000	693.00000000000000000000	4.00000000000000000000	4.00000000000000000000	4.00000000000000000000	4.00000000000000000000	4.00000000000000000000	4.00000000000000000000	4.00000000000000000000	0.00000000000000000000	0.00000000000000000000	0.00000000000000000000	0.00000000000000000000	4.00000000000000000000	4.00000000000000000000	4.00000000000000000000	4.00000000000000000000	4.00000000000000000000
71.00000000000000000000	0.00000000000000000000	4160.51269531250000000000	4162.05126953125000000000	4178.46142578125000000000	4177.94873046875000000000	4167.69238281250000000000	4177.94873046875000000000	4179.48730468750000000000	4160.00000000000000000000	4156.92285156250000000000	4143.58984375000000000000	4137.43603515625000000000	4190.76904296875000000000	4175.89746093750000000000	4174.35888671875000000000	3078.00000000000000000000	10244.00000000000000000000	10221.00000000000000000000	0.00000000000000000000	0.00000000000000000000	0.00000000000000000000	3217.00000000000000000000	701.00000000000000000000	4.00000000000000000000	4.00000000000000000000	4.00000000000000000000	4.00000000000000000000	4.00000000000000000000	4.00000000000000000000	4.00000000000000000000	4.00000000000000000000	0.00000000000000000000	0.00000000000000000000	0.00000000000000000000	4.00000000000000000000	4.00000000000000000000	4.00000000000000000000	4.00000000000000000000	4.00000000000000000000
72.00000000000000000000	0.00000000000000000000	4152.82031250000000000000	4168.20507812500000000000	4176.41015625000000000000	4174.87158203125000000000	4172.82031250000000000000	4173.33300781250000000000	4173.33300781250000000000	4133.84619140625000000000	4141.02539062500000000000	4131.79492187500000000000	4101.02539062500000000000	4153.84619140625000000000	4147.17919921875000000000	4142.05126953125000000000	3185.00000000000000000000	10244.00000000000000000000	10221.00000000000000000000	0.00000000000000000000	0.00000000000000000000	0.00000000000000000000	3217.00000000000000000000	708.00000000000000000000	4.00000000000000000000	4.00000000000000000000	4.00000000000000000000	4.00000000000000000000	4.00000000000000000000	4.00000000000000000000	4.00000000000000000000	4.00000000000000000000	4.00000000000000000000	0.00000000000000000000	0.00000000000000000000	4.00000000000000000000	4.00000000000000000000	4.00000000000000000000	4.00000000000000000000	4.00000000000000000000
73.00000000000000000000	0.00000000000000000000	4145.64111328125000000000	4149.74365234375000000000	4186.66650390625000000000	4168.71777343750000000000	4154.35888671875000000000	4155.89746093750000000000	4162.05126953125000000000	4128.71777343750000000000	4140.00000000000000000000	4127.69238281250000000000	4096.92285156250000000000	4146.66650390625000000000	4143.07666015625000000000	4134.87158203125000000000	2905.00000000000000000000	10243.00000000000000000000	10222.00000000000000000000	0.00000000000000000000	0.00000000000000000000	0.00000000000000000000	3217.00000000000000000000	716.00000000000000000000	4.00000000000000000000	4.00000000000000000000	4.00000000000000000000	4.00000000000000000000	4.00000000000000000000	4.00000000000000000000	4.00000000000000000000	4.00000000000000000000	4.00000000000000000000	4.00000000000000000000	0.00000000000000000000	4.00000000000000000000	4.00000000000000000000	4.00000000000000000000	4.00000000000000000000	4.00000000000000000000
74.00000000000000000000	0.00000000000000000000	4165.64111328125000000000	4166.66650390625000000000	4172.82031250000000000000	4193.84619140625000000000	4172.30761718750000000000	4173.33300781250000000000	4173.84619140625000000000	4170.25634765625000000000	4181.02539062500000000000	4162.05126953125000000000	4169.74365234375000000000	4201.02539062500000000000	4211.28173828125000000000	4193.84619140625000000000	3576.00000000000000000000	10243.00000000000000000000	10222.00000000000000000000	0.00000000000000000000	0.00000000000000000000	0.00000000000000000000	3217.00000000000000000000	723.00000000000000000000	4.00000000000000000000	4.00000000000000000000	4.00000000000000000000	4.00000000000000000000	4.00000000000000000000	4.00000000000000000000	4.00000000000000000000	4.00000000000000000000	4.00000000000000000000	4.00000000000000000000	4.00000000000000000000	4.00000000000000000000	4.00000000000000000000	4.00000000000000000000	4.00000000000000000000	4.00000000000000000000
75.00000000000000000000	0.00000000000000000000	4147.69238281250000000000	4123.07666015625000000000	4178.46142578125000000000	4167.69238281250000000000	4123.07666015625000000000	4127.69238281250000000000	4130.25634765625000000000	4133.33300781250000000000	4134.87158203125000000000	4118.46142578125000000000	4138.46142578125000000000	4173.84619140625000000000	4177.43603515625000000000	4164.61523437500000000000	3130.00000000000000000000	10243.00000000000000000000	10223.00000000000000000000	0.00000000000000000000	0.00000000000000000000	0.00000000000000000000	3217.00000000000000000000	730.00000000000000000000	4.00000000000000000000	4.00000000000000000000	4.00000000000000000000	4.00000000000000000000	4.00000000000000000000	4.00000000000000000000	4.00000000000000000000	4.00000000000000000000	4.00000000000000000000	4.00000000000000000000	4.00000000000000000000	4.00000000000000000000	4.00000000000000000000	4.00000000000000000000	4.00000000000000000000	4.00000000000000000000
76.00000000000000000000	0.00000000000000000000	4151.79492187500000000000	4148.71777343750000000000	4177.94873046875000000000	4174.35888671875000000000	4150.25634765625000000000	4154.87158203125000000000	4160.51269531250000000000	4156.41015625000000000000	4155.89746093750000000000	4143.58984375000000000000	4133.84619140625000000000	4181.02539062500000000000	4175.89746093750000000000	4157.94873046875000000000	3397.00000000000000000000	10243.00000000000000000000	10223.00000000000000000000	0.00000000000000000000	0.00000000000000000000	0.00000000000000000000	3217.00000000000000000000	738.00000000000000000000	4.00000000000000000000	4.00000000000000000000	4.00000000000000000000	4.00000000000000000000	4.00000000000000000000	4.00000000000000000000	4.00000000000000000000	4.00000000000000000000	4.00000000000000000000	4.00000000000000000000	4.00000000000000000000	4.00000000000000000000	4.00000000000000000000	4.00000000000000000000	4.00000000000000000000	4.00000000000000000000
77.00000000000000000000	0.00000000000000000000	4148.20507812500000000000	4151.28173828125000000000	4181.02539062500000000000	4167.17919921875000000000	4158.97412109375000000000	4164.61523437500000000000	4175.89746093750000000000	4166.66650390625000000000	4175.38427734375000000000	4164.10253906250000000000	4126.66650390625000000000	4186.66650390625000000000	4157.94873046875000000000	4151.28173828125000000000	3053.00000000000000000000	10243.00000000000000000000	10228.00000000000000000000	0.00000000000000000000	0.00000000000000000000	0.00000000000000000000	3217.00000000000000000000	746.00000000000000000000	4.00000000000000000000	4.00000000000000000000	4.00000000000000000000	4.00000000000000000000	4.00000000000000000000	4.00000000000000000000	4.00000000000000000000	4.00000000000000000000	4.00000000000000000000	4.00000000000000000000	4.00000000000000000000	4.00000000000000000000	4.00000000000000000000	4.00000000000000000000	4.00000000000000000000	4.00000000000000000000
78.00000000000000000000	0.00000000000000000000	4138.97412109375000000000	4135.38427734375000000000	4187.17919921875000000000	4154.35888671875000000000	4141.53857421875000000000	4142.05126953125000000000	4154.35888671875000000000	4131.28173828125000000000	4143.58984375000000000000	4129.23046875000000000000	4101.02539062500000000000	4164.10253906250000000000	4128.71777343750000000000	4133.84619140625000000000	3576.00000000000000000000	10243.00000000000000000000	10228.00000000000000000000	0.00000000000000000000	0.00000000000000000000	0.00000000000000000000	3217.00000000000000000000	754.00000000000000000000	4.00000000000000000000	4.00000000000000000000	4.00000000000000000000	4.00000000000000000000	4.00000000000000000000	4.00000000000000000000	4.00000000000000000000	4.00000000000000000000	4.00000000000000000000	4.00000000000000000000	4.00000000000000000000	4.00000000000000000000	4.00000000000000000000	4.00000000000000000000	4.00000000000000000000	4.00000000000000000000
79.00000000000000000000	0.00000000000000000000	4165.64111328125000000000	4189.74365234375000000000	4171.79492187500000000000	4192.82031250000000000000	4189.23046875000000000000	4175.38427734375000000000	4170.25634765625000000000	4140.00000000000000000000	4152.82031250000000000000	4145.12792968750000000000	4129.23046875000000000000	4183.07666015625000000000	4180.00000000000000000000	4164.61523437500000000000	3130.00000000000000000000	10243.00000000000000000000	10228.00000000000000000000	0.00000000000000000000	0.00000000000000000000	0.00000000000000000000	3217.00000000000000000000	763.00000000000000000000	4.00000000000000000000	4.00000000000000000000	4.00000000000000000000	4.00000000000000000000	4.00000000000000000000	4.00000000000000000000	4.00000000000000000000	4.00000000000000000000	4.00000000000000000000	4.00000000000000000000	4.00000000000000000000	4.00000000000000000000	4.00000000000000000000	4.00000000000000000000	4.00000000000000000000	4.00000000000000000000
80.00000000000000000000	0.00000000000000000000	4150.76904296875000000000	4158.46142578125000000000	4180.00000000000000000000	4176.41015625000000000000	4152.82031250000000000000	4143.07666015625000000000	4138.46142578125000000000	4092.30761718750000000000	4108.71777343750000000000	4108.20507812500000000000	4093.33325195312500000000	4153.84619140625000000000	4153.33300781250000000000	4137.94873046875000000000	3397.00000000000000000000	10243.00000000000000000000	10228.00000000000000000000	0.00000000000000000000	0.00000000000000000000	0.00000000000000000000	3217.00000000000000000000	771.00000000000000000000	4.00000000000000000000	4.00000000000000000000	4.00000000000000000000	4.00000000000000000000	4.00000000000000000000	4.00000000000000000000	4.00000000000000000000	4.00000000000000000000	4.00000000000000000000	4.00000000000000000000	4.00000000000000000000	4.00000000000000000000	4.00000000000000000000	4.00000000000000000000	4.00000000000000000000	4.00000000000000000000
81.00000000000000000000	0.00000000000000000000	4151.28173828125000000000	4154.87158203125000000000	4178.97412109375000000000	4177.43603515625000000000	4147.17919921875000000000	4146.66650390625000000000	4148.71777343750000000000	4112.30761718750000000000	4132.30761718750000000000	4114.87158203125000000000	4117.94873046875000000000	4174.87158203125000000000	4157.94873046875000000000	4154.35888671875000000000	3053.00000000000000000000	10246.00000000000000000000	10226.00000000000000000000	0.00000000000000000000	0.00000000000000000000	0.00000000000000000000	3217.00000000000000000000	779.00000000000000000000	4.00000000000000000000	4.00000000000000000000	4.00000000000000000000	4.00000000000000000000	4.00000000000000000000	4.00000000000000000000	4.00000000000000000000	4.00000000000000000000	4.00000000000000000000	4.00000000000000000000	4.00000000000000000000	4.00000000000000000000	4.00000000000000000000	4.00000000000000000000	4.00000000000000000000	4.00000000000000000000
82.00000000000000000000	0.00000000000000000000	4154.35888671875000000000	4147.17919921875000000000	4175.89746093750000000000	4178.46142578125000000000	4142.56396484375000000000	4141.02539062500000000000	4147.69238281250000000000	4148.71777343750000000000	4160.51269531250000000000	4135.89746093750000000000	4138.46142578125000000000	4195.89746093750000000000	4161.53857421875000000000	4169.74365234375000000000	3576.00000000000000000000	10246.00000000000000000000	10226.00000000000000000000	0.00000000000000000000	0.00000000000000000000	0.00000000000000000000	3217.00000000000000000000	788.00000000000000000000	4.00000000000000000000	4.00000000000000000000	4.00000000000000000000	4.00000000000000000000	4.00000000000000000000	4.00000000000000000000	4.00000000000000000000	4.00000000000000000000	4.00000000000000000000	4.00000000000000000000	4.00000000000000000000	4.00000000000000000000	4.00000000000000000000	4.00000000000000000000	4.00000000000000000000	4.00000000000000000000
83.00000000000000000000	0.00000000000000000000	4142.56396484375000000000	4121.53857421875000000000	4186.66650390625000000000	4162.05126953125000000000	4127.69238281250000000000	4126.15380859375000000000	4138.97412109375000000000	4127.69238281250000000000	4139.48730468750000000000	4126.15380859375000000000	4106.15380859375000000000	4172.82031250000000000000	4135.38427734375000000000	4144.10253906250000000000	3130.00000000000000000000	10248.00000000000000000000	10226.00000000000000000000	0.00000000000000000000	0.00000000000000000000	0.00000000000000000000	3217.00000000000000000000	796.00000000000000000000	4.00000000000000000000	4.00000000000000000000	4.00000000000000000000	4.00000000000000000000	4.00000000000000000000	4.00000000000000000000	4.00000000000000000000	4.00000000000000000000	4.00000000000000000000	4.00000000000000000000	4.00000000000000000000	4.00000000000000000000	4.00000000000000000000	4.00000000000000000000	4.00000000000000000000	4.00000000000000000000
84.00000000000000000000	0.00000000000000000000	4165.12792968750000000000	4182.56396484375000000000	4178.46142578125000000000	4190.76904296875000000000	4191.79492187500000000000	4188.71777343750000000000	4190.76904296875000000000	4147.69238281250000000000	4176.92285156250000000000	4170.76904296875000000000	4134.35888671875000000000	4192.82031250000000000000	4173.33300781250000000000	4164.61523437500000000000	3397.00000000000000000000	10248.00000000000000000000	10226.00000000000000000000	0.00000000000000000000	0.00000000000000000000	0.00000000000000000000	3217.00000000000000000000	804.00000000000000000000	4.00000000000000000000	4.00000000000000000000	4.00000000000000000000	4.00000000000000000000	4.00000000000000000000	4.00000000000000000000	4.00000000000000000000	4.00000000000000000000	4.00000000000000000000	4.00000000000000000000	4.00000000000000000000	4.00000000000000000000	4.00000000000000000000	4.00000000000000000000	4.00000000000000000000	4.00000000000000000000
85.00000000000000000000	0.00000000000000000000	4157.94873046875000000000	4171.79492187500000000000	4185.12792968750000000000	4176.41015625000000000000	4172.82031250000000000000	4175.38427734375000000000	4176.41015625000000000000	4123.07666015625000000000	4153.33300781250000000000	4151.28173828125000000000	4112.82031250000000000000	4166.15380859375000000000	4149.23046875000000000000	4140.51269531250000000000	3053.00000000000000000000	10251.00000000000000000000	10227.00000000000000000000	0.00000000000000000000	0.00000000000000000000	0.00000000000000000000	3217.00000000000000000000	813.00000000000000000000	4.00000000000000000000	4.00000000000000000000	4.00000000000000000000	4.00000000000000000000	4.00000000000000000000	4.00000000000000000000	4.00000000000000000000	4.00000000000000000000	4.00000000000000000000	4.00000000000000000000	4.00000000000000000000	4.00000000000000000000	4.00000000000000000000	4.00000000000000000000	4.00000000000000000000	4.00000000000000000000
86.00000000000000000000	0.00000000000000000000	4163.07666015625000000000	4170.76904296875000000000	4181.53857421875000000000	4188.20507812500000000000	4171.28173828125000000000	4174.87158203125000000000	4175.38427734375000000000	4141.02539062500000000000	4158.97412109375000000000	4153.33300781250000000000	4143.58984375000000000000	4185.12792968750000000000	4179.48730468750000000000	4163.58984375000000000000	3576.00000000000000000000	10251.00000000000000000000	10227.00000000000000000000	0.00000000000000000000	0.00000000000000000000	0.00000000000000000000	3217.00000000000000000000	821.00000000000000000000	4.00000000000000000000	4.00000000000000000000	4.00000000000000000000	4.00000000000000000000	4.00000000000000000000	4.00000000000000000000	4.00000000000000000000	4.00000000000000000000	4.00000000000000000000	4.00000000000000000000	4.00000000000000000000	4.00000000000000000000	4.00000000000000000000	4.00000000000000000000	4.00000000000000000000	4.00000000000000000000
87.00000000000000000000	0.00000000000000000000	4169.74365234375000000000	4170.25634765625000000000	4171.79492187500000000000	4204.61523437500000000000	4172.30761718750000000000	4168.71777343750000000000	4163.58984375000000000000	4155.38427734375000000000	4167.69238281250000000000	4157.94873046875000000000	4176.92285156250000000000	4216.41015625000000000000	4218.97412109375000000000	4196.92285156250000000000	3130.00000000000000000000	10251.00000000000000000000	10226.00000000000000000000	0.00000000000000000000	0.00000000000000000000	0.00000000000000000000	3217.00000000000000000000	829.00000000000000000000	4.00000000000000000000	4.00000000000000000000	4.00000000000000000000	4.00000000000000000000	4.00000000000000000000	4.00000000000000000000	4.00000000000000000000	4.00000000000000000000	4.00000000000000000000	4.00000000000000000000	4.00000000000000000000	4.00000000000000000000	4.00000000000000000000	4.00000000000000000000	4.00000000000000000000	4.00000000000000000000
88.00000000000000000000	0.00000000000000000000	4148.71777343750000000000	4135.38427734375000000000	4180.51269531250000000000	4177.43603515625000000000	4132.30761718750000000000	4130.76904296875000000000	4130.25634765625000000000	4123.07666015625000000000	4132.30761718750000000000	4120.51269531250000000000	4141.02539062500000000000	4190.25634765625000000000	4179.48730468750000000000	4166.66650390625000000000	3397.00000000000000000000	10251.00000000000000000000	10226.00000000000000000000	0.00000000000000000000	0.00000000000000000000	0.00000000000000000000	3217.00000000000000000000	838.00000000000000000000	4.00000000000000000000	4.00000000000000000000	4.00000000000000000000	4.00000000000000000000	4.00000000000000000000	4.00000000000000000000	4.00000000000000000000	4.00000000000000000000	4.00000000000000000000	4.00000000000000000000	4.00000000000000000000	4.00000000000000000000	4.00000000000000000000	4.00000000000000000000	4.00000000000000000000	4.00000000000000000000
89.00000000000000000000	0.00000000000000000000	4156.92285156250000000000	4165.12792968750000000000	4173.33300781250000000000	4188.71777343750000000000	4171.28173828125000000000	4171.28173828125000000000	4174.35888671875000000000	4167.17919921875000000000	4184.10253906250000000000	4167.69238281250000000000	4167.69238281250000000000	4215.38427734375000000000	4188.71777343750000000000	4176.41015625000000000000	3053.00000000000000000000	10249.00000000000000000000	10226.00000000000000000000	0.00000000000000000000	0.00000000000000000000	0.00000000000000000000	3217.00000000000000000000	846.00000000000000000000	4.00000000000000000000	4.00000000000000000000	4.00000000000000000000	4.00000000000000000000	4.00000000000000000000	4.00000000000000000000	4.00000000000000000000	4.00000000000000000000	4.00000000000000000000	4.00000000000000000000	4.00000000000000000000	4.00000000000000000000	4.00000000000000000000	4.00000000000000000000	4.00000000000000000000	4.00000000000000000000
90.00000000000000000000	0.00000000000000000000	4145.64111328125000000000	4142.56396484375000000000	4184.61523437500000000000	4170.25634765625000000000	4159.48730468750000000000	4161.02539062500000000000	4170.76904296875000000000	4156.41015625000000000000	4180.51269531250000000000	4167.69238281250000000000	4138.46142578125000000000	4202.05126953125000000000	4151.79492187500000000000	4151.79492187500000000000	3576.00000000000000000000	10249.00000000000000000000	10226.00000000000000000000	0.00000000000000000000	0.00000000000000000000	0.00000000000000000000	3217.00000000000000000000	854.00000000000000000000	4.00000000000000000000	4.00000000000000000000	4.00000000000000000000	4.00000000000000000000	4.00000000000000000000	4.00000000000000000000	4.00000000000000000000	4.00000000000000000000	4.00000000000000000000	4.00000000000000000000	4.00000000000000000000	4.00000000000000000000	4.00000000000000000000	4.00000000000000000000	4.00000000000000000000	4.00000000000000000000
91.00000000000000000000	0.00000000000000000000	4155.38427734375000000000	4165.64111328125000000000	4183.07666015625000000000	4177.43603515625000000000	4173.33300781250000000000	4170.25634765625000000000	4173.33300781250000000000	4144.61523437500000000000	4168.20507812500000000000	4158.97412109375000000000	4131.28173828125000000000	4195.38427734375000000000	4157.94873046875000000000	4157.94873046875000000000	3130.00000000000000000000	10247.00000000000000000000	10225.00000000000000000000	0.00000000000000000000	0.00000000000000000000	0.00000000000000000000	3217.00000000000000000000	863.00000000000000000000	4.00000000000000000000	4.00000000000000000000	4.00000000000000000000	4.00000000000000000000	4.00000000000000000000	4.00000000000000000000	4.00000000000000000000	4.00000000000000000000	4.00000000000000000000	4.00000000000000000000	4.00000000000000000000	4.00000000000000000000	4.00000000000000000000	4.00000000000000000000	4.00000000000000000000	4.00000000000000000000
92.00000000000000000000	0.00000000000000000000	4174.35888671875000000000	4200.00000000000000000000	4168.71777343750000000000	4197.43603515625000000000	4194.35888671875000000000	4183.07666015625000000000	4173.84619140625000000000	4141.53857421875000000000	4163.07666015625000000000	4156.41015625000000000000	4143.07666015625000000000	4196.41015625000000000000	4188.20507812500000000000	4173.33300781250000000000	3397.00000000000000000000	10247.00000000000000000000	10225.00000000000000000000	0.00000000000000000000	0.00000000000000000000	0.00000000000000000000	3217.00000000000000000000	871.00000000000000000000	4.00000000000000000000	4.00000000000000000000	4.00000000000000000000	4.00000000000000000000	4.00000000000000000000	4.00000000000000000000	4.00000000000000000000	4.00000000000000000000	4.00000000000000000000	4.00000000000000000000	4.00000000000000000000	4.00000000000000000000	4.00000000000000000000	4.00000000000000000000	4.00000000000000000000	4.00000000000000000000
93.00000000000000000000	0.00000000000000000000	4161.02539062500000000000	4164.61523437500000000000	4181.53857421875000000000	4179.48730468750000000000	4156.41015625000000000000	4145.64111328125000000000	4140.51269531250000000000	4101.02539062500000000000	4117.43603515625000000000	4115.38427734375000000000	4106.15380859375000000000	4168.71777343750000000000	4156.92285156250000000000	4148.71777343750000000000	3053.00000000000000000000	10247.00000000000000000000	10225.00000000000000000000	0.00000000000000000000	0.00000000000000000000	0.00000000000000000000	3217.00000000000000000000	880.00000000000000000000	4.00000000000000000000	4.00000000000000000000	4.00000000000000000000	4.00000000000000000000	4.00000000000000000000	4.00000000000000000000	4.00000000000000000000	4.00000000000000000000	4.00000000000000000000	4.00000000000000000000	4.00000000000000000000	4.00000000000000000000	4.00000000000000000000	4.00000000000000000000	4.00000000000000000000	4.00000000000000000000
94.00000000000000000000	0.00000000000000000000	4172.82031250000000000000	4185.12792968750000000000	4177.43603515625000000000	4201.02539062500000000000	4180.00000000000000000000	4167.17919921875000000000	4160.00000000000000000000	4144.61523437500000000000	4157.43603515625000000000	4148.20507812500000000000	4150.25634765625000000000	4212.82031250000000000000	4191.79492187500000000000	4188.20507812500000000000	3576.00000000000000000000	10247.00000000000000000000	10225.00000000000000000000	0.00000000000000000000	0.00000000000000000000	0.00000000000000000000	3217.00000000000000000000	888.00000000000000000000	4.00000000000000000000	4.00000000000000000000	4.00000000000000000000	4.00000000000000000000	4.00000000000000000000	4.00000000000000000000	4.00000000000000000000	4.00000000000000000000	4.00000000000000000000	4.00000000000000000000	4.00000000000000000000	4.00000000000000000000	4.00000000000000000000	4.00000000000000000000	4.00000000000000000000	4.00000000000000000000
95.00000000000000000000	0.00000000000000000000	4161.53857421875000000000	4151.79492187500000000000	4183.07666015625000000000	4181.02539062500000000000	4142.56396484375000000000	4131.79492187500000000000	4135.89746093750000000000	4146.15380859375000000000	4156.92285156250000000000	4142.05126953125000000000	4150.76904296875000000000	4211.28173828125000000000	4172.82031250000000000000	4176.41015625000000000000	3130.00000000000000000000	10246.00000000000000000000	10225.00000000000000000000	0.00000000000000000000	0.00000000000000000000	0.00000000000000000000	3217.00000000000000000000	896.00000000000000000000	4.00000000000000000000	4.00000000000000000000	4.00000000000000000000	4.00000000000000000000	4.00000000000000000000	4.00000000000000000000	4.00000000000000000000	4.00000000000000000000	4.00000000000000000000	4.00000000000000000000	4.00000000000000000000	4.00000000000000000000	4.00000000000000000000	4.00000000000000000000	4.00000000000000000000	4.00000000000000000000
96.00000000000000000000	0.00000000000000000000	4160.00000000000000000000	4153.33300781250000000000	4186.66650390625000000000	4173.33300781250000000000	4142.05126953125000000000	4138.97412109375000000000	4151.79492187500000000000	4142.56396484375000000000	4156.92285156250000000000	4149.23046875000000000000	4148.71777343750000000000	4203.58984375000000000000	4167.17919921875000000000	4166.15380859375000000000	3397.00000000000000000000	10246.00000000000000000000	10225.00000000000000000000	0.00000000000000000000	0.00000000000000000000	0.00000000000000000000	3217.00000000000000000000	905.00000000000000000000	4.00000000000000000000	4.00000000000000000000	4.00000000000000000000	4.00000000000000000000	4.00000000000000000000	4.00000000000000000000	4.00000000000000000000	4.00000000000000000000	4.00000000000000000000	4.00000000000000000000	4.00000000000000000000	4.00000000000000000000	4.00000000000000000000	4.00000000000000000000	4.00000000000000000000	4.00000000000000000000
97.00000000000000000000	0.00000000000000000000	4171.79492187500000000000	4190.25634765625000000000	4175.89746093750000000000	4190.25634765625000000000	4191.28173828125000000000	4189.74365234375000000000	4192.30761718750000000000	4161.53857421875000000000	4185.12792968750000000000	4185.12792968750000000000	4160.00000000000000000000	4215.89746093750000000000	4187.69238281250000000000	4178.46142578125000000000	3053.00000000000000000000	10247.00000000000000000000	10225.00000000000000000000	0.00000000000000000000	0.00000000000000000000	0.00000000000000000000	3217.00000000000000000000	913.00000000000000000000	4.00000000000000000000	4.00000000000000000000	4.00000000000000000000	4.00000000000000000000	4.00000000000000000000	4.00000000000000000000	4.00000000000000000000	4.00000000000000000000	4.00000000000000000000	4.00000000000000000000	4.00000000000000000000	4.00000000000000000000	4.00000000000000000000	4.00000000000000000000	4.00000000000000000000	4.00000000000000000000
98.00000000000000000000	0.00000000000000000000	4149.74365234375000000000	4145.64111328125000000000	4180.51269531250000000000	4157.43603515625000000000	4155.38427734375000000000	4156.92285156250000000000	4159.48730468750000000000	4124.61523437500000000000	4146.15380859375000000000	4145.64111328125000000000	4109.74365234375000000000	4171.79492187500000000000	4139.48730468750000000000	4136.92285156250000000000	3576.00000000000000000000	10247.00000000000000000000	10225.00000000000000000000	0.00000000000000000000	0.00000000000000000000	0.00000000000000000000	3217.00000000000000000000	921.00000000000000000000	4.00000000000000000000	4.00000000000000000000	4.00000000000000000000	4.00000000000000000000	4.00000000000000000000	4.00000000000000000000	4.00000000000000000000	4.00000000000000000000	4.00000000000000000000	4.00000000000000000000	4.00000000000000000000	4.00000000000000000000	4.00000000000000000000	4.00000000000000000000	4.00000000000000000000	4.00000000000000000000
99.00000000000000000000	0.00000000000000000000	4160.00000000000000000000	4170.25634765625000000000	4167.69238281250000000000	4169.23046875000000000000	4171.28173828125000000000	4170.76904296875000000000	4167.69238281250000000000	4142.56396484375000000000	4158.46142578125000000000	4154.35888671875000000000	4143.07666015625000000000	4187.17919921875000000000	4178.46142578125000000000	4165.12792968750000000000	3130.00000000000000000000	10248.00000000000000000000	10225.00000000000000000000	0.00000000000000000000	0.00000000000000000000	0.00000000000000000000	3217.00000000000000000000	930.00000000000000000000	4.00000000000000000000	4.00000000000000000000	4.00000000000000000000	4.00000000000000000000	4.00000000000000000000	4.00000000000000000000	4.00000000000000000000	4.00000000000000000000	4.00000000000000000000	4.00000000000000000000	4.00000000000000000000	4.00000000000000000000	4.00000000000000000000	4.00000000000000000000	4.00000000000000000000	4.00000000000000000000
100.00000000000000000000	0.00000000000000000000	4160.00000000000000000000	4166.15380859375000000000	4170.76904296875000000000	4170.25634765625000000000	4161.02539062500000000000	4153.84619140625000000000	4150.25634765625000000000	4130.76904296875000000000	4140.51269531250000000000	4135.38427734375000000000	4145.64111328125000000000	4187.69238281250000000000	4188.20507812500000000000	4174.35888671875000000000	3397.00000000000000000000	10248.00000000000000000000	10225.00000000000000000000	0.00000000000000000000	0.00000000000000000000	0.00000000000000000000	3217.00000000000000000000	938.00000000000000000000	4.00000000000000000000	4.00000000000000000000	4.00000000000000000000	4.00000000000000000000	4.00000000000000000000	4.00000000000000000000	4.00000000000000000000	4.00000000000000000000	4.00000000000000000000	4.00000000000000000000	4.00000000000000000000	4.00000000000000000000	4.00000000000000000000	4.00000000000000000000	4.00000000000000000000	4.00000000000000000000
101.00000000000000000000	0.00000000000000000000	4156.41015625000000000000	4151.28173828125000000000	4175.38427734375000000000	4168.71777343750000000000	4154.87158203125000000000	4147.69238281250000000000	4149.74365234375000000000	4133.33300781250000000000	4142.05126953125000000000	4126.66650390625000000000	4134.35888671875000000000	4182.56396484375000000000	4169.74365234375000000000	4163.58984375000000000000	3053.00000000000000000000	10248.00000000000000000000	10224.00000000000000000000	0.00000000000000000000	0.00000000000000000000	0.00000000000000000000	3217.00000000000000000000	946.00000000000000000000	4.00000000000000000000	4.00000000000000000000	4.00000000000000000000	4.00000000000000000000	4.00000000000000000000	4.00000000000000000000	4.00000000000000000000	4.00000000000000000000	4.00000000000000000000	4.00000000000000000000	4.00000000000000000000	4.00000000000000000000	4.00000000000000000000	4.00000000000000000000	4.00000000000000000000	4.00000000000000000000
102.00000000000000000000	0.00000000000000000000	4164.10253906250000000000	4168.20507812500000000000	4170.25634765625000000000	4180.51269531250000000000	4179.48730468750000000000	4180.51269531250000000000	4181.02539062500000000000	4178.46142578125000000000	4193.84619140625000000000	4173.84619140625000000000	4161.02539062500000000000	4206.66650390625000000000	4181.02539062500000000000	4175.89746093750000000000	3576.00000000000000000000	10248.00000000000000000000	10224.00000000000000000000	0.00000000000000000000	0.00000000000000000000	0.00000000000000000000	3217.00000000000000000000	955.00000000000000000000	4.00000000000000000000	4.00000000000000000000	4.00000000000000000000	4.00000000000000000000	4.00000000000000000000	4.00000000000000000000	4.00000000000000000000	4.00000000000000000000	4.00000000000000000000	4.00000000000000000000	4.00000000000000000000	4.00000000000000000000	4.00000000000000000000	4.00000000000000000000	4.00000000000000000000	4.00000000000000000000
103.00000000000000000000	0.00000000000000000000	4147.69238281250000000000	4141.53857421875000000000	4188.20507812500000000000	4152.82031250000000000000	4146.15380859375000000000	4154.35888671875000000000	4159.48730468750000000000	4148.71777343750000000000	4165.64111328125000000000	4150.25634765625000000000	4128.71777343750000000000	4185.12792968750000000000	4143.07666015625000000000	4149.74365234375000000000	3130.00000000000000000000	10247.00000000000000000000	10224.00000000000000000000	0.00000000000000000000	0.00000000000000000000	0.00000000000000000000	3217.00000000000000000000	963.00000000000000000000	4.00000000000000000000	4.00000000000000000000	4.00000000000000000000	4.00000000000000000000	4.00000000000000000000	4.00000000000000000000	4.00000000000000000000	4.00000000000000000000	4.00000000000000000000	4.00000000000000000000	4.00000000000000000000	4.00000000000000000000	4.00000000000000000000	4.00000000000000000000	4.00000000000000000000	4.00000000000000000000
104.00000000000000000000	0.00000000000000000000	4171.79492187500000000000	4195.89746093750000000000	4176.92285156250000000000	4183.07666015625000000000	4192.30761718750000000000	4185.64111328125000000000	4176.92285156250000000000	4157.43603515625000000000	4172.30761718750000000000	4156.92285156250000000000	4145.12792968750000000000	4203.07666015625000000000	4177.43603515625000000000	4174.35888671875000000000	3397.00000000000000000000	10247.00000000000000000000	10224.00000000000000000000	0.00000000000000000000	0.00000000000000000000	0.00000000000000000000	3217.00000000000000000000	971.00000000000000000000	4.00000000000000000000	4.00000000000000000000	4.00000000000000000000	4.00000000000000000000	4.00000000000000000000	4.00000000000000000000	4.00000000000000000000	4.00000000000000000000	4.00000000000000000000	4.00000000000000000000	4.00000000000000000000	4.00000000000000000000	4.00000000000000000000	4.00000000000000000000	4.00000000000000000000	4.00000000000000000000
105.00000000000000000000	0.00000000000000000000	4183.07666015625000000000	4210.76904296875000000000	4172.30761718750000000000	4193.33300781250000000000	4203.07666015625000000000	4187.17919921875000000000	4172.30761718750000000000	4140.00000000000000000000	4154.87158203125000000000	4145.64111328125000000000	4124.10253906250000000000	4183.07666015625000000000	4175.89746093750000000000	4167.17919921875000000000	3053.00000000000000000000	10247.00000000000000000000	10224.00000000000000000000	0.00000000000000000000	0.00000000000000000000	0.00000000000000000000	3217.00000000000000000000	980.00000000000000000000	4.00000000000000000000	4.00000000000000000000	4.00000000000000000000	4.00000000000000000000	4.00000000000000000000	4.00000000000000000000	4.00000000000000000000	4.00000000000000000000	4.00000000000000000000	4.00000000000000000000	4.00000000000000000000	4.00000000000000000000	4.00000000000000000000	4.00000000000000000000	4.00000000000000000000	4.00000000000000000000
106.00000000000000000000	0.00000000000000000000	4177.94873046875000000000	4189.74365234375000000000	4184.10253906250000000000	4184.10253906250000000000	4182.05126953125000000000	4175.38427734375000000000	4170.25634765625000000000	4137.94873046875000000000	4149.74365234375000000000	4136.41015625000000000000	4122.05126953125000000000	4177.94873046875000000000	4165.64111328125000000000	4165.64111328125000000000	3576.00000000000000000000	10247.00000000000000000000	10224.00000000000000000000	0.00000000000000000000	0.00000000000000000000	0.00000000000000000000	3217.00000000000000000000	987.00000000000000000000	4.00000000000000000000	4.00000000000000000000	4.00000000000000000000	4.00000000000000000000	4.00000000000000000000	4.00000000000000000000	4.00000000000000000000	4.00000000000000000000	4.00000000000000000000	4.00000000000000000000	4.00000000000000000000	4.00000000000000000000	4.00000000000000000000	4.00000000000000000000	4.00000000000000000000	4.00000000000000000000
107.00000000000000000000	0.00000000000000000000	4187.69238281250000000000	4197.94873046875000000000	4176.41015625000000000000	4202.05126953125000000000	4187.17919921875000000000	4182.05126953125000000000	4177.94873046875000000000	4191.79492187500000000000	4197.94873046875000000000	4172.82031250000000000000	4191.28173828125000000000	4236.92285156250000000000	4212.82031250000000000000	4214.35888671875000000000	3130.00000000000000000000	10247.00000000000000000000	10225.00000000000000000000	0.00000000000000000000	0.00000000000000000000	0.00000000000000000000	3217.00000000000000000000	994.00000000000000000000	4.00000000000000000000	4.00000000000000000000	4.00000000000000000000	4.00000000000000000000	4.00000000000000000000	4.00000000000000000000	4.00000000000000000000	4.00000000000000000000	4.00000000000000000000	4.00000000000000000000	4.00000000000000000000	4.00000000000000000000	4.00000000000000000000	4.00000000000000000000	4.00000000000000000000	4.00000000000000000000
108.00000000000000000000	0.00000000000000000000	4166.15380859375000000000	4151.28173828125000000000	4184.10253906250000000000	4172.30761718750000000000	4132.82031250000000000000	4132.30761718750000000000	4135.38427734375000000000	4161.53857421875000000000	4163.07666015625000000000	4144.10253906250000000000	4167.69238281250000000000	4211.79492187500000000000	4180.51269531250000000000	4186.15380859375000000000	3397.00000000000000000000	10247.00000000000000000000	10225.00000000000000000000	0.00000000000000000000	0.00000000000000000000	0.00000000000000000000	3218.00000000000000000000	2.00000000000000000000	4.00000000000000000000	4.00000000000000000000	4.00000000000000000000	4.00000000000000000000	4.00000000000000000000	4.00000000000000000000	4.00000000000000000000	4.00000000000000000000	4.00000000000000000000	4.00000000000000000000	4.00000000000000000000	4.00000000000000000000	4.00000000000000000000	4.00000000000000000000	4.00000000000000000000	4.00000000000000000000
109.00000000000000000000	0.00000000000000000000	4177.43603515625000000000	4188.20507812500000000000	4180.51269531250000000000	4177.43603515625000000000	4173.84619140625000000000	4177.43603515625000000000	4183.58984375000000000000	4178.46142578125000000000	4191.79492187500000000000	4175.89746093750000000000	4177.43603515625000000000	4211.28173828125000000000	4196.92285156250000000000	4192.30761718750000000000	3053.00000000000000000000	10247.00000000000000000000	10227.00000000000000000000	0.00000000000000000000	0.00000000000000000000	0.00000000000000000000	3218.00000000000000000000	9.00000000000000000000	4.00000000000000000000	4.00000000000000000000	4.00000000000000000000	4.00000000000000000000	4.00000000000000000000	4.00000000000000000000	4.00000000000000000000	4.00000000000000000000	4.00000000000000000000	4.00000000000000000000	4.00000000000000000000	4.00000000000000000000	4.00000000000000000000	4.00000000000000000000	4.00000000000000000000	4.00000000000000000000
110.00000000000000000000	0.00000000000000000000	4181.53857421875000000000	4198.97412109375000000000	4180.51269531250000000000	4173.84619140625000000000	4194.87158203125000000000	4200.51269531250000000000	4206.66650390625000000000	4188.71777343750000000000	4210.76904296875000000000	4194.35888671875000000000	4169.74365234375000000000	4210.25634765625000000000	4190.25634765625000000000	4187.17919921875000000000	3576.00000000000000000000	10247.00000000000000000000	10227.00000000000000000000	0.00000000000000000000	0.00000000000000000000	0.00000000000000000000	3218.00000000000000000000	16.00000000000000000000	4.00000000000000000000	4.00000000000000000000	4.00000000000000000000	4.00000000000000000000	4.00000000000000000000	4.00000000000000000000	4.00000000000000000000	4.00000000000000000000	4.00000000000000000000	4.00000000000000000000	4.00000000000000000000	4.00000000000000000000	4.00000000000000000000	4.00000000000000000000	4.00000000000000000000	4.00000000000000000000
111.00000000000000000000	0.00000000000000000000	4170.25634765625000000000	4168.20507812500000000000	4184.10253906250000000000	4164.10253906250000000000	4166.15380859375000000000	4171.79492187500000000000	4177.43603515625000000000	4160.00000000000000000000	4174.87158203125000000000	4161.02539062500000000000	4139.48730468750000000000	4189.74365234375000000000	4161.53857421875000000000	4166.66650390625000000000	3130.00000000000000000000	10249.00000000000000000000	10227.00000000000000000000	0.00000000000000000000	0.00000000000000000000	0.00000000000000000000	3218.00000000000000000000	24.00000000000000000000	4.00000000000000000000	4.00000000000000000000	4.00000000000000000000	4.00000000000000000000	4.00000000000000000000	4.00000000000000000000	4.00000000000000000000	4.00000000000000000000	4.00000000000000000000	4.00000000000000000000	4.00000000000000000000	4.00000000000000000000	4.00000000000000000000	4.00000000000000000000	4.00000000000000000000	4.00000000000000000000
112.00000000000000000000	0.00000000000000000000	4184.10253906250000000000	4195.38427734375000000000	4164.10253906250000000000	4195.89746093750000000000	4194.35888671875000000000	4189.74365234375000000000	4185.64111328125000000000	4169.74365234375000000000	4182.05126953125000000000	4162.56396484375000000000	4172.30761718750000000000	4210.25634765625000000000	4204.10253906250000000000	4196.92285156250000000000	3397.00000000000000000000	10249.00000000000000000000	10227.00000000000000000000	0.00000000000000000000	0.00000000000000000000	0.00000000000000000000	3218.00000000000000000000	31.00000000000000000000	4.00000000000000000000	4.00000000000000000000	4.00000000000000000000	4.00000000000000000000	4.00000000000000000000	4.00000000000000000000	4.00000000000000000000	4.00000000000000000000	4.00000000000000000000	4.00000000000000000000	4.00000000000000000000	4.00000000000000000000	4.00000000000000000000	4.00000000000000000000	4.00000000000000000000	4.00000000000000000000
113.00000000000000000000	0.00000000000000000000	4164.61523437500000000000	4160.51269531250000000000	4168.71777343750000000000	4173.33300781250000000000	4162.56396484375000000000	4155.89746093750000000000	4153.33300781250000000000	4129.23046875000000000000	4135.89746093750000000000	4112.30761718750000000000	4137.94873046875000000000	4180.00000000000000000000	4169.74365234375000000000	4165.12792968750000000000	3053.00000000000000000000	10248.00000000000000000000	10227.00000000000000000000	0.00000000000000000000	0.00000000000000000000	0.00000000000000000000	3218.00000000000000000000	39.00000000000000000000	4.00000000000000000000	4.00000000000000000000	4.00000000000000000000	4.00000000000000000000	4.00000000000000000000	4.00000000000000000000	4.00000000000000000000	4.00000000000000000000	4.00000000000000000000	4.00000000000000000000	4.00000000000000000000	4.00000000000000000000	4.00000000000000000000	4.00000000000000000000	4.00000000000000000000	4.00000000000000000000
114.00000000000000000000	0.00000000000000000000	4170.76904296875000000000	4178.46142578125000000000	4173.33300781250000000000	4179.48730468750000000000	4180.00000000000000000000	4180.51269531250000000000	4175.89746093750000000000	4161.02539062500000000000	4165.64111328125000000000	4141.53857421875000000000	4154.35888671875000000000	4200.51269531250000000000	4174.35888671875000000000	4174.35888671875000000000	3576.00000000000000000000	10248.00000000000000000000	10227.00000000000000000000	0.00000000000000000000	0.00000000000000000000	0.00000000000000000000	3218.00000000000000000000	46.00000000000000000000	4.00000000000000000000	4.00000000000000000000	4.00000000000000000000	4.00000000000000000000	4.00000000000000000000	4.00000000000000000000	4.00000000000000000000	4.00000000000000000000	4.00000000000000000000	4.00000000000000000000	4.00000000000000000000	4.00000000000000000000	4.00000000000000000000	4.00000000000000000000	4.00000000000000000000	4.00000000000000000000
115.00000000000000000000	0.00000000000000000000	4177.43603515625000000000	4186.66650390625000000000	4179.48730468750000000000	4185.12792968750000000000	4184.61523437500000000000	4193.33300781250000000000	4190.76904296875000000000	4197.43603515625000000000	4208.20507812500000000000	4187.17919921875000000000	4173.33300781250000000000	4218.46142578125000000000	4180.51269531250000000000	4187.69238281250000000000	3130.00000000000000000000	10247.00000000000000000000	10227.00000000000000000000	0.00000000000000000000	0.00000000000000000000	0.00000000000000000000	3218.00000000000000000000	53.00000000000000000000	4.00000000000000000000	4.00000000000000000000	4.00000000000000000000	4.00000000000000000000	4.00000000000000000000	4.00000000000000000000	4.00000000000000000000	4.00000000000000000000	4.00000000000000000000	4.00000000000000000000	4.00000000000000000000	4.00000000000000000000	4.00000000000000000000	4.00000000000000000000	4.00000000000000000000	4.00000000000000000000
116.00000000000000000000	0.00000000000000000000	4166.66650390625000000000	4166.66650390625000000000	4191.28173828125000000000	4172.82031250000000000000	4161.53857421875000000000	4169.74365234375000000000	4174.87158203125000000000	4167.69238281250000000000	4179.48730468750000000000	4161.53857421875000000000	4142.56396484375000000000	4193.33300781250000000000	4153.84619140625000000000	4163.58984375000000000000	3397.00000000000000000000	10247.00000000000000000000	10227.00000000000000000000	0.00000000000000000000	0.00000000000000000000	0.00000000000000000000	3218.00000000000000000000	61.00000000000000000000	4.00000000000000000000	4.00000000000000000000	4.00000000000000000000	4.00000000000000000000	4.00000000000000000000	4.00000000000000000000	4.00000000000000000000	4.00000000000000000000	4.00000000000000000000	4.00000000000000000000	4.00000000000000000000	4.00000000000000000000	4.00000000000000000000	4.00000000000000000000	4.00000000000000000000	4.00000000000000000000
117.00000000000000000000	0.00000000000000000000	4195.89746093750000000000	4227.17919921875000000000	4176.41015625000000000000	4207.69238281250000000000	4218.97412109375000000000	4212.82031250000000000000	4202.56396484375000000000	4175.38427734375000000000	4188.71777343750000000000	4174.87158203125000000000	4164.10253906250000000000	4213.84619140625000000000	4195.38427734375000000000	4188.71777343750000000000	3053.00000000000000000000	10247.00000000000000000000	10229.00000000000000000000	0.00000000000000000000	0.00000000000000000000	0.00000000000000000000	3218.00000000000000000000	68.00000000000000000000	4.00000000000000000000	4.00000000000000000000	4.00000000000000000000	4.00000000000000000000	4.00000000000000000000	4.00000000000000000000	4.00000000000000000000	4.00000000000000000000	4.00000000000000000000	4.00000000000000000000	4.00000000000000000000	4.00000000000000000000	4.00000000000000000000	4.00000000000000000000	4.00000000000000000000	4.00000000000000000000
118.00000000000000000000	0.00000000000000000000	4191.79492187500000000000	4211.79492187500000000000	4180.51269531250000000000	4193.33300781250000000000	4197.43603515625000000000	4191.28173828125000000000	4178.46142578125000000000	4138.97412109375000000000	4155.89746093750000000000	4151.28173828125000000000	4138.97412109375000000000	4190.25634765625000000000	4178.97412109375000000000	4173.84619140625000000000	3576.00000000000000000000	10247.00000000000000000000	10229.00000000000000000000	0.00000000000000000000	0.00000000000000000000	0.00000000000000000000	3218.00000000000000000000	75.00000000000000000000	4.00000000000000000000	4.00000000000000000000	4.00000000000000000000	4.00000000000000000000	4.00000000000000000000	4.00000000000000000000	4.00000000000000000000	4.00000000000000000000	4.00000000000000000000	4.00000000000000000000	4.00000000000000000000	4.00000000000000000000	4.00000000000000000000	4.00000000000000000000	4.00000000000000000000	4.00000000000000000000
119.00000000000000000000	0.00000000000000000000	4192.30761718750000000000	4204.10253906250000000000	4178.97412109375000000000	4194.87158203125000000000	4188.71777343750000000000	4183.58984375000000000000	4180.00000000000000000000	4153.84619140625000000000	4173.84619140625000000000	4164.10253906250000000000	4175.38427734375000000000	4209.23046875000000000000	4202.05126953125000000000	4196.92285156250000000000	3130.00000000000000000000	10248.00000000000000000000	10229.00000000000000000000	0.00000000000000000000	0.00000000000000000000	0.00000000000000000000	3218.00000000000000000000	83.00000000000000000000	4.00000000000000000000	4.00000000000000000000	4.00000000000000000000	4.00000000000000000000	4.00000000000000000000	4.00000000000000000000	4.00000000000000000000	4.00000000000000000000	4.00000000000000000000	4.00000000000000000000	4.00000000000000000000	4.00000000000000000000	4.00000000000000000000	4.00000000000000000000	4.00000000000000000000	4.00000000000000000000
120.00000000000000000000	0.00000000000000000000	4194.87158203125000000000	4198.46142578125000000000	4171.79492187500000000000	4201.53857421875000000000	4178.97412109375000000000	4169.23046875000000000000	4172.82031250000000000000	4181.02539062500000000000	4195.89746093750000000000	4179.48730468750000000000	4216.92285156250000000000	4242.05126953125000000000	4229.23046875000000000000	4219.48730468750000000000	3397.00000000000000000000	10248.00000000000000000000	10229.00000000000000000000	0.00000000000000000000	0.00000000000000000000	0.00000000000000000000	3218.00000000000000000000	90.00000000000000000000	4.00000000000000000000	4.00000000000000000000	4.00000000000000000000	4.00000000000000000000	4.00000000000000000000	4.00000000000000000000	4.00000000000000000000	4.00000000000000000000	4.00000000000000000000	4.00000000000000000000	4.00000000000000000000	4.00000000000000000000	4.00000000000000000000	4.00000000000000000000	4.00000000000000000000	4.00000000000000000000
121.00000000000000000000	0.00000000000000000000	4180.00000000000000000000	4165.64111328125000000000	4180.51269531250000000000	4174.87158203125000000000	4139.48730468750000000000	4139.48730468750000000000	4149.74365234375000000000	4160.51269531250000000000	4172.82031250000000000000	4160.51269531250000000000	4185.12792968750000000000	4221.02539062500000000000	4197.43603515625000000000	4193.84619140625000000000	3053.00000000000000000000	10248.00000000000000000000	10229.00000000000000000000	0.00000000000000000000	0.00000000000000000000	0.00000000000000000000	3218.00000000000000000000	97.00000000000000000000	4.00000000000000000000	4.00000000000000000000	4.00000000000000000000	4.00000000000000000000	4.00000000000000000000	4.00000000000000000000	4.00000000000000000000	4.00000000000000000000	4.00000000000000000000	4.00000000000000000000	4.00000000000000000000	4.00000000000000000000	4.00000000000000000000	4.00000000000000000000	4.00000000000000000000	4.00000000000000000000
122.00000000000000000000	0.00000000000000000000	4192.82031250000000000000	4204.61523437500000000000	4172.82031250000000000000	4186.15380859375000000000	4187.69238281250000000000	4194.35888671875000000000	4196.41015625000000000000	4191.79492187500000000000	4215.38427734375000000000	4209.23046875000000000000	4199.48730468750000000000	4233.84619140625000000000	4214.35888671875000000000	4208.20507812500000000000	3576.00000000000000000000	10248.00000000000000000000	10229.00000000000000000000	0.00000000000000000000	0.00000000000000000000	0.00000000000000000000	3218.00000000000000000000	105.00000000000000000000	4.00000000000000000000	4.00000000000000000000	4.00000000000000000000	4.00000000000000000000	4.00000000000000000000	4.00000000000000000000	4.00000000000000000000	4.00000000000000000000	4.00000000000000000000	4.00000000000000000000	4.00000000000000000000	4.00000000000000000000	4.00000000000000000000	4.00000000000000000000	4.00000000000000000000	4.00000000000000000000
123.00000000000000000000	0.00000000000000000000	4180.00000000000000000000	4183.58984375000000000000	4180.51269531250000000000	4162.56396484375000000000	4176.92285156250000000000	4186.15380859375000000000	4187.69238281250000000000	4168.71777343750000000000	4193.84619140625000000000	4191.28173828125000000000	4161.02539062500000000000	4202.56396484375000000000	4170.25634765625000000000	4171.28173828125000000000	3130.00000000000000000000	10246.00000000000000000000	10229.00000000000000000000	0.00000000000000000000	0.00000000000000000000	0.00000000000000000000	3218.00000000000000000000	112.00000000000000000000	4.00000000000000000000	4.00000000000000000000	4.00000000000000000000	4.00000000000000000000	4.00000000000000000000	4.00000000000000000000	4.00000000000000000000	4.00000000000000000000	4.00000000000000000000	4.00000000000000000000	4.00000000000000000000	4.00000000000000000000	4.00000000000000000000	4.00000000000000000000	4.00000000000000000000	4.00000000000000000000
124.00000000000000000000	0.00000000000000000000	4179.48730468750000000000	4190.25634765625000000000	4175.89746093750000000000	4168.71777343750000000000	4180.51269531250000000000	4183.07666015625000000000	4181.02539062500000000000	4162.56396484375000000000	4179.48730468750000000000	4170.76904296875000000000	4160.51269531250000000000	4200.51269531250000000000	4174.35888671875000000000	4171.28173828125000000000	3397.00000000000000000000	10246.00000000000000000000	10229.00000000000000000000	0.00000000000000000000	0.00000000000000000000	0.00000000000000000000	3218.00000000000000000000	119.00000000000000000000	4.00000000000000000000	4.00000000000000000000	4.00000000000000000000	4.00000000000000000000	4.00000000000000000000	4.00000000000000000000	4.00000000000000000000	4.00000000000000000000	4.00000000000000000000	4.00000000000000000000	4.00000000000000000000	4.00000000000000000000	4.00000000000000000000	4.00000000000000000000	4.00000000000000000000	4.00000000000000000000
125.00000000000000000000	0.00000000000000000000	4185.12792968750000000000	4204.61523437500000000000	4160.51269531250000000000	4192.30761718750000000000	4188.20507812500000000000	4182.05126953125000000000	4171.79492187500000000000	4158.46142578125000000000	4172.82031250000000000000	4164.10253906250000000000	4177.43603515625000000000	4213.33300781250000000000	4205.64111328125000000000	4195.89746093750000000000	3053.00000000000000000000	10245.00000000000000000000	10229.00000000000000000000	0.00000000000000000000	0.00000000000000000000	0.00000000000000000000	3218.00000000000000000000	127.00000000000000000000	4.00000000000000000000	4.00000000000000000000	4.00000000000000000000	4.00000000000000000000	4.00000000000000000000	4.00000000000000000000	4.00000000000000000000	4.00000000000000000000	4.00000000000000000000	4.00000000000000000000	4.00000000000000000000	4.00000000000000000000	4.00000000000000000000	4.00000000000000000000	4.00000000000000000000	4.00000000000000000000
126.00000000000000000000	0.00000000000000000000	4164.10253906250000000000	4158.97412109375000000000	4170.25634765625000000000	4169.74365234375000000000	4148.20507812500000000000	4143.58984375000000000000	4141.53857421875000000000	4121.53857421875000000000	4128.20507812500000000000	4123.58984375000000000000	4138.97412109375000000000	4178.46142578125000000000	4163.58984375000000000000	4163.58984375000000000000	3576.00000000000000000000	10245.00000000000000000000	10229.00000000000000000000	0.00000000000000000000	0.00000000000000000000	0.00000000000000000000	3218.00000000000000000000	134.00000000000000000000	4.00000000000000000000	4.00000000000000000000	4.00000000000000000000	4.00000000000000000000	4.00000000000000000000	4.00000000000000000000	4.00000000000000000000	4.00000000000000000000	4.00000000000000000000	4.00000000000000000000	4.00000000000000000000	4.00000000000000000000	4.00000000000000000000	4.00000000000000000000	4.00000000000000000000	4.00000000000000000000
127.00000000000000000000	0.00000000000000000000	4174.87158203125000000000	4180.51269531250000000000	4168.20507812500000000000	4181.02539062500000000000	4182.05126953125000000000	4178.46142578125000000000	4176.41015625000000000000	4177.94873046875000000000	4181.02539062500000000000	4167.69238281250000000000	4176.41015625000000000000	4212.30761718750000000000	4186.15380859375000000000	4182.05126953125000000000	50.00000000000000000000	10246.00000000000000000000	10230.00000000000000000000	0.00000000000000000000	0.00000000000000000000	0.00000000000000000000	3218.00000000000000000000	141.00000000000000000000	4.00000000000000000000	4.00000000000000000000	4.00000000000000000000	4.00000000000000000000	4.00000000000000000000	4.00000000000000000000	4.00000000000000000000	4.00000000000000000000	4.00000000000000000000	4.00000000000000000000	4.00000000000000000000	4.00000000000000000000	4.00000000000000000000	4.00000000000000000000	4.00000000000000000000	4.00000000000000000000
0.00000000000000000000	0.00000000000000000000	4164.10253906250000000000	4160.00000000000000000000	4180.51269531250000000000	4165.64111328125000000000	4159.48730468750000000000	4162.56396484375000000000	4163.07666015625000000000	4175.38427734375000000000	4182.05126953125000000000	4168.20507812500000000000	4162.05126953125000000000	4212.30761718750000000000	4166.66650390625000000000	4171.28173828125000000000	862.00000000000000000000	10246.00000000000000000000	10230.00000000000000000000	0.00000000000000000000	0.00000000000000000000	0.00000000000000000000	3218.00000000000000000000	149.00000000000000000000	4.00000000000000000000	4.00000000000000000000	4.00000000000000000000	4.00000000000000000000	4.00000000000000000000	4.00000000000000000000	4.00000000000000000000	4.00000000000000000000	4.00000000000000000000	4.00000000000000000000	4.00000000000000000000	4.00000000000000000000	4.00000000000000000000	4.00000000000000000000	4.00000000000000000000	4.00000000000000000000
1.00000000000000000000	0.00000000000000000000	4171.28173828125000000000	4177.94873046875000000000	4182.56396484375000000000	4171.28173828125000000000	4170.25634765625000000000	4172.82031250000000000000	4173.33300781250000000000	4157.43603515625000000000	4166.66650390625000000000	4162.56396484375000000000	4155.38427734375000000000	4209.23046875000000000000	4169.23046875000000000000	4174.87158203125000000000	2647.00000000000000000000	10246.00000000000000000000	10230.00000000000000000000	0.00000000000000000000	0.00000000000000000000	0.00000000000000000000	3218.00000000000000000000	156.00000000000000000000	4.00000000000000000000	4.00000000000000000000	4.00000000000000000000	4.00000000000000000000	4.00000000000000000000	4.00000000000000000000	4.00000000000000000000	4.00000000000000000000	4.00000000000000000000	4.00000000000000000000	4.00000000000000000000	4.00000000000000000000	4.00000000000000000000	4.00000000000000000000	4.00000000000000000000	4.00000000000000000000
2.00000000000000000000	0.00000000000000000000	4195.89746093750000000000	4228.20507812500000000000	4171.28173828125000000000	4202.05126953125000000000	4220.00000000000000000000	4210.76904296875000000000	4204.10253906250000000000	4170.25634765625000000000	4182.56396484375000000000	4187.17919921875000000000	4180.00000000000000000000	4220.00000000000000000000	4200.51269531250000000000	4194.87158203125000000000	2534.00000000000000000000	10246.00000000000000000000	10230.00000000000000000000	0.00000000000000000000	0.00000000000000000000	0.00000000000000000000	3218.00000000000000000000	163.00000000000000000000	4.00000000000000000000	4.00000000000000000000	4.00000000000000000000	4.00000000000000000000	4.00000000000000000000	4.00000000000000000000	4.00000000000000000000	4.00000000000000000000	4.00000000000000000000	4.00000000000000000000	4.00000000000000000000	4.00000000000000000000	4.00000000000000000000	4.00000000000000000000	4.00000000000000000000	4.00000000000000000000
3.00000000000000000000	0.00000000000000000000	4180.51269531250000000000	4189.23046875000000000000	4182.05126953125000000000	4182.05126953125000000000	4182.05126953125000000000	4173.33300781250000000000	4172.30761718750000000000	4132.82031250000000000000	4147.69238281250000000000	4150.76904296875000000000	4145.12792968750000000000	4184.10253906250000000000	4162.05126953125000000000	4166.15380859375000000000	3520.00000000000000000000	10247.00000000000000000000	10229.00000000000000000000	0.00000000000000000000	0.00000000000000000000	0.00000000000000000000	3218.00000000000000000000	172.00000000000000000000	4.00000000000000000000	4.00000000000000000000	4.00000000000000000000	4.00000000000000000000	4.00000000000000000000	4.00000000000000000000	4.00000000000000000000	4.00000000000000000000	4.00000000000000000000	4.00000000000000000000	4.00000000000000000000	4.00000000000000000000	4.00000000000000000000	4.00000000000000000000	4.00000000000000000000	4.00000000000000000000
4.00000000000000000000	0.00000000000000000000	4186.15380859375000000000	4195.38427734375000000000	4170.76904296875000000000	4193.84619140625000000000	4183.58984375000000000000	4178.46142578125000000000	4174.35888671875000000000	4159.48730468750000000000	4172.30761718750000000000	4164.61523437500000000000	4183.07666015625000000000	4215.38427734375000000000	4195.89746093750000000000	4198.46142578125000000000	3521.00000000000000000000	10247.00000000000000000000	10229.00000000000000000000	0.00000000000000000000	0.00000000000000000000	0.00000000000000000000	3218.00000000000000000000	180.00000000000000000000	4.00000000000000000000	4.00000000000000000000	4.00000000000000000000	4.00000000000000000000	4.00000000000000000000	4.00000000000000000000	4.00000000000000000000	4.00000000000000000000	4.00000000000000000000	4.00000000000000000000	4.00000000000000000000	4.00000000000000000000	4.00000000000000000000	4.00000000000000000000	4.00000000000000000000	4.00000000000000000000
5.00000000000000000000	0.00000000000000000000	4173.33300781250000000000	4165.12792968750000000000	4168.20507812500000000000	4184.61523437500000000000	4146.15380859375000000000	4143.07666015625000000000	4142.05126953125000000000	4155.89746093750000000000	4158.46142578125000000000	4150.76904296875000000000	4181.02539062500000000000	4215.89746093750000000000	4190.76904296875000000000	4193.33300781250000000000	3282.00000000000000000000	10246.00000000000000000000	10228.00000000000000000000	0.00000000000000000000	0.00000000000000000000	0.00000000000000000000	3218.00000000000000000000	188.00000000000000000000	4.00000000000000000000	4.00000000000000000000	4.00000000000000000000	4.00000000000000000000	4.00000000000000000000	4.00000000000000000000	4.00000000000000000000	4.00000000000000000000	4.00000000000000000000	4.00000000000000000000	4.00000000000000000000	4.00000000000000000000	4.00000000000000000000	4.00000000000000000000	4.00000000000000000000	4.00000000000000000000
6.00000000000000000000	0.00000000000000000000	4166.15380859375000000000	4157.94873046875000000000	4176.92285156250000000000	4179.48730468750000000000	4140.51269531250000000000	4141.53857421875000000000	4146.66650390625000000000	4148.71777343750000000000	4155.38427734375000000000	4149.74365234375000000000	4164.61523437500000000000	4199.48730468750000000000	4173.33300781250000000000	4179.48730468750000000000	2892.00000000000000000000	10246.00000000000000000000	10228.00000000000000000000	0.00000000000000000000	0.00000000000000000000	0.00000000000000000000	3218.00000000000000000000	197.00000000000000000000	4.00000000000000000000	4.00000000000000000000	4.00000000000000000000	4.00000000000000000000	4.00000000000000000000	4.00000000000000000000	4.00000000000000000000	4.00000000000000000000	4.00000000000000000000	4.00000000000000000000	4.00000000000000000000	4.00000000000000000000	4.00000000000000000000	4.00000000000000000000	4.00000000000000000000	4.00000000000000000000
7.00000000000000000000	0.00000000000000000000	4178.46142578125000000000	4190.25634765625000000000	4173.84619140625000000000	4190.25634765625000000000	4182.05126953125000000000	4188.20507812500000000000	4188.71777343750000000000	4173.84619140625000000000	4200.00000000000000000000	4189.23046875000000000000	4177.94873046875000000000	4213.33300781250000000000	4181.53857421875000000000	4187.17919921875000000000	3162.00000000000000000000	10246.00000000000000000000	10227.00000000000000000000	0.00000000000000000000	0.00000000000000000000	0.00000000000000000000	3218.00000000000000000000	205.00000000000000000000	4.00000000000000000000	4.00000000000000000000	4.00000000000000000000	4.00000000000000000000	4.00000000000000000000	4.00000000000000000000	4.00000000000000000000	4.00000000000000000000	4.00000000000000000000	4.00000000000000000000	4.00000000000000000000	4.00000000000000000000	4.00000000000000000000	4.00000000000000000000	4.00000000000000000000	4.00000000000000000000
8.00000000000000000000	0.00000000000000000000	4154.35888671875000000000	4148.71777343750000000000	4182.56396484375000000000	4156.41015625000000000000	4143.07666015625000000000	4154.87158203125000000000	4158.46142578125000000000	4140.00000000000000000000	4165.12792968750000000000	4151.79492187500000000000	4133.33300781250000000000	4182.56396484375000000000	4135.38427734375000000000	4143.07666015625000000000	3239.00000000000000000000	10246.00000000000000000000	10227.00000000000000000000	0.00000000000000000000	0.00000000000000000000	0.00000000000000000000	3218.00000000000000000000	214.00000000000000000000	4.00000000000000000000	4.00000000000000000000	4.00000000000000000000	4.00000000000000000000	4.00000000000000000000	4.00000000000000000000	4.00000000000000000000	4.00000000000000000000	4.00000000000000000000	4.00000000000000000000	4.00000000000000000000	4.00000000000000000000	4.00000000000000000000	4.00000000000000000000	4.00000000000000000000	4.00000000000000000000
9.00000000000000000000	0.00000000000000000000	4176.41015625000000000000	4188.20507812500000000000	4168.71777343750000000000	4189.74365234375000000000	4175.38427734375000000000	4177.94873046875000000000	4174.87158203125000000000	4164.10253906250000000000	4180.00000000000000000000	4159.48730468750000000000	4176.41015625000000000000	4207.17919921875000000000	4195.38427734375000000000	4182.56396484375000000000	2933.00000000000000000000	10246.00000000000000000000	10226.00000000000000000000	0.00000000000000000000	0.00000000000000000000	0.00000000000000000000	3218.00000000000000000000	222.00000000000000000000	4.00000000000000000000	4.00000000000000000000	4.00000000000000000000	4.00000000000000000000	4.00000000000000000000	4.00000000000000000000	4.00000000000000000000	4.00000000000000000000	4.00000000000000000000	4.00000000000000000000	4.00000000000000000000	4.00000000000000000000	4.00000000000000000000	4.00000000000000000000	4.00000000000000000000	4.00000000000000000000
9.00000000000000000000	0.00000000000000000000	4176.41015625000000000000	4188.20507812500000000000	4168.71777343750000000000	4189.74365234375000000000	4175.38427734375000000000	4177.94873046875000000000	4174.87158203125000000000	4164.10253906250000000000	4180.00000000000000000000	4159.48730468750000000000	4176.41015625000000000000	4207.17919921875000000000	4195.38427734375000000000	4182.56396484375000000000	2933.00000000000000000000	10246.00000000000000000000	10226.00000000000000000000	0.00000000000000000000	0.00000000000000000000	0.00000000000000000000	3218.00000000000000000000	230.00000000000000000000	4.00000000000000000000	4.00000000000000000000	4.00000000000000000000	4.00000000000000000000	4.00000000000000000000	4.00000000000000000000	4.00000000000000000000	4.00000000000000000000	4.00000000000000000000	4.00000000000000000000	4.00000000000000000000	4.00000000000000000000	4.00000000000000000000	4.00000000000000000000	4.00000000000000000000	4.00000000000000000000
10.00000000000000000000	0.00000000000000000000	4188.71777343750000000000	4201.53857421875000000000	4163.58984375000000000000	4202.56396484375000000000	4182.05126953125000000000	4174.35888671875000000000	4167.69238281250000000000	4153.84619140625000000000	4164.10253906250000000000	4142.05126953125000000000	4181.02539062500000000000	4200.00000000000000000000	4213.84619140625000000000	4194.87158203125000000000	3638.00000000000000000000	10246.00000000000000000000	10226.00000000000000000000	0.00000000000000000000	0.00000000000000000000	0.00000000000000000000	3218.00000000000000000000	239.00000000000000000000	4.00000000000000000000	4.00000000000000000000	4.00000000000000000000	4.00000000000000000000	4.00000000000000000000	4.00000000000000000000	4.00000000000000000000	4.00000000000000000000	4.00000000000000000000	4.00000000000000000000	4.00000000000000000000	4.00000000000000000000	4.00000000000000000000	4.00000000000000000000	4.00000000000000000000	4.00000000000000000000
11.00000000000000000000	0.00000000000000000000	4167.17919921875000000000	4172.30761718750000000000	4171.28173828125000000000	4176.92285156250000000000	4156.92285156250000000000	4152.82031250000000000000	4151.79492187500000000000	4138.46142578125000000000	4140.51269531250000000000	4114.35888671875000000000	4151.28173828125000000000	4180.00000000000000000000	4169.74365234375000000000	4162.56396484375000000000	3187.00000000000000000000	10249.00000000000000000000	10224.00000000000000000000	0.00000000000000000000	0.00000000000000000000	0.00000000000000000000	3218.00000000000000000000	247.00000000000000000000	4.00000000000000000000	4.00000000000000000000	4.00000000000000000000	4.00000000000000000000	4.00000000000000000000	4.00000000000000000000	4.00000000000000000000	4.00000000000000000000	4.00000000000000000000	4.00000000000000000000	4.00000000000000000000	4.00000000000000000000	4.00000000000000000000	4.00000000000000000000	4.00000000000000000000	4.00000000000000000000
12.00000000000000000000	0.00000000000000000000	4168.20507812500000000000	4177.94873046875000000000	4167.69238281250000000000	4185.12792968750000000000	4171.28173828125000000000	4172.30761718750000000000	4172.82031250000000000000	4193.33300781250000000000	4192.82031250000000000000	4154.87158203125000000000	4192.30761718750000000000	4221.53857421875000000000	4188.20507812500000000000	4181.53857421875000000000	3507.00000000000000000000	10249.00000000000000000000	10224.00000000000000000000	0.00000000000000000000	0.00000000000000000000	0.00000000000000000000	3218.00000000000000000000	255.00000000000000000000	4.00000000000000000000	4.00000000000000000000	4.00000000000000000000	4.00000000000000000000	4.00000000000000000000	4.00000000000000000000	4.00000000000000000000	4.00000000000000000000	4.00000000000000000000	4.00000000000000000000	4.00000000000000000000	4.00000000000000000000	4.00000000000000000000	4.00000000000000000000	4.00000000000000000000	4.00000000000000000000
13.00000000000000000000	0.00000000000000000000	4157.94873046875000000000	4147.17919921875000000000	4182.56396484375000000000	4171.28173828125000000000	4140.00000000000000000000	4145.64111328125000000000	4155.38427734375000000000	4175.89746093750000000000	4178.46142578125000000000	4138.46142578125000000000	4179.48730468750000000000	4209.74365234375000000000	4166.66650390625000000000	4169.74365234375000000000	3147.00000000000000000000	10247.00000000000000000000	10223.00000000000000000000	0.00000000000000000000	0.00000000000000000000	0.00000000000000000000	3218.00000000000000000000	264.00000000000000000000	4.00000000000000000000	4.00000000000000000000	4.00000000000000000000	4.00000000000000000000	4.00000000000000000000	4.00000000000000000000	4.00000000000000000000	4.00000000000000000000	4.00000000000000000000	4.00000000000000000000	4.00000000000000000000	4.00000000000000000000	4.00000000000000000000	4.00000000000000000000	4.00000000000000000000	4.00000000000000000000
14.00000000000000000000	0.00000000000000000000	4176.92285156250000000000	4198.97412109375000000000	4175.38427734375000000000	4194.87158203125000000000	4188.71777343750000000000	4192.30761718750000000000	4193.84619140625000000000	4181.53857421875000000000	4191.28173828125000000000	4157.43603515625000000000	4192.30761718750000000000	4217.43603515625000000000	4191.28173828125000000000	4188.71777343750000000000	3638.00000000000000000000	10247.00000000000000000000	10223.00000000000000000000	0.00000000000000000000	0.00000000000000000000	0.00000000000000000000	3218.00000000000000000000	272.00000000000000000000	4.00000000000000000000	4.00000000000000000000	4.00000000000000000000	4.00000000000000000000	4.00000000000000000000	4.00000000000000000000	4.00000000000000000000	4.00000000000000000000	4.00000000000000000000	4.00000000000000000000	4.00000000000000000000	4.00000000000000000000	4.00000000000000000000	4.00000000000000000000	4.00000000000000000000	4.00000000000000000000
15.00000000000000000000	0.00000000000000000000	4183.58984375000000000000	4211.79492187500000000000	4173.84619140625000000000	4198.46142578125000000000	4208.20507812500000000000	4208.71777343750000000000	4202.56396484375000000000	4173.84619140625000000000	4187.17919921875000000000	4161.53857421875000000000	4175.89746093750000000000	4203.58984375000000000000	4186.66650390625000000000	4176.92285156250000000000	3187.00000000000000000000	10245.00000000000000000000	10221.00000000000000000000	0.00000000000000000000	0.00000000000000000000	0.00000000000000000000	3218.00000000000000000000	280.00000000000000000000	4.00000000000000000000	4.00000000000000000000	4.00000000000000000000	4.00000000000000000000	4.00000000000000000000	4.00000000000000000000	4.00000000000000000000	4.00000000000000000000	4.00000000000000000000	4.00000000000000000000	4.00000000000000000000	4.00000000000000000000	4.00000000000000000000	4.00000000000000000000	4.00000000000000000000	4.00000000000000000000
16.00000000000000000000	0.00000000000000000000	4171.79492187500000000000	4176.92285156250000000000	4182.56396484375000000000	4185.12792968750000000000	4175.89746093750000000000	4180.51269531250000000000	4177.94873046875000000000	4148.71777343750000000000	4160.51269531250000000000	4135.38427734375000000000	4156.41015625000000000000	4184.61523437500000000000	4167.17919921875000000000	4159.48730468750000000000	0.00000000000000000000	10245.00000000000000000000	10221.00000000000000000000	0.00000000000000000000	0.00000000000000000000	0.00000000000000000000	3218.00000000000000000000	289.00000000000000000000	4.00000000000000000000	4.00000000000000000000	4.00000000000000000000	4.00000000000000000000	4.00000000000000000000	4.00000000000000000000	4.00000000000000000000	4.00000000000000000000	4.00000000000000000000	4.00000000000000000000	4.00000000000000000000	4.00000000000000000000	4.00000000000000000000	4.00000000000000000000	4.00000000000000000000	4.00000000000000000000
17.00000000000000000000	0.00000000000000000000	4187.17919921875000000000	4203.07666015625000000000	4167.17919921875000000000	4210.76904296875000000000	4192.82031250000000000000	4192.30761718750000000000	4184.10253906250000000000	4182.56396484375000000000	4188.71777343750000000000	4155.89746093750000000000	4212.30761718750000000000	4227.17919921875000000000	4216.92285156250000000000	4208.71777343750000000000	0.00000000000000000000	10245.00000000000000000000	10220.00000000000000000000	0.00000000000000000000	0.00000000000000000000	0.00000000000000000000	3218.00000000000000000000	297.00000000000000000000	4.00000000000000000000	4.00000000000000000000	4.00000000000000000000	4.00000000000000000000	4.00000000000000000000	4.00000000000000000000	4.00000000000000000000	4.00000000000000000000	4.00000000000000000000	4.00000000000000000000	4.00000000000000000000	4.00000000000000000000	4.00000000000000000000	4.00000000000000000000	4.00000000000000000000	4.00000000000000000000
18.00000000000000000000	0.00000000000000000000	4178.97412109375000000000	4175.89746093750000000000	4176.41015625000000000000	4193.33300781250000000000	4153.84619140625000000000	4155.89746093750000000000	4154.35888671875000000000	4168.20507812500000000000	4164.10253906250000000000	4129.74365234375000000000	4193.84619140625000000000	4215.38427734375000000000	4196.41015625000000000000	4198.46142578125000000000	0.00000000000000000000	10245.00000000000000000000	10220.00000000000000000000	0.00000000000000000000	0.00000000000000000000	0.00000000000000000000	3218.00000000000000000000	305.00000000000000000000	4.00000000000000000000	4.00000000000000000000	4.00000000000000000000	4.00000000000000000000	4.00000000000000000000	4.00000000000000000000	4.00000000000000000000	4.00000000000000000000	4.00000000000000000000	4.00000000000000000000	4.00000000000000000000	4.00000000000000000000	4.00000000000000000000	4.00000000000000000000	4.00000000000000000000	4.00000000000000000000
19.00000000000000000000	0.00000000000000000000	4183.58984375000000000000	4184.61523437500000000000	4176.41015625000000000000	4192.82031250000000000000	4170.25634765625000000000	4181.53857421875000000000	4186.15380859375000000000	4191.79492187500000000000	4192.82031250000000000000	4158.46142578125000000000	4197.43603515625000000000	4220.51269531250000000000	4201.53857421875000000000	4198.97412109375000000000	0.00000000000000000000	10247.00000000000000000000	10220.00000000000000000000	0.00000000000000000000	0.00000000000000000000	0.00000000000000000000	3218.00000000000000000000	314.00000000000000000000	4.00000000000000000000	4.00000000000000000000	4.00000000000000000000	4.00000000000000000000	4.00000000000000000000	4.00000000000000000000	4.00000000000000000000	4.00000000000000000000	4.00000000000000000000	4.00000000000000000000	4.00000000000000000000	4.00000000000000000000	4.00000000000000000000	4.00000000000000000000	4.00000000000000000000	4.00000000000000000000
20.00000000000000000000	0.00000000000000000000	4171.79492187500000000000	4173.84619140625000000000	4174.87158203125000000000	4177.94873046875000000000	4177.43603515625000000000	4193.33300781250000000000	4198.97412109375000000000	4197.94873046875000000000	4211.28173828125000000000	4177.43603515625000000000	4185.12792968750000000000	4212.82031250000000000000	4179.48730468750000000000	4179.48730468750000000000	0.00000000000000000000	10247.00000000000000000000	10220.00000000000000000000	0.00000000000000000000	0.00000000000000000000	0.00000000000000000000	3218.00000000000000000000	322.00000000000000000000	4.00000000000000000000	4.00000000000000000000	4.00000000000000000000	4.00000000000000000000	4.00000000000000000000	4.00000000000000000000	4.00000000000000000000	4.00000000000000000000	4.00000000000000000000	4.00000000000000000000	4.00000000000000000000	4.00000000000000000000	4.00000000000000000000	4.00000000000000000000	4.00000000000000000000	4.00000000000000000000
21.00000000000000000000	0.00000000000000000000	4158.97412109375000000000	4155.89746093750000000000	4184.61523437500000000000	4163.58984375000000000000	4163.07666015625000000000	4175.89746093750000000000	4182.56396484375000000000	4175.89746093750000000000	4182.56396484375000000000	4146.66650390625000000000	4149.74365234375000000000	4185.64111328125000000000	4142.05126953125000000000	4146.66650390625000000000	0.00000000000000000000	10247.00000000000000000000	10226.00000000000000000000	0.00000000000000000000	0.00000000000000000000	0.00000000000000000000	3218.00000000000000000000	330.00000000000000000000	4.00000000000000000000	4.00000000000000000000	4.00000000000000000000	4.00000000000000000000	4.00000000000000000000	4.00000000000000000000	4.00000000000000000000	4.00000000000000000000	4.00000000000000000000	4.00000000000000000000	4.00000000000000000000	4.00000000000000000000	4.00000000000000000000	4.00000000000000000000	4.00000000000000000000	4.00000000000000000000
22.00000000000000000000	0.00000000000000000000	4188.71777343750000000000	4214.87158203125000000000	4168.71777343750000000000	4209.23046875000000000000	4212.82031250000000000000	4213.84619140625000000000	4210.76904296875000000000	4201.53857421875000000000	4201.02539062500000000000	4164.10253906250000000000	4184.10253906250000000000	4211.28173828125000000000	4193.84619140625000000000	4182.56396484375000000000	0.00000000000000000000	10247.00000000000000000000	10226.00000000000000000000	0.00000000000000000000	0.00000000000000000000	0.00000000000000000000	3218.00000000000000000000	339.00000000000000000000	4.00000000000000000000	4.00000000000000000000	4.00000000000000000000	4.00000000000000000000	4.00000000000000000000	4.00000000000000000000	4.00000000000000000000	4.00000000000000000000	4.00000000000000000000	4.00000000000000000000	4.00000000000000000000	4.00000000000000000000	4.00000000000000000000	4.00000000000000000000	4.00000000000000000000	4.00000000000000000000
23.00000000000000000000	0.00000000000000000000	4175.89746093750000000000	4185.12792968750000000000	4171.28173828125000000000	4193.84619140625000000000	4178.97412109375000000000	4175.89746093750000000000	4174.87158203125000000000	4156.41015625000000000000	4150.25634765625000000000	4124.61523437500000000000	4158.46142578125000000000	4185.64111328125000000000	4172.30761718750000000000	4168.20507812500000000000	0.00000000000000000000	10248.00000000000000000000	10229.00000000000000000000	0.00000000000000000000	0.00000000000000000000	0.00000000000000000000	3218.00000000000000000000	347.00000000000000000000	4.00000000000000000000	4.00000000000000000000	4.00000000000000000000	4.00000000000000000000	4.00000000000000000000	4.00000000000000000000	4.00000000000000000000	4.00000000000000000000	4.00000000000000000000	4.00000000000000000000	4.00000000000000000000	4.00000000000000000000	4.00000000000000000000	4.00000000000000000000	4.00000000000000000000	4.00000000000000000000
24.00000000000000000000	0.00000000000000000000	4174.87158203125000000000	4177.43603515625000000000	4175.38427734375000000000	4190.76904296875000000000	4177.94873046875000000000	4172.82031250000000000000	4172.82031250000000000000	4172.30761718750000000000	4163.07666015625000000000	4133.33300781250000000000	4181.53857421875000000000	4205.64111328125000000000	4178.46142578125000000000	4180.51269531250000000000	0.00000000000000000000	10248.00000000000000000000	10229.00000000000000000000	0.00000000000000000000	0.00000000000000000000	0.00000000000000000000	3218.00000000000000000000	355.00000000000000000000	4.00000000000000000000	4.00000000000000000000	4.00000000000000000000	4.00000000000000000000	4.00000000000000000000	4.00000000000000000000	4.00000000000000000000	4.00000000000000000000	4.00000000000000000000	4.00000000000000000000	4.00000000000000000000	4.00000000000000000000	4.00000000000000000000	4.00000000000000000000	4.00000000000000000000	4.00000000000000000000
25.00000000000000000000	0.00000000000000000000	4186.15380859375000000000	4182.05126953125000000000	4177.43603515625000000000	4203.07666015625000000000	4184.61523437500000000000	4181.53857421875000000000	4185.12792968750000000000	4216.41015625000000000000	4212.30761718750000000000	4170.76904296875000000000	4215.89746093750000000000	4242.05126953125000000000	4199.48730468750000000000	4198.97412109375000000000	0.00000000000000000000	10247.00000000000000000000	10231.00000000000000000000	0.00000000000000000000	0.00000000000000000000	0.00000000000000000000	3218.00000000000000000000	364.00000000000000000000	4.00000000000000000000	4.00000000000000000000	4.00000000000000000000	4.00000000000000000000	4.00000000000000000000	4.00000000000000000000	4.00000000000000000000	4.00000000000000000000	4.00000000000000000000	4.00000000000000000000	4.00000000000000000000	4.00000000000000000000	4.00000000000000000000	4.00000000000000000000	4.00000000000000000000	4.00000000000000000000
26.00000000000000000000	0.00000000000000000000	4178.46142578125000000000	4161.53857421875000000000	4187.17919921875000000000	4189.74365234375000000000	4163.07666015625000000000	4166.15380859375000000000	4181.02539062500000000000	4194.35888671875000000000	4194.87158203125000000000	4160.51269531250000000000	4186.66650390625000000000	4227.69238281250000000000	4179.48730468750000000000	4182.56396484375000000000	0.00000000000000000000	10247.00000000000000000000	10231.00000000000000000000	0.00000000000000000000	0.00000000000000000000	0.00000000000000000000	3218.00000000000000000000	372.00000000000000000000	4.00000000000000000000	4.00000000000000000000	4.00000000000000000000	4.00000000000000000000	4.00000000000000000000	4.00000000000000000000	4.00000000000000000000	4.00000000000000000000	4.00000000000000000000	4.00000000000000000000	4.00000000000000000000	4.00000000000000000000	4.00000000000000000000	4.00000000000000000000	4.00000000000000000000	4.00000000000000000000
27.00000000000000000000	0.00000000000000000000	4200.00000000000000000000	4215.38427734375000000000	4173.33300781250000000000	4213.33300781250000000000	4218.97412109375000000000	4216.41015625000000000000	4218.46142578125000000000	4206.15380859375000000000	4211.79492187500000000000	4191.79492187500000000000	4198.97412109375000000000	4244.61523437500000000000	4211.79492187500000000000	4209.74365234375000000000	0.00000000000000000000	10246.00000000000000000000	10231.00000000000000000000	0.00000000000000000000	0.00000000000000000000	0.00000000000000000000	3218.00000000000000000000	379.00000000000000000000	4.00000000000000000000	4.00000000000000000000	4.00000000000000000000	4.00000000000000000000	4.00000000000000000000	4.00000000000000000000	4.00000000000000000000	4.00000000000000000000	4.00000000000000000000	4.00000000000000000000	4.00000000000000000000	4.00000000000000000000	4.00000000000000000000	4.00000000000000000000	4.00000000000000000000	4.00000000000000000000
28.00000000000000000000	0.00000000000000000000	4187.17919921875000000000	4193.33300781250000000000	4178.46142578125000000000	4190.25634765625000000000	4199.48730468750000000000	4193.84619140625000000000	4191.28173828125000000000	4168.71777343750000000000	4173.33300781250000000000	4160.00000000000000000000	4147.69238281250000000000	4205.12792968750000000000	4170.76904296875000000000	4177.43603515625000000000	0.00000000000000000000	10246.00000000000000000000	10231.00000000000000000000	0.00000000000000000000	0.00000000000000000000	0.00000000000000000000	3218.00000000000000000000	387.00000000000000000000	4.00000000000000000000	4.00000000000000000000	4.00000000000000000000	4.00000000000000000000	4.00000000000000000000	4.00000000000000000000	4.00000000000000000000	4.00000000000000000000	4.00000000000000000000	4.00000000000000000000	4.00000000000000000000	4.00000000000000000000	4.00000000000000000000	4.00000000000000000000	4.00000000000000000000	4.00000000000000000000
29.00000000000000000000	0.00000000000000000000	4187.69238281250000000000	4190.25634765625000000000	4178.97412109375000000000	4191.79492187500000000000	4198.97412109375000000000	4189.74365234375000000000	4188.71777343750000000000	4169.23046875000000000000	4169.74365234375000000000	4152.30761718750000000000	4149.23046875000000000000	4204.10253906250000000000	4181.53857421875000000000	4183.58984375000000000000	0.00000000000000000000	10247.00000000000000000000	10231.00000000000000000000	0.00000000000000000000	0.00000000000000000000	0.00000000000000000000	3218.00000000000000000000	394.00000000000000000000	4.00000000000000000000	4.00000000000000000000	4.00000000000000000000	4.00000000000000000000	4.00000000000000000000	4.00000000000000000000	4.00000000000000000000	4.00000000000000000000	4.00000000000000000000	4.00000000000000000000	4.00000000000000000000	4.00000000000000000000	4.00000000000000000000	4.00000000000000000000	4.00000000000000000000	4.00000000000000000000
30.00000000000000000000	0.00000000000000000000	4205.64111328125000000000	4209.23046875000000000000	4170.25634765625000000000	4216.92285156250000000000	4214.35888671875000000000	4195.89746093750000000000	4189.74365234375000000000	4191.28173828125000000000	4187.69238281250000000000	4165.12792968750000000000	4192.30761718750000000000	4240.51269531250000000000	4235.89746093750000000000	4225.64111328125000000000	0.00000000000000000000	10247.00000000000000000000	10231.00000000000000000000	0.00000000000000000000	0.00000000000000000000	0.00000000000000000000	3218.00000000000000000000	401.00000000000000000000	4.00000000000000000000	4.00000000000000000000	4.00000000000000000000	4.00000000000000000000	4.00000000000000000000	4.00000000000000000000	4.00000000000000000000	4.00000000000000000000	4.00000000000000000000	4.00000000000000000000	4.00000000000000000000	4.00000000000000000000	4.00000000000000000000	4.00000000000000000000	4.00000000000000000000	4.00000000000000000000
31.00000000000000000000	0.00000000000000000000	4192.82031250000000000000	4172.82031250000000000000	4178.97412109375000000000	4196.41015625000000000000	4174.35888671875000000000	4156.41015625000000000000	4154.35888671875000000000	4166.15380859375000000000	4156.41015625000000000000	4125.12792968750000000000	4160.51269531250000000000	4220.00000000000000000000	4205.64111328125000000000	4202.05126953125000000000	0.00000000000000000000	10248.00000000000000000000	10231.00000000000000000000	0.00000000000000000000	0.00000000000000000000	0.00000000000000000000	3218.00000000000000000000	409.00000000000000000000	4.00000000000000000000	4.00000000000000000000	4.00000000000000000000	4.00000000000000000000	4.00000000000000000000	4.00000000000000000000	4.00000000000000000000	4.00000000000000000000	4.00000000000000000000	4.00000000000000000000	4.00000000000000000000	4.00000000000000000000	4.00000000000000000000	4.00000000000000000000	4.00000000000000000000	4.00000000000000000000
32.00000000000000000000	0.00000000000000000000	4196.92285156250000000000	4191.79492187500000000000	4171.79492187500000000000	4201.53857421875000000000	4205.64111328125000000000	4192.30761718750000000000	4193.84619140625000000000	4210.25634765625000000000	4201.53857421875000000000	4163.07666015625000000000	4173.33300781250000000000	4235.89746093750000000000	4213.33300781250000000000	4208.71777343750000000000	0.00000000000000000000	10248.00000000000000000000	10231.00000000000000000000	0.00000000000000000000	0.00000000000000000000	0.00000000000000000000	3218.00000000000000000000	416.00000000000000000000	4.00000000000000000000	4.00000000000000000000	4.00000000000000000000	4.00000000000000000000	4.00000000000000000000	4.00000000000000000000	4.00000000000000000000	4.00000000000000000000	4.00000000000000000000	4.00000000000000000000	4.00000000000000000000	4.00000000000000000000	4.00000000000000000000	4.00000000000000000000	4.00000000000000000000	4.00000000000000000000
33.00000000000000000000	0.00000000000000000000	4175.38427734375000000000	4160.51269531250000000000	4181.53857421875000000000	4178.46142578125000000000	4190.76904296875000000000	4185.64111328125000000000	4194.87158203125000000000	4202.05126953125000000000	4192.82031250000000000000	4164.10253906250000000000	4143.58984375000000000000	4213.33300781250000000000	4175.38427734375000000000	4179.48730468750000000000	0.00000000000000000000	10249.00000000000000000000	10229.00000000000000000000	0.00000000000000000000	0.00000000000000000000	0.00000000000000000000	3218.00000000000000000000	424.00000000000000000000	4.00000000000000000000	4.00000000000000000000	4.00000000000000000000	4.00000000000000000000	4.00000000000000000000	4.00000000000000000000	4.00000000000000000000	4.00000000000000000000	4.00000000000000000000	4.00000000000000000000	4.00000000000000000000	4.00000000000000000000	4.00000000000000000000	4.00000000000000000000	4.00000000000000000000	4.00000000000000000000
34.00000000000000000000	0.00000000000000000000	4174.87158203125000000000	4168.71777343750000000000	4181.02539062500000000000	4182.56396484375000000000	4194.35888671875000000000	4187.69238281250000000000	4188.71777343750000000000	4181.53857421875000000000	4173.33300781250000000000	4144.61523437500000000000	4134.87158203125000000000	4198.46142578125000000000	4165.12792968750000000000	4169.74365234375000000000	0.00000000000000000000	10249.00000000000000000000	10229.00000000000000000000	0.00000000000000000000	0.00000000000000000000	0.00000000000000000000	3218.00000000000000000000	431.00000000000000000000	4.00000000000000000000	4.00000000000000000000	4.00000000000000000000	4.00000000000000000000	4.00000000000000000000	4.00000000000000000000	4.00000000000000000000	4.00000000000000000000	4.00000000000000000000	4.00000000000000000000	4.00000000000000000000	4.00000000000000000000	4.00000000000000000000	4.00000000000000000000	4.00000000000000000000	4.00000000000000000000
35.00000000000000000000	0.00000000000000000000	4193.33300781250000000000	4206.66650390625000000000	4164.61523437500000000000	4206.66650390625000000000	4218.97412109375000000000	4199.48730468750000000000	4187.17919921875000000000	4173.84619140625000000000	4175.38427734375000000000	4140.51269531250000000000	4150.76904296875000000000	4203.07666015625000000000	4191.28173828125000000000	4185.64111328125000000000	0.00000000000000000000	10247.00000000000000000000	10225.00000000000000000000	0.00000000000000000000	0.00000000000000000000	0.00000000000000000000	3218.00000000000000000000	438.00000000000000000000	4.00000000000000000000	4.00000000000000000000	4.00000000000000000000	4.00000000000000000000	4.00000000000000000000	4.00000000000000000000	4.00000000000000000000	4.00000000000000000000	4.00000000000000000000	4.00000000000000000000	4.00000000000000000000	4.00000000000000000000	4.00000000000000000000	4.00000000000000000000	4.00000000000000000000	4.00000000000000000000
36.00000000000000000000	0.00000000000000000000	4175.38427734375000000000	4164.61523437500000000000	4173.33300781250000000000	4179.48730468750000000000	4175.89746093750000000000	4157.43603515625000000000	4153.33300781250000000000	4127.17919921875000000000	4127.17919921875000000000	4099.48730468750000000000	4110.25634765625000000000	4170.76904296875000000000	4156.92285156250000000000	4157.94873046875000000000	0.00000000000000000000	10247.00000000000000000000	10225.00000000000000000000	0.00000000000000000000	0.00000000000000000000	0.00000000000000000000	3218.00000000000000000000	446.00000000000000000000	4.00000000000000000000	4.00000000000000000000	4.00000000000000000000	4.00000000000000000000	4.00000000000000000000	4.00000000000000000000	4.00000000000000000000	4.00000000000000000000	4.00000000000000000000	4.00000000000000000000	4.00000000000000000000	4.00000000000000000000	4.00000000000000000000	4.00000000000000000000	4.00000000000000000000	4.00000000000000000000
37.00000000000000000000	0.00000000000000000000	4181.02539062500000000000	4173.84619140625000000000	4167.17919921875000000000	4191.79492187500000000000	4192.30761718750000000000	4174.87158203125000000000	4175.89746093750000000000	4171.79492187500000000000	4163.58984375000000000000	4132.82031250000000000000	4152.30761718750000000000	4211.79492187500000000000	4189.23046875000000000000	4191.28173828125000000000	0.00000000000000000000	10246.00000000000000000000	10223.00000000000000000000	0.00000000000000000000	0.00000000000000000000	0.00000000000000000000	3218.00000000000000000000	453.00000000000000000000	4.00000000000000000000	4.00000000000000000000	4.00000000000000000000	4.00000000000000000000	4.00000000000000000000	4.00000000000000000000	4.00000000000000000000	4.00000000000000000000	4.00000000000000000000	4.00000000000000000000	4.00000000000000000000	4.00000000000000000000	4.00000000000000000000	4.00000000000000000000	4.00000000000000000000	4.00000000000000000000
38.00000000000000000000	0.00000000000000000000	4168.71777343750000000000	4145.12792968750000000000	4171.79492187500000000000	4176.92285156250000000000	4158.97412109375000000000	4143.07666015625000000000	4151.79492187500000000000	4175.89746093750000000000	4165.12792968750000000000	4127.69238281250000000000	4151.28173828125000000000	4216.92285156250000000000	4170.25634765625000000000	4185.64111328125000000000	0.00000000000000000000	10246.00000000000000000000	10223.00000000000000000000	0.00000000000000000000	0.00000000000000000000	0.00000000000000000000	3218.00000000000000000000	460.00000000000000000000	4.00000000000000000000	4.00000000000000000000	4.00000000000000000000	4.00000000000000000000	4.00000000000000000000	4.00000000000000000000	4.00000000000000000000	4.00000000000000000000	4.00000000000000000000	4.00000000000000000000	4.00000000000000000000	4.00000000000000000000	4.00000000000000000000	4.00000000000000000000	4.00000000000000000000	4.00000000000000000000
39.00000000000000000000	0.00000000000000000000	4167.69238281250000000000	4145.12792968750000000000	4178.97412109375000000000	4171.28173828125000000000	4152.82031250000000000000	4140.00000000000000000000	4152.30761718750000000000	4155.89746093750000000000	4151.79492187500000000000	4121.53857421875000000000	4135.89746093750000000000	4200.51269531250000000000	4153.33300781250000000000	4172.30761718750000000000	0.00000000000000000000	10244.00000000000000000000	10223.00000000000000000000	0.00000000000000000000	0.00000000000000000000	0.00000000000000000000	3218.00000000000000000000	468.00000000000000000000	4.00000000000000000000	4.00000000000000000000	4.00000000000000000000	4.00000000000000000000	4.00000000000000000000	4.00000000000000000000	4.00000000000000000000	4.00000000000000000000	4.00000000000000000000	4.00000000000000000000	4.00000000000000000000	4.00000000000000000000	4.00000000000000000000	4.00000000000000000000	4.00000000000000000000	4.00000000000000000000
40.00000000000000000000	0.00000000000000000000	4190.76904296875000000000	4198.46142578125000000000	4173.84619140625000000000	4196.92285156250000000000	4207.17919921875000000000	4191.79492187500000000000	4193.84619140625000000000	4172.82031250000000000000	4178.97412109375000000000	4162.05126953125000000000	4154.35888671875000000000	4210.25634765625000000000	4181.53857421875000000000	4186.66650390625000000000	0.00000000000000000000	10244.00000000000000000000	10223.00000000000000000000	0.00000000000000000000	0.00000000000000000000	0.00000000000000000000	3218.00000000000000000000	475.00000000000000000000	4.00000000000000000000	4.00000000000000000000	4.00000000000000000000	4.00000000000000000000	4.00000000000000000000	4.00000000000000000000	4.00000000000000000000	4.00000000000000000000	4.00000000000000000000	4.00000000000000000000	4.00000000000000000000	4.00000000000000000000	4.00000000000000000000	4.00000000000000000000	4.00000000000000000000	4.00000000000000000000
41.00000000000000000000	0.00000000000000000000	4176.41015625000000000000	4171.28173828125000000000	4184.10253906250000000000	4173.33300781250000000000	4175.38427734375000000000	4157.94873046875000000000	4165.64111328125000000000	4139.48730468750000000000	4148.20507812500000000000	4134.87158203125000000000	4116.41015625000000000000	4178.97412109375000000000	4146.66650390625000000000	4155.89746093750000000000	0.00000000000000000000	10244.00000000000000000000	10224.00000000000000000000	0.00000000000000000000	0.00000000000000000000	0.00000000000000000000	3218.00000000000000000000	482.00000000000000000000	4.00000000000000000000	4.00000000000000000000	4.00000000000000000000	4.00000000000000000000	4.00000000000000000000	4.00000000000000000000	4.00000000000000000000	4.00000000000000000000	4.00000000000000000000	4.00000000000000000000	4.00000000000000000000	4.00000000000000000000	4.00000000000000000000	4.00000000000000000000	4.00000000000000000000	4.00000000000000000000
42.00000000000000000000	0.00000000000000000000	4185.64111328125000000000	4187.17919921875000000000	4170.76904296875000000000	4188.71777343750000000000	4183.07666015625000000000	4160.51269531250000000000	4168.20507812500000000000	4155.89746093750000000000	4161.02539062500000000000	4138.97412109375000000000	4155.38427734375000000000	4207.69238281250000000000	4189.23046875000000000000	4194.87158203125000000000	0.00000000000000000000	10244.00000000000000000000	10224.00000000000000000000	0.00000000000000000000	0.00000000000000000000	0.00000000000000000000	3218.00000000000000000000	490.00000000000000000000	4.00000000000000000000	4.00000000000000000000	4.00000000000000000000	4.00000000000000000000	4.00000000000000000000	4.00000000000000000000	4.00000000000000000000	4.00000000000000000000	4.00000000000000000000	4.00000000000000000000	4.00000000000000000000	4.00000000000000000000	4.00000000000000000000	4.00000000000000000000	4.00000000000000000000	4.00000000000000000000
43.00000000000000000000	0.00000000000000000000	4184.61523437500000000000	4172.82031250000000000000	4168.71777343750000000000	4190.25634765625000000000	4166.66650390625000000000	4144.10253906250000000000	4146.66650390625000000000	4145.12792968750000000000	4141.53857421875000000000	4115.38427734375000000000	4162.05126953125000000000	4208.71777343750000000000	4196.41015625000000000000	4201.53857421875000000000	0.00000000000000000000	10244.00000000000000000000	10226.00000000000000000000	0.00000000000000000000	0.00000000000000000000	0.00000000000000000000	3218.00000000000000000000	497.00000000000000000000	4.00000000000000000000	4.00000000000000000000	4.00000000000000000000	4.00000000000000000000	4.00000000000000000000	4.00000000000000000000	4.00000000000000000000	4.00000000000000000000	4.00000000000000000000	4.00000000000000000000	4.00000000000000000000	4.00000000000000000000	4.00000000000000000000	4.00000000000000000000	4.00000000000000000000	4.00000000000000000000
44.00000000000000000000	0.00000000000000000000	4175.38427734375000000000	4151.28173828125000000000	4176.92285156250000000000	4180.51269531250000000000	4154.87158203125000000000	4138.97412109375000000000	4144.61523437500000000000	4144.61523437500000000000	4141.02539062500000000000	4109.23046875000000000000	4142.56396484375000000000	4194.35888671875000000000	4170.76904296875000000000	4178.46142578125000000000	0.00000000000000000000	10244.00000000000000000000	10226.00000000000000000000	0.00000000000000000000	0.00000000000000000000	0.00000000000000000000	3218.00000000000000000000	504.00000000000000000000	4.00000000000000000000	4.00000000000000000000	4.00000000000000000000	4.00000000000000000000	4.00000000000000000000	4.00000000000000000000	4.00000000000000000000	4.00000000000000000000	4.00000000000000000000	4.00000000000000000000	4.00000000000000000000	4.00000000000000000000	4.00000000000000000000	4.00000000000000000000	4.00000000000000000000	4.00000000000000000000
45.00000000000000000000	0.00000000000000000000	4179.48730468750000000000	4169.74365234375000000000	4169.23046875000000000000	4186.15380859375000000000	4186.15380859375000000000	4174.87158203125000000000	4185.64111328125000000000	4198.46142578125000000000	4205.64111328125000000000	4170.25634765625000000000	4172.30761718750000000000	4219.48730468750000000000	4186.15380859375000000000	4188.71777343750000000000	0.00000000000000000000	10243.00000000000000000000	10228.00000000000000000000	0.00000000000000000000	0.00000000000000000000	0.00000000000000000000	3218.00000000000000000000	512.00000000000000000000	4.00000000000000000000	4.00000000000000000000	4.00000000000000000000	4.00000000000000000000	4.00000000000000000000	4.00000000000000000000	4.00000000000000000000	4.00000000000000000000	4.00000000000000000000	4.00000000000000000000	4.00000000000000000000	4.00000000000000000000	4.00000000000000000000	4.00000000000000000000	4.00000000000000000000	4.00000000000000000000
46.00000000000000000000	0.00000000000000000000	4154.87158203125000000000	4132.30761718750000000000	4180.00000000000000000000	4150.76904296875000000000	4151.79492187500000000000	4147.69238281250000000000	4166.66650390625000000000	4174.87158203125000000000	4175.89746093750000000000	4147.17919921875000000000	4139.48730468750000000000	4186.66650390625000000000	4141.02539062500000000000	4151.79492187500000000000	0.00000000000000000000	10243.00000000000000000000	10228.00000000000000000000	0.00000000000000000000	0.00000000000000000000	0.00000000000000000000	3218.00000000000000000000	519.00000000000000000000	4.00000000000000000000	4.00000000000000000000	4.00000000000000000000	4.00000000000000000000	4.00000000000000000000	4.00000000000000000000	4.00000000000000000000	4.00000000000000000000	4.00000000000000000000	4.00000000000000000000	4.00000000000000000000	4.00000000000000000000	4.00000000000000000000	4.00000000000000000000	4.00000000000000000000	4.00000000000000000000
47.00000000000000000000	0.00000000000000000000	4173.84619140625000000000	4178.97412109375000000000	4172.30761718750000000000	4176.41015625000000000000	4195.38427734375000000000	4184.10253906250000000000	4186.15380859375000000000	4181.02539062500000000000	4176.41015625000000000000	4151.28173828125000000000	4156.92285156250000000000	4198.97412109375000000000	4171.28173828125000000000	4173.84619140625000000000	0.00000000000000000000	10243.00000000000000000000	10226.00000000000000000000	0.00000000000000000000	0.00000000000000000000	0.00000000000000000000	3218.00000000000000000000	526.00000000000000000000	4.00000000000000000000	4.00000000000000000000	4.00000000000000000000	4.00000000000000000000	4.00000000000000000000	4.00000000000000000000	4.00000000000000000000	4.00000000000000000000	4.00000000000000000000	4.00000000000000000000	4.00000000000000000000	4.00000000000000000000	4.00000000000000000000	4.00000000000000000000	4.00000000000000000000	4.00000000000000000000
48.00000000000000000000	0.00000000000000000000	4185.64111328125000000000	4198.46142578125000000000	4169.74365234375000000000	4187.69238281250000000000	4207.17919921875000000000	4186.66650390625000000000	4178.97412109375000000000	4157.94873046875000000000	4160.00000000000000000000	4141.53857421875000000000	4144.61523437500000000000	4191.79492187500000000000	4181.02539062500000000000	4176.41015625000000000000	0.00000000000000000000	10243.00000000000000000000	10226.00000000000000000000	0.00000000000000000000	0.00000000000000000000	0.00000000000000000000	3218.00000000000000000000	534.00000000000000000000	4.00000000000000000000	4.00000000000000000000	4.00000000000000000000	4.00000000000000000000	4.00000000000000000000	4.00000000000000000000	4.00000000000000000000	4.00000000000000000000	4.00000000000000000000	4.00000000000000000000	4.00000000000000000000	4.00000000000000000000	4.00000000000000000000	4.00000000000000000000	4.00000000000000000000	4.00000000000000000000
49.00000000000000000000	0.00000000000000000000	4169.74365234375000000000	4165.12792968750000000000	4179.48730468750000000000	4165.12792968750000000000	4170.76904296875000000000	4151.79492187500000000000	4157.43603515625000000000	4128.71777343750000000000	4133.84619140625000000000	4112.82031250000000000000	4121.02539062500000000000	4172.30761718750000000000	4157.94873046875000000000	4157.43603515625000000000	0.00000000000000000000	10246.00000000000000000000	10226.00000000000000000000	0.00000000000000000000	0.00000000000000000000	0.00000000000000000000	3218.00000000000000000000	541.00000000000000000000	4.00000000000000000000	4.00000000000000000000	4.00000000000000000000	4.00000000000000000000	4.00000000000000000000	4.00000000000000000000	4.00000000000000000000	4.00000000000000000000	4.00000000000000000000	4.00000000000000000000	4.00000000000000000000	4.00000000000000000000	4.00000000000000000000	4.00000000000000000000	4.00000000000000000000	4.00000000000000000000
50.00000000000000000000	0.00000000000000000000	4178.97412109375000000000	4179.48730468750000000000	4168.71777343750000000000	4184.61523437500000000000	4187.69238281250000000000	4165.64111328125000000000	4172.30761718750000000000	4181.53857421875000000000	4182.05126953125000000000	4148.20507812500000000000	4179.48730468750000000000	4222.05126953125000000000	4199.48730468750000000000	4201.02539062500000000000	0.00000000000000000000	10246.00000000000000000000	10226.00000000000000000000	0.00000000000000000000	0.00000000000000000000	0.00000000000000000000	3218.00000000000000000000	548.00000000000000000000	4.00000000000000000000	4.00000000000000000000	4.00000000000000000000	4.00000000000000000000	4.00000000000000000000	4.00000000000000000000	4.00000000000000000000	4.00000000000000000000	4.00000000000000000000	4.00000000000000000000	4.00000000000000000000	4.00000000000000000000	4.00000000000000000000	4.00000000000000000000	4.00000000000000000000	4.00000000000000000000
51.00000000000000000000	0.00000000000000000000	4168.71777343750000000000	4146.15380859375000000000	4177.94873046875000000000	4169.74365234375000000000	4148.20507812500000000000	4128.71777343750000000000	4136.41015625000000000000	4163.07666015625000000000	4158.97412109375000000000	4128.20507812500000000000	4160.00000000000000000000	4208.71777343750000000000	4176.41015625000000000000	4186.66650390625000000000	0.00000000000000000000	10248.00000000000000000000	10226.00000000000000000000	0.00000000000000000000	0.00000000000000000000	0.00000000000000000000	3218.00000000000000000000	557.00000000000000000000	4.00000000000000000000	4.00000000000000000000	4.00000000000000000000	4.00000000000000000000	4.00000000000000000000	4.00000000000000000000	4.00000000000000000000	4.00000000000000000000	4.00000000000000000000	4.00000000000000000000	4.00000000000000000000	4.00000000000000000000	4.00000000000000000000	4.00000000000000000000	4.00000000000000000000	4.00000000000000000000
52.00000000000000000000	0.00000000000000000000	4177.94873046875000000000	4173.84619140625000000000	4178.46142578125000000000	4176.92285156250000000000	4174.87158203125000000000	4157.94873046875000000000	4165.12792968750000000000	4164.10253906250000000000	4168.20507812500000000000	4146.66650390625000000000	4158.46142578125000000000	4206.66650390625000000000	4186.15380859375000000000	4187.17919921875000000000	0.00000000000000000000	10248.00000000000000000000	10226.00000000000000000000	0.00000000000000000000	0.00000000000000000000	0.00000000000000000000	3218.00000000000000000000	565.00000000000000000000	4.00000000000000000000	4.00000000000000000000	4.00000000000000000000	4.00000000000000000000	4.00000000000000000000	4.00000000000000000000	4.00000000000000000000	4.00000000000000000000	4.00000000000000000000	4.00000000000000000000	4.00000000000000000000	4.00000000000000000000	4.00000000000000000000	4.00000000000000000000	4.00000000000000000000	4.00000000000000000000
53.00000000000000000000	0.00000000000000000000	4175.38427734375000000000	4182.05126953125000000000	4176.92285156250000000000	4174.35888671875000000000	4192.30761718750000000000	4177.94873046875000000000	4187.17919921875000000000	4165.12792968750000000000	4177.43603515625000000000	4161.53857421875000000000	4146.15380859375000000000	4199.48730468750000000000	4174.35888671875000000000	4174.87158203125000000000	0.00000000000000000000	10248.00000000000000000000	10227.00000000000000000000	0.00000000000000000000	0.00000000000000000000	0.00000000000000000000	3218.00000000000000000000	573.00000000000000000000	4.00000000000000000000	4.00000000000000000000	4.00000000000000000000	4.00000000000000000000	4.00000000000000000000	4.00000000000000000000	4.00000000000000000000	4.00000000000000000000	4.00000000000000000000	4.00000000000000000000	4.00000000000000000000	4.00000000000000000000	4.00000000000000000000	4.00000000000000000000	4.00000000000000000000	4.00000000000000000000
54.00000000000000000000	0.00000000000000000000	4164.61523437500000000000	4153.84619140625000000000	4181.02539062500000000000	4158.97412109375000000000	4161.02539062500000000000	4151.28173828125000000000	4166.15380859375000000000	4139.48730468750000000000	4150.76904296875000000000	4131.28173828125000000000	4115.89746093750000000000	4173.84619140625000000000	4143.58984375000000000000	4150.25634765625000000000	0.00000000000000000000	10248.00000000000000000000	10227.00000000000000000000	0.00000000000000000000	0.00000000000000000000	0.00000000000000000000	3218.00000000000000000000	582.00000000000000000000	4.00000000000000000000	4.00000000000000000000	4.00000000000000000000	4.00000000000000000000	4.00000000000000000000	4.00000000000000000000	4.00000000000000000000	4.00000000000000000000	4.00000000000000000000	4.00000000000000000000	4.00000000000000000000	4.00000000000000000000	4.00000000000000000000	4.00000000000000000000	4.00000000000000000000	4.00000000000000000000
55.00000000000000000000	0.00000000000000000000	4188.71777343750000000000	4187.17919921875000000000	4163.58984375000000000000	4192.82031250000000000000	4188.20507812500000000000	4168.71777343750000000000	4174.35888671875000000000	4164.61523437500000000000	4173.33300781250000000000	4146.66650390625000000000	4161.53857421875000000000	4201.53857421875000000000	4197.94873046875000000000	4192.82031250000000000000	0.00000000000000000000	10248.00000000000000000000	10225.00000000000000000000	0.00000000000000000000	0.00000000000000000000	0.00000000000000000000	3218.00000000000000000000	590.00000000000000000000	4.00000000000000000000	4.00000000000000000000	4.00000000000000000000	4.00000000000000000000	4.00000000000000000000	4.00000000000000000000	4.00000000000000000000	4.00000000000000000000	4.00000000000000000000	4.00000000000000000000	4.00000000000000000000	4.00000000000000000000	4.00000000000000000000	4.00000000000000000000	4.00000000000000000000	4.00000000000000000000
56.00000000000000000000	0.00000000000000000000	4168.20507812500000000000	4146.15380859375000000000	4169.74365234375000000000	4176.92285156250000000000	4156.92285156250000000000	4134.35888671875000000000	4139.48730468750000000000	4135.89746093750000000000	4136.41015625000000000000	4108.71777343750000000000	4137.94873046875000000000	4181.02539062500000000000	4170.25634765625000000000	4173.84619140625000000000	0.00000000000000000000	10248.00000000000000000000	10225.00000000000000000000	0.00000000000000000000	0.00000000000000000000	0.00000000000000000000	3218.00000000000000000000	598.00000000000000000000	4.00000000000000000000	4.00000000000000000000	4.00000000000000000000	4.00000000000000000000	4.00000000000000000000	4.00000000000000000000	4.00000000000000000000	4.00000000000000000000	4.00000000000000000000	4.00000000000000000000	4.00000000000000000000	4.00000000000000000000	4.00000000000000000000	4.00000000000000000000	4.00000000000000000000	4.00000000000000000000
57.00000000000000000000	0.00000000000000000000	4156.92285156250000000000	4147.17919921875000000000	4169.74365234375000000000	4173.84619140625000000000	4168.20507812500000000000	4152.30761718750000000000	4158.46142578125000000000	4161.02539062500000000000	4157.43603515625000000000	4122.56396484375000000000	4143.07666015625000000000	4191.28173828125000000000	4157.43603515625000000000	4165.64111328125000000000	0.00000000000000000000	10248.00000000000000000000	10224.00000000000000000000	0.00000000000000000000	0.00000000000000000000	0.00000000000000000000	3218.00000000000000000000	607.00000000000000000000	4.00000000000000000000	4.00000000000000000000	4.00000000000000000000	4.00000000000000000000	4.00000000000000000000	4.00000000000000000000	4.00000000000000000000	4.00000000000000000000	4.00000000000000000000	4.00000000000000000000	4.00000000000000000000	4.00000000000000000000	4.00000000000000000000	4.00000000000000000000	4.00000000000000000000	4.00000000000000000000
58.00000000000000000000	0.00000000000000000000	4154.87158203125000000000	4155.89746093750000000000	4167.69238281250000000000	4167.17919921875000000000	4173.84619140625000000000	4165.64111328125000000000	4175.38427734375000000000	4189.74365234375000000000	4190.76904296875000000000	4155.89746093750000000000	4151.79492187500000000000	4198.46142578125000000000	4154.87158203125000000000	4160.00000000000000000000	0.00000000000000000000	10248.00000000000000000000	10224.00000000000000000000	0.00000000000000000000	0.00000000000000000000	0.00000000000000000000	3218.00000000000000000000	615.00000000000000000000	4.00000000000000000000	4.00000000000000000000	4.00000000000000000000	4.00000000000000000000	4.00000000000000000000	4.00000000000000000000	4.00000000000000000000	4.00000000000000000000	4.00000000000000000000	4.00000000000000000000	4.00000000000000000000	4.00000000000000000000	4.00000000000000000000	4.00000000000000000000	4.00000000000000000000	4.00000000000000000000
59.00000000000000000000	0.00000000000000000000	4146.66650390625000000000	4136.41015625000000000000	4183.58984375000000000000	4143.07666015625000000000	4147.69238281250000000000	4144.10253906250000000000	4158.97412109375000000000	4161.53857421875000000000	4162.05126953125000000000	4136.92285156250000000000	4125.64111328125000000000	4176.41015625000000000000	4131.28173828125000000000	4140.51269531250000000000	0.00000000000000000000	10248.00000000000000000000	10224.00000000000000000000	0.00000000000000000000	0.00000000000000000000	0.00000000000000000000	3218.00000000000000000000	623.00000000000000000000	4.00000000000000000000	4.00000000000000000000	4.00000000000000000000	4.00000000000000000000	4.00000000000000000000	4.00000000000000000000	4.00000000000000000000	4.00000000000000000000	4.00000000000000000000	4.00000000000000000000	4.00000000000000000000	4.00000000000000000000	4.00000000000000000000	4.00000000000000000000	4.00000000000000000000	4.00000000000000000000
60.00000000000000000000	0.00000000000000000000	4183.58984375000000000000	4197.43603515625000000000	4174.87158203125000000000	4185.12792968750000000000	4207.17919921875000000000	4199.48730468750000000000	4196.41015625000000000000	4187.69238281250000000000	4192.30761718750000000000	4168.71777343750000000000	4171.79492187500000000000	4215.89746093750000000000	4192.30761718750000000000	4188.71777343750000000000	0.00000000000000000000	10248.00000000000000000000	10224.00000000000000000000	0.00000000000000000000	0.00000000000000000000	0.00000000000000000000	3218.00000000000000000000	632.00000000000000000000	4.00000000000000000000	4.00000000000000000000	4.00000000000000000000	4.00000000000000000000	4.00000000000000000000	4.00000000000000000000	4.00000000000000000000	4.00000000000000000000	4.00000000000000000000	4.00000000000000000000	4.00000000000000000000	4.00000000000000000000	4.00000000000000000000	4.00000000000000000000	4.00000000000000000000	4.00000000000000000000
61.00000000000000000000	0.00000000000000000000	4183.07666015625000000000	4187.69238281250000000000	4178.46142578125000000000	4183.58984375000000000000	4194.87158203125000000000	4184.10253906250000000000	4180.00000000000000000000	4153.33300781250000000000	4165.12792968750000000000	4143.07666015625000000000	4146.66650390625000000000	4191.28173828125000000000	4178.97412109375000000000	4175.89746093750000000000	0.00000000000000000000	10248.00000000000000000000	10225.00000000000000000000	0.00000000000000000000	0.00000000000000000000	0.00000000000000000000	3218.00000000000000000000	640.00000000000000000000	4.00000000000000000000	4.00000000000000000000	4.00000000000000000000	4.00000000000000000000	4.00000000000000000000	4.00000000000000000000	4.00000000000000000000	4.00000000000000000000	4.00000000000000000000	4.00000000000000000000	4.00000000000000000000	4.00000000000000000000	4.00000000000000000000	4.00000000000000000000	4.00000000000000000000	4.00000000000000000000
62.00000000000000000000	0.00000000000000000000	4174.87158203125000000000	4177.94873046875000000000	4171.79492187500000000000	4178.46142578125000000000	4184.10253906250000000000	4168.71777343750000000000	4170.25634765625000000000	4145.64111328125000000000	4152.30761718750000000000	4132.82031250000000000000	4144.10253906250000000000	4183.58984375000000000000	4169.74365234375000000000	4171.79492187500000000000	0.00000000000000000000	10248.00000000000000000000	10225.00000000000000000000	0.00000000000000000000	0.00000000000000000000	0.00000000000000000000	3218.00000000000000000000	648.00000000000000000000	4.00000000000000000000	4.00000000000000000000	4.00000000000000000000	4.00000000000000000000	4.00000000000000000000	4.00000000000000000000	4.00000000000000000000	4.00000000000000000000	4.00000000000000000000	4.00000000000000000000	4.00000000000000000000	4.00000000000000000000	4.00000000000000000000	4.00000000000000000000	4.00000000000000000000	4.00000000000000000000
63.00000000000000000000	0.00000000000000000000	4171.28173828125000000000	4171.28173828125000000000	4160.00000000000000000000	4180.51269531250000000000	4173.84619140625000000000	4155.89746093750000000000	4154.35888671875000000000	4169.23046875000000000000	4168.20507812500000000000	4141.53857421875000000000	4170.25634765625000000000	4207.17919921875000000000	4181.02539062500000000000	4185.64111328125000000000	0.00000000000000000000	10248.00000000000000000000	10225.00000000000000000000	0.00000000000000000000	0.00000000000000000000	0.00000000000000000000	3218.00000000000000000000	657.00000000000000000000	4.00000000000000000000	4.00000000000000000000	4.00000000000000000000	4.00000000000000000000	4.00000000000000000000	4.00000000000000000000	4.00000000000000000000	4.00000000000000000000	4.00000000000000000000	4.00000000000000000000	4.00000000000000000000	4.00000000000000000000	4.00000000000000000000	4.00000000000000000000	4.00000000000000000000	4.00000000000000000000
64.00000000000000000000	0.00000000000000000000	4152.30761718750000000000	4127.17919921875000000000	4175.38427734375000000000	4150.76904296875000000000	4126.15380859375000000000	4118.46142578125000000000	4127.17919921875000000000	4148.71777343750000000000	4149.74365234375000000000	4114.87158203125000000000	4138.46142578125000000000	4182.05126953125000000000	4147.69238281250000000000	4158.97412109375000000000	702.00000000000000000000	10248.00000000000000000000	10225.00000000000000000000	0.00000000000000000000	0.00000000000000000000	0.00000000000000000000	3218.00000000000000000000	665.00000000000000000000	4.00000000000000000000	4.00000000000000000000	4.00000000000000000000	4.00000000000000000000	4.00000000000000000000	4.00000000000000000000	4.00000000000000000000	4.00000000000000000000	4.00000000000000000000	4.00000000000000000000	4.00000000000000000000	4.00000000000000000000	4.00000000000000000000	4.00000000000000000000	4.00000000000000000000	4.00000000000000000000
65.00000000000000000000	0.00000000000000000000	4168.71777343750000000000	4170.25634765625000000000	4171.79492187500000000000	4164.10253906250000000000	4175.89746093750000000000	4172.82031250000000000000	4185.12792968750000000000	4181.53857421875000000000	4196.41015625000000000000	4162.05126953125000000000	4155.38427734375000000000	4195.89746093750000000000	4172.82031250000000000000	4175.89746093750000000000	2583.00000000000000000000	10248.00000000000000000000	10225.00000000000000000000	0.00000000000000000000	0.00000000000000000000	0.00000000000000000000	3218.00000000000000000000	673.00000000000000000000	4.00000000000000000000	4.00000000000000000000	4.00000000000000000000	4.00000000000000000000	4.00000000000000000000	4.00000000000000000000	4.00000000000000000000	4.00000000000000000000	4.00000000000000000000	4.00000000000000000000	4.00000000000000000000	4.00000000000000000000	4.00000000000000000000	4.00000000000000000000	4.00000000000000000000	4.00000000000000000000
66.00000000000000000000	0.00000000000000000000	4160.00000000000000000000	4165.12792968750000000000	4176.41015625000000000000	4151.79492187500000000000	4175.89746093750000000000	4171.79492187500000000000	4181.53857421875000000000	4159.48730468750000000000	4175.38427734375000000000	4152.30761718750000000000	4118.46142578125000000000	4170.76904296875000000000	4133.33300781250000000000	4142.56396484375000000000	2483.00000000000000000000	10248.00000000000000000000	10225.00000000000000000000	0.00000000000000000000	0.00000000000000000000	0.00000000000000000000	3218.00000000000000000000	682.00000000000000000000	4.00000000000000000000	4.00000000000000000000	4.00000000000000000000	4.00000000000000000000	4.00000000000000000000	4.00000000000000000000	4.00000000000000000000	4.00000000000000000000	4.00000000000000000000	4.00000000000000000000	4.00000000000000000000	4.00000000000000000000	4.00000000000000000000	4.00000000000000000000	4.00000000000000000000	4.00000000000000000000
67.00000000000000000000	0.00000000000000000000	4157.94873046875000000000	4165.12792968750000000000	4173.84619140625000000000	4160.00000000000000000000	4174.35888671875000000000	4163.07666015625000000000	4162.05126953125000000000	4146.66650390625000000000	4153.33300781250000000000	4131.28173828125000000000	4110.25634765625000000000	4162.05126953125000000000	4128.71777343750000000000	4136.41015625000000000000	3402.00000000000000000000	10247.00000000000000000000	10224.00000000000000000000	0.00000000000000000000	0.00000000000000000000	0.00000000000000000000	3218.00000000000000000000	690.00000000000000000000	4.00000000000000000000	4.00000000000000000000	4.00000000000000000000	4.00000000000000000000	4.00000000000000000000	4.00000000000000000000	4.00000000000000000000	4.00000000000000000000	4.00000000000000000000	4.00000000000000000000	4.00000000000000000000	4.00000000000000000000	4.00000000000000000000	4.00000000000000000000	4.00000000000000000000	4.00000000000000000000
68.00000000000000000000	0.00000000000000000000	4170.25634765625000000000	4182.05126953125000000000	4158.46142578125000000000	4184.61523437500000000000	4189.23046875000000000000	4167.17919921875000000000	4155.89746093750000000000	4155.89746093750000000000	4163.07666015625000000000	4133.33300781250000000000	4145.64111328125000000000	4182.05126953125000000000	4177.94873046875000000000	4171.79492187500000000000	3428.00000000000000000000	10247.00000000000000000000	10224.00000000000000000000	0.00000000000000000000	0.00000000000000000000	0.00000000000000000000	3218.00000000000000000000	699.00000000000000000000	4.00000000000000000000	4.00000000000000000000	4.00000000000000000000	4.00000000000000000000	4.00000000000000000000	4.00000000000000000000	4.00000000000000000000	4.00000000000000000000	4.00000000000000000000	4.00000000000000000000	4.00000000000000000000	4.00000000000000000000	4.00000000000000000000	4.00000000000000000000	4.00000000000000000000	4.00000000000000000000
69.00000000000000000000	0.00000000000000000000	4151.28173828125000000000	4149.23046875000000000000	4168.71777343750000000000	4164.10253906250000000000	4152.30761718750000000000	4130.76904296875000000000	4126.15380859375000000000	4123.07666015625000000000	4126.66650390625000000000	4098.46142578125000000000	4125.12792968750000000000	4162.56396484375000000000	4150.25634765625000000000	4150.25634765625000000000	3204.00000000000000000000	10248.00000000000000000000	10225.00000000000000000000	0.00000000000000000000	0.00000000000000000000	0.00000000000000000000	3218.00000000000000000000	707.00000000000000000000	4.00000000000000000000	4.00000000000000000000	4.00000000000000000000	4.00000000000000000000	4.00000000000000000000	4.00000000000000000000	4.00000000000000000000	4.00000000000000000000	4.00000000000000000000	4.00000000000000000000	4.00000000000000000000	4.00000000000000000000	4.00000000000000000000	4.00000000000000000000	4.00000000000000000000	4.00000000000000000000
70.00000000000000000000	0.00000000000000000000	4162.05126953125000000000	4176.41015625000000000000	4167.69238281250000000000	4177.94873046875000000000	4178.97412109375000000000	4161.02539062500000000000	4160.51269531250000000000	4171.79492187500000000000	4173.33300781250000000000	4141.53857421875000000000	4158.97412109375000000000	4198.46142578125000000000	4164.61523437500000000000	4167.69238281250000000000	2950.00000000000000000000	10248.00000000000000000000	10225.00000000000000000000	0.00000000000000000000	0.00000000000000000000	0.00000000000000000000	3218.00000000000000000000	715.00000000000000000000	4.00000000000000000000	4.00000000000000000000	4.00000000000000000000	4.00000000000000000000	4.00000000000000000000	4.00000000000000000000	4.00000000000000000000	4.00000000000000000000	4.00000000000000000000	4.00000000000000000000	4.00000000000000000000	4.00000000000000000000	4.00000000000000000000	4.00000000000000000000	4.00000000000000000000	4.00000000000000000000
71.00000000000000000000	0.00000000000000000000	4150.25634765625000000000	4141.53857421875000000000	4174.87158203125000000000	4153.33300781250000000000	4147.17919921875000000000	4138.97412109375000000000	4147.69238281250000000000	4172.82031250000000000000	4177.43603515625000000000	4143.07666015625000000000	4141.53857421875000000000	4192.82031250000000000000	4137.94873046875000000000	4150.76904296875000000000	3265.00000000000000000000	10248.00000000000000000000	10225.00000000000000000000	0.00000000000000000000	0.00000000000000000000	0.00000000000000000000	3218.00000000000000000000	724.00000000000000000000	4.00000000000000000000	4.00000000000000000000	4.00000000000000000000	4.00000000000000000000	4.00000000000000000000	4.00000000000000000000	4.00000000000000000000	4.00000000000000000000	4.00000000000000000000	4.00000000000000000000	4.00000000000000000000	4.00000000000000000000	4.00000000000000000000	4.00000000000000000000	4.00000000000000000000	4.00000000000000000000
72.00000000000000000000	0.00000000000000000000	4151.28173828125000000000	4141.02539062500000000000	4181.53857421875000000000	4147.17919921875000000000	4146.15380859375000000000	4145.12792968750000000000	4154.87158203125000000000	4156.92285156250000000000	4166.66650390625000000000	4129.74365234375000000000	4133.84619140625000000000	4184.61523437500000000000	4137.94873046875000000000	4149.74365234375000000000	3348.00000000000000000000	10248.00000000000000000000	10225.00000000000000000000	0.00000000000000000000	0.00000000000000000000	0.00000000000000000000	3218.00000000000000000000	732.00000000000000000000	4.00000000000000000000	4.00000000000000000000	4.00000000000000000000	4.00000000000000000000	4.00000000000000000000	4.00000000000000000000	4.00000000000000000000	4.00000000000000000000	4.00000000000000000000	4.00000000000000000000	4.00000000000000000000	4.00000000000000000000	4.00000000000000000000	4.00000000000000000000	4.00000000000000000000	4.00000000000000000000
73.00000000000000000000	0.00000000000000000000	4181.53857421875000000000	4207.69238281250000000000	4172.30761718750000000000	4186.66650390625000000000	4208.71777343750000000000	4202.05126953125000000000	4197.94873046875000000000	4176.92285156250000000000	4195.38427734375000000000	4164.10253906250000000000	4164.10253906250000000000	4203.07666015625000000000	4183.58984375000000000000	4178.97412109375000000000	3031.00000000000000000000	10248.00000000000000000000	10225.00000000000000000000	0.00000000000000000000	0.00000000000000000000	0.00000000000000000000	3218.00000000000000000000	740.00000000000000000000	4.00000000000000000000	4.00000000000000000000	4.00000000000000000000	4.00000000000000000000	4.00000000000000000000	4.00000000000000000000	4.00000000000000000000	4.00000000000000000000	4.00000000000000000000	4.00000000000000000000	4.00000000000000000000	4.00000000000000000000	4.00000000000000000000	4.00000000000000000000	4.00000000000000000000	4.00000000000000000000
74.00000000000000000000	0.00000000000000000000	4162.05126953125000000000	4164.10253906250000000000	4177.43603515625000000000	4165.12792968750000000000	4170.76904296875000000000	4167.69238281250000000000	4165.64111328125000000000	4137.43603515625000000000	4153.84619140625000000000	4134.35888671875000000000	4120.00000000000000000000	4163.58984375000000000000	4142.56396484375000000000	4141.53857421875000000000	3574.00000000000000000000	10248.00000000000000000000	10225.00000000000000000000	0.00000000000000000000	0.00000000000000000000	0.00000000000000000000	3218.00000000000000000000	749.00000000000000000000	4.00000000000000000000	4.00000000000000000000	4.00000000000000000000	4.00000000000000000000	4.00000000000000000000	4.00000000000000000000	4.00000000000000000000	4.00000000000000000000	4.00000000000000000000	4.00000000000000000000	4.00000000000000000000	4.00000000000000000000	4.00000000000000000000	4.00000000000000000000	4.00000000000000000000	4.00000000000000000000
75.00000000000000000000	0.00000000000000000000	4163.07666015625000000000	4154.87158203125000000000	4165.12792968750000000000	4169.74365234375000000000	4167.17919921875000000000	4163.58984375000000000000	4161.02539062500000000000	4158.97412109375000000000	4166.66650390625000000000	4140.51269531250000000000	4157.94873046875000000000	4194.35888671875000000000	4171.28173828125000000000	4169.23046875000000000000	3167.00000000000000000000	10247.00000000000000000000	10227.00000000000000000000	0.00000000000000000000	0.00000000000000000000	0.00000000000000000000	3218.00000000000000000000	757.00000000000000000000	4.00000000000000000000	4.00000000000000000000	4.00000000000000000000	4.00000000000000000000	4.00000000000000000000	4.00000000000000000000	4.00000000000000000000	4.00000000000000000000	4.00000000000000000000	4.00000000000000000000	4.00000000000000000000	4.00000000000000000000	4.00000000000000000000	4.00000000000000000000	4.00000000000000000000	4.00000000000000000000
76.00000000000000000000	0.00000000000000000000	4164.61523437500000000000	4144.10253906250000000000	4166.15380859375000000000	4165.64111328125000000000	4144.61523437500000000000	4135.89746093750000000000	4135.38427734375000000000	4161.02539062500000000000	4163.58984375000000000000	4128.20507812500000000000	4173.33300781250000000000	4207.17919921875000000000	4185.64111328125000000000	4182.05126953125000000000	3503.00000000000000000000	10247.00000000000000000000	10227.00000000000000000000	0.00000000000000000000	0.00000000000000000000	0.00000000000000000000	3218.00000000000000000000	765.00000000000000000000	4.00000000000000000000	4.00000000000000000000	4.00000000000000000000	4.00000000000000000000	4.00000000000000000000	4.00000000000000000000	4.00000000000000000000	4.00000000000000000000	4.00000000000000000000	4.00000000000000000000	4.00000000000000000000	4.00000000000000000000	4.00000000000000000000	4.00000000000000000000	4.00000000000000000000	4.00000000000000000000
77.00000000000000000000	0.00000000000000000000	4153.84619140625000000000	4137.94873046875000000000	4174.35888671875000000000	4155.89746093750000000000	4130.25634765625000000000	4131.28173828125000000000	4137.94873046875000000000	4154.35888671875000000000	4161.02539062500000000000	4127.17919921875000000000	4145.12792968750000000000	4181.02539062500000000000	4166.15380859375000000000	4158.97412109375000000000	3170.00000000000000000000	10247.00000000000000000000	10229.00000000000000000000	0.00000000000000000000	0.00000000000000000000	0.00000000000000000000	3218.00000000000000000000	774.00000000000000000000	4.00000000000000000000	4.00000000000000000000	4.00000000000000000000	4.00000000000000000000	4.00000000000000000000	4.00000000000000000000	4.00000000000000000000	4.00000000000000000000	4.00000000000000000000	4.00000000000000000000	4.00000000000000000000	4.00000000000000000000	4.00000000000000000000	4.00000000000000000000	4.00000000000000000000	4.00000000000000000000
78.00000000000000000000	0.00000000000000000000	4150.25634765625000000000	4160.00000000000000000000	4165.64111328125000000000	4162.05126953125000000000	4170.25634765625000000000	4178.46142578125000000000	4187.17919921875000000000	4188.20507812500000000000	4203.58984375000000000000	4172.30761718750000000000	4148.20507812500000000000	4185.64111328125000000000	4162.05126953125000000000	4148.71777343750000000000	3574.00000000000000000000	10247.00000000000000000000	10229.00000000000000000000	0.00000000000000000000	0.00000000000000000000	0.00000000000000000000	3218.00000000000000000000	781.00000000000000000000	4.00000000000000000000	4.00000000000000000000	4.00000000000000000000	4.00000000000000000000	4.00000000000000000000	4.00000000000000000000	4.00000000000000000000	4.00000000000000000000	4.00000000000000000000	4.00000000000000000000	4.00000000000000000000	4.00000000000000000000	4.00000000000000000000	4.00000000000000000000	4.00000000000000000000	4.00000000000000000000
79.00000000000000000000	0.00000000000000000000	4130.25634765625000000000	4120.00000000000000000000	4174.87158203125000000000	4130.76904296875000000000	4144.10253906250000000000	4146.66650390625000000000	4164.10253906250000000000	4153.33300781250000000000	4166.15380859375000000000	4132.82031250000000000000	4101.53857421875000000000	4148.71777343750000000000	4102.05126953125000000000	4099.48730468750000000000	3167.00000000000000000000	10246.00000000000000000000	10229.00000000000000000000	0.00000000000000000000	0.00000000000000000000	0.00000000000000000000	3218.00000000000000000000	788.00000000000000000000	4.00000000000000000000	4.00000000000000000000	4.00000000000000000000	4.00000000000000000000	4.00000000000000000000	4.00000000000000000000	4.00000000000000000000	4.00000000000000000000	4.00000000000000000000	4.00000000000000000000	4.00000000000000000000	4.00000000000000000000	4.00000000000000000000	4.00000000000000000000	4.00000000000000000000	4.00000000000000000000
80.00000000000000000000	0.00000000000000000000	4153.33300781250000000000	4157.43603515625000000000	4164.61523437500000000000	4162.05126953125000000000	4168.71777343750000000000	4159.48730468750000000000	4163.58984375000000000000	4155.89746093750000000000	4166.66650390625000000000	4128.71777343750000000000	4128.20507812500000000000	4163.58984375000000000000	4142.56396484375000000000	4131.79492187500000000000	3503.00000000000000000000	10246.00000000000000000000	10229.00000000000000000000	0.00000000000000000000	0.00000000000000000000	0.00000000000000000000	3218.00000000000000000000	796.00000000000000000000	4.00000000000000000000	4.00000000000000000000	4.00000000000000000000	4.00000000000000000000	4.00000000000000000000	4.00000000000000000000	4.00000000000000000000	4.00000000000000000000	4.00000000000000000000	4.00000000000000000000	4.00000000000000000000	4.00000000000000000000	4.00000000000000000000	4.00000000000000000000	4.00000000000000000000	4.00000000000000000000
81.00000000000000000000	0.00000000000000000000	4160.51269531250000000000	4167.69238281250000000000	4158.46142578125000000000	4179.48730468750000000000	4166.15380859375000000000	4156.41015625000000000000	4149.74365234375000000000	4140.00000000000000000000	4150.76904296875000000000	4120.00000000000000000000	4138.97412109375000000000	4168.20507812500000000000	4167.17919921875000000000	4151.28173828125000000000	3170.00000000000000000000	10246.00000000000000000000	10230.00000000000000000000	0.00000000000000000000	0.00000000000000000000	0.00000000000000000000	3218.00000000000000000000	803.00000000000000000000	4.00000000000000000000	4.00000000000000000000	4.00000000000000000000	4.00000000000000000000	4.00000000000000000000	4.00000000000000000000	4.00000000000000000000	4.00000000000000000000	4.00000000000000000000	4.00000000000000000000	4.00000000000000000000	4.00000000000000000000	4.00000000000000000000	4.00000000000000000000	4.00000000000000000000	4.00000000000000000000
82.00000000000000000000	0.00000000000000000000	4147.69238281250000000000	4139.48730468750000000000	4169.23046875000000000000	4160.00000000000000000000	4143.58984375000000000000	4137.94873046875000000000	4138.46142578125000000000	4130.25634765625000000000	4134.87158203125000000000	4105.64111328125000000000	4126.15380859375000000000	4160.00000000000000000000	4143.58984375000000000000	4134.35888671875000000000	3574.00000000000000000000	10246.00000000000000000000	10230.00000000000000000000	0.00000000000000000000	0.00000000000000000000	0.00000000000000000000	3218.00000000000000000000	810.00000000000000000000	4.00000000000000000000	4.00000000000000000000	4.00000000000000000000	4.00000000000000000000	4.00000000000000000000	4.00000000000000000000	4.00000000000000000000	4.00000000000000000000	4.00000000000000000000	4.00000000000000000000	4.00000000000000000000	4.00000000000000000000	4.00000000000000000000	4.00000000000000000000	4.00000000000000000000	4.00000000000000000000
83.00000000000000000000	0.00000000000000000000	4161.02539062500000000000	4154.87158203125000000000	4164.61523437500000000000	4169.74365234375000000000	4163.07666015625000000000	4154.87158203125000000000	4154.35888671875000000000	4182.56396484375000000000	4182.05126953125000000000	4142.56396484375000000000	4167.69238281250000000000	4201.53857421875000000000	4168.20507812500000000000	4161.02539062500000000000	3167.00000000000000000000	10247.00000000000000000000	10230.00000000000000000000	0.00000000000000000000	0.00000000000000000000	0.00000000000000000000	3218.00000000000000000000	818.00000000000000000000	4.00000000000000000000	4.00000000000000000000	4.00000000000000000000	4.00000000000000000000	4.00000000000000000000	4.00000000000000000000	4.00000000000000000000	4.00000000000000000000	4.00000000000000000000	4.00000000000000000000	4.00000000000000000000	4.00000000000000000000	4.00000000000000000000	4.00000000000000000000	4.00000000000000000000	4.00000000000000000000
84.00000000000000000000	0.00000000000000000000	4140.00000000000000000000	4112.30761718750000000000	4174.35888671875000000000	4143.07666015625000000000	4115.89746093750000000000	4114.35888671875000000000	4118.97412109375000000000	4150.25634765625000000000	4144.10253906250000000000	4105.64111328125000000000	4130.76904296875000000000	4178.46142578125000000000	4123.58984375000000000000	4132.82031250000000000000	3503.00000000000000000000	10247.00000000000000000000	10230.00000000000000000000	0.00000000000000000000	0.00000000000000000000	0.00000000000000000000	3218.00000000000000000000	825.00000000000000000000	4.00000000000000000000	4.00000000000000000000	4.00000000000000000000	4.00000000000000000000	4.00000000000000000000	4.00000000000000000000	4.00000000000000000000	4.00000000000000000000	4.00000000000000000000	4.00000000000000000000	4.00000000000000000000	4.00000000000000000000	4.00000000000000000000	4.00000000000000000000	4.00000000000000000000	4.00000000000000000000
85.00000000000000000000	0.00000000000000000000	4141.02539062500000000000	4136.41015625000000000000	4168.20507812500000000000	4150.76904296875000000000	4148.20507812500000000000	4148.20507812500000000000	4150.76904296875000000000	4144.10253906250000000000	4143.07666015625000000000	4114.35888671875000000000	4128.71777343750000000000	4172.82031250000000000000	4124.61523437500000000000	4129.23046875000000000000	3170.00000000000000000000	10246.00000000000000000000	10230.00000000000000000000	0.00000000000000000000	0.00000000000000000000	0.00000000000000000000	3218.00000000000000000000	832.00000000000000000000	4.00000000000000000000	4.00000000000000000000	4.00000000000000000000	4.00000000000000000000	4.00000000000000000000	4.00000000000000000000	4.00000000000000000000	4.00000000000000000000	4.00000000000000000000	4.00000000000000000000	4.00000000000000000000	4.00000000000000000000	4.00000000000000000000	4.00000000000000000000	4.00000000000000000000	4.00000000000000000000
86.00000000000000000000	0.00000000000000000000	4145.64111328125000000000	4149.23046875000000000000	4164.10253906250000000000	4151.79492187500000000000	4167.69238281250000000000	4165.12792968750000000000	4165.12792968750000000000	4133.33300781250000000000	4144.10253906250000000000	4126.15380859375000000000	4119.48730468750000000000	4158.46142578125000000000	4121.02539062500000000000	4118.97412109375000000000	3574.00000000000000000000	10246.00000000000000000000	10230.00000000000000000000	0.00000000000000000000	0.00000000000000000000	0.00000000000000000000	3218.00000000000000000000	840.00000000000000000000	4.00000000000000000000	4.00000000000000000000	4.00000000000000000000	4.00000000000000000000	4.00000000000000000000	4.00000000000000000000	4.00000000000000000000	4.00000000000000000000	4.00000000000000000000	4.00000000000000000000	4.00000000000000000000	4.00000000000000000000	4.00000000000000000000	4.00000000000000000000	4.00000000000000000000	4.00000000000000000000
87.00000000000000000000	0.00000000000000000000	4141.53857421875000000000	4126.66650390625000000000	4174.35888671875000000000	4138.97412109375000000000	4135.38427734375000000000	4135.89746093750000000000	4137.94873046875000000000	4105.64111328125000000000	4118.97412109375000000000	4097.94873046875000000000	4100.00000000000000000000	4144.61523437500000000000	4109.74365234375000000000	4109.23046875000000000000	3167.00000000000000000000	10246.00000000000000000000	10231.00000000000000000000	0.00000000000000000000	0.00000000000000000000	0.00000000000000000000	3218.00000000000000000000	847.00000000000000000000	4.00000000000000000000	4.00000000000000000000	4.00000000000000000000	4.00000000000000000000	4.00000000000000000000	4.00000000000000000000	4.00000000000000000000	4.00000000000000000000	4.00000000000000000000	4.00000000000000000000	4.00000000000000000000	4.00000000000000000000	4.00000000000000000000	4.00000000000000000000	4.00000000000000000000	4.00000000000000000000
88.00000000000000000000	0.00000000000000000000	4167.69238281250000000000	4163.07666015625000000000	4162.56396484375000000000	4172.30761718750000000000	4163.58984375000000000000	4156.41015625000000000000	4152.30761718750000000000	4152.82031250000000000000	4160.00000000000000000000	4126.66650390625000000000	4168.20507812500000000000	4199.48730468750000000000	4176.41015625000000000000	4166.66650390625000000000	3503.00000000000000000000	10246.00000000000000000000	10231.00000000000000000000	0.00000000000000000000	0.00000000000000000000	0.00000000000000000000	3218.00000000000000000000	854.00000000000000000000	4.00000000000000000000	4.00000000000000000000	4.00000000000000000000	4.00000000000000000000	4.00000000000000000000	4.00000000000000000000	4.00000000000000000000	4.00000000000000000000	4.00000000000000000000	4.00000000000000000000	4.00000000000000000000	4.00000000000000000000	4.00000000000000000000	4.00000000000000000000	4.00000000000000000000	4.00000000000000000000
89.00000000000000000000	0.00000000000000000000	4147.69238281250000000000	4123.58984375000000000000	4169.74365234375000000000	4151.28173828125000000000	4125.12792968750000000000	4116.41015625000000000000	4120.51269531250000000000	4141.53857421875000000000	4140.51269531250000000000	4101.02539062500000000000	4153.33300781250000000000	4181.02539062500000000000	4153.33300781250000000000	4149.23046875000000000000	3170.00000000000000000000	10246.00000000000000000000	10230.00000000000000000000	0.00000000000000000000	0.00000000000000000000	0.00000000000000000000	3218.00000000000000000000	862.00000000000000000000	4.00000000000000000000	4.00000000000000000000	4.00000000000000000000	4.00000000000000000000	4.00000000000000000000	4.00000000000000000000	4.00000000000000000000	4.00000000000000000000	4.00000000000000000000	4.00000000000000000000	4.00000000000000000000	4.00000000000000000000	4.00000000000000000000	4.00000000000000000000	4.00000000000000000000	4.00000000000000000000
90.00000000000000000000	0.00000000000000000000	4132.82031250000000000000	4118.97412109375000000000	4167.17919921875000000000	4140.00000000000000000000	4135.89746093750000000000	4133.84619140625000000000	4142.56396484375000000000	4151.28173828125000000000	4159.48730468750000000000	4088.20507812500000000000	4142.05126953125000000000	4172.30761718750000000000	4144.61523437500000000000	4135.38427734375000000000	3574.00000000000000000000	10246.00000000000000000000	10230.00000000000000000000	0.00000000000000000000	0.00000000000000000000	0.00000000000000000000	3218.00000000000000000000	869.00000000000000000000	4.00000000000000000000	4.00000000000000000000	4.00000000000000000000	4.00000000000000000000	4.00000000000000000000	4.00000000000000000000	4.00000000000000000000	4.00000000000000000000	4.00000000000000000000	4.00000000000000000000	4.00000000000000000000	4.00000000000000000000	4.00000000000000000000	4.00000000000000000000	4.00000000000000000000	4.00000000000000000000
91.00000000000000000000	0.00000000000000000000	4133.33300781250000000000	4133.84619140625000000000	4163.58984375000000000000	4136.92285156250000000000	4159.48730468750000000000	4167.17919921875000000000	4166.66650390625000000000	4166.66650390625000000000	4184.10253906250000000000	4111.79492187500000000000	4136.41015625000000000000	4171.28173828125000000000	4137.43603515625000000000	4126.15380859375000000000	3167.00000000000000000000	10246.00000000000000000000	10230.00000000000000000000	0.00000000000000000000	0.00000000000000000000	0.00000000000000000000	3218.00000000000000000000	876.00000000000000000000	4.00000000000000000000	4.00000000000000000000	4.00000000000000000000	4.00000000000000000000	4.00000000000000000000	4.00000000000000000000	4.00000000000000000000	4.00000000000000000000	4.00000000000000000000	4.00000000000000000000	4.00000000000000000000	4.00000000000000000000	4.00000000000000000000	4.00000000000000000000	4.00000000000000000000	4.00000000000000000000
92.00000000000000000000	0.00000000000000000000	4134.35888671875000000000	4129.74365234375000000000	4177.43603515625000000000	4128.71777343750000000000	4144.10253906250000000000	4152.82031250000000000000	4147.69238281250000000000	4139.48730468750000000000	4150.76904296875000000000	4159.48730468750000000000	4110.25634765625000000000	4145.64111328125000000000	4106.15380859375000000000	4104.10253906250000000000	3503.00000000000000000000	10246.00000000000000000000	10230.00000000000000000000	0.00000000000000000000	0.00000000000000000000	0.00000000000000000000	3218.00000000000000000000	884.00000000000000000000	4.00000000000000000000	4.00000000000000000000	4.00000000000000000000	4.00000000000000000000	4.00000000000000000000	4.00000000000000000000	4.00000000000000000000	4.00000000000000000000	4.00000000000000000000	4.00000000000000000000	4.00000000000000000000	4.00000000000000000000	4.00000000000000000000	4.00000000000000000000	4.00000000000000000000	4.00000000000000000000
93.00000000000000000000	0.00000000000000000000	4166.15380859375000000000	4188.71777343750000000000	4163.58984375000000000000	4175.38427734375000000000	4191.79492187500000000000	4182.05126953125000000000	4167.69238281250000000000	4156.41015625000000000000	4166.15380859375000000000	4099.48730468750000000000	4154.35888671875000000000	4175.89746093750000000000	4166.15380859375000000000	4150.76904296875000000000	3170.00000000000000000000	10247.00000000000000000000	10229.00000000000000000000	0.00000000000000000000	0.00000000000000000000	0.00000000000000000000	3218.00000000000000000000	891.00000000000000000000	4.00000000000000000000	4.00000000000000000000	4.00000000000000000000	4.00000000000000000000	4.00000000000000000000	4.00000000000000000000	4.00000000000000000000	4.00000000000000000000	4.00000000000000000000	4.00000000000000000000	4.00000000000000000000	4.00000000000000000000	4.00000000000000000000	4.00000000000000000000	4.00000000000000000000	4.00000000000000000000
94.00000000000000000000	0.00000000000000000000	4154.35888671875000000000	4165.12792968750000000000	4165.64111328125000000000	4165.12792968750000000000	4158.97412109375000000000	4145.12792968750000000000	4133.84619140625000000000	4113.84619140625000000000	4123.07666015625000000000	4066.15380859375000000000	4129.23046875000000000000	4155.89746093750000000000	4153.84619140625000000000	4137.43603515625000000000	3574.00000000000000000000	10247.00000000000000000000	10229.00000000000000000000	0.00000000000000000000	0.00000000000000000000	0.00000000000000000000	3218.00000000000000000000	899.00000000000000000000	4.00000000000000000000	4.00000000000000000000	4.00000000000000000000	4.00000000000000000000	4.00000000000000000000	4.00000000000000000000	4.00000000000000000000	4.00000000000000000000	4.00000000000000000000	4.00000000000000000000	4.00000000000000000000	4.00000000000000000000	4.00000000000000000000	4.00000000000000000000	4.00000000000000000000	4.00000000000000000000
95.00000000000000000000	0.00000000000000000000	4151.28173828125000000000	4153.33300781250000000000	4168.20507812500000000000	4156.41015625000000000000	4143.58984375000000000000	4137.43603515625000000000	4131.28173828125000000000	4119.48730468750000000000	4124.61523437500000000000	4581.02539062500000000000	4138.97412109375000000000	4165.64111328125000000000	4147.17919921875000000000	4138.46142578125000000000	3167.00000000000000000000	10247.00000000000000000000	10230.00000000000000000000	0.00000000000000000000	0.00000000000000000000	0.00000000000000000000	3218.00000000000000000000	906.00000000000000000000	4.00000000000000000000	4.00000000000000000000	4.00000000000000000000	4.00000000000000000000	4.00000000000000000000	4.00000000000000000000	4.00000000000000000000	4.00000000000000000000	4.00000000000000000000	4.00000000000000000000	4.00000000000000000000	4.00000000000000000000	4.00000000000000000000	4.00000000000000000000	4.00000000000000000000	4.00000000000000000000
96.00000000000000000000	0.00000000000000000000	4162.56396484375000000000	4156.41015625000000000000	4165.64111328125000000000	4165.64111328125000000000	4152.30761718750000000000	4146.66650390625000000000	4142.05126953125000000000	4165.64111328125000000000	4171.28173828125000000000	4990.25634765625000000000	4177.94873046875000000000	4203.07666015625000000000	4168.71777343750000000000	4161.53857421875000000000	3503.00000000000000000000	10247.00000000000000000000	10230.00000000000000000000	0.00000000000000000000	0.00000000000000000000	0.00000000000000000000	3218.00000000000000000000	914.00000000000000000000	4.00000000000000000000	4.00000000000000000000	4.00000000000000000000	4.00000000000000000000	4.00000000000000000000	4.00000000000000000000	4.00000000000000000000	4.00000000000000000000	4.00000000000000000000	4.00000000000000000000	4.00000000000000000000	4.00000000000000000000	4.00000000000000000000	4.00000000000000000000	4.00000000000000000000	4.00000000000000000000
97.00000000000000000000	0.00000000000000000000	4155.38427734375000000000	4132.30761718750000000000	4180.51269531250000000000	4147.69238281250000000000	4131.28173828125000000000	4127.69238281250000000000	4133.84619140625000000000	4151.79492187500000000000	4163.07666015625000000000	4687.69238281250000000000	4157.43603515625000000000	4189.23046875000000000000	4151.28173828125000000000	4145.12792968750000000000	3170.00000000000000000000	10247.00000000000000000000	10229.00000000000000000000	0.00000000000000000000	0.00000000000000000000	0.00000000000000000000	3218.00000000000000000000	923.00000000000000000000	4.00000000000000000000	4.00000000000000000000	4.00000000000000000000	4.00000000000000000000	4.00000000000000000000	4.00000000000000000000	4.00000000000000000000	4.00000000000000000000	4.00000000000000000000	4.00000000000000000000	4.00000000000000000000	4.00000000000000000000	4.00000000000000000000	4.00000000000000000000	4.00000000000000000000	4.00000000000000000000
98.00000000000000000000	0.00000000000000000000	4175.89746093750000000000	4192.30761718750000000000	4172.30761718750000000000	4168.71777343750000000000	4185.12792968750000000000	4181.53857421875000000000	4178.97412109375000000000	4169.74365234375000000000	4193.33300781250000000000	4447.17919921875000000000	4180.00000000000000000000	4206.15380859375000000000	4183.58984375000000000000	4170.25634765625000000000	3574.00000000000000000000	10247.00000000000000000000	10229.00000000000000000000	0.00000000000000000000	0.00000000000000000000	0.00000000000000000000	3218.00000000000000000000	931.00000000000000000000	4.00000000000000000000	4.00000000000000000000	4.00000000000000000000	4.00000000000000000000	4.00000000000000000000	4.00000000000000000000	4.00000000000000000000	4.00000000000000000000	4.00000000000000000000	4.00000000000000000000	4.00000000000000000000	4.00000000000000000000	4.00000000000000000000	4.00000000000000000000	4.00000000000000000000	4.00000000000000000000
99.00000000000000000000	0.00000000000000000000	4168.71777343750000000000	4183.58984375000000000000	4175.38427734375000000000	4153.84619140625000000000	4170.25634765625000000000	4168.20507812500000000000	4160.00000000000000000000	4137.43603515625000000000	4161.53857421875000000000	4496.41015625000000000000	4139.48730468750000000000	4173.33300781250000000000	4150.25634765625000000000	4142.05126953125000000000	3167.00000000000000000000	10247.00000000000000000000	10228.00000000000000000000	0.00000000000000000000	0.00000000000000000000	0.00000000000000000000	3218.00000000000000000000	939.00000000000000000000	4.00000000000000000000	4.00000000000000000000	4.00000000000000000000	4.00000000000000000000	4.00000000000000000000	4.00000000000000000000	4.00000000000000000000	4.00000000000000000000	4.00000000000000000000	4.00000000000000000000	4.00000000000000000000	4.00000000000000000000	4.00000000000000000000	4.00000000000000000000	4.00000000000000000000	4.00000000000000000000
100.00000000000000000000	0.00000000000000000000	4173.84619140625000000000	4181.02539062500000000000	4175.38427734375000000000	4161.02539062500000000000	4165.12792968750000000000	4161.53857421875000000000	4156.92285156250000000000	4140.51269531250000000000	4157.43603515625000000000	4464.61523437500000000000	4143.07666015625000000000	4173.84619140625000000000	4161.53857421875000000000	4149.74365234375000000000	3503.00000000000000000000	10247.00000000000000000000	10228.00000000000000000000	0.00000000000000000000	0.00000000000000000000	0.00000000000000000000	3218.00000000000000000000	948.00000000000000000000	4.00000000000000000000	4.00000000000000000000	4.00000000000000000000	4.00000000000000000000	4.00000000000000000000	4.00000000000000000000	4.00000000000000000000	4.00000000000000000000	4.00000000000000000000	4.00000000000000000000	4.00000000000000000000	4.00000000000000000000	4.00000000000000000000	4.00000000000000000000	4.00000000000000000000	4.00000000000000000000
101.00000000000000000000	0.00000000000000000000	4191.79492187500000000000	4197.94873046875000000000	4164.61523437500000000000	4188.20507812500000000000	4187.17919921875000000000	4179.48730468750000000000	4169.74365234375000000000	4180.51269531250000000000	4193.84619140625000000000	4390.25634765625000000000	4200.00000000000000000000	4217.94873046875000000000	4217.43603515625000000000	4196.41015625000000000000	3170.00000000000000000000	10248.00000000000000000000	10227.00000000000000000000	0.00000000000000000000	0.00000000000000000000	0.00000000000000000000	3218.00000000000000000000	956.00000000000000000000	4.00000000000000000000	4.00000000000000000000	4.00000000000000000000	4.00000000000000000000	4.00000000000000000000	4.00000000000000000000	4.00000000000000000000	4.00000000000000000000	4.00000000000000000000	4.00000000000000000000	4.00000000000000000000	4.00000000000000000000	4.00000000000000000000	4.00000000000000000000	4.00000000000000000000	4.00000000000000000000
102.00000000000000000000	0.00000000000000000000	4168.20507812500000000000	4149.23046875000000000000	4172.82031250000000000000	4160.00000000000000000000	4152.30761718750000000000	4148.20507812500000000000	4143.07666015625000000000	4162.56396484375000000000	4167.17919921875000000000	4373.84619140625000000000	4171.79492187500000000000	4193.33300781250000000000	4179.48730468750000000000	4164.61523437500000000000	3574.00000000000000000000	10248.00000000000000000000	10227.00000000000000000000	0.00000000000000000000	0.00000000000000000000	0.00000000000000000000	3218.00000000000000000000	964.00000000000000000000	4.00000000000000000000	4.00000000000000000000	4.00000000000000000000	4.00000000000000000000	4.00000000000000000000	4.00000000000000000000	4.00000000000000000000	4.00000000000000000000	4.00000000000000000000	4.00000000000000000000	4.00000000000000000000	4.00000000000000000000	4.00000000000000000000	4.00000000000000000000	4.00000000000000000000	4.00000000000000000000
103.00000000000000000000	0.00000000000000000000	4166.66650390625000000000	4175.89746093750000000000	4168.20507812500000000000	4167.17919921875000000000	4188.71777343750000000000	4188.20507812500000000000	4185.12792968750000000000	4202.56396484375000000000	4205.64111328125000000000	4406.15380859375000000000	4178.97412109375000000000	4201.02539062500000000000	4184.10253906250000000000	4157.43603515625000000000	3167.00000000000000000000	10247.00000000000000000000	10227.00000000000000000000	0.00000000000000000000	0.00000000000000000000	0.00000000000000000000	3218.00000000000000000000	973.00000000000000000000	4.00000000000000000000	4.00000000000000000000	4.00000000000000000000	4.00000000000000000000	4.00000000000000000000	4.00000000000000000000	4.00000000000000000000	4.00000000000000000000	4.00000000000000000000	4.00000000000000000000	4.00000000000000000000	4.00000000000000000000	4.00000000000000000000	4.00000000000000000000	4.00000000000000000000	4.00000000000000000000
104.00000000000000000000	0.00000000000000000000	4150.25634765625000000000	4162.56396484375000000000	4174.35888671875000000000	4150.25634765625000000000	4176.41015625000000000000	4182.05126953125000000000	4183.07666015625000000000	4191.79492187500000000000	4204.61523437500000000000	4397.43554687500000000000	4153.84619140625000000000	4183.07666015625000000000	4153.33300781250000000000	4130.76904296875000000000	3503.00000000000000000000	10247.00000000000000000000	10227.00000000000000000000	0.00000000000000000000	0.00000000000000000000	0.00000000000000000000	3218.00000000000000000000	981.00000000000000000000	4.00000000000000000000	4.00000000000000000000	4.00000000000000000000	4.00000000000000000000	4.00000000000000000000	4.00000000000000000000	4.00000000000000000000	4.00000000000000000000	4.00000000000000000000	4.00000000000000000000	4.00000000000000000000	4.00000000000000000000	4.00000000000000000000	4.00000000000000000000	4.00000000000000000000	4.00000000000000000000
105.00000000000000000000	0.00000000000000000000	4149.74365234375000000000	4158.46142578125000000000	4174.35888671875000000000	4150.76904296875000000000	4173.33300781250000000000	4178.97412109375000000000	4173.84619140625000000000	4171.28173828125000000000	4187.17919921875000000000	4374.87158203125000000000	4148.20507812500000000000	4174.87158203125000000000	4148.20507812500000000000	4133.33300781250000000000	3170.00000000000000000000	10245.00000000000000000000	10227.00000000000000000000	0.00000000000000000000	0.00000000000000000000	0.00000000000000000000	3218.00000000000000000000	989.00000000000000000000	4.00000000000000000000	4.00000000000000000000	4.00000000000000000000	4.00000000000000000000	4.00000000000000000000	4.00000000000000000000	4.00000000000000000000	4.00000000000000000000	4.00000000000000000000	4.00000000000000000000	4.00000000000000000000	4.00000000000000000000	4.00000000000000000000	4.00000000000000000000	4.00000000000000000000	4.00000000000000000000
106.00000000000000000000	0.00000000000000000000	4179.48730468750000000000	4201.53857421875000000000	4162.56396484375000000000	4186.15380859375000000000	4212.82031250000000000000	4205.12792968750000000000	4189.74365234375000000000	4180.51269531250000000000	4193.84619140625000000000	4377.94873046875000000000	4176.41015625000000000000	4195.38427734375000000000	4193.33300781250000000000	4167.17919921875000000000	3574.00000000000000000000	10245.00000000000000000000	10227.00000000000000000000	0.00000000000000000000	0.00000000000000000000	0.00000000000000000000	3218.00000000000000000000	998.00000000000000000000	4.00000000000000000000	4.00000000000000000000	4.00000000000000000000	4.00000000000000000000	4.00000000000000000000	4.00000000000000000000	4.00000000000000000000	4.00000000000000000000	4.00000000000000000000	4.00000000000000000000	4.00000000000000000000	4.00000000000000000000	4.00000000000000000000	4.00000000000000000000	4.00000000000000000000	4.00000000000000000000
107.00000000000000000000	0.00000000000000000000	4169.74365234375000000000	4172.82031250000000000000	4176.41015625000000000000	4167.69238281250000000000	4171.79492187500000000000	4165.12792968750000000000	4158.97412109375000000000	4138.97412109375000000000	4146.15380859375000000000	4338.97412109375000000000	4141.53857421875000000000	4168.20507812500000000000	4162.56396484375000000000	4140.51269531250000000000	3167.00000000000000000000	10245.00000000000000000000	10225.00000000000000000000	0.00000000000000000000	0.00000000000000000000	0.00000000000000000000	3219.00000000000000000000	6.00000000000000000000	4.00000000000000000000	4.00000000000000000000	4.00000000000000000000	4.00000000000000000000	4.00000000000000000000	4.00000000000000000000	4.00000000000000000000	4.00000000000000000000	4.00000000000000000000	4.00000000000000000000	4.00000000000000000000	4.00000000000000000000	4.00000000000000000000	4.00000000000000000000	4.00000000000000000000	4.00000000000000000000
108.00000000000000000000	0.00000000000000000000	4176.92285156250000000000	4180.00000000000000000000	4171.28173828125000000000	4175.89746093750000000000	4175.89746093750000000000	4178.46142578125000000000	4169.74365234375000000000	4180.00000000000000000000	4184.10253906250000000000	4357.94873046875000000000	4186.15380859375000000000	4207.17919921875000000000	4191.79492187500000000000	4172.30761718750000000000	3503.00000000000000000000	10245.00000000000000000000	10225.00000000000000000000	0.00000000000000000000	0.00000000000000000000	0.00000000000000000000	3219.00000000000000000000	14.00000000000000000000	4.00000000000000000000	4.00000000000000000000	4.00000000000000000000	4.00000000000000000000	4.00000000000000000000	4.00000000000000000000	4.00000000000000000000	4.00000000000000000000	4.00000000000000000000	4.00000000000000000000	4.00000000000000000000	4.00000000000000000000	4.00000000000000000000	4.00000000000000000000	4.00000000000000000000	4.00000000000000000000
109.00000000000000000000	0.00000000000000000000	4168.71777343750000000000	4145.64111328125000000000	4171.28173828125000000000	4164.61523437500000000000	4147.69238281250000000000	4153.33300781250000000000	4154.87158203125000000000	4194.87158203125000000000	4199.48730468750000000000	4358.46142578125000000000	4195.89746093750000000000	4218.46142578125000000000	4191.28173828125000000000	4178.46142578125000000000	3170.00000000000000000000	10245.00000000000000000000	10226.00000000000000000000	0.00000000000000000000	0.00000000000000000000	0.00000000000000000000	3219.00000000000000000000	23.00000000000000000000	4.00000000000000000000	4.00000000000000000000	4.00000000000000000000	4.00000000000000000000	4.00000000000000000000	4.00000000000000000000	4.00000000000000000000	4.00000000000000000000	4.00000000000000000000	4.00000000000000000000	4.00000000000000000000	4.00000000000000000000	4.00000000000000000000	4.00000000000000000000	4.00000000000000000000	4.00000000000000000000
110.00000000000000000000	0.00000000000000000000	4163.07666015625000000000	4136.92285156250000000000	4179.48730468750000000000	4158.97412109375000000000	4141.53857421875000000000	4147.69238281250000000000	4163.58984375000000000000	4176.41015625000000000000	4184.61523437500000000000	4347.17919921875000000000	4170.25634765625000000000	4200.00000000000000000000	4172.30761718750000000000	4161.02539062500000000000	3574.00000000000000000000	10245.00000000000000000000	10226.00000000000000000000	0.00000000000000000000	0.00000000000000000000	0.00000000000000000000	3219.00000000000000000000	30.00000000000000000000	4.00000000000000000000	4.00000000000000000000	4.00000000000000000000	4.00000000000000000000	4.00000000000000000000	4.00000000000000000000	4.00000000000000000000	4.00000000000000000000	4.00000000000000000000	4.00000000000000000000	4.00000000000000000000	4.00000000000000000000	4.00000000000000000000	4.00000000000000000000	4.00000000000000000000	4.00000000000000000000
111.00000000000000000000	0.00000000000000000000	4185.12792968750000000000	4196.92285156250000000000	4173.33300781250000000000	4186.15380859375000000000	4203.58984375000000000000	4207.17919921875000000000	4211.79492187500000000000	4195.89746093750000000000	4209.74365234375000000000	4383.58984375000000000000	4182.56396484375000000000	4211.28173828125000000000	4187.69238281250000000000	4171.79492187500000000000	3167.00000000000000000000	10248.00000000000000000000	10227.00000000000000000000	0.00000000000000000000	0.00000000000000000000	0.00000000000000000000	3219.00000000000000000000	37.00000000000000000000	4.00000000000000000000	4.00000000000000000000	4.00000000000000000000	4.00000000000000000000	4.00000000000000000000	4.00000000000000000000	4.00000000000000000000	4.00000000000000000000	4.00000000000000000000	4.00000000000000000000	4.00000000000000000000	4.00000000000000000000	4.00000000000000000000	4.00000000000000000000	4.00000000000000000000	4.00000000000000000000
112.00000000000000000000	0.00000000000000000000	4168.71777343750000000000	4167.69238281250000000000	4183.07666015625000000000	4160.00000000000000000000	4173.84619140625000000000	4183.58984375000000000000	4186.66650390625000000000	4165.64111328125000000000	4180.51269531250000000000	4356.92285156250000000000	4145.12792968750000000000	4177.94873046875000000000	4148.71777343750000000000	4135.89746093750000000000	3503.00000000000000000000	10248.00000000000000000000	10227.00000000000000000000	0.00000000000000000000	0.00000000000000000000	0.00000000000000000000	3219.00000000000000000000	45.00000000000000000000	4.00000000000000000000	4.00000000000000000000	4.00000000000000000000	4.00000000000000000000	4.00000000000000000000	4.00000000000000000000	4.00000000000000000000	4.00000000000000000000	4.00000000000000000000	4.00000000000000000000	4.00000000000000000000	4.00000000000000000000	4.00000000000000000000	4.00000000000000000000	4.00000000000000000000	4.00000000000000000000
113.00000000000000000000	0.00000000000000000000	4175.38427734375000000000	4172.82031250000000000000	4168.71777343750000000000	4174.87158203125000000000	4178.46142578125000000000	4188.20507812500000000000	4186.66650390625000000000	4184.10253906250000000000	4200.51269531250000000000	4361.53857421875000000000	4187.69238281250000000000	4204.10253906250000000000	4200.00000000000000000000	4168.20507812500000000000	3170.00000000000000000000	10248.00000000000000000000	10231.00000000000000000000	0.00000000000000000000	0.00000000000000000000	0.00000000000000000000	3219.00000000000000000000	52.00000000000000000000	4.00000000000000000000	4.00000000000000000000	4.00000000000000000000	4.00000000000000000000	4.00000000000000000000	4.00000000000000000000	4.00000000000000000000	4.00000000000000000000	4.00000000000000000000	4.00000000000000000000	4.00000000000000000000	4.00000000000000000000	4.00000000000000000000	4.00000000000000000000	4.00000000000000000000	4.00000000000000000000
114.00000000000000000000	0.00000000000000000000	4179.48730468750000000000	4171.79492187500000000000	4161.53857421875000000000	4183.58984375000000000000	4172.82031250000000000000	4177.43603515625000000000	4166.15380859375000000000	4180.00000000000000000000	4187.69238281250000000000	4346.15380859375000000000	4206.66650390625000000000	4213.84619140625000000000	4224.61523437500000000000	4185.12792968750000000000	3574.00000000000000000000	10248.00000000000000000000	10231.00000000000000000000	0.00000000000000000000	0.00000000000000000000	0.00000000000000000000	3219.00000000000000000000	59.00000000000000000000	4.00000000000000000000	4.00000000000000000000	4.00000000000000000000	4.00000000000000000000	4.00000000000000000000	4.00000000000000000000	4.00000000000000000000	4.00000000000000000000	4.00000000000000000000	4.00000000000000000000	4.00000000000000000000	4.00000000000000000000	4.00000000000000000000	4.00000000000000000000	4.00000000000000000000	4.00000000000000000000
115.00000000000000000000	0.00000000000000000000	4166.66650390625000000000	4157.43603515625000000000	4170.76904296875000000000	4165.64111328125000000000	4163.07666015625000000000	4166.66650390625000000000	4160.51269531250000000000	4167.69238281250000000000	4166.15380859375000000000	4327.69238281250000000000	4172.82031250000000000000	4192.30761718750000000000	4185.12792968750000000000	4156.41015625000000000000	3167.00000000000000000000	10247.00000000000000000000	10231.00000000000000000000	0.00000000000000000000	0.00000000000000000000	0.00000000000000000000	3219.00000000000000000000	67.00000000000000000000	4.00000000000000000000	4.00000000000000000000	4.00000000000000000000	4.00000000000000000000	4.00000000000000000000	4.00000000000000000000	4.00000000000000000000	4.00000000000000000000	4.00000000000000000000	4.00000000000000000000	4.00000000000000000000	4.00000000000000000000	4.00000000000000000000	4.00000000000000000000	4.00000000000000000000	4.00000000000000000000
116.00000000000000000000	0.00000000000000000000	4167.17919921875000000000	4170.25634765625000000000	4162.56396484375000000000	4170.25634765625000000000	4190.76904296875000000000	4194.87158203125000000000	4198.97412109375000000000	4210.76904296875000000000	4218.97412109375000000000	4369.74365234375000000000	4180.51269531250000000000	4212.30761718750000000000	4185.64111328125000000000	4161.53857421875000000000	3503.00000000000000000000	10247.00000000000000000000	10231.00000000000000000000	0.00000000000000000000	0.00000000000000000000	0.00000000000000000000	3219.00000000000000000000	74.00000000000000000000	4.00000000000000000000	4.00000000000000000000	4.00000000000000000000	4.00000000000000000000	4.00000000000000000000	4.00000000000000000000	4.00000000000000000000	4.00000000000000000000	4.00000000000000000000	4.00000000000000000000	4.00000000000000000000	4.00000000000000000000	4.00000000000000000000	4.00000000000000000000	4.00000000000000000000	4.00000000000000000000
117.00000000000000000000	0.00000000000000000000	4150.25634765625000000000	4130.76904296875000000000	4174.87158203125000000000	4145.64111328125000000000	4153.33300781250000000000	4161.53857421875000000000	4171.28173828125000000000	4182.56396484375000000000	4191.28173828125000000000	4337.94873046875000000000	4140.00000000000000000000	4185.12792968750000000000	4144.10253906250000000000	4133.33300781250000000000	3170.00000000000000000000	10246.00000000000000000000	10233.00000000000000000000	0.00000000000000000000	0.00000000000000000000	0.00000000000000000000	3219.00000000000000000000	81.00000000000000000000	4.00000000000000000000	4.00000000000000000000	4.00000000000000000000	4.00000000000000000000	4.00000000000000000000	4.00000000000000000000	4.00000000000000000000	4.00000000000000000000	4.00000000000000000000	4.00000000000000000000	4.00000000000000000000	4.00000000000000000000	4.00000000000000000000	4.00000000000000000000	4.00000000000000000000	4.00000000000000000000
118.00000000000000000000	0.00000000000000000000	4180.51269531250000000000	4188.71777343750000000000	4172.30761718750000000000	4174.87158203125000000000	4203.07666015625000000000	4200.00000000000000000000	4191.79492187500000000000	4192.30761718750000000000	4195.38427734375000000000	4342.05126953125000000000	4157.94873046875000000000	4197.94873046875000000000	4178.46142578125000000000	4159.48730468750000000000	3574.00000000000000000000	10246.00000000000000000000	10233.00000000000000000000	0.00000000000000000000	0.00000000000000000000	0.00000000000000000000	3219.00000000000000000000	89.00000000000000000000	4.00000000000000000000	4.00000000000000000000	4.00000000000000000000	4.00000000000000000000	4.00000000000000000000	4.00000000000000000000	4.00000000000000000000	4.00000000000000000000	4.00000000000000000000	4.00000000000000000000	4.00000000000000000000	4.00000000000000000000	4.00000000000000000000	4.00000000000000000000	4.00000000000000000000	4.00000000000000000000
119.00000000000000000000	0.00000000000000000000	4194.87158203125000000000	4220.51269531250000000000	4166.66650390625000000000	4190.25634765625000000000	4229.23046875000000000000	4215.89746093750000000000	4197.43603515625000000000	4180.51269531250000000000	4191.79492187500000000000	4337.94873046875000000000	4153.33300781250000000000	4195.38427734375000000000	4191.28173828125000000000	4166.66650390625000000000	3167.00000000000000000000	10249.00000000000000000000	10233.00000000000000000000	0.00000000000000000000	0.00000000000000000000	0.00000000000000000000	3219.00000000000000000000	96.00000000000000000000	4.00000000000000000000	4.00000000000000000000	4.00000000000000000000	4.00000000000000000000	4.00000000000000000000	4.00000000000000000000	4.00000000000000000000	4.00000000000000000000	4.00000000000000000000	4.00000000000000000000	4.00000000000000000000	4.00000000000000000000	4.00000000000000000000	4.00000000000000000000	4.00000000000000000000	4.00000000000000000000
120.00000000000000000000	0.00000000000000000000	4169.74365234375000000000	4169.23046875000000000000	4174.35888671875000000000	4165.64111328125000000000	4181.53857421875000000000	4172.30761718750000000000	4163.58984375000000000000	4137.43603515625000000000	4148.71777343750000000000	4291.79492187500000000000	4120.51269531250000000000	4169.74365234375000000000	4157.43603515625000000000	4146.15380859375000000000	3503.00000000000000000000	10249.00000000000000000000	10233.00000000000000000000	0.00000000000000000000	0.00000000000000000000	0.00000000000000000000	3219.00000000000000000000	103.00000000000000000000	4.00000000000000000000	4.00000000000000000000	4.00000000000000000000	4.00000000000000000000	4.00000000000000000000	4.00000000000000000000	4.00000000000000000000	4.00000000000000000000	4.00000000000000000000	4.00000000000000000000	4.00000000000000000000	4.00000000000000000000	4.00000000000000000000	4.00000000000000000000	4.00000000000000000000	4.00000000000000000000
121.00000000000000000000	0.00000000000000000000	4175.38427734375000000000	4171.28173828125000000000	4162.56396484375000000000	4178.46142578125000000000	4187.69238281250000000000	4178.97412109375000000000	4173.84619140625000000000	4180.51269531250000000000	4180.00000000000000000000	4313.84619140625000000000	4169.74365234375000000000	4212.82031250000000000000	4193.33300781250000000000	4185.64111328125000000000	3170.00000000000000000000	10249.00000000000000000000	10232.00000000000000000000	0.00000000000000000000	0.00000000000000000000	0.00000000000000000000	3219.00000000000000000000	111.00000000000000000000	4.00000000000000000000	4.00000000000000000000	4.00000000000000000000	4.00000000000000000000	4.00000000000000000000	4.00000000000000000000	4.00000000000000000000	4.00000000000000000000	4.00000000000000000000	4.00000000000000000000	4.00000000000000000000	4.00000000000000000000	4.00000000000000000000	4.00000000000000000000	4.00000000000000000000	4.00000000000000000000
122.00000000000000000000	0.00000000000000000000	4164.10253906250000000000	4131.79492187500000000000	4172.30761718750000000000	4157.43603515625000000000	4149.74365234375000000000	4146.15380859375000000000	4151.79492187500000000000	4175.38427734375000000000	4167.17919921875000000000	4297.94873046875000000000	4148.71777343750000000000	4200.51269531250000000000	4162.56396484375000000000	4163.58984375000000000000	3574.00000000000000000000	10249.00000000000000000000	10232.00000000000000000000	0.00000000000000000000	0.00000000000000000000	0.00000000000000000000	3219.00000000000000000000	119.00000000000000000000	4.00000000000000000000	4.00000000000000000000	4.00000000000000000000	4.00000000000000000000	4.00000000000000000000	4.00000000000000000000	4.00000000000000000000	4.00000000000000000000	4.00000000000000000000	4.00000000000000000000	4.00000000000000000000	4.00000000000000000000	4.00000000000000000000	4.00000000000000000000	4.00000000000000000000	4.00000000000000000000
123.00000000000000000000	0.00000000000000000000	4175.89746093750000000000	4160.51269531250000000000	4175.38427734375000000000	4167.17919921875000000000	4185.12792968750000000000	4181.02539062500000000000	4186.66650390625000000000	4188.71777343750000000000	4187.17919921875000000000	4320.51269531250000000000	4150.76904296875000000000	4202.05126953125000000000	4169.23046875000000000000	4164.10253906250000000000	3167.00000000000000000000	10248.00000000000000000000	10230.00000000000000000000	0.00000000000000000000	0.00000000000000000000	0.00000000000000000000	3219.00000000000000000000	127.00000000000000000000	4.00000000000000000000	4.00000000000000000000	4.00000000000000000000	4.00000000000000000000	4.00000000000000000000	4.00000000000000000000	4.00000000000000000000	4.00000000000000000000	4.00000000000000000000	4.00000000000000000000	4.00000000000000000000	4.00000000000000000000	4.00000000000000000000	4.00000000000000000000	4.00000000000000000000	4.00000000000000000000
124.00000000000000000000	0.00000000000000000000	4183.58984375000000000000	4187.17919921875000000000	4172.82031250000000000000	4172.30761718750000000000	4221.02539062500000000000	4216.92285156250000000000	4213.84619140625000000000	4194.87158203125000000000	4203.07666015625000000000	4342.56396484375000000000	4152.30761718750000000000	4201.53857421875000000000	4176.41015625000000000000	4164.10253906250000000000	3503.00000000000000000000	10248.00000000000000000000	10230.00000000000000000000	0.00000000000000000000	0.00000000000000000000	0.00000000000000000000	3219.00000000000000000000	135.00000000000000000000	4.00000000000000000000	4.00000000000000000000	4.00000000000000000000	4.00000000000000000000	4.00000000000000000000	4.00000000000000000000	4.00000000000000000000	4.00000000000000000000	4.00000000000000000000	4.00000000000000000000	4.00000000000000000000	4.00000000000000000000	4.00000000000000000000	4.00000000000000000000	4.00000000000000000000	4.00000000000000000000
125.00000000000000000000	0.00000000000000000000	4164.10253906250000000000	4149.23046875000000000000	4178.97412109375000000000	4150.76904296875000000000	4182.05126953125000000000	4187.17919921875000000000	4186.66650390625000000000	4156.92285156250000000000	4168.71777343750000000000	4307.69238281250000000000	4117.43603515625000000000	4168.71777343750000000000	4143.58984375000000000000	4132.82031250000000000000	3170.00000000000000000000	10247.00000000000000000000	10226.00000000000000000000	0.00000000000000000000	0.00000000000000000000	0.00000000000000000000	3219.00000000000000000000	144.00000000000000000000	4.00000000000000000000	4.00000000000000000000	4.00000000000000000000	4.00000000000000000000	4.00000000000000000000	4.00000000000000000000	4.00000000000000000000	4.00000000000000000000	4.00000000000000000000	4.00000000000000000000	4.00000000000000000000	4.00000000000000000000	4.00000000000000000000	4.00000000000000000000	4.00000000000000000000	4.00000000000000000000
126.00000000000000000000	0.00000000000000000000	4183.07666015625000000000	4181.02539062500000000000	4161.02539062500000000000	4185.64111328125000000000	4202.56396484375000000000	4200.51269531250000000000	4193.84619140625000000000	4181.02539062500000000000	4193.84619140625000000000	4322.56396484375000000000	4164.10253906250000000000	4201.02539062500000000000	4197.94873046875000000000	4174.35888671875000000000	3574.00000000000000000000	10247.00000000000000000000	10226.00000000000000000000	0.00000000000000000000	0.00000000000000000000	0.00000000000000000000	3219.00000000000000000000	152.00000000000000000000	4.00000000000000000000	4.00000000000000000000	4.00000000000000000000	4.00000000000000000000	4.00000000000000000000	4.00000000000000000000	4.00000000000000000000	4.00000000000000000000	4.00000000000000000000	4.00000000000000000000	4.00000000000000000000	4.00000000000000000000	4.00000000000000000000	4.00000000000000000000	4.00000000000000000000	4.00000000000000000000
127.00000000000000000000	0.00000000000000000000	4176.92285156250000000000	4160.00000000000000000000	4165.64111328125000000000	4177.43603515625000000000	4178.97412109375000000000	4166.66650390625000000000	4159.48730468750000000000	4160.51269531250000000000	4164.10253906250000000000	4287.17919921875000000000	4157.43603515625000000000	4190.25634765625000000000	4189.23046875000000000000	4168.71777343750000000000	50.00000000000000000000	10245.00000000000000000000	10223.00000000000000000000	0.00000000000000000000	0.00000000000000000000	0.00000000000000000000	3219.00000000000000000000	160.00000000000000000000	4.00000000000000000000	4.00000000000000000000	4.00000000000000000000	4.00000000000000000000	4.00000000000000000000	4.00000000000000000000	4.00000000000000000000	4.00000000000000000000	4.00000000000000000000	4.00000000000000000000	4.00000000000000000000	4.00000000000000000000	4.00000000000000000000	4.00000000000000000000	4.00000000000000000000	4.00000000000000000000
0.00000000000000000000	0.00000000000000000000	4168.71777343750000000000	4153.33300781250000000000	4169.74365234375000000000	4171.28173828125000000000	4179.48730468750000000000	4168.71777343750000000000	4166.15380859375000000000	4168.71777343750000000000	4169.23046875000000000000	4289.74365234375000000000	4161.53857421875000000000	4192.82031250000000000000	4182.05126953125000000000	4165.12792968750000000000	885.00000000000000000000	10245.00000000000000000000	10223.00000000000000000000	0.00000000000000000000	0.00000000000000000000	0.00000000000000000000	3219.00000000000000000000	169.00000000000000000000	4.00000000000000000000	4.00000000000000000000	4.00000000000000000000	4.00000000000000000000	4.00000000000000000000	4.00000000000000000000	4.00000000000000000000	4.00000000000000000000	4.00000000000000000000	4.00000000000000000000	4.00000000000000000000	4.00000000000000000000	4.00000000000000000000	4.00000000000000000000	4.00000000000000000000	4.00000000000000000000
1.00000000000000000000	0.00000000000000000000	4162.56396484375000000000	4148.20507812500000000000	4165.64111328125000000000	4167.69238281250000000000	4175.89746093750000000000	4170.25634765625000000000	4174.35888671875000000000	4185.12792968750000000000	4195.38427734375000000000	4314.35888671875000000000	4167.17919921875000000000	4200.00000000000000000000	4177.43603515625000000000	4162.05126953125000000000	2529.00000000000000000000	10245.00000000000000000000	10223.00000000000000000000	0.00000000000000000000	0.00000000000000000000	0.00000000000000000000	3219.00000000000000000000	177.00000000000000000000	4.00000000000000000000	4.00000000000000000000	4.00000000000000000000	4.00000000000000000000	4.00000000000000000000	4.00000000000000000000	4.00000000000000000000	4.00000000000000000000	4.00000000000000000000	4.00000000000000000000	4.00000000000000000000	4.00000000000000000000	4.00000000000000000000	4.00000000000000000000	4.00000000000000000000	4.00000000000000000000
2.00000000000000000000	0.00000000000000000000	4148.71777343750000000000	4124.10253906250000000000	4180.51269531250000000000	4140.51269531250000000000	4143.07666015625000000000	4144.10253906250000000000	4153.33300781250000000000	4157.43603515625000000000	4171.28173828125000000000	4286.15380859375000000000	4131.28173828125000000000	4171.28173828125000000000	4135.38427734375000000000	4127.17919921875000000000	2446.00000000000000000000	10245.00000000000000000000	10223.00000000000000000000	0.00000000000000000000	0.00000000000000000000	0.00000000000000000000	3219.00000000000000000000	185.00000000000000000000	4.00000000000000000000	4.00000000000000000000	4.00000000000000000000	4.00000000000000000000	4.00000000000000000000	4.00000000000000000000	4.00000000000000000000	4.00000000000000000000	4.00000000000000000000	4.00000000000000000000	4.00000000000000000000	4.00000000000000000000	4.00000000000000000000	4.00000000000000000000	4.00000000000000000000	4.00000000000000000000
3.00000000000000000000	0.00000000000000000000	4182.56396484375000000000	4194.35888671875000000000	4174.35888671875000000000	4179.48730468750000000000	4209.74365234375000000000	4205.64111328125000000000	4196.41015625000000000000	4189.74365234375000000000	4205.64111328125000000000	4320.00000000000000000000	4169.74365234375000000000	4203.07666015625000000000	4183.58984375000000000000	4161.02539062500000000000	3376.00000000000000000000	10243.00000000000000000000	10223.00000000000000000000	0.00000000000000000000	0.00000000000000000000	0.00000000000000000000	3219.00000000000000000000	194.00000000000000000000	4.00000000000000000000	4.00000000000000000000	4.00000000000000000000	4.00000000000000000000	4.00000000000000000000	4.00000000000000000000	4.00000000000000000000	4.00000000000000000000	4.00000000000000000000	4.00000000000000000000	4.00000000000000000000	4.00000000000000000000	4.00000000000000000000	4.00000000000000000000	4.00000000000000000000	4.00000000000000000000
4.00000000000000000000	0.00000000000000000000	4185.12792968750000000000	4187.69238281250000000000	4176.41015625000000000000	4184.10253906250000000000	4206.66650390625000000000	4195.89746093750000000000	4180.00000000000000000000	4155.38427734375000000000	4173.84619140625000000000	4298.46142578125000000000	4143.58984375000000000000	4182.56396484375000000000	4177.43603515625000000000	4155.89746093750000000000	3427.00000000000000000000	10243.00000000000000000000	10223.00000000000000000000	0.00000000000000000000	0.00000000000000000000	0.00000000000000000000	3219.00000000000000000000	202.00000000000000000000	4.00000000000000000000	4.00000000000000000000	4.00000000000000000000	4.00000000000000000000	4.00000000000000000000	4.00000000000000000000	4.00000000000000000000	4.00000000000000000000	4.00000000000000000000	4.00000000000000000000	4.00000000000000000000	4.00000000000000000000	4.00000000000000000000	4.00000000000000000000	4.00000000000000000000	4.00000000000000000000
5.00000000000000000000	0.00000000000000000000	4183.58984375000000000000	4176.41015625000000000000	4174.87158203125000000000	4183.58984375000000000000	4195.89746093750000000000	4184.61523437500000000000	4175.89746093750000000000	4148.71777343750000000000	4166.15380859375000000000	4283.07666015625000000000	4146.15380859375000000000	4185.64111328125000000000	4184.61523437500000000000	4169.74365234375000000000	3236.00000000000000000000	10243.00000000000000000000	10225.00000000000000000000	0.00000000000000000000	0.00000000000000000000	0.00000000000000000000	3219.00000000000000000000	210.00000000000000000000	4.00000000000000000000	4.00000000000000000000	4.00000000000000000000	4.00000000000000000000	4.00000000000000000000	4.00000000000000000000	4.00000000000000000000	4.00000000000000000000	4.00000000000000000000	4.00000000000000000000	4.00000000000000000000	4.00000000000000000000	4.00000000000000000000	4.00000000000000000000	4.00000000000000000000	4.00000000000000000000
6.00000000000000000000	0.00000000000000000000	4193.84619140625000000000	4188.71777343750000000000	4167.69238281250000000000	4195.89746093750000000000	4201.02539062500000000000	4191.28173828125000000000	4184.10253906250000000000	4194.87158203125000000000	4205.64111328125000000000	4307.69238281250000000000	4197.43603515625000000000	4230.76904296875000000000	4221.02539062500000000000	4204.61523437500000000000	3061.00000000000000000000	10243.00000000000000000000	10225.00000000000000000000	0.00000000000000000000	0.00000000000000000000	0.00000000000000000000	3219.00000000000000000000	219.00000000000000000000	4.00000000000000000000	4.00000000000000000000	4.00000000000000000000	4.00000000000000000000	4.00000000000000000000	4.00000000000000000000	4.00000000000000000000	4.00000000000000000000	4.00000000000000000000	4.00000000000000000000	4.00000000000000000000	4.00000000000000000000	4.00000000000000000000	4.00000000000000000000	4.00000000000000000000	4.00000000000000000000
7.00000000000000000000	0.00000000000000000000	4180.51269531250000000000	4157.43603515625000000000	4181.02539062500000000000	4174.87158203125000000000	4161.02539062500000000000	4155.38427734375000000000	4154.87158203125000000000	4176.92285156250000000000	4183.07666015625000000000	4287.69238281250000000000	4176.92285156250000000000	4211.79492187500000000000	4188.71777343750000000000	4177.43603515625000000000	3276.00000000000000000000	10243.00000000000000000000	10228.00000000000000000000	0.00000000000000000000	0.00000000000000000000	0.00000000000000000000	3219.00000000000000000000	227.00000000000000000000	4.00000000000000000000	4.00000000000000000000	4.00000000000000000000	4.00000000000000000000	4.00000000000000000000	4.00000000000000000000	4.00000000000000000000	4.00000000000000000000	4.00000000000000000000	4.00000000000000000000	4.00000000000000000000	4.00000000000000000000	4.00000000000000000000	4.00000000000000000000	4.00000000000000000000	4.00000000000000000000
8.00000000000000000000	0.00000000000000000000	4196.92285156250000000000	4198.46142578125000000000	4172.82031250000000000000	4193.84619140625000000000	4211.79492187500000000000	4206.66650390625000000000	4200.51269531250000000000	4203.07666015625000000000	4223.58984375000000000000	4330.76904296875000000000	4196.41015625000000000000	4225.12792968750000000000	4209.74365234375000000000	4190.76904296875000000000	3392.00000000000000000000	10243.00000000000000000000	10228.00000000000000000000	0.00000000000000000000	0.00000000000000000000	0.00000000000000000000	3219.00000000000000000000	235.00000000000000000000	4.00000000000000000000	4.00000000000000000000	4.00000000000000000000	4.00000000000000000000	4.00000000000000000000	4.00000000000000000000	4.00000000000000000000	4.00000000000000000000	4.00000000000000000000	4.00000000000000000000	4.00000000000000000000	4.00000000000000000000	4.00000000000000000000	4.00000000000000000000	4.00000000000000000000	4.00000000000000000000
9.00000000000000000000	0.00000000000000000000	4183.58984375000000000000	4181.02539062500000000000	4175.89746093750000000000	4172.82031250000000000000	4211.28173828125000000000	4212.30761718750000000000	4206.15380859375000000000	4197.43603515625000000000	4222.05126953125000000000	4332.82031250000000000000	4168.71777343750000000000	4207.69238281250000000000	4178.97412109375000000000	4164.61523437500000000000	3103.00000000000000000000	10242.00000000000000000000	10230.00000000000000000000	0.00000000000000000000	0.00000000000000000000	0.00000000000000000000	3219.00000000000000000000	243.00000000000000000000	4.00000000000000000000	4.00000000000000000000	4.00000000000000000000	4.00000000000000000000	4.00000000000000000000	4.00000000000000000000	4.00000000000000000000	4.00000000000000000000	4.00000000000000000000	4.00000000000000000000	4.00000000000000000000	4.00000000000000000000	4.00000000000000000000	4.00000000000000000000	4.00000000000000000000	4.00000000000000000000
10.00000000000000000000	0.00000000000000000000	4175.89746093750000000000	4166.66650390625000000000	4176.41015625000000000000	4166.66650390625000000000	4200.00000000000000000000	4201.02539062500000000000	4194.87158203125000000000	4191.28173828125000000000	4202.56396484375000000000	4311.28173828125000000000	4161.53857421875000000000	4203.58984375000000000000	4172.82031250000000000000	4156.41015625000000000000	3468.00000000000000000000	10242.00000000000000000000	10230.00000000000000000000	0.00000000000000000000	0.00000000000000000000	0.00000000000000000000	3219.00000000000000000000	251.00000000000000000000	4.00000000000000000000	4.00000000000000000000	4.00000000000000000000	4.00000000000000000000	4.00000000000000000000	4.00000000000000000000	4.00000000000000000000	4.00000000000000000000	4.00000000000000000000	4.00000000000000000000	4.00000000000000000000	4.00000000000000000000	4.00000000000000000000	4.00000000000000000000	4.00000000000000000000	4.00000000000000000000
11.00000000000000000000	0.00000000000000000000	4191.79492187500000000000	4194.35888671875000000000	4157.43603515625000000000	4196.92285156250000000000	4216.41015625000000000000	4204.10253906250000000000	4188.71777343750000000000	4190.25634765625000000000	4198.97412109375000000000	4304.10253906250000000000	4194.87158203125000000000	4222.05126953125000000000	4215.89746093750000000000	4187.17919921875000000000	3087.00000000000000000000	10245.00000000000000000000	10229.00000000000000000000	0.00000000000000000000	0.00000000000000000000	0.00000000000000000000	3219.00000000000000000000	258.00000000000000000000	4.00000000000000000000	4.00000000000000000000	4.00000000000000000000	4.00000000000000000000	4.00000000000000000000	4.00000000000000000000	4.00000000000000000000	4.00000000000000000000	4.00000000000000000000	4.00000000000000000000	4.00000000000000000000	4.00000000000000000000	4.00000000000000000000	4.00000000000000000000	4.00000000000000000000	4.00000000000000000000
12.00000000000000000000	0.00000000000000000000	4169.74365234375000000000	4155.38427734375000000000	4164.10253906250000000000	4171.28173828125000000000	4168.20507812500000000000	4156.92285156250000000000	4145.12792968750000000000	4134.35888671875000000000	4143.58984375000000000000	4249.74365234375000000000	4151.79492187500000000000	4181.02539062500000000000	4170.76904296875000000000	4154.87158203125000000000	3422.00000000000000000000	10245.00000000000000000000	10229.00000000000000000000	0.00000000000000000000	0.00000000000000000000	0.00000000000000000000	3219.00000000000000000000	265.00000000000000000000	4.00000000000000000000	4.00000000000000000000	4.00000000000000000000	4.00000000000000000000	4.00000000000000000000	4.00000000000000000000	4.00000000000000000000	4.00000000000000000000	4.00000000000000000000	4.00000000000000000000	4.00000000000000000000	4.00000000000000000000	4.00000000000000000000	4.00000000000000000000	4.00000000000000000000	4.00000000000000000000
13.00000000000000000000	0.00000000000000000000	4171.79492187500000000000	4173.84619140625000000000	4162.56396484375000000000	4176.41015625000000000000	4183.07666015625000000000	4181.02539062500000000000	4172.30761718750000000000	4175.89746093750000000000	4183.58984375000000000000	4273.84619140625000000000	4174.35888671875000000000	4207.17919921875000000000	4176.41015625000000000000	4167.17919921875000000000	3121.00000000000000000000	10245.00000000000000000000	10229.00000000000000000000	0.00000000000000000000	0.00000000000000000000	0.00000000000000000000	3219.00000000000000000000	273.00000000000000000000	4.00000000000000000000	4.00000000000000000000	4.00000000000000000000	4.00000000000000000000	4.00000000000000000000	4.00000000000000000000	4.00000000000000000000	4.00000000000000000000	4.00000000000000000000	4.00000000000000000000	4.00000000000000000000	4.00000000000000000000	4.00000000000000000000	4.00000000000000000000	4.00000000000000000000	4.00000000000000000000
14.00000000000000000000	0.00000000000000000000	4166.66650390625000000000	4158.46142578125000000000	4170.76904296875000000000	4168.71777343750000000000	4165.64111328125000000000	4170.25634765625000000000	4171.79492187500000000000	4193.84619140625000000000	4202.05126953125000000000	4276.41015625000000000000	4175.38427734375000000000	4213.33300781250000000000	4164.61523437500000000000	4159.48730468750000000000	3468.00000000000000000000	10245.00000000000000000000	10229.00000000000000000000	0.00000000000000000000	0.00000000000000000000	0.00000000000000000000	3219.00000000000000000000	280.00000000000000000000	4.00000000000000000000	4.00000000000000000000	4.00000000000000000000	4.00000000000000000000	4.00000000000000000000	4.00000000000000000000	4.00000000000000000000	4.00000000000000000000	4.00000000000000000000	4.00000000000000000000	4.00000000000000000000	4.00000000000000000000	4.00000000000000000000	4.00000000000000000000	4.00000000000000000000	4.00000000000000000000
15.00000000000000000000	0.00000000000000000000	4172.30761718750000000000	4159.48730468750000000000	4178.97412109375000000000	4167.17919921875000000000	4166.15380859375000000000	4166.15380859375000000000	4172.30761718750000000000	4171.79492187500000000000	4185.12792968750000000000	4256.41015625000000000000	4163.07666015625000000000	4193.84619140625000000000	4155.89746093750000000000	4152.82031250000000000000	3087.00000000000000000000	10248.00000000000000000000	10228.00000000000000000000	0.00000000000000000000	0.00000000000000000000	0.00000000000000000000	3219.00000000000000000000	287.00000000000000000000	4.00000000000000000000	4.00000000000000000000	4.00000000000000000000	4.00000000000000000000	4.00000000000000000000	4.00000000000000000000	4.00000000000000000000	4.00000000000000000000	4.00000000000000000000	4.00000000000000000000	4.00000000000000000000	4.00000000000000000000	4.00000000000000000000	4.00000000000000000000	4.00000000000000000000	4.00000000000000000000
16.00000000000000000000	0.00000000000000000000	4198.46142578125000000000	4218.97412109375000000000	4165.64111328125000000000	4195.89746093750000000000	4221.02539062500000000000	4208.20507812500000000000	4201.02539062500000000000	4178.46142578125000000000	4200.00000000000000000000	4275.38427734375000000000	4183.58984375000000000000	4199.48730468750000000000	4185.64111328125000000000	4174.87158203125000000000	0.00000000000000000000	10248.00000000000000000000	10228.00000000000000000000	0.00000000000000000000	0.00000000000000000000	0.00000000000000000000	3219.00000000000000000000	295.00000000000000000000	4.00000000000000000000	4.00000000000000000000	4.00000000000000000000	4.00000000000000000000	4.00000000000000000000	4.00000000000000000000	4.00000000000000000000	4.00000000000000000000	4.00000000000000000000	4.00000000000000000000	4.00000000000000000000	4.00000000000000000000	4.00000000000000000000	4.00000000000000000000	4.00000000000000000000	4.00000000000000000000
17.00000000000000000000	0.00000000000000000000	4180.51269531250000000000	4186.15380859375000000000	4173.84619140625000000000	4173.84619140625000000000	4186.15380859375000000000	4176.92285156250000000000	4173.33300781250000000000	4142.56396484375000000000	4163.58984375000000000000	4240.51269531250000000000	4143.07666015625000000000	4166.66650390625000000000	4150.76904296875000000000	4138.97412109375000000000	0.00000000000000000000	10249.00000000000000000000	10228.00000000000000000000	0.00000000000000000000	0.00000000000000000000	0.00000000000000000000	3219.00000000000000000000	302.00000000000000000000	4.00000000000000000000	4.00000000000000000000	4.00000000000000000000	4.00000000000000000000	4.00000000000000000000	4.00000000000000000000	4.00000000000000000000	4.00000000000000000000	4.00000000000000000000	4.00000000000000000000	4.00000000000000000000	4.00000000000000000000	4.00000000000000000000	4.00000000000000000000	4.00000000000000000000	4.00000000000000000000
18.00000000000000000000	0.00000000000000000000	4187.69238281250000000000	4189.23046875000000000000	4168.20507812500000000000	4189.23046875000000000000	4193.33300781250000000000	4187.69238281250000000000	4182.05126953125000000000	4175.38427734375000000000	4192.82031250000000000000	4258.46142578125000000000	4194.87158203125000000000	4208.20507812500000000000	4197.43603515625000000000	4175.89746093750000000000	0.00000000000000000000	10249.00000000000000000000	10228.00000000000000000000	0.00000000000000000000	0.00000000000000000000	0.00000000000000000000	3219.00000000000000000000	309.00000000000000000000	4.00000000000000000000	4.00000000000000000000	4.00000000000000000000	4.00000000000000000000	4.00000000000000000000	4.00000000000000000000	4.00000000000000000000	4.00000000000000000000	4.00000000000000000000	4.00000000000000000000	4.00000000000000000000	4.00000000000000000000	4.00000000000000000000	4.00000000000000000000	4.00000000000000000000	4.00000000000000000000
19.00000000000000000000	0.00000000000000000000	4199.48730468750000000000	4185.64111328125000000000	4168.20507812500000000000	4195.38427734375000000000	4180.51269531250000000000	4171.79492187500000000000	4163.07666015625000000000	4186.66650390625000000000	4197.43603515625000000000	4257.94873046875000000000	4230.76904296875000000000	4237.94873046875000000000	4224.10253906250000000000	4206.66650390625000000000	0.00000000000000000000	10248.00000000000000000000	10226.00000000000000000000	0.00000000000000000000	0.00000000000000000000	0.00000000000000000000	3219.00000000000000000000	318.00000000000000000000	4.00000000000000000000	4.00000000000000000000	4.00000000000000000000	4.00000000000000000000	4.00000000000000000000	4.00000000000000000000	4.00000000000000000000	4.00000000000000000000	4.00000000000000000000	4.00000000000000000000	4.00000000000000000000	4.00000000000000000000	4.00000000000000000000	4.00000000000000000000	4.00000000000000000000	4.00000000000000000000
20.00000000000000000000	0.00000000000000000000	4199.48730468750000000000	4177.43603515625000000000	4177.94873046875000000000	4183.07666015625000000000	4168.71777343750000000000	4163.07666015625000000000	4162.05126953125000000000	4173.84619140625000000000	4186.15380859375000000000	4250.76904296875000000000	4209.23046875000000000000	4223.07666015625000000000	4203.58984375000000000000	4194.35888671875000000000	0.00000000000000000000	10248.00000000000000000000	10226.00000000000000000000	0.00000000000000000000	0.00000000000000000000	0.00000000000000000000	3219.00000000000000000000	326.00000000000000000000	4.00000000000000000000	4.00000000000000000000	4.00000000000000000000	4.00000000000000000000	4.00000000000000000000	4.00000000000000000000	4.00000000000000000000	4.00000000000000000000	4.00000000000000000000	4.00000000000000000000	4.00000000000000000000	4.00000000000000000000	4.00000000000000000000	4.00000000000000000000	4.00000000000000000000	4.00000000000000000000
21.00000000000000000000	0.00000000000000000000	4200.51269531250000000000	4201.02539062500000000000	4170.76904296875000000000	4186.15380859375000000000	4210.76904296875000000000	4212.30761718750000000000	4211.28173828125000000000	4211.28173828125000000000	4234.87158203125000000000	4298.46142578125000000000	4218.46142578125000000000	4236.41015625000000000000	4211.79492187500000000000	4196.92285156250000000000	0.00000000000000000000	10247.00000000000000000000	10226.00000000000000000000	0.00000000000000000000	0.00000000000000000000	0.00000000000000000000	3219.00000000000000000000	334.00000000000000000000	4.00000000000000000000	4.00000000000000000000	4.00000000000000000000	4.00000000000000000000	4.00000000000000000000	4.00000000000000000000	4.00000000000000000000	4.00000000000000000000	4.00000000000000000000	4.00000000000000000000	4.00000000000000000000	4.00000000000000000000	4.00000000000000000000	4.00000000000000000000	4.00000000000000000000	4.00000000000000000000
22.00000000000000000000	0.00000000000000000000	4169.74365234375000000000	4155.38427734375000000000	4180.51269531250000000000	4147.69238281250000000000	4174.87158203125000000000	4181.53857421875000000000	4183.58984375000000000000	4183.58984375000000000000	4204.61523437500000000000	4264.61523437500000000000	4173.84619140625000000000	4205.64111328125000000000	4157.94873046875000000000	4151.79492187500000000000	0.00000000000000000000	10247.00000000000000000000	10226.00000000000000000000	0.00000000000000000000	0.00000000000000000000	0.00000000000000000000	3219.00000000000000000000	343.00000000000000000000	4.00000000000000000000	4.00000000000000000000	4.00000000000000000000	4.00000000000000000000	4.00000000000000000000	4.00000000000000000000	4.00000000000000000000	4.00000000000000000000	4.00000000000000000000	4.00000000000000000000	4.00000000000000000000	4.00000000000000000000	4.00000000000000000000	4.00000000000000000000	4.00000000000000000000	4.00000000000000000000
23.00000000000000000000	0.00000000000000000000	4192.82031250000000000000	4195.89746093750000000000	4172.30761718750000000000	4179.48730468750000000000	4204.10253906250000000000	4198.46142578125000000000	4192.82031250000000000000	4193.84619140625000000000	4208.20507812500000000000	4266.15380859375000000000	4203.07666015625000000000	4221.02539062500000000000	4196.41015625000000000000	4182.05126953125000000000	0.00000000000000000000	10245.00000000000000000000	10226.00000000000000000000	0.00000000000000000000	0.00000000000000000000	0.00000000000000000000	3219.00000000000000000000	351.00000000000000000000	4.00000000000000000000	4.00000000000000000000	4.00000000000000000000	4.00000000000000000000	4.00000000000000000000	4.00000000000000000000	4.00000000000000000000	4.00000000000000000000	4.00000000000000000000	4.00000000000000000000	4.00000000000000000000	4.00000000000000000000	4.00000000000000000000	4.00000000000000000000	4.00000000000000000000	4.00000000000000000000
24.00000000000000000000	0.00000000000000000000	4212.82031250000000000000	4218.97412109375000000000	4166.15380859375000000000	4206.15380859375000000000	4220.51269531250000000000	4203.07666015625000000000	4192.30761718750000000000	4185.12792968750000000000	4199.48730468750000000000	4259.48730468750000000000	4217.94873046875000000000	4227.17919921875000000000	4226.15380859375000000000	4208.20507812500000000000	0.00000000000000000000	10245.00000000000000000000	10226.00000000000000000000	0.00000000000000000000	0.00000000000000000000	0.00000000000000000000	3219.00000000000000000000	360.00000000000000000000	4.00000000000000000000	4.00000000000000000000	4.00000000000000000000	4.00000000000000000000	4.00000000000000000000	4.00000000000000000000	4.00000000000000000000	4.00000000000000000000	4.00000000000000000000	4.00000000000000000000	4.00000000000000000000	4.00000000000000000000	4.00000000000000000000	4.00000000000000000000	4.00000000000000000000	4.00000000000000000000
25.00000000000000000000	0.00000000000000000000	4191.79492187500000000000	4184.61523437500000000000	4175.89746093750000000000	4184.61523437500000000000	4189.74365234375000000000	4172.30761718750000000000	4169.23046875000000000000	4156.92285156250000000000	4167.69238281250000000000	4221.53857421875000000000	4188.20507812500000000000	4208.71777343750000000000	4190.25634765625000000000	4182.56396484375000000000	0.00000000000000000000	10247.00000000000000000000	10226.00000000000000000000	0.00000000000000000000	0.00000000000000000000	0.00000000000000000000	3219.00000000000000000000	368.00000000000000000000	4.00000000000000000000	4.00000000000000000000	4.00000000000000000000	4.00000000000000000000	4.00000000000000000000	4.00000000000000000000	4.00000000000000000000	4.00000000000000000000	4.00000000000000000000	4.00000000000000000000	4.00000000000000000000	4.00000000000000000000	4.00000000000000000000	4.00000000000000000000	4.00000000000000000000	4.00000000000000000000
26.00000000000000000000	0.00000000000000000000	4200.51269531250000000000	4205.64111328125000000000	4168.71777343750000000000	4202.56396484375000000000	4211.28173828125000000000	4197.94873046875000000000	4193.33300781250000000000	4212.30761718750000000000	4222.56396484375000000000	4267.69238281250000000000	4227.17919921875000000000	4246.66650390625000000000	4214.35888671875000000000	4204.61523437500000000000	0.00000000000000000000	10247.00000000000000000000	10226.00000000000000000000	0.00000000000000000000	0.00000000000000000000	0.00000000000000000000	3219.00000000000000000000	376.00000000000000000000	4.00000000000000000000	4.00000000000000000000	4.00000000000000000000	4.00000000000000000000	4.00000000000000000000	4.00000000000000000000	4.00000000000000000000	4.00000000000000000000	4.00000000000000000000	4.00000000000000000000	4.00000000000000000000	4.00000000000000000000	4.00000000000000000000	4.00000000000000000000	4.00000000000000000000	4.00000000000000000000
27.00000000000000000000	0.00000000000000000000	4191.79492187500000000000	4172.82031250000000000000	4183.07666015625000000000	4186.15380859375000000000	4175.38427734375000000000	4173.33300781250000000000	4174.87158203125000000000	4201.53857421875000000000	4210.76904296875000000000	4262.05126953125000000000	4204.61523437500000000000	4227.69238281250000000000	4185.12792968750000000000	4183.58984375000000000000	0.00000000000000000000	10245.00000000000000000000	10227.00000000000000000000	0.00000000000000000000	0.00000000000000000000	0.00000000000000000000	3219.00000000000000000000	383.00000000000000000000	4.00000000000000000000	4.00000000000000000000	4.00000000000000000000	4.00000000000000000000	4.00000000000000000000	4.00000000000000000000	4.00000000000000000000	4.00000000000000000000	4.00000000000000000000	4.00000000000000000000	4.00000000000000000000	4.00000000000000000000	4.00000000000000000000	4.00000000000000000000	4.00000000000000000000	4.00000000000000000000
28.00000000000000000000	0.00000000000000000000	4199.48730468750000000000	4200.00000000000000000000	4180.00000000000000000000	4198.46142578125000000000	4205.12792968750000000000	4203.07666015625000000000	4202.05126953125000000000	4194.87158203125000000000	4207.17919921875000000000	4263.07666015625000000000	4205.12792968750000000000	4224.61523437500000000000	4192.30761718750000000000	4185.64111328125000000000	0.00000000000000000000	10245.00000000000000000000	10227.00000000000000000000	0.00000000000000000000	0.00000000000000000000	0.00000000000000000000	3219.00000000000000000000	391.00000000000000000000	4.00000000000000000000	4.00000000000000000000	4.00000000000000000000	4.00000000000000000000	4.00000000000000000000	4.00000000000000000000	4.00000000000000000000	4.00000000000000000000	4.00000000000000000000	4.00000000000000000000	4.00000000000000000000	4.00000000000000000000	4.00000000000000000000	4.00000000000000000000	4.00000000000000000000	4.00000000000000000000
29.00000000000000000000	0.00000000000000000000	4208.71777343750000000000	4230.25634765625000000000	4168.20507812500000000000	4211.28173828125000000000	4237.94873046875000000000	4227.17919921875000000000	4215.38427734375000000000	4186.15380859375000000000	4208.20507812500000000000	4263.07666015625000000000	4200.51269531250000000000	4217.43603515625000000000	4197.94873046875000000000	4182.05126953125000000000	0.00000000000000000000	10246.00000000000000000000	10226.00000000000000000000	0.00000000000000000000	0.00000000000000000000	0.00000000000000000000	3219.00000000000000000000	399.00000000000000000000	4.00000000000000000000	4.00000000000000000000	4.00000000000000000000	4.00000000000000000000	4.00000000000000000000	4.00000000000000000000	4.00000000000000000000	4.00000000000000000000	4.00000000000000000000	4.00000000000000000000	4.00000000000000000000	4.00000000000000000000	4.00000000000000000000	4.00000000000000000000	4.00000000000000000000	4.00000000000000000000
30.00000000000000000000	0.00000000000000000000	4196.41015625000000000000	4192.82031250000000000000	4174.87158203125000000000	4191.28173828125000000000	4198.97412109375000000000	4189.74365234375000000000	4180.00000000000000000000	4152.30761718750000000000	4175.38427734375000000000	4225.64111328125000000000	4170.25634765625000000000	4188.20507812500000000000	4171.28173828125000000000	4157.94873046875000000000	0.00000000000000000000	10246.00000000000000000000	10226.00000000000000000000	0.00000000000000000000	0.00000000000000000000	0.00000000000000000000	3219.00000000000000000000	406.00000000000000000000	4.00000000000000000000	4.00000000000000000000	4.00000000000000000000	4.00000000000000000000	4.00000000000000000000	4.00000000000000000000	4.00000000000000000000	4.00000000000000000000	4.00000000000000000000	4.00000000000000000000	4.00000000000000000000	4.00000000000000000000	4.00000000000000000000	4.00000000000000000000	4.00000000000000000000	4.00000000000000000000
31.00000000000000000000	0.00000000000000000000	4206.15380859375000000000	4202.05126953125000000000	4164.10253906250000000000	4210.76904296875000000000	4203.07666015625000000000	4192.30761718750000000000	4183.58984375000000000000	4184.61523437500000000000	4199.48730468750000000000	4241.02539062500000000000	4221.53857421875000000000	4231.79492187500000000000	4218.46142578125000000000	4202.56396484375000000000	0.00000000000000000000	10246.00000000000000000000	10226.00000000000000000000	0.00000000000000000000	0.00000000000000000000	0.00000000000000000000	3219.00000000000000000000	413.00000000000000000000	4.00000000000000000000	4.00000000000000000000	4.00000000000000000000	4.00000000000000000000	4.00000000000000000000	4.00000000000000000000	4.00000000000000000000	4.00000000000000000000	4.00000000000000000000	4.00000000000000000000	4.00000000000000000000	4.00000000000000000000	4.00000000000000000000	4.00000000000000000000	4.00000000000000000000	4.00000000000000000000
32.00000000000000000000	0.00000000000000000000	4184.10253906250000000000	4163.07666015625000000000	4170.25634765625000000000	4188.20507812500000000000	4156.41015625000000000000	4147.17919921875000000000	4147.69238281250000000000	4166.15380859375000000000	4171.28173828125000000000	4209.74365234375000000000	4206.15380859375000000000	4220.51269531250000000000	4191.28173828125000000000	4188.20507812500000000000	0.00000000000000000000	10246.00000000000000000000	10226.00000000000000000000	0.00000000000000000000	0.00000000000000000000	0.00000000000000000000	3219.00000000000000000000	421.00000000000000000000	4.00000000000000000000	4.00000000000000000000	4.00000000000000000000	4.00000000000000000000	4.00000000000000000000	4.00000000000000000000	4.00000000000000000000	4.00000000000000000000	4.00000000000000000000	4.00000000000000000000	4.00000000000000000000	4.00000000000000000000	4.00000000000000000000	4.00000000000000000000	4.00000000000000000000	4.00000000000000000000
33.00000000000000000000	0.00000000000000000000	4180.00000000000000000000	4163.07666015625000000000	4170.25634765625000000000	4178.46142578125000000000	4165.64111328125000000000	4162.05126953125000000000	4166.15380859375000000000	4180.00000000000000000000	4185.64111328125000000000	4223.58984375000000000000	4200.00000000000000000000	4214.35888671875000000000	4176.41015625000000000000	4174.87158203125000000000	0.00000000000000000000	10247.00000000000000000000	10225.00000000000000000000	0.00000000000000000000	0.00000000000000000000	0.00000000000000000000	3219.00000000000000000000	429.00000000000000000000	4.00000000000000000000	4.00000000000000000000	4.00000000000000000000	4.00000000000000000000	4.00000000000000000000	4.00000000000000000000	4.00000000000000000000	4.00000000000000000000	4.00000000000000000000	4.00000000000000000000	4.00000000000000000000	4.00000000000000000000	4.00000000000000000000	4.00000000000000000000	4.00000000000000000000	4.00000000000000000000
34.00000000000000000000	0.00000000000000000000	4183.07666015625000000000	4174.87158203125000000000	4166.15380859375000000000	4180.51269531250000000000	4195.89746093750000000000	4194.87158203125000000000	4197.43603515625000000000	4203.58984375000000000000	4216.92285156250000000000	4257.43603515625000000000	4199.48730468750000000000	4220.00000000000000000000	4175.89746093750000000000	4172.30761718750000000000	0.00000000000000000000	10247.00000000000000000000	10225.00000000000000000000	0.00000000000000000000	0.00000000000000000000	0.00000000000000000000	3219.00000000000000000000	436.00000000000000000000	4.00000000000000000000	4.00000000000000000000	4.00000000000000000000	4.00000000000000000000	4.00000000000000000000	4.00000000000000000000	4.00000000000000000000	4.00000000000000000000	4.00000000000000000000	4.00000000000000000000	4.00000000000000000000	4.00000000000000000000	4.00000000000000000000	4.00000000000000000000	4.00000000000000000000	4.00000000000000000000
35.00000000000000000000	0.00000000000000000000	4168.20507812500000000000	4156.41015625000000000000	4176.92285156250000000000	4162.56396484375000000000	4174.35888671875000000000	4173.84619140625000000000	4178.46142578125000000000	4167.69238281250000000000	4182.05126953125000000000	4222.56396484375000000000	4160.51269531250000000000	4192.30761718750000000000	4137.43603515625000000000	4146.15380859375000000000	0.00000000000000000000	10247.00000000000000000000	10225.00000000000000000000	0.00000000000000000000	0.00000000000000000000	0.00000000000000000000	3219.00000000000000000000	444.00000000000000000000	4.00000000000000000000	4.00000000000000000000	4.00000000000000000000	4.00000000000000000000	4.00000000000000000000	4.00000000000000000000	4.00000000000000000000	4.00000000000000000000	4.00000000000000000000	4.00000000000000000000	4.00000000000000000000	4.00000000000000000000	4.00000000000000000000	4.00000000000000000000	4.00000000000000000000	4.00000000000000000000
36.00000000000000000000	0.00000000000000000000	4196.92285156250000000000	4213.84619140625000000000	4163.58984375000000000000	4192.82031250000000000000	4217.94873046875000000000	4203.58984375000000000000	4196.41015625000000000000	4181.02539062500000000000	4195.89746093750000000000	4232.30761718750000000000	4195.89746093750000000000	4215.89746093750000000000	4183.58984375000000000000	4182.56396484375000000000	0.00000000000000000000	10247.00000000000000000000	10225.00000000000000000000	0.00000000000000000000	0.00000000000000000000	0.00000000000000000000	3219.00000000000000000000	452.00000000000000000000	4.00000000000000000000	4.00000000000000000000	4.00000000000000000000	4.00000000000000000000	4.00000000000000000000	4.00000000000000000000	4.00000000000000000000	4.00000000000000000000	4.00000000000000000000	4.00000000000000000000	4.00000000000000000000	4.00000000000000000000	4.00000000000000000000	4.00000000000000000000	4.00000000000000000000	4.00000000000000000000
37.00000000000000000000	0.00000000000000000000	4198.46142578125000000000	4200.51269531250000000000	4168.20507812500000000000	4188.71777343750000000000	4201.53857421875000000000	4178.97412109375000000000	4172.30761718750000000000	4150.25634765625000000000	4161.53857421875000000000	4201.53857421875000000000	4178.46142578125000000000	4196.92285156250000000000	4180.51269531250000000000	4176.92285156250000000000	0.00000000000000000000	10247.00000000000000000000	10226.00000000000000000000	0.00000000000000000000	0.00000000000000000000	0.00000000000000000000	3219.00000000000000000000	460.00000000000000000000	4.00000000000000000000	4.00000000000000000000	4.00000000000000000000	4.00000000000000000000	4.00000000000000000000	4.00000000000000000000	4.00000000000000000000	4.00000000000000000000	4.00000000000000000000	4.00000000000000000000	4.00000000000000000000	4.00000000000000000000	4.00000000000000000000	4.00000000000000000000	4.00000000000000000000	4.00000000000000000000
38.00000000000000000000	0.00000000000000000000	4197.43603515625000000000	4189.23046875000000000000	4176.92285156250000000000	4191.28173828125000000000	4193.84619140625000000000	4181.53857421875000000000	4176.92285156250000000000	4163.07666015625000000000	4170.25634765625000000000	4202.56396484375000000000	4193.84619140625000000000	4212.30761718750000000000	4186.66650390625000000000	4189.23046875000000000000	0.00000000000000000000	10247.00000000000000000000	10226.00000000000000000000	0.00000000000000000000	0.00000000000000000000	0.00000000000000000000	3219.00000000000000000000	468.00000000000000000000	4.00000000000000000000	4.00000000000000000000	4.00000000000000000000	4.00000000000000000000	4.00000000000000000000	4.00000000000000000000	4.00000000000000000000	4.00000000000000000000	4.00000000000000000000	4.00000000000000000000	4.00000000000000000000	4.00000000000000000000	4.00000000000000000000	4.00000000000000000000	4.00000000000000000000	4.00000000000000000000
39.00000000000000000000	0.00000000000000000000	4204.10253906250000000000	4190.76904296875000000000	4172.82031250000000000000	4196.41015625000000000000	4191.79492187500000000000	4189.23046875000000000000	4183.58984375000000000000	4207.17919921875000000000	4213.33300781250000000000	4238.46142578125000000000	4236.92285156250000000000	4251.28173828125000000000	4203.07666015625000000000	4210.25634765625000000000	0.00000000000000000000	10247.00000000000000000000	10226.00000000000000000000	0.00000000000000000000	0.00000000000000000000	0.00000000000000000000	3219.00000000000000000000	476.00000000000000000000	4.00000000000000000000	4.00000000000000000000	4.00000000000000000000	4.00000000000000000000	4.00000000000000000000	4.00000000000000000000	4.00000000000000000000	4.00000000000000000000	4.00000000000000000000	4.00000000000000000000	4.00000000000000000000	4.00000000000000000000	4.00000000000000000000	4.00000000000000000000	4.00000000000000000000	4.00000000000000000000
40.00000000000000000000	0.00000000000000000000	4186.15380859375000000000	4153.84619140625000000000	4181.53857421875000000000	4168.20507812500000000000	4148.20507812500000000000	4147.69238281250000000000	4153.33300781250000000000	4174.35888671875000000000	4177.43603515625000000000	4208.20507812500000000000	4196.92285156250000000000	4217.94873046875000000000	4161.02539062500000000000	4174.87158203125000000000	0.00000000000000000000	10247.00000000000000000000	10226.00000000000000000000	0.00000000000000000000	0.00000000000000000000	0.00000000000000000000	3219.00000000000000000000	484.00000000000000000000	4.00000000000000000000	4.00000000000000000000	4.00000000000000000000	4.00000000000000000000	4.00000000000000000000	4.00000000000000000000	4.00000000000000000000	4.00000000000000000000	4.00000000000000000000	4.00000000000000000000	4.00000000000000000000	4.00000000000000000000	4.00000000000000000000	4.00000000000000000000	4.00000000000000000000	4.00000000000000000000
41.00000000000000000000	0.00000000000000000000	4206.15380859375000000000	4215.38427734375000000000	4172.30761718750000000000	4196.41015625000000000000	4213.84619140625000000000	4205.64111328125000000000	4205.12792968750000000000	4193.33300781250000000000	4203.07666015625000000000	4235.89746093750000000000	4211.28173828125000000000	4229.23046875000000000000	4191.79492187500000000000	4196.41015625000000000000	0.00000000000000000000	10248.00000000000000000000	10228.00000000000000000000	0.00000000000000000000	0.00000000000000000000	0.00000000000000000000	3219.00000000000000000000	493.00000000000000000000	4.00000000000000000000	4.00000000000000000000	4.00000000000000000000	4.00000000000000000000	4.00000000000000000000	4.00000000000000000000	4.00000000000000000000	4.00000000000000000000	4.00000000000000000000	4.00000000000000000000	4.00000000000000000000	4.00000000000000000000	4.00000000000000000000	4.00000000000000000000	4.00000000000000000000	4.00000000000000000000
42.00000000000000000000	0.00000000000000000000	4198.97412109375000000000	4207.69238281250000000000	4173.84619140625000000000	4183.07666015625000000000	4211.79492187500000000000	4205.64111328125000000000	4202.56396484375000000000	4168.20507812500000000000	4186.66650390625000000000	4224.10253906250000000000	4182.56396484375000000000	4207.69238281250000000000	4165.64111328125000000000	4172.30761718750000000000	0.00000000000000000000	10248.00000000000000000000	10228.00000000000000000000	0.00000000000000000000	0.00000000000000000000	0.00000000000000000000	3219.00000000000000000000	501.00000000000000000000	4.00000000000000000000	4.00000000000000000000	4.00000000000000000000	4.00000000000000000000	4.00000000000000000000	4.00000000000000000000	4.00000000000000000000	4.00000000000000000000	4.00000000000000000000	4.00000000000000000000	4.00000000000000000000	4.00000000000000000000	4.00000000000000000000	4.00000000000000000000	4.00000000000000000000	4.00000000000000000000
43.00000000000000000000	0.00000000000000000000	4190.76904296875000000000	4178.97412109375000000000	4172.82031250000000000000	4169.74365234375000000000	4176.92285156250000000000	4172.82031250000000000000	4174.35888671875000000000	4147.17919921875000000000	4158.97412109375000000000	4199.48730468750000000000	4174.35888671875000000000	4197.43603515625000000000	4160.51269531250000000000	4164.10253906250000000000	0.00000000000000000000	10249.00000000000000000000	10228.00000000000000000000	0.00000000000000000000	0.00000000000000000000	0.00000000000000000000	3219.00000000000000000000	509.00000000000000000000	4.00000000000000000000	4.00000000000000000000	4.00000000000000000000	4.00000000000000000000	4.00000000000000000000	4.00000000000000000000	4.00000000000000000000	4.00000000000000000000	4.00000000000000000000	4.00000000000000000000	4.00000000000000000000	4.00000000000000000000	4.00000000000000000000	4.00000000000000000000	4.00000000000000000000	4.00000000000000000000
44.00000000000000000000	0.00000000000000000000	4209.74365234375000000000	4198.97412109375000000000	4163.07666015625000000000	4193.33300781250000000000	4185.12792968750000000000	4173.84619140625000000000	4169.74365234375000000000	4177.43603515625000000000	4178.46142578125000000000	4210.25634765625000000000	4224.61523437500000000000	4234.87158203125000000000	4216.41015625000000000000	4211.28173828125000000000	0.00000000000000000000	10249.00000000000000000000	10228.00000000000000000000	0.00000000000000000000	0.00000000000000000000	0.00000000000000000000	3219.00000000000000000000	518.00000000000000000000	4.00000000000000000000	4.00000000000000000000	4.00000000000000000000	4.00000000000000000000	4.00000000000000000000	4.00000000000000000000	4.00000000000000000000	4.00000000000000000000	4.00000000000000000000	4.00000000000000000000	4.00000000000000000000	4.00000000000000000000	4.00000000000000000000	4.00000000000000000000	4.00000000000000000000	4.00000000000000000000
45.00000000000000000000	0.00000000000000000000	4191.28173828125000000000	4163.58984375000000000000	4173.33300781250000000000	4171.28173828125000000000	4153.33300781250000000000	4145.12792968750000000000	4143.58984375000000000000	4157.43603515625000000000	4156.41015625000000000000	4178.97412109375000000000	4201.02539062500000000000	4212.82031250000000000000	4182.56396484375000000000	4189.74365234375000000000	0.00000000000000000000	10248.00000000000000000000	10228.00000000000000000000	0.00000000000000000000	0.00000000000000000000	0.00000000000000000000	3219.00000000000000000000	526.00000000000000000000	4.00000000000000000000	4.00000000000000000000	4.00000000000000000000	4.00000000000000000000	4.00000000000000000000	4.00000000000000000000	4.00000000000000000000	4.00000000000000000000	4.00000000000000000000	4.00000000000000000000	4.00000000000000000000	4.00000000000000000000	4.00000000000000000000	4.00000000000000000000	4.00000000000000000000	4.00000000000000000000
46.00000000000000000000	0.00000000000000000000	4187.17919921875000000000	4182.56396484375000000000	4167.17919921875000000000	4177.43603515625000000000	4189.23046875000000000000	4187.17919921875000000000	4185.12792968750000000000	4190.25634765625000000000	4198.97412109375000000000	4215.89746093750000000000	4212.82031250000000000000	4222.56396484375000000000	4186.15380859375000000000	4188.20507812500000000000	0.00000000000000000000	10248.00000000000000000000	10228.00000000000000000000	0.00000000000000000000	0.00000000000000000000	0.00000000000000000000	3219.00000000000000000000	534.00000000000000000000	4.00000000000000000000	4.00000000000000000000	4.00000000000000000000	4.00000000000000000000	4.00000000000000000000	4.00000000000000000000	4.00000000000000000000	4.00000000000000000000	4.00000000000000000000	4.00000000000000000000	4.00000000000000000000	4.00000000000000000000	4.00000000000000000000	4.00000000000000000000	4.00000000000000000000	4.00000000000000000000
47.00000000000000000000	0.00000000000000000000	4173.84619140625000000000	4165.64111328125000000000	4173.33300781250000000000	4161.02539062500000000000	4182.56396484375000000000	4186.66650390625000000000	4185.64111328125000000000	4189.23046875000000000000	4198.46142578125000000000	4217.94873046875000000000	4184.61523437500000000000	4207.17919921875000000000	4156.41015625000000000000	4157.94873046875000000000	0.00000000000000000000	10247.00000000000000000000	10228.00000000000000000000	0.00000000000000000000	0.00000000000000000000	0.00000000000000000000	3219.00000000000000000000	543.00000000000000000000	4.00000000000000000000	4.00000000000000000000	4.00000000000000000000	4.00000000000000000000	4.00000000000000000000	4.00000000000000000000	4.00000000000000000000	4.00000000000000000000	4.00000000000000000000	4.00000000000000000000	4.00000000000000000000	4.00000000000000000000	4.00000000000000000000	4.00000000000000000000	4.00000000000000000000	4.00000000000000000000
48.00000000000000000000	0.00000000000000000000	4174.35888671875000000000	4168.20507812500000000000	4177.43603515625000000000	4158.97412109375000000000	4178.97412109375000000000	4177.43603515625000000000	4172.82031250000000000000	4169.23046875000000000000	4171.79492187500000000000	4193.33300781250000000000	4164.61523437500000000000	4191.79492187500000000000	4141.02539062500000000000	4147.69238281250000000000	0.00000000000000000000	10247.00000000000000000000	10228.00000000000000000000	0.00000000000000000000	0.00000000000000000000	0.00000000000000000000	3219.00000000000000000000	551.00000000000000000000	4.00000000000000000000	4.00000000000000000000	4.00000000000000000000	4.00000000000000000000	4.00000000000000000000	4.00000000000000000000	4.00000000000000000000	4.00000000000000000000	4.00000000000000000000	4.00000000000000000000	4.00000000000000000000	4.00000000000000000000	4.00000000000000000000	4.00000000000000000000	4.00000000000000000000	4.00000000000000000000
48.00000000000000000000	0.00000000000000000000	4174.35888671875000000000	4168.20507812500000000000	4177.43603515625000000000	4158.97412109375000000000	4178.97412109375000000000	4177.43603515625000000000	4172.82031250000000000000	4169.23046875000000000000	4171.79492187500000000000	4193.33300781250000000000	4164.61523437500000000000	4191.79492187500000000000	4141.02539062500000000000	4147.69238281250000000000	0.00000000000000000000	10247.00000000000000000000	10228.00000000000000000000	0.00000000000000000000	0.00000000000000000000	0.00000000000000000000	3219.00000000000000000000	560.00000000000000000000	4.00000000000000000000	4.00000000000000000000	4.00000000000000000000	4.00000000000000000000	4.00000000000000000000	4.00000000000000000000	4.00000000000000000000	4.00000000000000000000	4.00000000000000000000	4.00000000000000000000	4.00000000000000000000	4.00000000000000000000	4.00000000000000000000	4.00000000000000000000	4.00000000000000000000	4.00000000000000000000
49.00000000000000000000	0.00000000000000000000	4204.10253906250000000000	4229.74365234375000000000	4163.07666015625000000000	4202.05126953125000000000	4227.69238281250000000000	4208.71777343750000000000	4189.23046875000000000000	4176.41015625000000000000	4186.15380859375000000000	4209.74365234375000000000	4201.53857421875000000000	4212.30761718750000000000	4196.41015625000000000000	4189.74365234375000000000	0.00000000000000000000	10246.00000000000000000000	10227.00000000000000000000	0.00000000000000000000	0.00000000000000000000	0.00000000000000000000	3219.00000000000000000000	568.00000000000000000000	4.00000000000000000000	4.00000000000000000000	4.00000000000000000000	4.00000000000000000000	4.00000000000000000000	4.00000000000000000000	4.00000000000000000000	4.00000000000000000000	4.00000000000000000000	4.00000000000000000000	4.00000000000000000000	4.00000000000000000000	4.00000000000000000000	4.00000000000000000000	4.00000000000000000000	4.00000000000000000000
50.00000000000000000000	0.00000000000000000000	4192.82031250000000000000	4197.43603515625000000000	4176.92285156250000000000	4184.61523437500000000000	4191.79492187500000000000	4174.35888671875000000000	4163.07666015625000000000	4137.43603515625000000000	4146.15380859375000000000	4174.87158203125000000000	4174.35888671875000000000	4187.17919921875000000000	4173.84619140625000000000	4168.20507812500000000000	0.00000000000000000000	10246.00000000000000000000	10227.00000000000000000000	0.00000000000000000000	0.00000000000000000000	0.00000000000000000000	3219.00000000000000000000	576.00000000000000000000	4.00000000000000000000	4.00000000000000000000	4.00000000000000000000	4.00000000000000000000	4.00000000000000000000	4.00000000000000000000	4.00000000000000000000	4.00000000000000000000	4.00000000000000000000	4.00000000000000000000	4.00000000000000000000	4.00000000000000000000	4.00000000000000000000	4.00000000000000000000	4.00000000000000000000	4.00000000000000000000
51.00000000000000000000	0.00000000000000000000	4196.41015625000000000000	4198.46142578125000000000	4173.84619140625000000000	4190.76904296875000000000	4194.87158203125000000000	4181.53857421875000000000	4180.00000000000000000000	4181.02539062500000000000	4181.53857421875000000000	4196.92285156250000000000	4212.82031250000000000000	4227.17919921875000000000	4191.28173828125000000000	4192.30761718750000000000	0.00000000000000000000	10246.00000000000000000000	10228.00000000000000000000	0.00000000000000000000	0.00000000000000000000	0.00000000000000000000	3219.00000000000000000000	585.00000000000000000000	4.00000000000000000000	4.00000000000000000000	4.00000000000000000000	4.00000000000000000000	4.00000000000000000000	4.00000000000000000000	4.00000000000000000000	4.00000000000000000000	4.00000000000000000000	4.00000000000000000000	4.00000000000000000000	4.00000000000000000000	4.00000000000000000000	4.00000000000000000000	4.00000000000000000000	4.00000000000000000000
52.00000000000000000000	0.00000000000000000000	4194.87158203125000000000	4185.12792968750000000000	4171.79492187500000000000	4188.71777343750000000000	4172.30761718750000000000	4159.48730468750000000000	4163.58984375000000000000	4197.43603515625000000000	4196.92285156250000000000	4203.07666015625000000000	4233.33300781250000000000	4249.74365234375000000000	4194.35888671875000000000	4209.23046875000000000000	0.00000000000000000000	10246.00000000000000000000	10228.00000000000000000000	0.00000000000000000000	0.00000000000000000000	0.00000000000000000000	3219.00000000000000000000	593.00000000000000000000	4.00000000000000000000	4.00000000000000000000	4.00000000000000000000	4.00000000000000000000	4.00000000000000000000	4.00000000000000000000	4.00000000000000000000	4.00000000000000000000	4.00000000000000000000	4.00000000000000000000	4.00000000000000000000	4.00000000000000000000	4.00000000000000000000	4.00000000000000000000	4.00000000000000000000	4.00000000000000000000
53.00000000000000000000	0.00000000000000000000	4190.25634765625000000000	4173.33300781250000000000	4182.05126953125000000000	4176.41015625000000000000	4157.94873046875000000000	4149.23046875000000000000	4154.35888671875000000000	4172.30761718750000000000	4174.35888671875000000000	4189.23046875000000000000	4214.35888671875000000000	4232.82031250000000000000	4180.00000000000000000000	4197.94873046875000000000	0.00000000000000000000	10245.00000000000000000000	10228.00000000000000000000	0.00000000000000000000	0.00000000000000000000	0.00000000000000000000	3219.00000000000000000000	601.00000000000000000000	4.00000000000000000000	4.00000000000000000000	4.00000000000000000000	4.00000000000000000000	4.00000000000000000000	4.00000000000000000000	4.00000000000000000000	4.00000000000000000000	4.00000000000000000000	4.00000000000000000000	4.00000000000000000000	4.00000000000000000000	4.00000000000000000000	4.00000000000000000000	4.00000000000000000000	4.00000000000000000000
54.00000000000000000000	0.00000000000000000000	4201.02539062500000000000	4206.15380859375000000000	4172.30761718750000000000	4187.69238281250000000000	4205.64111328125000000000	4198.46142578125000000000	4194.87158203125000000000	4192.82031250000000000000	4197.43603515625000000000	4220.00000000000000000000	4221.53857421875000000000	4237.94873046875000000000	4191.28173828125000000000	4196.41015625000000000000	0.00000000000000000000	10245.00000000000000000000	10228.00000000000000000000	0.00000000000000000000	0.00000000000000000000	0.00000000000000000000	3219.00000000000000000000	610.00000000000000000000	4.00000000000000000000	4.00000000000000000000	4.00000000000000000000	4.00000000000000000000	4.00000000000000000000	4.00000000000000000000	4.00000000000000000000	4.00000000000000000000	4.00000000000000000000	4.00000000000000000000	4.00000000000000000000	4.00000000000000000000	4.00000000000000000000	4.00000000000000000000	4.00000000000000000000	4.00000000000000000000
55.00000000000000000000	0.00000000000000000000	4176.41015625000000000000	4168.71777343750000000000	4178.46142578125000000000	4158.97412109375000000000	4170.76904296875000000000	4171.79492187500000000000	4172.82031250000000000000	4155.89746093750000000000	4161.02539062500000000000	4185.12792968750000000000	4163.58984375000000000000	4188.71777343750000000000	4131.79492187500000000000	4144.10253906250000000000	0.00000000000000000000	10244.00000000000000000000	10229.00000000000000000000	0.00000000000000000000	0.00000000000000000000	0.00000000000000000000	3219.00000000000000000000	617.00000000000000000000	4.00000000000000000000	4.00000000000000000000	4.00000000000000000000	4.00000000000000000000	4.00000000000000000000	4.00000000000000000000	4.00000000000000000000	4.00000000000000000000	4.00000000000000000000	4.00000000000000000000	4.00000000000000000000	4.00000000000000000000	4.00000000000000000000	4.00000000000000000000	4.00000000000000000000	4.00000000000000000000
56.00000000000000000000	0.00000000000000000000	4185.64111328125000000000	4191.28173828125000000000	4171.79492187500000000000	4179.48730468750000000000	4183.58984375000000000000	4187.17919921875000000000	4183.58984375000000000000	4166.15380859375000000000	4174.35888671875000000000	4191.28173828125000000000	4187.17919921875000000000	4202.05126953125000000000	4165.12792968750000000000	4172.30761718750000000000	0.00000000000000000000	10244.00000000000000000000	10229.00000000000000000000	0.00000000000000000000	0.00000000000000000000	0.00000000000000000000	3219.00000000000000000000	624.00000000000000000000	4.00000000000000000000	4.00000000000000000000	4.00000000000000000000	4.00000000000000000000	4.00000000000000000000	4.00000000000000000000	4.00000000000000000000	4.00000000000000000000	4.00000000000000000000	4.00000000000000000000	4.00000000000000000000	4.00000000000000000000	4.00000000000000000000	4.00000000000000000000	4.00000000000000000000	4.00000000000000000000
57.00000000000000000000	0.00000000000000000000	4183.07666015625000000000	4181.02539062500000000000	4162.05126953125000000000	4184.10253906250000000000	4173.33300781250000000000	4171.28173828125000000000	4164.61523437500000000000	4162.56396484375000000000	4162.56396484375000000000	4174.35888671875000000000	4201.02539062500000000000	4212.82031250000000000000	4185.64111328125000000000	4187.69238281250000000000	0.00000000000000000000	10245.00000000000000000000	10229.00000000000000000000	0.00000000000000000000	0.00000000000000000000	0.00000000000000000000	3219.00000000000000000000	632.00000000000000000000	4.00000000000000000000	4.00000000000000000000	4.00000000000000000000	4.00000000000000000000	4.00000000000000000000	4.00000000000000000000	4.00000000000000000000	4.00000000000000000000	4.00000000000000000000	4.00000000000000000000	4.00000000000000000000	4.00000000000000000000	4.00000000000000000000	4.00000000000000000000	4.00000000000000000000	4.00000000000000000000
58.00000000000000000000	0.00000000000000000000	4155.38427734375000000000	4130.76904296875000000000	4168.20507812500000000000	4151.28173828125000000000	4131.79492187500000000000	4130.25634765625000000000	4132.82031250000000000000	4133.84619140625000000000	4126.66650390625000000000	4131.79492187500000000000	4155.38427734375000000000	4180.51269531250000000000	4137.94873046875000000000	4146.66650390625000000000	0.00000000000000000000	10245.00000000000000000000	10229.00000000000000000000	0.00000000000000000000	0.00000000000000000000	0.00000000000000000000	3219.00000000000000000000	639.00000000000000000000	4.00000000000000000000	4.00000000000000000000	4.00000000000000000000	4.00000000000000000000	4.00000000000000000000	4.00000000000000000000	4.00000000000000000000	4.00000000000000000000	4.00000000000000000000	4.00000000000000000000	4.00000000000000000000	4.00000000000000000000	4.00000000000000000000	4.00000000000000000000	4.00000000000000000000	4.00000000000000000000
59.00000000000000000000	0.00000000000000000000	4161.02539062500000000000	4158.97412109375000000000	4164.10253906250000000000	4164.10253906250000000000	4163.07666015625000000000	4167.69238281250000000000	4169.74365234375000000000	4176.92285156250000000000	4180.51269531250000000000	4181.53857421875000000000	4173.33300781250000000000	4200.51269531250000000000	4148.71777343750000000000	4156.92285156250000000000	0.00000000000000000000	10245.00000000000000000000	10229.00000000000000000000	0.00000000000000000000	0.00000000000000000000	0.00000000000000000000	3219.00000000000000000000	646.00000000000000000000	4.00000000000000000000	4.00000000000000000000	4.00000000000000000000	4.00000000000000000000	4.00000000000000000000	4.00000000000000000000	4.00000000000000000000	4.00000000000000000000	4.00000000000000000000	4.00000000000000000000	4.00000000000000000000	4.00000000000000000000	4.00000000000000000000	4.00000000000000000000	4.00000000000000000000	4.00000000000000000000
60.00000000000000000000	0.00000000000000000000	4148.71777343750000000000	4139.48730468750000000000	4177.43603515625000000000	4146.66650390625000000000	4136.41015625000000000000	4145.64111328125000000000	4154.87158203125000000000	4163.07666015625000000000	4168.20507812500000000000	4174.87158203125000000000	4147.69238281250000000000	4183.07666015625000000000	4113.33300781250000000000	4134.35888671875000000000	0.00000000000000000000	10245.00000000000000000000	10229.00000000000000000000	0.00000000000000000000	0.00000000000000000000	0.00000000000000000000	3219.00000000000000000000	654.00000000000000000000	4.00000000000000000000	4.00000000000000000000	4.00000000000000000000	4.00000000000000000000	4.00000000000000000000	4.00000000000000000000	4.00000000000000000000	4.00000000000000000000	4.00000000000000000000	4.00000000000000000000	4.00000000000000000000	4.00000000000000000000	4.00000000000000000000	4.00000000000000000000	4.00000000000000000000	4.00000000000000000000
61.00000000000000000000	0.00000000000000000000	4167.17919921875000000000	4170.25634765625000000000	4174.35888671875000000000	4162.05126953125000000000	4157.94873046875000000000	4160.00000000000000000000	4162.56396484375000000000	4164.10253906250000000000	4163.07666015625000000000	4169.23046875000000000000	4161.02539062500000000000	4194.35888671875000000000	4135.38427734375000000000	4146.66650390625000000000	0.00000000000000000000	10246.00000000000000000000	10230.00000000000000000000	0.00000000000000000000	0.00000000000000000000	0.00000000000000000000	3219.00000000000000000000	661.00000000000000000000	4.00000000000000000000	4.00000000000000000000	4.00000000000000000000	4.00000000000000000000	4.00000000000000000000	4.00000000000000000000	4.00000000000000000000	4.00000000000000000000	4.00000000000000000000	4.00000000000000000000	4.00000000000000000000	4.00000000000000000000	4.00000000000000000000	4.00000000000000000000	4.00000000000000000000	4.00000000000000000000
62.00000000000000000000	0.00000000000000000000	4181.53857421875000000000	4191.28173828125000000000	4167.69238281250000000000	4177.43603515625000000000	4175.89746093750000000000	4167.69238281250000000000	4157.43603515625000000000	4144.61523437500000000000	4145.64111328125000000000	4160.00000000000000000000	4165.64111328125000000000	4192.30761718750000000000	4156.92285156250000000000	4154.87158203125000000000	0.00000000000000000000	10246.00000000000000000000	10230.00000000000000000000	0.00000000000000000000	0.00000000000000000000	0.00000000000000000000	3219.00000000000000000000	669.00000000000000000000	4.00000000000000000000	4.00000000000000000000	4.00000000000000000000	4.00000000000000000000	4.00000000000000000000	4.00000000000000000000	4.00000000000000000000	4.00000000000000000000	4.00000000000000000000	4.00000000000000000000	4.00000000000000000000	4.00000000000000000000	4.00000000000000000000	4.00000000000000000000	4.00000000000000000000	4.00000000000000000000
63.00000000000000000000	0.00000000000000000000	4166.15380859375000000000	4158.97412109375000000000	4175.89746093750000000000	4162.05126953125000000000	4144.61523437500000000000	4138.97412109375000000000	4132.30761718750000000000	4107.17919921875000000000	4105.64111328125000000000	4126.66650390625000000000	4144.10253906250000000000	4169.74365234375000000000	4135.38427734375000000000	4142.05126953125000000000	0.00000000000000000000	10247.00000000000000000000	10230.00000000000000000000	0.00000000000000000000	0.00000000000000000000	0.00000000000000000000	3219.00000000000000000000	676.00000000000000000000	4.00000000000000000000	4.00000000000000000000	4.00000000000000000000	4.00000000000000000000	4.00000000000000000000	4.00000000000000000000	4.00000000000000000000	4.00000000000000000000	4.00000000000000000000	4.00000000000000000000	4.00000000000000000000	4.00000000000000000000	4.00000000000000000000	4.00000000000000000000	4.00000000000000000000	4.00000000000000000000
64.00000000000000000000	0.00000000000000000000	4185.12792968750000000000	4181.53857421875000000000	4165.64111328125000000000	4187.17919921875000000000	4165.64111328125000000000	4163.07666015625000000000	4156.41015625000000000000	4163.58984375000000000000	4155.38427734375000000000	4165.12792968750000000000	4210.76904296875000000000	4229.74365234375000000000	4189.23046875000000000000	4196.92285156250000000000	918.00000000000000000000	10247.00000000000000000000	10230.00000000000000000000	0.00000000000000000000	0.00000000000000000000	0.00000000000000000000	3219.00000000000000000000	683.00000000000000000000	4.00000000000000000000	4.00000000000000000000	4.00000000000000000000	4.00000000000000000000	4.00000000000000000000	4.00000000000000000000	4.00000000000000000000	4.00000000000000000000	4.00000000000000000000	4.00000000000000000000	4.00000000000000000000	4.00000000000000000000	4.00000000000000000000	4.00000000000000000000	4.00000000000000000000	4.00000000000000000000
65.00000000000000000000	0.00000000000000000000	4173.33300781250000000000	4141.53857421875000000000	4176.92285156250000000000	4166.15380859375000000000	4123.58984375000000000000	4123.07666015625000000000	4126.66650390625000000000	4159.48730468750000000000	4149.23046875000000000000	4152.30761718750000000000	4198.46142578125000000000	4224.61523437500000000000	4167.17919921875000000000	4185.12792968750000000000	2522.00000000000000000000	10248.00000000000000000000	10228.00000000000000000000	0.00000000000000000000	0.00000000000000000000	0.00000000000000000000	3219.00000000000000000000	691.00000000000000000000	4.00000000000000000000	4.00000000000000000000	4.00000000000000000000	4.00000000000000000000	4.00000000000000000000	4.00000000000000000000	4.00000000000000000000	4.00000000000000000000	4.00000000000000000000	4.00000000000000000000	4.00000000000000000000	4.00000000000000000000	4.00000000000000000000	4.00000000000000000000	4.00000000000000000000	4.00000000000000000000
66.00000000000000000000	0.00000000000000000000	4169.23046875000000000000	4150.25634765625000000000	4179.48730468750000000000	4161.53857421875000000000	4139.48730468750000000000	4135.89746093750000000000	4144.61523437500000000000	4156.41015625000000000000	4155.89746093750000000000	4166.66650390625000000000	4182.56396484375000000000	4206.66650390625000000000	4157.94873046875000000000	4170.76904296875000000000	2445.00000000000000000000	10248.00000000000000000000	10228.00000000000000000000	0.00000000000000000000	0.00000000000000000000	0.00000000000000000000	3219.00000000000000000000	698.00000000000000000000	4.00000000000000000000	4.00000000000000000000	4.00000000000000000000	4.00000000000000000000	4.00000000000000000000	4.00000000000000000000	4.00000000000000000000	4.00000000000000000000	4.00000000000000000000	4.00000000000000000000	4.00000000000000000000	4.00000000000000000000	4.00000000000000000000	4.00000000000000000000	4.00000000000000000000	4.00000000000000000000
67.00000000000000000000	0.00000000000000000000	4178.46142578125000000000	4184.10253906250000000000	4171.28173828125000000000	4168.71777343750000000000	4177.94873046875000000000	4173.33300781250000000000	4175.89746093750000000000	4160.51269531250000000000	4175.89746093750000000000	4194.87158203125000000000	4180.00000000000000000000	4200.51269531250000000000	4164.61523437500000000000	4168.20507812500000000000	3445.00000000000000000000	10249.00000000000000000000	10228.00000000000000000000	0.00000000000000000000	0.00000000000000000000	0.00000000000000000000	3219.00000000000000000000	705.00000000000000000000	4.00000000000000000000	4.00000000000000000000	4.00000000000000000000	4.00000000000000000000	4.00000000000000000000	4.00000000000000000000	4.00000000000000000000	4.00000000000000000000	4.00000000000000000000	4.00000000000000000000	4.00000000000000000000	4.00000000000000000000	4.00000000000000000000	4.00000000000000000000	4.00000000000000000000	4.00000000000000000000
68.00000000000000000000	0.00000000000000000000	4167.17919921875000000000	4160.51269531250000000000	4176.92285156250000000000	4151.79492187500000000000	4152.30761718750000000000	4152.30761718750000000000	4154.87158203125000000000	4128.20507812500000000000	4147.17919921875000000000	4160.00000000000000000000	4145.64111328125000000000	4172.30761718750000000000	4131.79492187500000000000	4140.00000000000000000000	3515.00000000000000000000	10249.00000000000000000000	10228.00000000000000000000	0.00000000000000000000	0.00000000000000000000	0.00000000000000000000	3219.00000000000000000000	713.00000000000000000000	4.00000000000000000000	4.00000000000000000000	4.00000000000000000000	4.00000000000000000000	4.00000000000000000000	4.00000000000000000000	4.00000000000000000000	4.00000000000000000000	4.00000000000000000000	4.00000000000000000000	4.00000000000000000000	4.00000000000000000000	4.00000000000000000000	4.00000000000000000000	4.00000000000000000000	4.00000000000000000000
69.00000000000000000000	0.00000000000000000000	4179.48730468750000000000	4182.56396484375000000000	4160.51269531250000000000	4178.97412109375000000000	4181.02539062500000000000	4171.28173828125000000000	4165.64111328125000000000	4157.43603515625000000000	4167.69238281250000000000	4170.25634765625000000000	4184.10253906250000000000	4202.05126953125000000000	4175.89746093750000000000	4174.35888671875000000000	3347.00000000000000000000	10249.00000000000000000000	10227.00000000000000000000	0.00000000000000000000	0.00000000000000000000	0.00000000000000000000	3219.00000000000000000000	720.00000000000000000000	4.00000000000000000000	4.00000000000000000000	4.00000000000000000000	4.00000000000000000000	4.00000000000000000000	4.00000000000000000000	4.00000000000000000000	4.00000000000000000000	4.00000000000000000000	4.00000000000000000000	4.00000000000000000000	4.00000000000000000000	4.00000000000000000000	4.00000000000000000000	4.00000000000000000000	4.00000000000000000000
70.00000000000000000000	0.00000000000000000000	4165.64111328125000000000	4152.82031250000000000000	4164.61523437500000000000	4166.15380859375000000000	4152.82031250000000000000	4138.97412109375000000000	4131.79492187500000000000	4132.82031250000000000000	4131.28173828125000000000	4134.87158203125000000000	4166.15380859375000000000	4185.12792968750000000000	4162.05126953125000000000	4163.58984375000000000000	3079.00000000000000000000	10249.00000000000000000000	10227.00000000000000000000	0.00000000000000000000	0.00000000000000000000	0.00000000000000000000	3219.00000000000000000000	727.00000000000000000000	4.00000000000000000000	4.00000000000000000000	4.00000000000000000000	4.00000000000000000000	4.00000000000000000000	4.00000000000000000000	4.00000000000000000000	4.00000000000000000000	4.00000000000000000000	4.00000000000000000000	4.00000000000000000000	4.00000000000000000000	4.00000000000000000000	4.00000000000000000000	4.00000000000000000000	4.00000000000000000000
71.00000000000000000000	0.00000000000000000000	4168.20507812500000000000	4161.02539062500000000000	4170.76904296875000000000	4166.15380859375000000000	4155.89746093750000000000	4148.71777343750000000000	4142.05126953125000000000	4141.02539062500000000000	4140.51269531250000000000	4139.48730468750000000000	4171.28173828125000000000	4188.71777343750000000000	4155.89746093750000000000	4162.05126953125000000000	3177.00000000000000000000	10249.00000000000000000000	10225.00000000000000000000	0.00000000000000000000	0.00000000000000000000	0.00000000000000000000	3219.00000000000000000000	735.00000000000000000000	4.00000000000000000000	4.00000000000000000000	4.00000000000000000000	4.00000000000000000000	4.00000000000000000000	4.00000000000000000000	4.00000000000000000000	4.00000000000000000000	4.00000000000000000000	4.00000000000000000000	4.00000000000000000000	4.00000000000000000000	4.00000000000000000000	4.00000000000000000000	4.00000000000000000000	4.00000000000000000000
72.00000000000000000000	0.00000000000000000000	4178.97412109375000000000	4182.56396484375000000000	4166.66650390625000000000	4178.46142578125000000000	4183.58984375000000000000	4180.51269531250000000000	4175.38427734375000000000	4188.20507812500000000000	4197.94873046875000000000	4191.79492187500000000000	4207.69238281250000000000	4220.00000000000000000000	4177.94873046875000000000	4178.97412109375000000000	3320.00000000000000000000	10249.00000000000000000000	10225.00000000000000000000	0.00000000000000000000	0.00000000000000000000	0.00000000000000000000	3219.00000000000000000000	742.00000000000000000000	4.00000000000000000000	4.00000000000000000000	4.00000000000000000000	4.00000000000000000000	4.00000000000000000000	4.00000000000000000000	4.00000000000000000000	4.00000000000000000000	4.00000000000000000000	4.00000000000000000000	4.00000000000000000000	4.00000000000000000000	4.00000000000000000000	4.00000000000000000000	4.00000000000000000000	4.00000000000000000000
73.00000000000000000000	0.00000000000000000000	4161.02539062500000000000	4145.64111328125000000000	4180.51269531250000000000	4150.76904296875000000000	4152.30761718750000000000	4152.82031250000000000000	4154.87158203125000000000	4166.15380859375000000000	4175.38427734375000000000	4172.82031250000000000000	4177.43603515625000000000	4199.48730468750000000000	4150.25634765625000000000	4152.30761718750000000000	3048.00000000000000000000	10247.00000000000000000000	10226.00000000000000000000	0.00000000000000000000	0.00000000000000000000	0.00000000000000000000	3219.00000000000000000000	749.00000000000000000000	4.00000000000000000000	4.00000000000000000000	4.00000000000000000000	4.00000000000000000000	4.00000000000000000000	4.00000000000000000000	4.00000000000000000000	4.00000000000000000000	4.00000000000000000000	4.00000000000000000000	4.00000000000000000000	4.00000000000000000000	4.00000000000000000000	4.00000000000000000000	4.00000000000000000000	4.00000000000000000000
74.00000000000000000000	0.00000000000000000000	4184.10253906250000000000	4199.48730468750000000000	4172.30761718750000000000	4177.43603515625000000000	4198.46142578125000000000	4191.28173828125000000000	4180.51269531250000000000	4180.51269531250000000000	4190.76904296875000000000	4187.69238281250000000000	4197.94873046875000000000	4217.43603515625000000000	4186.15380859375000000000	4178.46142578125000000000	3436.00000000000000000000	10247.00000000000000000000	10226.00000000000000000000	0.00000000000000000000	0.00000000000000000000	0.00000000000000000000	3219.00000000000000000000	757.00000000000000000000	4.00000000000000000000	4.00000000000000000000	4.00000000000000000000	4.00000000000000000000	4.00000000000000000000	4.00000000000000000000	4.00000000000000000000	4.00000000000000000000	4.00000000000000000000	4.00000000000000000000	4.00000000000000000000	4.00000000000000000000	4.00000000000000000000	4.00000000000000000000	4.00000000000000000000	4.00000000000000000000
75.00000000000000000000	0.00000000000000000000	4185.64111328125000000000	4202.05126953125000000000	4173.33300781250000000000	4177.43603515625000000000	4194.35888671875000000000	4182.56396484375000000000	4164.10253906250000000000	4145.64111328125000000000	4162.05126953125000000000	4163.07666015625000000000	4171.79492187500000000000	4189.23046875000000000000	4170.25634765625000000000	4163.07666015625000000000	3029.00000000000000000000	10246.00000000000000000000	10224.00000000000000000000	0.00000000000000000000	0.00000000000000000000	0.00000000000000000000	3219.00000000000000000000	765.00000000000000000000	4.00000000000000000000	4.00000000000000000000	4.00000000000000000000	4.00000000000000000000	4.00000000000000000000	4.00000000000000000000	4.00000000000000000000	4.00000000000000000000	4.00000000000000000000	4.00000000000000000000	4.00000000000000000000	4.00000000000000000000	4.00000000000000000000	4.00000000000000000000	4.00000000000000000000	4.00000000000000000000
76.00000000000000000000	0.00000000000000000000	4180.51269531250000000000	4190.76904296875000000000	4174.87158203125000000000	4174.87158203125000000000	4185.12792968750000000000	4174.87158203125000000000	4155.38427734375000000000	4135.89746093750000000000	4148.20507812500000000000	4149.74365234375000000000	4172.30761718750000000000	4186.66650390625000000000	4171.28173828125000000000	4165.12792968750000000000	3317.00000000000000000000	10246.00000000000000000000	10224.00000000000000000000	0.00000000000000000000	0.00000000000000000000	0.00000000000000000000	3219.00000000000000000000	773.00000000000000000000	4.00000000000000000000	4.00000000000000000000	4.00000000000000000000	4.00000000000000000000	4.00000000000000000000	4.00000000000000000000	4.00000000000000000000	4.00000000000000000000	4.00000000000000000000	4.00000000000000000000	4.00000000000000000000	4.00000000000000000000	4.00000000000000000000	4.00000000000000000000	4.00000000000000000000	4.00000000000000000000
77.00000000000000000000	0.00000000000000000000	4191.28173828125000000000	4204.61523437500000000000	4165.64111328125000000000	4191.79492187500000000000	4191.79492187500000000000	4182.05126953125000000000	4164.61523437500000000000	4185.12792968750000000000	4187.69238281250000000000	4176.41015625000000000000	4225.12792968750000000000	4236.92285156250000000000	4212.30761718750000000000	4205.64111328125000000000	3028.00000000000000000000	10244.00000000000000000000	10223.00000000000000000000	0.00000000000000000000	0.00000000000000000000	0.00000000000000000000	3219.00000000000000000000	782.00000000000000000000	4.00000000000000000000	4.00000000000000000000	4.00000000000000000000	4.00000000000000000000	4.00000000000000000000	4.00000000000000000000	4.00000000000000000000	4.00000000000000000000	4.00000000000000000000	4.00000000000000000000	4.00000000000000000000	4.00000000000000000000	4.00000000000000000000	4.00000000000000000000	4.00000000000000000000	4.00000000000000000000
78.00000000000000000000	0.00000000000000000000	4174.35888671875000000000	4157.94873046875000000000	4176.41015625000000000000	4162.56396484375000000000	4138.46142578125000000000	4137.94873046875000000000	4137.43603515625000000000	4166.15380859375000000000	4161.53857421875000000000	4149.74365234375000000000	4197.43603515625000000000	4214.87158203125000000000	4178.46142578125000000000	4178.46142578125000000000	3436.00000000000000000000	10244.00000000000000000000	10223.00000000000000000000	0.00000000000000000000	0.00000000000000000000	0.00000000000000000000	3219.00000000000000000000	790.00000000000000000000	4.00000000000000000000	4.00000000000000000000	4.00000000000000000000	4.00000000000000000000	4.00000000000000000000	4.00000000000000000000	4.00000000000000000000	4.00000000000000000000	4.00000000000000000000	4.00000000000000000000	4.00000000000000000000	4.00000000000000000000	4.00000000000000000000	4.00000000000000000000	4.00000000000000000000	4.00000000000000000000
79.00000000000000000000	0.00000000000000000000	4190.25634765625000000000	4190.76904296875000000000	4173.33300781250000000000	4177.43603515625000000000	4185.64111328125000000000	4189.74365234375000000000	4184.61523437500000000000	4184.10253906250000000000	4190.76904296875000000000	4187.17919921875000000000	4207.17919921875000000000	4220.51269531250000000000	4195.89746093750000000000	4188.71777343750000000000	3029.00000000000000000000	10247.00000000000000000000	10226.00000000000000000000	0.00000000000000000000	0.00000000000000000000	0.00000000000000000000	3219.00000000000000000000	798.00000000000000000000	4.00000000000000000000	4.00000000000000000000	4.00000000000000000000	4.00000000000000000000	4.00000000000000000000	4.00000000000000000000	4.00000000000000000000	4.00000000000000000000	4.00000000000000000000	4.00000000000000000000	4.00000000000000000000	4.00000000000000000000	4.00000000000000000000	4.00000000000000000000	4.00000000000000000000	4.00000000000000000000
80.00000000000000000000	0.00000000000000000000	4189.74365234375000000000	4195.89746093750000000000	4181.53857421875000000000	4171.28173828125000000000	4200.51269531250000000000	4205.12792968750000000000	4192.82031250000000000000	4174.35888671875000000000	4190.76904296875000000000	4190.25634765625000000000	4180.51269531250000000000	4208.20507812500000000000	4168.71777343750000000000	4169.74365234375000000000	3317.00000000000000000000	10247.00000000000000000000	10226.00000000000000000000	0.00000000000000000000	0.00000000000000000000	0.00000000000000000000	3219.00000000000000000000	807.00000000000000000000	4.00000000000000000000	4.00000000000000000000	4.00000000000000000000	4.00000000000000000000	4.00000000000000000000	4.00000000000000000000	4.00000000000000000000	4.00000000000000000000	4.00000000000000000000	4.00000000000000000000	4.00000000000000000000	4.00000000000000000000	4.00000000000000000000	4.00000000000000000000	4.00000000000000000000	4.00000000000000000000
81.00000000000000000000	0.00000000000000000000	4184.10253906250000000000	4185.12792968750000000000	4184.10253906250000000000	4163.07666015625000000000	4183.58984375000000000000	4188.20507812500000000000	4178.46142578125000000000	4164.61523437500000000000	4177.43603515625000000000	4167.69238281250000000000	4167.17919921875000000000	4198.46142578125000000000	4154.87158203125000000000	4160.51269531250000000000	3028.00000000000000000000	10246.00000000000000000000	10226.00000000000000000000	0.00000000000000000000	0.00000000000000000000	0.00000000000000000000	3219.00000000000000000000	815.00000000000000000000	4.00000000000000000000	4.00000000000000000000	4.00000000000000000000	4.00000000000000000000	4.00000000000000000000	4.00000000000000000000	4.00000000000000000000	4.00000000000000000000	4.00000000000000000000	4.00000000000000000000	4.00000000000000000000	4.00000000000000000000	4.00000000000000000000	4.00000000000000000000	4.00000000000000000000	4.00000000000000000000
82.00000000000000000000	0.00000000000000000000	4201.53857421875000000000	4210.25634765625000000000	4162.05126953125000000000	4194.35888671875000000000	4205.12792968750000000000	4200.51269531250000000000	4188.20507812500000000000	4184.10253906250000000000	4193.33300781250000000000	4177.94873046875000000000	4207.69238281250000000000	4221.53857421875000000000	4207.69238281250000000000	4199.48730468750000000000	3436.00000000000000000000	10246.00000000000000000000	10226.00000000000000000000	0.00000000000000000000	0.00000000000000000000	0.00000000000000000000	3219.00000000000000000000	823.00000000000000000000	4.00000000000000000000	4.00000000000000000000	4.00000000000000000000	4.00000000000000000000	4.00000000000000000000	4.00000000000000000000	4.00000000000000000000	4.00000000000000000000	4.00000000000000000000	4.00000000000000000000	4.00000000000000000000	4.00000000000000000000	4.00000000000000000000	4.00000000000000000000	4.00000000000000000000	4.00000000000000000000
83.00000000000000000000	0.00000000000000000000	4181.02539062500000000000	4171.28173828125000000000	4168.71777343750000000000	4173.84619140625000000000	4168.20507812500000000000	4158.97412109375000000000	4150.25634765625000000000	4144.61523437500000000000	4145.64111328125000000000	4133.33300781250000000000	4171.28173828125000000000	4191.79492187500000000000	4171.28173828125000000000	4170.25634765625000000000	3029.00000000000000000000	10246.00000000000000000000	10228.00000000000000000000	0.00000000000000000000	0.00000000000000000000	0.00000000000000000000	3219.00000000000000000000	832.00000000000000000000	4.00000000000000000000	4.00000000000000000000	4.00000000000000000000	4.00000000000000000000	4.00000000000000000000	4.00000000000000000000	4.00000000000000000000	4.00000000000000000000	4.00000000000000000000	4.00000000000000000000	4.00000000000000000000	4.00000000000000000000	4.00000000000000000000	4.00000000000000000000	4.00000000000000000000	4.00000000000000000000
84.00000000000000000000	0.00000000000000000000	4177.94873046875000000000	4174.87158203125000000000	4168.71777343750000000000	4172.30761718750000000000	4179.48730468750000000000	4169.23046875000000000000	4162.56396484375000000000	4177.94873046875000000000	4173.84619140625000000000	4154.87158203125000000000	4186.66650390625000000000	4214.35888671875000000000	4171.79492187500000000000	4176.41015625000000000000	3317.00000000000000000000	10246.00000000000000000000	10228.00000000000000000000	0.00000000000000000000	0.00000000000000000000	0.00000000000000000000	3219.00000000000000000000	840.00000000000000000000	4.00000000000000000000	4.00000000000000000000	4.00000000000000000000	4.00000000000000000000	4.00000000000000000000	4.00000000000000000000	4.00000000000000000000	4.00000000000000000000	4.00000000000000000000	4.00000000000000000000	4.00000000000000000000	4.00000000000000000000	4.00000000000000000000	4.00000000000000000000	4.00000000000000000000	4.00000000000000000000
85.00000000000000000000	0.00000000000000000000	4170.76904296875000000000	4148.20507812500000000000	4171.28173828125000000000	4157.43603515625000000000	4158.46142578125000000000	4155.89746093750000000000	4154.87158203125000000000	4188.20507812500000000000	4184.61523437500000000000	4157.94873046875000000000	4176.92285156250000000000	4216.41015625000000000000	4157.94873046875000000000	4173.33300781250000000000	3028.00000000000000000000	10247.00000000000000000000	10228.00000000000000000000	0.00000000000000000000	0.00000000000000000000	0.00000000000000000000	3219.00000000000000000000	849.00000000000000000000	4.00000000000000000000	4.00000000000000000000	4.00000000000000000000	4.00000000000000000000	4.00000000000000000000	4.00000000000000000000	4.00000000000000000000	4.00000000000000000000	4.00000000000000000000	4.00000000000000000000	4.00000000000000000000	4.00000000000000000000	4.00000000000000000000	4.00000000000000000000	4.00000000000000000000	4.00000000000000000000
86.00000000000000000000	0.00000000000000000000	4170.76904296875000000000	4141.53857421875000000000	4176.41015625000000000000	4150.25634765625000000000	4151.28173828125000000000	4155.38427734375000000000	4157.43603515625000000000	4168.20507812500000000000	4166.66650390625000000000	4134.35888671875000000000	4147.17919921875000000000	4199.48730468750000000000	4141.02539062500000000000	4161.02539062500000000000	3436.00000000000000000000	10247.00000000000000000000	10228.00000000000000000000	0.00000000000000000000	0.00000000000000000000	0.00000000000000000000	3219.00000000000000000000	857.00000000000000000000	4.00000000000000000000	4.00000000000000000000	4.00000000000000000000	4.00000000000000000000	4.00000000000000000000	4.00000000000000000000	4.00000000000000000000	4.00000000000000000000	4.00000000000000000000	4.00000000000000000000	4.00000000000000000000	4.00000000000000000000	4.00000000000000000000	4.00000000000000000000	4.00000000000000000000	4.00000000000000000000
87.00000000000000000000	0.00000000000000000000	4194.87158203125000000000	4201.02539062500000000000	4164.61523437500000000000	4176.41015625000000000000	4213.33300781250000000000	4209.74365234375000000000	4198.97412109375000000000	4186.15380859375000000000	4191.28173828125000000000	4163.07666015625000000000	4163.07666015625000000000	4215.38427734375000000000	4171.79492187500000000000	4174.87158203125000000000	3029.00000000000000000000	10248.00000000000000000000	10228.00000000000000000000	0.00000000000000000000	0.00000000000000000000	0.00000000000000000000	3219.00000000000000000000	865.00000000000000000000	4.00000000000000000000	4.00000000000000000000	4.00000000000000000000	4.00000000000000000000	4.00000000000000000000	4.00000000000000000000	4.00000000000000000000	4.00000000000000000000	4.00000000000000000000	4.00000000000000000000	4.00000000000000000000	4.00000000000000000000	4.00000000000000000000	4.00000000000000000000	4.00000000000000000000	4.00000000000000000000
88.00000000000000000000	0.00000000000000000000	4173.84619140625000000000	4164.61523437500000000000	4175.89746093750000000000	4153.33300781250000000000	4181.53857421875000000000	4177.94873046875000000000	4168.20507812500000000000	4142.05126953125000000000	4143.58984375000000000000	4125.64111328125000000000	4114.35888671875000000000	4171.79492187500000000000	4132.30761718750000000000	4136.41015625000000000000	3317.00000000000000000000	10248.00000000000000000000	10228.00000000000000000000	0.00000000000000000000	0.00000000000000000000	0.00000000000000000000	3219.00000000000000000000	874.00000000000000000000	4.00000000000000000000	4.00000000000000000000	4.00000000000000000000	4.00000000000000000000	4.00000000000000000000	4.00000000000000000000	4.00000000000000000000	4.00000000000000000000	4.00000000000000000000	4.00000000000000000000	4.00000000000000000000	4.00000000000000000000	4.00000000000000000000	4.00000000000000000000	4.00000000000000000000	4.00000000000000000000
89.00000000000000000000	0.00000000000000000000	4178.97412109375000000000	4166.66650390625000000000	4171.28173828125000000000	4172.30761718750000000000	4182.05126953125000000000	4178.97412109375000000000	4166.66650390625000000000	4159.48730468750000000000	4153.33300781250000000000	4125.12792968750000000000	4141.53857421875000000000	4193.33300781250000000000	4162.56396484375000000000	4168.71777343750000000000	3028.00000000000000000000	10250.00000000000000000000	10229.00000000000000000000	0.00000000000000000000	0.00000000000000000000	0.00000000000000000000	3219.00000000000000000000	882.00000000000000000000	4.00000000000000000000	4.00000000000000000000	4.00000000000000000000	4.00000000000000000000	4.00000000000000000000	4.00000000000000000000	4.00000000000000000000	4.00000000000000000000	4.00000000000000000000	4.00000000000000000000	4.00000000000000000000	4.00000000000000000000	4.00000000000000000000	4.00000000000000000000	4.00000000000000000000	4.00000000000000000000
90.00000000000000000000	0.00000000000000000000	4185.64111328125000000000	4162.56396484375000000000	4165.12792968750000000000	4183.58984375000000000000	4171.79492187500000000000	4163.07666015625000000000	4150.76904296875000000000	4175.89746093750000000000	4166.15380859375000000000	4126.15380859375000000000	4167.69238281250000000000	4216.41015625000000000000	4185.64111328125000000000	4190.25634765625000000000	3436.00000000000000000000	10250.00000000000000000000	10229.00000000000000000000	0.00000000000000000000	0.00000000000000000000	0.00000000000000000000	3219.00000000000000000000	890.00000000000000000000	4.00000000000000000000	4.00000000000000000000	4.00000000000000000000	4.00000000000000000000	4.00000000000000000000	4.00000000000000000000	4.00000000000000000000	4.00000000000000000000	4.00000000000000000000	4.00000000000000000000	4.00000000000000000000	4.00000000000000000000	4.00000000000000000000	4.00000000000000000000	4.00000000000000000000	4.00000000000000000000
91.00000000000000000000	0.00000000000000000000	4174.35888671875000000000	4140.00000000000000000000	4173.84619140625000000000	4165.12792968750000000000	4150.25634765625000000000	4145.12792968750000000000	4142.56396484375000000000	4157.43603515625000000000	4151.28173828125000000000	4109.74365234375000000000	4144.10253906250000000000	4193.33300781250000000000	4161.53857421875000000000	4163.07666015625000000000	3029.00000000000000000000	10251.00000000000000000000	10228.00000000000000000000	0.00000000000000000000	0.00000000000000000000	0.00000000000000000000	3219.00000000000000000000	899.00000000000000000000	4.00000000000000000000	4.00000000000000000000	4.00000000000000000000	4.00000000000000000000	4.00000000000000000000	4.00000000000000000000	4.00000000000000000000	4.00000000000000000000	4.00000000000000000000	4.00000000000000000000	4.00000000000000000000	4.00000000000000000000	4.00000000000000000000	4.00000000000000000000	4.00000000000000000000	4.00000000000000000000
92.00000000000000000000	0.00000000000000000000	4185.64111328125000000000	4177.43603515625000000000	4168.71777343750000000000	4177.94873046875000000000	4196.41015625000000000000	4196.41015625000000000000	4193.33300781250000000000	4191.28173828125000000000	4195.38427734375000000000	4154.87158203125000000000	4157.43603515625000000000	4208.71777343750000000000	4176.92285156250000000000	4173.33300781250000000000	3317.00000000000000000000	10251.00000000000000000000	10228.00000000000000000000	0.00000000000000000000	0.00000000000000000000	0.00000000000000000000	3219.00000000000000000000	907.00000000000000000000	4.00000000000000000000	4.00000000000000000000	4.00000000000000000000	4.00000000000000000000	4.00000000000000000000	4.00000000000000000000	4.00000000000000000000	4.00000000000000000000	4.00000000000000000000	4.00000000000000000000	4.00000000000000000000	4.00000000000000000000	4.00000000000000000000	4.00000000000000000000	4.00000000000000000000	4.00000000000000000000
93.00000000000000000000	0.00000000000000000000	4166.15380859375000000000	4146.15380859375000000000	4178.97412109375000000000	4151.28173828125000000000	4167.17919921875000000000	4173.33300781250000000000	4169.23046875000000000000	4161.53857421875000000000	4165.64111328125000000000	4131.28173828125000000000	4107.17919921875000000000	4177.43603515625000000000	4119.48730468750000000000	4130.76904296875000000000	3028.00000000000000000000	10249.00000000000000000000	10227.00000000000000000000	0.00000000000000000000	0.00000000000000000000	0.00000000000000000000	3219.00000000000000000000	915.00000000000000000000	4.00000000000000000000	4.00000000000000000000	4.00000000000000000000	4.00000000000000000000	4.00000000000000000000	4.00000000000000000000	4.00000000000000000000	4.00000000000000000000	4.00000000000000000000	4.00000000000000000000	4.00000000000000000000	4.00000000000000000000	4.00000000000000000000	4.00000000000000000000	4.00000000000000000000	4.00000000000000000000
94.00000000000000000000	0.00000000000000000000	4172.30761718750000000000	4165.64111328125000000000	4170.76904296875000000000	4169.74365234375000000000	4185.12792968750000000000	4185.64111328125000000000	4169.74365234375000000000	4163.07666015625000000000	4162.56396484375000000000	4127.17919921875000000000	4127.69238281250000000000	4184.10253906250000000000	4140.51269531250000000000	4142.05126953125000000000	3436.00000000000000000000	10249.00000000000000000000	10227.00000000000000000000	0.00000000000000000000	0.00000000000000000000	0.00000000000000000000	3219.00000000000000000000	924.00000000000000000000	4.00000000000000000000	4.00000000000000000000	4.00000000000000000000	4.00000000000000000000	4.00000000000000000000	4.00000000000000000000	4.00000000000000000000	4.00000000000000000000	4.00000000000000000000	4.00000000000000000000	4.00000000000000000000	4.00000000000000000000	4.00000000000000000000	4.00000000000000000000	4.00000000000000000000	4.00000000000000000000
95.00000000000000000000	0.00000000000000000000	4186.15380859375000000000	4183.07666015625000000000	4159.48730468750000000000	4192.82031250000000000000	4201.02539062500000000000	4191.28173828125000000000	4169.23046875000000000000	4164.10253906250000000000	4162.05126953125000000000	4127.17919921875000000000	4161.02539062500000000000	4198.46142578125000000000	4183.07666015625000000000	4171.28173828125000000000	3029.00000000000000000000	10247.00000000000000000000	10225.00000000000000000000	0.00000000000000000000	0.00000000000000000000	0.00000000000000000000	3219.00000000000000000000	932.00000000000000000000	4.00000000000000000000	4.00000000000000000000	4.00000000000000000000	4.00000000000000000000	4.00000000000000000000	4.00000000000000000000	4.00000000000000000000	4.00000000000000000000	4.00000000000000000000	4.00000000000000000000	4.00000000000000000000	4.00000000000000000000	4.00000000000000000000	4.00000000000000000000	4.00000000000000000000	4.00000000000000000000
96.00000000000000000000	0.00000000000000000000	4175.89746093750000000000	4147.17919921875000000000	4170.25634765625000000000	4169.74365234375000000000	4164.10253906250000000000	4155.89746093750000000000	4145.12792968750000000000	4136.92285156250000000000	4130.25634765625000000000	4096.92285156250000000000	4138.46142578125000000000	4185.64111328125000000000	4154.35888671875000000000	4159.48730468750000000000	3317.00000000000000000000	10247.00000000000000000000	10225.00000000000000000000	0.00000000000000000000	0.00000000000000000000	0.00000000000000000000	3219.00000000000000000000	940.00000000000000000000	4.00000000000000000000	4.00000000000000000000	4.00000000000000000000	4.00000000000000000000	4.00000000000000000000	4.00000000000000000000	4.00000000000000000000	4.00000000000000000000	4.00000000000000000000	4.00000000000000000000	4.00000000000000000000	4.00000000000000000000	4.00000000000000000000	4.00000000000000000000	4.00000000000000000000	4.00000000000000000000
97.00000000000000000000	0.00000000000000000000	4186.15380859375000000000	4164.61523437500000000000	4166.66650390625000000000	4178.46142578125000000000	4185.12792968750000000000	4177.94873046875000000000	4171.28173828125000000000	4184.10253906250000000000	4176.92285156250000000000	4136.41015625000000000000	4174.35888671875000000000	4226.15380859375000000000	4174.87158203125000000000	4186.66650390625000000000	3028.00000000000000000000	10245.00000000000000000000	10224.00000000000000000000	0.00000000000000000000	0.00000000000000000000	0.00000000000000000000	3219.00000000000000000000	948.00000000000000000000	4.00000000000000000000	4.00000000000000000000	4.00000000000000000000	4.00000000000000000000	4.00000000000000000000	4.00000000000000000000	4.00000000000000000000	4.00000000000000000000	4.00000000000000000000	4.00000000000000000000	4.00000000000000000000	4.00000000000000000000	4.00000000000000000000	4.00000000000000000000	4.00000000000000000000	4.00000000000000000000
98.00000000000000000000	0.00000000000000000000	4164.10253906250000000000	4125.12792968750000000000	4177.94873046875000000000	4152.30761718750000000000	4145.64111328125000000000	4147.69238281250000000000	4147.69238281250000000000	4169.74365234375000000000	4163.07666015625000000000	4122.56396484375000000000	4150.76904296875000000000	4204.61523437500000000000	4138.97412109375000000000	4156.41015625000000000000	3436.00000000000000000000	10245.00000000000000000000	10224.00000000000000000000	0.00000000000000000000	0.00000000000000000000	0.00000000000000000000	3219.00000000000000000000	955.00000000000000000000	4.00000000000000000000	4.00000000000000000000	4.00000000000000000000	4.00000000000000000000	4.00000000000000000000	4.00000000000000000000	4.00000000000000000000	4.00000000000000000000	4.00000000000000000000	4.00000000000000000000	4.00000000000000000000	4.00000000000000000000	4.00000000000000000000	4.00000000000000000000	4.00000000000000000000	4.00000000000000000000
99.00000000000000000000	0.00000000000000000000	4163.07666015625000000000	4143.07666015625000000000	4175.89746093750000000000	4156.92285156250000000000	4159.48730468750000000000	4164.61523437500000000000	4160.51269531250000000000	4167.17919921875000000000	4164.10253906250000000000	4127.17919921875000000000	4149.23046875000000000000	4196.92285156250000000000	4138.97412109375000000000	4151.28173828125000000000	3029.00000000000000000000	10242.00000000000000000000	10224.00000000000000000000	0.00000000000000000000	0.00000000000000000000	0.00000000000000000000	3219.00000000000000000000	962.00000000000000000000	4.00000000000000000000	4.00000000000000000000	4.00000000000000000000	4.00000000000000000000	4.00000000000000000000	4.00000000000000000000	4.00000000000000000000	4.00000000000000000000	4.00000000000000000000	4.00000000000000000000	4.00000000000000000000	4.00000000000000000000	4.00000000000000000000	4.00000000000000000000	4.00000000000000000000	4.00000000000000000000
100.00000000000000000000	0.00000000000000000000	4177.43603515625000000000	4181.53857421875000000000	4166.15380859375000000000	4175.38427734375000000000	4198.46142578125000000000	4190.25634765625000000000	4178.97412109375000000000	4166.15380859375000000000	4171.28173828125000000000	4133.84619140625000000000	4145.64111328125000000000	4194.35888671875000000000	4150.76904296875000000000	4152.82031250000000000000	3317.00000000000000000000	10242.00000000000000000000	10224.00000000000000000000	0.00000000000000000000	0.00000000000000000000	0.00000000000000000000	3219.00000000000000000000	970.00000000000000000000	4.00000000000000000000	4.00000000000000000000	4.00000000000000000000	4.00000000000000000000	4.00000000000000000000	4.00000000000000000000	4.00000000000000000000	4.00000000000000000000	4.00000000000000000000	4.00000000000000000000	4.00000000000000000000	4.00000000000000000000	4.00000000000000000000	4.00000000000000000000	4.00000000000000000000	4.00000000000000000000
101.00000000000000000000	0.00000000000000000000	4167.69238281250000000000	4152.30761718750000000000	4177.43603515625000000000	4161.02539062500000000000	4170.76904296875000000000	4159.48730468750000000000	4153.84619140625000000000	4124.61523437500000000000	4128.71777343750000000000	4092.30761718750000000000	4101.02539062500000000000	4157.94873046875000000000	4117.94873046875000000000	4123.58984375000000000000	3028.00000000000000000000	10241.00000000000000000000	10225.00000000000000000000	0.00000000000000000000	0.00000000000000000000	0.00000000000000000000	3219.00000000000000000000	977.00000000000000000000	4.00000000000000000000	4.00000000000000000000	4.00000000000000000000	4.00000000000000000000	4.00000000000000000000	4.00000000000000000000	4.00000000000000000000	4.00000000000000000000	4.00000000000000000000	4.00000000000000000000	4.00000000000000000000	4.00000000000000000000	4.00000000000000000000	4.00000000000000000000	4.00000000000000000000	4.00000000000000000000
102.00000000000000000000	0.00000000000000000000	4184.10253906250000000000	4173.33300781250000000000	4166.15380859375000000000	4188.20507812500000000000	4187.17919921875000000000	4179.48730468750000000000	4167.69238281250000000000	4162.56396484375000000000	4158.46142578125000000000	4115.89746093750000000000	4153.33300781250000000000	4198.97412109375000000000	4170.25634765625000000000	4174.87158203125000000000	3436.00000000000000000000	10241.00000000000000000000	10225.00000000000000000000	0.00000000000000000000	0.00000000000000000000	0.00000000000000000000	3219.00000000000000000000	985.00000000000000000000	4.00000000000000000000	4.00000000000000000000	4.00000000000000000000	4.00000000000000000000	4.00000000000000000000	4.00000000000000000000	4.00000000000000000000	4.00000000000000000000	4.00000000000000000000	4.00000000000000000000	4.00000000000000000000	4.00000000000000000000	4.00000000000000000000	4.00000000000000000000	4.00000000000000000000	4.00000000000000000000
103.00000000000000000000	0.00000000000000000000	4174.35888671875000000000	4142.05126953125000000000	4169.74365234375000000000	4172.82031250000000000000	4151.28173828125000000000	4144.10253906250000000000	4135.38427734375000000000	4155.89746093750000000000	4143.07666015625000000000	4094.35888671875000000000	4149.74365234375000000000	4198.97412109375000000000	4157.94873046875000000000	4173.33300781250000000000	3029.00000000000000000000	10242.00000000000000000000	10228.00000000000000000000	0.00000000000000000000	0.00000000000000000000	0.00000000000000000000	3219.00000000000000000000	992.00000000000000000000	4.00000000000000000000	4.00000000000000000000	4.00000000000000000000	4.00000000000000000000	4.00000000000000000000	4.00000000000000000000	4.00000000000000000000	4.00000000000000000000	4.00000000000000000000	4.00000000000000000000	4.00000000000000000000	4.00000000000000000000	4.00000000000000000000	4.00000000000000000000	4.00000000000000000000	4.00000000000000000000
104.00000000000000000000	0.00000000000000000000	4170.25634765625000000000	4141.02539062500000000000	4175.38427734375000000000	4167.17919921875000000000	4154.87158203125000000000	4148.20507812500000000000	4145.64111328125000000000	4158.46142578125000000000	4150.25634765625000000000	4100.51269531250000000000	4137.43603515625000000000	4188.71777343750000000000	4140.00000000000000000000	4153.84619140625000000000	3317.00000000000000000000	10242.00000000000000000000	10228.00000000000000000000	0.00000000000000000000	0.00000000000000000000	0.00000000000000000000	3219.00000000000000000000	999.00000000000000000000	4.00000000000000000000	4.00000000000000000000	4.00000000000000000000	4.00000000000000000000	4.00000000000000000000	4.00000000000000000000	4.00000000000000000000	4.00000000000000000000	4.00000000000000000000	4.00000000000000000000	4.00000000000000000000	4.00000000000000000000	4.00000000000000000000	4.00000000000000000000	4.00000000000000000000	4.00000000000000000000
105.00000000000000000000	0.00000000000000000000	4174.35888671875000000000	4160.00000000000000000000	4172.82031250000000000000	4171.28173828125000000000	4182.56396484375000000000	4186.66650390625000000000	4180.51269531250000000000	4185.12792968750000000000	4189.23046875000000000000	4144.61523437500000000000	4152.30761718750000000000	4199.48730468750000000000	4145.64111328125000000000	4154.35888671875000000000	3028.00000000000000000000	10242.00000000000000000000	10229.00000000000000000000	0.00000000000000000000	0.00000000000000000000	0.00000000000000000000	3220.00000000000000000000	7.00000000000000000000	4.00000000000000000000	4.00000000000000000000	4.00000000000000000000	4.00000000000000000000	4.00000000000000000000	4.00000000000000000000	4.00000000000000000000	4.00000000000000000000	4.00000000000000000000	4.00000000000000000000	4.00000000000000000000	4.00000000000000000000	4.00000000000000000000	4.00000000000000000000	4.00000000000000000000	4.00000000000000000000
106.00000000000000000000	0.00000000000000000000	4157.43603515625000000000	4131.79492187500000000000	4182.05126953125000000000	4145.64111328125000000000	4163.07666015625000000000	4170.76904296875000000000	4169.74365234375000000000	4163.58984375000000000000	4165.64111328125000000000	4124.61523437500000000000	4128.71777343750000000000	4182.05126953125000000000	4115.89746093750000000000	4135.89746093750000000000	3436.00000000000000000000	10242.00000000000000000000	10229.00000000000000000000	0.00000000000000000000	0.00000000000000000000	0.00000000000000000000	3220.00000000000000000000	14.00000000000000000000	4.00000000000000000000	4.00000000000000000000	4.00000000000000000000	4.00000000000000000000	4.00000000000000000000	4.00000000000000000000	4.00000000000000000000	4.00000000000000000000	4.00000000000000000000	4.00000000000000000000	4.00000000000000000000	4.00000000000000000000	4.00000000000000000000	4.00000000000000000000	4.00000000000000000000	4.00000000000000000000
107.00000000000000000000	0.00000000000000000000	4181.53857421875000000000	4181.53857421875000000000	4166.66650390625000000000	4181.02539062500000000000	4214.35888671875000000000	4203.07666015625000000000	4192.30761718750000000000	4182.05126953125000000000	4184.10253906250000000000	4138.46142578125000000000	4168.71777343750000000000	4210.76904296875000000000	4166.66650390625000000000	4173.33300781250000000000	3029.00000000000000000000	10244.00000000000000000000	10230.00000000000000000000	0.00000000000000000000	0.00000000000000000000	0.00000000000000000000	3220.00000000000000000000	21.00000000000000000000	4.00000000000000000000	4.00000000000000000000	4.00000000000000000000	4.00000000000000000000	4.00000000000000000000	4.00000000000000000000	4.00000000000000000000	4.00000000000000000000	4.00000000000000000000	4.00000000000000000000	4.00000000000000000000	4.00000000000000000000	4.00000000000000000000	4.00000000000000000000	4.00000000000000000000	4.00000000000000000000
108.00000000000000000000	0.00000000000000000000	4183.07666015625000000000	4178.97412109375000000000	4169.74365234375000000000	4186.66650390625000000000	4194.87158203125000000000	4177.94873046875000000000	4162.56396484375000000000	4147.17919921875000000000	4151.28173828125000000000	4108.20507812500000000000	4156.92285156250000000000	4192.30761718750000000000	4164.61523437500000000000	4165.64111328125000000000	3317.00000000000000000000	10244.00000000000000000000	10230.00000000000000000000	0.00000000000000000000	0.00000000000000000000	0.00000000000000000000	3220.00000000000000000000	29.00000000000000000000	4.00000000000000000000	4.00000000000000000000	4.00000000000000000000	4.00000000000000000000	4.00000000000000000000	4.00000000000000000000	4.00000000000000000000	4.00000000000000000000	4.00000000000000000000	4.00000000000000000000	4.00000000000000000000	4.00000000000000000000	4.00000000000000000000	4.00000000000000000000	4.00000000000000000000	4.00000000000000000000
109.00000000000000000000	0.00000000000000000000	4187.17919921875000000000	4175.38427734375000000000	4178.46142578125000000000	4184.61523437500000000000	4182.05126953125000000000	4166.66650390625000000000	4160.51269531250000000000	4150.76904296875000000000	4151.28173828125000000000	4102.56396484375000000000	4161.02539062500000000000	4200.00000000000000000000	4165.12792968750000000000	4171.79492187500000000000	3028.00000000000000000000	10246.00000000000000000000	10229.00000000000000000000	0.00000000000000000000	0.00000000000000000000	0.00000000000000000000	3220.00000000000000000000	36.00000000000000000000	4.00000000000000000000	4.00000000000000000000	4.00000000000000000000	4.00000000000000000000	4.00000000000000000000	4.00000000000000000000	4.00000000000000000000	4.00000000000000000000	4.00000000000000000000	4.00000000000000000000	4.00000000000000000000	4.00000000000000000000	4.00000000000000000000	4.00000000000000000000	4.00000000000000000000	4.00000000000000000000
110.00000000000000000000	0.00000000000000000000	4201.53857421875000000000	4187.69238281250000000000	4173.84619140625000000000	4197.43603515625000000000	4203.58984375000000000000	4185.12792968750000000000	4181.02539062500000000000	4203.58984375000000000000	4198.46142578125000000000	4142.05126953125000000000	4202.56396484375000000000	4248.71777343750000000000	4193.33300781250000000000	4207.17919921875000000000	3436.00000000000000000000	10246.00000000000000000000	10229.00000000000000000000	0.00000000000000000000	0.00000000000000000000	0.00000000000000000000	3220.00000000000000000000	43.00000000000000000000	4.00000000000000000000	4.00000000000000000000	4.00000000000000000000	4.00000000000000000000	4.00000000000000000000	4.00000000000000000000	4.00000000000000000000	4.00000000000000000000	4.00000000000000000000	4.00000000000000000000	4.00000000000000000000	4.00000000000000000000	4.00000000000000000000	4.00000000000000000000	4.00000000000000000000	4.00000000000000000000
111.00000000000000000000	0.00000000000000000000	4180.00000000000000000000	4141.02539062500000000000	4185.12792968750000000000	4168.71777343750000000000	4156.92285156250000000000	4149.74365234375000000000	4150.76904296875000000000	4172.82031250000000000000	4164.61523437500000000000	4111.28173828125000000000	4169.23046875000000000000	4225.12792968750000000000	4148.71777343750000000000	4176.92285156250000000000	3029.00000000000000000000	10247.00000000000000000000	10228.00000000000000000000	0.00000000000000000000	0.00000000000000000000	0.00000000000000000000	3220.00000000000000000000	51.00000000000000000000	4.00000000000000000000	4.00000000000000000000	4.00000000000000000000	4.00000000000000000000	4.00000000000000000000	4.00000000000000000000	4.00000000000000000000	4.00000000000000000000	4.00000000000000000000	4.00000000000000000000	4.00000000000000000000	4.00000000000000000000	4.00000000000000000000	4.00000000000000000000	4.00000000000000000000	4.00000000000000000000
112.00000000000000000000	0.00000000000000000000	4191.79492187500000000000	4186.66650390625000000000	4175.89746093750000000000	4184.10253906250000000000	4194.35888671875000000000	4191.28173828125000000000	4185.64111328125000000000	4182.05126953125000000000	4185.12792968750000000000	4134.87158203125000000000	4182.56396484375000000000	4228.20507812500000000000	4168.71777343750000000000	4185.12792968750000000000	3317.00000000000000000000	10247.00000000000000000000	10228.00000000000000000000	0.00000000000000000000	0.00000000000000000000	0.00000000000000000000	3220.00000000000000000000	58.00000000000000000000	4.00000000000000000000	4.00000000000000000000	4.00000000000000000000	4.00000000000000000000	4.00000000000000000000	4.00000000000000000000	4.00000000000000000000	4.00000000000000000000	4.00000000000000000000	4.00000000000000000000	4.00000000000000000000	4.00000000000000000000	4.00000000000000000000	4.00000000000000000000	4.00000000000000000000	4.00000000000000000000
113.00000000000000000000	0.00000000000000000000	4189.74365234375000000000	4192.30761718750000000000	4176.41015625000000000000	4178.97412109375000000000	4199.48730468750000000000	4195.38427734375000000000	4189.74365234375000000000	4163.07666015625000000000	4173.33300781250000000000	4132.30761718750000000000	4148.71777343750000000000	4198.46142578125000000000	4147.69238281250000000000	4157.43603515625000000000	3028.00000000000000000000	10252.00000000000000000000	10225.00000000000000000000	0.00000000000000000000	0.00000000000000000000	0.00000000000000000000	3220.00000000000000000000	65.00000000000000000000	4.00000000000000000000	4.00000000000000000000	4.00000000000000000000	4.00000000000000000000	4.00000000000000000000	4.00000000000000000000	4.00000000000000000000	4.00000000000000000000	4.00000000000000000000	4.00000000000000000000	4.00000000000000000000	4.00000000000000000000	4.00000000000000000000	4.00000000000000000000	4.00000000000000000000	4.00000000000000000000
114.00000000000000000000	0.00000000000000000000	4184.61523437500000000000	4173.33300781250000000000	4181.02539062500000000000	4174.87158203125000000000	4183.07666015625000000000	4183.58984375000000000000	4180.51269531250000000000	4144.61523437500000000000	4150.76904296875000000000	4110.76904296875000000000	4134.35888671875000000000	4182.56396484375000000000	4133.84619140625000000000	4145.12792968750000000000	3436.00000000000000000000	10252.00000000000000000000	10225.00000000000000000000	0.00000000000000000000	0.00000000000000000000	0.00000000000000000000	3220.00000000000000000000	73.00000000000000000000	4.00000000000000000000	4.00000000000000000000	4.00000000000000000000	4.00000000000000000000	4.00000000000000000000	4.00000000000000000000	4.00000000000000000000	4.00000000000000000000	4.00000000000000000000	4.00000000000000000000	4.00000000000000000000	4.00000000000000000000	4.00000000000000000000	4.00000000000000000000	4.00000000000000000000	4.00000000000000000000
115.00000000000000000000	0.00000000000000000000	4201.53857421875000000000	4192.82031250000000000000	4166.66650390625000000000	4198.97412109375000000000	4200.00000000000000000000	4195.89746093750000000000	4183.58984375000000000000	4173.84619140625000000000	4176.41015625000000000000	4123.07666015625000000000	4195.89746093750000000000	4220.51269531250000000000	4191.79492187500000000000	4194.87158203125000000000	3029.00000000000000000000	10251.00000000000000000000	10224.00000000000000000000	0.00000000000000000000	0.00000000000000000000	0.00000000000000000000	3220.00000000000000000000	81.00000000000000000000	4.00000000000000000000	4.00000000000000000000	4.00000000000000000000	4.00000000000000000000	4.00000000000000000000	4.00000000000000000000	4.00000000000000000000	4.00000000000000000000	4.00000000000000000000	4.00000000000000000000	4.00000000000000000000	4.00000000000000000000	4.00000000000000000000	4.00000000000000000000	4.00000000000000000000	4.00000000000000000000
116.00000000000000000000	0.00000000000000000000	4186.66650390625000000000	4155.38427734375000000000	4176.92285156250000000000	4175.38427734375000000000	4161.53857421875000000000	4156.41015625000000000000	4150.76904296875000000000	4153.84619140625000000000	4154.35888671875000000000	4097.43603515625000000000	4181.53857421875000000000	4202.56396484375000000000	4174.87158203125000000000	4180.00000000000000000000	3317.00000000000000000000	10251.00000000000000000000	10224.00000000000000000000	0.00000000000000000000	0.00000000000000000000	0.00000000000000000000	3220.00000000000000000000	89.00000000000000000000	4.00000000000000000000	4.00000000000000000000	4.00000000000000000000	4.00000000000000000000	4.00000000000000000000	4.00000000000000000000	4.00000000000000000000	4.00000000000000000000	4.00000000000000000000	4.00000000000000000000	4.00000000000000000000	4.00000000000000000000	4.00000000000000000000	4.00000000000000000000	4.00000000000000000000	4.00000000000000000000
117.00000000000000000000	0.00000000000000000000	4194.35888671875000000000	4183.07666015625000000000	4177.94873046875000000000	4186.66650390625000000000	4196.41015625000000000000	4201.02539062500000000000	4195.89746093750000000000	4197.94873046875000000000	4205.64111328125000000000	4151.79492187500000000000	4206.66650390625000000000	4230.25634765625000000000	4192.82031250000000000000	4192.30761718750000000000	3028.00000000000000000000	10249.00000000000000000000	10225.00000000000000000000	0.00000000000000000000	0.00000000000000000000	0.00000000000000000000	3220.00000000000000000000	98.00000000000000000000	4.00000000000000000000	4.00000000000000000000	4.00000000000000000000	4.00000000000000000000	4.00000000000000000000	4.00000000000000000000	4.00000000000000000000	4.00000000000000000000	4.00000000000000000000	4.00000000000000000000	4.00000000000000000000	4.00000000000000000000	4.00000000000000000000	4.00000000000000000000	4.00000000000000000000	4.00000000000000000000
118.00000000000000000000	0.00000000000000000000	4184.61523437500000000000	4176.41015625000000000000	4182.05126953125000000000	4172.82031250000000000000	4200.00000000000000000000	4209.23046875000000000000	4204.61523437500000000000	4210.76904296875000000000	4220.51269531250000000000	4168.71777343750000000000	4200.00000000000000000000	4232.30761718750000000000	4171.79492187500000000000	4176.92285156250000000000	3436.00000000000000000000	10249.00000000000000000000	10225.00000000000000000000	0.00000000000000000000	0.00000000000000000000	0.00000000000000000000	3220.00000000000000000000	106.00000000000000000000	4.00000000000000000000	4.00000000000000000000	4.00000000000000000000	4.00000000000000000000	4.00000000000000000000	4.00000000000000000000	4.00000000000000000000	4.00000000000000000000	4.00000000000000000000	4.00000000000000000000	4.00000000000000000000	4.00000000000000000000	4.00000000000000000000	4.00000000000000000000	4.00000000000000000000	4.00000000000000000000
119.00000000000000000000	0.00000000000000000000	4174.35888671875000000000	4161.53857421875000000000	4184.10253906250000000000	4154.87158203125000000000	4184.61523437500000000000	4185.64111328125000000000	4182.56396484375000000000	4179.48730468750000000000	4183.58984375000000000000	4129.23046875000000000000	4173.33300781250000000000	4204.10253906250000000000	4145.12792968750000000000	4154.87158203125000000000	3029.00000000000000000000	10247.00000000000000000000	10224.00000000000000000000	0.00000000000000000000	0.00000000000000000000	0.00000000000000000000	3220.00000000000000000000	114.00000000000000000000	4.00000000000000000000	4.00000000000000000000	4.00000000000000000000	4.00000000000000000000	4.00000000000000000000	4.00000000000000000000	4.00000000000000000000	4.00000000000000000000	4.00000000000000000000	4.00000000000000000000	4.00000000000000000000	4.00000000000000000000	4.00000000000000000000	4.00000000000000000000	4.00000000000000000000	4.00000000000000000000
120.00000000000000000000	0.00000000000000000000	4197.94873046875000000000	4204.10253906250000000000	4166.66650390625000000000	4185.12792968750000000000	4218.46142578125000000000	4207.17919921875000000000	4196.41015625000000000000	4182.56396484375000000000	4187.17919921875000000000	4136.92285156250000000000	4197.43603515625000000000	4214.87158203125000000000	4185.64111328125000000000	4182.56396484375000000000	3317.00000000000000000000	10247.00000000000000000000	10224.00000000000000000000	0.00000000000000000000	0.00000000000000000000	0.00000000000000000000	3220.00000000000000000000	123.00000000000000000000	4.00000000000000000000	4.00000000000000000000	4.00000000000000000000	4.00000000000000000000	4.00000000000000000000	4.00000000000000000000	4.00000000000000000000	4.00000000000000000000	4.00000000000000000000	4.00000000000000000000	4.00000000000000000000	4.00000000000000000000	4.00000000000000000000	4.00000000000000000000	4.00000000000000000000	4.00000000000000000000
121.00000000000000000000	0.00000000000000000000	4178.97412109375000000000	4168.20507812500000000000	4174.35888671875000000000	4161.53857421875000000000	4175.89746093750000000000	4167.69238281250000000000	4160.00000000000000000000	4134.35888671875000000000	4136.92285156250000000000	4096.41015625000000000000	4157.94873046875000000000	4177.94873046875000000000	4148.71777343750000000000	4150.25634765625000000000	3028.00000000000000000000	10245.00000000000000000000	10225.00000000000000000000	0.00000000000000000000	0.00000000000000000000	0.00000000000000000000	3220.00000000000000000000	131.00000000000000000000	4.00000000000000000000	4.00000000000000000000	4.00000000000000000000	4.00000000000000000000	4.00000000000000000000	4.00000000000000000000	4.00000000000000000000	4.00000000000000000000	4.00000000000000000000	4.00000000000000000000	4.00000000000000000000	4.00000000000000000000	4.00000000000000000000	4.00000000000000000000	4.00000000000000000000	4.00000000000000000000
122.00000000000000000000	0.00000000000000000000	4182.05126953125000000000	4174.87158203125000000000	4171.28173828125000000000	4169.23046875000000000000	4184.61523437500000000000	4177.43603515625000000000	4172.82031250000000000000	4157.94873046875000000000	4156.92285156250000000000	4109.74365234375000000000	4185.12792968750000000000	4200.00000000000000000000	4167.17919921875000000000	4170.25634765625000000000	3436.00000000000000000000	10245.00000000000000000000	10225.00000000000000000000	0.00000000000000000000	0.00000000000000000000	0.00000000000000000000	3220.00000000000000000000	140.00000000000000000000	4.00000000000000000000	4.00000000000000000000	4.00000000000000000000	4.00000000000000000000	4.00000000000000000000	4.00000000000000000000	4.00000000000000000000	4.00000000000000000000	4.00000000000000000000	4.00000000000000000000	4.00000000000000000000	4.00000000000000000000	4.00000000000000000000	4.00000000000000000000	4.00000000000000000000	4.00000000000000000000
123.00000000000000000000	0.00000000000000000000	4183.07666015625000000000	4158.97412109375000000000	4170.25634765625000000000	4171.79492187500000000000	4169.23046875000000000000	4162.56396484375000000000	4164.10253906250000000000	4176.41015625000000000000	4176.92285156250000000000	4118.46142578125000000000	4202.56396484375000000000	4218.46142578125000000000	4176.92285156250000000000	4188.71777343750000000000	3029.00000000000000000000	10248.00000000000000000000	10224.00000000000000000000	0.00000000000000000000	0.00000000000000000000	0.00000000000000000000	3220.00000000000000000000	148.00000000000000000000	4.00000000000000000000	4.00000000000000000000	4.00000000000000000000	4.00000000000000000000	4.00000000000000000000	4.00000000000000000000	4.00000000000000000000	4.00000000000000000000	4.00000000000000000000	4.00000000000000000000	4.00000000000000000000	4.00000000000000000000	4.00000000000000000000	4.00000000000000000000	4.00000000000000000000	4.00000000000000000000
124.00000000000000000000	0.00000000000000000000	4165.64111328125000000000	4126.66650390625000000000	4178.97412109375000000000	4148.71777343750000000000	4135.89746093750000000000	4135.89746093750000000000	4141.02539062500000000000	4151.28173828125000000000	4152.30761718750000000000	4094.35888671875000000000	4167.69238281250000000000	4189.23046875000000000000	4143.58984375000000000000	4164.61523437500000000000	3317.00000000000000000000	10248.00000000000000000000	10224.00000000000000000000	0.00000000000000000000	0.00000000000000000000	0.00000000000000000000	3220.00000000000000000000	156.00000000000000000000	4.00000000000000000000	4.00000000000000000000	4.00000000000000000000	4.00000000000000000000	4.00000000000000000000	4.00000000000000000000	4.00000000000000000000	4.00000000000000000000	4.00000000000000000000	4.00000000000000000000	4.00000000000000000000	4.00000000000000000000	4.00000000000000000000	4.00000000000000000000	4.00000000000000000000	4.00000000000000000000
125.00000000000000000000	0.00000000000000000000	4177.43603515625000000000	4171.28173828125000000000	4168.71777343750000000000	4163.58984375000000000000	4185.64111328125000000000	4187.17919921875000000000	4178.46142578125000000000	4171.79492187500000000000	4175.38427734375000000000	4126.15380859375000000000	4176.41015625000000000000	4192.82031250000000000000	4159.48730468750000000000	4168.20507812500000000000	3028.00000000000000000000	10245.00000000000000000000	10226.00000000000000000000	0.00000000000000000000	0.00000000000000000000	0.00000000000000000000	3220.00000000000000000000	165.00000000000000000000	4.00000000000000000000	4.00000000000000000000	4.00000000000000000000	4.00000000000000000000	4.00000000000000000000	4.00000000000000000000	4.00000000000000000000	4.00000000000000000000	4.00000000000000000000	4.00000000000000000000	4.00000000000000000000	4.00000000000000000000	4.00000000000000000000	4.00000000000000000000	4.00000000000000000000	4.00000000000000000000
126.00000000000000000000	0.00000000000000000000	4169.74365234375000000000	4158.46142578125000000000	4180.00000000000000000000	4148.20507812500000000000	4170.76904296875000000000	4177.43603515625000000000	4172.30761718750000000000	4142.56396484375000000000	4149.23046875000000000000	4110.76904296875000000000	4145.64111328125000000000	4162.05126953125000000000	4133.33300781250000000000	4138.46142578125000000000	3436.00000000000000000000	10245.00000000000000000000	10226.00000000000000000000	0.00000000000000000000	0.00000000000000000000	0.00000000000000000000	3220.00000000000000000000	173.00000000000000000000	4.00000000000000000000	4.00000000000000000000	4.00000000000000000000	4.00000000000000000000	4.00000000000000000000	4.00000000000000000000	4.00000000000000000000	4.00000000000000000000	4.00000000000000000000	4.00000000000000000000	4.00000000000000000000	4.00000000000000000000	4.00000000000000000000	4.00000000000000000000	4.00000000000000000000	4.00000000000000000000
127.00000000000000000000	0.00000000000000000000	4187.17919921875000000000	4184.10253906250000000000	4175.89746093750000000000	4172.82031250000000000000	4187.17919921875000000000	4193.84619140625000000000	4188.71777343750000000000	4165.64111328125000000000	4172.30761718750000000000	4131.28173828125000000000	4190.76904296875000000000	4188.20507812500000000000	4185.64111328125000000000	4179.48730468750000000000	50.00000000000000000000	10245.00000000000000000000	10228.00000000000000000000	0.00000000000000000000	0.00000000000000000000	0.00000000000000000000	3220.00000000000000000000	181.00000000000000000000	4.00000000000000000000	4.00000000000000000000	4.00000000000000000000	4.00000000000000000000	4.00000000000000000000	4.00000000000000000000	4.00000000000000000000	4.00000000000000000000	4.00000000000000000000	4.00000000000000000000	4.00000000000000000000	4.00000000000000000000	4.00000000000000000000	4.00000000000000000000	4.00000000000000000000	4.00000000000000000000
0.00000000000000000000	0.00000000000000000000	4190.25634765625000000000	4185.64111328125000000000	4162.56396484375000000000	4183.58984375000000000000	4181.02539062500000000000	4182.05126953125000000000	4169.74365234375000000000	4173.84619140625000000000	4175.38427734375000000000	4128.71777343750000000000	4214.87158203125000000000	4203.58984375000000000000	4209.74365234375000000000	4200.51269531250000000000	905.00000000000000000000	10245.00000000000000000000	10228.00000000000000000000	0.00000000000000000000	0.00000000000000000000	0.00000000000000000000	3220.00000000000000000000	190.00000000000000000000	4.00000000000000000000	4.00000000000000000000	4.00000000000000000000	4.00000000000000000000	4.00000000000000000000	4.00000000000000000000	4.00000000000000000000	4.00000000000000000000	4.00000000000000000000	4.00000000000000000000	4.00000000000000000000	4.00000000000000000000	4.00000000000000000000	4.00000000000000000000	4.00000000000000000000	4.00000000000000000000
1.00000000000000000000	0.00000000000000000000	4158.97412109375000000000	4133.33300781250000000000	4168.20507812500000000000	4148.71777343750000000000	4135.38427734375000000000	4136.41015625000000000000	4135.89746093750000000000	4140.51269531250000000000	4138.46142578125000000000	4085.64086914062500000000	4169.23046875000000000000	4167.17919921875000000000	4151.28173828125000000000	4149.23046875000000000000	2577.00000000000000000000	10247.00000000000000000000	10228.00000000000000000000	0.00000000000000000000	0.00000000000000000000	0.00000000000000000000	3220.00000000000000000000	198.00000000000000000000	4.00000000000000000000	4.00000000000000000000	4.00000000000000000000	4.00000000000000000000	4.00000000000000000000	4.00000000000000000000	4.00000000000000000000	4.00000000000000000000	4.00000000000000000000	4.00000000000000000000	4.00000000000000000000	4.00000000000000000000	4.00000000000000000000	4.00000000000000000000	4.00000000000000000000	4.00000000000000000000
2.00000000000000000000	0.00000000000000000000	4163.58984375000000000000	4152.30761718750000000000	4164.61523437500000000000	4157.43603515625000000000	4168.71777343750000000000	4172.30761718750000000000	4178.46142578125000000000	4185.12792968750000000000	4191.79492187500000000000	4133.84619140625000000000	4192.30761718750000000000	4186.66650390625000000000	4162.56396484375000000000	4157.43603515625000000000	2495.00000000000000000000	10247.00000000000000000000	10228.00000000000000000000	0.00000000000000000000	0.00000000000000000000	0.00000000000000000000	3220.00000000000000000000	206.00000000000000000000	4.00000000000000000000	4.00000000000000000000	4.00000000000000000000	4.00000000000000000000	4.00000000000000000000	4.00000000000000000000	4.00000000000000000000	4.00000000000000000000	4.00000000000000000000	4.00000000000000000000	4.00000000000000000000	4.00000000000000000000	4.00000000000000000000	4.00000000000000000000	4.00000000000000000000	4.00000000000000000000
3.00000000000000000000	0.00000000000000000000	4147.69238281250000000000	4124.61523437500000000000	4177.94873046875000000000	4133.84619140625000000000	4145.12792968750000000000	4156.41015625000000000000	4166.15380859375000000000	4165.64111328125000000000	4173.84619140625000000000	4126.15380859375000000000	4160.51269531250000000000	4163.58984375000000000000	4127.17919921875000000000	4132.30761718750000000000	3548.00000000000000000000	10245.00000000000000000000	10227.00000000000000000000	0.00000000000000000000	0.00000000000000000000	0.00000000000000000000	3220.00000000000000000000	215.00000000000000000000	4.00000000000000000000	4.00000000000000000000	4.00000000000000000000	4.00000000000000000000	4.00000000000000000000	4.00000000000000000000	4.00000000000000000000	4.00000000000000000000	4.00000000000000000000	4.00000000000000000000	4.00000000000000000000	4.00000000000000000000	4.00000000000000000000	4.00000000000000000000	4.00000000000000000000	4.00000000000000000000
4.00000000000000000000	0.00000000000000000000	4155.38427734375000000000	4147.17919921875000000000	4173.84619140625000000000	4143.07666015625000000000	4163.07666015625000000000	4168.71777343750000000000	4168.71777343750000000000	4150.25634765625000000000	4155.89746093750000000000	4112.30761718750000000000	4161.02539062500000000000	4161.53857421875000000000	4134.35888671875000000000	4136.41015625000000000000	3610.00000000000000000000	10245.00000000000000000000	10227.00000000000000000000	0.00000000000000000000	0.00000000000000000000	0.00000000000000000000	3220.00000000000000000000	223.00000000000000000000	4.00000000000000000000	4.00000000000000000000	4.00000000000000000000	4.00000000000000000000	4.00000000000000000000	4.00000000000000000000	4.00000000000000000000	4.00000000000000000000	4.00000000000000000000	4.00000000000000000000	4.00000000000000000000	4.00000000000000000000	4.00000000000000000000	4.00000000000000000000	4.00000000000000000000	4.00000000000000000000
5.00000000000000000000	0.00000000000000000000	4172.30761718750000000000	4182.05126953125000000000	4164.10253906250000000000	4169.74365234375000000000	4190.76904296875000000000	4182.05126953125000000000	4168.71777343750000000000	4141.02539062500000000000	4151.79492187500000000000	4107.69238281250000000000	4176.92285156250000000000	4166.66650390625000000000	4160.51269531250000000000	4152.82031250000000000000	3419.00000000000000000000	10247.00000000000000000000	10226.00000000000000000000	0.00000000000000000000	0.00000000000000000000	0.00000000000000000000	3220.00000000000000000000	230.00000000000000000000	4.00000000000000000000	4.00000000000000000000	4.00000000000000000000	4.00000000000000000000	4.00000000000000000000	4.00000000000000000000	4.00000000000000000000	4.00000000000000000000	4.00000000000000000000	4.00000000000000000000	4.00000000000000000000	4.00000000000000000000	4.00000000000000000000	4.00000000000000000000	4.00000000000000000000	4.00000000000000000000
6.00000000000000000000	0.00000000000000000000	4158.46142578125000000000	4155.89746093750000000000	4175.89746093750000000000	4155.38427734375000000000	4153.84619140625000000000	4152.30761718750000000000	4137.43603515625000000000	4106.15380859375000000000	4116.41015625000000000000	4075.38452148437500000000	4151.28173828125000000000	4144.61523437500000000000	4136.92285156250000000000	4134.87158203125000000000	3002.00000000000000000000	10247.00000000000000000000	10226.00000000000000000000	0.00000000000000000000	0.00000000000000000000	0.00000000000000000000	3220.00000000000000000000	238.00000000000000000000	4.00000000000000000000	4.00000000000000000000	4.00000000000000000000	4.00000000000000000000	4.00000000000000000000	4.00000000000000000000	4.00000000000000000000	4.00000000000000000000	4.00000000000000000000	4.00000000000000000000	4.00000000000000000000	4.00000000000000000000	4.00000000000000000000	4.00000000000000000000	4.00000000000000000000	4.00000000000000000000
7.00000000000000000000	0.00000000000000000000	4172.82031250000000000000	4173.84619140625000000000	4163.58984375000000000000	4173.84619140625000000000	4171.28173828125000000000	4172.30761718750000000000	4161.02539062500000000000	4160.00000000000000000000	4162.56396484375000000000	4115.38427734375000000000	4202.05126953125000000000	4194.35888671875000000000	4177.94873046875000000000	4177.43603515625000000000	3090.00000000000000000000	10248.00000000000000000000	10226.00000000000000000000	0.00000000000000000000	0.00000000000000000000	0.00000000000000000000	3220.00000000000000000000	245.00000000000000000000	4.00000000000000000000	4.00000000000000000000	4.00000000000000000000	4.00000000000000000000	4.00000000000000000000	4.00000000000000000000	4.00000000000000000000	4.00000000000000000000	4.00000000000000000000	4.00000000000000000000	4.00000000000000000000	4.00000000000000000000	4.00000000000000000000	4.00000000000000000000	4.00000000000000000000	4.00000000000000000000
8.00000000000000000000	0.00000000000000000000	4162.05126953125000000000	4131.28173828125000000000	4167.69238281250000000000	4154.35888671875000000000	4130.25634765625000000000	4131.79492187500000000000	4137.94873046875000000000	4161.02539062500000000000	4156.41015625000000000000	4103.07666015625000000000	4191.79492187500000000000	4191.79492187500000000000	4156.41015625000000000000	4166.66650390625000000000	3223.00000000000000000000	10248.00000000000000000000	10226.00000000000000000000	0.00000000000000000000	0.00000000000000000000	0.00000000000000000000	3220.00000000000000000000	252.00000000000000000000	4.00000000000000000000	4.00000000000000000000	4.00000000000000000000	4.00000000000000000000	4.00000000000000000000	4.00000000000000000000	4.00000000000000000000	4.00000000000000000000	4.00000000000000000000	4.00000000000000000000	4.00000000000000000000	4.00000000000000000000	4.00000000000000000000	4.00000000000000000000	4.00000000000000000000	4.00000000000000000000
9.00000000000000000000	0.00000000000000000000	4153.84619140625000000000	4128.20507812500000000000	4169.74365234375000000000	4146.15380859375000000000	4131.79492187500000000000	4142.05126953125000000000	4148.71777343750000000000	4153.84619140625000000000	4156.92285156250000000000	4104.10253906250000000000	4177.43603515625000000000	4177.43603515625000000000	4143.07666015625000000000	4150.76904296875000000000	2959.00000000000000000000	10245.00000000000000000000	10226.00000000000000000000	0.00000000000000000000	0.00000000000000000000	0.00000000000000000000	3220.00000000000000000000	260.00000000000000000000	4.00000000000000000000	4.00000000000000000000	4.00000000000000000000	4.00000000000000000000	4.00000000000000000000	4.00000000000000000000	4.00000000000000000000	4.00000000000000000000	4.00000000000000000000	4.00000000000000000000	4.00000000000000000000	4.00000000000000000000	4.00000000000000000000	4.00000000000000000000	4.00000000000000000000	4.00000000000000000000
10.00000000000000000000	0.00000000000000000000	4156.92285156250000000000	4153.84619140625000000000	4160.51269531250000000000	4149.23046875000000000000	4166.15380859375000000000	4182.56396484375000000000	4180.00000000000000000000	4165.12792968750000000000	4178.46142578125000000000	4133.84619140625000000000	4178.46142578125000000000	4174.35888671875000000000	4146.15380859375000000000	4146.15380859375000000000	3501.00000000000000000000	10245.00000000000000000000	10226.00000000000000000000	0.00000000000000000000	0.00000000000000000000	0.00000000000000000000	3220.00000000000000000000	267.00000000000000000000	4.00000000000000000000	4.00000000000000000000	4.00000000000000000000	4.00000000000000000000	4.00000000000000000000	4.00000000000000000000	4.00000000000000000000	4.00000000000000000000	4.00000000000000000000	4.00000000000000000000	4.00000000000000000000	4.00000000000000000000	4.00000000000000000000	4.00000000000000000000	4.00000000000000000000	4.00000000000000000000
11.00000000000000000000	0.00000000000000000000	4148.71777343750000000000	4128.20507812500000000000	4172.30761718750000000000	4130.25634765625000000000	4137.43603515625000000000	4153.33300781250000000000	4157.94873046875000000000	4134.35888671875000000000	4145.12792968750000000000	4106.15380859375000000000	4138.97412109375000000000	4140.51269531250000000000	4112.82031250000000000000	4120.51269531250000000000	3049.00000000000000000000	10247.00000000000000000000	10227.00000000000000000000	0.00000000000000000000	0.00000000000000000000	0.00000000000000000000	3220.00000000000000000000	274.00000000000000000000	4.00000000000000000000	4.00000000000000000000	4.00000000000000000000	4.00000000000000000000	4.00000000000000000000	4.00000000000000000000	4.00000000000000000000	4.00000000000000000000	4.00000000000000000000	4.00000000000000000000	4.00000000000000000000	4.00000000000000000000	4.00000000000000000000	4.00000000000000000000	4.00000000000000000000	4.00000000000000000000
12.00000000000000000000	0.00000000000000000000	4174.87158203125000000000	4170.76904296875000000000	4161.53857421875000000000	4168.20507812500000000000	4167.69238281250000000000	4173.33300781250000000000	4172.82031250000000000000	4157.43603515625000000000	4168.20507812500000000000	4121.53857421875000000000	4183.58984375000000000000	4172.82031250000000000000	4170.76904296875000000000	4166.66650390625000000000	3317.00000000000000000000	10247.00000000000000000000	10227.00000000000000000000	0.00000000000000000000	0.00000000000000000000	0.00000000000000000000	3220.00000000000000000000	282.00000000000000000000	4.00000000000000000000	4.00000000000000000000	4.00000000000000000000	4.00000000000000000000	4.00000000000000000000	4.00000000000000000000	4.00000000000000000000	4.00000000000000000000	4.00000000000000000000	4.00000000000000000000	4.00000000000000000000	4.00000000000000000000	4.00000000000000000000	4.00000000000000000000	4.00000000000000000000	4.00000000000000000000
13.00000000000000000000	0.00000000000000000000	4166.15380859375000000000	4152.30761718750000000000	4158.97412109375000000000	4162.05126953125000000000	4142.05126953125000000000	4146.66650390625000000000	4143.58984375000000000000	4133.33300781250000000000	4135.89746093750000000000	4085.64086914062500000000	4175.38427734375000000000	4164.10253906250000000000	4162.05126953125000000000	4158.46142578125000000000	3001.00000000000000000000	10249.00000000000000000000	10229.00000000000000000000	0.00000000000000000000	0.00000000000000000000	0.00000000000000000000	3220.00000000000000000000	289.00000000000000000000	4.00000000000000000000	4.00000000000000000000	4.00000000000000000000	4.00000000000000000000	4.00000000000000000000	4.00000000000000000000	4.00000000000000000000	4.00000000000000000000	4.00000000000000000000	4.00000000000000000000	4.00000000000000000000	4.00000000000000000000	4.00000000000000000000	4.00000000000000000000	4.00000000000000000000	4.00000000000000000000
14.00000000000000000000	0.00000000000000000000	4153.84619140625000000000	4131.28173828125000000000	4160.00000000000000000000	4147.69238281250000000000	4128.71777343750000000000	4136.92285156250000000000	4137.43603515625000000000	4131.79492187500000000000	4124.61523437500000000000	4072.30761718750000000000	4161.02539062500000000000	4157.94873046875000000000	4137.94873046875000000000	4143.58984375000000000000	3501.00000000000000000000	10249.00000000000000000000	10229.00000000000000000000	0.00000000000000000000	0.00000000000000000000	0.00000000000000000000	3220.00000000000000000000	297.00000000000000000000	4.00000000000000000000	4.00000000000000000000	4.00000000000000000000	4.00000000000000000000	4.00000000000000000000	4.00000000000000000000	4.00000000000000000000	4.00000000000000000000	4.00000000000000000000	4.00000000000000000000	4.00000000000000000000	4.00000000000000000000	4.00000000000000000000	4.00000000000000000000	4.00000000000000000000	4.00000000000000000000
15.00000000000000000000	0.00000000000000000000	4156.41015625000000000000	4138.46142578125000000000	4155.38427734375000000000	4152.30761718750000000000	4145.12792968750000000000	4155.89746093750000000000	4160.51269531250000000000	4172.82031250000000000000	4170.76904296875000000000	4120.51269531250000000000	4186.66650390625000000000	4186.66650390625000000000	4151.28173828125000000000	4160.00000000000000000000	3049.00000000000000000000	10249.00000000000000000000	10230.00000000000000000000	0.00000000000000000000	0.00000000000000000000	0.00000000000000000000	3220.00000000000000000000	304.00000000000000000000	4.00000000000000000000	4.00000000000000000000	4.00000000000000000000	4.00000000000000000000	4.00000000000000000000	4.00000000000000000000	4.00000000000000000000	4.00000000000000000000	4.00000000000000000000	4.00000000000000000000	4.00000000000000000000	4.00000000000000000000	4.00000000000000000000	4.00000000000000000000	4.00000000000000000000	4.00000000000000000000
16.00000000000000000000	0.00000000000000000000	4134.35888671875000000000	4098.46142578125000000000	4169.23046875000000000000	4123.07666015625000000000	4109.74365234375000000000	4127.69238281250000000000	4138.97412109375000000000	4143.58984375000000000000	4143.58984375000000000000	4096.41015625000000000000	4150.76904296875000000000	4157.94873046875000000000	4107.17919921875000000000	4127.17919921875000000000	0.00000000000000000000	10249.00000000000000000000	10230.00000000000000000000	0.00000000000000000000	0.00000000000000000000	0.00000000000000000000	3220.00000000000000000000	311.00000000000000000000	4.00000000000000000000	4.00000000000000000000	4.00000000000000000000	4.00000000000000000000	4.00000000000000000000	4.00000000000000000000	4.00000000000000000000	4.00000000000000000000	4.00000000000000000000	4.00000000000000000000	4.00000000000000000000	4.00000000000000000000	4.00000000000000000000	4.00000000000000000000	4.00000000000000000000	4.00000000000000000000
17.00000000000000000000	0.00000000000000000000	4154.87158203125000000000	4151.79492187500000000000	4158.46142578125000000000	4152.82031250000000000000	4162.56396484375000000000	4173.33300781250000000000	4165.12792968750000000000	4152.30761718750000000000	4153.33300781250000000000	4101.02539062500000000000	4167.69238281250000000000	4165.64111328125000000000	4134.35888671875000000000	4145.64111328125000000000	0.00000000000000000000	10249.00000000000000000000	10230.00000000000000000000	0.00000000000000000000	0.00000000000000000000	0.00000000000000000000	3220.00000000000000000000	319.00000000000000000000	4.00000000000000000000	4.00000000000000000000	4.00000000000000000000	4.00000000000000000000	4.00000000000000000000	4.00000000000000000000	4.00000000000000000000	4.00000000000000000000	4.00000000000000000000	4.00000000000000000000	4.00000000000000000000	4.00000000000000000000	4.00000000000000000000	4.00000000000000000000	4.00000000000000000000	4.00000000000000000000
18.00000000000000000000	0.00000000000000000000	4164.10253906250000000000	4168.71777343750000000000	4160.51269531250000000000	4162.56396484375000000000	4171.28173828125000000000	4172.82031250000000000000	4155.89746093750000000000	4128.71777343750000000000	4133.33300781250000000000	4087.17944335937500000000	4151.79492187500000000000	4150.25634765625000000000	4132.30761718750000000000	4137.43603515625000000000	0.00000000000000000000	10249.00000000000000000000	10230.00000000000000000000	0.00000000000000000000	0.00000000000000000000	0.00000000000000000000	3220.00000000000000000000	326.00000000000000000000	4.00000000000000000000	4.00000000000000000000	4.00000000000000000000	4.00000000000000000000	4.00000000000000000000	4.00000000000000000000	4.00000000000000000000	4.00000000000000000000	4.00000000000000000000	4.00000000000000000000	4.00000000000000000000	4.00000000000000000000	4.00000000000000000000	4.00000000000000000000	4.00000000000000000000	4.00000000000000000000
19.00000000000000000000	0.00000000000000000000	4162.56396484375000000000	4153.84619140625000000000	4169.74365234375000000000	4159.48730468750000000000	4154.87158203125000000000	4159.48730468750000000000	4155.38427734375000000000	4126.66650390625000000000	4127.69238281250000000000	4086.66650390625000000000	4160.00000000000000000000	4159.48730468750000000000	4134.35888671875000000000	4140.51269531250000000000	0.00000000000000000000	10247.00000000000000000000	10230.00000000000000000000	0.00000000000000000000	0.00000000000000000000	0.00000000000000000000	3220.00000000000000000000	335.00000000000000000000	4.00000000000000000000	4.00000000000000000000	4.00000000000000000000	4.00000000000000000000	4.00000000000000000000	4.00000000000000000000	4.00000000000000000000	4.00000000000000000000	4.00000000000000000000	4.00000000000000000000	4.00000000000000000000	4.00000000000000000000	4.00000000000000000000	4.00000000000000000000	4.00000000000000000000	4.00000000000000000000
25.00000000000000000000	0.00000000000000000000	4169.74365234375000000000	4163.07666015625000000000	4150.76904296875000000000	4174.35888671875000000000	4160.51269531250000000000	4167.69238281250000000000	4157.94873046875000000000	4147.17919921875000000000	4157.94873046875000000000	4114.35888671875000000000	4190.25634765625000000000	4174.87158203125000000000	4170.76904296875000000000	4170.76904296875000000000	0.00000000000000000000	10245.00000000000000000000	10229.00000000000000000000	0.00000000000000000000	0.00000000000000000000	0.00000000000000000000	3220.00000000000000000000	343.00000000000000000000	4.00000000000000000000	4.00000000000000000000	4.00000000000000000000	4.00000000000000000000	4.00000000000000000000	4.00000000000000000000	4.00000000000000000000	4.00000000000000000000	4.00000000000000000000	4.00000000000000000000	4.00000000000000000000	4.00000000000000000000	4.00000000000000000000	4.00000000000000000000	4.00000000000000000000	4.00000000000000000000
26.00000000000000000000	0.00000000000000000000	4159.48730468750000000000	4143.58984375000000000000	4162.56396484375000000000	4156.41015625000000000000	4139.48730468750000000000	4142.56396484375000000000	4132.30761718750000000000	4120.00000000000000000000	4125.12792968750000000000	4082.05126953125000000000	4169.74365234375000000000	4155.89746093750000000000	4148.71777343750000000000	4151.79492187500000000000	0.00000000000000000000	10245.00000000000000000000	10229.00000000000000000000	0.00000000000000000000	0.00000000000000000000	0.00000000000000000000	3220.00000000000000000000	352.00000000000000000000	4.00000000000000000000	4.00000000000000000000	4.00000000000000000000	4.00000000000000000000	4.00000000000000000000	4.00000000000000000000	4.00000000000000000000	4.00000000000000000000	4.00000000000000000000	4.00000000000000000000	4.00000000000000000000	4.00000000000000000000	4.00000000000000000000	4.00000000000000000000	4.00000000000000000000	4.00000000000000000000
27.00000000000000000000	0.00000000000000000000	4161.53857421875000000000	4160.00000000000000000000	4167.17919921875000000000	4157.43603515625000000000	4161.53857421875000000000	4171.28173828125000000000	4162.05126953125000000000	4163.07666015625000000000	4166.15380859375000000000	4116.92285156250000000000	4191.79492187500000000000	4184.10253906250000000000	4158.97412109375000000000	4164.10253906250000000000	0.00000000000000000000	10245.00000000000000000000	10229.00000000000000000000	0.00000000000000000000	0.00000000000000000000	0.00000000000000000000	3220.00000000000000000000	360.00000000000000000000	4.00000000000000000000	4.00000000000000000000	4.00000000000000000000	4.00000000000000000000	4.00000000000000000000	4.00000000000000000000	4.00000000000000000000	4.00000000000000000000	4.00000000000000000000	4.00000000000000000000	4.00000000000000000000	4.00000000000000000000	4.00000000000000000000	4.00000000000000000000	4.00000000000000000000	4.00000000000000000000
28.00000000000000000000	0.00000000000000000000	4158.46142578125000000000	4147.17919921875000000000	4169.74365234375000000000	4156.92285156250000000000	4151.79492187500000000000	4167.17919921875000000000	4164.10253906250000000000	4191.28173828125000000000	4194.87158203125000000000	4141.53857421875000000000	4201.53857421875000000000	4200.00000000000000000000	4158.46142578125000000000	4170.76904296875000000000	0.00000000000000000000	10245.00000000000000000000	10229.00000000000000000000	0.00000000000000000000	0.00000000000000000000	0.00000000000000000000	3220.00000000000000000000	368.00000000000000000000	4.00000000000000000000	4.00000000000000000000	4.00000000000000000000	4.00000000000000000000	4.00000000000000000000	4.00000000000000000000	4.00000000000000000000	4.00000000000000000000	4.00000000000000000000	4.00000000000000000000	4.00000000000000000000	4.00000000000000000000	4.00000000000000000000	4.00000000000000000000	4.00000000000000000000	4.00000000000000000000
29.00000000000000000000	0.00000000000000000000	4161.02539062500000000000	4143.07666015625000000000	4178.97412109375000000000	4154.87158203125000000000	4141.53857421875000000000	4157.43603515625000000000	4154.35888671875000000000	4167.17919921875000000000	4172.82031250000000000000	4123.58984375000000000000	4185.64111328125000000000	4186.15380859375000000000	4143.58984375000000000000	4162.05126953125000000000	0.00000000000000000000	10244.00000000000000000000	10229.00000000000000000000	0.00000000000000000000	0.00000000000000000000	0.00000000000000000000	3220.00000000000000000000	377.00000000000000000000	4.00000000000000000000	4.00000000000000000000	4.00000000000000000000	4.00000000000000000000	4.00000000000000000000	4.00000000000000000000	4.00000000000000000000	4.00000000000000000000	4.00000000000000000000	4.00000000000000000000	4.00000000000000000000	4.00000000000000000000	4.00000000000000000000	4.00000000000000000000	4.00000000000000000000	4.00000000000000000000
30.00000000000000000000	0.00000000000000000000	4193.84619140625000000000	4212.30761718750000000000	4168.20507812500000000000	4187.17919921875000000000	4206.15380859375000000000	4212.30761718750000000000	4196.92285156250000000000	4178.97412109375000000000	4188.20507812500000000000	4153.33300781250000000000	4215.89746093750000000000	4207.17919921875000000000	4185.12792968750000000000	4188.20507812500000000000	0.00000000000000000000	10244.00000000000000000000	10229.00000000000000000000	0.00000000000000000000	0.00000000000000000000	0.00000000000000000000	3220.00000000000000000000	385.00000000000000000000	4.00000000000000000000	4.00000000000000000000	4.00000000000000000000	4.00000000000000000000	4.00000000000000000000	4.00000000000000000000	4.00000000000000000000	4.00000000000000000000	4.00000000000000000000	4.00000000000000000000	4.00000000000000000000	4.00000000000000000000	4.00000000000000000000	4.00000000000000000000	4.00000000000000000000	4.00000000000000000000
31.00000000000000000000	0.00000000000000000000	4180.51269531250000000000	4183.58984375000000000000	4176.41015625000000000000	4167.17919921875000000000	4176.92285156250000000000	4181.02539062500000000000	4175.89746093750000000000	4133.84619140625000000000	4141.53857421875000000000	4118.46142578125000000000	4173.33300781250000000000	4173.84619140625000000000	4152.82031250000000000000	4158.46142578125000000000	0.00000000000000000000	10247.00000000000000000000	10228.00000000000000000000	0.00000000000000000000	0.00000000000000000000	0.00000000000000000000	3220.00000000000000000000	393.00000000000000000000	4.00000000000000000000	4.00000000000000000000	4.00000000000000000000	4.00000000000000000000	4.00000000000000000000	4.00000000000000000000	4.00000000000000000000	4.00000000000000000000	4.00000000000000000000	4.00000000000000000000	4.00000000000000000000	4.00000000000000000000	4.00000000000000000000	4.00000000000000000000	4.00000000000000000000	4.00000000000000000000
[truncated: 236 more rows]
