# Supplementary material for: Discriminating three motor imagery states of the same joint for brain-computer interface
Source: PeerJ. 2021 Aug 24;9:e12027. doi: 10.7717/peerj.12027 (PMC8395581; doi:10.7717/peerj.12027)
Supplement: Supplemental Information 1 [file peerj-09-12027-s001.zip › dataset/A/01-05-04.11.17.18.54.23.csv]

title:05	recorded:04.11.17 18.54.23	sampling:128	subject:01	labels:COUNTER INTERPOLATED AF3 F7 F3 FC5 T7 P7 O1 O2 P8 T8 FC6 F4 F8 AF4 RAW_CQ GYROX GYROY MARKER MARKER_HARDWARE SYNC TIME_STAMP_s TIME_STAMP_ms CQ_AF3 CQ_F7 CQ_F3 CQ_FC5 CQ_T7 CQ_P7 CQ_O1 CQ_O2 CQ_P8 CQ_T8 CQ_FC6 CQ_F4 CQ_F8 CQ_AF4 CQ_CMS CQ_DRL	chan:40	units:emotiv
109.00000000000000000000	0.00000000000000000000	4159.48730468750000000000	4127.17919921875000000000	4184.10253906250000000000	4176.41015625000000000000	4174.35888671875000000000	4170.25634765625000000000	4163.58984375000000000000	4209.74365234375000000000	4206.15380859375000000000	4211.79492187500000000000	4213.33300781250000000000	4255.38427734375000000000	4149.23046875000000000000	4163.58984375000000000000	3126.00000000000000000000	10244.00000000000000000000	10224.00000000000000000000	0.00000000000000000000	0.00000000000000000000	0.00000000000000000000	2265.00000000000000000000	829.00000000000000000000	0.00000000000000000000	0.00000000000000000000	0.00000000000000000000	0.00000000000000000000	0.00000000000000000000	0.00000000000000000000	0.00000000000000000000	0.00000000000000000000	0.00000000000000000000	0.00000000000000000000	0.00000000000000000000	0.00000000000000000000	0.00000000000000000000	0.00000000000000000000	0.00000000000000000000	0.00000000000000000000
110.00000000000000000000	0.00000000000000000000	4181.53857421875000000000	4158.46142578125000000000	4176.92285156250000000000	4189.74365234375000000000	4208.71777343750000000000	4206.66650390625000000000	4195.89746093750000000000	4207.17919921875000000000	4210.25634765625000000000	4226.15380859375000000000	4222.56396484375000000000	4254.35888671875000000000	4168.71777343750000000000	4176.41015625000000000000	3567.00000000000000000000	10244.00000000000000000000	10224.00000000000000000000	0.00000000000000000000	0.00000000000000000000	0.00000000000000000000	2265.00000000000000000000	837.00000000000000000000	0.00000000000000000000	0.00000000000000000000	0.00000000000000000000	0.00000000000000000000	0.00000000000000000000	0.00000000000000000000	0.00000000000000000000	0.00000000000000000000	0.00000000000000000000	0.00000000000000000000	0.00000000000000000000	0.00000000000000000000	0.00000000000000000000	0.00000000000000000000	0.00000000000000000000	0.00000000000000000000
111.00000000000000000000	0.00000000000000000000	4177.43603515625000000000	4154.87158203125000000000	4167.69238281250000000000	4178.46142578125000000000	4213.84619140625000000000	4206.15380859375000000000	4194.35888671875000000000	4180.00000000000000000000	4196.41015625000000000000	4218.46142578125000000000	4195.38427734375000000000	4227.69238281250000000000	4145.12792968750000000000	4154.87158203125000000000	3126.00000000000000000000	10245.00000000000000000000	10224.00000000000000000000	0.00000000000000000000	0.00000000000000000000	0.00000000000000000000	2265.00000000000000000000	845.00000000000000000000	0.00000000000000000000	0.00000000000000000000	0.00000000000000000000	0.00000000000000000000	0.00000000000000000000	0.00000000000000000000	0.00000000000000000000	0.00000000000000000000	0.00000000000000000000	0.00000000000000000000	0.00000000000000000000	0.00000000000000000000	0.00000000000000000000	0.00000000000000000000	0.00000000000000000000	0.00000000000000000000
112.00000000000000000000	0.00000000000000000000	4148.71777343750000000000	4122.05126953125000000000	4171.28173828125000000000	4160.00000000000000000000	4177.43603515625000000000	4173.84619140625000000000	4165.64111328125000000000	4152.30761718750000000000	4168.71777343750000000000	4193.33300781250000000000	4173.33300781250000000000	4208.71777343750000000000	4122.56396484375000000000	4136.92285156250000000000	3455.00000000000000000000	10245.00000000000000000000	10224.00000000000000000000	0.00000000000000000000	0.00000000000000000000	0.00000000000000000000	2265.00000000000000000000	854.00000000000000000000	0.00000000000000000000	0.00000000000000000000	0.00000000000000000000	0.00000000000000000000	0.00000000000000000000	0.00000000000000000000	0.00000000000000000000	0.00000000000000000000	0.00000000000000000000	0.00000000000000000000	0.00000000000000000000	0.00000000000000000000	0.00000000000000000000	0.00000000000000000000	0.00000000000000000000	0.00000000000000000000
113.00000000000000000000	0.00000000000000000000	4169.23046875000000000000	4148.20507812500000000000	4164.61523437500000000000	4189.74365234375000000000	4187.69238281250000000000	4182.05126953125000000000	4173.84619140625000000000	4188.71777343750000000000	4193.33300781250000000000	4214.35888671875000000000	4231.28173828125000000000	4249.23046875000000000000	4174.87158203125000000000	4175.38427734375000000000	3126.00000000000000000000	10246.00000000000000000000	10223.00000000000000000000	0.00000000000000000000	0.00000000000000000000	0.00000000000000000000	2265.00000000000000000000	862.00000000000000000000	0.00000000000000000000	0.00000000000000000000	0.00000000000000000000	0.00000000000000000000	0.00000000000000000000	0.00000000000000000000	0.00000000000000000000	0.00000000000000000000	0.00000000000000000000	0.00000000000000000000	0.00000000000000000000	0.00000000000000000000	0.00000000000000000000	0.00000000000000000000	0.00000000000000000000	0.00000000000000000000
114.00000000000000000000	0.00000000000000000000	4144.61523437500000000000	4112.30761718750000000000	4168.71777343750000000000	4170.25634765625000000000	4153.33300781250000000000	4141.53857421875000000000	4137.43603515625000000000	4165.64111328125000000000	4158.46142578125000000000	4181.02539062500000000000	4205.64111328125000000000	4218.97412109375000000000	4143.58984375000000000000	4147.17919921875000000000	3567.00000000000000000000	10246.00000000000000000000	10223.00000000000000000000	0.00000000000000000000	0.00000000000000000000	0.00000000000000000000	2265.00000000000000000000	870.00000000000000000000	0.00000000000000000000	0.00000000000000000000	0.00000000000000000000	0.00000000000000000000	0.00000000000000000000	0.00000000000000000000	0.00000000000000000000	0.00000000000000000000	0.00000000000000000000	0.00000000000000000000	0.00000000000000000000	0.00000000000000000000	0.00000000000000000000	0.00000000000000000000	0.00000000000000000000	0.00000000000000000000
115.00000000000000000000	0.00000000000000000000	4148.20507812500000000000	4127.17919921875000000000	4170.25634765625000000000	4172.82031250000000000000	4182.56396484375000000000	4170.76904296875000000000	4165.12792968750000000000	4188.71777343750000000000	4191.28173828125000000000	4204.10253906250000000000	4212.30761718750000000000	4224.10253906250000000000	4148.20507812500000000000	4156.92285156250000000000	3126.00000000000000000000	10247.00000000000000000000	10224.00000000000000000000	0.00000000000000000000	0.00000000000000000000	0.00000000000000000000	2265.00000000000000000000	879.00000000000000000000	0.00000000000000000000	0.00000000000000000000	0.00000000000000000000	0.00000000000000000000	0.00000000000000000000	0.00000000000000000000	0.00000000000000000000	0.00000000000000000000	0.00000000000000000000	0.00000000000000000000	0.00000000000000000000	0.00000000000000000000	0.00000000000000000000	0.00000000000000000000	0.00000000000000000000	0.00000000000000000000
116.00000000000000000000	0.00000000000000000000	4152.82031250000000000000	4135.89746093750000000000	4173.84619140625000000000	4169.74365234375000000000	4192.82031250000000000000	4187.17919921875000000000	4178.46142578125000000000	4206.15380859375000000000	4223.58984375000000000000	4230.76904296875000000000	4217.94873046875000000000	4236.92285156250000000000	4146.66650390625000000000	4163.58984375000000000000	3455.00000000000000000000	10247.00000000000000000000	10224.00000000000000000000	0.00000000000000000000	0.00000000000000000000	0.00000000000000000000	2265.00000000000000000000	887.00000000000000000000	0.00000000000000000000	0.00000000000000000000	0.00000000000000000000	0.00000000000000000000	0.00000000000000000000	0.00000000000000000000	0.00000000000000000000	0.00000000000000000000	0.00000000000000000000	0.00000000000000000000	0.00000000000000000000	0.00000000000000000000	0.00000000000000000000	0.00000000000000000000	0.00000000000000000000	0.00000000000000000000
117.00000000000000000000	0.00000000000000000000	4147.69238281250000000000	4114.87158203125000000000	4178.46142578125000000000	4154.35888671875000000000	4166.66650390625000000000	4163.07666015625000000000	4156.92285156250000000000	4180.00000000000000000000	4194.35888671875000000000	4204.61523437500000000000	4191.28173828125000000000	4216.41015625000000000000	4120.51269531250000000000	4138.97412109375000000000	3126.00000000000000000000	10248.00000000000000000000	10226.00000000000000000000	0.00000000000000000000	0.00000000000000000000	0.00000000000000000000	2265.00000000000000000000	896.00000000000000000000	0.00000000000000000000	0.00000000000000000000	0.00000000000000000000	0.00000000000000000000	0.00000000000000000000	0.00000000000000000000	0.00000000000000000000	0.00000000000000000000	0.00000000000000000000	0.00000000000000000000	0.00000000000000000000	0.00000000000000000000	0.00000000000000000000	0.00000000000000000000	0.00000000000000000000	0.00000000000000000000
118.00000000000000000000	0.00000000000000000000	4181.53857421875000000000	4159.48730468750000000000	4168.20507812500000000000	4189.23046875000000000000	4206.15380859375000000000	4196.92285156250000000000	4187.17919921875000000000	4198.46142578125000000000	4207.69238281250000000000	4217.94873046875000000000	4228.71777343750000000000	4235.89746093750000000000	4166.15380859375000000000	4171.28173828125000000000	3567.00000000000000000000	10248.00000000000000000000	10226.00000000000000000000	0.00000000000000000000	0.00000000000000000000	0.00000000000000000000	2265.00000000000000000000	904.00000000000000000000	0.00000000000000000000	0.00000000000000000000	0.00000000000000000000	0.00000000000000000000	0.00000000000000000000	0.00000000000000000000	0.00000000000000000000	0.00000000000000000000	0.00000000000000000000	0.00000000000000000000	0.00000000000000000000	0.00000000000000000000	0.00000000000000000000	0.00000000000000000000	0.00000000000000000000	0.00000000000000000000
119.00000000000000000000	0.00000000000000000000	4167.17919921875000000000	4150.25634765625000000000	4176.41015625000000000000	4183.07666015625000000000	4192.82031250000000000000	4184.61523437500000000000	4174.35888671875000000000	4178.46142578125000000000	4181.53857421875000000000	4196.92285156250000000000	4223.07666015625000000000	4220.51269531250000000000	4156.41015625000000000000	4169.74365234375000000000	3126.00000000000000000000	10247.00000000000000000000	10227.00000000000000000000	0.00000000000000000000	0.00000000000000000000	0.00000000000000000000	2265.00000000000000000000	912.00000000000000000000	0.00000000000000000000	0.00000000000000000000	0.00000000000000000000	0.00000000000000000000	0.00000000000000000000	0.00000000000000000000	0.00000000000000000000	0.00000000000000000000	0.00000000000000000000	0.00000000000000000000	0.00000000000000000000	0.00000000000000000000	0.00000000000000000000	0.00000000000000000000	0.00000000000000000000	0.00000000000000000000
120.00000000000000000000	0.00000000000000000000	4171.79492187500000000000	4148.71777343750000000000	4176.92285156250000000000	4183.07666015625000000000	4196.92285156250000000000	4190.76904296875000000000	4185.64111328125000000000	4200.00000000000000000000	4200.00000000000000000000	4211.79492187500000000000	4244.61523437500000000000	4238.46142578125000000000	4166.66650390625000000000	4180.00000000000000000000	3455.00000000000000000000	10247.00000000000000000000	10227.00000000000000000000	0.00000000000000000000	0.00000000000000000000	0.00000000000000000000	2265.00000000000000000000	921.00000000000000000000	0.00000000000000000000	0.00000000000000000000	0.00000000000000000000	0.00000000000000000000	0.00000000000000000000	0.00000000000000000000	0.00000000000000000000	0.00000000000000000000	0.00000000000000000000	0.00000000000000000000	0.00000000000000000000	0.00000000000000000000	0.00000000000000000000	0.00000000000000000000	0.00000000000000000000	0.00000000000000000000
121.00000000000000000000	0.00000000000000000000	4155.38427734375000000000	4120.00000000000000000000	4169.23046875000000000000	4171.28173828125000000000	4170.25634765625000000000	4168.20507812500000000000	4173.84619140625000000000	4207.69238281250000000000	4206.15380859375000000000	4215.89746093750000000000	4237.43603515625000000000	4234.87158203125000000000	4152.82031250000000000000	4166.15380859375000000000	3126.00000000000000000000	10247.00000000000000000000	10228.00000000000000000000	0.00000000000000000000	0.00000000000000000000	0.00000000000000000000	2265.00000000000000000000	929.00000000000000000000	0.00000000000000000000	0.00000000000000000000	0.00000000000000000000	0.00000000000000000000	0.00000000000000000000	0.00000000000000000000	0.00000000000000000000	0.00000000000000000000	0.00000000000000000000	0.00000000000000000000	0.00000000000000000000	0.00000000000000000000	0.00000000000000000000	0.00000000000000000000	0.00000000000000000000	0.00000000000000000000
122.00000000000000000000	0.00000000000000000000	4120.00000000000000000000	4087.69213867187500000000	4175.89746093750000000000	4147.69238281250000000000	4134.87158203125000000000	4142.56396484375000000000	4147.69238281250000000000	4177.43603515625000000000	4166.66650390625000000000	4183.58984375000000000000	4191.28173828125000000000	4193.84619140625000000000	4107.17919921875000000000	4132.30761718750000000000	3567.00000000000000000000	10247.00000000000000000000	10228.00000000000000000000	0.00000000000000000000	0.00000000000000000000	0.00000000000000000000	2265.00000000000000000000	938.00000000000000000000	0.00000000000000000000	0.00000000000000000000	0.00000000000000000000	0.00000000000000000000	0.00000000000000000000	0.00000000000000000000	0.00000000000000000000	0.00000000000000000000	0.00000000000000000000	0.00000000000000000000	0.00000000000000000000	0.00000000000000000000	0.00000000000000000000	0.00000000000000000000	0.00000000000000000000	0.00000000000000000000
123.00000000000000000000	0.00000000000000000000	4161.53857421875000000000	4153.33300781250000000000	4174.35888671875000000000	4182.05126953125000000000	4202.05126953125000000000	4209.23046875000000000000	4197.94873046875000000000	4209.74365234375000000000	4200.51269531250000000000	4220.51269531250000000000	4226.66650390625000000000	4219.48730468750000000000	4149.23046875000000000000	4167.69238281250000000000	3126.00000000000000000000	10246.00000000000000000000	10229.00000000000000000000	0.00000000000000000000	0.00000000000000000000	0.00000000000000000000	2265.00000000000000000000	946.00000000000000000000	0.00000000000000000000	0.00000000000000000000	0.00000000000000000000	0.00000000000000000000	0.00000000000000000000	0.00000000000000000000	0.00000000000000000000	0.00000000000000000000	0.00000000000000000000	0.00000000000000000000	0.00000000000000000000	0.00000000000000000000	0.00000000000000000000	0.00000000000000000000	0.00000000000000000000	0.00000000000000000000
124.00000000000000000000	0.00000000000000000000	4163.07666015625000000000	4143.58984375000000000000	4178.46142578125000000000	4173.84619140625000000000	4188.71777343750000000000	4194.35888671875000000000	4185.12792968750000000000	4182.05126953125000000000	4184.61523437500000000000	4207.69238281250000000000	4203.07666015625000000000	4197.94873046875000000000	4133.84619140625000000000	4151.79492187500000000000	3455.00000000000000000000	10246.00000000000000000000	10229.00000000000000000000	0.00000000000000000000	0.00000000000000000000	0.00000000000000000000	2265.00000000000000000000	954.00000000000000000000	0.00000000000000000000	0.00000000000000000000	0.00000000000000000000	0.00000000000000000000	0.00000000000000000000	0.00000000000000000000	0.00000000000000000000	0.00000000000000000000	0.00000000000000000000	0.00000000000000000000	0.00000000000000000000	0.00000000000000000000	0.00000000000000000000	0.00000000000000000000	0.00000000000000000000	0.00000000000000000000
125.00000000000000000000	0.00000000000000000000	4167.17919921875000000000	4136.41015625000000000000	4173.33300781250000000000	4180.51269531250000000000	4178.46142578125000000000	4184.61523437500000000000	4181.02539062500000000000	4181.02539062500000000000	4190.25634765625000000000	4204.61523437500000000000	4211.28173828125000000000	4202.05126953125000000000	4148.71777343750000000000	4158.97412109375000000000	3126.00000000000000000000	10245.00000000000000000000	10229.00000000000000000000	0.00000000000000000000	0.00000000000000000000	0.00000000000000000000	2265.00000000000000000000	963.00000000000000000000	0.00000000000000000000	0.00000000000000000000	0.00000000000000000000	0.00000000000000000000	0.00000000000000000000	0.00000000000000000000	0.00000000000000000000	0.00000000000000000000	0.00000000000000000000	0.00000000000000000000	0.00000000000000000000	0.00000000000000000000	0.00000000000000000000	0.00000000000000000000	0.00000000000000000000	0.00000000000000000000
126.00000000000000000000	0.00000000000000000000	4177.43603515625000000000	4142.05126953125000000000	4165.64111328125000000000	4198.46142578125000000000	4186.66650390625000000000	4187.17919921875000000000	4178.46142578125000000000	4203.07666015625000000000	4208.71777343750000000000	4213.33300781250000000000	4247.17919921875000000000	4229.74365234375000000000	4181.02539062500000000000	4188.71777343750000000000	3567.00000000000000000000	10245.00000000000000000000	10229.00000000000000000000	0.00000000000000000000	0.00000000000000000000	0.00000000000000000000	2265.00000000000000000000	971.00000000000000000000	0.00000000000000000000	0.00000000000000000000	0.00000000000000000000	0.00000000000000000000	0.00000000000000000000	0.00000000000000000000	0.00000000000000000000	0.00000000000000000000	0.00000000000000000000	0.00000000000000000000	0.00000000000000000000	0.00000000000000000000	0.00000000000000000000	0.00000000000000000000	0.00000000000000000000	0.00000000000000000000
127.00000000000000000000	0.00000000000000000000	4161.02539062500000000000	4112.82031250000000000000	4177.43603515625000000000	4175.38427734375000000000	4155.38427734375000000000	4153.33300781250000000000	4149.23046875000000000000	4182.56396484375000000000	4181.02539062500000000000	4185.64111328125000000000	4222.56396484375000000000	4211.79492187500000000000	4149.23046875000000000000	4167.17919921875000000000	51.00000000000000000000	10245.00000000000000000000	10228.00000000000000000000	0.00000000000000000000	0.00000000000000000000	0.00000000000000000000	2265.00000000000000000000	979.00000000000000000000	0.00000000000000000000	0.00000000000000000000	0.00000000000000000000	0.00000000000000000000	0.00000000000000000000	0.00000000000000000000	0.00000000000000000000	0.00000000000000000000	0.00000000000000000000	0.00000000000000000000	0.00000000000000000000	0.00000000000000000000	0.00000000000000000000	0.00000000000000000000	0.00000000000000000000	0.00000000000000000000
0.00000000000000000000	0.00000000000000000000	4179.48730468750000000000	4146.66650390625000000000	4175.89746093750000000000	4184.61523437500000000000	4190.76904296875000000000	4192.30761718750000000000	4196.92285156250000000000	4221.53857421875000000000	4224.61523437500000000000	4229.74365234375000000000	4248.20507812500000000000	4237.43603515625000000000	4168.71777343750000000000	4181.53857421875000000000	1212.00000000000000000000	10245.00000000000000000000	10228.00000000000000000000	0.00000000000000000000	0.00000000000000000000	0.00000000000000000000	2265.00000000000000000000	988.00000000000000000000	4.00000000000000000000	0.00000000000000000000	0.00000000000000000000	0.00000000000000000000	0.00000000000000000000	0.00000000000000000000	0.00000000000000000000	0.00000000000000000000	0.00000000000000000000	0.00000000000000000000	0.00000000000000000000	0.00000000000000000000	0.00000000000000000000	0.00000000000000000000	0.00000000000000000000	0.00000000000000000000
1.00000000000000000000	0.00000000000000000000	4149.74365234375000000000	4122.56396484375000000000	4175.38427734375000000000	4162.05126953125000000000	4173.33300781250000000000	4186.15380859375000000000	4196.41015625000000000000	4204.61523437500000000000	4215.89746093750000000000	4228.71777343750000000000	4220.51269531250000000000	4215.38427734375000000000	4135.38427734375000000000	4156.92285156250000000000	2735.00000000000000000000	10242.00000000000000000000	10228.00000000000000000000	0.00000000000000000000	0.00000000000000000000	0.00000000000000000000	2265.00000000000000000000	996.00000000000000000000	4.00000000000000000000	4.00000000000000000000	0.00000000000000000000	0.00000000000000000000	0.00000000000000000000	0.00000000000000000000	0.00000000000000000000	0.00000000000000000000	0.00000000000000000000	0.00000000000000000000	0.00000000000000000000	0.00000000000000000000	0.00000000000000000000	0.00000000000000000000	0.00000000000000000000	0.00000000000000000000
2.00000000000000000000	0.00000000000000000000	4146.15380859375000000000	4123.07666015625000000000	4170.25634765625000000000	4157.43603515625000000000	4171.79492187500000000000	4183.07666015625000000000	4188.71777343750000000000	4188.20507812500000000000	4196.92285156250000000000	4209.74365234375000000000	4206.15380859375000000000	4196.41015625000000000000	4125.64111328125000000000	4141.53857421875000000000	3122.00000000000000000000	10242.00000000000000000000	10228.00000000000000000000	0.00000000000000000000	0.00000000000000000000	0.00000000000000000000	2266.00000000000000000000	5.00000000000000000000	4.00000000000000000000	4.00000000000000000000	4.00000000000000000000	0.00000000000000000000	0.00000000000000000000	0.00000000000000000000	0.00000000000000000000	0.00000000000000000000	0.00000000000000000000	0.00000000000000000000	0.00000000000000000000	0.00000000000000000000	0.00000000000000000000	0.00000000000000000000	4.00000000000000000000	0.00000000000000000000
2.00000000000000000000	0.00000000000000000000	4146.15380859375000000000	4123.07666015625000000000	4170.25634765625000000000	4157.43603515625000000000	4171.79492187500000000000	4183.07666015625000000000	4188.71777343750000000000	4188.20507812500000000000	4196.92285156250000000000	4209.74365234375000000000	4206.15380859375000000000	4196.41015625000000000000	4125.64111328125000000000	4141.53857421875000000000	3122.00000000000000000000	10242.00000000000000000000	10228.00000000000000000000	0.00000000000000000000	0.00000000000000000000	0.00000000000000000000	2266.00000000000000000000	13.00000000000000000000	4.00000000000000000000	4.00000000000000000000	4.00000000000000000000	0.00000000000000000000	0.00000000000000000000	0.00000000000000000000	0.00000000000000000000	0.00000000000000000000	0.00000000000000000000	0.00000000000000000000	0.00000000000000000000	0.00000000000000000000	0.00000000000000000000	0.00000000000000000000	4.00000000000000000000	0.00000000000000000000
3.00000000000000000000	0.00000000000000000000	4171.79492187500000000000	4152.30761718750000000000	4162.56396484375000000000	4177.43603515625000000000	4193.84619140625000000000	4195.38427734375000000000	4193.33300781250000000000	4198.97412109375000000000	4194.35888671875000000000	4209.23046875000000000000	4221.02539062500000000000	4203.58984375000000000000	4152.82031250000000000000	4155.38427734375000000000	3602.00000000000000000000	10244.00000000000000000000	10228.00000000000000000000	0.00000000000000000000	0.00000000000000000000	0.00000000000000000000	2266.00000000000000000000	21.00000000000000000000	4.00000000000000000000	4.00000000000000000000	4.00000000000000000000	4.00000000000000000000	0.00000000000000000000	0.00000000000000000000	0.00000000000000000000	0.00000000000000000000	0.00000000000000000000	0.00000000000000000000	0.00000000000000000000	0.00000000000000000000	0.00000000000000000000	0.00000000000000000000	4.00000000000000000000	4.00000000000000000000
4.00000000000000000000	0.00000000000000000000	4157.43603515625000000000	4127.69238281250000000000	4173.84619140625000000000	4169.74365234375000000000	4171.79492187500000000000	4178.97412109375000000000	4172.82031250000000000000	4168.71777343750000000000	4157.43603515625000000000	4182.05126953125000000000	4196.92285156250000000000	4181.53857421875000000000	4132.30761718750000000000	4146.66650390625000000000	3602.00000000000000000000	10244.00000000000000000000	10228.00000000000000000000	0.00000000000000000000	0.00000000000000000000	0.00000000000000000000	2266.00000000000000000000	30.00000000000000000000	4.00000000000000000000	4.00000000000000000000	4.00000000000000000000	4.00000000000000000000	4.00000000000000000000	0.00000000000000000000	0.00000000000000000000	0.00000000000000000000	0.00000000000000000000	0.00000000000000000000	0.00000000000000000000	0.00000000000000000000	0.00000000000000000000	0.00000000000000000000	4.00000000000000000000	4.00000000000000000000
5.00000000000000000000	0.00000000000000000000	4174.87158203125000000000	4154.87158203125000000000	4171.28173828125000000000	4194.35888671875000000000	4199.48730468750000000000	4213.33300781250000000000	4200.00000000000000000000	4204.61523437500000000000	4201.02539062500000000000	4212.30761718750000000000	4242.56396484375000000000	4215.89746093750000000000	4164.61523437500000000000	4175.89746093750000000000	3217.00000000000000000000	10244.00000000000000000000	10227.00000000000000000000	0.00000000000000000000	0.00000000000000000000	0.00000000000000000000	2266.00000000000000000000	38.00000000000000000000	4.00000000000000000000	4.00000000000000000000	4.00000000000000000000	4.00000000000000000000	4.00000000000000000000	4.00000000000000000000	0.00000000000000000000	0.00000000000000000000	0.00000000000000000000	0.00000000000000000000	0.00000000000000000000	0.00000000000000000000	0.00000000000000000000	0.00000000000000000000	4.00000000000000000000	4.00000000000000000000
6.00000000000000000000	0.00000000000000000000	4154.87158203125000000000	4131.79492187500000000000	4175.38427734375000000000	4180.00000000000000000000	4167.69238281250000000000	4179.48730468750000000000	4171.79492187500000000000	4208.20507812500000000000	4203.58984375000000000000	4206.15380859375000000000	4240.00000000000000000000	4214.35888671875000000000	4148.71777343750000000000	4160.00000000000000000000	3123.00000000000000000000	10244.00000000000000000000	10227.00000000000000000000	0.00000000000000000000	0.00000000000000000000	0.00000000000000000000	2266.00000000000000000000	46.00000000000000000000	4.00000000000000000000	4.00000000000000000000	4.00000000000000000000	4.00000000000000000000	4.00000000000000000000	4.00000000000000000000	4.00000000000000000000	0.00000000000000000000	0.00000000000000000000	0.00000000000000000000	0.00000000000000000000	0.00000000000000000000	0.00000000000000000000	0.00000000000000000000	4.00000000000000000000	4.00000000000000000000
7.00000000000000000000	0.00000000000000000000	4153.84619140625000000000	4128.71777343750000000000	4178.46142578125000000000	4175.38427734375000000000	4165.64111328125000000000	4172.30761718750000000000	4175.38427734375000000000	4203.07666015625000000000	4200.00000000000000000000	4210.25634765625000000000	4234.87158203125000000000	4209.23046875000000000000	4147.69238281250000000000	4160.51269531250000000000	3178.00000000000000000000	10244.00000000000000000000	10226.00000000000000000000	0.00000000000000000000	0.00000000000000000000	0.00000000000000000000	2266.00000000000000000000	55.00000000000000000000	4.00000000000000000000	4.00000000000000000000	4.00000000000000000000	4.00000000000000000000	4.00000000000000000000	4.00000000000000000000	4.00000000000000000000	4.00000000000000000000	0.00000000000000000000	0.00000000000000000000	0.00000000000000000000	0.00000000000000000000	0.00000000000000000000	0.00000000000000000000	4.00000000000000000000	4.00000000000000000000
8.00000000000000000000	0.00000000000000000000	4170.76904296875000000000	4157.43603515625000000000	4167.17919921875000000000	4187.69238281250000000000	4202.05126953125000000000	4210.25634765625000000000	4209.23046875000000000000	4209.23046875000000000000	4218.97412109375000000000	4236.41015625000000000000	4243.07666015625000000000	4213.84619140625000000000	4164.61523437500000000000	4166.15380859375000000000	3281.00000000000000000000	10244.00000000000000000000	10226.00000000000000000000	0.00000000000000000000	0.00000000000000000000	0.00000000000000000000	2266.00000000000000000000	63.00000000000000000000	4.00000000000000000000	4.00000000000000000000	4.00000000000000000000	4.00000000000000000000	4.00000000000000000000	4.00000000000000000000	4.00000000000000000000	4.00000000000000000000	4.00000000000000000000	0.00000000000000000000	0.00000000000000000000	0.00000000000000000000	0.00000000000000000000	0.00000000000000000000	4.00000000000000000000	4.00000000000000000000
9.00000000000000000000	0.00000000000000000000	4139.48730468750000000000	4129.23046875000000000000	4172.82031250000000000000	4158.46142578125000000000	4163.07666015625000000000	4180.00000000000000000000	4174.87158203125000000000	4172.30761718750000000000	4176.92285156250000000000	4200.51269531250000000000	4195.38427734375000000000	4174.35888671875000000000	4121.53857421875000000000	4120.00000000000000000000	2779.00000000000000000000	10245.00000000000000000000	10228.00000000000000000000	0.00000000000000000000	0.00000000000000000000	0.00000000000000000000	2266.00000000000000000000	71.00000000000000000000	4.00000000000000000000	4.00000000000000000000	4.00000000000000000000	4.00000000000000000000	4.00000000000000000000	4.00000000000000000000	4.00000000000000000000	4.00000000000000000000	4.00000000000000000000	4.00000000000000000000	0.00000000000000000000	0.00000000000000000000	0.00000000000000000000	0.00000000000000000000	4.00000000000000000000	4.00000000000000000000
10.00000000000000000000	0.00000000000000000000	4169.23046875000000000000	4169.74365234375000000000	4170.76904296875000000000	4191.79492187500000000000	4186.66650390625000000000	4193.84619140625000000000	4195.89746093750000000000	4208.71777343750000000000	4200.00000000000000000000	4218.46142578125000000000	4250.25634765625000000000	4212.82031250000000000000	4181.53857421875000000000	4174.87158203125000000000	3636.00000000000000000000	10245.00000000000000000000	10228.00000000000000000000	0.00000000000000000000	0.00000000000000000000	0.00000000000000000000	2266.00000000000000000000	80.00000000000000000000	4.00000000000000000000	4.00000000000000000000	4.00000000000000000000	4.00000000000000000000	4.00000000000000000000	4.00000000000000000000	4.00000000000000000000	4.00000000000000000000	4.00000000000000000000	4.00000000000000000000	4.00000000000000000000	0.00000000000000000000	0.00000000000000000000	0.00000000000000000000	4.00000000000000000000	4.00000000000000000000
11.00000000000000000000	0.00000000000000000000	4171.79492187500000000000	4156.92285156250000000000	4169.23046875000000000000	4200.51269531250000000000	4174.87158203125000000000	4171.28173828125000000000	4181.02539062500000000000	4203.07666015625000000000	4193.84619140625000000000	4210.76904296875000000000	4266.15380859375000000000	4220.51269531250000000000	4200.51269531250000000000	4201.53857421875000000000	3193.00000000000000000000	10247.00000000000000000000	10225.00000000000000000000	0.00000000000000000000	0.00000000000000000000	0.00000000000000000000	2266.00000000000000000000	87.00000000000000000000	4.00000000000000000000	4.00000000000000000000	4.00000000000000000000	4.00000000000000000000	4.00000000000000000000	4.00000000000000000000	4.00000000000000000000	4.00000000000000000000	4.00000000000000000000	4.00000000000000000000	4.00000000000000000000	4.00000000000000000000	0.00000000000000000000	0.00000000000000000000	4.00000000000000000000	4.00000000000000000000
12.00000000000000000000	0.00000000000000000000	4153.84619140625000000000	4131.28173828125000000000	4173.84619140625000000000	4183.58984375000000000000	4164.61523437500000000000	4167.69238281250000000000	4168.71777343750000000000	4192.30761718750000000000	4192.30761718750000000000	4203.58984375000000000000	4243.58984375000000000000	4205.12792968750000000000	4167.69238281250000000000	4174.87158203125000000000	3525.00000000000000000000	10247.00000000000000000000	10225.00000000000000000000	0.00000000000000000000	0.00000000000000000000	0.00000000000000000000	2266.00000000000000000000	95.00000000000000000000	4.00000000000000000000	4.00000000000000000000	4.00000000000000000000	4.00000000000000000000	4.00000000000000000000	4.00000000000000000000	4.00000000000000000000	4.00000000000000000000	4.00000000000000000000	4.00000000000000000000	4.00000000000000000000	4.00000000000000000000	4.00000000000000000000	0.00000000000000000000	4.00000000000000000000	4.00000000000000000000
13.00000000000000000000	0.00000000000000000000	4170.25634765625000000000	4154.35888671875000000000	4170.76904296875000000000	4196.41015625000000000000	4200.00000000000000000000	4211.28173828125000000000	4208.20507812500000000000	4238.97412109375000000000	4242.05126953125000000000	4247.17919921875000000000	4270.76904296875000000000	4231.28173828125000000000	4180.00000000000000000000	4187.69238281250000000000	3181.00000000000000000000	10250.00000000000000000000	10224.00000000000000000000	0.00000000000000000000	0.00000000000000000000	0.00000000000000000000	2266.00000000000000000000	102.00000000000000000000	4.00000000000000000000	4.00000000000000000000	4.00000000000000000000	4.00000000000000000000	4.00000000000000000000	4.00000000000000000000	4.00000000000000000000	4.00000000000000000000	4.00000000000000000000	4.00000000000000000000	4.00000000000000000000	4.00000000000000000000	4.00000000000000000000	4.00000000000000000000	4.00000000000000000000	4.00000000000000000000
14.00000000000000000000	0.00000000000000000000	4147.69238281250000000000	4114.35888671875000000000	4176.92285156250000000000	4170.76904296875000000000	4158.97412109375000000000	4175.89746093750000000000	4186.66650390625000000000	4210.25634765625000000000	4206.66650390625000000000	4219.48730468750000000000	4237.43603515625000000000	4208.20507812500000000000	4150.25634765625000000000	4165.64111328125000000000	3636.00000000000000000000	10250.00000000000000000000	10224.00000000000000000000	0.00000000000000000000	0.00000000000000000000	0.00000000000000000000	2266.00000000000000000000	109.00000000000000000000	4.00000000000000000000	4.00000000000000000000	4.00000000000000000000	4.00000000000000000000	4.00000000000000000000	4.00000000000000000000	4.00000000000000000000	4.00000000000000000000	4.00000000000000000000	4.00000000000000000000	4.00000000000000000000	4.00000000000000000000	4.00000000000000000000	4.00000000000000000000	4.00000000000000000000	4.00000000000000000000
15.00000000000000000000	0.00000000000000000000	4160.00000000000000000000	4133.84619140625000000000	4166.15380859375000000000	4180.51269531250000000000	4173.33300781250000000000	4182.56396484375000000000	4194.35888671875000000000	4197.94873046875000000000	4200.51269531250000000000	4213.33300781250000000000	4236.41015625000000000000	4208.20507812500000000000	4164.10253906250000000000	4169.74365234375000000000	3193.00000000000000000000	10249.00000000000000000000	10225.00000000000000000000	0.00000000000000000000	0.00000000000000000000	0.00000000000000000000	2266.00000000000000000000	117.00000000000000000000	4.00000000000000000000	4.00000000000000000000	4.00000000000000000000	4.00000000000000000000	4.00000000000000000000	4.00000000000000000000	4.00000000000000000000	4.00000000000000000000	4.00000000000000000000	4.00000000000000000000	4.00000000000000000000	4.00000000000000000000	4.00000000000000000000	4.00000000000000000000	4.00000000000000000000	4.00000000000000000000
16.00000000000000000000	0.00000000000000000000	4152.30761718750000000000	4135.38427734375000000000	4160.00000000000000000000	4175.89746093750000000000	4171.79492187500000000000	4174.87158203125000000000	4178.46142578125000000000	4167.17919921875000000000	4178.46142578125000000000	4196.92285156250000000000	4209.74365234375000000000	4178.97412109375000000000	4149.23046875000000000000	4148.71777343750000000000	0.00000000000000000000	10249.00000000000000000000	10225.00000000000000000000	0.00000000000000000000	0.00000000000000000000	0.00000000000000000000	2266.00000000000000000000	124.00000000000000000000	4.00000000000000000000	4.00000000000000000000	4.00000000000000000000	4.00000000000000000000	4.00000000000000000000	4.00000000000000000000	4.00000000000000000000	4.00000000000000000000	4.00000000000000000000	4.00000000000000000000	4.00000000000000000000	4.00000000000000000000	4.00000000000000000000	4.00000000000000000000	4.00000000000000000000	4.00000000000000000000
17.00000000000000000000	0.00000000000000000000	4141.02539062500000000000	4119.48730468750000000000	4171.79492187500000000000	4165.64111328125000000000	4156.41015625000000000000	4166.66650390625000000000	4164.61523437500000000000	4155.89746093750000000000	4169.23046875000000000000	4183.58984375000000000000	4204.61523437500000000000	4170.25634765625000000000	4146.15380859375000000000	4148.71777343750000000000	0.00000000000000000000	10248.00000000000000000000	10224.00000000000000000000	0.00000000000000000000	0.00000000000000000000	0.00000000000000000000	2266.00000000000000000000	131.00000000000000000000	4.00000000000000000000	4.00000000000000000000	4.00000000000000000000	4.00000000000000000000	4.00000000000000000000	4.00000000000000000000	4.00000000000000000000	4.00000000000000000000	4.00000000000000000000	4.00000000000000000000	4.00000000000000000000	4.00000000000000000000	4.00000000000000000000	4.00000000000000000000	4.00000000000000000000	4.00000000000000000000
18.00000000000000000000	0.00000000000000000000	4174.35888671875000000000	4149.74365234375000000000	4169.74365234375000000000	4198.97412109375000000000	4185.12792968750000000000	4197.94873046875000000000	4187.17919921875000000000	4211.28173828125000000000	4225.12792968750000000000	4224.10253906250000000000	4274.35888671875000000000	4230.76904296875000000000	4204.61523437500000000000	4206.15380859375000000000	0.00000000000000000000	10248.00000000000000000000	10224.00000000000000000000	0.00000000000000000000	0.00000000000000000000	0.00000000000000000000	2266.00000000000000000000	139.00000000000000000000	4.00000000000000000000	4.00000000000000000000	4.00000000000000000000	4.00000000000000000000	4.00000000000000000000	4.00000000000000000000	4.00000000000000000000	4.00000000000000000000	4.00000000000000000000	4.00000000000000000000	4.00000000000000000000	4.00000000000000000000	4.00000000000000000000	4.00000000000000000000	4.00000000000000000000	4.00000000000000000000
19.00000000000000000000	0.00000000000000000000	4157.94873046875000000000	4120.51269531250000000000	4174.35888671875000000000	4185.64111328125000000000	4150.76904296875000000000	4161.02539062500000000000	4156.92285156250000000000	4192.30761718750000000000	4195.38427734375000000000	4206.15380859375000000000	4256.92285156250000000000	4215.89746093750000000000	4175.89746093750000000000	4186.15380859375000000000	0.00000000000000000000	10244.00000000000000000000	10224.00000000000000000000	0.00000000000000000000	0.00000000000000000000	0.00000000000000000000	2266.00000000000000000000	146.00000000000000000000	4.00000000000000000000	4.00000000000000000000	4.00000000000000000000	4.00000000000000000000	4.00000000000000000000	4.00000000000000000000	4.00000000000000000000	4.00000000000000000000	4.00000000000000000000	4.00000000000000000000	4.00000000000000000000	4.00000000000000000000	4.00000000000000000000	4.00000000000000000000	4.00000000000000000000	4.00000000000000000000
20.00000000000000000000	0.00000000000000000000	4168.71777343750000000000	4147.17919921875000000000	4172.30761718750000000000	4193.84619140625000000000	4177.43603515625000000000	4188.71777343750000000000	4187.17919921875000000000	4207.17919921875000000000	4207.17919921875000000000	4231.28173828125000000000	4267.17919921875000000000	4220.00000000000000000000	4186.15380859375000000000	4186.66650390625000000000	0.00000000000000000000	10244.00000000000000000000	10224.00000000000000000000	0.00000000000000000000	0.00000000000000000000	0.00000000000000000000	2266.00000000000000000000	153.00000000000000000000	4.00000000000000000000	4.00000000000000000000	4.00000000000000000000	4.00000000000000000000	4.00000000000000000000	4.00000000000000000000	4.00000000000000000000	4.00000000000000000000	4.00000000000000000000	4.00000000000000000000	4.00000000000000000000	4.00000000000000000000	4.00000000000000000000	4.00000000000000000000	4.00000000000000000000	4.00000000000000000000
21.00000000000000000000	0.00000000000000000000	4159.48730468750000000000	4149.23046875000000000000	4168.71777343750000000000	4185.12792968750000000000	4181.53857421875000000000	4198.46142578125000000000	4194.35888671875000000000	4207.69238281250000000000	4221.02539062500000000000	4244.10253906250000000000	4258.46142578125000000000	4211.79492187500000000000	4177.43603515625000000000	4176.41015625000000000000	0.00000000000000000000	10244.00000000000000000000	10223.00000000000000000000	0.00000000000000000000	0.00000000000000000000	0.00000000000000000000	2266.00000000000000000000	161.00000000000000000000	4.00000000000000000000	4.00000000000000000000	4.00000000000000000000	4.00000000000000000000	4.00000000000000000000	4.00000000000000000000	4.00000000000000000000	4.00000000000000000000	4.00000000000000000000	4.00000000000000000000	4.00000000000000000000	4.00000000000000000000	4.00000000000000000000	4.00000000000000000000	4.00000000000000000000	4.00000000000000000000
22.00000000000000000000	0.00000000000000000000	4139.48730468750000000000	4126.15380859375000000000	4169.74365234375000000000	4161.53857421875000000000	4151.79492187500000000000	4172.30761718750000000000	4168.71777343750000000000	4177.43603515625000000000	4193.84619140625000000000	4213.33300781250000000000	4227.69238281250000000000	4185.12792968750000000000	4147.17919921875000000000	4154.87158203125000000000	0.00000000000000000000	10244.00000000000000000000	10223.00000000000000000000	0.00000000000000000000	0.00000000000000000000	0.00000000000000000000	2266.00000000000000000000	168.00000000000000000000	4.00000000000000000000	4.00000000000000000000	4.00000000000000000000	4.00000000000000000000	4.00000000000000000000	4.00000000000000000000	4.00000000000000000000	4.00000000000000000000	4.00000000000000000000	4.00000000000000000000	4.00000000000000000000	4.00000000000000000000	4.00000000000000000000	4.00000000000000000000	4.00000000000000000000	4.00000000000000000000
23.00000000000000000000	0.00000000000000000000	4177.94873046875000000000	4170.76904296875000000000	4161.53857421875000000000	4194.87158203125000000000	4187.69238281250000000000	4201.53857421875000000000	4192.82031250000000000000	4208.71777343750000000000	4216.41015625000000000000	4232.82031250000000000000	4273.33300781250000000000	4220.51269531250000000000	4200.00000000000000000000	4194.87158203125000000000	0.00000000000000000000	10245.00000000000000000000	10224.00000000000000000000	0.00000000000000000000	0.00000000000000000000	0.00000000000000000000	2266.00000000000000000000	175.00000000000000000000	4.00000000000000000000	4.00000000000000000000	4.00000000000000000000	4.00000000000000000000	4.00000000000000000000	4.00000000000000000000	4.00000000000000000000	4.00000000000000000000	4.00000000000000000000	4.00000000000000000000	4.00000000000000000000	4.00000000000000000000	4.00000000000000000000	4.00000000000000000000	4.00000000000000000000	4.00000000000000000000
24.00000000000000000000	0.00000000000000000000	4156.41015625000000000000	4139.48730468750000000000	4167.17919921875000000000	4178.46142578125000000000	4150.25634765625000000000	4164.10253906250000000000	4156.92285156250000000000	4181.53857421875000000000	4180.51269531250000000000	4203.07666015625000000000	4251.79492187500000000000	4201.02539062500000000000	4178.97412109375000000000	4174.35888671875000000000	0.00000000000000000000	10245.00000000000000000000	10224.00000000000000000000	0.00000000000000000000	0.00000000000000000000	0.00000000000000000000	2266.00000000000000000000	183.00000000000000000000	4.00000000000000000000	4.00000000000000000000	4.00000000000000000000	4.00000000000000000000	4.00000000000000000000	4.00000000000000000000	4.00000000000000000000	4.00000000000000000000	4.00000000000000000000	4.00000000000000000000	4.00000000000000000000	4.00000000000000000000	4.00000000000000000000	4.00000000000000000000	4.00000000000000000000	4.00000000000000000000
25.00000000000000000000	0.00000000000000000000	4147.17919921875000000000	4132.30761718750000000000	4166.66650390625000000000	4171.79492187500000000000	4146.66650390625000000000	4163.07666015625000000000	4163.58984375000000000000	4193.84619140625000000000	4191.28173828125000000000	4211.28173828125000000000	4257.43603515625000000000	4208.20507812500000000000	4174.35888671875000000000	4176.41015625000000000000	0.00000000000000000000	10245.00000000000000000000	10225.00000000000000000000	0.00000000000000000000	0.00000000000000000000	0.00000000000000000000	2266.00000000000000000000	190.00000000000000000000	4.00000000000000000000	4.00000000000000000000	4.00000000000000000000	4.00000000000000000000	4.00000000000000000000	4.00000000000000000000	4.00000000000000000000	4.00000000000000000000	4.00000000000000000000	4.00000000000000000000	4.00000000000000000000	4.00000000000000000000	4.00000000000000000000	4.00000000000000000000	4.00000000000000000000	4.00000000000000000000
26.00000000000000000000	0.00000000000000000000	4148.20507812500000000000	4131.28173828125000000000	4167.69238281250000000000	4174.87158203125000000000	4157.43603515625000000000	4175.38427734375000000000	4182.56396484375000000000	4220.51269531250000000000	4220.00000000000000000000	4237.94873046875000000000	4265.64111328125000000000	4223.58984375000000000000	4176.92285156250000000000	4189.23046875000000000000	0.00000000000000000000	10245.00000000000000000000	10225.00000000000000000000	0.00000000000000000000	0.00000000000000000000	0.00000000000000000000	2266.00000000000000000000	198.00000000000000000000	4.00000000000000000000	4.00000000000000000000	4.00000000000000000000	4.00000000000000000000	4.00000000000000000000	4.00000000000000000000	4.00000000000000000000	4.00000000000000000000	4.00000000000000000000	4.00000000000000000000	4.00000000000000000000	4.00000000000000000000	4.00000000000000000000	4.00000000000000000000	4.00000000000000000000	4.00000000000000000000
27.00000000000000000000	0.00000000000000000000	4144.10253906250000000000	4119.48730468750000000000	4179.48730468750000000000	4168.71777343750000000000	4152.82031250000000000000	4169.74365234375000000000	4171.28173828125000000000	4196.92285156250000000000	4196.92285156250000000000	4220.00000000000000000000	4231.28173828125000000000	4205.12792968750000000000	4150.25634765625000000000	4173.84619140625000000000	0.00000000000000000000	10244.00000000000000000000	10227.00000000000000000000	0.00000000000000000000	0.00000000000000000000	0.00000000000000000000	2266.00000000000000000000	205.00000000000000000000	4.00000000000000000000	4.00000000000000000000	4.00000000000000000000	4.00000000000000000000	4.00000000000000000000	4.00000000000000000000	4.00000000000000000000	4.00000000000000000000	4.00000000000000000000	4.00000000000000000000	4.00000000000000000000	4.00000000000000000000	4.00000000000000000000	4.00000000000000000000	4.00000000000000000000	4.00000000000000000000
28.00000000000000000000	0.00000000000000000000	4192.82031250000000000000	4183.07666015625000000000	4173.84619140625000000000	4197.94873046875000000000	4211.28173828125000000000	4222.56396484375000000000	4200.51269531250000000000	4215.89746093750000000000	4218.46142578125000000000	4238.97412109375000000000	4253.84619140625000000000	4228.20507812500000000000	4191.79492187500000000000	4202.56396484375000000000	0.00000000000000000000	10244.00000000000000000000	10227.00000000000000000000	0.00000000000000000000	0.00000000000000000000	0.00000000000000000000	2266.00000000000000000000	212.00000000000000000000	4.00000000000000000000	4.00000000000000000000	4.00000000000000000000	4.00000000000000000000	4.00000000000000000000	4.00000000000000000000	4.00000000000000000000	4.00000000000000000000	4.00000000000000000000	4.00000000000000000000	4.00000000000000000000	4.00000000000000000000	4.00000000000000000000	4.00000000000000000000	4.00000000000000000000	4.00000000000000000000
29.00000000000000000000	0.00000000000000000000	4187.17919921875000000000	4172.82031250000000000000	4177.94873046875000000000	4180.00000000000000000000	4194.35888671875000000000	4202.56396484375000000000	4179.48730468750000000000	4193.33300781250000000000	4196.41015625000000000000	4216.41015625000000000000	4226.66650390625000000000	4207.69238281250000000000	4183.07666015625000000000	4187.17919921875000000000	0.00000000000000000000	10245.00000000000000000000	10228.00000000000000000000	0.00000000000000000000	0.00000000000000000000	0.00000000000000000000	2266.00000000000000000000	220.00000000000000000000	4.00000000000000000000	4.00000000000000000000	4.00000000000000000000	4.00000000000000000000	4.00000000000000000000	4.00000000000000000000	4.00000000000000000000	4.00000000000000000000	4.00000000000000000000	4.00000000000000000000	4.00000000000000000000	4.00000000000000000000	4.00000000000000000000	4.00000000000000000000	4.00000000000000000000	4.00000000000000000000
30.00000000000000000000	0.00000000000000000000	4190.25634765625000000000	4172.30761718750000000000	4178.46142578125000000000	4185.12792968750000000000	4196.92285156250000000000	4194.87158203125000000000	4189.23046875000000000000	4211.28173828125000000000	4217.43603515625000000000	4226.15380859375000000000	4242.56396484375000000000	4229.74365234375000000000	4209.23046875000000000000	4203.07666015625000000000	0.00000000000000000000	10245.00000000000000000000	10228.00000000000000000000	0.00000000000000000000	0.00000000000000000000	0.00000000000000000000	2266.00000000000000000000	227.00000000000000000000	4.00000000000000000000	4.00000000000000000000	4.00000000000000000000	4.00000000000000000000	4.00000000000000000000	4.00000000000000000000	4.00000000000000000000	4.00000000000000000000	4.00000000000000000000	4.00000000000000000000	4.00000000000000000000	4.00000000000000000000	4.00000000000000000000	4.00000000000000000000	4.00000000000000000000	4.00000000000000000000
31.00000000000000000000	0.00000000000000000000	4201.02539062500000000000	4172.30761718750000000000	4173.33300781250000000000	4190.25634765625000000000	4204.10253906250000000000	4194.35888671875000000000	4192.82031250000000000000	4236.41015625000000000000	4247.69238281250000000000	4242.56396484375000000000	4273.33300781250000000000	4263.58984375000000000000	4238.97412109375000000000	4226.66650390625000000000	0.00000000000000000000	10249.00000000000000000000	10230.00000000000000000000	0.00000000000000000000	0.00000000000000000000	0.00000000000000000000	2266.00000000000000000000	234.00000000000000000000	4.00000000000000000000	4.00000000000000000000	4.00000000000000000000	4.00000000000000000000	4.00000000000000000000	4.00000000000000000000	4.00000000000000000000	4.00000000000000000000	4.00000000000000000000	4.00000000000000000000	4.00000000000000000000	4.00000000000000000000	4.00000000000000000000	4.00000000000000000000	4.00000000000000000000	4.00000000000000000000
32.00000000000000000000	0.00000000000000000000	4183.07666015625000000000	4136.92285156250000000000	4178.97412109375000000000	4157.94873046875000000000	4170.76904296875000000000	4171.79492187500000000000	4165.12792968750000000000	4210.25634765625000000000	4218.97412109375000000000	4213.33300781250000000000	4239.48730468750000000000	4237.94873046875000000000	4202.05126953125000000000	4196.92285156250000000000	0.00000000000000000000	10249.00000000000000000000	10230.00000000000000000000	0.00000000000000000000	0.00000000000000000000	0.00000000000000000000	2266.00000000000000000000	242.00000000000000000000	4.00000000000000000000	4.00000000000000000000	4.00000000000000000000	4.00000000000000000000	4.00000000000000000000	4.00000000000000000000	4.00000000000000000000	4.00000000000000000000	4.00000000000000000000	4.00000000000000000000	4.00000000000000000000	4.00000000000000000000	4.00000000000000000000	4.00000000000000000000	4.00000000000000000000	4.00000000000000000000
33.00000000000000000000	0.00000000000000000000	4206.15380859375000000000	4177.94873046875000000000	4173.84619140625000000000	4172.82031250000000000000	4216.41015625000000000000	4222.56396484375000000000	4216.92285156250000000000	4241.02539062500000000000	4254.35888671875000000000	4246.66650390625000000000	4255.89746093750000000000	4254.35888671875000000000	4215.89746093750000000000	4206.66650390625000000000	0.00000000000000000000	10251.00000000000000000000	10229.00000000000000000000	0.00000000000000000000	0.00000000000000000000	0.00000000000000000000	2266.00000000000000000000	249.00000000000000000000	4.00000000000000000000	4.00000000000000000000	4.00000000000000000000	4.00000000000000000000	4.00000000000000000000	4.00000000000000000000	4.00000000000000000000	4.00000000000000000000	4.00000000000000000000	4.00000000000000000000	4.00000000000000000000	4.00000000000000000000	4.00000000000000000000	4.00000000000000000000	4.00000000000000000000	4.00000000000000000000
34.00000000000000000000	0.00000000000000000000	4192.82031250000000000000	4168.20507812500000000000	4180.51269531250000000000	4155.89746093750000000000	4213.33300781250000000000	4213.84619140625000000000	4215.38427734375000000000	4230.25634765625000000000	4242.56396484375000000000	4238.46142578125000000000	4231.28173828125000000000	4243.07666015625000000000	4190.25634765625000000000	4186.66650390625000000000	0.00000000000000000000	10251.00000000000000000000	10229.00000000000000000000	0.00000000000000000000	0.00000000000000000000	0.00000000000000000000	2266.00000000000000000000	256.00000000000000000000	4.00000000000000000000	4.00000000000000000000	4.00000000000000000000	4.00000000000000000000	4.00000000000000000000	4.00000000000000000000	4.00000000000000000000	4.00000000000000000000	4.00000000000000000000	4.00000000000000000000	4.00000000000000000000	4.00000000000000000000	4.00000000000000000000	4.00000000000000000000	4.00000000000000000000	4.00000000000000000000
35.00000000000000000000	0.00000000000000000000	4211.79492187500000000000	4173.33300781250000000000	4181.02539062500000000000	4157.43603515625000000000	4217.94873046875000000000	4213.33300781250000000000	4216.41015625000000000000	4237.43603515625000000000	4238.46142578125000000000	4231.79492187500000000000	4242.56396484375000000000	4258.97412109375000000000	4210.25634765625000000000	4203.07666015625000000000	0.00000000000000000000	10252.00000000000000000000	10227.00000000000000000000	0.00000000000000000000	0.00000000000000000000	0.00000000000000000000	2266.00000000000000000000	264.00000000000000000000	4.00000000000000000000	4.00000000000000000000	4.00000000000000000000	4.00000000000000000000	4.00000000000000000000	4.00000000000000000000	4.00000000000000000000	4.00000000000000000000	4.00000000000000000000	4.00000000000000000000	4.00000000000000000000	4.00000000000000000000	4.00000000000000000000	4.00000000000000000000	4.00000000000000000000	4.00000000000000000000
36.00000000000000000000	0.00000000000000000000	4240.00000000000000000000	4192.82031250000000000000	4170.25634765625000000000	4178.97412109375000000000	4231.79492187500000000000	4227.69238281250000000000	4225.12792968750000000000	4254.87158203125000000000	4244.61523437500000000000	4237.43603515625000000000	4275.38427734375000000000	4278.46142578125000000000	4253.33300781250000000000	4235.89746093750000000000	0.00000000000000000000	10252.00000000000000000000	10227.00000000000000000000	0.00000000000000000000	0.00000000000000000000	0.00000000000000000000	2266.00000000000000000000	271.00000000000000000000	4.00000000000000000000	4.00000000000000000000	4.00000000000000000000	4.00000000000000000000	4.00000000000000000000	4.00000000000000000000	4.00000000000000000000	4.00000000000000000000	4.00000000000000000000	4.00000000000000000000	4.00000000000000000000	4.00000000000000000000	4.00000000000000000000	4.00000000000000000000	4.00000000000000000000	4.00000000000000000000
37.00000000000000000000	0.00000000000000000000	4212.82031250000000000000	4161.02539062500000000000	4181.02539062500000000000	4158.97412109375000000000	4198.97412109375000000000	4198.97412109375000000000	4191.79492187500000000000	4223.58984375000000000000	4203.58984375000000000000	4204.61523437500000000000	4241.02539062500000000000	4249.74365234375000000000	4220.00000000000000000000	4212.30761718750000000000	0.00000000000000000000	10252.00000000000000000000	10227.00000000000000000000	0.00000000000000000000	0.00000000000000000000	0.00000000000000000000	2266.00000000000000000000	279.00000000000000000000	4.00000000000000000000	4.00000000000000000000	4.00000000000000000000	4.00000000000000000000	4.00000000000000000000	4.00000000000000000000	4.00000000000000000000	4.00000000000000000000	4.00000000000000000000	4.00000000000000000000	4.00000000000000000000	4.00000000000000000000	4.00000000000000000000	4.00000000000000000000	4.00000000000000000000	4.00000000000000000000
38.00000000000000000000	0.00000000000000000000	4228.71777343750000000000	4178.46142578125000000000	4178.97412109375000000000	4171.79492187500000000000	4223.58984375000000000000	4217.43603515625000000000	4213.84619140625000000000	4262.05126953125000000000	4235.89746093750000000000	4234.87158203125000000000	4264.61523437500000000000	4287.17919921875000000000	4231.79492187500000000000	4234.35888671875000000000	0.00000000000000000000	10252.00000000000000000000	10227.00000000000000000000	0.00000000000000000000	0.00000000000000000000	0.00000000000000000000	2266.00000000000000000000	286.00000000000000000000	4.00000000000000000000	4.00000000000000000000	4.00000000000000000000	4.00000000000000000000	4.00000000000000000000	4.00000000000000000000	4.00000000000000000000	4.00000000000000000000	4.00000000000000000000	4.00000000000000000000	4.00000000000000000000	4.00000000000000000000	4.00000000000000000000	4.00000000000000000000	4.00000000000000000000	4.00000000000000000000
39.00000000000000000000	0.00000000000000000000	4211.79492187500000000000	4140.00000000000000000000	4175.89746093750000000000	4153.33300781250000000000	4185.12792968750000000000	4180.51269531250000000000	4188.71777343750000000000	4247.17919921875000000000	4220.51269531250000000000	4219.48730468750000000000	4242.05126953125000000000	4276.92285156250000000000	4196.41015625000000000000	4218.46142578125000000000	0.00000000000000000000	10249.00000000000000000000	10224.00000000000000000000	0.00000000000000000000	0.00000000000000000000	0.00000000000000000000	2266.00000000000000000000	293.00000000000000000000	4.00000000000000000000	4.00000000000000000000	4.00000000000000000000	4.00000000000000000000	4.00000000000000000000	4.00000000000000000000	4.00000000000000000000	4.00000000000000000000	4.00000000000000000000	4.00000000000000000000	4.00000000000000000000	4.00000000000000000000	4.00000000000000000000	4.00000000000000000000	4.00000000000000000000	4.00000000000000000000
40.00000000000000000000	0.00000000000000000000	4206.66650390625000000000	4146.66650390625000000000	4178.46142578125000000000	4152.82031250000000000000	4182.56396484375000000000	4184.61523437500000000000	4189.23046875000000000000	4223.58984375000000000000	4206.66650390625000000000	4205.12792968750000000000	4227.69238281250000000000	4257.43603515625000000000	4188.71777343750000000000	4212.30761718750000000000	0.00000000000000000000	10249.00000000000000000000	10224.00000000000000000000	0.00000000000000000000	0.00000000000000000000	0.00000000000000000000	2266.00000000000000000000	301.00000000000000000000	4.00000000000000000000	4.00000000000000000000	4.00000000000000000000	4.00000000000000000000	4.00000000000000000000	4.00000000000000000000	4.00000000000000000000	4.00000000000000000000	4.00000000000000000000	4.00000000000000000000	4.00000000000000000000	4.00000000000000000000	4.00000000000000000000	4.00000000000000000000	4.00000000000000000000	4.00000000000000000000
41.00000000000000000000	0.00000000000000000000	4243.58984375000000000000	4211.28173828125000000000	4177.43603515625000000000	4187.17919921875000000000	4239.48730468750000000000	4235.38427734375000000000	4229.74365234375000000000	4242.56396484375000000000	4229.23046875000000000000	4235.38427734375000000000	4251.79492187500000000000	4274.35888671875000000000	4229.74365234375000000000	4239.48730468750000000000	0.00000000000000000000	10247.00000000000000000000	10223.00000000000000000000	0.00000000000000000000	0.00000000000000000000	0.00000000000000000000	2266.00000000000000000000	308.00000000000000000000	4.00000000000000000000	4.00000000000000000000	4.00000000000000000000	4.00000000000000000000	4.00000000000000000000	4.00000000000000000000	4.00000000000000000000	4.00000000000000000000	4.00000000000000000000	4.00000000000000000000	4.00000000000000000000	4.00000000000000000000	4.00000000000000000000	4.00000000000000000000	4.00000000000000000000	4.00000000000000000000
42.00000000000000000000	0.00000000000000000000	4239.48730468750000000000	4189.74365234375000000000	4187.17919921875000000000	4176.92285156250000000000	4216.92285156250000000000	4210.76904296875000000000	4208.71777343750000000000	4218.97412109375000000000	4194.87158203125000000000	4216.92285156250000000000	4225.64111328125000000000	4254.35888671875000000000	4208.20507812500000000000	4224.61523437500000000000	0.00000000000000000000	10247.00000000000000000000	10223.00000000000000000000	0.00000000000000000000	0.00000000000000000000	0.00000000000000000000	2266.00000000000000000000	315.00000000000000000000	4.00000000000000000000	4.00000000000000000000	4.00000000000000000000	4.00000000000000000000	4.00000000000000000000	4.00000000000000000000	4.00000000000000000000	4.00000000000000000000	4.00000000000000000000	4.00000000000000000000	4.00000000000000000000	4.00000000000000000000	4.00000000000000000000	4.00000000000000000000	4.00000000000000000000	4.00000000000000000000
43.00000000000000000000	0.00000000000000000000	4258.46142578125000000000	4202.56396484375000000000	4179.48730468750000000000	4193.84619140625000000000	4226.66650390625000000000	4222.05126953125000000000	4217.43603515625000000000	4248.20507812500000000000	4223.07666015625000000000	4237.94873046875000000000	4271.79492187500000000000	4288.71777343750000000000	4247.17919921875000000000	4263.07666015625000000000	0.00000000000000000000	10243.00000000000000000000	10222.00000000000000000000	0.00000000000000000000	0.00000000000000000000	0.00000000000000000000	2266.00000000000000000000	323.00000000000000000000	4.00000000000000000000	4.00000000000000000000	4.00000000000000000000	4.00000000000000000000	4.00000000000000000000	4.00000000000000000000	4.00000000000000000000	4.00000000000000000000	4.00000000000000000000	4.00000000000000000000	4.00000000000000000000	4.00000000000000000000	4.00000000000000000000	4.00000000000000000000	4.00000000000000000000	4.00000000000000000000
44.00000000000000000000	0.00000000000000000000	4243.58984375000000000000	4179.48730468750000000000	4175.38427734375000000000	4183.58984375000000000000	4196.41015625000000000000	4188.20507812500000000000	4188.20507812500000000000	4236.92285156250000000000	4212.82031250000000000000	4225.64111328125000000000	4272.30761718750000000000	4293.33300781250000000000	4244.10253906250000000000	4264.61523437500000000000	0.00000000000000000000	10243.00000000000000000000	10222.00000000000000000000	0.00000000000000000000	0.00000000000000000000	0.00000000000000000000	2266.00000000000000000000	330.00000000000000000000	4.00000000000000000000	4.00000000000000000000	4.00000000000000000000	4.00000000000000000000	4.00000000000000000000	4.00000000000000000000	4.00000000000000000000	4.00000000000000000000	4.00000000000000000000	4.00000000000000000000	4.00000000000000000000	4.00000000000000000000	4.00000000000000000000	4.00000000000000000000	4.00000000000000000000	4.00000000000000000000
45.00000000000000000000	0.00000000000000000000	4239.48730468750000000000	4168.20507812500000000000	4180.51269531250000000000	4172.82031250000000000000	4185.64111328125000000000	4175.89746093750000000000	4188.71777343750000000000	4226.15380859375000000000	4199.48730468750000000000	4219.48730468750000000000	4258.46142578125000000000	4286.66650390625000000000	4228.71777343750000000000	4257.43603515625000000000	0.00000000000000000000	10242.00000000000000000000	10223.00000000000000000000	0.00000000000000000000	0.00000000000000000000	0.00000000000000000000	2266.00000000000000000000	337.00000000000000000000	4.00000000000000000000	4.00000000000000000000	4.00000000000000000000	4.00000000000000000000	4.00000000000000000000	4.00000000000000000000	4.00000000000000000000	4.00000000000000000000	4.00000000000000000000	4.00000000000000000000	4.00000000000000000000	4.00000000000000000000	4.00000000000000000000	4.00000000000000000000	4.00000000000000000000	4.00000000000000000000
46.00000000000000000000	0.00000000000000000000	4263.07666015625000000000	4197.94873046875000000000	4176.92285156250000000000	4186.15380859375000000000	4224.10253906250000000000	4217.94873046875000000000	4228.71777343750000000000	4264.61523437500000000000	4245.12792968750000000000	4263.58984375000000000000	4290.76904296875000000000	4313.33300781250000000000	4246.66650390625000000000	4276.92285156250000000000	0.00000000000000000000	10242.00000000000000000000	10223.00000000000000000000	0.00000000000000000000	0.00000000000000000000	0.00000000000000000000	2266.00000000000000000000	345.00000000000000000000	4.00000000000000000000	4.00000000000000000000	4.00000000000000000000	4.00000000000000000000	4.00000000000000000000	4.00000000000000000000	4.00000000000000000000	4.00000000000000000000	4.00000000000000000000	4.00000000000000000000	4.00000000000000000000	4.00000000000000000000	4.00000000000000000000	4.00000000000000000000	4.00000000000000000000	4.00000000000000000000
47.00000000000000000000	0.00000000000000000000	4234.35888671875000000000	4157.43603515625000000000	4184.10253906250000000000	4156.41015625000000000000	4192.30761718750000000000	4190.76904296875000000000	4195.38427734375000000000	4237.94873046875000000000	4224.61523437500000000000	4241.53857421875000000000	4255.38427734375000000000	4286.66650390625000000000	4203.58984375000000000000	4239.48730468750000000000	0.00000000000000000000	10241.00000000000000000000	10225.00000000000000000000	0.00000000000000000000	0.00000000000000000000	0.00000000000000000000	2266.00000000000000000000	352.00000000000000000000	4.00000000000000000000	4.00000000000000000000	4.00000000000000000000	4.00000000000000000000	4.00000000000000000000	4.00000000000000000000	4.00000000000000000000	4.00000000000000000000	4.00000000000000000000	4.00000000000000000000	4.00000000000000000000	4.00000000000000000000	4.00000000000000000000	4.00000000000000000000	4.00000000000000000000	4.00000000000000000000
48.00000000000000000000	0.00000000000000000000	4263.58984375000000000000	4185.64111328125000000000	4181.02539062500000000000	4178.97412109375000000000	4223.58984375000000000000	4213.33300781250000000000	4211.28173828125000000000	4248.20507812500000000000	4234.87158203125000000000	4248.20507812500000000000	4275.89746093750000000000	4305.64111328125000000000	4241.02539062500000000000	4261.02539062500000000000	0.00000000000000000000	10241.00000000000000000000	10225.00000000000000000000	0.00000000000000000000	0.00000000000000000000	0.00000000000000000000	2266.00000000000000000000	359.00000000000000000000	4.00000000000000000000	4.00000000000000000000	4.00000000000000000000	4.00000000000000000000	4.00000000000000000000	4.00000000000000000000	4.00000000000000000000	4.00000000000000000000	4.00000000000000000000	4.00000000000000000000	4.00000000000000000000	4.00000000000000000000	4.00000000000000000000	4.00000000000000000000	4.00000000000000000000	4.00000000000000000000
49.00000000000000000000	0.00000000000000000000	4276.41015625000000000000	4201.02539062500000000000	4178.97412109375000000000	4188.20507812500000000000	4226.66650390625000000000	4209.23046875000000000000	4208.71777343750000000000	4230.25634765625000000000	4209.74365234375000000000	4237.43603515625000000000	4275.38427734375000000000	4302.05126953125000000000	4252.30761718750000000000	4271.28173828125000000000	0.00000000000000000000	10241.00000000000000000000	10227.00000000000000000000	0.00000000000000000000	0.00000000000000000000	0.00000000000000000000	2266.00000000000000000000	367.00000000000000000000	4.00000000000000000000	4.00000000000000000000	4.00000000000000000000	4.00000000000000000000	4.00000000000000000000	4.00000000000000000000	4.00000000000000000000	4.00000000000000000000	4.00000000000000000000	4.00000000000000000000	4.00000000000000000000	4.00000000000000000000	4.00000000000000000000	4.00000000000000000000	4.00000000000000000000	4.00000000000000000000
50.00000000000000000000	0.00000000000000000000	4261.02539062500000000000	4187.69238281250000000000	4185.12792968750000000000	4175.89746093750000000000	4207.69238281250000000000	4189.74365234375000000000	4196.41015625000000000000	4217.94873046875000000000	4186.66650390625000000000	4223.07666015625000000000	4260.00000000000000000000	4289.74365234375000000000	4227.69238281250000000000	4261.53857421875000000000	0.00000000000000000000	10241.00000000000000000000	10227.00000000000000000000	0.00000000000000000000	0.00000000000000000000	0.00000000000000000000	2266.00000000000000000000	374.00000000000000000000	4.00000000000000000000	4.00000000000000000000	4.00000000000000000000	4.00000000000000000000	4.00000000000000000000	4.00000000000000000000	4.00000000000000000000	4.00000000000000000000	4.00000000000000000000	4.00000000000000000000	4.00000000000000000000	4.00000000000000000000	4.00000000000000000000	4.00000000000000000000	4.00000000000000000000	4.00000000000000000000
51.00000000000000000000	0.00000000000000000000	4271.79492187500000000000	4198.97412109375000000000	4181.02539062500000000000	4194.35888671875000000000	4227.69238281250000000000	4210.76904296875000000000	4215.38427734375000000000	4266.15380859375000000000	4235.89746093750000000000	4257.43603515625000000000	4295.89746093750000000000	4329.74365234375000000000	4253.84619140625000000000	4293.33300781250000000000	0.00000000000000000000	10245.00000000000000000000	10230.00000000000000000000	0.00000000000000000000	0.00000000000000000000	0.00000000000000000000	2266.00000000000000000000	381.00000000000000000000	4.00000000000000000000	4.00000000000000000000	4.00000000000000000000	4.00000000000000000000	4.00000000000000000000	4.00000000000000000000	4.00000000000000000000	4.00000000000000000000	4.00000000000000000000	4.00000000000000000000	4.00000000000000000000	4.00000000000000000000	4.00000000000000000000	4.00000000000000000000	4.00000000000000000000	4.00000000000000000000
52.00000000000000000000	0.00000000000000000000	4240.00000000000000000000	4152.82031250000000000000	4186.15380859375000000000	4170.76904296875000000000	4187.69238281250000000000	4177.43603515625000000000	4176.41015625000000000000	4231.79492187500000000000	4210.25634765625000000000	4226.15380859375000000000	4261.02539062500000000000	4309.23046875000000000000	4215.38427734375000000000	4272.30761718750000000000	0.00000000000000000000	10245.00000000000000000000	10230.00000000000000000000	0.00000000000000000000	0.00000000000000000000	0.00000000000000000000	2266.00000000000000000000	390.00000000000000000000	4.00000000000000000000	4.00000000000000000000	4.00000000000000000000	4.00000000000000000000	4.00000000000000000000	4.00000000000000000000	4.00000000000000000000	4.00000000000000000000	4.00000000000000000000	4.00000000000000000000	4.00000000000000000000	4.00000000000000000000	4.00000000000000000000	4.00000000000000000000	4.00000000000000000000	4.00000000000000000000
53.00000000000000000000	0.00000000000000000000	4265.12792968750000000000	4191.79492187500000000000	4184.61523437500000000000	4187.17919921875000000000	4225.64111328125000000000	4212.82031250000000000000	4209.74365234375000000000	4238.46142578125000000000	4226.15380859375000000000	4241.02539062500000000000	4272.82031250000000000000	4316.92285156250000000000	4229.23046875000000000000	4284.10253906250000000000	0.00000000000000000000	10244.00000000000000000000	10229.00000000000000000000	0.00000000000000000000	0.00000000000000000000	0.00000000000000000000	2266.00000000000000000000	398.00000000000000000000	4.00000000000000000000	4.00000000000000000000	4.00000000000000000000	4.00000000000000000000	4.00000000000000000000	4.00000000000000000000	4.00000000000000000000	4.00000000000000000000	4.00000000000000000000	4.00000000000000000000	4.00000000000000000000	4.00000000000000000000	4.00000000000000000000	4.00000000000000000000	4.00000000000000000000	4.00000000000000000000
54.00000000000000000000	0.00000000000000000000	4286.15380859375000000000	4220.00000000000000000000	4188.20507812500000000000	4204.10253906250000000000	4256.41015625000000000000	4236.41015625000000000000	4245.12792968750000000000	4259.48730468750000000000	4249.74365234375000000000	4270.25634765625000000000	4281.53857421875000000000	4322.56396484375000000000	4239.48730468750000000000	4287.69238281250000000000	0.00000000000000000000	10244.00000000000000000000	10229.00000000000000000000	0.00000000000000000000	0.00000000000000000000	0.00000000000000000000	2266.00000000000000000000	407.00000000000000000000	4.00000000000000000000	4.00000000000000000000	4.00000000000000000000	4.00000000000000000000	4.00000000000000000000	4.00000000000000000000	4.00000000000000000000	4.00000000000000000000	4.00000000000000000000	4.00000000000000000000	4.00000000000000000000	4.00000000000000000000	4.00000000000000000000	4.00000000000000000000	4.00000000000000000000	4.00000000000000000000
55.00000000000000000000	0.00000000000000000000	4271.28173828125000000000	4196.92285156250000000000	4195.38427734375000000000	4198.46142578125000000000	4234.35888671875000000000	4217.43603515625000000000	4226.66650390625000000000	4252.30761718750000000000	4235.89746093750000000000	4260.51269531250000000000	4272.82031250000000000000	4314.87158203125000000000	4225.64111328125000000000	4276.92285156250000000000	0.00000000000000000000	10246.00000000000000000000	10227.00000000000000000000	0.00000000000000000000	0.00000000000000000000	0.00000000000000000000	2266.00000000000000000000	415.00000000000000000000	4.00000000000000000000	4.00000000000000000000	4.00000000000000000000	4.00000000000000000000	4.00000000000000000000	4.00000000000000000000	4.00000000000000000000	4.00000000000000000000	4.00000000000000000000	4.00000000000000000000	4.00000000000000000000	4.00000000000000000000	4.00000000000000000000	4.00000000000000000000	4.00000000000000000000	4.00000000000000000000
56.00000000000000000000	0.00000000000000000000	4293.33300781250000000000	4221.53857421875000000000	4180.00000000000000000000	4222.05126953125000000000	4247.17919921875000000000	4230.76904296875000000000	4217.94873046875000000000	4275.89746093750000000000	4249.74365234375000000000	4271.28173828125000000000	4321.02539062500000000000	4347.69238281250000000000	4269.23046875000000000000	4311.28173828125000000000	0.00000000000000000000	10246.00000000000000000000	10227.00000000000000000000	0.00000000000000000000	0.00000000000000000000	0.00000000000000000000	2266.00000000000000000000	423.00000000000000000000	4.00000000000000000000	4.00000000000000000000	4.00000000000000000000	4.00000000000000000000	4.00000000000000000000	4.00000000000000000000	4.00000000000000000000	4.00000000000000000000	4.00000000000000000000	4.00000000000000000000	4.00000000000000000000	4.00000000000000000000	4.00000000000000000000	4.00000000000000000000	4.00000000000000000000	4.00000000000000000000
57.00000000000000000000	0.00000000000000000000	4278.46142578125000000000	4192.30761718750000000000	4183.07666015625000000000	4202.56396484375000000000	4204.61523437500000000000	4191.79492187500000000000	4178.46142578125000000000	4245.12792968750000000000	4208.20507812500000000000	4234.87158203125000000000	4296.41015625000000000000	4322.56396484375000000000	4242.05126953125000000000	4289.74365234375000000000	0.00000000000000000000	10250.00000000000000000000	10224.00000000000000000000	0.00000000000000000000	0.00000000000000000000	0.00000000000000000000	2266.00000000000000000000	432.00000000000000000000	4.00000000000000000000	4.00000000000000000000	4.00000000000000000000	4.00000000000000000000	4.00000000000000000000	4.00000000000000000000	4.00000000000000000000	4.00000000000000000000	4.00000000000000000000	4.00000000000000000000	4.00000000000000000000	4.00000000000000000000	4.00000000000000000000	4.00000000000000000000	4.00000000000000000000	4.00000000000000000000
58.00000000000000000000	0.00000000000000000000	4284.61523437500000000000	4200.00000000000000000000	4187.69238281250000000000	4207.69238281250000000000	4220.51269531250000000000	4213.84619140625000000000	4210.25634765625000000000	4266.66650390625000000000	4229.23046875000000000000	4259.48730468750000000000	4307.17919921875000000000	4335.89746093750000000000	4243.58984375000000000000	4296.41015625000000000000	0.00000000000000000000	10250.00000000000000000000	10224.00000000000000000000	0.00000000000000000000	0.00000000000000000000	0.00000000000000000000	2266.00000000000000000000	440.00000000000000000000	4.00000000000000000000	4.00000000000000000000	4.00000000000000000000	4.00000000000000000000	4.00000000000000000000	4.00000000000000000000	4.00000000000000000000	4.00000000000000000000	4.00000000000000000000	4.00000000000000000000	4.00000000000000000000	4.00000000000000000000	4.00000000000000000000	4.00000000000000000000	4.00000000000000000000	4.00000000000000000000
59.00000000000000000000	0.00000000000000000000	4277.43603515625000000000	4193.84619140625000000000	4183.07666015625000000000	4204.61523437500000000000	4228.20507812500000000000	4226.66650390625000000000	4225.64111328125000000000	4281.53857421875000000000	4251.79492187500000000000	4286.66650390625000000000	4314.35888671875000000000	4344.61523437500000000000	4239.48730468750000000000	4302.56396484375000000000	0.00000000000000000000	10251.00000000000000000000	10224.00000000000000000000	0.00000000000000000000	0.00000000000000000000	0.00000000000000000000	2266.00000000000000000000	448.00000000000000000000	4.00000000000000000000	4.00000000000000000000	4.00000000000000000000	4.00000000000000000000	4.00000000000000000000	4.00000000000000000000	4.00000000000000000000	4.00000000000000000000	4.00000000000000000000	4.00000000000000000000	4.00000000000000000000	4.00000000000000000000	4.00000000000000000000	4.00000000000000000000	4.00000000000000000000	4.00000000000000000000
60.00000000000000000000	0.00000000000000000000	4261.02539062500000000000	4172.30761718750000000000	4187.69238281250000000000	4180.51269531250000000000	4198.46142578125000000000	4196.92285156250000000000	4199.48730468750000000000	4241.02539062500000000000	4213.84619140625000000000	4257.94873046875000000000	4281.02539062500000000000	4316.41015625000000000000	4209.74365234375000000000	4282.56396484375000000000	0.00000000000000000000	10251.00000000000000000000	10224.00000000000000000000	0.00000000000000000000	0.00000000000000000000	0.00000000000000000000	2266.00000000000000000000	457.00000000000000000000	4.00000000000000000000	4.00000000000000000000	4.00000000000000000000	4.00000000000000000000	4.00000000000000000000	4.00000000000000000000	4.00000000000000000000	4.00000000000000000000	4.00000000000000000000	4.00000000000000000000	4.00000000000000000000	4.00000000000000000000	4.00000000000000000000	4.00000000000000000000	4.00000000000000000000	4.00000000000000000000
61.00000000000000000000	0.00000000000000000000	4311.28173828125000000000	4233.84619140625000000000	4184.10253906250000000000	4218.46142578125000000000	4250.76904296875000000000	4235.38427734375000000000	4229.74365234375000000000	4256.92285156250000000000	4232.82031250000000000000	4281.02539062500000000000	4321.53857421875000000000	4348.20507812500000000000	4261.53857421875000000000	4318.46142578125000000000	0.00000000000000000000	10251.00000000000000000000	10225.00000000000000000000	0.00000000000000000000	0.00000000000000000000	0.00000000000000000000	2266.00000000000000000000	465.00000000000000000000	4.00000000000000000000	4.00000000000000000000	4.00000000000000000000	4.00000000000000000000	4.00000000000000000000	4.00000000000000000000	4.00000000000000000000	4.00000000000000000000	4.00000000000000000000	4.00000000000000000000	4.00000000000000000000	4.00000000000000000000	4.00000000000000000000	4.00000000000000000000	4.00000000000000000000	4.00000000000000000000
62.00000000000000000000	0.00000000000000000000	4312.30761718750000000000	4220.51269531250000000000	4190.25634765625000000000	4220.00000000000000000000	4241.53857421875000000000	4218.97412109375000000000	4201.53857421875000000000	4231.28173828125000000000	4204.61523437500000000000	4258.46142578125000000000	4307.17919921875000000000	4332.30761718750000000000	4253.33300781250000000000	4308.71777343750000000000	0.00000000000000000000	10251.00000000000000000000	10225.00000000000000000000	0.00000000000000000000	0.00000000000000000000	0.00000000000000000000	2266.00000000000000000000	473.00000000000000000000	4.00000000000000000000	4.00000000000000000000	4.00000000000000000000	4.00000000000000000000	4.00000000000000000000	4.00000000000000000000	4.00000000000000000000	4.00000000000000000000	4.00000000000000000000	4.00000000000000000000	4.00000000000000000000	4.00000000000000000000	4.00000000000000000000	4.00000000000000000000	4.00000000000000000000	4.00000000000000000000
63.00000000000000000000	0.00000000000000000000	4311.28173828125000000000	4213.84619140625000000000	4190.25634765625000000000	4220.00000000000000000000	4235.89746093750000000000	4214.87158203125000000000	4192.82031250000000000000	4237.94873046875000000000	4209.23046875000000000000	4258.97412109375000000000	4312.82031250000000000000	4342.05126953125000000000	4252.30761718750000000000	4318.97412109375000000000	0.00000000000000000000	10247.00000000000000000000	10226.00000000000000000000	0.00000000000000000000	0.00000000000000000000	0.00000000000000000000	2266.00000000000000000000	482.00000000000000000000	4.00000000000000000000	4.00000000000000000000	4.00000000000000000000	4.00000000000000000000	4.00000000000000000000	4.00000000000000000000	4.00000000000000000000	4.00000000000000000000	4.00000000000000000000	4.00000000000000000000	4.00000000000000000000	4.00000000000000000000	4.00000000000000000000	4.00000000000000000000	4.00000000000000000000	4.00000000000000000000
64.00000000000000000000	0.00000000000000000000	4307.69238281250000000000	4206.15380859375000000000	4183.58984375000000000000	4220.51269531250000000000	4226.15380859375000000000	4207.69238281250000000000	4186.15380859375000000000	4251.28173828125000000000	4224.10253906250000000000	4274.35888671875000000000	4327.17919921875000000000	4367.17919921875000000000	4245.12792968750000000000	4331.79492187500000000000	1210.00000000000000000000	10247.00000000000000000000	10226.00000000000000000000	0.00000000000000000000	0.00000000000000000000	0.00000000000000000000	2266.00000000000000000000	490.00000000000000000000	4.00000000000000000000	4.00000000000000000000	4.00000000000000000000	4.00000000000000000000	4.00000000000000000000	4.00000000000000000000	4.00000000000000000000	4.00000000000000000000	4.00000000000000000000	4.00000000000000000000	4.00000000000000000000	4.00000000000000000000	4.00000000000000000000	4.00000000000000000000	4.00000000000000000000	4.00000000000000000000
65.00000000000000000000	0.00000000000000000000	4287.17919921875000000000	4174.35888671875000000000	4193.33300781250000000000	4203.58984375000000000000	4200.00000000000000000000	4184.61523437500000000000	4160.51269531250000000000	4221.02539062500000000000	4187.69238281250000000000	4249.74365234375000000000	4297.43603515625000000000	4343.58984375000000000000	4208.20507812500000000000	4303.58984375000000000000	2721.00000000000000000000	10247.00000000000000000000	10225.00000000000000000000	0.00000000000000000000	0.00000000000000000000	0.00000000000000000000	2266.00000000000000000000	498.00000000000000000000	4.00000000000000000000	4.00000000000000000000	4.00000000000000000000	4.00000000000000000000	4.00000000000000000000	4.00000000000000000000	4.00000000000000000000	4.00000000000000000000	4.00000000000000000000	4.00000000000000000000	4.00000000000000000000	4.00000000000000000000	4.00000000000000000000	4.00000000000000000000	4.00000000000000000000	4.00000000000000000000
66.00000000000000000000	0.00000000000000000000	4320.51269531250000000000	4223.07666015625000000000	4188.20507812500000000000	4233.33300781250000000000	4258.46142578125000000000	4240.51269531250000000000	4207.69238281250000000000	4251.79492187500000000000	4220.00000000000000000000	4284.10253906250000000000	4327.69238281250000000000	4361.02539062500000000000	4244.61523437500000000000	4324.10253906250000000000	3088.00000000000000000000	10247.00000000000000000000	10225.00000000000000000000	0.00000000000000000000	0.00000000000000000000	0.00000000000000000000	2266.00000000000000000000	507.00000000000000000000	4.00000000000000000000	4.00000000000000000000	4.00000000000000000000	4.00000000000000000000	4.00000000000000000000	4.00000000000000000000	4.00000000000000000000	4.00000000000000000000	4.00000000000000000000	4.00000000000000000000	4.00000000000000000000	4.00000000000000000000	4.00000000000000000000	4.00000000000000000000	4.00000000000000000000	4.00000000000000000000
67.00000000000000000000	0.00000000000000000000	4306.15380859375000000000	4206.66650390625000000000	4188.71777343750000000000	4216.92285156250000000000	4237.43603515625000000000	4220.00000000000000000000	4192.82031250000000000000	4226.66650390625000000000	4198.97412109375000000000	4271.28173828125000000000	4296.92285156250000000000	4337.94873046875000000000	4210.25634765625000000000	4302.05126953125000000000	3533.00000000000000000000	10246.00000000000000000000	10226.00000000000000000000	0.00000000000000000000	0.00000000000000000000	0.00000000000000000000	2266.00000000000000000000	515.00000000000000000000	4.00000000000000000000	4.00000000000000000000	4.00000000000000000000	4.00000000000000000000	4.00000000000000000000	4.00000000000000000000	4.00000000000000000000	4.00000000000000000000	4.00000000000000000000	4.00000000000000000000	4.00000000000000000000	4.00000000000000000000	4.00000000000000000000	4.00000000000000000000	4.00000000000000000000	4.00000000000000000000
68.00000000000000000000	0.00000000000000000000	4312.30761718750000000000	4203.07666015625000000000	4193.33300781250000000000	4216.41015625000000000000	4226.15380859375000000000	4205.64111328125000000000	4186.15380859375000000000	4216.41015625000000000000	4188.20507812500000000000	4263.07666015625000000000	4298.46142578125000000000	4340.00000000000000000000	4212.82031250000000000000	4308.71777343750000000000	3518.00000000000000000000	10246.00000000000000000000	10226.00000000000000000000	0.00000000000000000000	0.00000000000000000000	0.00000000000000000000	2266.00000000000000000000	523.00000000000000000000	4.00000000000000000000	4.00000000000000000000	4.00000000000000000000	4.00000000000000000000	4.00000000000000000000	4.00000000000000000000	4.00000000000000000000	4.00000000000000000000	4.00000000000000000000	4.00000000000000000000	4.00000000000000000000	4.00000000000000000000	4.00000000000000000000	4.00000000000000000000	4.00000000000000000000	4.00000000000000000000
69.00000000000000000000	0.00000000000000000000	4333.33300781250000000000	4217.43603515625000000000	4186.66650390625000000000	4235.38427734375000000000	4243.58984375000000000000	4216.92285156250000000000	4193.84619140625000000000	4233.33300781250000000000	4202.05126953125000000000	4270.76904296875000000000	4338.97412109375000000000	4371.28173828125000000000	4259.48730468750000000000	4344.10253906250000000000	3284.00000000000000000000	10245.00000000000000000000	10227.00000000000000000000	0.00000000000000000000	0.00000000000000000000	0.00000000000000000000	2266.00000000000000000000	532.00000000000000000000	4.00000000000000000000	4.00000000000000000000	4.00000000000000000000	4.00000000000000000000	4.00000000000000000000	4.00000000000000000000	4.00000000000000000000	4.00000000000000000000	4.00000000000000000000	4.00000000000000000000	4.00000000000000000000	4.00000000000000000000	4.00000000000000000000	4.00000000000000000000	4.00000000000000000000	4.00000000000000000000
70.00000000000000000000	0.00000000000000000000	4305.64111328125000000000	4180.00000000000000000000	4187.69238281250000000000	4211.79492187500000000000	4207.69238281250000000000	4183.07666015625000000000	4159.48730468750000000000	4208.71777343750000000000	4170.25634765625000000000	4241.53857421875000000000	4317.43603515625000000000	4358.46142578125000000000	4227.17919921875000000000	4321.53857421875000000000	3257.00000000000000000000	10245.00000000000000000000	10227.00000000000000000000	0.00000000000000000000	0.00000000000000000000	0.00000000000000000000	2266.00000000000000000000	540.00000000000000000000	4.00000000000000000000	4.00000000000000000000	4.00000000000000000000	4.00000000000000000000	4.00000000000000000000	4.00000000000000000000	4.00000000000000000000	4.00000000000000000000	4.00000000000000000000	4.00000000000000000000	4.00000000000000000000	4.00000000000000000000	4.00000000000000000000	4.00000000000000000000	4.00000000000000000000	4.00000000000000000000
71.00000000000000000000	0.00000000000000000000	4333.84619140625000000000	4216.41015625000000000000	4186.15380859375000000000	4231.79492187500000000000	4241.02539062500000000000	4219.48730468750000000000	4202.05126953125000000000	4258.46142578125000000000	4223.07666015625000000000	4290.25634765625000000000	4356.92285156250000000000	4396.41015625000000000000	4248.71777343750000000000	4341.53857421875000000000	3413.00000000000000000000	10247.00000000000000000000	10230.00000000000000000000	0.00000000000000000000	0.00000000000000000000	0.00000000000000000000	2266.00000000000000000000	549.00000000000000000000	4.00000000000000000000	4.00000000000000000000	4.00000000000000000000	4.00000000000000000000	4.00000000000000000000	4.00000000000000000000	4.00000000000000000000	4.00000000000000000000	4.00000000000000000000	4.00000000000000000000	4.00000000000000000000	4.00000000000000000000	4.00000000000000000000	4.00000000000000000000	4.00000000000000000000	4.00000000000000000000
72.00000000000000000000	0.00000000000000000000	4331.79492187500000000000	4209.74365234375000000000	4196.41015625000000000000	4221.02539062500000000000	4235.38427734375000000000	4218.46142578125000000000	4206.66650390625000000000	4259.48730468750000000000	4229.74365234375000000000	4300.00000000000000000000	4351.79492187500000000000	4395.38427734375000000000	4240.00000000000000000000	4336.41015625000000000000	3504.00000000000000000000	10247.00000000000000000000	10230.00000000000000000000	0.00000000000000000000	0.00000000000000000000	0.00000000000000000000	2266.00000000000000000000	557.00000000000000000000	4.00000000000000000000	4.00000000000000000000	4.00000000000000000000	4.00000000000000000000	4.00000000000000000000	4.00000000000000000000	4.00000000000000000000	4.00000000000000000000	4.00000000000000000000	4.00000000000000000000	4.00000000000000000000	4.00000000000000000000	4.00000000000000000000	4.00000000000000000000	4.00000000000000000000	4.00000000000000000000
73.00000000000000000000	0.00000000000000000000	4330.25634765625000000000	4205.64111328125000000000	4195.89746093750000000000	4212.82031250000000000000	4238.97412109375000000000	4220.51269531250000000000	4195.89746093750000000000	4234.87158203125000000000	4203.58984375000000000000	4281.02539062500000000000	4335.89746093750000000000	4385.64111328125000000000	4234.35888671875000000000	4336.92285156250000000000	2821.00000000000000000000	10248.00000000000000000000	10229.00000000000000000000	0.00000000000000000000	0.00000000000000000000	0.00000000000000000000	2266.00000000000000000000	565.00000000000000000000	4.00000000000000000000	4.00000000000000000000	4.00000000000000000000	4.00000000000000000000	4.00000000000000000000	4.00000000000000000000	4.00000000000000000000	4.00000000000000000000	4.00000000000000000000	4.00000000000000000000	4.00000000000000000000	4.00000000000000000000	4.00000000000000000000	4.00000000000000000000	4.00000000000000000000	4.00000000000000000000
74.00000000000000000000	0.00000000000000000000	4357.94873046875000000000	4235.89746093750000000000	4184.10253906250000000000	4237.43603515625000000000	4269.74365234375000000000	4245.12792968750000000000	4204.61523437500000000000	4228.20507812500000000000	4198.46142578125000000000	4286.66650390625000000000	4339.48730468750000000000	4389.23046875000000000000	4251.79492187500000000000	4351.79492187500000000000	3638.00000000000000000000	10248.00000000000000000000	10229.00000000000000000000	0.00000000000000000000	0.00000000000000000000	0.00000000000000000000	2266.00000000000000000000	574.00000000000000000000	4.00000000000000000000	4.00000000000000000000	4.00000000000000000000	4.00000000000000000000	4.00000000000000000000	4.00000000000000000000	4.00000000000000000000	4.00000000000000000000	4.00000000000000000000	4.00000000000000000000	4.00000000000000000000	4.00000000000000000000	4.00000000000000000000	4.00000000000000000000	4.00000000000000000000	4.00000000000000000000
75.00000000000000000000	0.00000000000000000000	4340.00000000000000000000	4209.74365234375000000000	4193.33300781250000000000	4227.17919921875000000000	4235.89746093750000000000	4214.87158203125000000000	4182.05126953125000000000	4188.20507812500000000000	4157.94873046875000000000	4256.41015625000000000000	4300.51269531250000000000	4355.89746093750000000000	4220.51269531250000000000	4324.61523437500000000000	3201.00000000000000000000	10248.00000000000000000000	10230.00000000000000000000	0.00000000000000000000	0.00000000000000000000	0.00000000000000000000	2266.00000000000000000000	582.00000000000000000000	4.00000000000000000000	4.00000000000000000000	4.00000000000000000000	4.00000000000000000000	4.00000000000000000000	4.00000000000000000000	4.00000000000000000000	4.00000000000000000000	4.00000000000000000000	4.00000000000000000000	4.00000000000000000000	4.00000000000000000000	4.00000000000000000000	4.00000000000000000000	4.00000000000000000000	4.00000000000000000000
76.00000000000000000000	0.00000000000000000000	4349.74365234375000000000	4218.97412109375000000000	4189.74365234375000000000	4243.58984375000000000000	4247.17919921875000000000	4226.15380859375000000000	4197.94873046875000000000	4223.58984375000000000000	4185.64111328125000000000	4273.84619140625000000000	4345.12792968750000000000	4397.43554687500000000000	4254.87158203125000000000	4358.97412109375000000000	3571.00000000000000000000	10248.00000000000000000000	10230.00000000000000000000	0.00000000000000000000	0.00000000000000000000	0.00000000000000000000	2266.00000000000000000000	590.00000000000000000000	4.00000000000000000000	4.00000000000000000000	4.00000000000000000000	4.00000000000000000000	4.00000000000000000000	4.00000000000000000000	4.00000000000000000000	4.00000000000000000000	4.00000000000000000000	4.00000000000000000000	4.00000000000000000000	4.00000000000000000000	4.00000000000000000000	4.00000000000000000000	4.00000000000000000000	4.00000000000000000000
77.00000000000000000000	0.00000000000000000000	4337.43603515625000000000	4188.20507812500000000000	4190.76904296875000000000	4234.35888671875000000000	4220.51269531250000000000	4199.48730468750000000000	4168.71777343750000000000	4220.51269531250000000000	4181.02539062500000000000	4264.61523437500000000000	4348.71777343750000000000	4408.20507812500000000000	4243.58984375000000000000	4366.66650390625000000000	3243.00000000000000000000	10246.00000000000000000000	10228.00000000000000000000	0.00000000000000000000	0.00000000000000000000	0.00000000000000000000	2266.00000000000000000000	599.00000000000000000000	4.00000000000000000000	4.00000000000000000000	4.00000000000000000000	4.00000000000000000000	4.00000000000000000000	4.00000000000000000000	4.00000000000000000000	4.00000000000000000000	4.00000000000000000000	4.00000000000000000000	4.00000000000000000000	4.00000000000000000000	4.00000000000000000000	4.00000000000000000000	4.00000000000000000000	4.00000000000000000000
78.00000000000000000000	0.00000000000000000000	4341.02539062500000000000	4189.74365234375000000000	4198.46142578125000000000	4232.30761718750000000000	4217.94873046875000000000	4201.02539062500000000000	4168.71777343750000000000	4204.10253906250000000000	4173.33300781250000000000	4266.66650390625000000000	4330.25634765625000000000	4392.30761718750000000000	4227.17919921875000000000	4357.43554687500000000000	3638.00000000000000000000	10246.00000000000000000000	10228.00000000000000000000	0.00000000000000000000	0.00000000000000000000	0.00000000000000000000	2266.00000000000000000000	607.00000000000000000000	4.00000000000000000000	4.00000000000000000000	4.00000000000000000000	4.00000000000000000000	4.00000000000000000000	4.00000000000000000000	4.00000000000000000000	4.00000000000000000000	4.00000000000000000000	4.00000000000000000000	4.00000000000000000000	4.00000000000000000000	4.00000000000000000000	4.00000000000000000000	4.00000000000000000000	4.00000000000000000000
79.00000000000000000000	0.00000000000000000000	4363.07666015625000000000	4231.79492187500000000000	4191.79492187500000000000	4247.17919921875000000000	4256.41015625000000000000	4237.94873046875000000000	4205.64111328125000000000	4227.17919921875000000000	4201.02539062500000000000	4307.69238281250000000000	4346.15380859375000000000	4399.48730468750000000000	4243.58984375000000000000	4362.56396484375000000000	3201.00000000000000000000	10247.00000000000000000000	10227.00000000000000000000	0.00000000000000000000	0.00000000000000000000	0.00000000000000000000	2266.00000000000000000000	615.00000000000000000000	4.00000000000000000000	4.00000000000000000000	4.00000000000000000000	4.00000000000000000000	4.00000000000000000000	4.00000000000000000000	4.00000000000000000000	4.00000000000000000000	4.00000000000000000000	4.00000000000000000000	4.00000000000000000000	4.00000000000000000000	4.00000000000000000000	4.00000000000000000000	4.00000000000000000000	4.00000000000000000000
80.00000000000000000000	0.00000000000000000000	4330.76904296875000000000	4185.64111328125000000000	4195.38427734375000000000	4213.84619140625000000000	4214.87158203125000000000	4195.89746093750000000000	4164.10253906250000000000	4191.28173828125000000000	4161.02539062500000000000	4276.41015625000000000000	4304.61523437500000000000	4367.17919921875000000000	4197.43603515625000000000	4322.56396484375000000000	3571.00000000000000000000	10247.00000000000000000000	10227.00000000000000000000	0.00000000000000000000	0.00000000000000000000	0.00000000000000000000	2266.00000000000000000000	624.00000000000000000000	4.00000000000000000000	4.00000000000000000000	4.00000000000000000000	4.00000000000000000000	4.00000000000000000000	4.00000000000000000000	4.00000000000000000000	4.00000000000000000000	4.00000000000000000000	4.00000000000000000000	4.00000000000000000000	4.00000000000000000000	4.00000000000000000000	4.00000000000000000000	4.00000000000000000000	4.00000000000000000000
81.00000000000000000000	0.00000000000000000000	4358.46142578125000000000	4209.23046875000000000000	4188.71777343750000000000	4241.02539062500000000000	4242.56396484375000000000	4213.33300781250000000000	4168.71777343750000000000	4202.56396484375000000000	4173.84619140625000000000	4284.10253906250000000000	4338.97412109375000000000	4397.43554687500000000000	4237.94873046875000000000	4356.92285156250000000000	3243.00000000000000000000	10246.00000000000000000000	10228.00000000000000000000	0.00000000000000000000	0.00000000000000000000	0.00000000000000000000	2266.00000000000000000000	632.00000000000000000000	4.00000000000000000000	4.00000000000000000000	4.00000000000000000000	4.00000000000000000000	4.00000000000000000000	4.00000000000000000000	4.00000000000000000000	4.00000000000000000000	4.00000000000000000000	4.00000000000000000000	4.00000000000000000000	4.00000000000000000000	4.00000000000000000000	4.00000000000000000000	4.00000000000000000000	4.00000000000000000000
82.00000000000000000000	0.00000000000000000000	4369.74365234375000000000	4217.94873046875000000000	4186.15380859375000000000	4253.84619140625000000000	4251.79492187500000000000	4209.23046875000000000000	4156.92285156250000000000	4194.35888671875000000000	4160.51269531250000000000	4280.51269531250000000000	4352.30761718750000000000	4404.61523437500000000000	4252.30761718750000000000	4372.30761718750000000000	3638.00000000000000000000	10246.00000000000000000000	10228.00000000000000000000	0.00000000000000000000	0.00000000000000000000	0.00000000000000000000	2266.00000000000000000000	640.00000000000000000000	4.00000000000000000000	4.00000000000000000000	4.00000000000000000000	4.00000000000000000000	4.00000000000000000000	4.00000000000000000000	4.00000000000000000000	4.00000000000000000000	4.00000000000000000000	4.00000000000000000000	4.00000000000000000000	4.00000000000000000000	4.00000000000000000000	4.00000000000000000000	4.00000000000000000000	4.00000000000000000000
83.00000000000000000000	0.00000000000000000000	4352.30761718750000000000	4189.23046875000000000000	4192.82031250000000000000	4229.23046875000000000000	4226.15380859375000000000	4190.25634765625000000000	4144.10253906250000000000	4184.61523437500000000000	4141.02539062500000000000	4268.71777343750000000000	4335.38427734375000000000	4389.74365234375000000000	4217.43603515625000000000	4352.30761718750000000000	3201.00000000000000000000	10245.00000000000000000000	10228.00000000000000000000	0.00000000000000000000	0.00000000000000000000	0.00000000000000000000	2266.00000000000000000000	649.00000000000000000000	4.00000000000000000000	4.00000000000000000000	4.00000000000000000000	4.00000000000000000000	4.00000000000000000000	4.00000000000000000000	4.00000000000000000000	4.00000000000000000000	4.00000000000000000000	4.00000000000000000000	4.00000000000000000000	4.00000000000000000000	4.00000000000000000000	4.00000000000000000000	4.00000000000000000000	4.00000000000000000000
84.00000000000000000000	0.00000000000000000000	4357.94873046875000000000	4194.35888671875000000000	4189.23046875000000000000	4230.76904296875000000000	4234.35888671875000000000	4218.46142578125000000000	4172.82031250000000000000	4228.71777343750000000000	4189.23046875000000000000	4302.56396484375000000000	4365.12792968750000000000	4425.12792968750000000000	4230.25634765625000000000	4372.82031250000000000000	3571.00000000000000000000	10245.00000000000000000000	10228.00000000000000000000	0.00000000000000000000	0.00000000000000000000	0.00000000000000000000	2266.00000000000000000000	657.00000000000000000000	4.00000000000000000000	4.00000000000000000000	4.00000000000000000000	4.00000000000000000000	4.00000000000000000000	4.00000000000000000000	4.00000000000000000000	4.00000000000000000000	4.00000000000000000000	4.00000000000000000000	4.00000000000000000000	4.00000000000000000000	4.00000000000000000000	4.00000000000000000000	4.00000000000000000000	4.00000000000000000000
85.00000000000000000000	0.00000000000000000000	4333.33300781250000000000	4167.17919921875000000000	4198.46142578125000000000	4217.94873046875000000000	4202.56396484375000000000	4195.38427734375000000000	4149.23046875000000000000	4207.17919921875000000000	4171.79492187500000000000	4279.48730468750000000000	4336.92285156250000000000	4413.33300781250000000000	4201.53857421875000000000	4360.00000000000000000000	3243.00000000000000000000	10249.00000000000000000000	10228.00000000000000000000	0.00000000000000000000	0.00000000000000000000	0.00000000000000000000	2266.00000000000000000000	666.00000000000000000000	4.00000000000000000000	4.00000000000000000000	4.00000000000000000000	4.00000000000000000000	4.00000000000000000000	4.00000000000000000000	4.00000000000000000000	4.00000000000000000000	4.00000000000000000000	4.00000000000000000000	4.00000000000000000000	4.00000000000000000000	4.00000000000000000000	4.00000000000000000000	4.00000000000000000000	4.00000000000000000000
86.00000000000000000000	0.00000000000000000000	4370.76904296875000000000	4221.02539062500000000000	4199.48730468750000000000	4254.35888671875000000000	4251.79492187500000000000	4233.84619140625000000000	4176.92285156250000000000	4220.00000000000000000000	4185.64111328125000000000	4299.48730468750000000000	4360.51269531250000000000	4432.82031250000000000000	4231.79492187500000000000	4390.25634765625000000000	3638.00000000000000000000	10249.00000000000000000000	10228.00000000000000000000	0.00000000000000000000	0.00000000000000000000	0.00000000000000000000	2266.00000000000000000000	674.00000000000000000000	4.00000000000000000000	4.00000000000000000000	4.00000000000000000000	4.00000000000000000000	4.00000000000000000000	4.00000000000000000000	4.00000000000000000000	4.00000000000000000000	4.00000000000000000000	4.00000000000000000000	4.00000000000000000000	4.00000000000000000000	4.00000000000000000000	4.00000000000000000000	4.00000000000000000000	4.00000000000000000000
87.00000000000000000000	0.00000000000000000000	4383.07666015625000000000	4232.82031250000000000000	4196.41015625000000000000	4262.05126953125000000000	4268.20507812500000000000	4252.30761718750000000000	4177.94873046875000000000	4212.82031250000000000000	4180.51269531250000000000	4310.76904296875000000000	4362.05126953125000000000	4429.74365234375000000000	4235.89746093750000000000	4388.71777343750000000000	3201.00000000000000000000	10248.00000000000000000000	10229.00000000000000000000	0.00000000000000000000	0.00000000000000000000	0.00000000000000000000	2266.00000000000000000000	682.00000000000000000000	4.00000000000000000000	4.00000000000000000000	4.00000000000000000000	4.00000000000000000000	4.00000000000000000000	4.00000000000000000000	4.00000000000000000000	4.00000000000000000000	4.00000000000000000000	4.00000000000000000000	4.00000000000000000000	4.00000000000000000000	4.00000000000000000000	4.00000000000000000000	4.00000000000000000000	4.00000000000000000000
88.00000000000000000000	0.00000000000000000000	4352.30761718750000000000	4191.79492187500000000000	4197.94873046875000000000	4240.00000000000000000000	4232.30761718750000000000	4224.61523437500000000000	4141.53857421875000000000	4178.46142578125000000000	4143.07666015625000000000	4284.61523437500000000000	4334.35888671875000000000	4405.64111328125000000000	4206.66650390625000000000	4358.46142578125000000000	3571.00000000000000000000	10248.00000000000000000000	10229.00000000000000000000	0.00000000000000000000	0.00000000000000000000	0.00000000000000000000	2266.00000000000000000000	691.00000000000000000000	4.00000000000000000000	4.00000000000000000000	4.00000000000000000000	4.00000000000000000000	4.00000000000000000000	4.00000000000000000000	4.00000000000000000000	4.00000000000000000000	4.00000000000000000000	4.00000000000000000000	4.00000000000000000000	4.00000000000000000000	4.00000000000000000000	4.00000000000000000000	4.00000000000000000000	4.00000000000000000000
89.00000000000000000000	0.00000000000000000000	4377.43554687500000000000	4225.64111328125000000000	4191.79492187500000000000	4272.82031250000000000000	4257.94873046875000000000	4238.46142578125000000000	4150.76904296875000000000	4212.30761718750000000000	4179.48730468750000000000	4306.15380859375000000000	4385.12792968750000000000	4445.12792968750000000000	4255.89746093750000000000	4399.48730468750000000000	3243.00000000000000000000	10248.00000000000000000000	10229.00000000000000000000	0.00000000000000000000	0.00000000000000000000	0.00000000000000000000	2266.00000000000000000000	699.00000000000000000000	4.00000000000000000000	4.00000000000000000000	4.00000000000000000000	4.00000000000000000000	4.00000000000000000000	4.00000000000000000000	4.00000000000000000000	4.00000000000000000000	4.00000000000000000000	4.00000000000000000000	4.00000000000000000000	4.00000000000000000000	4.00000000000000000000	4.00000000000000000000	4.00000000000000000000	4.00000000000000000000
90.00000000000000000000	0.00000000000000000000	4377.43554687500000000000	4214.87158203125000000000	4203.58984375000000000000	4272.82031250000000000000	4236.41015625000000000000	4216.41015625000000000000	4128.71777343750000000000	4207.69238281250000000000	4176.41015625000000000000	4297.43603515625000000000	4383.07666015625000000000	4446.15380859375000000000	4252.82031250000000000000	4400.00000000000000000000	3638.00000000000000000000	10248.00000000000000000000	10229.00000000000000000000	0.00000000000000000000	0.00000000000000000000	0.00000000000000000000	2266.00000000000000000000	706.00000000000000000000	4.00000000000000000000	4.00000000000000000000	4.00000000000000000000	4.00000000000000000000	4.00000000000000000000	4.00000000000000000000	4.00000000000000000000	4.00000000000000000000	4.00000000000000000000	4.00000000000000000000	4.00000000000000000000	4.00000000000000000000	4.00000000000000000000	4.00000000000000000000	4.00000000000000000000	4.00000000000000000000
91.00000000000000000000	0.00000000000000000000	4393.33300781250000000000	4225.12792968750000000000	4204.10253906250000000000	4282.05126953125000000000	4257.43603515625000000000	4249.23046875000000000000	4160.00000000000000000000	4233.33300781250000000000	4205.64111328125000000000	4332.82031250000000000000	4400.00000000000000000000	4465.64111328125000000000	4265.64111328125000000000	4406.15380859375000000000	3201.00000000000000000000	10248.00000000000000000000	10230.00000000000000000000	0.00000000000000000000	0.00000000000000000000	0.00000000000000000000	2266.00000000000000000000	714.00000000000000000000	4.00000000000000000000	4.00000000000000000000	4.00000000000000000000	4.00000000000000000000	4.00000000000000000000	4.00000000000000000000	4.00000000000000000000	4.00000000000000000000	4.00000000000000000000	4.00000000000000000000	4.00000000000000000000	4.00000000000000000000	4.00000000000000000000	4.00000000000000000000	4.00000000000000000000	4.00000000000000000000
92.00000000000000000000	0.00000000000000000000	4385.12792968750000000000	4210.76904296875000000000	4195.89746093750000000000	4273.33300781250000000000	4263.58984375000000000000	4256.41015625000000000000	4170.76904296875000000000	4233.33300781250000000000	4212.30761718750000000000	4346.66650390625000000000	4390.25634765625000000000	4457.43554687500000000000	4251.79492187500000000000	4388.20507812500000000000	3571.00000000000000000000	10248.00000000000000000000	10230.00000000000000000000	0.00000000000000000000	0.00000000000000000000	0.00000000000000000000	2266.00000000000000000000	721.00000000000000000000	4.00000000000000000000	4.00000000000000000000	4.00000000000000000000	4.00000000000000000000	4.00000000000000000000	4.00000000000000000000	4.00000000000000000000	4.00000000000000000000	4.00000000000000000000	4.00000000000000000000	4.00000000000000000000	4.00000000000000000000	4.00000000000000000000	4.00000000000000000000	4.00000000000000000000	4.00000000000000000000
93.00000000000000000000	0.00000000000000000000	4361.02539062500000000000	4183.58984375000000000000	4198.46142578125000000000	4249.23046875000000000000	4237.94873046875000000000	4229.74365234375000000000	4143.07666015625000000000	4200.00000000000000000000	4171.79492187500000000000	4310.25634765625000000000	4352.30761718750000000000	4420.00000000000000000000	4221.02539062500000000000	4358.46142578125000000000	3243.00000000000000000000	10246.00000000000000000000	10230.00000000000000000000	0.00000000000000000000	0.00000000000000000000	0.00000000000000000000	2266.00000000000000000000	728.00000000000000000000	4.00000000000000000000	4.00000000000000000000	4.00000000000000000000	4.00000000000000000000	4.00000000000000000000	4.00000000000000000000	4.00000000000000000000	4.00000000000000000000	4.00000000000000000000	4.00000000000000000000	4.00000000000000000000	4.00000000000000000000	4.00000000000000000000	4.00000000000000000000	4.00000000000000000000	4.00000000000000000000
94.00000000000000000000	0.00000000000000000000	4404.10253906250000000000	4234.35888671875000000000	4190.25634765625000000000	4284.61523437500000000000	4281.53857421875000000000	4271.28173828125000000000	4169.74365234375000000000	4240.00000000000000000000	4202.05126953125000000000	4335.89746093750000000000	4400.51269531250000000000	4457.94873046875000000000	4284.61523437500000000000	4409.74365234375000000000	3638.00000000000000000000	10246.00000000000000000000	10230.00000000000000000000	0.00000000000000000000	0.00000000000000000000	0.00000000000000000000	2266.00000000000000000000	736.00000000000000000000	4.00000000000000000000	4.00000000000000000000	4.00000000000000000000	4.00000000000000000000	4.00000000000000000000	4.00000000000000000000	4.00000000000000000000	4.00000000000000000000	4.00000000000000000000	4.00000000000000000000	4.00000000000000000000	4.00000000000000000000	4.00000000000000000000	4.00000000000000000000	4.00000000000000000000	4.00000000000000000000
95.00000000000000000000	0.00000000000000000000	4404.10253906250000000000	4211.79492187500000000000	4197.43603515625000000000	4277.94873046875000000000	4263.07666015625000000000	4246.66650390625000000000	4140.51269531250000000000	4218.46142578125000000000	4177.94873046875000000000	4320.00000000000000000000	4393.33300781250000000000	4452.30761718750000000000	4281.53857421875000000000	4411.79492187500000000000	3201.00000000000000000000	10246.00000000000000000000	10230.00000000000000000000	0.00000000000000000000	0.00000000000000000000	0.00000000000000000000	2266.00000000000000000000	743.00000000000000000000	4.00000000000000000000	4.00000000000000000000	4.00000000000000000000	4.00000000000000000000	4.00000000000000000000	4.00000000000000000000	4.00000000000000000000	4.00000000000000000000	4.00000000000000000000	4.00000000000000000000	4.00000000000000000000	4.00000000000000000000	4.00000000000000000000	4.00000000000000000000	4.00000000000000000000	4.00000000000000000000
96.00000000000000000000	0.00000000000000000000	4407.69238281250000000000	4207.69238281250000000000	4200.00000000000000000000	4279.48730468750000000000	4264.10253906250000000000	4240.00000000000000000000	4137.43603515625000000000	4216.41015625000000000000	4183.07666015625000000000	4326.15380859375000000000	4406.66650390625000000000	4464.10253906250000000000	4282.56396484375000000000	4417.43554687500000000000	3571.00000000000000000000	10246.00000000000000000000	10230.00000000000000000000	0.00000000000000000000	0.00000000000000000000	0.00000000000000000000	2266.00000000000000000000	750.00000000000000000000	4.00000000000000000000	4.00000000000000000000	4.00000000000000000000	4.00000000000000000000	4.00000000000000000000	4.00000000000000000000	4.00000000000000000000	4.00000000000000000000	4.00000000000000000000	4.00000000000000000000	4.00000000000000000000	4.00000000000000000000	4.00000000000000000000	4.00000000000000000000	4.00000000000000000000	4.00000000000000000000
97.00000000000000000000	0.00000000000000000000	4402.56396484375000000000	4205.12792968750000000000	4194.87158203125000000000	4286.66650390625000000000	4257.43603515625000000000	4239.48730468750000000000	4138.46142578125000000000	4238.46142578125000000000	4207.69238281250000000000	4344.61523437500000000000	4422.56396484375000000000	4483.07666015625000000000	4287.17919921875000000000	4421.02539062500000000000	3243.00000000000000000000	10245.00000000000000000000	10229.00000000000000000000	0.00000000000000000000	0.00000000000000000000	0.00000000000000000000	2266.00000000000000000000	758.00000000000000000000	4.00000000000000000000	4.00000000000000000000	4.00000000000000000000	4.00000000000000000000	4.00000000000000000000	4.00000000000000000000	4.00000000000000000000	4.00000000000000000000	4.00000000000000000000	4.00000000000000000000	4.00000000000000000000	4.00000000000000000000	4.00000000000000000000	4.00000000000000000000	4.00000000000000000000	4.00000000000000000000
98.00000000000000000000	0.00000000000000000000	4375.89746093750000000000	4168.71777343750000000000	4205.64111328125000000000	4269.74365234375000000000	4223.07666015625000000000	4217.43603515625000000000	4122.56396484375000000000	4214.35888671875000000000	4181.53857421875000000000	4324.10253906250000000000	4385.64111328125000000000	4460.00000000000000000000	4257.94873046875000000000	4396.92285156250000000000	3638.00000000000000000000	10245.00000000000000000000	10229.00000000000000000000	0.00000000000000000000	0.00000000000000000000	0.00000000000000000000	2266.00000000000000000000	765.00000000000000000000	4.00000000000000000000	4.00000000000000000000	4.00000000000000000000	4.00000000000000000000	4.00000000000000000000	4.00000000000000000000	4.00000000000000000000	4.00000000000000000000	4.00000000000000000000	4.00000000000000000000	4.00000000000000000000	4.00000000000000000000	4.00000000000000000000	4.00000000000000000000	4.00000000000000000000	4.00000000000000000000
99.00000000000000000000	0.00000000000000000000	4416.41015625000000000000	4213.33300781250000000000	4200.51269531250000000000	4298.97412109375000000000	4276.92285156250000000000	4264.61523437500000000000	4172.82031250000000000000	4230.25634765625000000000	4209.23046875000000000000	4358.46142578125000000000	4408.20507812500000000000	4480.00000000000000000000	4289.23046875000000000000	4427.69238281250000000000	3201.00000000000000000000	10243.00000000000000000000	10229.00000000000000000000	0.00000000000000000000	0.00000000000000000000	0.00000000000000000000	2266.00000000000000000000	773.00000000000000000000	4.00000000000000000000	4.00000000000000000000	4.00000000000000000000	4.00000000000000000000	4.00000000000000000000	4.00000000000000000000	4.00000000000000000000	4.00000000000000000000	4.00000000000000000000	4.00000000000000000000	4.00000000000000000000	4.00000000000000000000	4.00000000000000000000	4.00000000000000000000	4.00000000000000000000	4.00000000000000000000
100.00000000000000000000	0.00000000000000000000	4412.82031250000000000000	4204.10253906250000000000	4201.53857421875000000000	4288.20507812500000000000	4256.41015625000000000000	4241.53857421875000000000	4155.38427734375000000000	4197.94873046875000000000	4183.58984375000000000000	4342.05126953125000000000	4382.56396484375000000000	4453.33300781250000000000	4265.12792968750000000000	4407.69238281250000000000	3571.00000000000000000000	10243.00000000000000000000	10229.00000000000000000000	0.00000000000000000000	0.00000000000000000000	0.00000000000000000000	2266.00000000000000000000	780.00000000000000000000	4.00000000000000000000	4.00000000000000000000	4.00000000000000000000	4.00000000000000000000	4.00000000000000000000	4.00000000000000000000	4.00000000000000000000	4.00000000000000000000	4.00000000000000000000	4.00000000000000000000	4.00000000000000000000	4.00000000000000000000	4.00000000000000000000	4.00000000000000000000	4.00000000000000000000	4.00000000000000000000
101.00000000000000000000	0.00000000000000000000	4411.79492187500000000000	4207.17919921875000000000	4204.61523437500000000000	4292.82031250000000000000	4244.10253906250000000000	4231.79492187500000000000	4152.82031250000000000000	4201.02539062500000000000	4183.07666015625000000000	4333.84619140625000000000	4396.92285156250000000000	4461.53857421875000000000	4286.66650390625000000000	4416.92285156250000000000	3243.00000000000000000000	10244.00000000000000000000	10228.00000000000000000000	0.00000000000000000000	0.00000000000000000000	0.00000000000000000000	2266.00000000000000000000	787.00000000000000000000	4.00000000000000000000	4.00000000000000000000	4.00000000000000000000	4.00000000000000000000	4.00000000000000000000	4.00000000000000000000	4.00000000000000000000	4.00000000000000000000	4.00000000000000000000	4.00000000000000000000	4.00000000000000000000	4.00000000000000000000	4.00000000000000000000	4.00000000000000000000	4.00000000000000000000	4.00000000000000000000
102.00000000000000000000	0.00000000000000000000	4422.05126953125000000000	4217.94873046875000000000	4196.92285156250000000000	4313.33300781250000000000	4258.97412109375000000000	4241.53857421875000000000	4162.56396484375000000000	4227.17919921875000000000	4212.30761718750000000000	4355.89746093750000000000	4436.92285156250000000000	4497.94873046875000000000	4328.20507812500000000000	4450.76904296875000000000	3638.00000000000000000000	10244.00000000000000000000	10228.00000000000000000000	0.00000000000000000000	0.00000000000000000000	0.00000000000000000000	2266.00000000000000000000	795.00000000000000000000	4.00000000000000000000	4.00000000000000000000	4.00000000000000000000	4.00000000000000000000	4.00000000000000000000	4.00000000000000000000	4.00000000000000000000	4.00000000000000000000	4.00000000000000000000	4.00000000000000000000	4.00000000000000000000	4.00000000000000000000	4.00000000000000000000	4.00000000000000000000	4.00000000000000000000	4.00000000000000000000
103.00000000000000000000	0.00000000000000000000	4402.05126953125000000000	4182.05126953125000000000	4202.56396484375000000000	4296.92285156250000000000	4226.66650390625000000000	4207.17919921875000000000	4126.66650390625000000000	4198.46142578125000000000	4188.20507812500000000000	4346.15380859375000000000	4406.66650390625000000000	4475.89746093750000000000	4294.87158203125000000000	4426.66650390625000000000	3201.00000000000000000000	10244.00000000000000000000	10227.00000000000000000000	0.00000000000000000000	0.00000000000000000000	0.00000000000000000000	2266.00000000000000000000	802.00000000000000000000	4.00000000000000000000	4.00000000000000000000	4.00000000000000000000	4.00000000000000000000	4.00000000000000000000	4.00000000000000000000	4.00000000000000000000	4.00000000000000000000	4.00000000000000000000	4.00000000000000000000	4.00000000000000000000	4.00000000000000000000	4.00000000000000000000	4.00000000000000000000	4.00000000000000000000	4.00000000000000000000
104.00000000000000000000	0.00000000000000000000	4431.79492187500000000000	4219.48730468750000000000	4203.58984375000000000000	4320.51269531250000000000	4266.66650390625000000000	4249.23046875000000000000	4167.69238281250000000000	4240.00000000000000000000	4235.89746093750000000000	4402.56396484375000000000	4436.41015625000000000000	4504.10253906250000000000	4328.20507812500000000000	4446.66650390625000000000	3571.00000000000000000000	10244.00000000000000000000	10227.00000000000000000000	0.00000000000000000000	0.00000000000000000000	0.00000000000000000000	2266.00000000000000000000	809.00000000000000000000	4.00000000000000000000	4.00000000000000000000	4.00000000000000000000	4.00000000000000000000	4.00000000000000000000	4.00000000000000000000	4.00000000000000000000	4.00000000000000000000	4.00000000000000000000	4.00000000000000000000	4.00000000000000000000	4.00000000000000000000	4.00000000000000000000	4.00000000000000000000	4.00000000000000000000	4.00000000000000000000
105.00000000000000000000	0.00000000000000000000	4410.76904296875000000000	4192.82031250000000000000	4207.17919921875000000000	4297.43603515625000000000	4256.92285156250000000000	4242.56396484375000000000	4171.28173828125000000000	4237.43603515625000000000	4236.41015625000000000000	4411.79492187500000000000	4414.87158203125000000000	4493.84619140625000000000	4308.71777343750000000000	4422.05126953125000000000	3243.00000000000000000000	10246.00000000000000000000	10228.00000000000000000000	0.00000000000000000000	0.00000000000000000000	0.00000000000000000000	2266.00000000000000000000	817.00000000000000000000	4.00000000000000000000	4.00000000000000000000	4.00000000000000000000	4.00000000000000000000	4.00000000000000000000	4.00000000000000000000	4.00000000000000000000	4.00000000000000000000	4.00000000000000000000	4.00000000000000000000	4.00000000000000000000	4.00000000000000000000	4.00000000000000000000	4.00000000000000000000	4.00000000000000000000	4.00000000000000000000
106.00000000000000000000	0.00000000000000000000	4394.87158203125000000000	4169.74365234375000000000	4202.05126953125000000000	4282.56396484375000000000	4251.79492187500000000000	4222.05126953125000000000	4157.43603515625000000000	4221.53857421875000000000	4215.38427734375000000000	4395.38427734375000000000	4395.38427734375000000000	4476.41015625000000000000	4290.25634765625000000000	4404.10253906250000000000	3638.00000000000000000000	10246.00000000000000000000	10228.00000000000000000000	0.00000000000000000000	0.00000000000000000000	0.00000000000000000000	2266.00000000000000000000	824.00000000000000000000	4.00000000000000000000	4.00000000000000000000	4.00000000000000000000	4.00000000000000000000	4.00000000000000000000	4.00000000000000000000	4.00000000000000000000	4.00000000000000000000	4.00000000000000000000	4.00000000000000000000	4.00000000000000000000	4.00000000000000000000	4.00000000000000000000	4.00000000000000000000	4.00000000000000000000	4.00000000000000000000
107.00000000000000000000	0.00000000000000000000	4424.61523437500000000000	4203.07666015625000000000	4193.33300781250000000000	4316.41015625000000000000	4282.05126953125000000000	4225.12792968750000000000	4157.94873046875000000000	4228.20507812500000000000	4218.97412109375000000000	4401.53857421875000000000	4420.51269531250000000000	4486.15380859375000000000	4324.10253906250000000000	4436.41015625000000000000	3201.00000000000000000000	10248.00000000000000000000	10227.00000000000000000000	0.00000000000000000000	0.00000000000000000000	0.00000000000000000000	2266.00000000000000000000	831.00000000000000000000	4.00000000000000000000	4.00000000000000000000	4.00000000000000000000	4.00000000000000000000	4.00000000000000000000	4.00000000000000000000	4.00000000000000000000	4.00000000000000000000	4.00000000000000000000	4.00000000000000000000	4.00000000000000000000	4.00000000000000000000	4.00000000000000000000	4.00000000000000000000	4.00000000000000000000	4.00000000000000000000
108.00000000000000000000	0.00000000000000000000	4409.23046875000000000000	4185.12792968750000000000	4201.53857421875000000000	4307.17919921875000000000	4254.35888671875000000000	4189.74365234375000000000	4135.38427734375000000000	4191.79492187500000000000	4188.71777343750000000000	4373.84619140625000000000	4394.87158203125000000000	4462.56396484375000000000	4303.07666015625000000000	4423.07666015625000000000	3571.00000000000000000000	10248.00000000000000000000	10227.00000000000000000000	0.00000000000000000000	0.00000000000000000000	0.00000000000000000000	2266.00000000000000000000	839.00000000000000000000	4.00000000000000000000	4.00000000000000000000	4.00000000000000000000	4.00000000000000000000	4.00000000000000000000	4.00000000000000000000	4.00000000000000000000	4.00000000000000000000	4.00000000000000000000	4.00000000000000000000	4.00000000000000000000	4.00000000000000000000	4.00000000000000000000	4.00000000000000000000	4.00000000000000000000	4.00000000000000000000
109.00000000000000000000	0.00000000000000000000	4409.23046875000000000000	4195.38427734375000000000	4192.30761718750000000000	4311.79492187500000000000	4264.61523437500000000000	4202.05126953125000000000	4164.61523437500000000000	4228.71777343750000000000	4232.82031250000000000000	4405.64111328125000000000	4425.12792968750000000000	4494.87158203125000000000	4320.00000000000000000000	4432.30761718750000000000	3243.00000000000000000000	10249.00000000000000000000	10227.00000000000000000000	0.00000000000000000000	0.00000000000000000000	0.00000000000000000000	2266.00000000000000000000	846.00000000000000000000	4.00000000000000000000	4.00000000000000000000	4.00000000000000000000	4.00000000000000000000	4.00000000000000000000	4.00000000000000000000	4.00000000000000000000	4.00000000000000000000	4.00000000000000000000	4.00000000000000000000	4.00000000000000000000	4.00000000000000000000	4.00000000000000000000	4.00000000000000000000	4.00000000000000000000	4.00000000000000000000
110.00000000000000000000	0.00000000000000000000	4382.05126953125000000000	4158.97412109375000000000	4189.74365234375000000000	4293.84619140625000000000	4227.17919921875000000000	4162.56396484375000000000	4139.48730468750000000000	4226.66650390625000000000	4225.64111328125000000000	4396.41015625000000000000	4410.25634765625000000000	4487.17919921875000000000	4294.87158203125000000000	4417.94873046875000000000	3638.00000000000000000000	10249.00000000000000000000	10227.00000000000000000000	0.00000000000000000000	0.00000000000000000000	0.00000000000000000000	2266.00000000000000000000	853.00000000000000000000	4.00000000000000000000	4.00000000000000000000	4.00000000000000000000	4.00000000000000000000	4.00000000000000000000	4.00000000000000000000	4.00000000000000000000	4.00000000000000000000	4.00000000000000000000	4.00000000000000000000	4.00000000000000000000	4.00000000000000000000	4.00000000000000000000	4.00000000000000000000	4.00000000000000000000	4.00000000000000000000
111.00000000000000000000	0.00000000000000000000	4384.10253906250000000000	4157.94873046875000000000	4200.51269531250000000000	4291.28173828125000000000	4225.12792968750000000000	4155.38427734375000000000	4138.97412109375000000000	4202.56396484375000000000	4204.10253906250000000000	4381.53857421875000000000	4389.23046875000000000000	4468.20507812500000000000	4282.05126953125000000000	4415.38427734375000000000	3201.00000000000000000000	10247.00000000000000000000	10226.00000000000000000000	0.00000000000000000000	0.00000000000000000000	0.00000000000000000000	2266.00000000000000000000	861.00000000000000000000	4.00000000000000000000	4.00000000000000000000	4.00000000000000000000	4.00000000000000000000	4.00000000000000000000	4.00000000000000000000	4.00000000000000000000	4.00000000000000000000	4.00000000000000000000	4.00000000000000000000	4.00000000000000000000	4.00000000000000000000	4.00000000000000000000	4.00000000000000000000	4.00000000000000000000	4.00000000000000000000
112.00000000000000000000	0.00000000000000000000	4423.58984375000000000000	4214.35888671875000000000	4198.97412109375000000000	4321.02539062500000000000	4280.00000000000000000000	4204.10253906250000000000	4188.71777343750000000000	4215.38427734375000000000	4233.33300781250000000000	4413.33300781250000000000	4407.17919921875000000000	4482.05126953125000000000	4313.84619140625000000000	4433.84619140625000000000	3571.00000000000000000000	10247.00000000000000000000	10226.00000000000000000000	0.00000000000000000000	0.00000000000000000000	0.00000000000000000000	2266.00000000000000000000	868.00000000000000000000	4.00000000000000000000	4.00000000000000000000	4.00000000000000000000	4.00000000000000000000	4.00000000000000000000	4.00000000000000000000	4.00000000000000000000	4.00000000000000000000	4.00000000000000000000	4.00000000000000000000	4.00000000000000000000	4.00000000000000000000	4.00000000000000000000	4.00000000000000000000	4.00000000000000000000	4.00000000000000000000
113.00000000000000000000	0.00000000000000000000	4399.48730468750000000000	4187.17919921875000000000	4202.56396484375000000000	4301.53857421875000000000	4244.61523437500000000000	4168.20507812500000000000	4161.53857421875000000000	4178.46142578125000000000	4197.43603515625000000000	4381.02539062500000000000	4363.58984375000000000000	4447.17919921875000000000	4279.48730468750000000000	4398.46142578125000000000	3243.00000000000000000000	10250.00000000000000000000	10224.00000000000000000000	0.00000000000000000000	0.00000000000000000000	0.00000000000000000000	2266.00000000000000000000	875.00000000000000000000	4.00000000000000000000	4.00000000000000000000	4.00000000000000000000	4.00000000000000000000	4.00000000000000000000	4.00000000000000000000	4.00000000000000000000	4.00000000000000000000	4.00000000000000000000	4.00000000000000000000	4.00000000000000000000	4.00000000000000000000	4.00000000000000000000	4.00000000000000000000	4.00000000000000000000	4.00000000000000000000
114.00000000000000000000	0.00000000000000000000	4411.79492187500000000000	4200.00000000000000000000	4194.35888671875000000000	4313.33300781250000000000	4251.28173828125000000000	4175.38427734375000000000	4166.66650390625000000000	4197.94873046875000000000	4206.66650390625000000000	4388.71777343750000000000	4394.87158203125000000000	4474.87158203125000000000	4315.89746093750000000000	4428.71777343750000000000	3638.00000000000000000000	10250.00000000000000000000	10224.00000000000000000000	0.00000000000000000000	0.00000000000000000000	0.00000000000000000000	2266.00000000000000000000	883.00000000000000000000	4.00000000000000000000	4.00000000000000000000	4.00000000000000000000	4.00000000000000000000	4.00000000000000000000	4.00000000000000000000	4.00000000000000000000	4.00000000000000000000	4.00000000000000000000	4.00000000000000000000	4.00000000000000000000	4.00000000000000000000	4.00000000000000000000	4.00000000000000000000	4.00000000000000000000	4.00000000000000000000
115.00000000000000000000	0.00000000000000000000	4415.38427734375000000000	4192.82031250000000000000	4191.79492187500000000000	4311.28173828125000000000	4240.00000000000000000000	4166.66650390625000000000	4157.43603515625000000000	4204.10253906250000000000	4203.58984375000000000000	4385.64111328125000000000	4410.76904296875000000000	4489.23046875000000000000	4334.35888671875000000000	4445.12792968750000000000	3201.00000000000000000000	10249.00000000000000000000	10223.00000000000000000000	0.00000000000000000000	0.00000000000000000000	0.00000000000000000000	2266.00000000000000000000	890.00000000000000000000	4.00000000000000000000	4.00000000000000000000	4.00000000000000000000	4.00000000000000000000	4.00000000000000000000	4.00000000000000000000	4.00000000000000000000	4.00000000000000000000	4.00000000000000000000	4.00000000000000000000	4.00000000000000000000	4.00000000000000000000	4.00000000000000000000	4.00000000000000000000	4.00000000000000000000	4.00000000000000000000
116.00000000000000000000	0.00000000000000000000	4412.30761718750000000000	4180.51269531250000000000	4200.51269531250000000000	4302.05126953125000000000	4230.76904296875000000000	4161.53857421875000000000	4159.48730468750000000000	4208.20507812500000000000	4206.66650390625000000000	4381.02539062500000000000	4398.46142578125000000000	4479.48730468750000000000	4325.12792968750000000000	4436.41015625000000000000	3571.00000000000000000000	10249.00000000000000000000	10223.00000000000000000000	0.00000000000000000000	0.00000000000000000000	0.00000000000000000000	2266.00000000000000000000	898.00000000000000000000	4.00000000000000000000	4.00000000000000000000	4.00000000000000000000	4.00000000000000000000	4.00000000000000000000	4.00000000000000000000	4.00000000000000000000	4.00000000000000000000	4.00000000000000000000	4.00000000000000000000	4.00000000000000000000	4.00000000000000000000	4.00000000000000000000	4.00000000000000000000	4.00000000000000000000	4.00000000000000000000
117.00000000000000000000	0.00000000000000000000	4427.69238281250000000000	4210.76904296875000000000	4198.46142578125000000000	4316.92285156250000000000	4275.38427734375000000000	4206.15380859375000000000	4204.61523437500000000000	4258.46142578125000000000	4265.12792968750000000000	4427.69238281250000000000	4433.33300781250000000000	4507.17919921875000000000	4353.33300781250000000000	4457.94873046875000000000	3243.00000000000000000000	10248.00000000000000000000	10224.00000000000000000000	0.00000000000000000000	0.00000000000000000000	0.00000000000000000000	2266.00000000000000000000	905.00000000000000000000	4.00000000000000000000	4.00000000000000000000	4.00000000000000000000	4.00000000000000000000	4.00000000000000000000	4.00000000000000000000	4.00000000000000000000	4.00000000000000000000	4.00000000000000000000	4.00000000000000000000	4.00000000000000000000	4.00000000000000000000	4.00000000000000000000	4.00000000000000000000	4.00000000000000000000	4.00000000000000000000
118.00000000000000000000	0.00000000000000000000	4396.92285156250000000000	4176.41015625000000000000	4203.58984375000000000000	4289.74365234375000000000	4246.66650390625000000000	4179.48730468750000000000	4180.51269531250000000000	4231.79492187500000000000	4242.05126953125000000000	4406.66650390625000000000	4403.07666015625000000000	4484.10253906250000000000	4315.38427734375000000000	4426.66650390625000000000	3638.00000000000000000000	10248.00000000000000000000	10224.00000000000000000000	0.00000000000000000000	0.00000000000000000000	0.00000000000000000000	2266.00000000000000000000	912.00000000000000000000	4.00000000000000000000	4.00000000000000000000	4.00000000000000000000	4.00000000000000000000	4.00000000000000000000	4.00000000000000000000	4.00000000000000000000	4.00000000000000000000	4.00000000000000000000	4.00000000000000000000	4.00000000000000000000	4.00000000000000000000	4.00000000000000000000	4.00000000000000000000	4.00000000000000000000	4.00000000000000000000
119.00000000000000000000	0.00000000000000000000	4425.12792968750000000000	4209.74365234375000000000	4197.94873046875000000000	4309.74365234375000000000	4270.25634765625000000000	4193.84619140625000000000	4193.84619140625000000000	4229.23046875000000000000	4249.74365234375000000000	4408.20507812500000000000	4412.82031250000000000000	4491.79492187500000000000	4338.46142578125000000000	4443.58984375000000000000	3201.00000000000000000000	10244.00000000000000000000	10223.00000000000000000000	0.00000000000000000000	0.00000000000000000000	0.00000000000000000000	2266.00000000000000000000	921.00000000000000000000	4.00000000000000000000	4.00000000000000000000	4.00000000000000000000	4.00000000000000000000	4.00000000000000000000	4.00000000000000000000	4.00000000000000000000	4.00000000000000000000	4.00000000000000000000	4.00000000000000000000	4.00000000000000000000	4.00000000000000000000	4.00000000000000000000	4.00000000000000000000	4.00000000000000000000	4.00000000000000000000
120.00000000000000000000	0.00000000000000000000	4441.02539062500000000000	4230.76904296875000000000	4197.43603515625000000000	4319.48730468750000000000	4286.15380859375000000000	4194.87158203125000000000	4198.97412109375000000000	4216.92285156250000000000	4247.69238281250000000000	4402.56396484375000000000	4411.79492187500000000000	4486.15380859375000000000	4353.84619140625000000000	4452.30761718750000000000	3571.00000000000000000000	10244.00000000000000000000	10223.00000000000000000000	0.00000000000000000000	0.00000000000000000000	0.00000000000000000000	2266.00000000000000000000	929.00000000000000000000	4.00000000000000000000	4.00000000000000000000	4.00000000000000000000	4.00000000000000000000	4.00000000000000000000	4.00000000000000000000	4.00000000000000000000	4.00000000000000000000	4.00000000000000000000	4.00000000000000000000	4.00000000000000000000	4.00000000000000000000	4.00000000000000000000	4.00000000000000000000	4.00000000000000000000	4.00000000000000000000
121.00000000000000000000	0.00000000000000000000	4422.56396484375000000000	4210.25634765625000000000	4207.69238281250000000000	4305.12792968750000000000	4270.25634765625000000000	4169.74365234375000000000	4190.25634765625000000000	4207.69238281250000000000	4225.64111328125000000000	4386.66650390625000000000	4400.51269531250000000000	4476.41015625000000000000	4341.02539062500000000000	4443.07666015625000000000	3243.00000000000000000000	10243.00000000000000000000	10222.00000000000000000000	0.00000000000000000000	0.00000000000000000000	0.00000000000000000000	2266.00000000000000000000	937.00000000000000000000	4.00000000000000000000	4.00000000000000000000	4.00000000000000000000	4.00000000000000000000	4.00000000000000000000	4.00000000000000000000	4.00000000000000000000	4.00000000000000000000	4.00000000000000000000	4.00000000000000000000	4.00000000000000000000	4.00000000000000000000	4.00000000000000000000	4.00000000000000000000	4.00000000000000000000	4.00000000000000000000
122.00000000000000000000	0.00000000000000000000	4435.38427734375000000000	4228.71777343750000000000	4197.43603515625000000000	4329.74365234375000000000	4280.00000000000000000000	4168.71777343750000000000	4204.10253906250000000000	4250.25634765625000000000	4256.41015625000000000000	4410.76904296875000000000	4437.43554687500000000000	4512.30761718750000000000	4371.79492187500000000000	4473.33300781250000000000	3638.00000000000000000000	10243.00000000000000000000	10222.00000000000000000000	0.00000000000000000000	0.00000000000000000000	0.00000000000000000000	2266.00000000000000000000	946.00000000000000000000	4.00000000000000000000	4.00000000000000000000	4.00000000000000000000	4.00000000000000000000	4.00000000000000000000	4.00000000000000000000	4.00000000000000000000	4.00000000000000000000	4.00000000000000000000	4.00000000000000000000	4.00000000000000000000	4.00000000000000000000	4.00000000000000000000	4.00000000000000000000	4.00000000000000000000	4.00000000000000000000
123.00000000000000000000	0.00000000000000000000	4404.61523437500000000000	4187.17919921875000000000	4198.46142578125000000000	4310.25634765625000000000	4226.15380859375000000000	4108.20507812500000000000	4156.41015625000000000000	4211.28173828125000000000	4221.02539062500000000000	4371.28173828125000000000	4394.87158203125000000000	4478.97412109375000000000	4326.15380859375000000000	4439.48730468750000000000	3201.00000000000000000000	10245.00000000000000000000	10226.00000000000000000000	0.00000000000000000000	0.00000000000000000000	0.00000000000000000000	2266.00000000000000000000	954.00000000000000000000	4.00000000000000000000	4.00000000000000000000	4.00000000000000000000	4.00000000000000000000	4.00000000000000000000	4.00000000000000000000	4.00000000000000000000	4.00000000000000000000	4.00000000000000000000	4.00000000000000000000	4.00000000000000000000	4.00000000000000000000	4.00000000000000000000	4.00000000000000000000	4.00000000000000000000	4.00000000000000000000
124.00000000000000000000	0.00000000000000000000	4421.53857421875000000000	4215.89746093750000000000	4203.58984375000000000000	4324.10253906250000000000	4256.92285156250000000000	4139.48730468750000000000	4184.61523437500000000000	4221.53857421875000000000	4238.46142578125000000000	4387.69238281250000000000	4408.20507812500000000000	4486.66650390625000000000	4338.46142578125000000000	4447.17919921875000000000	3571.00000000000000000000	10245.00000000000000000000	10226.00000000000000000000	0.00000000000000000000	0.00000000000000000000	0.00000000000000000000	2266.00000000000000000000	962.00000000000000000000	4.00000000000000000000	4.00000000000000000000	4.00000000000000000000	4.00000000000000000000	4.00000000000000000000	4.00000000000000000000	4.00000000000000000000	4.00000000000000000000	4.00000000000000000000	4.00000000000000000000	4.00000000000000000000	4.00000000000000000000	4.00000000000000000000	4.00000000000000000000	4.00000000000000000000	4.00000000000000000000
125.00000000000000000000	0.00000000000000000000	4437.43554687500000000000	4240.51269531250000000000	4206.15380859375000000000	4334.87158203125000000000	4287.69238281250000000000	4173.84619140625000000000	4212.82031250000000000000	4243.58984375000000000000	4258.46142578125000000000	4414.35888671875000000000	4419.48730468750000000000	4495.89746093750000000000	4352.30761718750000000000	4459.48730468750000000000	3243.00000000000000000000	10245.00000000000000000000	10227.00000000000000000000	0.00000000000000000000	0.00000000000000000000	0.00000000000000000000	2266.00000000000000000000	971.00000000000000000000	4.00000000000000000000	4.00000000000000000000	4.00000000000000000000	4.00000000000000000000	4.00000000000000000000	4.00000000000000000000	4.00000000000000000000	4.00000000000000000000	4.00000000000000000000	4.00000000000000000000	4.00000000000000000000	4.00000000000000000000	4.00000000000000000000	4.00000000000000000000	4.00000000000000000000	4.00000000000000000000
126.00000000000000000000	0.00000000000000000000	4419.48730468750000000000	4213.33300781250000000000	4210.25634765625000000000	4315.89746093750000000000	4257.94873046875000000000	4145.12792968750000000000	4194.35888671875000000000	4217.94873046875000000000	4224.61523437500000000000	4384.61523437500000000000	4382.56396484375000000000	4467.17919921875000000000	4326.15380859375000000000	4438.97412109375000000000	3638.00000000000000000000	10245.00000000000000000000	10227.00000000000000000000	0.00000000000000000000	0.00000000000000000000	0.00000000000000000000	2266.00000000000000000000	979.00000000000000000000	4.00000000000000000000	4.00000000000000000000	4.00000000000000000000	4.00000000000000000000	4.00000000000000000000	4.00000000000000000000	4.00000000000000000000	4.00000000000000000000	4.00000000000000000000	4.00000000000000000000	4.00000000000000000000	4.00000000000000000000	4.00000000000000000000	4.00000000000000000000	4.00000000000000000000	4.00000000000000000000
127.00000000000000000000	0.00000000000000000000	4451.28173828125000000000	4251.79492187500000000000	4198.97412109375000000000	4342.56396484375000000000	4284.61523437500000000000	4168.20507812500000000000	4220.51269531250000000000	4248.20507812500000000000	4254.35888671875000000000	4398.97412109375000000000	4431.28173828125000000000	4506.15380859375000000000	4384.61523437500000000000	4481.53857421875000000000	51.00000000000000000000	10245.00000000000000000000	10227.00000000000000000000	0.00000000000000000000	0.00000000000000000000	0.00000000000000000000	2266.00000000000000000000	987.00000000000000000000	4.00000000000000000000	4.00000000000000000000	4.00000000000000000000	4.00000000000000000000	4.00000000000000000000	4.00000000000000000000	4.00000000000000000000	4.00000000000000000000	4.00000000000000000000	4.00000000000000000000	4.00000000000000000000	4.00000000000000000000	4.00000000000000000000	4.00000000000000000000	4.00000000000000000000	4.00000000000000000000
0.00000000000000000000	0.00000000000000000000	4440.51269531250000000000	4230.76904296875000000000	4201.53857421875000000000	4330.76904296875000000000	4254.87158203125000000000	4145.12792968750000000000	4186.66650390625000000000	4229.74365234375000000000	4230.76904296875000000000	4371.28173828125000000000	4425.12792968750000000000	4501.53857421875000000000	4382.56396484375000000000	4474.35888671875000000000	1221.00000000000000000000	10245.00000000000000000000	10227.00000000000000000000	0.00000000000000000000	0.00000000000000000000	0.00000000000000000000	2266.00000000000000000000	996.00000000000000000000	4.00000000000000000000	4.00000000000000000000	4.00000000000000000000	4.00000000000000000000	4.00000000000000000000	4.00000000000000000000	4.00000000000000000000	4.00000000000000000000	4.00000000000000000000	4.00000000000000000000	4.00000000000000000000	4.00000000000000000000	4.00000000000000000000	4.00000000000000000000	4.00000000000000000000	4.00000000000000000000
1.00000000000000000000	0.00000000000000000000	4435.38427734375000000000	4224.10253906250000000000	4202.05126953125000000000	4321.53857421875000000000	4258.46142578125000000000	4154.87158203125000000000	4190.76904296875000000000	4243.07666015625000000000	4240.51269531250000000000	4378.46142578125000000000	4421.02539062500000000000	4503.07666015625000000000	4382.05126953125000000000	4471.79492187500000000000	2671.00000000000000000000	10246.00000000000000000000	10228.00000000000000000000	0.00000000000000000000	0.00000000000000000000	0.00000000000000000000	2267.00000000000000000000	4.00000000000000000000	4.00000000000000000000	4.00000000000000000000	4.00000000000000000000	4.00000000000000000000	4.00000000000000000000	4.00000000000000000000	4.00000000000000000000	4.00000000000000000000	4.00000000000000000000	4.00000000000000000000	4.00000000000000000000	4.00000000000000000000	4.00000000000000000000	4.00000000000000000000	4.00000000000000000000	4.00000000000000000000
2.00000000000000000000	0.00000000000000000000	4425.12792968750000000000	4211.79492187500000000000	4196.41015625000000000000	4304.61523437500000000000	4265.64111328125000000000	4166.15380859375000000000	4214.35888671875000000000	4269.74365234375000000000	4270.25634765625000000000	4399.48730468750000000000	4414.87158203125000000000	4506.66650390625000000000	4380.00000000000000000000	4472.30761718750000000000	3012.00000000000000000000	10246.00000000000000000000	10228.00000000000000000000	0.00000000000000000000	0.00000000000000000000	0.00000000000000000000	2267.00000000000000000000	13.00000000000000000000	4.00000000000000000000	4.00000000000000000000	4.00000000000000000000	4.00000000000000000000	4.00000000000000000000	4.00000000000000000000	4.00000000000000000000	4.00000000000000000000	4.00000000000000000000	4.00000000000000000000	4.00000000000000000000	4.00000000000000000000	4.00000000000000000000	4.00000000000000000000	4.00000000000000000000	4.00000000000000000000
3.00000000000000000000	0.00000000000000000000	4395.89746093750000000000	4173.33300781250000000000	4200.51269531250000000000	4268.71777343750000000000	4237.43603515625000000000	4143.07666015625000000000	4194.35888671875000000000	4237.94873046875000000000	4235.38427734375000000000	4361.02539062500000000000	4367.69238281250000000000	4473.33300781250000000000	4339.48730468750000000000	4440.51269531250000000000	3446.00000000000000000000	10247.00000000000000000000	10231.00000000000000000000	0.00000000000000000000	0.00000000000000000000	0.00000000000000000000	2267.00000000000000000000	21.00000000000000000000	4.00000000000000000000	4.00000000000000000000	4.00000000000000000000	4.00000000000000000000	4.00000000000000000000	4.00000000000000000000	4.00000000000000000000	4.00000000000000000000	4.00000000000000000000	4.00000000000000000000	4.00000000000000000000	4.00000000000000000000	4.00000000000000000000	4.00000000000000000000	4.00000000000000000000	4.00000000000000000000
4.00000000000000000000	0.00000000000000000000	4434.87158203125000000000	4227.69238281250000000000	4194.35888671875000000000	4295.89746093750000000000	4290.76904296875000000000	4190.25634765625000000000	4218.46142578125000000000	4249.74365234375000000000	4246.66650390625000000000	4368.71777343750000000000	4383.58984375000000000000	4487.69238281250000000000	4373.84619140625000000000	4462.05126953125000000000	3454.00000000000000000000	10247.00000000000000000000	10231.00000000000000000000	0.00000000000000000000	0.00000000000000000000	0.00000000000000000000	2267.00000000000000000000	29.00000000000000000000	4.00000000000000000000	4.00000000000000000000	4.00000000000000000000	4.00000000000000000000	4.00000000000000000000	4.00000000000000000000	4.00000000000000000000	4.00000000000000000000	4.00000000000000000000	4.00000000000000000000	4.00000000000000000000	4.00000000000000000000	4.00000000000000000000	4.00000000000000000000	4.00000000000000000000	4.00000000000000000000
5.00000000000000000000	0.00000000000000000000	4430.25634765625000000000	4223.07666015625000000000	4198.46142578125000000000	4288.71777343750000000000	4278.46142578125000000000	4174.35888671875000000000	4191.79492187500000000000	4214.87158203125000000000	4213.84619140625000000000	4342.56396484375000000000	4341.02539062500000000000	4454.87158203125000000000	4355.89746093750000000000	4441.53857421875000000000	3279.00000000000000000000	10250.00000000000000000000	10231.00000000000000000000	0.00000000000000000000	0.00000000000000000000	0.00000000000000000000	2267.00000000000000000000	38.00000000000000000000	4.00000000000000000000	4.00000000000000000000	4.00000000000000000000	4.00000000000000000000	4.00000000000000000000	4.00000000000000000000	4.00000000000000000000	4.00000000000000000000	4.00000000000000000000	4.00000000000000000000	4.00000000000000000000	4.00000000000000000000	4.00000000000000000000	4.00000000000000000000	4.00000000000000000000	4.00000000000000000000
6.00000000000000000000	0.00000000000000000000	4417.94873046875000000000	4210.76904296875000000000	4195.89746093750000000000	4283.58984375000000000000	4261.02539062500000000000	4158.97412109375000000000	4178.97412109375000000000	4210.76904296875000000000	4205.64111328125000000000	4326.66650390625000000000	4332.30761718750000000000	4449.74365234375000000000	4359.48730468750000000000	4441.02539062500000000000	3204.00000000000000000000	10250.00000000000000000000	10231.00000000000000000000	0.00000000000000000000	0.00000000000000000000	0.00000000000000000000	2267.00000000000000000000	46.00000000000000000000	4.00000000000000000000	4.00000000000000000000	4.00000000000000000000	4.00000000000000000000	4.00000000000000000000	4.00000000000000000000	4.00000000000000000000	4.00000000000000000000	4.00000000000000000000	4.00000000000000000000	4.00000000000000000000	4.00000000000000000000	4.00000000000000000000	4.00000000000000000000	4.00000000000000000000	4.00000000000000000000
7.00000000000000000000	0.00000000000000000000	4417.43554687500000000000	4208.71777343750000000000	4190.25634765625000000000	4290.76904296875000000000	4264.10253906250000000000	4161.02539062500000000000	4178.46142578125000000000	4245.12792968750000000000	4227.69238281250000000000	4333.33300781250000000000	4365.64111328125000000000	4477.43554687500000000000	4386.15380859375000000000	4463.58984375000000000000	3349.00000000000000000000	10252.00000000000000000000	10230.00000000000000000000	0.00000000000000000000	0.00000000000000000000	0.00000000000000000000	2267.00000000000000000000	54.00000000000000000000	4.00000000000000000000	4.00000000000000000000	4.00000000000000000000	4.00000000000000000000	4.00000000000000000000	4.00000000000000000000	4.00000000000000000000	4.00000000000000000000	4.00000000000000000000	4.00000000000000000000	4.00000000000000000000	4.00000000000000000000	4.00000000000000000000	4.00000000000000000000	4.00000000000000000000	4.00000000000000000000
8.00000000000000000000	0.00000000000000000000	4395.38427734375000000000	4181.02539062500000000000	4202.05126953125000000000	4268.71777343750000000000	4232.30761718750000000000	4137.94873046875000000000	4153.84619140625000000000	4226.66650390625000000000	4204.10253906250000000000	4307.17919921875000000000	4337.43603515625000000000	4457.94873046875000000000	4355.38427734375000000000	4443.07666015625000000000	3444.00000000000000000000	10252.00000000000000000000	10230.00000000000000000000	0.00000000000000000000	0.00000000000000000000	0.00000000000000000000	2267.00000000000000000000	63.00000000000000000000	4.00000000000000000000	4.00000000000000000000	4.00000000000000000000	4.00000000000000000000	4.00000000000000000000	4.00000000000000000000	4.00000000000000000000	4.00000000000000000000	4.00000000000000000000	4.00000000000000000000	4.00000000000000000000	4.00000000000000000000	4.00000000000000000000	4.00000000000000000000	4.00000000000000000000	4.00000000000000000000
9.00000000000000000000	0.00000000000000000000	4428.71777343750000000000	4241.02539062500000000000	4201.02539062500000000000	4295.38427734375000000000	4280.51269531250000000000	4193.33300781250000000000	4206.66650390625000000000	4255.89746093750000000000	4247.17919921875000000000	4342.05126953125000000000	4362.56396484375000000000	4481.02539062500000000000	4382.05126953125000000000	4466.66650390625000000000	2876.00000000000000000000	10251.00000000000000000000	10228.00000000000000000000	0.00000000000000000000	0.00000000000000000000	0.00000000000000000000	2267.00000000000000000000	71.00000000000000000000	4.00000000000000000000	4.00000000000000000000	4.00000000000000000000	4.00000000000000000000	4.00000000000000000000	4.00000000000000000000	4.00000000000000000000	4.00000000000000000000	4.00000000000000000000	4.00000000000000000000	4.00000000000000000000	4.00000000000000000000	4.00000000000000000000	4.00000000000000000000	4.00000000000000000000	4.00000000000000000000
10.00000000000000000000	0.00000000000000000000	4430.76904296875000000000	4251.79492187500000000000	4207.17919921875000000000	4296.41015625000000000000	4291.28173828125000000000	4204.61523437500000000000	4223.58984375000000000000	4254.87158203125000000000	4254.35888671875000000000	4341.53857421875000000000	4352.82031250000000000000	4470.76904296875000000000	4368.20507812500000000000	4454.35888671875000000000	3584.00000000000000000000	10251.00000000000000000000	10228.00000000000000000000	0.00000000000000000000	0.00000000000000000000	0.00000000000000000000	2267.00000000000000000000	79.00000000000000000000	4.00000000000000000000	4.00000000000000000000	4.00000000000000000000	4.00000000000000000000	4.00000000000000000000	4.00000000000000000000	4.00000000000000000000	4.00000000000000000000	4.00000000000000000000	4.00000000000000000000	4.00000000000000000000	4.00000000000000000000	4.00000000000000000000	4.00000000000000000000	4.00000000000000000000	4.00000000000000000000
11.00000000000000000000	0.00000000000000000000	4443.07666015625000000000	4261.02539062500000000000	4211.28173828125000000000	4308.20507812500000000000	4305.12792968750000000000	4218.97412109375000000000	4233.84619140625000000000	4268.20507812500000000000	4258.46142578125000000000	4340.00000000000000000000	4366.15380859375000000000	4478.46142578125000000000	4388.71777343750000000000	4467.69238281250000000000	3163.00000000000000000000	10249.00000000000000000000	10228.00000000000000000000	0.00000000000000000000	0.00000000000000000000	0.00000000000000000000	2267.00000000000000000000	88.00000000000000000000	4.00000000000000000000	4.00000000000000000000	4.00000000000000000000	4.00000000000000000000	4.00000000000000000000	4.00000000000000000000	4.00000000000000000000	4.00000000000000000000	4.00000000000000000000	4.00000000000000000000	4.00000000000000000000	4.00000000000000000000	4.00000000000000000000	4.00000000000000000000	4.00000000000000000000	4.00000000000000000000
12.00000000000000000000	0.00000000000000000000	4472.30761718750000000000	4296.41015625000000000000	4201.02539062500000000000	4342.05126953125000000000	4332.30761718750000000000	4248.20507812500000000000	4248.20507812500000000000	4296.41015625000000000000	4271.79492187500000000000	4356.92285156250000000000	4415.89746093750000000000	4513.33300781250000000000	4450.76904296875000000000	4518.46142578125000000000	3553.00000000000000000000	10249.00000000000000000000	10228.00000000000000000000	0.00000000000000000000	0.00000000000000000000	0.00000000000000000000	2267.00000000000000000000	96.00000000000000000000	4.00000000000000000000	4.00000000000000000000	4.00000000000000000000	4.00000000000000000000	4.00000000000000000000	4.00000000000000000000	4.00000000000000000000	4.00000000000000000000	4.00000000000000000000	4.00000000000000000000	4.00000000000000000000	4.00000000000000000000	4.00000000000000000000	4.00000000000000000000	4.00000000000000000000	4.00000000000000000000
13.00000000000000000000	0.00000000000000000000	4439.48730468750000000000	4267.69238281250000000000	4203.07666015625000000000	4314.35888671875000000000	4293.33300781250000000000	4212.30761718750000000000	4212.30761718750000000000	4264.10253906250000000000	4231.79492187500000000000	4319.48730468750000000000	4387.69238281250000000000	4484.61523437500000000000	4421.53857421875000000000	4498.97412109375000000000	3229.00000000000000000000	10245.00000000000000000000	10225.00000000000000000000	0.00000000000000000000	0.00000000000000000000	0.00000000000000000000	2267.00000000000000000000	104.00000000000000000000	4.00000000000000000000	4.00000000000000000000	4.00000000000000000000	4.00000000000000000000	4.00000000000000000000	4.00000000000000000000	4.00000000000000000000	4.00000000000000000000	4.00000000000000000000	4.00000000000000000000	4.00000000000000000000	4.00000000000000000000	4.00000000000000000000	4.00000000000000000000	4.00000000000000000000	4.00000000000000000000
14.00000000000000000000	0.00000000000000000000	4425.12792968750000000000	4272.82031250000000000000	4192.82031250000000000000	4301.53857421875000000000	4302.05126953125000000000	4224.61523437500000000000	4226.66650390625000000000	4290.25634765625000000000	4263.58984375000000000000	4338.46142578125000000000	4392.82031250000000000000	4493.84619140625000000000	4416.92285156250000000000	4496.41015625000000000000	3584.00000000000000000000	10245.00000000000000000000	10225.00000000000000000000	0.00000000000000000000	0.00000000000000000000	0.00000000000000000000	2267.00000000000000000000	113.00000000000000000000	4.00000000000000000000	4.00000000000000000000	4.00000000000000000000	4.00000000000000000000	4.00000000000000000000	4.00000000000000000000	4.00000000000000000000	4.00000000000000000000	4.00000000000000000000	4.00000000000000000000	4.00000000000000000000	4.00000000000000000000	4.00000000000000000000	4.00000000000000000000	4.00000000000000000000	4.00000000000000000000
15.00000000000000000000	0.00000000000000000000	4394.87158203125000000000	4242.56396484375000000000	4194.87158203125000000000	4279.48730468750000000000	4274.35888671875000000000	4206.66650390625000000000	4207.17919921875000000000	4278.46142578125000000000	4246.66650390625000000000	4329.23046875000000000000	4365.12792968750000000000	4479.48730468750000000000	4386.15380859375000000000	4474.87158203125000000000	3163.00000000000000000000	10244.00000000000000000000	10222.00000000000000000000	0.00000000000000000000	0.00000000000000000000	0.00000000000000000000	2267.00000000000000000000	121.00000000000000000000	4.00000000000000000000	4.00000000000000000000	4.00000000000000000000	4.00000000000000000000	4.00000000000000000000	4.00000000000000000000	4.00000000000000000000	4.00000000000000000000	4.00000000000000000000	4.00000000000000000000	4.00000000000000000000	4.00000000000000000000	4.00000000000000000000	4.00000000000000000000	4.00000000000000000000	4.00000000000000000000
16.00000000000000000000	0.00000000000000000000	4412.82031250000000000000	4268.20507812500000000000	4209.74365234375000000000	4292.82031250000000000000	4286.66650390625000000000	4222.05126953125000000000	4221.02539062500000000000	4266.15380859375000000000	4222.05126953125000000000	4319.48730468750000000000	4366.15380859375000000000	4477.43554687500000000000	4396.41015625000000000000	4483.07666015625000000000	0.00000000000000000000	10244.00000000000000000000	10222.00000000000000000000	0.00000000000000000000	0.00000000000000000000	0.00000000000000000000	2267.00000000000000000000	130.00000000000000000000	4.00000000000000000000	4.00000000000000000000	4.00000000000000000000	4.00000000000000000000	4.00000000000000000000	4.00000000000000000000	4.00000000000000000000	4.00000000000000000000	4.00000000000000000000	4.00000000000000000000	4.00000000000000000000	4.00000000000000000000	4.00000000000000000000	4.00000000000000000000	4.00000000000000000000	4.00000000000000000000
17.00000000000000000000	0.00000000000000000000	4465.64111328125000000000	4338.97412109375000000000	4202.05126953125000000000	4335.89746093750000000000	4343.58984375000000000000	4274.35888671875000000000	4268.20507812500000000000	4295.38427734375000000000	4255.38427734375000000000	4354.35888671875000000000	4407.69238281250000000000	4500.51269531250000000000	4447.69238281250000000000	4516.92285156250000000000	0.00000000000000000000	10240.00000000000000000000	10223.00000000000000000000	0.00000000000000000000	0.00000000000000000000	0.00000000000000000000	2267.00000000000000000000	138.00000000000000000000	4.00000000000000000000	4.00000000000000000000	4.00000000000000000000	4.00000000000000000000	4.00000000000000000000	4.00000000000000000000	4.00000000000000000000	4.00000000000000000000	4.00000000000000000000	4.00000000000000000000	4.00000000000000000000	4.00000000000000000000	4.00000000000000000000	4.00000000000000000000	4.00000000000000000000	4.00000000000000000000
18.00000000000000000000	0.00000000000000000000	4433.84619140625000000000	4297.43603515625000000000	4201.53857421875000000000	4311.79492187500000000000	4301.02539062500000000000	4238.46142578125000000000	4229.23046875000000000000	4255.89746093750000000000	4221.53857421875000000000	4327.69238281250000000000	4364.61523437500000000000	4458.46142578125000000000	4408.20507812500000000000	4483.58984375000000000000	0.00000000000000000000	10240.00000000000000000000	10223.00000000000000000000	0.00000000000000000000	0.00000000000000000000	0.00000000000000000000	2267.00000000000000000000	146.00000000000000000000	4.00000000000000000000	4.00000000000000000000	4.00000000000000000000	4.00000000000000000000	4.00000000000000000000	4.00000000000000000000	4.00000000000000000000	4.00000000000000000000	4.00000000000000000000	4.00000000000000000000	4.00000000000000000000	4.00000000000000000000	4.00000000000000000000	4.00000000000000000000	4.00000000000000000000	4.00000000000000000000
19.00000000000000000000	0.00000000000000000000	4441.53857421875000000000	4308.71777343750000000000	4201.53857421875000000000	4323.58984375000000000000	4309.74365234375000000000	4252.30761718750000000000	4236.41015625000000000000	4276.41015625000000000000	4241.02539062500000000000	4338.97412109375000000000	4397.94873046875000000000	4485.12792968750000000000	4440.00000000000000000000	4515.38427734375000000000	0.00000000000000000000	10240.00000000000000000000	10224.00000000000000000000	0.00000000000000000000	0.00000000000000000000	0.00000000000000000000	2267.00000000000000000000	153.00000000000000000000	4.00000000000000000000	4.00000000000000000000	4.00000000000000000000	4.00000000000000000000	4.00000000000000000000	4.00000000000000000000	4.00000000000000000000	4.00000000000000000000	4.00000000000000000000	4.00000000000000000000	4.00000000000000000000	4.00000000000000000000	4.00000000000000000000	4.00000000000000000000	4.00000000000000000000	4.00000000000000000000
20.00000000000000000000	0.00000000000000000000	4447.17919921875000000000	4315.38427734375000000000	4203.07666015625000000000	4332.82031250000000000000	4303.07666015625000000000	4248.20507812500000000000	4232.82031250000000000000	4286.66650390625000000000	4246.15380859375000000000	4331.79492187500000000000	4419.48730468750000000000	4501.02539062500000000000	4463.07666015625000000000	4536.41015625000000000000	0.00000000000000000000	10240.00000000000000000000	10224.00000000000000000000	0.00000000000000000000	0.00000000000000000000	0.00000000000000000000	2267.00000000000000000000	160.00000000000000000000	4.00000000000000000000	4.00000000000000000000	4.00000000000000000000	4.00000000000000000000	4.00000000000000000000	4.00000000000000000000	4.00000000000000000000	4.00000000000000000000	4.00000000000000000000	4.00000000000000000000	4.00000000000000000000	4.00000000000000000000	4.00000000000000000000	4.00000000000000000000	4.00000000000000000000	4.00000000000000000000
21.00000000000000000000	0.00000000000000000000	4436.41015625000000000000	4305.64111328125000000000	4204.10253906250000000000	4325.64111328125000000000	4292.82031250000000000000	4244.61523437500000000000	4233.84619140625000000000	4277.43603515625000000000	4233.84619140625000000000	4323.07666015625000000000	4403.07666015625000000000	4477.43554687500000000000	4444.10253906250000000000	4520.00000000000000000000	0.00000000000000000000	10241.00000000000000000000	10226.00000000000000000000	0.00000000000000000000	0.00000000000000000000	0.00000000000000000000	2267.00000000000000000000	168.00000000000000000000	4.00000000000000000000	4.00000000000000000000	4.00000000000000000000	4.00000000000000000000	4.00000000000000000000	4.00000000000000000000	4.00000000000000000000	4.00000000000000000000	4.00000000000000000000	4.00000000000000000000	4.00000000000000000000	4.00000000000000000000	4.00000000000000000000	4.00000000000000000000	4.00000000000000000000	4.00000000000000000000
22.00000000000000000000	0.00000000000000000000	4443.58984375000000000000	4324.10253906250000000000	4195.89746093750000000000	4330.76904296875000000000	4329.74365234375000000000	4287.17919921875000000000	4274.87158203125000000000	4311.79492187500000000000	4272.30761718750000000000	4364.10253906250000000000	4415.89746093750000000000	4483.07666015625000000000	4446.15380859375000000000	4523.07666015625000000000	0.00000000000000000000	10241.00000000000000000000	10226.00000000000000000000	0.00000000000000000000	0.00000000000000000000	0.00000000000000000000	2267.00000000000000000000	175.00000000000000000000	4.00000000000000000000	4.00000000000000000000	4.00000000000000000000	4.00000000000000000000	4.00000000000000000000	4.00000000000000000000	4.00000000000000000000	4.00000000000000000000	4.00000000000000000000	4.00000000000000000000	4.00000000000000000000	4.00000000000000000000	4.00000000000000000000	4.00000000000000000000	4.00000000000000000000	4.00000000000000000000
23.00000000000000000000	0.00000000000000000000	4412.82031250000000000000	4289.74365234375000000000	4203.58984375000000000000	4302.05126953125000000000	4292.30761718750000000000	4256.92285156250000000000	4243.58984375000000000000	4286.66650390625000000000	4242.56396484375000000000	4330.76904296875000000000	4374.35888671875000000000	4454.35888671875000000000	4398.97412109375000000000	4489.23046875000000000000	0.00000000000000000000	10242.00000000000000000000	10227.00000000000000000000	0.00000000000000000000	0.00000000000000000000	0.00000000000000000000	2267.00000000000000000000	183.00000000000000000000	4.00000000000000000000	4.00000000000000000000	4.00000000000000000000	4.00000000000000000000	4.00000000000000000000	4.00000000000000000000	4.00000000000000000000	4.00000000000000000000	4.00000000000000000000	4.00000000000000000000	4.00000000000000000000	4.00000000000000000000	4.00000000000000000000	4.00000000000000000000	4.00000000000000000000	4.00000000000000000000
24.00000000000000000000	0.00000000000000000000	4439.48730468750000000000	4330.25634765625000000000	4197.94873046875000000000	4328.20507812500000000000	4313.33300781250000000000	4269.74365234375000000000	4255.38427734375000000000	4297.94873046875000000000	4250.76904296875000000000	4326.15380859375000000000	4400.51269531250000000000	4471.79492187500000000000	4437.43554687500000000000	4518.97412109375000000000	0.00000000000000000000	10242.00000000000000000000	10227.00000000000000000000	0.00000000000000000000	0.00000000000000000000	0.00000000000000000000	2267.00000000000000000000	190.00000000000000000000	4.00000000000000000000	4.00000000000000000000	4.00000000000000000000	4.00000000000000000000	4.00000000000000000000	4.00000000000000000000	4.00000000000000000000	4.00000000000000000000	4.00000000000000000000	4.00000000000000000000	4.00000000000000000000	4.00000000000000000000	4.00000000000000000000	4.00000000000000000000	4.00000000000000000000	4.00000000000000000000
25.00000000000000000000	0.00000000000000000000	4450.25634765625000000000	4343.07666015625000000000	4190.25634765625000000000	4336.92285156250000000000	4322.56396484375000000000	4265.12792968750000000000	4261.53857421875000000000	4290.25634765625000000000	4243.58984375000000000000	4323.07666015625000000000	4404.61523437500000000000	4465.12792968750000000000	4456.92285156250000000000	4527.17919921875000000000	0.00000000000000000000	10246.00000000000000000000	10227.00000000000000000000	0.00000000000000000000	0.00000000000000000000	0.00000000000000000000	2267.00000000000000000000	197.00000000000000000000	4.00000000000000000000	4.00000000000000000000	4.00000000000000000000	4.00000000000000000000	4.00000000000000000000	4.00000000000000000000	4.00000000000000000000	4.00000000000000000000	4.00000000000000000000	4.00000000000000000000	4.00000000000000000000	4.00000000000000000000	4.00000000000000000000	4.00000000000000000000	4.00000000000000000000	4.00000000000000000000
26.00000000000000000000	0.00000000000000000000	4432.30761718750000000000	4313.84619140625000000000	4193.84619140625000000000	4317.94873046875000000000	4291.79492187500000000000	4236.92285156250000000000	4249.23046875000000000000	4269.74365234375000000000	4209.74365234375000000000	4304.10253906250000000000	4370.76904296875000000000	4441.02539062500000000000	4428.20507812500000000000	4497.94873046875000000000	0.00000000000000000000	10246.00000000000000000000	10227.00000000000000000000	0.00000000000000000000	0.00000000000000000000	0.00000000000000000000	2267.00000000000000000000	205.00000000000000000000	4.00000000000000000000	4.00000000000000000000	4.00000000000000000000	4.00000000000000000000	4.00000000000000000000	4.00000000000000000000	4.00000000000000000000	4.00000000000000000000	4.00000000000000000000	4.00000000000000000000	4.00000000000000000000	4.00000000000000000000	4.00000000000000000000	4.00000000000000000000	4.00000000000000000000	4.00000000000000000000
27.00000000000000000000	0.00000000000000000000	4449.74365234375000000000	4341.53857421875000000000	4191.28173828125000000000	4342.05126953125000000000	4300.51269531250000000000	4259.48730468750000000000	4274.87158203125000000000	4314.87158203125000000000	4236.92285156250000000000	4335.38427734375000000000	4410.25634765625000000000	4480.51269531250000000000	4458.97412109375000000000	4526.15380859375000000000	0.00000000000000000000	10247.00000000000000000000	10225.00000000000000000000	0.00000000000000000000	0.00000000000000000000	0.00000000000000000000	2267.00000000000000000000	212.00000000000000000000	4.00000000000000000000	4.00000000000000000000	4.00000000000000000000	4.00000000000000000000	4.00000000000000000000	4.00000000000000000000	4.00000000000000000000	4.00000000000000000000	4.00000000000000000000	4.00000000000000000000	4.00000000000000000000	4.00000000000000000000	4.00000000000000000000	4.00000000000000000000	4.00000000000000000000	4.00000000000000000000
28.00000000000000000000	0.00000000000000000000	4424.10253906250000000000	4317.94873046875000000000	4203.07666015625000000000	4327.69238281250000000000	4261.02539062500000000000	4242.05126953125000000000	4253.33300781250000000000	4300.00000000000000000000	4215.38427734375000000000	4320.51269531250000000000	4398.97412109375000000000	4467.69238281250000000000	4437.94873046875000000000	4517.43554687500000000000	0.00000000000000000000	10247.00000000000000000000	10225.00000000000000000000	0.00000000000000000000	0.00000000000000000000	0.00000000000000000000	2267.00000000000000000000	219.00000000000000000000	4.00000000000000000000	4.00000000000000000000	4.00000000000000000000	4.00000000000000000000	4.00000000000000000000	4.00000000000000000000	4.00000000000000000000	4.00000000000000000000	4.00000000000000000000	4.00000000000000000000	4.00000000000000000000	4.00000000000000000000	4.00000000000000000000	4.00000000000000000000	4.00000000000000000000	4.00000000000000000000
29.00000000000000000000	0.00000000000000000000	4437.43554687500000000000	4344.61523437500000000000	4201.53857421875000000000	4341.02539062500000000000	4291.28173828125000000000	4284.10253906250000000000	4283.58984375000000000000	4307.69238281250000000000	4232.30761718750000000000	4335.89746093750000000000	4409.23046875000000000000	4467.69238281250000000000	4451.79492187500000000000	4523.58984375000000000000	0.00000000000000000000	10250.00000000000000000000	10224.00000000000000000000	0.00000000000000000000	0.00000000000000000000	0.00000000000000000000	2267.00000000000000000000	227.00000000000000000000	4.00000000000000000000	4.00000000000000000000	4.00000000000000000000	4.00000000000000000000	4.00000000000000000000	4.00000000000000000000	4.00000000000000000000	4.00000000000000000000	4.00000000000000000000	4.00000000000000000000	4.00000000000000000000	4.00000000000000000000	4.00000000000000000000	4.00000000000000000000	4.00000000000000000000	4.00000000000000000000
30.00000000000000000000	0.00000000000000000000	4445.12792968750000000000	4367.69238281250000000000	4194.35888671875000000000	4350.76904296875000000000	4311.79492187500000000000	4302.05126953125000000000	4298.46142578125000000000	4302.05126953125000000000	4231.28173828125000000000	4336.41015625000000000000	4400.00000000000000000000	4452.82031250000000000000	4450.25634765625000000000	4513.84619140625000000000	0.00000000000000000000	10250.00000000000000000000	10224.00000000000000000000	0.00000000000000000000	0.00000000000000000000	0.00000000000000000000	2267.00000000000000000000	234.00000000000000000000	4.00000000000000000000	4.00000000000000000000	4.00000000000000000000	4.00000000000000000000	4.00000000000000000000	4.00000000000000000000	4.00000000000000000000	4.00000000000000000000	4.00000000000000000000	4.00000000000000000000	4.00000000000000000000	4.00000000000000000000	4.00000000000000000000	4.00000000000000000000	4.00000000000000000000	4.00000000000000000000
31.00000000000000000000	0.00000000000000000000	4423.58984375000000000000	4349.74365234375000000000	4198.97412109375000000000	4339.48730468750000000000	4283.07666015625000000000	4271.28173828125000000000	4276.41015625000000000000	4277.43603515625000000000	4195.38427734375000000000	4308.20507812500000000000	4378.46142578125000000000	4427.17919921875000000000	4427.69238281250000000000	4497.94873046875000000000	0.00000000000000000000	10250.00000000000000000000	10224.00000000000000000000	0.00000000000000000000	0.00000000000000000000	0.00000000000000000000	2267.00000000000000000000	241.00000000000000000000	4.00000000000000000000	4.00000000000000000000	4.00000000000000000000	4.00000000000000000000	4.00000000000000000000	4.00000000000000000000	4.00000000000000000000	4.00000000000000000000	4.00000000000000000000	4.00000000000000000000	4.00000000000000000000	4.00000000000000000000	4.00000000000000000000	4.00000000000000000000	4.00000000000000000000	4.00000000000000000000
32.00000000000000000000	0.00000000000000000000	4446.66650390625000000000	4383.58984375000000000000	4189.74365234375000000000	4371.79492187500000000000	4308.71777343750000000000	4298.46142578125000000000	4297.94873046875000000000	4324.61523437500000000000	4234.87158203125000000000	4338.97412109375000000000	4442.56396484375000000000	4471.79492187500000000000	4489.74365234375000000000	4550.25634765625000000000	0.00000000000000000000	10250.00000000000000000000	10224.00000000000000000000	0.00000000000000000000	0.00000000000000000000	0.00000000000000000000	2267.00000000000000000000	249.00000000000000000000	4.00000000000000000000	4.00000000000000000000	4.00000000000000000000	4.00000000000000000000	4.00000000000000000000	4.00000000000000000000	4.00000000000000000000	4.00000000000000000000	4.00000000000000000000	4.00000000000000000000	4.00000000000000000000	4.00000000000000000000	4.00000000000000000000	4.00000000000000000000	4.00000000000000000000	4.00000000000000000000
33.00000000000000000000	0.00000000000000000000	4425.64111328125000000000	4356.92285156250000000000	4193.84619140625000000000	4356.92285156250000000000	4277.94873046875000000000	4270.76904296875000000000	4264.10253906250000000000	4308.20507812500000000000	4214.87158203125000000000	4317.43603515625000000000	4424.61523437500000000000	4456.92285156250000000000	4483.07666015625000000000	4534.87158203125000000000	0.00000000000000000000	10249.00000000000000000000	10225.00000000000000000000	0.00000000000000000000	0.00000000000000000000	0.00000000000000000000	2267.00000000000000000000	256.00000000000000000000	4.00000000000000000000	4.00000000000000000000	4.00000000000000000000	4.00000000000000000000	4.00000000000000000000	4.00000000000000000000	4.00000000000000000000	4.00000000000000000000	4.00000000000000000000	4.00000000000000000000	4.00000000000000000000	4.00000000000000000000	4.00000000000000000000	4.00000000000000000000	4.00000000000000000000	4.00000000000000000000
34.00000000000000000000	0.00000000000000000000	4423.58984375000000000000	4365.12792968750000000000	4195.38427734375000000000	4351.79492187500000000000	4288.20507812500000000000	4283.58984375000000000000	4278.97412109375000000000	4320.51269531250000000000	4221.53857421875000000000	4326.15380859375000000000	4414.87158203125000000000	4450.76904296875000000000	4481.53857421875000000000	4524.10253906250000000000	0.00000000000000000000	10249.00000000000000000000	10225.00000000000000000000	0.00000000000000000000	0.00000000000000000000	0.00000000000000000000	2267.00000000000000000000	263.00000000000000000000	4.00000000000000000000	4.00000000000000000000	4.00000000000000000000	4.00000000000000000000	4.00000000000000000000	4.00000000000000000000	4.00000000000000000000	4.00000000000000000000	4.00000000000000000000	4.00000000000000000000	4.00000000000000000000	4.00000000000000000000	4.00000000000000000000	4.00000000000000000000	4.00000000000000000000	4.00000000000000000000
35.00000000000000000000	0.00000000000000000000	4425.64111328125000000000	4378.46142578125000000000	4191.28173828125000000000	4353.84619140625000000000	4303.58984375000000000000	4308.20507812500000000000	4305.12792968750000000000	4349.23046875000000000000	4249.23046875000000000000	4352.30761718750000000000	4423.58984375000000000000	4450.76904296875000000000	4475.38427734375000000000	4525.64111328125000000000	0.00000000000000000000	10247.00000000000000000000	10225.00000000000000000000	0.00000000000000000000	0.00000000000000000000	0.00000000000000000000	2267.00000000000000000000	271.00000000000000000000	4.00000000000000000000	4.00000000000000000000	4.00000000000000000000	4.00000000000000000000	4.00000000000000000000	4.00000000000000000000	4.00000000000000000000	4.00000000000000000000	4.00000000000000000000	4.00000000000000000000	4.00000000000000000000	4.00000000000000000000	4.00000000000000000000	4.00000000000000000000	4.00000000000000000000	4.00000000000000000000
36.00000000000000000000	0.00000000000000000000	4400.51269531250000000000	4353.33300781250000000000	4198.97412109375000000000	4332.30761718750000000000	4278.46142578125000000000	4290.25634765625000000000	4286.15380859375000000000	4322.56396484375000000000	4220.51269531250000000000	4325.12792968750000000000	4388.71777343750000000000	4416.41015625000000000000	4432.82031250000000000000	4496.92285156250000000000	0.00000000000000000000	10247.00000000000000000000	10225.00000000000000000000	0.00000000000000000000	0.00000000000000000000	0.00000000000000000000	2267.00000000000000000000	278.00000000000000000000	4.00000000000000000000	4.00000000000000000000	4.00000000000000000000	4.00000000000000000000	4.00000000000000000000	4.00000000000000000000	4.00000000000000000000	4.00000000000000000000	4.00000000000000000000	4.00000000000000000000	4.00000000000000000000	4.00000000000000000000	4.00000000000000000000	4.00000000000000000000	4.00000000000000000000	4.00000000000000000000
37.00000000000000000000	0.00000000000000000000	4428.71777343750000000000	4397.43554687500000000000	4188.71777343750000000000	4358.46142578125000000000	4318.97412109375000000000	4320.51269531250000000000	4309.74365234375000000000	4331.28173828125000000000	4226.15380859375000000000	4334.87158203125000000000	4408.71777343750000000000	4429.23046875000000000000	4470.76904296875000000000	4517.43554687500000000000	0.00000000000000000000	10247.00000000000000000000	10225.00000000000000000000	0.00000000000000000000	0.00000000000000000000	0.00000000000000000000	2267.00000000000000000000	286.00000000000000000000	4.00000000000000000000	4.00000000000000000000	4.00000000000000000000	4.00000000000000000000	4.00000000000000000000	4.00000000000000000000	4.00000000000000000000	4.00000000000000000000	4.00000000000000000000	4.00000000000000000000	4.00000000000000000000	4.00000000000000000000	4.00000000000000000000	4.00000000000000000000	4.00000000000000000000	4.00000000000000000000
38.00000000000000000000	0.00000000000000000000	4422.05126953125000000000	4389.74365234375000000000	4187.17919921875000000000	4350.76904296875000000000	4296.41015625000000000000	4298.97412109375000000000	4277.43603515625000000000	4297.94873046875000000000	4184.10253906250000000000	4302.05126953125000000000	4382.05126953125000000000	4401.53857421875000000000	4455.89746093750000000000	4506.15380859375000000000	0.00000000000000000000	10247.00000000000000000000	10225.00000000000000000000	0.00000000000000000000	0.00000000000000000000	0.00000000000000000000	2267.00000000000000000000	293.00000000000000000000	4.00000000000000000000	4.00000000000000000000	4.00000000000000000000	4.00000000000000000000	4.00000000000000000000	4.00000000000000000000	4.00000000000000000000	4.00000000000000000000	4.00000000000000000000	4.00000000000000000000	4.00000000000000000000	4.00000000000000000000	4.00000000000000000000	4.00000000000000000000	4.00000000000000000000	4.00000000000000000000
39.00000000000000000000	0.00000000000000000000	4431.28173828125000000000	4403.58984375000000000000	4194.87158203125000000000	4360.00000000000000000000	4300.51269531250000000000	4315.38427734375000000000	4282.56396484375000000000	4318.97412109375000000000	4202.05126953125000000000	4309.74365234375000000000	4404.10253906250000000000	4418.97412109375000000000	4467.17919921875000000000	4532.30761718750000000000	0.00000000000000000000	10244.00000000000000000000	10226.00000000000000000000	0.00000000000000000000	0.00000000000000000000	0.00000000000000000000	2267.00000000000000000000	300.00000000000000000000	4.00000000000000000000	4.00000000000000000000	4.00000000000000000000	4.00000000000000000000	4.00000000000000000000	4.00000000000000000000	4.00000000000000000000	4.00000000000000000000	4.00000000000000000000	4.00000000000000000000	4.00000000000000000000	4.00000000000000000000	4.00000000000000000000	4.00000000000000000000	4.00000000000000000000	4.00000000000000000000
40.00000000000000000000	0.00000000000000000000	4449.23046875000000000000	4423.07666015625000000000	4195.89746093750000000000	4383.58984375000000000000	4323.58984375000000000000	4340.00000000000000000000	4310.76904296875000000000	4372.30761718750000000000	4256.41015625000000000000	4347.69238281250000000000	4453.33300781250000000000	4463.58984375000000000000	4505.64111328125000000000	4566.15380859375000000000	0.00000000000000000000	10244.00000000000000000000	10226.00000000000000000000	0.00000000000000000000	0.00000000000000000000	0.00000000000000000000	2267.00000000000000000000	309.00000000000000000000	4.00000000000000000000	4.00000000000000000000	4.00000000000000000000	4.00000000000000000000	4.00000000000000000000	4.00000000000000000000	4.00000000000000000000	4.00000000000000000000	4.00000000000000000000	4.00000000000000000000	4.00000000000000000000	4.00000000000000000000	4.00000000000000000000	4.00000000000000000000	4.00000000000000000000	4.00000000000000000000
41.00000000000000000000	0.00000000000000000000	4426.15380859375000000000	4381.53857421875000000000	4203.07666015625000000000	4362.05126953125000000000	4291.28173828125000000000	4310.25634765625000000000	4288.20507812500000000000	4349.74365234375000000000	4230.76904296875000000000	4321.53857421875000000000	4420.00000000000000000000	4435.89746093750000000000	4478.46142578125000000000	4531.28173828125000000000	0.00000000000000000000	10244.00000000000000000000	10225.00000000000000000000	0.00000000000000000000	0.00000000000000000000	0.00000000000000000000	2267.00000000000000000000	317.00000000000000000000	4.00000000000000000000	4.00000000000000000000	4.00000000000000000000	4.00000000000000000000	4.00000000000000000000	4.00000000000000000000	4.00000000000000000000	4.00000000000000000000	4.00000000000000000000	4.00000000000000000000	4.00000000000000000000	4.00000000000000000000	4.00000000000000000000	4.00000000000000000000	4.00000000000000000000	4.00000000000000000000
42.00000000000000000000	0.00000000000000000000	4449.74365234375000000000	4417.94873046875000000000	4200.00000000000000000000	4379.48730468750000000000	4333.33300781250000000000	4356.41015625000000000000	4323.58984375000000000000	4372.30761718750000000000	4258.97412109375000000000	4347.17919921875000000000	4434.87158203125000000000	4443.58984375000000000000	4497.43554687500000000000	4543.07666015625000000000	0.00000000000000000000	10244.00000000000000000000	10225.00000000000000000000	0.00000000000000000000	0.00000000000000000000	0.00000000000000000000	2267.00000000000000000000	325.00000000000000000000	4.00000000000000000000	4.00000000000000000000	4.00000000000000000000	4.00000000000000000000	4.00000000000000000000	4.00000000000000000000	4.00000000000000000000	4.00000000000000000000	4.00000000000000000000	4.00000000000000000000	4.00000000000000000000	4.00000000000000000000	4.00000000000000000000	4.00000000000000000000	4.00000000000000000000	4.00000000000000000000
43.00000000000000000000	0.00000000000000000000	4435.89746093750000000000	4415.89746093750000000000	4200.51269531250000000000	4369.23046875000000000000	4326.15380859375000000000	4352.30761718750000000000	4318.97412109375000000000	4354.87158203125000000000	4251.28173828125000000000	4340.00000000000000000000	4409.74365234375000000000	4417.43554687500000000000	4467.17919921875000000000	4520.00000000000000000000	0.00000000000000000000	10245.00000000000000000000	10228.00000000000000000000	0.00000000000000000000	0.00000000000000000000	0.00000000000000000000	2267.00000000000000000000	334.00000000000000000000	4.00000000000000000000	4.00000000000000000000	4.00000000000000000000	4.00000000000000000000	4.00000000000000000000	4.00000000000000000000	4.00000000000000000000	4.00000000000000000000	4.00000000000000000000	4.00000000000000000000	4.00000000000000000000	4.00000000000000000000	4.00000000000000000000	4.00000000000000000000	4.00000000000000000000	4.00000000000000000000
44.00000000000000000000	0.00000000000000000000	4431.28173828125000000000	4417.43554687500000000000	4195.38427734375000000000	4366.66650390625000000000	4318.46142578125000000000	4341.02539062500000000000	4314.35888671875000000000	4341.02539062500000000000	4241.02539062500000000000	4318.97412109375000000000	4403.07666015625000000000	4404.61523437500000000000	4466.15380859375000000000	4512.30761718750000000000	0.00000000000000000000	10245.00000000000000000000	10228.00000000000000000000	0.00000000000000000000	0.00000000000000000000	0.00000000000000000000	2267.00000000000000000000	342.00000000000000000000	4.00000000000000000000	4.00000000000000000000	4.00000000000000000000	4.00000000000000000000	4.00000000000000000000	4.00000000000000000000	4.00000000000000000000	4.00000000000000000000	4.00000000000000000000	4.00000000000000000000	4.00000000000000000000	4.00000000000000000000	4.00000000000000000000	4.00000000000000000000	4.00000000000000000000	4.00000000000000000000
45.00000000000000000000	0.00000000000000000000	4449.74365234375000000000	4437.94873046875000000000	4183.07666015625000000000	4386.15380859375000000000	4334.87158203125000000000	4355.89746093750000000000	4315.89746093750000000000	4356.92285156250000000000	4252.82031250000000000000	4319.48730468750000000000	4430.25634765625000000000	4424.61523437500000000000	4505.12792968750000000000	4541.02539062500000000000	0.00000000000000000000	10244.00000000000000000000	10228.00000000000000000000	0.00000000000000000000	0.00000000000000000000	0.00000000000000000000	2267.00000000000000000000	350.00000000000000000000	4.00000000000000000000	4.00000000000000000000	4.00000000000000000000	4.00000000000000000000	4.00000000000000000000	4.00000000000000000000	4.00000000000000000000	4.00000000000000000000	4.00000000000000000000	4.00000000000000000000	4.00000000000000000000	4.00000000000000000000	4.00000000000000000000	4.00000000000000000000	4.00000000000000000000	4.00000000000000000000
46.00000000000000000000	0.00000000000000000000	4421.53857421875000000000	4402.05126953125000000000	4189.74365234375000000000	4369.23046875000000000000	4301.02539062500000000000	4325.12792968750000000000	4281.02539062500000000000	4333.84619140625000000000	4218.97412109375000000000	4292.30761718750000000000	4402.05126953125000000000	4396.92285156250000000000	4475.38427734375000000000	4516.41015625000000000000	0.00000000000000000000	10244.00000000000000000000	10228.00000000000000000000	0.00000000000000000000	0.00000000000000000000	0.00000000000000000000	2267.00000000000000000000	359.00000000000000000000	4.00000000000000000000	4.00000000000000000000	4.00000000000000000000	4.00000000000000000000	4.00000000000000000000	4.00000000000000000000	4.00000000000000000000	4.00000000000000000000	4.00000000000000000000	4.00000000000000000000	4.00000000000000000000	4.00000000000000000000	4.00000000000000000000	4.00000000000000000000	4.00000000000000000000	4.00000000000000000000
47.00000000000000000000	0.00000000000000000000	4432.30761718750000000000	4428.71777343750000000000	4188.20507812500000000000	4383.58984375000000000000	4334.35888671875000000000	4355.89746093750000000000	4320.51269531250000000000	4376.92285156250000000000	4262.56396484375000000000	4334.35888671875000000000	4437.43554687500000000000	4414.87158203125000000000	4499.48730468750000000000	4532.82031250000000000000	0.00000000000000000000	10245.00000000000000000000	10227.00000000000000000000	0.00000000000000000000	0.00000000000000000000	0.00000000000000000000	2267.00000000000000000000	367.00000000000000000000	4.00000000000000000000	4.00000000000000000000	4.00000000000000000000	4.00000000000000000000	4.00000000000000000000	4.00000000000000000000	4.00000000000000000000	4.00000000000000000000	4.00000000000000000000	4.00000000000000000000	4.00000000000000000000	4.00000000000000000000	4.00000000000000000000	4.00000000000000000000	4.00000000000000000000	4.00000000000000000000
48.00000000000000000000	0.00000000000000000000	4412.30761718750000000000	4411.79492187500000000000	4193.84619140625000000000	4357.94873046875000000000	4321.02539062500000000000	4351.28173828125000000000	4322.56396484375000000000	4373.84619140625000000000	4264.61523437500000000000	4336.41015625000000000000	4423.58984375000000000000	4405.12792968750000000000	4476.92285156250000000000	4522.05126953125000000000	0.00000000000000000000	10245.00000000000000000000	10227.00000000000000000000	0.00000000000000000000	0.00000000000000000000	0.00000000000000000000	2267.00000000000000000000	376.00000000000000000000	4.00000000000000000000	4.00000000000000000000	4.00000000000000000000	4.00000000000000000000	4.00000000000000000000	4.00000000000000000000	4.00000000000000000000	4.00000000000000000000	4.00000000000000000000	4.00000000000000000000	4.00000000000000000000	4.00000000000000000000	4.00000000000000000000	4.00000000000000000000	4.00000000000000000000	4.00000000000000000000
49.00000000000000000000	0.00000000000000000000	4413.33300781250000000000	4414.87158203125000000000	4203.07666015625000000000	4350.25634765625000000000	4318.97412109375000000000	4354.87158203125000000000	4329.23046875000000000000	4354.35888671875000000000	4254.35888671875000000000	4322.05126953125000000000	4412.82031250000000000000	4403.07666015625000000000	4467.17919921875000000000	4517.43554687500000000000	0.00000000000000000000	10245.00000000000000000000	10227.00000000000000000000	0.00000000000000000000	0.00000000000000000000	0.00000000000000000000	2267.00000000000000000000	384.00000000000000000000	4.00000000000000000000	4.00000000000000000000	4.00000000000000000000	4.00000000000000000000	4.00000000000000000000	4.00000000000000000000	4.00000000000000000000	4.00000000000000000000	4.00000000000000000000	4.00000000000000000000	4.00000000000000000000	4.00000000000000000000	4.00000000000000000000	4.00000000000000000000	4.00000000000000000000	4.00000000000000000000
50.00000000000000000000	0.00000000000000000000	4459.48730468750000000000	4471.79492187500000000000	4194.87158203125000000000	4394.35888671875000000000	4365.64111328125000000000	4391.79492187500000000000	4362.56396484375000000000	4372.82031250000000000000	4288.20507812500000000000	4344.61523437500000000000	4451.79492187500000000000	4426.66650390625000000000	4517.43554687500000000000	4548.71777343750000000000	0.00000000000000000000	10245.00000000000000000000	10227.00000000000000000000	0.00000000000000000000	0.00000000000000000000	0.00000000000000000000	2267.00000000000000000000	392.00000000000000000000	4.00000000000000000000	4.00000000000000000000	4.00000000000000000000	4.00000000000000000000	4.00000000000000000000	4.00000000000000000000	4.00000000000000000000	4.00000000000000000000	4.00000000000000000000	4.00000000000000000000	4.00000000000000000000	4.00000000000000000000	4.00000000000000000000	4.00000000000000000000	4.00000000000000000000	4.00000000000000000000
51.00000000000000000000	0.00000000000000000000	4446.15380859375000000000	4454.35888671875000000000	4200.51269531250000000000	4385.64111328125000000000	4337.94873046875000000000	4369.23046875000000000000	4337.43603515625000000000	4345.12792968750000000000	4265.12792968750000000000	4315.38427734375000000000	4428.71777343750000000000	4395.38427734375000000000	4496.92285156250000000000	4533.33300781250000000000	0.00000000000000000000	10246.00000000000000000000	10225.00000000000000000000	0.00000000000000000000	0.00000000000000000000	0.00000000000000000000	2267.00000000000000000000	401.00000000000000000000	4.00000000000000000000	4.00000000000000000000	4.00000000000000000000	4.00000000000000000000	4.00000000000000000000	4.00000000000000000000	4.00000000000000000000	4.00000000000000000000	4.00000000000000000000	4.00000000000000000000	4.00000000000000000000	4.00000000000000000000	4.00000000000000000000	4.00000000000000000000	4.00000000000000000000	4.00000000000000000000
52.00000000000000000000	0.00000000000000000000	4459.48730468750000000000	4483.07666015625000000000	4202.56396484375000000000	4405.64111328125000000000	4354.35888671875000000000	4398.97412109375000000000	4365.64111328125000000000	4382.05126953125000000000	4298.97412109375000000000	4335.38427734375000000000	4474.35888671875000000000	4435.38427734375000000000	4526.66650390625000000000	4571.79492187500000000000	0.00000000000000000000	10246.00000000000000000000	10225.00000000000000000000	0.00000000000000000000	0.00000000000000000000	0.00000000000000000000	2267.00000000000000000000	409.00000000000000000000	4.00000000000000000000	4.00000000000000000000	4.00000000000000000000	4.00000000000000000000	4.00000000000000000000	4.00000000000000000000	4.00000000000000000000	4.00000000000000000000	4.00000000000000000000	4.00000000000000000000	4.00000000000000000000	4.00000000000000000000	4.00000000000000000000	4.00000000000000000000	4.00000000000000000000	4.00000000000000000000
53.00000000000000000000	0.00000000000000000000	4455.38427734375000000000	4481.02539062500000000000	4207.69238281250000000000	4410.76904296875000000000	4341.02539062500000000000	4393.33300781250000000000	4364.10253906250000000000	4397.43554687500000000000	4312.82031250000000000000	4338.46142578125000000000	4495.38427734375000000000	4457.94873046875000000000	4539.48730468750000000000	4584.10253906250000000000	0.00000000000000000000	10247.00000000000000000000	10224.00000000000000000000	0.00000000000000000000	0.00000000000000000000	0.00000000000000000000	2267.00000000000000000000	417.00000000000000000000	4.00000000000000000000	4.00000000000000000000	4.00000000000000000000	4.00000000000000000000	4.00000000000000000000	4.00000000000000000000	4.00000000000000000000	4.00000000000000000000	4.00000000000000000000	4.00000000000000000000	4.00000000000000000000	4.00000000000000000000	4.00000000000000000000	4.00000000000000000000	4.00000000000000000000	4.00000000000000000000
54.00000000000000000000	0.00000000000000000000	4453.84619140625000000000	4474.35888671875000000000	4212.82031250000000000000	4405.64111328125000000000	4334.87158203125000000000	4394.35888671875000000000	4365.64111328125000000000	4402.56396484375000000000	4320.00000000000000000000	4341.02539062500000000000	4480.51269531250000000000	4442.56396484375000000000	4543.07666015625000000000	4574.87158203125000000000	0.00000000000000000000	10247.00000000000000000000	10224.00000000000000000000	0.00000000000000000000	0.00000000000000000000	0.00000000000000000000	2267.00000000000000000000	426.00000000000000000000	4.00000000000000000000	4.00000000000000000000	4.00000000000000000000	4.00000000000000000000	4.00000000000000000000	4.00000000000000000000	4.00000000000000000000	4.00000000000000000000	4.00000000000000000000	4.00000000000000000000	4.00000000000000000000	4.00000000000000000000	4.00000000000000000000	4.00000000000000000000	4.00000000000000000000	4.00000000000000000000
55.00000000000000000000	0.00000000000000000000	4488.20507812500000000000	4523.58984375000000000000	4207.69238281250000000000	4429.23046875000000000000	4394.35888671875000000000	4452.82031250000000000000	4422.56396484375000000000	4451.28173828125000000000	4373.84619140625000000000	4392.82031250000000000000	4503.58984375000000000000	4458.97412109375000000000	4572.82031250000000000000	4595.89746093750000000000	0.00000000000000000000	10249.00000000000000000000	10225.00000000000000000000	0.00000000000000000000	0.00000000000000000000	0.00000000000000000000	2267.00000000000000000000	434.00000000000000000000	4.00000000000000000000	4.00000000000000000000	4.00000000000000000000	4.00000000000000000000	4.00000000000000000000	4.00000000000000000000	4.00000000000000000000	4.00000000000000000000	4.00000000000000000000	4.00000000000000000000	4.00000000000000000000	4.00000000000000000000	4.00000000000000000000	4.00000000000000000000	4.00000000000000000000	4.00000000000000000000
56.00000000000000000000	0.00000000000000000000	4471.28173828125000000000	4507.17919921875000000000	4217.43603515625000000000	4415.38427734375000000000	4381.53857421875000000000	4437.43554687500000000000	4413.33300781250000000000	4429.23046875000000000000	4352.30761718750000000000	4372.30761718750000000000	4475.38427734375000000000	4434.35888671875000000000	4535.89746093750000000000	4566.66650390625000000000	0.00000000000000000000	10249.00000000000000000000	10225.00000000000000000000	0.00000000000000000000	0.00000000000000000000	0.00000000000000000000	2267.00000000000000000000	442.00000000000000000000	4.00000000000000000000	4.00000000000000000000	4.00000000000000000000	4.00000000000000000000	4.00000000000000000000	4.00000000000000000000	4.00000000000000000000	4.00000000000000000000	4.00000000000000000000	4.00000000000000000000	4.00000000000000000000	4.00000000000000000000	4.00000000000000000000	4.00000000000000000000	4.00000000000000000000	4.00000000000000000000
57.00000000000000000000	0.00000000000000000000	4498.46142578125000000000	4538.97412109375000000000	4212.30761718750000000000	4445.12792968750000000000	4415.38427734375000000000	4472.82031250000000000000	4436.92285156250000000000	4456.41015625000000000000	4375.38427734375000000000	4384.10253906250000000000	4518.97412109375000000000	4459.48730468750000000000	4585.64111328125000000000	4595.89746093750000000000	0.00000000000000000000	10249.00000000000000000000	10226.00000000000000000000	0.00000000000000000000	0.00000000000000000000	0.00000000000000000000	2267.00000000000000000000	451.00000000000000000000	4.00000000000000000000	4.00000000000000000000	4.00000000000000000000	4.00000000000000000000	4.00000000000000000000	4.00000000000000000000	4.00000000000000000000	4.00000000000000000000	4.00000000000000000000	4.00000000000000000000	4.00000000000000000000	4.00000000000000000000	4.00000000000000000000	4.00000000000000000000	4.00000000000000000000	4.00000000000000000000
58.00000000000000000000	0.00000000000000000000	4509.74365234375000000000	4546.66650390625000000000	4206.66650390625000000000	4460.51269531250000000000	4430.76904296875000000000	4489.23046875000000000000	4445.64111328125000000000	4476.92285156250000000000	4377.94873046875000000000	4389.74365234375000000000	4543.07666015625000000000	4470.25634765625000000000	4617.43554687500000000000	4612.82031250000000000000	0.00000000000000000000	10249.00000000000000000000	10226.00000000000000000000	0.00000000000000000000	0.00000000000000000000	0.00000000000000000000	2267.00000000000000000000	459.00000000000000000000	4.00000000000000000000	4.00000000000000000000	4.00000000000000000000	4.00000000000000000000	4.00000000000000000000	4.00000000000000000000	4.00000000000000000000	4.00000000000000000000	4.00000000000000000000	4.00000000000000000000	4.00000000000000000000	4.00000000000000000000	4.00000000000000000000	4.00000000000000000000	4.00000000000000000000	4.00000000000000000000
59.00000000000000000000	0.00000000000000000000	4480.51269531250000000000	4521.02539062500000000000	4211.79492187500000000000	4443.07666015625000000000	4405.12792968750000000000	4463.07666015625000000000	4430.25634765625000000000	4460.51269531250000000000	4348.20507812500000000000	4366.66650390625000000000	4513.33300781250000000000	4445.12792968750000000000	4580.00000000000000000000	4586.66650390625000000000	0.00000000000000000000	10249.00000000000000000000	10226.00000000000000000000	0.00000000000000000000	0.00000000000000000000	0.00000000000000000000	2267.00000000000000000000	467.00000000000000000000	4.00000000000000000000	4.00000000000000000000	4.00000000000000000000	4.00000000000000000000	4.00000000000000000000	4.00000000000000000000	4.00000000000000000000	4.00000000000000000000	4.00000000000000000000	4.00000000000000000000	4.00000000000000000000	4.00000000000000000000	4.00000000000000000000	4.00000000000000000000	4.00000000000000000000	4.00000000000000000000
60.00000000000000000000	0.00000000000000000000	4475.89746093750000000000	4534.87158203125000000000	4202.56396484375000000000	4451.79492187500000000000	4406.66650390625000000000	4468.20507812500000000000	4443.58984375000000000000	4483.58984375000000000000	4381.02539062500000000000	4386.15380859375000000000	4525.64111328125000000000	4456.41015625000000000000	4580.51269531250000000000	4593.84619140625000000000	0.00000000000000000000	10249.00000000000000000000	10226.00000000000000000000	0.00000000000000000000	0.00000000000000000000	0.00000000000000000000	2267.00000000000000000000	476.00000000000000000000	4.00000000000000000000	4.00000000000000000000	4.00000000000000000000	4.00000000000000000000	4.00000000000000000000	4.00000000000000000000	4.00000000000000000000	4.00000000000000000000	4.00000000000000000000	4.00000000000000000000	4.00000000000000000000	4.00000000000000000000	4.00000000000000000000	4.00000000000000000000	4.00000000000000000000	4.00000000000000000000
61.00000000000000000000	0.00000000000000000000	4446.15380859375000000000	4490.76904296875000000000	4206.66650390625000000000	4421.53857421875000000000	4358.46142578125000000000	4430.25634765625000000000	4407.69238281250000000000	4451.28173828125000000000	4355.38427734375000000000	4355.38427734375000000000	4485.64111328125000000000	4424.61523437500000000000	4534.87158203125000000000	4560.51269531250000000000	0.00000000000000000000	10249.00000000000000000000	10227.00000000000000000000	0.00000000000000000000	0.00000000000000000000	0.00000000000000000000	2267.00000000000000000000	484.00000000000000000000	4.00000000000000000000	4.00000000000000000000	4.00000000000000000000	4.00000000000000000000	4.00000000000000000000	4.00000000000000000000	4.00000000000000000000	4.00000000000000000000	4.00000000000000000000	4.00000000000000000000	4.00000000000000000000	4.00000000000000000000	4.00000000000000000000	4.00000000000000000000	4.00000000000000000000	4.00000000000000000000
62.00000000000000000000	0.00000000000000000000	4480.00000000000000000000	4523.58984375000000000000	4210.25634765625000000000	4444.61523437500000000000	4404.10253906250000000000	4474.35888671875000000000	4440.51269531250000000000	4464.10253906250000000000	4366.66650390625000000000	4371.28173828125000000000	4504.10253906250000000000	4440.51269531250000000000	4558.46142578125000000000	4576.92285156250000000000	0.00000000000000000000	10249.00000000000000000000	10227.00000000000000000000	0.00000000000000000000	0.00000000000000000000	0.00000000000000000000	2267.00000000000000000000	492.00000000000000000000	4.00000000000000000000	4.00000000000000000000	4.00000000000000000000	4.00000000000000000000	4.00000000000000000000	4.00000000000000000000	4.00000000000000000000	4.00000000000000000000	4.00000000000000000000	4.00000000000000000000	4.00000000000000000000	4.00000000000000000000	4.00000000000000000000	4.00000000000000000000	4.00000000000000000000	4.00000000000000000000
63.00000000000000000000	0.00000000000000000000	4502.56396484375000000000	4561.53857421875000000000	4211.79492187500000000000	4472.30761718750000000000	4442.05126953125000000000	4511.28173828125000000000	4464.61523437500000000000	4474.35888671875000000000	4378.46142578125000000000	4390.76904296875000000000	4517.43554687500000000000	4446.15380859375000000000	4583.07666015625000000000	4593.33300781250000000000	0.00000000000000000000	10249.00000000000000000000	10226.00000000000000000000	0.00000000000000000000	0.00000000000000000000	0.00000000000000000000	2267.00000000000000000000	500.00000000000000000000	4.00000000000000000000	4.00000000000000000000	4.00000000000000000000	4.00000000000000000000	4.00000000000000000000	4.00000000000000000000	4.00000000000000000000	4.00000000000000000000	4.00000000000000000000	4.00000000000000000000	4.00000000000000000000	4.00000000000000000000	4.00000000000000000000	4.00000000000000000000	4.00000000000000000000	4.00000000000000000000
64.00000000000000000000	0.00000000000000000000	4475.89746093750000000000	4538.97412109375000000000	4216.92285156250000000000	4456.41015625000000000000	4402.05126953125000000000	4478.46142578125000000000	4431.28173828125000000000	4446.66650390625000000000	4351.79492187500000000000	4360.00000000000000000000	4488.20507812500000000000	4415.38427734375000000000	4560.00000000000000000000	4575.38427734375000000000	1230.00000000000000000000	10249.00000000000000000000	10226.00000000000000000000	0.00000000000000000000	0.00000000000000000000	0.00000000000000000000	2267.00000000000000000000	507.00000000000000000000	4.00000000000000000000	4.00000000000000000000	4.00000000000000000000	4.00000000000000000000	4.00000000000000000000	4.00000000000000000000	4.00000000000000000000	4.00000000000000000000	4.00000000000000000000	4.00000000000000000000	4.00000000000000000000	4.00000000000000000000	4.00000000000000000000	4.00000000000000000000	4.00000000000000000000	4.00000000000000000000
65.00000000000000000000	0.00000000000000000000	4495.89746093750000000000	4562.05126953125000000000	4206.15380859375000000000	4477.94873046875000000000	4415.89746093750000000000	4487.69238281250000000000	4439.48730468750000000000	4485.12792968750000000000	4393.33300781250000000000	4380.51269531250000000000	4529.23046875000000000000	4451.28173828125000000000	4600.51269531250000000000	4608.71777343750000000000	2630.00000000000000000000	10248.00000000000000000000	10226.00000000000000000000	0.00000000000000000000	0.00000000000000000000	0.00000000000000000000	2267.00000000000000000000	514.00000000000000000000	4.00000000000000000000	4.00000000000000000000	4.00000000000000000000	4.00000000000000000000	4.00000000000000000000	4.00000000000000000000	4.00000000000000000000	4.00000000000000000000	4.00000000000000000000	4.00000000000000000000	4.00000000000000000000	4.00000000000000000000	4.00000000000000000000	4.00000000000000000000	4.00000000000000000000	4.00000000000000000000
66.00000000000000000000	0.00000000000000000000	4490.25634765625000000000	4546.66650390625000000000	4213.84619140625000000000	4476.41015625000000000000	4403.07666015625000000000	4474.87158203125000000000	4428.20507812500000000000	4488.71777343750000000000	4394.35888671875000000000	4376.41015625000000000000	4524.10253906250000000000	4449.23046875000000000000	4596.92285156250000000000	4608.20507812500000000000	2970.00000000000000000000	10248.00000000000000000000	10226.00000000000000000000	0.00000000000000000000	0.00000000000000000000	0.00000000000000000000	2267.00000000000000000000	522.00000000000000000000	4.00000000000000000000	4.00000000000000000000	4.00000000000000000000	4.00000000000000000000	4.00000000000000000000	4.00000000000000000000	4.00000000000000000000	4.00000000000000000000	4.00000000000000000000	4.00000000000000000000	4.00000000000000000000	4.00000000000000000000	4.00000000000000000000	4.00000000000000000000	4.00000000000000000000	4.00000000000000000000
67.00000000000000000000	0.00000000000000000000	4509.23046875000000000000	4580.00000000000000000000	4222.05126953125000000000	4495.89746093750000000000	4442.05126953125000000000	4522.56396484375000000000	4478.46142578125000000000	4522.05126953125000000000	4425.64111328125000000000	4408.71777343750000000000	4551.28173828125000000000	4465.64111328125000000000	4625.64111328125000000000	4631.28173828125000000000	3383.00000000000000000000	10246.00000000000000000000	10228.00000000000000000000	0.00000000000000000000	0.00000000000000000000	0.00000000000000000000	2267.00000000000000000000	529.00000000000000000000	4.00000000000000000000	4.00000000000000000000	4.00000000000000000000	4.00000000000000000000	4.00000000000000000000	4.00000000000000000000	4.00000000000000000000	4.00000000000000000000	4.00000000000000000000	4.00000000000000000000	4.00000000000000000000	4.00000000000000000000	4.00000000000000000000	4.00000000000000000000	4.00000000000000000000	4.00000000000000000000
68.00000000000000000000	0.00000000000000000000	4515.38427734375000000000	4603.07666015625000000000	4217.43603515625000000000	4505.64111328125000000000	4468.20507812500000000000	4555.38427734375000000000	4515.38427734375000000000	4542.05126953125000000000	4457.43554687500000000000	4441.53857421875000000000	4567.69238281250000000000	4473.84619140625000000000	4637.94873046875000000000	4632.30761718750000000000	3416.00000000000000000000	10246.00000000000000000000	10228.00000000000000000000	0.00000000000000000000	0.00000000000000000000	0.00000000000000000000	2267.00000000000000000000	536.00000000000000000000	4.00000000000000000000	4.00000000000000000000	4.00000000000000000000	4.00000000000000000000	4.00000000000000000000	4.00000000000000000000	4.00000000000000000000	4.00000000000000000000	4.00000000000000000000	4.00000000000000000000	4.00000000000000000000	4.00000000000000000000	4.00000000000000000000	4.00000000000000000000	4.00000000000000000000	4.00000000000000000000
69.00000000000000000000	0.00000000000000000000	4495.38427734375000000000	4592.30761718750000000000	4222.05126953125000000000	4490.25634765625000000000	4452.82031250000000000000	4540.00000000000000000000	4498.46142578125000000000	4514.35888671875000000000	4445.12792968750000000000	4430.25634765625000000000	4537.94873046875000000000	4445.12792968750000000000	4607.69238281250000000000	4596.41015625000000000000	3254.00000000000000000000	10245.00000000000000000000	10227.00000000000000000000	0.00000000000000000000	0.00000000000000000000	0.00000000000000000000	2267.00000000000000000000	544.00000000000000000000	4.00000000000000000000	4.00000000000000000000	4.00000000000000000000	4.00000000000000000000	4.00000000000000000000	4.00000000000000000000	4.00000000000000000000	4.00000000000000000000	4.00000000000000000000	4.00000000000000000000	4.00000000000000000000	4.00000000000000000000	4.00000000000000000000	4.00000000000000000000	4.00000000000000000000	4.00000000000000000000
70.00000000000000000000	0.00000000000000000000	4550.76904296875000000000	4667.17919921875000000000	4221.53857421875000000000	4543.07666015625000000000	4522.05126953125000000000	4597.94873046875000000000	4544.61523437500000000000	4562.05126953125000000000	4500.00000000000000000000	4470.25634765625000000000	4603.58984375000000000000	4491.79492187500000000000	4677.43554687500000000000	4654.35888671875000000000	3233.00000000000000000000	10245.00000000000000000000	10227.00000000000000000000	0.00000000000000000000	0.00000000000000000000	0.00000000000000000000	2267.00000000000000000000	551.00000000000000000000	4.00000000000000000000	4.00000000000000000000	4.00000000000000000000	4.00000000000000000000	4.00000000000000000000	4.00000000000000000000	4.00000000000000000000	4.00000000000000000000	4.00000000000000000000	4.00000000000000000000	4.00000000000000000000	4.00000000000000000000	4.00000000000000000000	4.00000000000000000000	4.00000000000000000000	4.00000000000000000000
71.00000000000000000000	0.00000000000000000000	4572.82031250000000000000	4679.48730468750000000000	4233.84619140625000000000	4566.66650390625000000000	4532.82031250000000000000	4605.64111328125000000000	4548.20507812500000000000	4569.74365234375000000000	4499.48730468750000000000	4465.12792968750000000000	4625.12792968750000000000	4507.69238281250000000000	4698.46142578125000000000	4687.17919921875000000000	3313.00000000000000000000	10244.00000000000000000000	10227.00000000000000000000	0.00000000000000000000	0.00000000000000000000	0.00000000000000000000	2267.00000000000000000000	558.00000000000000000000	4.00000000000000000000	4.00000000000000000000	4.00000000000000000000	4.00000000000000000000	4.00000000000000000000	4.00000000000000000000	4.00000000000000000000	4.00000000000000000000	4.00000000000000000000	4.00000000000000000000	4.00000000000000000000	4.00000000000000000000	4.00000000000000000000	4.00000000000000000000	4.00000000000000000000	4.00000000000000000000
72.00000000000000000000	0.00000000000000000000	4592.30761718750000000000	4698.46142578125000000000	4241.53857421875000000000	4589.23046875000000000000	4555.38427734375000000000	4628.71777343750000000000	4574.35888671875000000000	4604.10253906250000000000	4529.74365234375000000000	4486.66650390625000000000	4653.84619140625000000000	4538.46142578125000000000	4721.02539062500000000000	4711.79492187500000000000	3429.00000000000000000000	10244.00000000000000000000	10227.00000000000000000000	0.00000000000000000000	0.00000000000000000000	0.00000000000000000000	2267.00000000000000000000	566.00000000000000000000	4.00000000000000000000	4.00000000000000000000	4.00000000000000000000	4.00000000000000000000	4.00000000000000000000	4.00000000000000000000	4.00000000000000000000	4.00000000000000000000	4.00000000000000000000	4.00000000000000000000	4.00000000000000000000	4.00000000000000000000	4.00000000000000000000	4.00000000000000000000	4.00000000000000000000	4.00000000000000000000
73.00000000000000000000	0.00000000000000000000	4608.71777343750000000000	4723.58984375000000000000	4237.43603515625000000000	4609.74365234375000000000	4580.51269531250000000000	4653.84619140625000000000	4605.12792968750000000000	4658.46142578125000000000	4592.30761718750000000000	4532.30761718750000000000	4692.82031250000000000000	4576.41015625000000000000	4753.33300781250000000000	4732.30761718750000000000	2909.00000000000000000000	10246.00000000000000000000	10227.00000000000000000000	0.00000000000000000000	0.00000000000000000000	0.00000000000000000000	2267.00000000000000000000	573.00000000000000000000	4.00000000000000000000	4.00000000000000000000	4.00000000000000000000	4.00000000000000000000	4.00000000000000000000	4.00000000000000000000	4.00000000000000000000	4.00000000000000000000	4.00000000000000000000	4.00000000000000000000	4.00000000000000000000	4.00000000000000000000	4.00000000000000000000	4.00000000000000000000	4.00000000000000000000	4.00000000000000000000
74.00000000000000000000	0.00000000000000000000	4595.38427734375000000000	4704.61523437500000000000	4247.17919921875000000000	4594.35888671875000000000	4556.92285156250000000000	4636.41015625000000000000	4595.38427734375000000000	4640.51269531250000000000	4581.02539062500000000000	4523.58984375000000000000	4670.25634765625000000000	4555.89746093750000000000	4733.84619140625000000000	4717.43554687500000000000	3486.00000000000000000000	10246.00000000000000000000	10227.00000000000000000000	0.00000000000000000000	0.00000000000000000000	0.00000000000000000000	2267.00000000000000000000	580.00000000000000000000	4.00000000000000000000	4.00000000000000000000	4.00000000000000000000	4.00000000000000000000	4.00000000000000000000	4.00000000000000000000	4.00000000000000000000	4.00000000000000000000	4.00000000000000000000	4.00000000000000000000	4.00000000000000000000	4.00000000000000000000	4.00000000000000000000	4.00000000000000000000	4.00000000000000000000	4.00000000000000000000
75.00000000000000000000	0.00000000000000000000	4640.00000000000000000000	4767.17919921875000000000	4244.10253906250000000000	4632.30761718750000000000	4623.07666015625000000000	4700.00000000000000000000	4654.35888671875000000000	4663.07666015625000000000	4614.35888671875000000000	4564.61523437500000000000	4701.53857421875000000000	4578.46142578125000000000	4778.97412109375000000000	4752.82031250000000000000	3097.00000000000000000000	10246.00000000000000000000	10227.00000000000000000000	0.00000000000000000000	0.00000000000000000000	0.00000000000000000000	2267.00000000000000000000	588.00000000000000000000	4.00000000000000000000	4.00000000000000000000	4.00000000000000000000	4.00000000000000000000	4.00000000000000000000	4.00000000000000000000	4.00000000000000000000	4.00000000000000000000	4.00000000000000000000	4.00000000000000000000	4.00000000000000000000	4.00000000000000000000	4.00000000000000000000	4.00000000000000000000	4.00000000000000000000	4.00000000000000000000
76.00000000000000000000	0.00000000000000000000	4646.15380859375000000000	4779.48730468750000000000	4245.64111328125000000000	4641.02539062500000000000	4641.02539062500000000000	4708.71777343750000000000	4663.07666015625000000000	4653.84619140625000000000	4611.28173828125000000000	4564.61523437500000000000	4687.17919921875000000000	4565.64111328125000000000	4776.92285156250000000000	4745.64111328125000000000	3495.00000000000000000000	10246.00000000000000000000	10227.00000000000000000000	0.00000000000000000000	0.00000000000000000000	0.00000000000000000000	2267.00000000000000000000	595.00000000000000000000	4.00000000000000000000	4.00000000000000000000	4.00000000000000000000	4.00000000000000000000	4.00000000000000000000	4.00000000000000000000	4.00000000000000000000	4.00000000000000000000	4.00000000000000000000	4.00000000000000000000	4.00000000000000000000	4.00000000000000000000	4.00000000000000000000	4.00000000000000000000	4.00000000000000000000	4.00000000000000000000
77.00000000000000000000	0.00000000000000000000	4651.28173828125000000000	4785.12792968750000000000	4247.69238281250000000000	4645.12792968750000000000	4637.94873046875000000000	4702.56396484375000000000	4660.00000000000000000000	4660.00000000000000000000	4618.97412109375000000000	4560.00000000000000000000	4696.92285156250000000000	4570.25634765625000000000	4785.12792968750000000000	4758.46142578125000000000	3200.00000000000000000000	10246.00000000000000000000	10225.00000000000000000000	0.00000000000000000000	0.00000000000000000000	0.00000000000000000000	2267.00000000000000000000	603.00000000000000000000	4.00000000000000000000	4.00000000000000000000	4.00000000000000000000	4.00000000000000000000	4.00000000000000000000	4.00000000000000000000	4.00000000000000000000	4.00000000000000000000	4.00000000000000000000	4.00000000000000000000	4.00000000000000000000	4.00000000000000000000	4.00000000000000000000	4.00000000000000000000	4.00000000000000000000	4.00000000000000000000
78.00000000000000000000	0.00000000000000000000	4661.53857421875000000000	4798.97412109375000000000	4236.41015625000000000000	4656.41015625000000000000	4635.89746093750000000000	4705.64111328125000000000	4660.51269531250000000000	4685.12792968750000000000	4639.48730468750000000000	4568.71777343750000000000	4742.56396484375000000000	4596.92285156250000000000	4819.48730468750000000000	4792.30761718750000000000	3486.00000000000000000000	10246.00000000000000000000	10225.00000000000000000000	0.00000000000000000000	0.00000000000000000000	0.00000000000000000000	2267.00000000000000000000	610.00000000000000000000	4.00000000000000000000	4.00000000000000000000	4.00000000000000000000	4.00000000000000000000	4.00000000000000000000	4.00000000000000000000	4.00000000000000000000	4.00000000000000000000	4.00000000000000000000	4.00000000000000000000	4.00000000000000000000	4.00000000000000000000	4.00000000000000000000	4.00000000000000000000	4.00000000000000000000	4.00000000000000000000
79.00000000000000000000	0.00000000000000000000	4624.61523437500000000000	4751.28173828125000000000	4235.89746093750000000000	4629.23046875000000000000	4589.74365234375000000000	4665.64111328125000000000	4626.66650390625000000000	4657.43554687500000000000	4603.07666015625000000000	4527.17919921875000000000	4712.82031250000000000000	4567.17919921875000000000	4786.66650390625000000000	4760.00000000000000000000	3097.00000000000000000000	10246.00000000000000000000	10226.00000000000000000000	0.00000000000000000000	0.00000000000000000000	0.00000000000000000000	2267.00000000000000000000	617.00000000000000000000	4.00000000000000000000	4.00000000000000000000	4.00000000000000000000	4.00000000000000000000	4.00000000000000000000	4.00000000000000000000	4.00000000000000000000	4.00000000000000000000	4.00000000000000000000	4.00000000000000000000	4.00000000000000000000	4.00000000000000000000	4.00000000000000000000	4.00000000000000000000	4.00000000000000000000	4.00000000000000000000
80.00000000000000000000	0.00000000000000000000	4636.41015625000000000000	4772.30761718750000000000	4231.79492187500000000000	4642.56396484375000000000	4627.17919921875000000000	4705.12792968750000000000	4670.25634765625000000000	4692.82031250000000000000	4643.07666015625000000000	4554.35888671875000000000	4725.12792968750000000000	4586.15380859375000000000	4798.46142578125000000000	4763.58984375000000000000	3495.00000000000000000000	10246.00000000000000000000	10226.00000000000000000000	0.00000000000000000000	0.00000000000000000000	0.00000000000000000000	2267.00000000000000000000	626.00000000000000000000	4.00000000000000000000	4.00000000000000000000	4.00000000000000000000	4.00000000000000000000	4.00000000000000000000	4.00000000000000000000	4.00000000000000000000	4.00000000000000000000	4.00000000000000000000	4.00000000000000000000	4.00000000000000000000	4.00000000000000000000	4.00000000000000000000	4.00000000000000000000	4.00000000000000000000	4.00000000000000000000
81.00000000000000000000	0.00000000000000000000	4620.00000000000000000000	4750.76904296875000000000	4236.41015625000000000000	4629.74365234375000000000	4619.48730468750000000000	4704.61523437500000000000	4668.20507812500000000000	4680.51269531250000000000	4639.48730468750000000000	4556.92285156250000000000	4694.87158203125000000000	4567.69238281250000000000	4762.05126953125000000000	4733.84619140625000000000	3200.00000000000000000000	10249.00000000000000000000	10227.00000000000000000000	0.00000000000000000000	0.00000000000000000000	0.00000000000000000000	2267.00000000000000000000	634.00000000000000000000	4.00000000000000000000	4.00000000000000000000	4.00000000000000000000	4.00000000000000000000	4.00000000000000000000	4.00000000000000000000	4.00000000000000000000	4.00000000000000000000	4.00000000000000000000	4.00000000000000000000	4.00000000000000000000	4.00000000000000000000	4.00000000000000000000	4.00000000000000000000	4.00000000000000000000	4.00000000000000000000
82.00000000000000000000	0.00000000000000000000	4612.82031250000000000000	4740.00000000000000000000	4236.41015625000000000000	4628.71777343750000000000	4609.74365234375000000000	4693.33300781250000000000	4650.76904296875000000000	4661.02539062500000000000	4615.38427734375000000000	4536.92285156250000000000	4673.84619140625000000000	4543.58984375000000000000	4748.20507812500000000000	4716.41015625000000000000	3486.00000000000000000000	10249.00000000000000000000	10227.00000000000000000000	0.00000000000000000000	0.00000000000000000000	0.00000000000000000000	2267.00000000000000000000	642.00000000000000000000	4.00000000000000000000	4.00000000000000000000	4.00000000000000000000	4.00000000000000000000	4.00000000000000000000	4.00000000000000000000	4.00000000000000000000	4.00000000000000000000	4.00000000000000000000	4.00000000000000000000	4.00000000000000000000	4.00000000000000000000	4.00000000000000000000	4.00000000000000000000	4.00000000000000000000	4.00000000000000000000
83.00000000000000000000	0.00000000000000000000	4648.20507812500000000000	4791.28173828125000000000	4227.69238281250000000000	4661.02539062500000000000	4644.10253906250000000000	4712.30761718750000000000	4665.12792968750000000000	4683.58984375000000000000	4628.71777343750000000000	4547.17919921875000000000	4706.66650390625000000000	4561.02539062500000000000	4796.41015625000000000000	4751.79492187500000000000	3097.00000000000000000000	10250.00000000000000000000	10227.00000000000000000000	0.00000000000000000000	0.00000000000000000000	0.00000000000000000000	2267.00000000000000000000	651.00000000000000000000	4.00000000000000000000	4.00000000000000000000	4.00000000000000000000	4.00000000000000000000	4.00000000000000000000	4.00000000000000000000	4.00000000000000000000	4.00000000000000000000	4.00000000000000000000	4.00000000000000000000	4.00000000000000000000	4.00000000000000000000	4.00000000000000000000	4.00000000000000000000	4.00000000000000000000	4.00000000000000000000
84.00000000000000000000	0.00000000000000000000	4634.87158203125000000000	4774.87158203125000000000	4240.51269531250000000000	4641.02539062500000000000	4615.38427734375000000000	4681.02539062500000000000	4643.07666015625000000000	4653.84619140625000000000	4593.33300781250000000000	4521.53857421875000000000	4686.15380859375000000000	4543.58984375000000000000	4776.41015625000000000000	4737.43554687500000000000	3495.00000000000000000000	10250.00000000000000000000	10227.00000000000000000000	0.00000000000000000000	0.00000000000000000000	0.00000000000000000000	2267.00000000000000000000	659.00000000000000000000	4.00000000000000000000	4.00000000000000000000	4.00000000000000000000	4.00000000000000000000	4.00000000000000000000	4.00000000000000000000	4.00000000000000000000	4.00000000000000000000	4.00000000000000000000	4.00000000000000000000	4.00000000000000000000	4.00000000000000000000	4.00000000000000000000	4.00000000000000000000	4.00000000000000000000	4.00000000000000000000
85.00000000000000000000	0.00000000000000000000	4643.07666015625000000000	4783.07666015625000000000	4233.33300781250000000000	4650.25634765625000000000	4632.30761718750000000000	4700.00000000000000000000	4672.82031250000000000000	4684.10253906250000000000	4627.17919921875000000000	4551.28173828125000000000	4722.56396484375000000000	4574.87158203125000000000	4801.02539062500000000000	4757.94873046875000000000	3200.00000000000000000000	10251.00000000000000000000	10228.00000000000000000000	0.00000000000000000000	0.00000000000000000000	0.00000000000000000000	2267.00000000000000000000	667.00000000000000000000	4.00000000000000000000	4.00000000000000000000	4.00000000000000000000	4.00000000000000000000	4.00000000000000000000	4.00000000000000000000	4.00000000000000000000	4.00000000000000000000	4.00000000000000000000	4.00000000000000000000	4.00000000000000000000	4.00000000000000000000	4.00000000000000000000	4.00000000000000000000	4.00000000000000000000	4.00000000000000000000
86.00000000000000000000	0.00000000000000000000	4622.05126953125000000000	4756.41015625000000000000	4224.10253906250000000000	4645.64111328125000000000	4608.71777343750000000000	4681.02539062500000000000	4661.53857421875000000000	4685.12792968750000000000	4629.23046875000000000000	4541.53857421875000000000	4712.82031250000000000000	4567.17919921875000000000	4784.61523437500000000000	4749.74365234375000000000	3486.00000000000000000000	10251.00000000000000000000	10228.00000000000000000000	0.00000000000000000000	0.00000000000000000000	0.00000000000000000000	2267.00000000000000000000	676.00000000000000000000	4.00000000000000000000	4.00000000000000000000	4.00000000000000000000	4.00000000000000000000	4.00000000000000000000	4.00000000000000000000	4.00000000000000000000	4.00000000000000000000	4.00000000000000000000	4.00000000000000000000	4.00000000000000000000	4.00000000000000000000	4.00000000000000000000	4.00000000000000000000	4.00000000000000000000	4.00000000000000000000
87.00000000000000000000	0.00000000000000000000	4604.10253906250000000000	4746.66650390625000000000	4231.79492187500000000000	4635.89746093750000000000	4593.84619140625000000000	4667.69238281250000000000	4649.74365234375000000000	4664.10253906250000000000	4606.15380859375000000000	4515.89746093750000000000	4681.02539062500000000000	4538.97412109375000000000	4756.41015625000000000000	4725.64111328125000000000	3097.00000000000000000000	10250.00000000000000000000	10227.00000000000000000000	0.00000000000000000000	0.00000000000000000000	0.00000000000000000000	2267.00000000000000000000	684.00000000000000000000	4.00000000000000000000	4.00000000000000000000	4.00000000000000000000	4.00000000000000000000	4.00000000000000000000	4.00000000000000000000	4.00000000000000000000	4.00000000000000000000	4.00000000000000000000	4.00000000000000000000	4.00000000000000000000	4.00000000000000000000	4.00000000000000000000	4.00000000000000000000	4.00000000000000000000	4.00000000000000000000
88.00000000000000000000	0.00000000000000000000	4629.74365234375000000000	4789.23046875000000000000	4228.71777343750000000000	4653.33300781250000000000	4644.61523437500000000000	4711.79492187500000000000	4688.20507812500000000000	4690.25634765625000000000	4644.61523437500000000000	4556.41015625000000000000	4711.28173828125000000000	4552.82031250000000000000	4787.69238281250000000000	4734.87158203125000000000	3495.00000000000000000000	10250.00000000000000000000	10227.00000000000000000000	0.00000000000000000000	0.00000000000000000000	0.00000000000000000000	2267.00000000000000000000	692.00000000000000000000	4.00000000000000000000	4.00000000000000000000	4.00000000000000000000	4.00000000000000000000	4.00000000000000000000	4.00000000000000000000	4.00000000000000000000	4.00000000000000000000	4.00000000000000000000	4.00000000000000000000	4.00000000000000000000	4.00000000000000000000	4.00000000000000000000	4.00000000000000000000	4.00000000000000000000	4.00000000000000000000
89.00000000000000000000	0.00000000000000000000	4602.05126953125000000000	4753.33300781250000000000	4232.30761718750000000000	4628.71777343750000000000	4616.92285156250000000000	4688.20507812500000000000	4668.71777343750000000000	4661.02539062500000000000	4626.15380859375000000000	4541.02539062500000000000	4680.51269531250000000000	4518.97412109375000000000	4756.41015625000000000000	4701.02539062500000000000	3200.00000000000000000000	10250.00000000000000000000	10226.00000000000000000000	0.00000000000000000000	0.00000000000000000000	0.00000000000000000000	2267.00000000000000000000	701.00000000000000000000	4.00000000000000000000	4.00000000000000000000	4.00000000000000000000	4.00000000000000000000	4.00000000000000000000	4.00000000000000000000	4.00000000000000000000	4.00000000000000000000	4.00000000000000000000	4.00000000000000000000	4.00000000000000000000	4.00000000000000000000	4.00000000000000000000	4.00000000000000000000	4.00000000000000000000	4.00000000000000000000
90.00000000000000000000	0.00000000000000000000	4607.17919921875000000000	4766.66650390625000000000	4224.10253906250000000000	4649.23046875000000000000	4631.28173828125000000000	4700.00000000000000000000	4685.12792968750000000000	4680.51269531250000000000	4641.53857421875000000000	4543.07666015625000000000	4701.53857421875000000000	4537.94873046875000000000	4782.05126953125000000000	4726.15380859375000000000	3486.00000000000000000000	10250.00000000000000000000	10226.00000000000000000000	0.00000000000000000000	0.00000000000000000000	0.00000000000000000000	2267.00000000000000000000	709.00000000000000000000	4.00000000000000000000	4.00000000000000000000	4.00000000000000000000	4.00000000000000000000	4.00000000000000000000	4.00000000000000000000	4.00000000000000000000	4.00000000000000000000	4.00000000000000000000	4.00000000000000000000	4.00000000000000000000	4.00000000000000000000	4.00000000000000000000	4.00000000000000000000	4.00000000000000000000	4.00000000000000000000
91.00000000000000000000	0.00000000000000000000	4606.66650390625000000000	4764.10253906250000000000	4217.43603515625000000000	4657.43554687500000000000	4629.23046875000000000000	4684.10253906250000000000	4669.74365234375000000000	4682.05126953125000000000	4637.43554687500000000000	4526.15380859375000000000	4706.66650390625000000000	4544.61523437500000000000	4789.74365234375000000000	4734.87158203125000000000	3097.00000000000000000000	10250.00000000000000000000	10225.00000000000000000000	0.00000000000000000000	0.00000000000000000000	0.00000000000000000000	2267.00000000000000000000	717.00000000000000000000	4.00000000000000000000	4.00000000000000000000	4.00000000000000000000	4.00000000000000000000	4.00000000000000000000	4.00000000000000000000	4.00000000000000000000	4.00000000000000000000	4.00000000000000000000	4.00000000000000000000	4.00000000000000000000	4.00000000000000000000	4.00000000000000000000	4.00000000000000000000	4.00000000000000000000	4.00000000000000000000
92.00000000000000000000	0.00000000000000000000	4584.10253906250000000000	4732.82031250000000000000	4223.58984375000000000000	4629.74365234375000000000	4592.30761718750000000000	4650.76904296875000000000	4634.35888671875000000000	4651.28173828125000000000	4606.15380859375000000000	4495.89746093750000000000	4670.25634765625000000000	4509.74365234375000000000	4747.17919921875000000000	4696.41015625000000000000	3495.00000000000000000000	10250.00000000000000000000	10225.00000000000000000000	0.00000000000000000000	0.00000000000000000000	0.00000000000000000000	2267.00000000000000000000	726.00000000000000000000	4.00000000000000000000	4.00000000000000000000	4.00000000000000000000	4.00000000000000000000	4.00000000000000000000	4.00000000000000000000	4.00000000000000000000	4.00000000000000000000	4.00000000000000000000	4.00000000000000000000	4.00000000000000000000	4.00000000000000000000	4.00000000000000000000	4.00000000000000000000	4.00000000000000000000	4.00000000000000000000
93.00000000000000000000	0.00000000000000000000	4585.64111328125000000000	4743.07666015625000000000	4215.38427734375000000000	4629.74365234375000000000	4601.02539062500000000000	4673.84619140625000000000	4657.43554687500000000000	4671.28173828125000000000	4631.79492187500000000000	4522.05126953125000000000	4681.53857421875000000000	4515.38427734375000000000	4745.12792968750000000000	4693.84619140625000000000	3200.00000000000000000000	10247.00000000000000000000	10223.00000000000000000000	0.00000000000000000000	0.00000000000000000000	0.00000000000000000000	2267.00000000000000000000	734.00000000000000000000	4.00000000000000000000	4.00000000000000000000	4.00000000000000000000	4.00000000000000000000	4.00000000000000000000	4.00000000000000000000	4.00000000000000000000	4.00000000000000000000	4.00000000000000000000	4.00000000000000000000	4.00000000000000000000	4.00000000000000000000	4.00000000000000000000	4.00000000000000000000	4.00000000000000000000	4.00000000000000000000
94.00000000000000000000	0.00000000000000000000	4553.84619140625000000000	4704.10253906250000000000	4220.51269531250000000000	4605.12792968750000000000	4568.71777343750000000000	4642.56396484375000000000	4634.35888671875000000000	4645.12792968750000000000	4604.10253906250000000000	4496.92285156250000000000	4644.10253906250000000000	4485.12792968750000000000	4706.15380859375000000000	4659.48730468750000000000	3486.00000000000000000000	10247.00000000000000000000	10223.00000000000000000000	0.00000000000000000000	0.00000000000000000000	0.00000000000000000000	2267.00000000000000000000	742.00000000000000000000	4.00000000000000000000	4.00000000000000000000	4.00000000000000000000	4.00000000000000000000	4.00000000000000000000	4.00000000000000000000	4.00000000000000000000	4.00000000000000000000	4.00000000000000000000	4.00000000000000000000	4.00000000000000000000	4.00000000000000000000	4.00000000000000000000	4.00000000000000000000	4.00000000000000000000	4.00000000000000000000
95.00000000000000000000	0.00000000000000000000	4581.02539062500000000000	4735.89746093750000000000	4222.56396484375000000000	4628.20507812500000000000	4598.46142578125000000000	4664.61523437500000000000	4645.12792968750000000000	4651.28173828125000000000	4609.74365234375000000000	4503.58984375000000000000	4651.79492187500000000000	4490.25634765625000000000	4730.25634765625000000000	4669.74365234375000000000	3097.00000000000000000000	10245.00000000000000000000	10222.00000000000000000000	0.00000000000000000000	0.00000000000000000000	0.00000000000000000000	2267.00000000000000000000	750.00000000000000000000	4.00000000000000000000	4.00000000000000000000	4.00000000000000000000	4.00000000000000000000	4.00000000000000000000	4.00000000000000000000	4.00000000000000000000	4.00000000000000000000	4.00000000000000000000	4.00000000000000000000	4.00000000000000000000	4.00000000000000000000	4.00000000000000000000	4.00000000000000000000	4.00000000000000000000	4.00000000000000000000
96.00000000000000000000	0.00000000000000000000	4596.41015625000000000000	4752.82031250000000000000	4215.89746093750000000000	4636.41015625000000000000	4601.53857421875000000000	4671.79492187500000000000	4634.35888671875000000000	4634.35888671875000000000	4597.43554687500000000000	4499.48730468750000000000	4642.56396484375000000000	4478.97412109375000000000	4729.23046875000000000000	4666.15380859375000000000	3495.00000000000000000000	10245.00000000000000000000	10222.00000000000000000000	0.00000000000000000000	0.00000000000000000000	0.00000000000000000000	2267.00000000000000000000	757.00000000000000000000	4.00000000000000000000	4.00000000000000000000	4.00000000000000000000	4.00000000000000000000	4.00000000000000000000	4.00000000000000000000	4.00000000000000000000	4.00000000000000000000	4.00000000000000000000	4.00000000000000000000	4.00000000000000000000	4.00000000000000000000	4.00000000000000000000	4.00000000000000000000	4.00000000000000000000	4.00000000000000000000
97.00000000000000000000	0.00000000000000000000	4574.87158203125000000000	4722.05126953125000000000	4219.48730468750000000000	4611.28173828125000000000	4568.71777343750000000000	4642.56396484375000000000	4608.71777343750000000000	4601.53857421875000000000	4569.23046875000000000000	4472.30761718750000000000	4621.02539062500000000000	4456.41015625000000000000	4702.05126953125000000000	4648.71777343750000000000	3200.00000000000000000000	10244.00000000000000000000	10221.00000000000000000000	0.00000000000000000000	0.00000000000000000000	0.00000000000000000000	2267.00000000000000000000	764.00000000000000000000	4.00000000000000000000	4.00000000000000000000	4.00000000000000000000	4.00000000000000000000	4.00000000000000000000	4.00000000000000000000	4.00000000000000000000	4.00000000000000000000	4.00000000000000000000	4.00000000000000000000	4.00000000000000000000	4.00000000000000000000	4.00000000000000000000	4.00000000000000000000	4.00000000000000000000	4.00000000000000000000
98.00000000000000000000	0.00000000000000000000	4602.05126953125000000000	4754.35888671875000000000	4220.51269531250000000000	4641.02539062500000000000	4605.64111328125000000000	4673.84619140625000000000	4651.79492187500000000000	4659.48730468750000000000	4630.25634765625000000000	4516.92285156250000000000	4690.25634765625000000000	4513.84619140625000000000	4764.10253906250000000000	4701.53857421875000000000	3486.00000000000000000000	10244.00000000000000000000	10221.00000000000000000000	0.00000000000000000000	0.00000000000000000000	0.00000000000000000000	2267.00000000000000000000	772.00000000000000000000	4.00000000000000000000	4.00000000000000000000	4.00000000000000000000	4.00000000000000000000	4.00000000000000000000	4.00000000000000000000	4.00000000000000000000	4.00000000000000000000	4.00000000000000000000	4.00000000000000000000	4.00000000000000000000	4.00000000000000000000	4.00000000000000000000	4.00000000000000000000	4.00000000000000000000	4.00000000000000000000
99.00000000000000000000	0.00000000000000000000	4576.92285156250000000000	4725.64111328125000000000	4227.69238281250000000000	4629.23046875000000000000	4570.76904296875000000000	4648.20507812500000000000	4635.38427734375000000000	4654.35888671875000000000	4623.58984375000000000000	4506.15380859375000000000	4677.94873046875000000000	4505.64111328125000000000	4745.64111328125000000000	4690.76904296875000000000	3097.00000000000000000000	10245.00000000000000000000	10221.00000000000000000000	0.00000000000000000000	0.00000000000000000000	0.00000000000000000000	2267.00000000000000000000	779.00000000000000000000	4.00000000000000000000	4.00000000000000000000	4.00000000000000000000	4.00000000000000000000	4.00000000000000000000	4.00000000000000000000	4.00000000000000000000	4.00000000000000000000	4.00000000000000000000	4.00000000000000000000	4.00000000000000000000	4.00000000000000000000	4.00000000000000000000	4.00000000000000000000	4.00000000000000000000	4.00000000000000000000
100.00000000000000000000	0.00000000000000000000	4566.15380859375000000000	4720.00000000000000000000	4220.00000000000000000000	4620.00000000000000000000	4573.33300781250000000000	4656.41015625000000000000	4644.61523437500000000000	4653.33300781250000000000	4624.61523437500000000000	4507.69238281250000000000	4665.64111328125000000000	4490.25634765625000000000	4733.33300781250000000000	4670.76904296875000000000	3495.00000000000000000000	10245.00000000000000000000	10221.00000000000000000000	0.00000000000000000000	0.00000000000000000000	0.00000000000000000000	2267.00000000000000000000	786.00000000000000000000	4.00000000000000000000	4.00000000000000000000	4.00000000000000000000	4.00000000000000000000	4.00000000000000000000	4.00000000000000000000	4.00000000000000000000	4.00000000000000000000	4.00000000000000000000	4.00000000000000000000	4.00000000000000000000	4.00000000000000000000	4.00000000000000000000	4.00000000000000000000	4.00000000000000000000	4.00000000000000000000
101.00000000000000000000	0.00000000000000000000	4558.97412109375000000000	4711.28173828125000000000	4208.71777343750000000000	4607.17919921875000000000	4582.05126953125000000000	4662.56396484375000000000	4647.69238281250000000000	4650.76904296875000000000	4623.58984375000000000000	4512.82031250000000000000	4652.82031250000000000000	4471.28173828125000000000	4722.56396484375000000000	4644.10253906250000000000	3200.00000000000000000000	10245.00000000000000000000	10224.00000000000000000000	0.00000000000000000000	0.00000000000000000000	0.00000000000000000000	2267.00000000000000000000	794.00000000000000000000	4.00000000000000000000	4.00000000000000000000	4.00000000000000000000	4.00000000000000000000	4.00000000000000000000	4.00000000000000000000	4.00000000000000000000	4.00000000000000000000	4.00000000000000000000	4.00000000000000000000	4.00000000000000000000	4.00000000000000000000	4.00000000000000000000	4.00000000000000000000	4.00000000000000000000	4.00000000000000000000
102.00000000000000000000	0.00000000000000000000	4519.48730468750000000000	4663.58984375000000000000	4212.30761718750000000000	4572.82031250000000000000	4535.89746093750000000000	4621.53857421875000000000	4608.20507812500000000000	4601.53857421875000000000	4571.28173828125000000000	4478.46142578125000000000	4596.41015625000000000000	4420.00000000000000000000	4664.61523437500000000000	4598.97412109375000000000	3486.00000000000000000000	10245.00000000000000000000	10224.00000000000000000000	0.00000000000000000000	0.00000000000000000000	0.00000000000000000000	2267.00000000000000000000	801.00000000000000000000	4.00000000000000000000	4.00000000000000000000	4.00000000000000000000	4.00000000000000000000	4.00000000000000000000	4.00000000000000000000	4.00000000000000000000	4.00000000000000000000	4.00000000000000000000	4.00000000000000000000	4.00000000000000000000	4.00000000000000000000	4.00000000000000000000	4.00000000000000000000	4.00000000000000000000	4.00000000000000000000
103.00000000000000000000	0.00000000000000000000	4537.94873046875000000000	4689.74365234375000000000	4203.58984375000000000000	4596.92285156250000000000	4558.97412109375000000000	4634.35888671875000000000	4623.07666015625000000000	4611.79492187500000000000	4576.92285156250000000000	4487.17919921875000000000	4623.58984375000000000000	4435.38427734375000000000	4693.84619140625000000000	4629.23046875000000000000	3097.00000000000000000000	10245.00000000000000000000	10224.00000000000000000000	0.00000000000000000000	0.00000000000000000000	0.00000000000000000000	2267.00000000000000000000	808.00000000000000000000	4.00000000000000000000	4.00000000000000000000	4.00000000000000000000	4.00000000000000000000	4.00000000000000000000	4.00000000000000000000	4.00000000000000000000	4.00000000000000000000	4.00000000000000000000	4.00000000000000000000	4.00000000000000000000	4.00000000000000000000	4.00000000000000000000	4.00000000000000000000	4.00000000000000000000	4.00000000000000000000
104.00000000000000000000	0.00000000000000000000	4528.71777343750000000000	4662.56396484375000000000	4203.58984375000000000000	4590.76904296875000000000	4536.41015625000000000000	4600.00000000000000000000	4589.23046875000000000000	4591.28173828125000000000	4536.92285156250000000000	4462.56396484375000000000	4605.64111328125000000000	4421.53857421875000000000	4685.12792968750000000000	4613.33300781250000000000	3495.00000000000000000000	10245.00000000000000000000	10224.00000000000000000000	0.00000000000000000000	0.00000000000000000000	0.00000000000000000000	2267.00000000000000000000	816.00000000000000000000	4.00000000000000000000	4.00000000000000000000	4.00000000000000000000	4.00000000000000000000	4.00000000000000000000	4.00000000000000000000	4.00000000000000000000	4.00000000000000000000	4.00000000000000000000	4.00000000000000000000	4.00000000000000000000	4.00000000000000000000	4.00000000000000000000	4.00000000000000000000	4.00000000000000000000	4.00000000000000000000
105.00000000000000000000	0.00000000000000000000	4524.61523437500000000000	4651.79492187500000000000	4203.58984375000000000000	4585.12792968750000000000	4530.25634765625000000000	4602.05126953125000000000	4588.71777343750000000000	4602.56396484375000000000	4541.02539062500000000000	4504.10253906250000000000	4589.74365234375000000000	4425.64111328125000000000	4674.87158203125000000000	4597.94873046875000000000	3200.00000000000000000000	10246.00000000000000000000	10229.00000000000000000000	0.00000000000000000000	0.00000000000000000000	0.00000000000000000000	2267.00000000000000000000	824.00000000000000000000	4.00000000000000000000	4.00000000000000000000	4.00000000000000000000	4.00000000000000000000	4.00000000000000000000	4.00000000000000000000	4.00000000000000000000	4.00000000000000000000	4.00000000000000000000	4.00000000000000000000	4.00000000000000000000	4.00000000000000000000	4.00000000000000000000	4.00000000000000000000	4.00000000000000000000	4.00000000000000000000
106.00000000000000000000	0.00000000000000000000	4522.56396484375000000000	4658.97412109375000000000	4203.58984375000000000000	4584.10253906250000000000	4540.00000000000000000000	4620.51269531250000000000	4615.89746093750000000000	4635.38427734375000000000	4584.61523437500000000000	4560.00000000000000000000	4591.28173828125000000000	4442.05126953125000000000	4676.41015625000000000000	4605.64111328125000000000	3486.00000000000000000000	10246.00000000000000000000	10229.00000000000000000000	0.00000000000000000000	0.00000000000000000000	0.00000000000000000000	2267.00000000000000000000	832.00000000000000000000	4.00000000000000000000	4.00000000000000000000	4.00000000000000000000	4.00000000000000000000	4.00000000000000000000	4.00000000000000000000	4.00000000000000000000	4.00000000000000000000	4.00000000000000000000	4.00000000000000000000	4.00000000000000000000	4.00000000000000000000	4.00000000000000000000	4.00000000000000000000	4.00000000000000000000	4.00000000000000000000
107.00000000000000000000	0.00000000000000000000	4510.25634765625000000000	4634.87158203125000000000	4217.94873046875000000000	4558.97412109375000000000	4523.07666015625000000000	4597.94873046875000000000	4605.12792968750000000000	4618.97412109375000000000	4564.61523437500000000000	4503.07666015625000000000	4558.97412109375000000000	4422.56396484375000000000	4650.76904296875000000000	4584.61523437500000000000	3097.00000000000000000000	10248.00000000000000000000	10230.00000000000000000000	0.00000000000000000000	0.00000000000000000000	0.00000000000000000000	2267.00000000000000000000	841.00000000000000000000	4.00000000000000000000	4.00000000000000000000	4.00000000000000000000	4.00000000000000000000	4.00000000000000000000	4.00000000000000000000	4.00000000000000000000	4.00000000000000000000	4.00000000000000000000	4.00000000000000000000	4.00000000000000000000	4.00000000000000000000	4.00000000000000000000	4.00000000000000000000	4.00000000000000000000	4.00000000000000000000
108.00000000000000000000	0.00000000000000000000	4557.43554687500000000000	4686.15380859375000000000	4213.33300781250000000000	4587.69238281250000000000	4583.07666015625000000000	4643.07666015625000000000	4644.61523437500000000000	4642.56396484375000000000	4590.25634765625000000000	4491.79492187500000000000	4583.58984375000000000000	4448.20507812500000000000	4695.38427734375000000000	4607.69238281250000000000	3495.00000000000000000000	10248.00000000000000000000	10230.00000000000000000000	0.00000000000000000000	0.00000000000000000000	0.00000000000000000000	2267.00000000000000000000	849.00000000000000000000	4.00000000000000000000	4.00000000000000000000	4.00000000000000000000	4.00000000000000000000	4.00000000000000000000	4.00000000000000000000	4.00000000000000000000	4.00000000000000000000	4.00000000000000000000	4.00000000000000000000	4.00000000000000000000	4.00000000000000000000	4.00000000000000000000	4.00000000000000000000	4.00000000000000000000	4.00000000000000000000
109.00000000000000000000	0.00000000000000000000	4556.92285156250000000000	4689.74365234375000000000	4216.41015625000000000000	4591.28173828125000000000	4589.74365234375000000000	4645.64111328125000000000	4644.10253906250000000000	4614.35888671875000000000	4581.02539062500000000000	4485.12792968750000000000	4563.58984375000000000000	4433.84619140625000000000	4694.87158203125000000000	4600.00000000000000000000	3200.00000000000000000000	10251.00000000000000000000	10230.00000000000000000000	0.00000000000000000000	0.00000000000000000000	0.00000000000000000000	2267.00000000000000000000	857.00000000000000000000	4.00000000000000000000	4.00000000000000000000	4.00000000000000000000	4.00000000000000000000	4.00000000000000000000	4.00000000000000000000	4.00000000000000000000	4.00000000000000000000	4.00000000000000000000	4.00000000000000000000	4.00000000000000000000	4.00000000000000000000	4.00000000000000000000	4.00000000000000000000	4.00000000000000000000	4.00000000000000000000
110.00000000000000000000	0.00000000000000000000	4555.38427734375000000000	4691.79492187500000000000	4218.46142578125000000000	4598.97412109375000000000	4592.82031250000000000000	4647.69238281250000000000	4649.74365234375000000000	4608.71777343750000000000	4581.02539062500000000000	4476.41015625000000000000	4575.89746093750000000000	4443.07666015625000000000	4705.12792968750000000000	4608.20507812500000000000	3486.00000000000000000000	10251.00000000000000000000	10230.00000000000000000000	0.00000000000000000000	0.00000000000000000000	0.00000000000000000000	2267.00000000000000000000	865.00000000000000000000	4.00000000000000000000	4.00000000000000000000	4.00000000000000000000	4.00000000000000000000	4.00000000000000000000	4.00000000000000000000	4.00000000000000000000	4.00000000000000000000	4.00000000000000000000	4.00000000000000000000	4.00000000000000000000	4.00000000000000000000	4.00000000000000000000	4.00000000000000000000	4.00000000000000000000	4.00000000000000000000
111.00000000000000000000	0.00000000000000000000	4553.33300781250000000000	4685.12792968750000000000	4206.15380859375000000000	4606.15380859375000000000	4588.20507812500000000000	4640.00000000000000000000	4647.69238281250000000000	4629.74365234375000000000	4595.38427734375000000000	4470.25634765625000000000	4602.05126953125000000000	4466.15380859375000000000	4717.94873046875000000000	4617.94873046875000000000	3097.00000000000000000000	10252.00000000000000000000	10228.00000000000000000000	0.00000000000000000000	0.00000000000000000000	0.00000000000000000000	2267.00000000000000000000	873.00000000000000000000	4.00000000000000000000	4.00000000000000000000	4.00000000000000000000	4.00000000000000000000	4.00000000000000000000	4.00000000000000000000	4.00000000000000000000	4.00000000000000000000	4.00000000000000000000	4.00000000000000000000	4.00000000000000000000	4.00000000000000000000	4.00000000000000000000	4.00000000000000000000	4.00000000000000000000	4.00000000000000000000
112.00000000000000000000	0.00000000000000000000	4506.66650390625000000000	4626.15380859375000000000	4212.82031250000000000000	4570.76904296875000000000	4532.82031250000000000000	4588.20507812500000000000	4605.64111328125000000000	4598.97412109375000000000	4560.00000000000000000000	4431.28173828125000000000	4553.84619140625000000000	4428.71777343750000000000	4670.76904296875000000000	4578.97412109375000000000	3495.00000000000000000000	10252.00000000000000000000	10228.00000000000000000000	0.00000000000000000000	0.00000000000000000000	0.00000000000000000000	2267.00000000000000000000	880.00000000000000000000	4.00000000000000000000	4.00000000000000000000	4.00000000000000000000	4.00000000000000000000	4.00000000000000000000	4.00000000000000000000	4.00000000000000000000	4.00000000000000000000	4.00000000000000000000	4.00000000000000000000	4.00000000000000000000	4.00000000000000000000	4.00000000000000000000	4.00000000000000000000	4.00000000000000000000	4.00000000000000000000
113.00000000000000000000	0.00000000000000000000	4523.58984375000000000000	4663.58984375000000000000	4211.79492187500000000000	4588.20507812500000000000	4575.89746093750000000000	4635.89746093750000000000	4646.66650390625000000000	4635.38427734375000000000	4596.92285156250000000000	4458.97412109375000000000	4576.41015625000000000000	4448.71777343750000000000	4696.41015625000000000000	4600.51269531250000000000	3200.00000000000000000000	10250.00000000000000000000	10225.00000000000000000000	0.00000000000000000000	0.00000000000000000000	0.00000000000000000000	2267.00000000000000000000	887.00000000000000000000	4.00000000000000000000	4.00000000000000000000	4.00000000000000000000	4.00000000000000000000	4.00000000000000000000	4.00000000000000000000	4.00000000000000000000	4.00000000000000000000	4.00000000000000000000	4.00000000000000000000	4.00000000000000000000	4.00000000000000000000	4.00000000000000000000	4.00000000000000000000	4.00000000000000000000	4.00000000000000000000
114.00000000000000000000	0.00000000000000000000	4507.17919921875000000000	4651.79492187500000000000	4208.71777343750000000000	4573.84619140625000000000	4562.56396484375000000000	4629.74365234375000000000	4634.35888671875000000000	4615.38427734375000000000	4575.89746093750000000000	4440.51269531250000000000	4540.00000000000000000000	4421.02539062500000000000	4651.79492187500000000000	4571.28173828125000000000	3486.00000000000000000000	10250.00000000000000000000	10225.00000000000000000000	0.00000000000000000000	0.00000000000000000000	0.00000000000000000000	2267.00000000000000000000	895.00000000000000000000	4.00000000000000000000	4.00000000000000000000	4.00000000000000000000	4.00000000000000000000	4.00000000000000000000	4.00000000000000000000	4.00000000000000000000	4.00000000000000000000	4.00000000000000000000	4.00000000000000000000	4.00000000000000000000	4.00000000000000000000	4.00000000000000000000	4.00000000000000000000	4.00000000000000000000	4.00000000000000000000
115.00000000000000000000	0.00000000000000000000	4493.33300781250000000000	4626.15380859375000000000	4209.23046875000000000000	4561.53857421875000000000	4534.35888671875000000000	4597.94873046875000000000	4606.15380859375000000000	4575.38427734375000000000	4540.00000000000000000000	4402.05126953125000000000	4498.97412109375000000000	4386.15380859375000000000	4615.38427734375000000000	4545.64111328125000000000	3097.00000000000000000000	10248.00000000000000000000	10222.00000000000000000000	0.00000000000000000000	0.00000000000000000000	0.00000000000000000000	2267.00000000000000000000	902.00000000000000000000	4.00000000000000000000	4.00000000000000000000	4.00000000000000000000	4.00000000000000000000	4.00000000000000000000	4.00000000000000000000	4.00000000000000000000	4.00000000000000000000	4.00000000000000000000	4.00000000000000000000	4.00000000000000000000	4.00000000000000000000	4.00000000000000000000	4.00000000000000000000	4.00000000000000000000	4.00000000000000000000
116.00000000000000000000	0.00000000000000000000	4522.56396484375000000000	4653.33300781250000000000	4201.02539062500000000000	4589.74365234375000000000	4560.51269531250000000000	4612.30761718750000000000	4621.02539062500000000000	4587.17919921875000000000	4563.58984375000000000000	4408.20507812500000000000	4534.87158203125000000000	4409.23046875000000000000	4663.07666015625000000000	4577.94873046875000000000	3495.00000000000000000000	10248.00000000000000000000	10222.00000000000000000000	0.00000000000000000000	0.00000000000000000000	0.00000000000000000000	2267.00000000000000000000	911.00000000000000000000	4.00000000000000000000	4.00000000000000000000	4.00000000000000000000	4.00000000000000000000	4.00000000000000000000	4.00000000000000000000	4.00000000000000000000	4.00000000000000000000	4.00000000000000000000	4.00000000000000000000	4.00000000000000000000	4.00000000000000000000	4.00000000000000000000	4.00000000000000000000	4.00000000000000000000	4.00000000000000000000
117.00000000000000000000	0.00000000000000000000	4489.74365234375000000000	4616.41015625000000000000	4201.53857421875000000000	4563.58984375000000000000	4513.84619140625000000000	4568.71777343750000000000	4585.64111328125000000000	4543.58984375000000000000	4524.61523437500000000000	4366.15380859375000000000	4502.56396484375000000000	4374.87158203125000000000	4626.66650390625000000000	4542.05126953125000000000	3200.00000000000000000000	10246.00000000000000000000	10221.00000000000000000000	0.00000000000000000000	0.00000000000000000000	0.00000000000000000000	2267.00000000000000000000	919.00000000000000000000	4.00000000000000000000	4.00000000000000000000	4.00000000000000000000	4.00000000000000000000	4.00000000000000000000	4.00000000000000000000	4.00000000000000000000	4.00000000000000000000	4.00000000000000000000	4.00000000000000000000	4.00000000000000000000	4.00000000000000000000	4.00000000000000000000	4.00000000000000000000	4.00000000000000000000	4.00000000000000000000
118.00000000000000000000	0.00000000000000000000	4484.61523437500000000000	4625.64111328125000000000	4195.89746093750000000000	4564.61523437500000000000	4513.84619140625000000000	4571.28173828125000000000	4593.33300781250000000000	4557.43554687500000000000	4544.10253906250000000000	4376.41015625000000000000	4512.30761718750000000000	4378.97412109375000000000	4624.10253906250000000000	4543.07666015625000000000	3486.00000000000000000000	10246.00000000000000000000	10221.00000000000000000000	0.00000000000000000000	0.00000000000000000000	0.00000000000000000000	2267.00000000000000000000	927.00000000000000000000	4.00000000000000000000	4.00000000000000000000	4.00000000000000000000	4.00000000000000000000	4.00000000000000000000	4.00000000000000000000	4.00000000000000000000	4.00000000000000000000	4.00000000000000000000	4.00000000000000000000	4.00000000000000000000	4.00000000000000000000	4.00000000000000000000	4.00000000000000000000	4.00000000000000000000	4.00000000000000000000
119.00000000000000000000	0.00000000000000000000	4469.23046875000000000000	4603.58984375000000000000	4196.41015625000000000000	4551.79492187500000000000	4496.92285156250000000000	4552.30761718750000000000	4578.97412109375000000000	4557.94873046875000000000	4549.23046875000000000000	4376.92285156250000000000	4514.35888671875000000000	4380.00000000000000000000	4614.87158203125000000000	4542.05126953125000000000	3097.00000000000000000000	10242.00000000000000000000	10220.00000000000000000000	0.00000000000000000000	0.00000000000000000000	0.00000000000000000000	2267.00000000000000000000	936.00000000000000000000	4.00000000000000000000	4.00000000000000000000	4.00000000000000000000	4.00000000000000000000	4.00000000000000000000	4.00000000000000000000	4.00000000000000000000	4.00000000000000000000	4.00000000000000000000	4.00000000000000000000	4.00000000000000000000	4.00000000000000000000	4.00000000000000000000	4.00000000000000000000	4.00000000000000000000	4.00000000000000000000
120.00000000000000000000	0.00000000000000000000	4445.12792968750000000000	4570.76904296875000000000	4198.46142578125000000000	4526.66650390625000000000	4469.74365234375000000000	4532.30761718750000000000	4563.07666015625000000000	4527.17919921875000000000	4523.07666015625000000000	4356.41015625000000000000	4496.41015625000000000000	4355.89746093750000000000	4591.79492187500000000000	4518.97412109375000000000	3495.00000000000000000000	10242.00000000000000000000	10220.00000000000000000000	0.00000000000000000000	0.00000000000000000000	0.00000000000000000000	2267.00000000000000000000	944.00000000000000000000	4.00000000000000000000	4.00000000000000000000	4.00000000000000000000	4.00000000000000000000	4.00000000000000000000	4.00000000000000000000	4.00000000000000000000	4.00000000000000000000	4.00000000000000000000	4.00000000000000000000	4.00000000000000000000	4.00000000000000000000	4.00000000000000000000	4.00000000000000000000	4.00000000000000000000	4.00000000000000000000
121.00000000000000000000	0.00000000000000000000	4454.87158203125000000000	4590.76904296875000000000	4187.17919921875000000000	4531.28173828125000000000	4487.69238281250000000000	4557.43554687500000000000	4580.00000000000000000000	4526.15380859375000000000	4532.82031250000000000000	4368.71777343750000000000	4499.48730468750000000000	4346.15380859375000000000	4595.89746093750000000000	4511.79492187500000000000	3200.00000000000000000000	10240.00000000000000000000	10221.00000000000000000000	0.00000000000000000000	0.00000000000000000000	0.00000000000000000000	2267.00000000000000000000	952.00000000000000000000	4.00000000000000000000	4.00000000000000000000	4.00000000000000000000	4.00000000000000000000	4.00000000000000000000	4.00000000000000000000	4.00000000000000000000	4.00000000000000000000	4.00000000000000000000	4.00000000000000000000	4.00000000000000000000	4.00000000000000000000	4.00000000000000000000	4.00000000000000000000	4.00000000000000000000	4.00000000000000000000
122.00000000000000000000	0.00000000000000000000	4421.53857421875000000000	4546.15380859375000000000	4188.20507812500000000000	4495.38427734375000000000	4444.10253906250000000000	4513.84619140625000000000	4533.84619140625000000000	4469.23046875000000000000	4479.48730468750000000000	4319.48730468750000000000	4437.94873046875000000000	4294.35888671875000000000	4538.97412109375000000000	4468.20507812500000000000	3486.00000000000000000000	10240.00000000000000000000	10221.00000000000000000000	0.00000000000000000000	0.00000000000000000000	0.00000000000000000000	2267.00000000000000000000	961.00000000000000000000	4.00000000000000000000	4.00000000000000000000	4.00000000000000000000	4.00000000000000000000	4.00000000000000000000	4.00000000000000000000	4.00000000000000000000	4.00000000000000000000	4.00000000000000000000	4.00000000000000000000	4.00000000000000000000	4.00000000000000000000	4.00000000000000000000	4.00000000000000000000	4.00000000000000000000	4.00000000000000000000
123.00000000000000000000	0.00000000000000000000	4416.41015625000000000000	4535.38427734375000000000	4178.46142578125000000000	4496.41015625000000000000	4443.07666015625000000000	4500.00000000000000000000	4524.61523437500000000000	4467.69238281250000000000	4473.84619140625000000000	4308.20507812500000000000	4446.15380859375000000000	4302.05126953125000000000	4551.79492187500000000000	4483.07666015625000000000	3097.00000000000000000000	10239.00000000000000000000	10223.00000000000000000000	0.00000000000000000000	0.00000000000000000000	0.00000000000000000000	2267.00000000000000000000	969.00000000000000000000	4.00000000000000000000	4.00000000000000000000	4.00000000000000000000	4.00000000000000000000	4.00000000000000000000	4.00000000000000000000	4.00000000000000000000	4.00000000000000000000	4.00000000000000000000	4.00000000000000000000	4.00000000000000000000	4.00000000000000000000	4.00000000000000000000	4.00000000000000000000	4.00000000000000000000	4.00000000000000000000
124.00000000000000000000	0.00000000000000000000	4409.74365234375000000000	4519.48730468750000000000	4176.92285156250000000000	4504.61523437500000000000	4428.20507812500000000000	4478.97412109375000000000	4507.17919921875000000000	4477.94873046875000000000	4473.33300781250000000000	4301.53857421875000000000	4455.89746093750000000000	4307.69238281250000000000	4562.05126953125000000000	4485.64111328125000000000	3495.00000000000000000000	10239.00000000000000000000	10223.00000000000000000000	0.00000000000000000000	0.00000000000000000000	0.00000000000000000000	2267.00000000000000000000	977.00000000000000000000	4.00000000000000000000	4.00000000000000000000	4.00000000000000000000	4.00000000000000000000	4.00000000000000000000	4.00000000000000000000	4.00000000000000000000	4.00000000000000000000	4.00000000000000000000	4.00000000000000000000	4.00000000000000000000	4.00000000000000000000	4.00000000000000000000	4.00000000000000000000	4.00000000000000000000	4.00000000000000000000
125.00000000000000000000	0.00000000000000000000	4406.66650390625000000000	4513.84619140625000000000	4193.33300781250000000000	4501.02539062500000000000	4415.89746093750000000000	4475.89746093750000000000	4501.53857421875000000000	4471.79492187500000000000	4467.17919921875000000000	4290.25634765625000000000	4442.56396484375000000000	4296.41015625000000000000	4545.12792968750000000000	4466.66650390625000000000	3200.00000000000000000000	10239.00000000000000000000	10224.00000000000000000000	0.00000000000000000000	0.00000000000000000000	0.00000000000000000000	2267.00000000000000000000	986.00000000000000000000	4.00000000000000000000	4.00000000000000000000	4.00000000000000000000	4.00000000000000000000	4.00000000000000000000	4.00000000000000000000	4.00000000000000000000	4.00000000000000000000	4.00000000000000000000	4.00000000000000000000	4.00000000000000000000	4.00000000000000000000	4.00000000000000000000	4.00000000000000000000	4.00000000000000000000	4.00000000000000000000
126.00000000000000000000	0.00000000000000000000	4418.97412109375000000000	4544.61523437500000000000	4188.71777343750000000000	4505.64111328125000000000	4448.20507812500000000000	4514.87158203125000000000	4536.92285156250000000000	4491.79492187500000000000	4499.48730468750000000000	4317.94873046875000000000	4461.02539062500000000000	4310.76904296875000000000	4554.87158203125000000000	4477.94873046875000000000	3486.00000000000000000000	10239.00000000000000000000	10224.00000000000000000000	0.00000000000000000000	0.00000000000000000000	0.00000000000000000000	2267.00000000000000000000	993.00000000000000000000	4.00000000000000000000	4.00000000000000000000	4.00000000000000000000	4.00000000000000000000	4.00000000000000000000	4.00000000000000000000	4.00000000000000000000	4.00000000000000000000	4.00000000000000000000	4.00000000000000000000	4.00000000000000000000	4.00000000000000000000	4.00000000000000000000	4.00000000000000000000	4.00000000000000000000	4.00000000000000000000
127.00000000000000000000	0.00000000000000000000	4375.38427734375000000000	4494.87158203125000000000	4190.76904296875000000000	4465.12792968750000000000	4402.56396484375000000000	4472.82031250000000000000	4504.61523437500000000000	4456.92285156250000000000	4460.00000000000000000000	4283.07666015625000000000	4403.58984375000000000000	4264.10253906250000000000	4495.38427734375000000000	4433.33300781250000000000	51.00000000000000000000	10242.00000000000000000000	10228.00000000000000000000	0.00000000000000000000	0.00000000000000000000	0.00000000000000000000	2268.00000000000000000000	1.00000000000000000000	4.00000000000000000000	4.00000000000000000000	4.00000000000000000000	4.00000000000000000000	4.00000000000000000000	4.00000000000000000000	4.00000000000000000000	4.00000000000000000000	4.00000000000000000000	4.00000000000000000000	4.00000000000000000000	4.00000000000000000000	4.00000000000000000000	4.00000000000000000000	4.00000000000000000000	4.00000000000000000000
0.00000000000000000000	0.00000000000000000000	4392.30761718750000000000	4516.41015625000000000000	4189.74365234375000000000	4482.56396484375000000000	4423.58984375000000000000	4487.17919921875000000000	4523.58984375000000000000	4465.12792968750000000000	4466.15380859375000000000	4287.69238281250000000000	4409.74365234375000000000	4268.71777343750000000000	4512.82031250000000000000	4441.53857421875000000000	1240.00000000000000000000	10242.00000000000000000000	10228.00000000000000000000	0.00000000000000000000	0.00000000000000000000	0.00000000000000000000	2268.00000000000000000000	8.00000000000000000000	4.00000000000000000000	4.00000000000000000000	4.00000000000000000000	4.00000000000000000000	4.00000000000000000000	4.00000000000000000000	4.00000000000000000000	4.00000000000000000000	4.00000000000000000000	4.00000000000000000000	4.00000000000000000000	4.00000000000000000000	4.00000000000000000000	4.00000000000000000000	4.00000000000000000000	4.00000000000000000000
1.00000000000000000000	0.00000000000000000000	4404.10253906250000000000	4535.89746093750000000000	4182.05126953125000000000	4493.84619140625000000000	4433.84619140625000000000	4489.23046875000000000000	4521.02539062500000000000	4445.12792968750000000000	4452.82031250000000000000	4281.02539062500000000000	4420.51269531250000000000	4269.23046875000000000000	4528.71777343750000000000	4454.35888671875000000000	2602.00000000000000000000	10244.00000000000000000000	10228.00000000000000000000	0.00000000000000000000	0.00000000000000000000	0.00000000000000000000	2268.00000000000000000000	15.00000000000000000000	4.00000000000000000000	4.00000000000000000000	4.00000000000000000000	4.00000000000000000000	4.00000000000000000000	4.00000000000000000000	4.00000000000000000000	4.00000000000000000000	4.00000000000000000000	4.00000000000000000000	4.00000000000000000000	4.00000000000000000000	4.00000000000000000000	4.00000000000000000000	4.00000000000000000000	4.00000000000000000000
2.00000000000000000000	0.00000000000000000000	4369.23046875000000000000	4493.33300781250000000000	4182.56396484375000000000	4458.97412109375000000000	4388.20507812500000000000	4442.56396484375000000000	4475.38427734375000000000	4400.51269531250000000000	4401.53857421875000000000	4237.94873046875000000000	4393.33300781250000000000	4236.41015625000000000000	4491.28173828125000000000	4430.25634765625000000000	2955.00000000000000000000	10244.00000000000000000000	10228.00000000000000000000	0.00000000000000000000	0.00000000000000000000	0.00000000000000000000	2268.00000000000000000000	23.00000000000000000000	4.00000000000000000000	4.00000000000000000000	4.00000000000000000000	4.00000000000000000000	4.00000000000000000000	4.00000000000000000000	4.00000000000000000000	4.00000000000000000000	4.00000000000000000000	4.00000000000000000000	4.00000000000000000000	4.00000000000000000000	4.00000000000000000000	4.00000000000000000000	4.00000000000000000000	4.00000000000000000000
3.00000000000000000000	0.00000000000000000000	4363.07666015625000000000	4491.28173828125000000000	4173.84619140625000000000	4460.00000000000000000000	4393.84619140625000000000	4448.20507812500000000000	4483.58984375000000000000	4437.94873046875000000000	4438.46142578125000000000	4259.48730468750000000000	4425.64111328125000000000	4261.53857421875000000000	4508.20507812500000000000	4440.00000000000000000000	3387.00000000000000000000	10246.00000000000000000000	10227.00000000000000000000	0.00000000000000000000	0.00000000000000000000	0.00000000000000000000	2268.00000000000000000000	30.00000000000000000000	4.00000000000000000000	4.00000000000000000000	4.00000000000000000000	4.00000000000000000000	4.00000000000000000000	4.00000000000000000000	4.00000000000000000000	4.00000000000000000000	4.00000000000000000000	4.00000000000000000000	4.00000000000000000000	4.00000000000000000000	4.00000000000000000000	4.00000000000000000000	4.00000000000000000000	4.00000000000000000000
4.00000000000000000000	0.00000000000000000000	4310.25634765625000000000	4437.94873046875000000000	4175.89746093750000000000	4423.58984375000000000000	4345.64111328125000000000	4401.02539062500000000000	4445.64111328125000000000	4412.82031250000000000000	4418.97412109375000000000	4234.35888671875000000000	4385.64111328125000000000	4228.71777343750000000000	4459.48730468750000000000	4397.94873046875000000000	3437.00000000000000000000	10246.00000000000000000000	10227.00000000000000000000	0.00000000000000000000	0.00000000000000000000	0.00000000000000000000	2268.00000000000000000000	38.00000000000000000000	4.00000000000000000000	4.00000000000000000000	4.00000000000000000000	4.00000000000000000000	4.00000000000000000000	4.00000000000000000000	4.00000000000000000000	4.00000000000000000000	4.00000000000000000000	4.00000000000000000000	4.00000000000000000000	4.00000000000000000000	4.00000000000000000000	4.00000000000000000000	4.00000000000000000000	4.00000000000000000000
5.00000000000000000000	0.00000000000000000000	4305.64111328125000000000	4447.69238281250000000000	4172.82031250000000000000	4415.38427734375000000000	4355.89746093750000000000	4406.66650390625000000000	4457.94873046875000000000	4398.46142578125000000000	4407.17919921875000000000	4233.84619140625000000000	4369.23046875000000000000	4209.23046875000000000000	4445.12792968750000000000	4390.25634765625000000000	3289.00000000000000000000	10248.00000000000000000000	10228.00000000000000000000	0.00000000000000000000	0.00000000000000000000	0.00000000000000000000	2268.00000000000000000000	46.00000000000000000000	4.00000000000000000000	4.00000000000000000000	4.00000000000000000000	4.00000000000000000000	4.00000000000000000000	4.00000000000000000000	4.00000000000000000000	4.00000000000000000000	4.00000000000000000000	4.00000000000000000000	4.00000000000000000000	4.00000000000000000000	4.00000000000000000000	4.00000000000000000000	4.00000000000000000000	4.00000000000000000000
6.00000000000000000000	0.00000000000000000000	4330.76904296875000000000	4475.89746093750000000000	4174.87158203125000000000	4433.84619140625000000000	4386.15380859375000000000	4429.74365234375000000000	4485.12792968750000000000	4393.33300781250000000000	4407.69238281250000000000	4248.20507812500000000000	4369.23046875000000000000	4207.17919921875000000000	4447.69238281250000000000	4391.28173828125000000000	3254.00000000000000000000	10248.00000000000000000000	10228.00000000000000000000	0.00000000000000000000	0.00000000000000000000	0.00000000000000000000	2268.00000000000000000000	54.00000000000000000000	4.00000000000000000000	4.00000000000000000000	4.00000000000000000000	4.00000000000000000000	4.00000000000000000000	4.00000000000000000000	4.00000000000000000000	4.00000000000000000000	4.00000000000000000000	4.00000000000000000000	4.00000000000000000000	4.00000000000000000000	4.00000000000000000000	4.00000000000000000000	4.00000000000000000000	4.00000000000000000000
7.00000000000000000000	0.00000000000000000000	4321.02539062500000000000	4451.28173828125000000000	4188.71777343750000000000	4433.33300781250000000000	4362.05126953125000000000	4405.12792968750000000000	4463.07666015625000000000	4364.61523437500000000000	4385.12792968750000000000	4222.05126953125000000000	4347.17919921875000000000	4186.15380859375000000000	4421.53857421875000000000	4361.53857421875000000000	3293.00000000000000000000	10250.00000000000000000000	10227.00000000000000000000	0.00000000000000000000	0.00000000000000000000	0.00000000000000000000	2268.00000000000000000000	63.00000000000000000000	4.00000000000000000000	4.00000000000000000000	4.00000000000000000000	4.00000000000000000000	4.00000000000000000000	4.00000000000000000000	4.00000000000000000000	4.00000000000000000000	4.00000000000000000000	4.00000000000000000000	4.00000000000000000000	4.00000000000000000000	4.00000000000000000000	4.00000000000000000000	4.00000000000000000000	4.00000000000000000000
8.00000000000000000000	0.00000000000000000000	4336.41015625000000000000	4467.69238281250000000000	4176.41015625000000000000	4456.92285156250000000000	4376.41015625000000000000	4420.51269531250000000000	4466.66650390625000000000	4401.02539062500000000000	4416.92285156250000000000	4235.89746093750000000000	4393.84619140625000000000	4214.35888671875000000000	4465.12792968750000000000	4394.35888671875000000000	3426.00000000000000000000	10250.00000000000000000000	10227.00000000000000000000	0.00000000000000000000	0.00000000000000000000	0.00000000000000000000	2268.00000000000000000000	71.00000000000000000000	4.00000000000000000000	4.00000000000000000000	4.00000000000000000000	4.00000000000000000000	4.00000000000000000000	4.00000000000000000000	4.00000000000000000000	4.00000000000000000000	4.00000000000000000000	4.00000000000000000000	4.00000000000000000000	4.00000000000000000000	4.00000000000000000000	4.00000000000000000000	4.00000000000000000000	4.00000000000000000000
9.00000000000000000000	0.00000000000000000000	4310.76904296875000000000	4434.35888671875000000000	4175.38427734375000000000	4436.41015625000000000000	4337.94873046875000000000	4386.15380859375000000000	4424.10253906250000000000	4382.05126953125000000000	4382.05126953125000000000	4209.74365234375000000000	4377.43554687500000000000	4193.33300781250000000000	4449.23046875000000000000	4387.17919921875000000000	2922.00000000000000000000	10251.00000000000000000000	10227.00000000000000000000	0.00000000000000000000	0.00000000000000000000	0.00000000000000000000	2268.00000000000000000000	79.00000000000000000000	4.00000000000000000000	4.00000000000000000000	4.00000000000000000000	4.00000000000000000000	4.00000000000000000000	4.00000000000000000000	4.00000000000000000000	4.00000000000000000000	4.00000000000000000000	4.00000000000000000000	4.00000000000000000000	4.00000000000000000000	4.00000000000000000000	4.00000000000000000000	4.00000000000000000000	4.00000000000000000000
10.00000000000000000000	0.00000000000000000000	4310.76904296875000000000	4443.58984375000000000000	4185.64111328125000000000	4434.87158203125000000000	4346.15380859375000000000	4389.74365234375000000000	4434.35888671875000000000	4391.28173828125000000000	4387.17919921875000000000	4224.61523437500000000000	4379.48730468750000000000	4198.46142578125000000000	4446.15380859375000000000	4388.20507812500000000000	3455.00000000000000000000	10251.00000000000000000000	10227.00000000000000000000	0.00000000000000000000	0.00000000000000000000	0.00000000000000000000	2268.00000000000000000000	86.00000000000000000000	4.00000000000000000000	4.00000000000000000000	4.00000000000000000000	4.00000000000000000000	4.00000000000000000000	4.00000000000000000000	4.00000000000000000000	4.00000000000000000000	4.00000000000000000000	4.00000000000000000000	4.00000000000000000000	4.00000000000000000000	4.00000000000000000000	4.00000000000000000000	4.00000000000000000000	4.00000000000000000000
11.00000000000000000000	0.00000000000000000000	4310.25634765625000000000	4452.30761718750000000000	4185.12792968750000000000	4437.43554687500000000000	4362.05126953125000000000	4402.05126953125000000000	4462.05126953125000000000	4420.51269531250000000000	4427.17919921875000000000	4255.89746093750000000000	4391.28173828125000000000	4212.30761718750000000000	4444.10253906250000000000	4388.20507812500000000000	3070.00000000000000000000	10247.00000000000000000000	10226.00000000000000000000	0.00000000000000000000	0.00000000000000000000	0.00000000000000000000	2268.00000000000000000000	93.00000000000000000000	4.00000000000000000000	4.00000000000000000000	4.00000000000000000000	4.00000000000000000000	4.00000000000000000000	4.00000000000000000000	4.00000000000000000000	4.00000000000000000000	4.00000000000000000000	4.00000000000000000000	4.00000000000000000000	4.00000000000000000000	4.00000000000000000000	4.00000000000000000000	4.00000000000000000000	4.00000000000000000000
12.00000000000000000000	0.00000000000000000000	4276.41015625000000000000	4411.79492187500000000000	4186.15380859375000000000	4410.25634765625000000000	4325.64111328125000000000	4374.35888671875000000000	4441.02539062500000000000	4382.56396484375000000000	4393.84619140625000000000	4224.10253906250000000000	4348.20507812500000000000	4173.33300781250000000000	4393.33300781250000000000	4348.71777343750000000000	3446.00000000000000000000	10247.00000000000000000000	10226.00000000000000000000	0.00000000000000000000	0.00000000000000000000	0.00000000000000000000	2268.00000000000000000000	101.00000000000000000000	4.00000000000000000000	4.00000000000000000000	4.00000000000000000000	4.00000000000000000000	4.00000000000000000000	4.00000000000000000000	4.00000000000000000000	4.00000000000000000000	4.00000000000000000000	4.00000000000000000000	4.00000000000000000000	4.00000000000000000000	4.00000000000000000000	4.00000000000000000000	4.00000000000000000000	4.00000000000000000000
13.00000000000000000000	0.00000000000000000000	4313.33300781250000000000	4462.05126953125000000000	4177.94873046875000000000	4440.00000000000000000000	4365.64111328125000000000	4416.92285156250000000000	4467.69238281250000000000	4394.35888671875000000000	4406.66650390625000000000	4244.10253906250000000000	4382.05126953125000000000	4194.87158203125000000000	4435.38427734375000000000	4382.56396484375000000000	3178.00000000000000000000	10248.00000000000000000000	10225.00000000000000000000	0.00000000000000000000	0.00000000000000000000	0.00000000000000000000	2268.00000000000000000000	109.00000000000000000000	4.00000000000000000000	4.00000000000000000000	4.00000000000000000000	4.00000000000000000000	4.00000000000000000000	4.00000000000000000000	4.00000000000000000000	4.00000000000000000000	4.00000000000000000000	4.00000000000000000000	4.00000000000000000000	4.00000000000000000000	4.00000000000000000000	4.00000000000000000000	4.00000000000000000000	4.00000000000000000000
14.00000000000000000000	0.00000000000000000000	4302.05126953125000000000	4441.53857421875000000000	4178.46142578125000000000	4422.56396484375000000000	4340.51269531250000000000	4388.71777343750000000000	4435.89746093750000000000	4362.56396484375000000000	4375.89746093750000000000	4219.48730468750000000000	4356.92285156250000000000	4173.33300781250000000000	4420.00000000000000000000	4371.79492187500000000000	3455.00000000000000000000	10248.00000000000000000000	10225.00000000000000000000	0.00000000000000000000	0.00000000000000000000	0.00000000000000000000	2268.00000000000000000000	118.00000000000000000000	4.00000000000000000000	4.00000000000000000000	4.00000000000000000000	4.00000000000000000000	4.00000000000000000000	4.00000000000000000000	4.00000000000000000000	4.00000000000000000000	4.00000000000000000000	4.00000000000000000000	4.00000000000000000000	4.00000000000000000000	4.00000000000000000000	4.00000000000000000000	4.00000000000000000000	4.00000000000000000000
15.00000000000000000000	0.00000000000000000000	4270.25634765625000000000	4399.48730468750000000000	4175.89746093750000000000	4398.97412109375000000000	4316.41015625000000000000	4363.58984375000000000000	4415.89746093750000000000	4348.20507812500000000000	4361.02539062500000000000	4196.92285156250000000000	4334.35888671875000000000	4153.84619140625000000000	4390.76904296875000000000	4346.15380859375000000000	3070.00000000000000000000	10248.00000000000000000000	10225.00000000000000000000	0.00000000000000000000	0.00000000000000000000	0.00000000000000000000	2268.00000000000000000000	125.00000000000000000000	4.00000000000000000000	4.00000000000000000000	4.00000000000000000000	4.00000000000000000000	4.00000000000000000000	4.00000000000000000000	4.00000000000000000000	4.00000000000000000000	4.00000000000000000000	4.00000000000000000000	4.00000000000000000000	4.00000000000000000000	4.00000000000000000000	4.00000000000000000000	4.00000000000000000000	4.00000000000000000000
16.00000000000000000000	0.00000000000000000000	4270.76904296875000000000	4400.51269531250000000000	4169.23046875000000000000	4408.71777343750000000000	4325.64111328125000000000	4373.84619140625000000000	4423.07666015625000000000	4382.56396484375000000000	4389.74365234375000000000	4216.92285156250000000000	4367.69238281250000000000	4176.92285156250000000000	4407.17919921875000000000	4355.38427734375000000000	0.00000000000000000000	10248.00000000000000000000	10225.00000000000000000000	0.00000000000000000000	0.00000000000000000000	0.00000000000000000000	2268.00000000000000000000	133.00000000000000000000	4.00000000000000000000	4.00000000000000000000	4.00000000000000000000	4.00000000000000000000	4.00000000000000000000	4.00000000000000000000	4.00000000000000000000	4.00000000000000000000	4.00000000000000000000	4.00000000000000000000	4.00000000000000000000	4.00000000000000000000	4.00000000000000000000	4.00000000000000000000	4.00000000000000000000	4.00000000000000000000
17.00000000000000000000	0.00000000000000000000	4243.07666015625000000000	4366.15380859375000000000	4181.02539062500000000000	4387.69238281250000000000	4276.92285156250000000000	4332.82031250000000000000	4387.17919921875000000000	4352.82031250000000000000	4355.89746093750000000000	4189.74365234375000000000	4342.05126953125000000000	4151.28173828125000000000	4379.48730468750000000000	4331.79492187500000000000	0.00000000000000000000	10245.00000000000000000000	10224.00000000000000000000	0.00000000000000000000	0.00000000000000000000	0.00000000000000000000	2268.00000000000000000000	141.00000000000000000000	4.00000000000000000000	4.00000000000000000000	4.00000000000000000000	4.00000000000000000000	4.00000000000000000000	4.00000000000000000000	4.00000000000000000000	4.00000000000000000000	4.00000000000000000000	4.00000000000000000000	4.00000000000000000000	4.00000000000000000000	4.00000000000000000000	4.00000000000000000000	4.00000000000000000000	4.00000000000000000000
18.00000000000000000000	0.00000000000000000000	4254.35888671875000000000	4394.35888671875000000000	4177.43603515625000000000	4402.05126953125000000000	4303.58984375000000000000	4358.46142578125000000000	4420.00000000000000000000	4358.46142578125000000000	4368.71777343750000000000	4209.23046875000000000000	4341.53857421875000000000	4150.76904296875000000000	4393.33300781250000000000	4338.46142578125000000000	0.00000000000000000000	10245.00000000000000000000	10224.00000000000000000000	0.00000000000000000000	0.00000000000000000000	0.00000000000000000000	2268.00000000000000000000	149.00000000000000000000	4.00000000000000000000	4.00000000000000000000	4.00000000000000000000	4.00000000000000000000	4.00000000000000000000	4.00000000000000000000	4.00000000000000000000	4.00000000000000000000	4.00000000000000000000	4.00000000000000000000	4.00000000000000000000	4.00000000000000000000	4.00000000000000000000	4.00000000000000000000	4.00000000000000000000	4.00000000000000000000
19.00000000000000000000	0.00000000000000000000	4243.07666015625000000000	4391.79492187500000000000	4177.94873046875000000000	4392.30761718750000000000	4308.20507812500000000000	4358.46142578125000000000	4421.53857421875000000000	4345.12792968750000000000	4360.51269531250000000000	4206.15380859375000000000	4305.64111328125000000000	4124.10253906250000000000	4361.02539062500000000000	4305.64111328125000000000	0.00000000000000000000	10246.00000000000000000000	10224.00000000000000000000	0.00000000000000000000	0.00000000000000000000	0.00000000000000000000	2268.00000000000000000000	157.00000000000000000000	4.00000000000000000000	4.00000000000000000000	4.00000000000000000000	4.00000000000000000000	4.00000000000000000000	4.00000000000000000000	4.00000000000000000000	4.00000000000000000000	4.00000000000000000000	4.00000000000000000000	4.00000000000000000000	4.00000000000000000000	4.00000000000000000000	4.00000000000000000000	4.00000000000000000000	4.00000000000000000000
20.00000000000000000000	0.00000000000000000000	4246.66650390625000000000	4393.33300781250000000000	4180.51269531250000000000	4391.28173828125000000000	4301.53857421875000000000	4345.12792968750000000000	4408.20507812500000000000	4340.00000000000000000000	4353.84619140625000000000	4193.84619140625000000000	4304.10253906250000000000	4122.05126953125000000000	4354.87158203125000000000	4302.56396484375000000000	0.00000000000000000000	10246.00000000000000000000	10224.00000000000000000000	0.00000000000000000000	0.00000000000000000000	0.00000000000000000000	2268.00000000000000000000	165.00000000000000000000	4.00000000000000000000	4.00000000000000000000	4.00000000000000000000	4.00000000000000000000	4.00000000000000000000	4.00000000000000000000	4.00000000000000000000	4.00000000000000000000	4.00000000000000000000	4.00000000000000000000	4.00000000000000000000	4.00000000000000000000	4.00000000000000000000	4.00000000000000000000	4.00000000000000000000	4.00000000000000000000
21.00000000000000000000	0.00000000000000000000	4271.79492187500000000000	4411.28173828125000000000	4169.74365234375000000000	4413.84619140625000000000	4309.74365234375000000000	4342.56396484375000000000	4408.20507812500000000000	4351.79492187500000000000	4362.05126953125000000000	4201.02539062500000000000	4345.12792968750000000000	4148.71777343750000000000	4400.00000000000000000000	4345.12792968750000000000	0.00000000000000000000	10246.00000000000000000000	10224.00000000000000000000	0.00000000000000000000	0.00000000000000000000	0.00000000000000000000	2268.00000000000000000000	173.00000000000000000000	4.00000000000000000000	4.00000000000000000000	4.00000000000000000000	4.00000000000000000000	4.00000000000000000000	4.00000000000000000000	4.00000000000000000000	4.00000000000000000000	4.00000000000000000000	4.00000000000000000000	4.00000000000000000000	4.00000000000000000000	4.00000000000000000000	4.00000000000000000000	4.00000000000000000000	4.00000000000000000000
22.00000000000000000000	0.00000000000000000000	4238.97412109375000000000	4361.53857421875000000000	4174.35888671875000000000	4380.00000000000000000000	4262.56396484375000000000	4297.43603515625000000000	4369.74365234375000000000	4308.20507812500000000000	4313.84619140625000000000	4163.58984375000000000000	4302.56396484375000000000	4111.28173828125000000000	4354.35888671875000000000	4309.74365234375000000000	0.00000000000000000000	10246.00000000000000000000	10224.00000000000000000000	0.00000000000000000000	0.00000000000000000000	0.00000000000000000000	2268.00000000000000000000	182.00000000000000000000	4.00000000000000000000	4.00000000000000000000	4.00000000000000000000	4.00000000000000000000	4.00000000000000000000	4.00000000000000000000	4.00000000000000000000	4.00000000000000000000	4.00000000000000000000	4.00000000000000000000	4.00000000000000000000	4.00000000000000000000	4.00000000000000000000	4.00000000000000000000	4.00000000000000000000	4.00000000000000000000
23.00000000000000000000	0.00000000000000000000	4237.43603515625000000000	4370.76904296875000000000	4170.25634765625000000000	4378.46142578125000000000	4279.48730468750000000000	4320.51269531250000000000	4391.79492187500000000000	4334.35888671875000000000	4346.66650390625000000000	4184.61523437500000000000	4314.87158203125000000000	4126.66650390625000000000	4344.61523437500000000000	4302.56396484375000000000	0.00000000000000000000	10246.00000000000000000000	10224.00000000000000000000	0.00000000000000000000	0.00000000000000000000	0.00000000000000000000	2268.00000000000000000000	189.00000000000000000000	4.00000000000000000000	4.00000000000000000000	4.00000000000000000000	4.00000000000000000000	4.00000000000000000000	4.00000000000000000000	4.00000000000000000000	4.00000000000000000000	4.00000000000000000000	4.00000000000000000000	4.00000000000000000000	4.00000000000000000000	4.00000000000000000000	4.00000000000000000000	4.00000000000000000000	4.00000000000000000000
24.00000000000000000000	0.00000000000000000000	4203.07666015625000000000	4340.51269531250000000000	4166.66650390625000000000	4362.05126953125000000000	4252.82031250000000000000	4296.41015625000000000000	4371.28173828125000000000	4328.20507812500000000000	4343.07666015625000000000	4176.41015625000000000000	4300.51269531250000000000	4114.87158203125000000000	4315.89746093750000000000	4281.02539062500000000000	0.00000000000000000000	10246.00000000000000000000	10224.00000000000000000000	0.00000000000000000000	0.00000000000000000000	0.00000000000000000000	2268.00000000000000000000	197.00000000000000000000	4.00000000000000000000	4.00000000000000000000	4.00000000000000000000	4.00000000000000000000	4.00000000000000000000	4.00000000000000000000	4.00000000000000000000	4.00000000000000000000	4.00000000000000000000	4.00000000000000000000	4.00000000000000000000	4.00000000000000000000	4.00000000000000000000	4.00000000000000000000	4.00000000000000000000	4.00000000000000000000
25.00000000000000000000	0.00000000000000000000	4174.35888671875000000000	4315.89746093750000000000	4171.79492187500000000000	4338.97412109375000000000	4230.76904296875000000000	4274.35888671875000000000	4352.82031250000000000000	4295.89746093750000000000	4304.61523437500000000000	4151.28173828125000000000	4272.82031250000000000000	4082.05126953125000000000	4297.94873046875000000000	4256.92285156250000000000	0.00000000000000000000	10246.00000000000000000000	10224.00000000000000000000	0.00000000000000000000	0.00000000000000000000	0.00000000000000000000	2268.00000000000000000000	204.00000000000000000000	4.00000000000000000000	4.00000000000000000000	4.00000000000000000000	4.00000000000000000000	4.00000000000000000000	4.00000000000000000000	4.00000000000000000000	4.00000000000000000000	4.00000000000000000000	4.00000000000000000000	4.00000000000000000000	4.00000000000000000000	4.00000000000000000000	4.00000000000000000000	4.00000000000000000000	4.00000000000000000000
26.00000000000000000000	0.00000000000000000000	4204.10253906250000000000	4352.82031250000000000000	4164.61523437500000000000	4356.41015625000000000000	4277.43603515625000000000	4313.33300781250000000000	4385.12792968750000000000	4303.07666015625000000000	4317.94873046875000000000	4169.74365234375000000000	4290.76904296875000000000	4091.79467773437500000000	4330.25634765625000000000	4265.12792968750000000000	0.00000000000000000000	10246.00000000000000000000	10224.00000000000000000000	0.00000000000000000000	0.00000000000000000000	0.00000000000000000000	2268.00000000000000000000	211.00000000000000000000	4.00000000000000000000	4.00000000000000000000	4.00000000000000000000	4.00000000000000000000	4.00000000000000000000	4.00000000000000000000	4.00000000000000000000	4.00000000000000000000	4.00000000000000000000	4.00000000000000000000	4.00000000000000000000	4.00000000000000000000	4.00000000000000000000	4.00000000000000000000	4.00000000000000000000	4.00000000000000000000
27.00000000000000000000	0.00000000000000000000	4185.12792968750000000000	4317.43603515625000000000	4167.17919921875000000000	4338.46142578125000000000	4243.58984375000000000000	4280.51269531250000000000	4353.33300781250000000000	4260.51269531250000000000	4277.94873046875000000000	4129.74365234375000000000	4245.64111328125000000000	4057.43579101562500000000	4288.71777343750000000000	4230.76904296875000000000	0.00000000000000000000	10247.00000000000000000000	10222.00000000000000000000	0.00000000000000000000	0.00000000000000000000	0.00000000000000000000	2268.00000000000000000000	219.00000000000000000000	4.00000000000000000000	4.00000000000000000000	4.00000000000000000000	4.00000000000000000000	4.00000000000000000000	4.00000000000000000000	4.00000000000000000000	4.00000000000000000000	4.00000000000000000000	4.00000000000000000000	4.00000000000000000000	4.00000000000000000000	4.00000000000000000000	4.00000000000000000000	4.00000000000000000000	4.00000000000000000000
28.00000000000000000000	0.00000000000000000000	4194.35888671875000000000	4331.79492187500000000000	4167.17919921875000000000	4355.38427734375000000000	4246.15380859375000000000	4288.71777343750000000000	4361.02539062500000000000	4287.17919921875000000000	4298.97412109375000000000	4138.46142578125000000000	4274.87158203125000000000	4080.51269531250000000000	4312.82031250000000000000	4263.07666015625000000000	0.00000000000000000000	10247.00000000000000000000	10222.00000000000000000000	0.00000000000000000000	0.00000000000000000000	0.00000000000000000000	2268.00000000000000000000	226.00000000000000000000	4.00000000000000000000	4.00000000000000000000	4.00000000000000000000	4.00000000000000000000	4.00000000000000000000	4.00000000000000000000	4.00000000000000000000	4.00000000000000000000	4.00000000000000000000	4.00000000000000000000	4.00000000000000000000	4.00000000000000000000	4.00000000000000000000	4.00000000000000000000	4.00000000000000000000	4.00000000000000000000
29.00000000000000000000	0.00000000000000000000	4191.79492187500000000000	4332.30761718750000000000	4169.74365234375000000000	4360.51269531250000000000	4238.97412109375000000000	4280.00000000000000000000	4347.17919921875000000000	4297.43603515625000000000	4312.82031250000000000000	4149.23046875000000000000	4297.94873046875000000000	4095.38452148437500000000	4332.82031250000000000000	4281.53857421875000000000	0.00000000000000000000	10247.00000000000000000000	10224.00000000000000000000	0.00000000000000000000	0.00000000000000000000	0.00000000000000000000	2268.00000000000000000000	234.00000000000000000000	4.00000000000000000000	4.00000000000000000000	4.00000000000000000000	4.00000000000000000000	4.00000000000000000000	4.00000000000000000000	4.00000000000000000000	4.00000000000000000000	4.00000000000000000000	4.00000000000000000000	4.00000000000000000000	4.00000000000000000000	4.00000000000000000000	4.00000000000000000000	4.00000000000000000000	4.00000000000000000000
30.00000000000000000000	0.00000000000000000000	4171.79492187500000000000	4307.17919921875000000000	4173.33300781250000000000	4341.02539062500000000000	4221.53857421875000000000	4255.38427734375000000000	4329.23046875000000000000	4266.15380859375000000000	4300.51269531250000000000	4136.41015625000000000000	4269.74365234375000000000	4069.74340820312500000000	4305.12792968750000000000	4255.89746093750000000000	0.00000000000000000000	10247.00000000000000000000	10224.00000000000000000000	0.00000000000000000000	0.00000000000000000000	0.00000000000000000000	2268.00000000000000000000	242.00000000000000000000	4.00000000000000000000	4.00000000000000000000	4.00000000000000000000	4.00000000000000000000	4.00000000000000000000	4.00000000000000000000	4.00000000000000000000	4.00000000000000000000	4.00000000000000000000	4.00000000000000000000	4.00000000000000000000	4.00000000000000000000	4.00000000000000000000	4.00000000000000000000	4.00000000000000000000	4.00000000000000000000
31.00000000000000000000	0.00000000000000000000	4180.00000000000000000000	4331.79492187500000000000	4164.10253906250000000000	4346.15380859375000000000	4251.28173828125000000000	4282.05126953125000000000	4366.15380859375000000000	4290.25634765625000000000	4340.00000000000000000000	4165.64111328125000000000	4278.46142578125000000000	4078.46142578125000000000	4306.66650390625000000000	4257.94873046875000000000	0.00000000000000000000	10248.00000000000000000000	10223.00000000000000000000	0.00000000000000000000	0.00000000000000000000	0.00000000000000000000	2268.00000000000000000000	250.00000000000000000000	4.00000000000000000000	4.00000000000000000000	4.00000000000000000000	4.00000000000000000000	4.00000000000000000000	4.00000000000000000000	4.00000000000000000000	4.00000000000000000000	4.00000000000000000000	4.00000000000000000000	4.00000000000000000000	4.00000000000000000000	4.00000000000000000000	4.00000000000000000000	4.00000000000000000000	4.00000000000000000000
32.00000000000000000000	0.00000000000000000000	4146.15380859375000000000	4296.41015625000000000000	4169.23046875000000000000	4311.28173828125000000000	4205.12792968750000000000	4246.66650390625000000000	4332.30761718750000000000	4257.43603515625000000000	4300.00000000000000000000	4132.82031250000000000000	4231.28173828125000000000	4040.51269531250000000000	4254.87158203125000000000	4214.87158203125000000000	0.00000000000000000000	10248.00000000000000000000	10223.00000000000000000000	0.00000000000000000000	0.00000000000000000000	0.00000000000000000000	2268.00000000000000000000	259.00000000000000000000	4.00000000000000000000	4.00000000000000000000	4.00000000000000000000	4.00000000000000000000	4.00000000000000000000	4.00000000000000000000	4.00000000000000000000	4.00000000000000000000	4.00000000000000000000	4.00000000000000000000	4.00000000000000000000	4.00000000000000000000	4.00000000000000000000	4.00000000000000000000	4.00000000000000000000	4.00000000000000000000
33.00000000000000000000	0.00000000000000000000	4169.74365234375000000000	4318.97412109375000000000	4168.71777343750000000000	4325.64111328125000000000	4216.92285156250000000000	4259.48730468750000000000	4332.30761718750000000000	4257.94873046875000000000	4296.41015625000000000000	4132.82031250000000000000	4247.69238281250000000000	4047.69213867187500000000	4281.02539062500000000000	4229.74365234375000000000	0.00000000000000000000	10247.00000000000000000000	10225.00000000000000000000	0.00000000000000000000	0.00000000000000000000	0.00000000000000000000	2268.00000000000000000000	267.00000000000000000000	4.00000000000000000000	4.00000000000000000000	4.00000000000000000000	4.00000000000000000000	4.00000000000000000000	4.00000000000000000000	4.00000000000000000000	4.00000000000000000000	4.00000000000000000000	4.00000000000000000000	4.00000000000000000000	4.00000000000000000000	4.00000000000000000000	4.00000000000000000000	4.00000000000000000000	4.00000000000000000000
34.00000000000000000000	0.00000000000000000000	4196.41015625000000000000	4342.05126953125000000000	4166.66650390625000000000	4347.17919921875000000000	4235.38427734375000000000	4268.20507812500000000000	4339.48730468750000000000	4260.00000000000000000000	4305.64111328125000000000	4138.97412109375000000000	4275.38427734375000000000	4064.10253906250000000000	4310.25634765625000000000	4252.30761718750000000000	0.00000000000000000000	10247.00000000000000000000	10225.00000000000000000000	0.00000000000000000000	0.00000000000000000000	0.00000000000000000000	2268.00000000000000000000	275.00000000000000000000	4.00000000000000000000	4.00000000000000000000	4.00000000000000000000	4.00000000000000000000	4.00000000000000000000	4.00000000000000000000	4.00000000000000000000	4.00000000000000000000	4.00000000000000000000	4.00000000000000000000	4.00000000000000000000	4.00000000000000000000	4.00000000000000000000	4.00000000000000000000	4.00000000000000000000	4.00000000000000000000
35.00000000000000000000	0.00000000000000000000	4167.17919921875000000000	4311.28173828125000000000	4168.71777343750000000000	4327.17919921875000000000	4205.12792968750000000000	4236.92285156250000000000	4320.00000000000000000000	4233.84619140625000000000	4278.46142578125000000000	4111.28173828125000000000	4252.30761718750000000000	4046.66650390625000000000	4276.92285156250000000000	4223.58984375000000000000	0.00000000000000000000	10246.00000000000000000000	10226.00000000000000000000	0.00000000000000000000	0.00000000000000000000	0.00000000000000000000	2268.00000000000000000000	284.00000000000000000000	4.00000000000000000000	4.00000000000000000000	4.00000000000000000000	4.00000000000000000000	4.00000000000000000000	4.00000000000000000000	4.00000000000000000000	4.00000000000000000000	4.00000000000000000000	4.00000000000000000000	4.00000000000000000000	4.00000000000000000000	4.00000000000000000000	4.00000000000000000000	4.00000000000000000000	4.00000000000000000000
36.00000000000000000000	0.00000000000000000000	4147.69238281250000000000	4304.10253906250000000000	4155.38427734375000000000	4322.05126953125000000000	4209.23046875000000000000	4247.17919921875000000000	4328.20507812500000000000	4263.07666015625000000000	4307.69238281250000000000	4131.28173828125000000000	4263.58984375000000000000	4058.97436523437500000000	4280.51269531250000000000	4221.53857421875000000000	0.00000000000000000000	10246.00000000000000000000	10226.00000000000000000000	0.00000000000000000000	0.00000000000000000000	0.00000000000000000000	2268.00000000000000000000	292.00000000000000000000	4.00000000000000000000	4.00000000000000000000	4.00000000000000000000	4.00000000000000000000	4.00000000000000000000	4.00000000000000000000	4.00000000000000000000	4.00000000000000000000	4.00000000000000000000	4.00000000000000000000	4.00000000000000000000	4.00000000000000000000	4.00000000000000000000	4.00000000000000000000	4.00000000000000000000	4.00000000000000000000
37.00000000000000000000	0.00000000000000000000	4105.64111328125000000000	4251.79492187500000000000	4162.05126953125000000000	4284.10253906250000000000	4164.61523437500000000000	4206.15380859375000000000	4289.23046875000000000000	4237.43603515625000000000	4287.17919921875000000000	4108.20507812500000000000	4220.51269531250000000000	4024.10253906250000000000	4237.94873046875000000000	4187.69238281250000000000	0.00000000000000000000	10248.00000000000000000000	10228.00000000000000000000	0.00000000000000000000	0.00000000000000000000	0.00000000000000000000	2268.00000000000000000000	301.00000000000000000000	4.00000000000000000000	4.00000000000000000000	4.00000000000000000000	4.00000000000000000000	4.00000000000000000000	4.00000000000000000000	4.00000000000000000000	4.00000000000000000000	4.00000000000000000000	4.00000000000000000000	4.00000000000000000000	4.00000000000000000000	4.00000000000000000000	4.00000000000000000000	4.00000000000000000000	4.00000000000000000000
38.00000000000000000000	0.00000000000000000000	4123.58984375000000000000	4275.89746093750000000000	4166.15380859375000000000	4293.33300781250000000000	4181.53857421875000000000	4215.38427734375000000000	4304.61523437500000000000	4229.23046875000000000000	4279.48730468750000000000	4108.20507812500000000000	4217.43603515625000000000	4021.02563476562500000000	4238.97412109375000000000	4189.23046875000000000000	0.00000000000000000000	10248.00000000000000000000	10228.00000000000000000000	0.00000000000000000000	0.00000000000000000000	0.00000000000000000000	2268.00000000000000000000	309.00000000000000000000	4.00000000000000000000	4.00000000000000000000	4.00000000000000000000	4.00000000000000000000	4.00000000000000000000	4.00000000000000000000	4.00000000000000000000	4.00000000000000000000	4.00000000000000000000	4.00000000000000000000	4.00000000000000000000	4.00000000000000000000	4.00000000000000000000	4.00000000000000000000	4.00000000000000000000	4.00000000000000000000
39.00000000000000000000	0.00000000000000000000	4132.82031250000000000000	4294.35888671875000000000	4156.92285156250000000000	4303.07666015625000000000	4195.38427734375000000000	4226.66650390625000000000	4313.33300781250000000000	4214.87158203125000000000	4257.94873046875000000000	4100.51269531250000000000	4200.00000000000000000000	4004.61523437500000000000	4228.71777343750000000000	4176.92285156250000000000	0.00000000000000000000	10247.00000000000000000000	10228.00000000000000000000	0.00000000000000000000	0.00000000000000000000	0.00000000000000000000	2268.00000000000000000000	316.00000000000000000000	4.00000000000000000000	4.00000000000000000000	4.00000000000000000000	4.00000000000000000000	4.00000000000000000000	4.00000000000000000000	4.00000000000000000000	4.00000000000000000000	4.00000000000000000000	4.00000000000000000000	4.00000000000000000000	4.00000000000000000000	4.00000000000000000000	4.00000000000000000000	4.00000000000000000000	4.00000000000000000000
40.00000000000000000000	0.00000000000000000000	4099.48730468750000000000	4247.69238281250000000000	4161.02539062500000000000	4271.79492187500000000000	4156.92285156250000000000	4191.28173828125000000000	4275.38427734375000000000	4183.07666015625000000000	4215.38427734375000000000	4062.05126953125000000000	4156.92285156250000000000	3963.58959960937500000000	4191.28173828125000000000	4141.02539062500000000000	0.00000000000000000000	10247.00000000000000000000	10228.00000000000000000000	0.00000000000000000000	0.00000000000000000000	0.00000000000000000000	2268.00000000000000000000	324.00000000000000000000	4.00000000000000000000	4.00000000000000000000	4.00000000000000000000	4.00000000000000000000	4.00000000000000000000	4.00000000000000000000	4.00000000000000000000	4.00000000000000000000	4.00000000000000000000	4.00000000000000000000	4.00000000000000000000	4.00000000000000000000	4.00000000000000000000	4.00000000000000000000	4.00000000000000000000	4.00000000000000000000
41.00000000000000000000	0.00000000000000000000	4122.05126953125000000000	4274.87158203125000000000	4157.94873046875000000000	4294.87158203125000000000	4180.51269531250000000000	4206.66650390625000000000	4292.82031250000000000000	4227.17919921875000000000	4257.94873046875000000000	4092.82031250000000000000	4219.48730468750000000000	4009.74340820312500000000	4252.30761718750000000000	4189.74365234375000000000	0.00000000000000000000	10245.00000000000000000000	10230.00000000000000000000	0.00000000000000000000	0.00000000000000000000	0.00000000000000000000	2268.00000000000000000000	331.00000000000000000000	4.00000000000000000000	4.00000000000000000000	4.00000000000000000000	4.00000000000000000000	4.00000000000000000000	4.00000000000000000000	4.00000000000000000000	4.00000000000000000000	4.00000000000000000000	4.00000000000000000000	4.00000000000000000000	4.00000000000000000000	4.00000000000000000000	4.00000000000000000000	4.00000000000000000000	4.00000000000000000000
42.00000000000000000000	0.00000000000000000000	4112.82031250000000000000	4263.58984375000000000000	4165.12792968750000000000	4293.84619140625000000000	4156.41015625000000000000	4177.94873046875000000000	4266.66650390625000000000	4212.82031250000000000000	4244.61523437500000000000	4082.56396484375000000000	4222.56396484375000000000	4011.28198242187500000000	4245.64111328125000000000	4195.38427734375000000000	0.00000000000000000000	10245.00000000000000000000	10230.00000000000000000000	0.00000000000000000000	0.00000000000000000000	0.00000000000000000000	2268.00000000000000000000	339.00000000000000000000	4.00000000000000000000	4.00000000000000000000	4.00000000000000000000	4.00000000000000000000	4.00000000000000000000	4.00000000000000000000	4.00000000000000000000	4.00000000000000000000	4.00000000000000000000	4.00000000000000000000	4.00000000000000000000	4.00000000000000000000	4.00000000000000000000	4.00000000000000000000	4.00000000000000000000	4.00000000000000000000
43.00000000000000000000	0.00000000000000000000	4126.66650390625000000000	4274.35888671875000000000	4173.84619140625000000000	4300.51269531250000000000	4174.87158203125000000000	4198.97412109375000000000	4282.56396484375000000000	4229.23046875000000000000	4262.56396484375000000000	4102.56396484375000000000	4227.17919921875000000000	4022.05126953125000000000	4243.58984375000000000000	4200.51269531250000000000	0.00000000000000000000	10245.00000000000000000000	10230.00000000000000000000	0.00000000000000000000	0.00000000000000000000	0.00000000000000000000	2268.00000000000000000000	346.00000000000000000000	4.00000000000000000000	4.00000000000000000000	4.00000000000000000000	4.00000000000000000000	4.00000000000000000000	4.00000000000000000000	4.00000000000000000000	4.00000000000000000000	4.00000000000000000000	4.00000000000000000000	4.00000000000000000000	4.00000000000000000000	4.00000000000000000000	4.00000000000000000000	4.00000000000000000000	4.00000000000000000000
44.00000000000000000000	0.00000000000000000000	4136.92285156250000000000	4283.58984375000000000000	4172.82031250000000000000	4300.00000000000000000000	4193.84619140625000000000	4223.07666015625000000000	4306.66650390625000000000	4258.97412109375000000000	4296.41015625000000000000	4137.43603515625000000000	4240.51269531250000000000	4038.46142578125000000000	4251.28173828125000000000	4205.64111328125000000000	0.00000000000000000000	10245.00000000000000000000	10230.00000000000000000000	0.00000000000000000000	0.00000000000000000000	0.00000000000000000000	2268.00000000000000000000	354.00000000000000000000	4.00000000000000000000	4.00000000000000000000	4.00000000000000000000	4.00000000000000000000	4.00000000000000000000	4.00000000000000000000	4.00000000000000000000	4.00000000000000000000	4.00000000000000000000	4.00000000000000000000	4.00000000000000000000	4.00000000000000000000	4.00000000000000000000	4.00000000000000000000	4.00000000000000000000	4.00000000000000000000
45.00000000000000000000	0.00000000000000000000	4094.87158203125000000000	4245.64111328125000000000	4171.28173828125000000000	4262.05126953125000000000	4147.69238281250000000000	4184.10253906250000000000	4269.23046875000000000000	4209.23046875000000000000	4239.48730468750000000000	4094.87158203125000000000	4188.71777343750000000000	3993.84594726562500000000	4198.46142578125000000000	4161.53857421875000000000	0.00000000000000000000	10245.00000000000000000000	10229.00000000000000000000	0.00000000000000000000	0.00000000000000000000	0.00000000000000000000	2268.00000000000000000000	362.00000000000000000000	4.00000000000000000000	4.00000000000000000000	4.00000000000000000000	4.00000000000000000000	4.00000000000000000000	4.00000000000000000000	4.00000000000000000000	4.00000000000000000000	4.00000000000000000000	4.00000000000000000000	4.00000000000000000000	4.00000000000000000000	4.00000000000000000000	4.00000000000000000000	4.00000000000000000000	4.00000000000000000000
46.00000000000000000000	0.00000000000000000000	4116.92285156250000000000	4285.64111328125000000000	4158.46142578125000000000	4284.61523437500000000000	4184.10253906250000000000	4215.38427734375000000000	4292.82031250000000000000	4215.89746093750000000000	4238.97412109375000000000	4099.48730468750000000000	4206.66650390625000000000	4001.53833007812500000000	4225.64111328125000000000	4177.94873046875000000000	0.00000000000000000000	10245.00000000000000000000	10229.00000000000000000000	0.00000000000000000000	0.00000000000000000000	0.00000000000000000000	2268.00000000000000000000	369.00000000000000000000	4.00000000000000000000	4.00000000000000000000	4.00000000000000000000	4.00000000000000000000	4.00000000000000000000	4.00000000000000000000	4.00000000000000000000	4.00000000000000000000	4.00000000000000000000	4.00000000000000000000	4.00000000000000000000	4.00000000000000000000	4.00000000000000000000	4.00000000000000000000	4.00000000000000000000	4.00000000000000000000
47.00000000000000000000	0.00000000000000000000	4109.74365234375000000000	4266.15380859375000000000	4162.05126953125000000000	4278.46142578125000000000	4172.82031250000000000000	4195.38427734375000000000	4276.41015625000000000000	4193.84619140625000000000	4214.35888671875000000000	4081.02563476562500000000	4189.23046875000000000000	3982.56396484375000000000	4216.92285156250000000000	4166.15380859375000000000	0.00000000000000000000	10244.00000000000000000000	10229.00000000000000000000	0.00000000000000000000	0.00000000000000000000	0.00000000000000000000	2268.00000000000000000000	377.00000000000000000000	4.00000000000000000000	4.00000000000000000000	4.00000000000000000000	4.00000000000000000000	4.00000000000000000000	4.00000000000000000000	4.00000000000000000000	4.00000000000000000000	4.00000000000000000000	4.00000000000000000000	4.00000000000000000000	4.00000000000000000000	4.00000000000000000000	4.00000000000000000000	4.00000000000000000000	4.00000000000000000000
48.00000000000000000000	0.00000000000000000000	4080.00000000000000000000	4230.25634765625000000000	4158.97412109375000000000	4258.97412109375000000000	4141.02539062500000000000	4166.15380859375000000000	4250.76904296875000000000	4178.46142578125000000000	4197.43603515625000000000	4065.64086914062500000000	4172.30761718750000000000	3969.74340820312500000000	4194.87158203125000000000	4148.20507812500000000000	0.00000000000000000000	10244.00000000000000000000	10229.00000000000000000000	0.00000000000000000000	0.00000000000000000000	0.00000000000000000000	2268.00000000000000000000	385.00000000000000000000	4.00000000000000000000	4.00000000000000000000	4.00000000000000000000	4.00000000000000000000	4.00000000000000000000	4.00000000000000000000	4.00000000000000000000	4.00000000000000000000	4.00000000000000000000	4.00000000000000000000	4.00000000000000000000	4.00000000000000000000	4.00000000000000000000	4.00000000000000000000	4.00000000000000000000	4.00000000000000000000
49.00000000000000000000	0.00000000000000000000	4064.10253906250000000000	4220.51269531250000000000	4145.64111328125000000000	4255.38427734375000000000	4126.15380859375000000000	4156.92285156250000000000	4241.53857421875000000000	4194.87158203125000000000	4211.79492187500000000000	4076.92309570312500000000	4183.58984375000000000000	3982.56396484375000000000	4188.20507812500000000000	4145.12792968750000000000	0.00000000000000000000	10245.00000000000000000000	10229.00000000000000000000	0.00000000000000000000	0.00000000000000000000	0.00000000000000000000	2268.00000000000000000000	393.00000000000000000000	4.00000000000000000000	4.00000000000000000000	4.00000000000000000000	4.00000000000000000000	4.00000000000000000000	4.00000000000000000000	4.00000000000000000000	4.00000000000000000000	4.00000000000000000000	4.00000000000000000000	4.00000000000000000000	4.00000000000000000000	4.00000000000000000000	4.00000000000000000000	4.00000000000000000000	4.00000000000000000000
50.00000000000000000000	0.00000000000000000000	4043.07690429687500000000	4185.64111328125000000000	4160.00000000000000000000	4232.30761718750000000000	4084.61523437500000000000	4122.56396484375000000000	4210.25634765625000000000	4162.05126953125000000000	4178.46142578125000000000	4049.74340820312500000000	4147.69238281250000000000	3957.94873046875000000000	4146.15380859375000000000	4113.33300781250000000000	0.00000000000000000000	10245.00000000000000000000	10229.00000000000000000000	0.00000000000000000000	0.00000000000000000000	0.00000000000000000000	2268.00000000000000000000	402.00000000000000000000	4.00000000000000000000	4.00000000000000000000	4.00000000000000000000	4.00000000000000000000	4.00000000000000000000	4.00000000000000000000	4.00000000000000000000	4.00000000000000000000	4.00000000000000000000	4.00000000000000000000	4.00000000000000000000	4.00000000000000000000	4.00000000000000000000	4.00000000000000000000	4.00000000000000000000	4.00000000000000000000
51.00000000000000000000	0.00000000000000000000	4078.97436523437500000000	4228.20507812500000000000	4161.53857421875000000000	4251.28173828125000000000	4129.23046875000000000000	4167.69238281250000000000	4242.56396484375000000000	4167.17919921875000000000	4196.92285156250000000000	4073.84594726562500000000	4164.10253906250000000000	3972.30761718750000000000	4171.28173828125000000000	4129.74365234375000000000	0.00000000000000000000	10246.00000000000000000000	10229.00000000000000000000	0.00000000000000000000	0.00000000000000000000	0.00000000000000000000	2268.00000000000000000000	409.00000000000000000000	4.00000000000000000000	4.00000000000000000000	4.00000000000000000000	4.00000000000000000000	4.00000000000000000000	4.00000000000000000000	4.00000000000000000000	4.00000000000000000000	4.00000000000000000000	4.00000000000000000000	4.00000000000000000000	4.00000000000000000000	4.00000000000000000000	4.00000000000000000000	4.00000000000000000000	4.00000000000000000000
52.00000000000000000000	0.00000000000000000000	4073.33325195312500000000	4220.00000000000000000000	4158.46142578125000000000	4235.38427734375000000000	4125.12792968750000000000	4162.05126953125000000000	4232.30761718750000000000	4137.43603515625000000000	4176.92285156250000000000	4065.12817382812500000000	4134.87158203125000000000	3947.17944335937500000000	4145.12792968750000000000	4106.15380859375000000000	0.00000000000000000000	10246.00000000000000000000	10229.00000000000000000000	0.00000000000000000000	0.00000000000000000000	0.00000000000000000000	2268.00000000000000000000	417.00000000000000000000	4.00000000000000000000	4.00000000000000000000	4.00000000000000000000	4.00000000000000000000	4.00000000000000000000	4.00000000000000000000	4.00000000000000000000	4.00000000000000000000	4.00000000000000000000	4.00000000000000000000	4.00000000000000000000	4.00000000000000000000	4.00000000000000000000	4.00000000000000000000	4.00000000000000000000	4.00000000000000000000
53.00000000000000000000	0.00000000000000000000	4065.64086914062500000000	4208.20507812500000000000	4162.05126953125000000000	4229.23046875000000000000	4108.20507812500000000000	4138.46142578125000000000	4226.15380859375000000000	4131.28173828125000000000	4159.48730468750000000000	4056.41015625000000000000	4129.74365234375000000000	3939.48706054687500000000	4139.48730468750000000000	4101.53857421875000000000	0.00000000000000000000	10247.00000000000000000000	10228.00000000000000000000	0.00000000000000000000	0.00000000000000000000	0.00000000000000000000	2268.00000000000000000000	426.00000000000000000000	4.00000000000000000000	4.00000000000000000000	4.00000000000000000000	4.00000000000000000000	4.00000000000000000000	4.00000000000000000000	4.00000000000000000000	4.00000000000000000000	4.00000000000000000000	4.00000000000000000000	4.00000000000000000000	4.00000000000000000000	4.00000000000000000000	4.00000000000000000000	4.00000000000000000000	4.00000000000000000000
54.00000000000000000000	0.00000000000000000000	4084.61523437500000000000	4236.41015625000000000000	4158.46142578125000000000	4258.46142578125000000000	4122.05126953125000000000	4142.05126953125000000000	4236.41015625000000000000	4164.61523437500000000000	4177.43603515625000000000	4077.43579101562500000000	4174.87158203125000000000	3974.35888671875000000000	4191.79492187500000000000	4135.89746093750000000000	0.00000000000000000000	10247.00000000000000000000	10228.00000000000000000000	0.00000000000000000000	0.00000000000000000000	0.00000000000000000000	2268.00000000000000000000	434.00000000000000000000	4.00000000000000000000	4.00000000000000000000	4.00000000000000000000	4.00000000000000000000	4.00000000000000000000	4.00000000000000000000	4.00000000000000000000	4.00000000000000000000	4.00000000000000000000	4.00000000000000000000	4.00000000000000000000	4.00000000000000000000	4.00000000000000000000	4.00000000000000000000	4.00000000000000000000	4.00000000000000000000
55.00000000000000000000	0.00000000000000000000	4058.97436523437500000000	4201.53857421875000000000	4164.61523437500000000000	4240.51269531250000000000	4083.07690429687500000000	4110.25634765625000000000	4196.92285156250000000000	4130.76904296875000000000	4142.05126953125000000000	4049.74340820312500000000	4140.00000000000000000000	3946.15380859375000000000	4161.02539062500000000000	4108.20507812500000000000	0.00000000000000000000	10247.00000000000000000000	10228.00000000000000000000	0.00000000000000000000	0.00000000000000000000	0.00000000000000000000	2268.00000000000000000000	441.00000000000000000000	4.00000000000000000000	4.00000000000000000000	4.00000000000000000000	4.00000000000000000000	4.00000000000000000000	4.00000000000000000000	4.00000000000000000000	4.00000000000000000000	4.00000000000000000000	4.00000000000000000000	4.00000000000000000000	4.00000000000000000000	4.00000000000000000000	4.00000000000000000000	4.00000000000000000000	4.00000000000000000000
56.00000000000000000000	0.00000000000000000000	4074.35888671875000000000	4220.00000000000000000000	4162.56396484375000000000	4249.74365234375000000000	4116.41015625000000000000	4155.89746093750000000000	4233.84619140625000000000	4165.12792968750000000000	4188.20507812500000000000	4089.74340820312500000000	4162.05126953125000000000	3970.25634765625000000000	4172.82031250000000000000	4127.17919921875000000000	0.00000000000000000000	10247.00000000000000000000	10228.00000000000000000000	0.00000000000000000000	0.00000000000000000000	0.00000000000000000000	2268.00000000000000000000	449.00000000000000000000	4.00000000000000000000	4.00000000000000000000	4.00000000000000000000	4.00000000000000000000	4.00000000000000000000	4.00000000000000000000	4.00000000000000000000	4.00000000000000000000	4.00000000000000000000	4.00000000000000000000	4.00000000000000000000	4.00000000000000000000	4.00000000000000000000	4.00000000000000000000	4.00000000000000000000	4.00000000000000000000
57.00000000000000000000	0.00000000000000000000	4058.97436523437500000000	4206.15380859375000000000	4163.58984375000000000000	4233.84619140625000000000	4113.84619140625000000000	4158.97412109375000000000	4236.92285156250000000000	4184.61523437500000000000	4205.12792968750000000000	4102.56396484375000000000	4160.51269531250000000000	3976.92309570312500000000	4159.48730468750000000000	4123.07666015625000000000	0.00000000000000000000	10248.00000000000000000000	10228.00000000000000000000	0.00000000000000000000	0.00000000000000000000	0.00000000000000000000	2268.00000000000000000000	458.00000000000000000000	4.00000000000000000000	4.00000000000000000000	4.00000000000000000000	4.00000000000000000000	4.00000000000000000000	4.00000000000000000000	4.00000000000000000000	4.00000000000000000000	4.00000000000000000000	4.00000000000000000000	4.00000000000000000000	4.00000000000000000000	4.00000000000000000000	4.00000000000000000000	4.00000000000000000000	4.00000000000000000000
58.00000000000000000000	0.00000000000000000000	4040.51269531250000000000	4187.69238281250000000000	4162.56396484375000000000	4216.92285156250000000000	4096.92285156250000000000	4132.82031250000000000000	4210.76904296875000000000	4163.07666015625000000000	4171.28173828125000000000	4075.38452148437500000000	4134.35888671875000000000	3954.35888671875000000000	4137.43603515625000000000	4097.43603515625000000000	0.00000000000000000000	10248.00000000000000000000	10228.00000000000000000000	0.00000000000000000000	0.00000000000000000000	0.00000000000000000000	2268.00000000000000000000	466.00000000000000000000	4.00000000000000000000	4.00000000000000000000	4.00000000000000000000	4.00000000000000000000	4.00000000000000000000	4.00000000000000000000	4.00000000000000000000	4.00000000000000000000	4.00000000000000000000	4.00000000000000000000	4.00000000000000000000	4.00000000000000000000	4.00000000000000000000	4.00000000000000000000	4.00000000000000000000	4.00000000000000000000
59.00000000000000000000	0.00000000000000000000	4069.74340820312500000000	4217.43603515625000000000	4151.79492187500000000000	4239.48730468750000000000	4130.76904296875000000000	4148.20507812500000000000	4220.51269531250000000000	4158.46142578125000000000	4171.28173828125000000000	4083.07690429687500000000	4149.74365234375000000000	3958.46142578125000000000	4165.64111328125000000000	4108.20507812500000000000	0.00000000000000000000	10248.00000000000000000000	10227.00000000000000000000	0.00000000000000000000	0.00000000000000000000	0.00000000000000000000	2268.00000000000000000000	473.00000000000000000000	4.00000000000000000000	4.00000000000000000000	4.00000000000000000000	4.00000000000000000000	4.00000000000000000000	4.00000000000000000000	4.00000000000000000000	4.00000000000000000000	4.00000000000000000000	4.00000000000000000000	4.00000000000000000000	4.00000000000000000000	4.00000000000000000000	4.00000000000000000000	4.00000000000000000000	4.00000000000000000000
60.00000000000000000000	0.00000000000000000000	4046.66650390625000000000	4180.00000000000000000000	4163.07666015625000000000	4213.33300781250000000000	4094.87158203125000000000	4115.38427734375000000000	4194.35888671875000000000	4114.35888671875000000000	4129.74365234375000000000	4050.25634765625000000000	4117.43603515625000000000	3929.23071289062500000000	4135.38427734375000000000	4077.94873046875000000000	0.00000000000000000000	10248.00000000000000000000	10227.00000000000000000000	0.00000000000000000000	0.00000000000000000000	0.00000000000000000000	2268.00000000000000000000	481.00000000000000000000	4.00000000000000000000	4.00000000000000000000	4.00000000000000000000	4.00000000000000000000	4.00000000000000000000	4.00000000000000000000	4.00000000000000000000	4.00000000000000000000	4.00000000000000000000	4.00000000000000000000	4.00000000000000000000	4.00000000000000000000	4.00000000000000000000	4.00000000000000000000	4.00000000000000000000	4.00000000000000000000
61.00000000000000000000	0.00000000000000000000	4050.76904296875000000000	4190.25634765625000000000	4162.05126953125000000000	4222.05126953125000000000	4101.02539062500000000000	4130.25634765625000000000	4215.38427734375000000000	4149.74365234375000000000	4158.97412109375000000000	4071.79467773437500000000	4151.79492187500000000000	3963.07690429687500000000	4157.43603515625000000000	4102.56396484375000000000	0.00000000000000000000	10248.00000000000000000000	10225.00000000000000000000	0.00000000000000000000	0.00000000000000000000	0.00000000000000000000	2268.00000000000000000000	490.00000000000000000000	4.00000000000000000000	4.00000000000000000000	4.00000000000000000000	4.00000000000000000000	4.00000000000000000000	4.00000000000000000000	4.00000000000000000000	4.00000000000000000000	4.00000000000000000000	4.00000000000000000000	4.00000000000000000000	4.00000000000000000000	4.00000000000000000000	4.00000000000000000000	4.00000000000000000000	4.00000000000000000000
62.00000000000000000000	0.00000000000000000000	4042.56396484375000000000	4174.87158203125000000000	4154.87158203125000000000	4221.53857421875000000000	4076.92309570312500000000	4105.64111328125000000000	4193.33300781250000000000	4161.53857421875000000000	4168.20507812500000000000	4072.82031250000000000000	4158.97412109375000000000	3974.87158203125000000000	4153.84619140625000000000	4113.84619140625000000000	0.00000000000000000000	10248.00000000000000000000	10225.00000000000000000000	0.00000000000000000000	0.00000000000000000000	0.00000000000000000000	2268.00000000000000000000	497.00000000000000000000	4.00000000000000000000	4.00000000000000000000	4.00000000000000000000	4.00000000000000000000	4.00000000000000000000	4.00000000000000000000	4.00000000000000000000	4.00000000000000000000	4.00000000000000000000	4.00000000000000000000	4.00000000000000000000	4.00000000000000000000	4.00000000000000000000	4.00000000000000000000	4.00000000000000000000	4.00000000000000000000
63.00000000000000000000	0.00000000000000000000	4026.15380859375000000000	4146.66650390625000000000	4159.48730468750000000000	4197.43603515625000000000	4047.69213867187500000000	4071.79467773437500000000	4165.12792968750000000000	4127.17919921875000000000	4140.51269531250000000000	4044.10253906250000000000	4120.51269531250000000000	3948.20507812500000000000	4120.51269531250000000000	4083.07690429687500000000	0.00000000000000000000	10248.00000000000000000000	10225.00000000000000000000	0.00000000000000000000	0.00000000000000000000	0.00000000000000000000	2268.00000000000000000000	504.00000000000000000000	4.00000000000000000000	4.00000000000000000000	4.00000000000000000000	4.00000000000000000000	4.00000000000000000000	4.00000000000000000000	4.00000000000000000000	4.00000000000000000000	4.00000000000000000000	4.00000000000000000000	4.00000000000000000000	4.00000000000000000000	4.00000000000000000000	4.00000000000000000000	4.00000000000000000000	4.00000000000000000000
64.00000000000000000000	0.00000000000000000000	4054.87158203125000000000	4184.10253906250000000000	4155.89746093750000000000	4208.20507812500000000000	4093.33325195312500000000	4116.41015625000000000000	4212.30761718750000000000	4145.64111328125000000000	4172.30761718750000000000	4077.94873046875000000000	4132.82031250000000000000	3962.56396484375000000000	4138.46142578125000000000	4087.17944335937500000000	1244.00000000000000000000	10248.00000000000000000000	10225.00000000000000000000	0.00000000000000000000	0.00000000000000000000	0.00000000000000000000	2268.00000000000000000000	512.00000000000000000000	4.00000000000000000000	4.00000000000000000000	4.00000000000000000000	4.00000000000000000000	4.00000000000000000000	4.00000000000000000000	4.00000000000000000000	4.00000000000000000000	4.00000000000000000000	4.00000000000000000000	4.00000000000000000000	4.00000000000000000000	4.00000000000000000000	4.00000000000000000000	4.00000000000000000000	4.00000000000000000000
65.00000000000000000000	0.00000000000000000000	4030.25634765625000000000	4153.33300781250000000000	4162.56396484375000000000	4183.07666015625000000000	4067.69213867187500000000	4093.84594726562500000000	4193.33300781250000000000	4112.30761718750000000000	4139.48730468750000000000	4057.94873046875000000000	4091.28198242187500000000	3926.15380859375000000000	4092.30761718750000000000	4057.94873046875000000000	2617.00000000000000000000	10248.00000000000000000000	10224.00000000000000000000	0.00000000000000000000	0.00000000000000000000	0.00000000000000000000	2268.00000000000000000000	519.00000000000000000000	4.00000000000000000000	4.00000000000000000000	4.00000000000000000000	4.00000000000000000000	4.00000000000000000000	4.00000000000000000000	4.00000000000000000000	4.00000000000000000000	4.00000000000000000000	4.00000000000000000000	4.00000000000000000000	4.00000000000000000000	4.00000000000000000000	4.00000000000000000000	4.00000000000000000000	4.00000000000000000000
66.00000000000000000000	0.00000000000000000000	4033.84594726562500000000	4162.05126953125000000000	4156.92285156250000000000	4191.28173828125000000000	4073.84594726562500000000	4093.33325195312500000000	4185.12792968750000000000	4110.76904296875000000000	4132.82031250000000000000	4054.35888671875000000000	4101.02539062500000000000	3930.25634765625000000000	4106.66650390625000000000	4073.84594726562500000000	2992.00000000000000000000	10248.00000000000000000000	10224.00000000000000000000	0.00000000000000000000	0.00000000000000000000	0.00000000000000000000	2268.00000000000000000000	527.00000000000000000000	4.00000000000000000000	4.00000000000000000000	4.00000000000000000000	4.00000000000000000000	4.00000000000000000000	4.00000000000000000000	4.00000000000000000000	4.00000000000000000000	4.00000000000000000000	4.00000000000000000000	4.00000000000000000000	4.00000000000000000000	4.00000000000000000000	4.00000000000000000000	4.00000000000000000000	4.00000000000000000000
67.00000000000000000000	0.00000000000000000000	4038.97436523437500000000	4171.79492187500000000000	4147.69238281250000000000	4194.87158203125000000000	4070.76904296875000000000	4082.05126953125000000000	4167.17919921875000000000	4100.00000000000000000000	4121.02539062500000000000	4039.48706054687500000000	4107.69238281250000000000	3934.87158203125000000000	4119.48730468750000000000	4077.43579101562500000000	3460.00000000000000000000	10244.00000000000000000000	10221.00000000000000000000	0.00000000000000000000	0.00000000000000000000	0.00000000000000000000	2268.00000000000000000000	535.00000000000000000000	4.00000000000000000000	4.00000000000000000000	4.00000000000000000000	4.00000000000000000000	4.00000000000000000000	4.00000000000000000000	4.00000000000000000000	4.00000000000000000000	4.00000000000000000000	4.00000000000000000000	4.00000000000000000000	4.00000000000000000000	4.00000000000000000000	4.00000000000000000000	4.00000000000000000000	4.00000000000000000000
68.00000000000000000000	0.00000000000000000000	4015.38452148437500000000	4145.64111328125000000000	4153.84619140625000000000	4168.71777343750000000000	4036.41015625000000000000	4047.17944335937500000000	4140.00000000000000000000	4066.66650390625000000000	4089.23071289062500000000	4004.10253906250000000000	4075.89721679687500000000	3907.17944335937500000000	4079.48706054687500000000	4046.15380859375000000000	3520.00000000000000000000	10244.00000000000000000000	10221.00000000000000000000	0.00000000000000000000	0.00000000000000000000	0.00000000000000000000	2268.00000000000000000000	544.00000000000000000000	4.00000000000000000000	4.00000000000000000000	4.00000000000000000000	4.00000000000000000000	4.00000000000000000000	4.00000000000000000000	4.00000000000000000000	4.00000000000000000000	4.00000000000000000000	4.00000000000000000000	4.00000000000000000000	4.00000000000000000000	4.00000000000000000000	4.00000000000000000000	4.00000000000000000000	4.00000000000000000000
69.00000000000000000000	0.00000000000000000000	4021.53833007812500000000	4160.00000000000000000000	4150.25634765625000000000	4177.94873046875000000000	4060.00000000000000000000	4070.76904296875000000000	4172.30761718750000000000	4111.28173828125000000000	4130.25634765625000000000	4042.56396484375000000000	4102.56396484375000000000	3929.23071289062500000000	4095.89721679687500000000	4066.15380859375000000000	3385.00000000000000000000	10244.00000000000000000000	10222.00000000000000000000	0.00000000000000000000	0.00000000000000000000	0.00000000000000000000	2268.00000000000000000000	551.00000000000000000000	4.00000000000000000000	4.00000000000000000000	4.00000000000000000000	4.00000000000000000000	4.00000000000000000000	4.00000000000000000000	4.00000000000000000000	4.00000000000000000000	4.00000000000000000000	4.00000000000000000000	4.00000000000000000000	4.00000000000000000000	4.00000000000000000000	4.00000000000000000000	4.00000000000000000000	4.00000000000000000000
70.00000000000000000000	0.00000000000000000000	3993.84594726562500000000	4123.07666015625000000000	4155.38427734375000000000	4153.84619140625000000000	4028.20507812500000000000	4045.64086914062500000000	4152.82031250000000000000	4098.97412109375000000000	4111.79492187500000000000	4034.35888671875000000000	4072.82031250000000000000	3909.23071289062500000000	4067.17944335937500000000	4044.10253906250000000000	3291.00000000000000000000	10244.00000000000000000000	10222.00000000000000000000	0.00000000000000000000	0.00000000000000000000	0.00000000000000000000	2268.00000000000000000000	559.00000000000000000000	4.00000000000000000000	4.00000000000000000000	4.00000000000000000000	4.00000000000000000000	4.00000000000000000000	4.00000000000000000000	4.00000000000000000000	4.00000000000000000000	4.00000000000000000000	4.00000000000000000000	4.00000000000000000000	4.00000000000000000000	4.00000000000000000000	4.00000000000000000000	4.00000000000000000000	4.00000000000000000000
71.00000000000000000000	0.00000000000000000000	4020.00000000000000000000	4155.38427734375000000000	4158.97412109375000000000	4166.66650390625000000000	4048.20507812500000000000	4069.23071289062500000000	4164.10253906250000000000	4094.35888671875000000000	4112.82031250000000000000	4037.94873046875000000000	4082.05126953125000000000	3918.46142578125000000000	4086.15380859375000000000	4055.89721679687500000000	3255.00000000000000000000	10247.00000000000000000000	10227.00000000000000000000	0.00000000000000000000	0.00000000000000000000	0.00000000000000000000	2268.00000000000000000000	567.00000000000000000000	4.00000000000000000000	4.00000000000000000000	4.00000000000000000000	4.00000000000000000000	4.00000000000000000000	4.00000000000000000000	4.00000000000000000000	4.00000000000000000000	4.00000000000000000000	4.00000000000000000000	4.00000000000000000000	4.00000000000000000000	4.00000000000000000000	4.00000000000000000000	4.00000000000000000000	4.00000000000000000000
72.00000000000000000000	0.00000000000000000000	4044.10253906250000000000	4186.15380859375000000000	4158.46142578125000000000	4184.61523437500000000000	4065.64086914062500000000	4086.66650390625000000000	4166.66650390625000000000	4089.23071289062500000000	4108.71777343750000000000	4040.00000000000000000000	4089.74340820312500000000	3925.64086914062500000000	4102.56396484375000000000	4070.25634765625000000000	3406.00000000000000000000	10247.00000000000000000000	10227.00000000000000000000	0.00000000000000000000	0.00000000000000000000	0.00000000000000000000	2268.00000000000000000000	575.00000000000000000000	4.00000000000000000000	4.00000000000000000000	4.00000000000000000000	4.00000000000000000000	4.00000000000000000000	4.00000000000000000000	4.00000000000000000000	4.00000000000000000000	4.00000000000000000000	4.00000000000000000000	4.00000000000000000000	4.00000000000000000000	4.00000000000000000000	4.00000000000000000000	4.00000000000000000000	4.00000000000000000000
73.00000000000000000000	0.00000000000000000000	4013.84594726562500000000	4146.15380859375000000000	4164.10253906250000000000	4164.61523437500000000000	4022.05126953125000000000	4047.17944335937500000000	4133.84619140625000000000	4055.38452148437500000000	4062.05126953125000000000	4002.05126953125000000000	4051.28198242187500000000	3898.97436523437500000000	4071.28198242187500000000	4050.25634765625000000000	2930.00000000000000000000	10246.00000000000000000000	10228.00000000000000000000	0.00000000000000000000	0.00000000000000000000	0.00000000000000000000	2268.00000000000000000000	583.00000000000000000000	4.00000000000000000000	4.00000000000000000000	4.00000000000000000000	4.00000000000000000000	4.00000000000000000000	4.00000000000000000000	4.00000000000000000000	4.00000000000000000000	4.00000000000000000000	4.00000000000000000000	4.00000000000000000000	4.00000000000000000000	4.00000000000000000000	4.00000000000000000000	4.00000000000000000000	4.00000000000000000000
74.00000000000000000000	0.00000000000000000000	4035.38452148437500000000	4168.71777343750000000000	4157.43603515625000000000	4184.10253906250000000000	4036.92309570312500000000	4057.43579101562500000000	4149.74365234375000000000	4093.84594726562500000000	4092.82031250000000000000	4022.56396484375000000000	4095.38452148437500000000	3942.05126953125000000000	4114.87158203125000000000	4085.64086914062500000000	3433.00000000000000000000	10246.00000000000000000000	10228.00000000000000000000	0.00000000000000000000	0.00000000000000000000	0.00000000000000000000	2268.00000000000000000000	591.00000000000000000000	4.00000000000000000000	4.00000000000000000000	4.00000000000000000000	4.00000000000000000000	4.00000000000000000000	4.00000000000000000000	4.00000000000000000000	4.00000000000000000000	4.00000000000000000000	4.00000000000000000000	4.00000000000000000000	4.00000000000000000000	4.00000000000000000000	4.00000000000000000000	4.00000000000000000000	4.00000000000000000000
75.00000000000000000000	0.00000000000000000000	4029.23071289062500000000	4145.64111328125000000000	4163.58984375000000000000	4168.71777343750000000000	4008.71777343750000000000	4025.12817382812500000000	4123.07666015625000000000	4088.20507812500000000000	4087.69213867187500000000	4010.76904296875000000000	4088.20507812500000000000	3940.00000000000000000000	4098.97412109375000000000	4074.35888671875000000000	3073.00000000000000000000	10245.00000000000000000000	10231.00000000000000000000	0.00000000000000000000	0.00000000000000000000	0.00000000000000000000	2268.00000000000000000000	598.00000000000000000000	4.00000000000000000000	4.00000000000000000000	4.00000000000000000000	4.00000000000000000000	4.00000000000000000000	4.00000000000000000000	4.00000000000000000000	4.00000000000000000000	4.00000000000000000000	4.00000000000000000000	4.00000000000000000000	4.00000000000000000000	4.00000000000000000000	4.00000000000000000000	4.00000000000000000000	4.00000000000000000000
76.00000000000000000000	0.00000000000000000000	4036.41015625000000000000	4151.28173828125000000000	4167.69238281250000000000	4166.66650390625000000000	4025.12817382812500000000	4041.02563476562500000000	4144.10253906250000000000	4097.94873046875000000000	4106.15380859375000000000	4024.61523437500000000000	4082.05126953125000000000	3938.97436523437500000000	4093.33325195312500000000	4075.38452148437500000000	3433.00000000000000000000	10245.00000000000000000000	10231.00000000000000000000	0.00000000000000000000	0.00000000000000000000	0.00000000000000000000	2268.00000000000000000000	606.00000000000000000000	4.00000000000000000000	4.00000000000000000000	4.00000000000000000000	4.00000000000000000000	4.00000000000000000000	4.00000000000000000000	4.00000000000000000000	4.00000000000000000000	4.00000000000000000000	4.00000000000000000000	4.00000000000000000000	4.00000000000000000000	4.00000000000000000000	4.00000000000000000000	4.00000000000000000000	4.00000000000000000000
77.00000000000000000000	0.00000000000000000000	4045.12817382812500000000	4166.66650390625000000000	4162.56396484375000000000	4166.66650390625000000000	4053.33325195312500000000	4072.30761718750000000000	4172.30761718750000000000	4109.23046875000000000000	4127.17919921875000000000	4046.66650390625000000000	4078.46142578125000000000	3944.61523437500000000000	4101.53857421875000000000	4079.48706054687500000000	3161.00000000000000000000	10246.00000000000000000000	10234.00000000000000000000	0.00000000000000000000	0.00000000000000000000	0.00000000000000000000	2268.00000000000000000000	614.00000000000000000000	4.00000000000000000000	4.00000000000000000000	4.00000000000000000000	4.00000000000000000000	4.00000000000000000000	4.00000000000000000000	4.00000000000000000000	4.00000000000000000000	4.00000000000000000000	4.00000000000000000000	4.00000000000000000000	4.00000000000000000000	4.00000000000000000000	4.00000000000000000000	4.00000000000000000000	4.00000000000000000000
78.00000000000000000000	0.00000000000000000000	4022.56396484375000000000	4134.87158203125000000000	4165.64111328125000000000	4132.82031250000000000000	4017.94873046875000000000	4047.69213867187500000000	4135.38427734375000000000	4067.17944335937500000000	4082.05126953125000000000	4009.23071289062500000000	4024.61523437500000000000	3911.28198242187500000000	4065.12817382812500000000	4037.43579101562500000000	3433.00000000000000000000	10246.00000000000000000000	10234.00000000000000000000	0.00000000000000000000	0.00000000000000000000	0.00000000000000000000	2268.00000000000000000000	622.00000000000000000000	4.00000000000000000000	4.00000000000000000000	4.00000000000000000000	4.00000000000000000000	4.00000000000000000000	4.00000000000000000000	4.00000000000000000000	4.00000000000000000000	4.00000000000000000000	4.00000000000000000000	4.00000000000000000000	4.00000000000000000000	4.00000000000000000000	4.00000000000000000000	4.00000000000000000000	4.00000000000000000000
79.00000000000000000000	0.00000000000000000000	4045.64086914062500000000	4163.58984375000000000000	4150.76904296875000000000	4145.64111328125000000000	4040.51269531250000000000	4068.20507812500000000000	4141.53857421875000000000	4076.41015625000000000000	4089.23071289062500000000	4012.30761718750000000000	4040.00000000000000000000	3929.74340820312500000000	4093.84594726562500000000	4051.79467773437500000000	3073.00000000000000000000	10248.00000000000000000000	10233.00000000000000000000	0.00000000000000000000	0.00000000000000000000	0.00000000000000000000	2268.00000000000000000000	630.00000000000000000000	4.00000000000000000000	4.00000000000000000000	4.00000000000000000000	4.00000000000000000000	4.00000000000000000000	4.00000000000000000000	4.00000000000000000000	4.00000000000000000000	4.00000000000000000000	4.00000000000000000000	4.00000000000000000000	4.00000000000000000000	4.00000000000000000000	4.00000000000000000000	4.00000000000000000000	4.00000000000000000000
80.00000000000000000000	0.00000000000000000000	4016.92309570312500000000	4126.15380859375000000000	4145.12792968750000000000	4120.51269531250000000000	4009.74340820312500000000	4028.71777343750000000000	4110.25634765625000000000	4039.48706054687500000000	4048.20507812500000000000	3972.30761718750000000000	4010.25634765625000000000	3903.07690429687500000000	4067.69213867187500000000	4030.76904296875000000000	3433.00000000000000000000	10248.00000000000000000000	10233.00000000000000000000	0.00000000000000000000	0.00000000000000000000	0.00000000000000000000	2268.00000000000000000000	638.00000000000000000000	4.00000000000000000000	4.00000000000000000000	4.00000000000000000000	4.00000000000000000000	4.00000000000000000000	4.00000000000000000000	4.00000000000000000000	4.00000000000000000000	4.00000000000000000000	4.00000000000000000000	4.00000000000000000000	4.00000000000000000000	4.00000000000000000000	4.00000000000000000000	4.00000000000000000000	4.00000000000000000000
81.00000000000000000000	0.00000000000000000000	4002.56396484375000000000	4103.07666015625000000000	4149.74365234375000000000	4101.53857421875000000000	4002.56396484375000000000	4017.94873046875000000000	4111.79492187500000000000	4039.48706054687500000000	4046.66650390625000000000	3965.64086914062500000000	4007.69213867187500000000	3904.61523437500000000000	4065.12817382812500000000	4026.66650390625000000000	3161.00000000000000000000	10250.00000000000000000000	10232.00000000000000000000	0.00000000000000000000	0.00000000000000000000	0.00000000000000000000	2268.00000000000000000000	647.00000000000000000000	4.00000000000000000000	4.00000000000000000000	4.00000000000000000000	4.00000000000000000000	4.00000000000000000000	4.00000000000000000000	4.00000000000000000000	4.00000000000000000000	4.00000000000000000000	4.00000000000000000000	4.00000000000000000000	4.00000000000000000000	4.00000000000000000000	4.00000000000000000000	4.00000000000000000000	4.00000000000000000000
82.00000000000000000000	0.00000000000000000000	4022.05126953125000000000	4119.48730468750000000000	4152.82031250000000000000	4110.25634765625000000000	4023.07690429687500000000	4035.38452148437500000000	4133.84619140625000000000	4085.64086914062500000000	4103.58984375000000000000	4006.15380859375000000000	4045.64086914062500000000	3950.25634765625000000000	4103.07666015625000000000	4052.82031250000000000000	3433.00000000000000000000	10250.00000000000000000000	10232.00000000000000000000	0.00000000000000000000	0.00000000000000000000	0.00000000000000000000	2268.00000000000000000000	654.00000000000000000000	4.00000000000000000000	4.00000000000000000000	4.00000000000000000000	4.00000000000000000000	4.00000000000000000000	4.00000000000000000000	4.00000000000000000000	4.00000000000000000000	4.00000000000000000000	4.00000000000000000000	4.00000000000000000000	4.00000000000000000000	4.00000000000000000000	4.00000000000000000000	4.00000000000000000000	4.00000000000000000000
83.00000000000000000000	0.00000000000000000000	4006.66650390625000000000	4093.33325195312500000000	4165.64111328125000000000	4092.30761718750000000000	3991.28198242187500000000	4001.53833007812500000000	4104.10253906250000000000	4056.92309570312500000000	4079.48706054687500000000	3982.56396484375000000000	4015.89721679687500000000	3936.41015625000000000000	4074.35888671875000000000	4030.25634765625000000000	3073.00000000000000000000	10248.00000000000000000000	10229.00000000000000000000	0.00000000000000000000	0.00000000000000000000	0.00000000000000000000	2268.00000000000000000000	662.00000000000000000000	4.00000000000000000000	4.00000000000000000000	4.00000000000000000000	4.00000000000000000000	4.00000000000000000000	4.00000000000000000000	4.00000000000000000000	4.00000000000000000000	4.00000000000000000000	4.00000000000000000000	4.00000000000000000000	4.00000000000000000000	4.00000000000000000000	4.00000000000000000000	4.00000000000000000000	4.00000000000000000000
84.00000000000000000000	0.00000000000000000000	4027.17944335937500000000	4129.23046875000000000000	4156.92285156250000000000	4111.79492187500000000000	4031.79467773437500000000	4035.89721679687500000000	4129.74365234375000000000	4055.38452148437500000000	4073.84594726562500000000	3991.28198242187500000000	4021.02563476562500000000	3938.97436523437500000000	4080.51269531250000000000	4033.84594726562500000000	3433.00000000000000000000	10248.00000000000000000000	10229.00000000000000000000	0.00000000000000000000	0.00000000000000000000	0.00000000000000000000	2268.00000000000000000000	671.00000000000000000000	4.00000000000000000000	4.00000000000000000000	4.00000000000000000000	4.00000000000000000000	4.00000000000000000000	4.00000000000000000000	4.00000000000000000000	4.00000000000000000000	4.00000000000000000000	4.00000000000000000000	4.00000000000000000000	4.00000000000000000000	4.00000000000000000000	4.00000000000000000000	4.00000000000000000000	4.00000000000000000000
85.00000000000000000000	0.00000000000000000000	4010.25634765625000000000	4114.87158203125000000000	4151.28173828125000000000	4097.43603515625000000000	4019.48706054687500000000	4021.53833007812500000000	4108.71777343750000000000	4023.07690429687500000000	4037.94873046875000000000	3970.25634765625000000000	3973.33325195312500000000	3899.48706054687500000000	4035.89721679687500000000	3997.94873046875000000000	3161.00000000000000000000	10248.00000000000000000000	10227.00000000000000000000	0.00000000000000000000	0.00000000000000000000	0.00000000000000000000	2268.00000000000000000000	679.00000000000000000000	4.00000000000000000000	4.00000000000000000000	4.00000000000000000000	4.00000000000000000000	4.00000000000000000000	4.00000000000000000000	4.00000000000000000000	4.00000000000000000000	4.00000000000000000000	4.00000000000000000000	4.00000000000000000000	4.00000000000000000000	4.00000000000000000000	4.00000000000000000000	4.00000000000000000000	4.00000000000000000000
86.00000000000000000000	0.00000000000000000000	4003.07690429687500000000	4103.58984375000000000000	4156.92285156250000000000	4093.33325195312500000000	4001.02563476562500000000	3998.97436523437500000000	4091.79467773437500000000	4018.46142578125000000000	4032.82031250000000000000	3958.46142578125000000000	3964.61523437500000000000	3892.30761718750000000000	4032.30761718750000000000	4000.51269531250000000000	3433.00000000000000000000	10248.00000000000000000000	10227.00000000000000000000	0.00000000000000000000	0.00000000000000000000	0.00000000000000000000	2268.00000000000000000000	686.00000000000000000000	4.00000000000000000000	4.00000000000000000000	4.00000000000000000000	4.00000000000000000000	4.00000000000000000000	4.00000000000000000000	4.00000000000000000000	4.00000000000000000000	4.00000000000000000000	4.00000000000000000000	4.00000000000000000000	4.00000000000000000000	4.00000000000000000000	4.00000000000000000000	4.00000000000000000000	4.00000000000000000000
87.00000000000000000000	0.00000000000000000000	4031.28198242187500000000	4133.33300781250000000000	4156.92285156250000000000	4122.56396484375000000000	4019.48706054687500000000	4015.38452148437500000000	4111.79492187500000000000	4059.48706054687500000000	4072.82031250000000000000	3989.74340820312500000000	4025.64086914062500000000	3942.56396484375000000000	4094.87158203125000000000	4053.84594726562500000000	3073.00000000000000000000	10247.00000000000000000000	10224.00000000000000000000	0.00000000000000000000	0.00000000000000000000	0.00000000000000000000	2268.00000000000000000000	693.00000000000000000000	4.00000000000000000000	4.00000000000000000000	4.00000000000000000000	4.00000000000000000000	4.00000000000000000000	4.00000000000000000000	4.00000000000000000000	4.00000000000000000000	4.00000000000000000000	4.00000000000000000000	4.00000000000000000000	4.00000000000000000000	4.00000000000000000000	4.00000000000000000000	4.00000000000000000000	4.00000000000000000000
88.00000000000000000000	0.00000000000000000000	4015.89721679687500000000	4105.12792968750000000000	4166.15380859375000000000	4101.02539062500000000000	3984.61523437500000000000	3986.66650390625000000000	4081.02563476562500000000	4031.28198242187500000000	4041.53833007812500000000	3969.23071289062500000000	3997.43579101562500000000	3927.17944335937500000000	4064.61523437500000000000	4030.25634765625000000000	3433.00000000000000000000	10247.00000000000000000000	10224.00000000000000000000	0.00000000000000000000	0.00000000000000000000	0.00000000000000000000	2268.00000000000000000000	702.00000000000000000000	4.00000000000000000000	4.00000000000000000000	4.00000000000000000000	4.00000000000000000000	4.00000000000000000000	4.00000000000000000000	4.00000000000000000000	4.00000000000000000000	4.00000000000000000000	4.00000000000000000000	4.00000000000000000000	4.00000000000000000000	4.00000000000000000000	4.00000000000000000000	4.00000000000000000000	4.00000000000000000000
89.00000000000000000000	0.00000000000000000000	4032.30761718750000000000	4128.71777343750000000000	4161.02539062500000000000	4108.20507812500000000000	4024.61523437500000000000	4021.53833007812500000000	4110.76904296875000000000	4055.89721679687500000000	4074.35888671875000000000	4003.58959960937500000000	4006.66650390625000000000	3938.97436523437500000000	4070.25634765625000000000	4034.87158203125000000000	3161.00000000000000000000	10245.00000000000000000000	10225.00000000000000000000	0.00000000000000000000	0.00000000000000000000	0.00000000000000000000	2268.00000000000000000000	709.00000000000000000000	4.00000000000000000000	4.00000000000000000000	4.00000000000000000000	4.00000000000000000000	4.00000000000000000000	4.00000000000000000000	4.00000000000000000000	4.00000000000000000000	4.00000000000000000000	4.00000000000000000000	4.00000000000000000000	4.00000000000000000000	4.00000000000000000000	4.00000000000000000000	4.00000000000000000000	4.00000000000000000000
90.00000000000000000000	0.00000000000000000000	4015.89721679687500000000	4113.84619140625000000000	4161.02539062500000000000	4096.41015625000000000000	4030.76904296875000000000	4024.10253906250000000000	4112.30761718750000000000	4063.58959960937500000000	4085.12817382812500000000	4015.38452148437500000000	4003.58959960937500000000	3930.76904296875000000000	4054.35888671875000000000	4023.07690429687500000000	3433.00000000000000000000	10245.00000000000000000000	10225.00000000000000000000	0.00000000000000000000	0.00000000000000000000	0.00000000000000000000	2268.00000000000000000000	717.00000000000000000000	4.00000000000000000000	4.00000000000000000000	4.00000000000000000000	4.00000000000000000000	4.00000000000000000000	4.00000000000000000000	4.00000000000000000000	4.00000000000000000000	4.00000000000000000000	4.00000000000000000000	4.00000000000000000000	4.00000000000000000000	4.00000000000000000000	4.00000000000000000000	4.00000000000000000000	4.00000000000000000000
91.00000000000000000000	0.00000000000000000000	3999.48706054687500000000	4102.56396484375000000000	4164.61523437500000000000	4085.64086914062500000000	4016.92309570312500000000	4015.38452148437500000000	4094.35888671875000000000	4052.30761718750000000000	4059.48706054687500000000	3996.41015625000000000000	3993.33325195312500000000	3918.97436523437500000000	4041.53833007812500000000	4006.66650390625000000000	3073.00000000000000000000	10242.00000000000000000000	10226.00000000000000000000	0.00000000000000000000	0.00000000000000000000	0.00000000000000000000	2268.00000000000000000000	725.00000000000000000000	4.00000000000000000000	4.00000000000000000000	4.00000000000000000000	4.00000000000000000000	4.00000000000000000000	4.00000000000000000000	4.00000000000000000000	4.00000000000000000000	4.00000000000000000000	4.00000000000000000000	4.00000000000000000000	4.00000000000000000000	4.00000000000000000000	4.00000000000000000000	4.00000000000000000000	4.00000000000000000000
92.00000000000000000000	0.00000000000000000000	4031.28198242187500000000	4146.66650390625000000000	4152.82031250000000000000	4115.38427734375000000000	4048.20507812500000000000	4042.56396484375000000000	4105.64111328125000000000	4062.56396484375000000000	4064.10253906250000000000	4004.10253906250000000000	4016.92309570312500000000	3940.51269531250000000000	4081.02563476562500000000	4031.28198242187500000000	3433.00000000000000000000	10242.00000000000000000000	10226.00000000000000000000	0.00000000000000000000	0.00000000000000000000	0.00000000000000000000	2268.00000000000000000000	733.00000000000000000000	4.00000000000000000000	4.00000000000000000000	4.00000000000000000000	4.00000000000000000000	4.00000000000000000000	4.00000000000000000000	4.00000000000000000000	4.00000000000000000000	4.00000000000000000000	4.00000000000000000000	4.00000000000000000000	4.00000000000000000000	4.00000000000000000000	4.00000000000000000000	4.00000000000000000000	4.00000000000000000000
93.00000000000000000000	0.00000000000000000000	4014.87158203125000000000	4115.89746093750000000000	4157.94873046875000000000	4101.53857421875000000000	4021.02563476562500000000	4008.71777343750000000000	4072.82031250000000000000	4014.87158203125000000000	4021.02563476562500000000	3967.69213867187500000000	3977.94873046875000000000	3913.84594726562500000000	4043.07690429687500000000	4009.74340820312500000000	3161.00000000000000000000	10242.00000000000000000000	10226.00000000000000000000	0.00000000000000000000	0.00000000000000000000	0.00000000000000000000	2268.00000000000000000000	741.00000000000000000000	4.00000000000000000000	4.00000000000000000000	4.00000000000000000000	4.00000000000000000000	4.00000000000000000000	4.00000000000000000000	4.00000000000000000000	4.00000000000000000000	4.00000000000000000000	4.00000000000000000000	4.00000000000000000000	4.00000000000000000000	4.00000000000000000000	4.00000000000000000000	4.00000000000000000000	4.00000000000000000000
94.00000000000000000000	0.00000000000000000000	4020.51269531250000000000	4126.66650390625000000000	4160.00000000000000000000	4112.82031250000000000000	4036.41015625000000000000	4028.71777343750000000000	4096.92285156250000000000	4045.64086914062500000000	4056.41015625000000000000	3997.43579101562500000000	4011.28198242187500000000	3946.66650390625000000000	4058.46142578125000000000	4033.33325195312500000000	3433.00000000000000000000	10242.00000000000000000000	10226.00000000000000000000	0.00000000000000000000	0.00000000000000000000	0.00000000000000000000	2268.00000000000000000000	749.00000000000000000000	4.00000000000000000000	4.00000000000000000000	4.00000000000000000000	4.00000000000000000000	4.00000000000000000000	4.00000000000000000000	4.00000000000000000000	4.00000000000000000000	4.00000000000000000000	4.00000000000000000000	4.00000000000000000000	4.00000000000000000000	4.00000000000000000000	4.00000000000000000000	4.00000000000000000000	4.00000000000000000000
95.00000000000000000000	0.00000000000000000000	4010.76904296875000000000	4119.48730468750000000000	4161.02539062500000000000	4110.76904296875000000000	4021.02563476562500000000	4024.61523437500000000000	4097.43603515625000000000	4065.64086914062500000000	4073.84594726562500000000	4014.35888671875000000000	4032.30761718750000000000	3964.10253906250000000000	4076.41015625000000000000	4048.20507812500000000000	3073.00000000000000000000	10242.00000000000000000000	10227.00000000000000000000	0.00000000000000000000	0.00000000000000000000	0.00000000000000000000	2268.00000000000000000000	756.00000000000000000000	4.00000000000000000000	4.00000000000000000000	4.00000000000000000000	4.00000000000000000000	4.00000000000000000000	4.00000000000000000000	4.00000000000000000000	4.00000000000000000000	4.00000000000000000000	4.00000000000000000000	4.00000000000000000000	4.00000000000000000000	4.00000000000000000000	4.00000000000000000000	4.00000000000000000000	4.00000000000000000000
96.00000000000000000000	0.00000000000000000000	4000.00000000000000000000	4100.00000000000000000000	4167.17919921875000000000	4094.35888671875000000000	4001.02563476562500000000	4007.69213867187500000000	4084.10253906250000000000	4037.43579101562500000000	4047.69213867187500000000	3989.23071289062500000000	4005.12817382812500000000	3940.00000000000000000000	4058.46142578125000000000	4031.79467773437500000000	3433.00000000000000000000	10242.00000000000000000000	10227.00000000000000000000	0.00000000000000000000	0.00000000000000000000	0.00000000000000000000	2268.00000000000000000000	764.00000000000000000000	4.00000000000000000000	4.00000000000000000000	4.00000000000000000000	4.00000000000000000000	4.00000000000000000000	4.00000000000000000000	4.00000000000000000000	4.00000000000000000000	4.00000000000000000000	4.00000000000000000000	4.00000000000000000000	4.00000000000000000000	4.00000000000000000000	4.00000000000000000000	4.00000000000000000000	4.00000000000000000000
97.00000000000000000000	0.00000000000000000000	4028.71777343750000000000	4135.38427734375000000000	4159.48730468750000000000	4108.20507812500000000000	4046.66650390625000000000	4049.23071289062500000000	4120.51269531250000000000	4048.71777343750000000000	4073.84594726562500000000	4008.71777343750000000000	4007.17944335937500000000	3945.12817382812500000000	4058.97436523437500000000	4033.33325195312500000000	3161.00000000000000000000	10242.00000000000000000000	10232.00000000000000000000	0.00000000000000000000	0.00000000000000000000	0.00000000000000000000	2268.00000000000000000000	772.00000000000000000000	4.00000000000000000000	4.00000000000000000000	4.00000000000000000000	4.00000000000000000000	4.00000000000000000000	4.00000000000000000000	4.00000000000000000000	4.00000000000000000000	4.00000000000000000000	4.00000000000000000000	4.00000000000000000000	4.00000000000000000000	4.00000000000000000000	4.00000000000000000000	4.00000000000000000000	4.00000000000000000000
98.00000000000000000000	0.00000000000000000000	4007.17944335937500000000	4108.20507812500000000000	4163.58984375000000000000	4083.58959960937500000000	4020.00000000000000000000	4026.15380859375000000000	4096.41015625000000000000	4021.02563476562500000000	4043.07690429687500000000	3986.66650390625000000000	3958.46142578125000000000	3911.28198242187500000000	4011.28198242187500000000	3993.84594726562500000000	3433.00000000000000000000	10242.00000000000000000000	10232.00000000000000000000	0.00000000000000000000	0.00000000000000000000	0.00000000000000000000	2268.00000000000000000000	780.00000000000000000000	4.00000000000000000000	4.00000000000000000000	4.00000000000000000000	4.00000000000000000000	4.00000000000000000000	4.00000000000000000000	4.00000000000000000000	4.00000000000000000000	4.00000000000000000000	4.00000000000000000000	4.00000000000000000000	4.00000000000000000000	4.00000000000000000000	4.00000000000000000000	4.00000000000000000000	4.00000000000000000000
99.00000000000000000000	0.00000000000000000000	4028.71777343750000000000	4123.07666015625000000000	4162.56396484375000000000	4103.07666015625000000000	4031.28198242187500000000	4033.84594726562500000000	4105.64111328125000000000	4046.66650390625000000000	4053.33325195312500000000	4001.02563476562500000000	3992.30761718750000000000	3938.46142578125000000000	4050.76904296875000000000	4025.12817382812500000000	3073.00000000000000000000	10241.00000000000000000000	10229.00000000000000000000	0.00000000000000000000	0.00000000000000000000	0.00000000000000000000	2268.00000000000000000000	788.00000000000000000000	4.00000000000000000000	4.00000000000000000000	4.00000000000000000000	4.00000000000000000000	4.00000000000000000000	4.00000000000000000000	4.00000000000000000000	4.00000000000000000000	4.00000000000000000000	4.00000000000000000000	4.00000000000000000000	4.00000000000000000000	4.00000000000000000000	4.00000000000000000000	4.00000000000000000000	4.00000000000000000000
100.00000000000000000000	0.00000000000000000000	4035.38452148437500000000	4121.02539062500000000000	4159.48730468750000000000	4111.79492187500000000000	4030.25634765625000000000	4028.20507812500000000000	4101.02539062500000000000	4056.92309570312500000000	4062.56396484375000000000	4005.12817382812500000000	4023.07690429687500000000	3958.97436523437500000000	4073.84594726562500000000	4045.12817382812500000000	3433.00000000000000000000	10241.00000000000000000000	10229.00000000000000000000	0.00000000000000000000	0.00000000000000000000	0.00000000000000000000	2268.00000000000000000000	796.00000000000000000000	4.00000000000000000000	4.00000000000000000000	4.00000000000000000000	4.00000000000000000000	4.00000000000000000000	4.00000000000000000000	4.00000000000000000000	4.00000000000000000000	4.00000000000000000000	4.00000000000000000000	4.00000000000000000000	4.00000000000000000000	4.00000000000000000000	4.00000000000000000000	4.00000000000000000000	4.00000000000000000000
101.00000000000000000000	0.00000000000000000000	4001.02563476562500000000	4089.74340820312500000000	4163.58984375000000000000	4083.07690429687500000000	4009.23071289062500000000	4011.28198242187500000000	4088.71777343750000000000	4041.02563476562500000000	4050.76904296875000000000	3986.66650390625000000000	3998.97436523437500000000	3936.41015625000000000000	4038.46142578125000000000	4009.74340820312500000000	3161.00000000000000000000	10244.00000000000000000000	10228.00000000000000000000	0.00000000000000000000	0.00000000000000000000	0.00000000000000000000	2268.00000000000000000000	804.00000000000000000000	4.00000000000000000000	4.00000000000000000000	4.00000000000000000000	4.00000000000000000000	4.00000000000000000000	4.00000000000000000000	4.00000000000000000000	4.00000000000000000000	4.00000000000000000000	4.00000000000000000000	4.00000000000000000000	4.00000000000000000000	4.00000000000000000000	4.00000000000000000000	4.00000000000000000000	4.00000000000000000000
102.00000000000000000000	0.00000000000000000000	4011.79467773437500000000	4118.46142578125000000000	4156.92285156250000000000	4097.94873046875000000000	4049.23071289062500000000	4055.89721679687500000000	4133.33300781250000000000	4093.84594726562500000000	4106.66650390625000000000	4033.33325195312500000000	4031.28198242187500000000	3966.15380859375000000000	4059.48706054687500000000	4026.15380859375000000000	3433.00000000000000000000	10244.00000000000000000000	10228.00000000000000000000	0.00000000000000000000	0.00000000000000000000	0.00000000000000000000	2268.00000000000000000000	812.00000000000000000000	4.00000000000000000000	4.00000000000000000000	4.00000000000000000000	4.00000000000000000000	4.00000000000000000000	4.00000000000000000000	4.00000000000000000000	4.00000000000000000000	4.00000000000000000000	4.00000000000000000000	4.00000000000000000000	4.00000000000000000000	4.00000000000000000000	4.00000000000000000000	4.00000000000000000000	4.00000000000000000000
103.00000000000000000000	0.00000000000000000000	3987.17944335937500000000	4087.69213867187500000000	4163.58984375000000000000	4080.00000000000000000000	4017.43579101562500000000	4028.71777343750000000000	4105.12792968750000000000	4067.69213867187500000000	4083.58959960937500000000	4012.82031250000000000000	4003.07690429687500000000	3943.07690429687500000000	4020.51269531250000000000	4004.10253906250000000000	3073.00000000000000000000	10246.00000000000000000000	10228.00000000000000000000	0.00000000000000000000	0.00000000000000000000	0.00000000000000000000	2268.00000000000000000000	819.00000000000000000000	4.00000000000000000000	4.00000000000000000000	4.00000000000000000000	4.00000000000000000000	4.00000000000000000000	4.00000000000000000000	4.00000000000000000000	4.00000000000000000000	4.00000000000000000000	4.00000000000000000000	4.00000000000000000000	4.00000000000000000000	4.00000000000000000000	4.00000000000000000000	4.00000000000000000000	4.00000000000000000000
104.00000000000000000000	0.00000000000000000000	4000.00000000000000000000	4107.17919921875000000000	4164.10253906250000000000	4087.17944335937500000000	4029.23071289062500000000	4027.17944335937500000000	4101.02539062500000000000	4042.05126953125000000000	4065.12817382812500000000	3998.46142578125000000000	4000.00000000000000000000	3936.92309570312500000000	4027.17944335937500000000	4004.10253906250000000000	3433.00000000000000000000	10246.00000000000000000000	10228.00000000000000000000	0.00000000000000000000	0.00000000000000000000	0.00000000000000000000	2268.00000000000000000000	826.00000000000000000000	4.00000000000000000000	4.00000000000000000000	4.00000000000000000000	4.00000000000000000000	4.00000000000000000000	4.00000000000000000000	4.00000000000000000000	4.00000000000000000000	4.00000000000000000000	4.00000000000000000000	4.00000000000000000000	4.00000000000000000000	4.00000000000000000000	4.00000000000000000000	4.00000000000000000000	4.00000000000000000000
105.00000000000000000000	0.00000000000000000000	4026.15380859375000000000	4132.82031250000000000000	4158.97412109375000000000	4103.07666015625000000000	4052.82031250000000000000	4035.89721679687500000000	4106.15380859375000000000	4036.92309570312500000000	4061.53833007812500000000	4000.00000000000000000000	4009.23071289062500000000	3941.53833007812500000000	4051.28198242187500000000	4015.89721679687500000000	3161.00000000000000000000	10249.00000000000000000000	10229.00000000000000000000	0.00000000000000000000	0.00000000000000000000	0.00000000000000000000	2268.00000000000000000000	834.00000000000000000000	4.00000000000000000000	4.00000000000000000000	4.00000000000000000000	4.00000000000000000000	4.00000000000000000000	4.00000000000000000000	4.00000000000000000000	4.00000000000000000000	4.00000000000000000000	4.00000000000000000000	4.00000000000000000000	4.00000000000000000000	4.00000000000000000000	4.00000000000000000000	4.00000000000000000000	4.00000000000000000000
106.00000000000000000000	0.00000000000000000000	4015.89721679687500000000	4104.61523437500000000000	4167.17919921875000000000	4092.82031250000000000000	4026.66650390625000000000	4015.89721679687500000000	4084.61523437500000000000	4017.94873046875000000000	4033.84594726562500000000	3975.89721679687500000000	3994.35888671875000000000	3931.28198242187500000000	4034.35888671875000000000	4011.28198242187500000000	3433.00000000000000000000	10249.00000000000000000000	10229.00000000000000000000	0.00000000000000000000	0.00000000000000000000	0.00000000000000000000	2268.00000000000000000000	842.00000000000000000000	4.00000000000000000000	4.00000000000000000000	4.00000000000000000000	4.00000000000000000000	4.00000000000000000000	4.00000000000000000000	4.00000000000000000000	4.00000000000000000000	4.00000000000000000000	4.00000000000000000000	4.00000000000000000000	4.00000000000000000000	4.00000000000000000000	4.00000000000000000000	4.00000000000000000000	4.00000000000000000000
107.00000000000000000000	0.00000000000000000000	4027.17944335937500000000	4121.02539062500000000000	4157.43603515625000000000	4110.25634765625000000000	4040.51269531250000000000	4030.76904296875000000000	4100.00000000000000000000	4047.17944335937500000000	4064.61523437500000000000	4000.00000000000000000000	4035.38452148437500000000	3969.74340820312500000000	4064.10253906250000000000	4042.56396484375000000000	3073.00000000000000000000	10249.00000000000000000000	10225.00000000000000000000	0.00000000000000000000	0.00000000000000000000	0.00000000000000000000	2268.00000000000000000000	850.00000000000000000000	4.00000000000000000000	4.00000000000000000000	4.00000000000000000000	4.00000000000000000000	4.00000000000000000000	4.00000000000000000000	4.00000000000000000000	4.00000000000000000000	4.00000000000000000000	4.00000000000000000000	4.00000000000000000000	4.00000000000000000000	4.00000000000000000000	4.00000000000000000000	4.00000000000000000000	4.00000000000000000000
108.00000000000000000000	0.00000000000000000000	3984.61523437500000000000	4070.25634765625000000000	4154.35888671875000000000	4074.35888671875000000000	3982.56396484375000000000	3970.76904296875000000000	4054.87158203125000000000	4015.38452148437500000000	4034.87158203125000000000	3972.82031250000000000000	3990.76904296875000000000	3933.84594726562500000000	4013.33325195312500000000	3996.92309570312500000000	3433.00000000000000000000	10249.00000000000000000000	10225.00000000000000000000	0.00000000000000000000	0.00000000000000000000	0.00000000000000000000	2268.00000000000000000000	859.00000000000000000000	4.00000000000000000000	4.00000000000000000000	4.00000000000000000000	4.00000000000000000000	4.00000000000000000000	4.00000000000000000000	4.00000000000000000000	4.00000000000000000000	4.00000000000000000000	4.00000000000000000000	4.00000000000000000000	4.00000000000000000000	4.00000000000000000000	4.00000000000000000000	4.00000000000000000000	4.00000000000000000000
109.00000000000000000000	0.00000000000000000000	3980.00000000000000000000	4066.66650390625000000000	4154.87158203125000000000	4065.64086914062500000000	3979.48706054687500000000	3973.33325195312500000000	4061.02563476562500000000	4014.35888671875000000000	4032.30761718750000000000	3974.35888671875000000000	3968.71777343750000000000	3914.87158203125000000000	3991.28198242187500000000	3980.00000000000000000000	3161.00000000000000000000	10248.00000000000000000000	10225.00000000000000000000	0.00000000000000000000	0.00000000000000000000	0.00000000000000000000	2268.00000000000000000000	867.00000000000000000000	4.00000000000000000000	4.00000000000000000000	4.00000000000000000000	4.00000000000000000000	4.00000000000000000000	4.00000000000000000000	4.00000000000000000000	4.00000000000000000000	4.00000000000000000000	4.00000000000000000000	4.00000000000000000000	4.00000000000000000000	4.00000000000000000000	4.00000000000000000000	4.00000000000000000000	4.00000000000000000000
110.00000000000000000000	0.00000000000000000000	4003.58959960937500000000	4100.00000000000000000000	4154.35888671875000000000	4081.53833007812500000000	4015.89721679687500000000	4012.30761718750000000000	4093.33325195312500000000	4027.17944335937500000000	4051.28198242187500000000	4001.02563476562500000000	3983.58959960937500000000	3930.25634765625000000000	4006.15380859375000000000	3996.92309570312500000000	3433.00000000000000000000	10248.00000000000000000000	10225.00000000000000000000	0.00000000000000000000	0.00000000000000000000	0.00000000000000000000	2268.00000000000000000000	875.00000000000000000000	4.00000000000000000000	4.00000000000000000000	4.00000000000000000000	4.00000000000000000000	4.00000000000000000000	4.00000000000000000000	4.00000000000000000000	4.00000000000000000000	4.00000000000000000000	4.00000000000000000000	4.00000000000000000000	4.00000000000000000000	4.00000000000000000000	4.00000000000000000000	4.00000000000000000000	4.00000000000000000000
111.00000000000000000000	0.00000000000000000000	3988.20507812500000000000	4074.87158203125000000000	4164.61523437500000000000	4060.51269531250000000000	3986.66650390625000000000	3986.66650390625000000000	4070.76904296875000000000	3992.30761718750000000000	4024.10253906250000000000	3984.10253906250000000000	3960.00000000000000000000	3910.76904296875000000000	3982.05126953125000000000	3975.38452148437500000000	3073.00000000000000000000	10247.00000000000000000000	10226.00000000000000000000	0.00000000000000000000	0.00000000000000000000	0.00000000000000000000	2268.00000000000000000000	884.00000000000000000000	4.00000000000000000000	4.00000000000000000000	4.00000000000000000000	4.00000000000000000000	4.00000000000000000000	4.00000000000000000000	4.00000000000000000000	4.00000000000000000000	4.00000000000000000000	4.00000000000000000000	4.00000000000000000000	4.00000000000000000000	4.00000000000000000000	4.00000000000000000000	4.00000000000000000000	4.00000000000000000000
112.00000000000000000000	0.00000000000000000000	4007.17944335937500000000	4096.92285156250000000000	4153.84619140625000000000	4082.05126953125000000000	4009.74340820312500000000	4008.20507812500000000000	4091.28198242187500000000	4025.12817382812500000000	4056.92309570312500000000	4009.23071289062500000000	4006.66650390625000000000	3941.02563476562500000000	4029.74340820312500000000	4005.12817382812500000000	3433.00000000000000000000	10247.00000000000000000000	10226.00000000000000000000	0.00000000000000000000	0.00000000000000000000	0.00000000000000000000	2268.00000000000000000000	892.00000000000000000000	4.00000000000000000000	4.00000000000000000000	4.00000000000000000000	4.00000000000000000000	4.00000000000000000000	4.00000000000000000000	4.00000000000000000000	4.00000000000000000000	4.00000000000000000000	4.00000000000000000000	4.00000000000000000000	4.00000000000000000000	4.00000000000000000000	4.00000000000000000000	4.00000000000000000000	4.00000000000000000000
113.00000000000000000000	0.00000000000000000000	3982.56396484375000000000	4069.23071289062500000000	4148.20507812500000000000	4074.87158203125000000000	3992.30761718750000000000	3986.15380859375000000000	4070.76904296875000000000	4008.20507812500000000000	4028.20507812500000000000	3979.48706054687500000000	3994.87158203125000000000	3928.20507812500000000000	4018.46142578125000000000	3988.20507812500000000000	3161.00000000000000000000	10246.00000000000000000000	10226.00000000000000000000	0.00000000000000000000	0.00000000000000000000	0.00000000000000000000	2268.00000000000000000000	900.00000000000000000000	4.00000000000000000000	4.00000000000000000000	4.00000000000000000000	4.00000000000000000000	4.00000000000000000000	4.00000000000000000000	4.00000000000000000000	4.00000000000000000000	4.00000000000000000000	4.00000000000000000000	4.00000000000000000000	4.00000000000000000000	4.00000000000000000000	4.00000000000000000000	4.00000000000000000000	4.00000000000000000000
114.00000000000000000000	0.00000000000000000000	3969.23071289062500000000	4063.58959960937500000000	4154.35888671875000000000	4068.20507812500000000000	3995.89721679687500000000	3990.25634765625000000000	4075.38452148437500000000	4006.15380859375000000000	4022.56396484375000000000	3974.87158203125000000000	3982.56396484375000000000	3927.17944335937500000000	3997.43579101562500000000	3969.74340820312500000000	3433.00000000000000000000	10246.00000000000000000000	10226.00000000000000000000	0.00000000000000000000	0.00000000000000000000	0.00000000000000000000	2268.00000000000000000000	909.00000000000000000000	4.00000000000000000000	4.00000000000000000000	4.00000000000000000000	4.00000000000000000000	4.00000000000000000000	4.00000000000000000000	4.00000000000000000000	4.00000000000000000000	4.00000000000000000000	4.00000000000000000000	4.00000000000000000000	4.00000000000000000000	4.00000000000000000000	4.00000000000000000000	4.00000000000000000000	4.00000000000000000000
115.00000000000000000000	0.00000000000000000000	3974.35888671875000000000	4075.38452148437500000000	4155.89746093750000000000	4070.25634765625000000000	4009.74340820312500000000	4009.74340820312500000000	4091.79467773437500000000	4035.38452148437500000000	4064.10253906250000000000	4008.71777343750000000000	3996.92309570312500000000	3949.74340820312500000000	3993.33325195312500000000	3975.89721679687500000000	3073.00000000000000000000	10246.00000000000000000000	10225.00000000000000000000	0.00000000000000000000	0.00000000000000000000	0.00000000000000000000	2268.00000000000000000000	916.00000000000000000000	4.00000000000000000000	4.00000000000000000000	4.00000000000000000000	4.00000000000000000000	4.00000000000000000000	4.00000000000000000000	4.00000000000000000000	4.00000000000000000000	4.00000000000000000000	4.00000000000000000000	4.00000000000000000000	4.00000000000000000000	4.00000000000000000000	4.00000000000000000000	4.00000000000000000000	4.00000000000000000000
116.00000000000000000000	0.00000000000000000000	3947.69213867187500000000	4036.41015625000000000000	4161.53857421875000000000	4044.10253906250000000000	3972.82031250000000000000	3972.30761718750000000000	4056.41015625000000000000	3996.92309570312500000000	4029.23071289062500000000	3969.23071289062500000000	3958.46142578125000000000	3923.07690429687500000000	3948.71777343750000000000	3952.30761718750000000000	3433.00000000000000000000	10246.00000000000000000000	10225.00000000000000000000	0.00000000000000000000	0.00000000000000000000	0.00000000000000000000	2268.00000000000000000000	924.00000000000000000000	4.00000000000000000000	4.00000000000000000000	4.00000000000000000000	4.00000000000000000000	4.00000000000000000000	4.00000000000000000000	4.00000000000000000000	4.00000000000000000000	4.00000000000000000000	4.00000000000000000000	4.00000000000000000000	4.00000000000000000000	4.00000000000000000000	4.00000000000000000000	4.00000000000000000000	4.00000000000000000000
117.00000000000000000000	0.00000000000000000000	3980.51269531250000000000	4080.00000000000000000000	4154.87158203125000000000	4076.92309570312500000000	4024.10253906250000000000	4013.33325195312500000000	4081.02563476562500000000	4011.28198242187500000000	4040.51269531250000000000	3975.89721679687500000000	3980.51269531250000000000	3942.05126953125000000000	3989.23071289062500000000	3980.00000000000000000000	3161.00000000000000000000	10246.00000000000000000000	10223.00000000000000000000	0.00000000000000000000	0.00000000000000000000	0.00000000000000000000	2268.00000000000000000000	931.00000000000000000000	4.00000000000000000000	4.00000000000000000000	4.00000000000000000000	4.00000000000000000000	4.00000000000000000000	4.00000000000000000000	4.00000000000000000000	4.00000000000000000000	4.00000000000000000000	4.00000000000000000000	4.00000000000000000000	4.00000000000000000000	4.00000000000000000000	4.00000000000000000000	4.00000000000000000000	4.00000000000000000000
118.00000000000000000000	0.00000000000000000000	3975.38452148437500000000	4072.30761718750000000000	4157.94873046875000000000	4078.46142578125000000000	4021.02563476562500000000	4011.79467773437500000000	4066.66650390625000000000	4001.02563476562500000000	4028.71777343750000000000	3966.66650390625000000000	3955.38452148437500000000	3920.00000000000000000000	3981.02563476562500000000	3962.05126953125000000000	3433.00000000000000000000	10246.00000000000000000000	10223.00000000000000000000	0.00000000000000000000	0.00000000000000000000	0.00000000000000000000	2268.00000000000000000000	938.00000000000000000000	4.00000000000000000000	4.00000000000000000000	4.00000000000000000000	4.00000000000000000000	4.00000000000000000000	4.00000000000000000000	4.00000000000000000000	4.00000000000000000000	4.00000000000000000000	4.00000000000000000000	4.00000000000000000000	4.00000000000000000000	4.00000000000000000000	4.00000000000000000000	4.00000000000000000000	4.00000000000000000000
119.00000000000000000000	0.00000000000000000000	3957.94873046875000000000	4047.69213867187500000000	4161.02539062500000000000	4070.76904296875000000000	3994.35888671875000000000	3992.30761718750000000000	4054.87158203125000000000	3996.92309570312500000000	4023.58959960937500000000	3958.97436523437500000000	3950.25634765625000000000	3912.82031250000000000000	3966.66650390625000000000	3951.79467773437500000000	3073.00000000000000000000	10247.00000000000000000000	10224.00000000000000000000	0.00000000000000000000	0.00000000000000000000	0.00000000000000000000	2268.00000000000000000000	946.00000000000000000000	4.00000000000000000000	4.00000000000000000000	4.00000000000000000000	4.00000000000000000000	4.00000000000000000000	4.00000000000000000000	4.00000000000000000000	4.00000000000000000000	4.00000000000000000000	4.00000000000000000000	4.00000000000000000000	4.00000000000000000000	4.00000000000000000000	4.00000000000000000000	4.00000000000000000000	4.00000000000000000000
120.00000000000000000000	0.00000000000000000000	3967.17944335937500000000	4057.43579101562500000000	4152.30761718750000000000	4085.12817382812500000000	4002.05126953125000000000	3994.35888671875000000000	4070.25634765625000000000	4030.76904296875000000000	4049.74340820312500000000	3984.10253906250000000000	4004.10253906250000000000	3957.94873046875000000000	4001.53833007812500000000	3986.15380859375000000000	3433.00000000000000000000	10247.00000000000000000000	10224.00000000000000000000	0.00000000000000000000	0.00000000000000000000	0.00000000000000000000	2268.00000000000000000000	953.00000000000000000000	4.00000000000000000000	4.00000000000000000000	4.00000000000000000000	4.00000000000000000000	4.00000000000000000000	4.00000000000000000000	4.00000000000000000000	4.00000000000000000000	4.00000000000000000000	4.00000000000000000000	4.00000000000000000000	4.00000000000000000000	4.00000000000000000000	4.00000000000000000000	4.00000000000000000000	4.00000000000000000000
121.00000000000000000000	0.00000000000000000000	3934.35888671875000000000	4014.35888671875000000000	4157.94873046875000000000	4054.35888671875000000000	3967.69213867187500000000	3960.51269531250000000000	4040.51269531250000000000	4001.53833007812500000000	4015.38452148437500000000	3957.43579101562500000000	3977.43579101562500000000	3937.43579101562500000000	3970.76904296875000000000	3960.00000000000000000000	3161.00000000000000000000	10246.00000000000000000000	10223.00000000000000000000	0.00000000000000000000	0.00000000000000000000	0.00000000000000000000	2268.00000000000000000000	960.00000000000000000000	4.00000000000000000000	4.00000000000000000000	4.00000000000000000000	4.00000000000000000000	4.00000000000000000000	4.00000000000000000000	4.00000000000000000000	4.00000000000000000000	4.00000000000000000000	4.00000000000000000000	4.00000000000000000000	4.00000000000000000000	4.00000000000000000000	4.00000000000000000000	4.00000000000000000000	4.00000000000000000000
122.00000000000000000000	0.00000000000000000000	3935.38452148437500000000	4030.76904296875000000000	4152.30761718750000000000	4054.35888671875000000000	3996.92309570312500000000	4002.05126953125000000000	4068.71777343750000000000	4010.76904296875000000000	4035.38452148437500000000	3973.33325195312500000000	3971.79467773437500000000	3931.79467773437500000000	3969.23071289062500000000	3952.82031250000000000000	3433.00000000000000000000	10246.00000000000000000000	10223.00000000000000000000	0.00000000000000000000	0.00000000000000000000	0.00000000000000000000	2268.00000000000000000000	968.00000000000000000000	4.00000000000000000000	4.00000000000000000000	4.00000000000000000000	4.00000000000000000000	4.00000000000000000000	4.00000000000000000000	4.00000000000000000000	4.00000000000000000000	4.00000000000000000000	4.00000000000000000000	4.00000000000000000000	4.00000000000000000000	4.00000000000000000000	4.00000000000000000000	4.00000000000000000000	4.00000000000000000000
123.00000000000000000000	0.00000000000000000000	3910.76904296875000000000	4014.87158203125000000000	4148.20507812500000000000	4033.33325195312500000000	3982.56396484375000000000	3997.43579101562500000000	4057.94873046875000000000	3992.30761718750000000000	4020.00000000000000000000	3966.66650390625000000000	3933.33325195312500000000	3902.05126953125000000000	3927.69213867187500000000	3914.35888671875000000000	3073.00000000000000000000	10246.00000000000000000000	10225.00000000000000000000	0.00000000000000000000	0.00000000000000000000	0.00000000000000000000	2268.00000000000000000000	975.00000000000000000000	4.00000000000000000000	4.00000000000000000000	4.00000000000000000000	4.00000000000000000000	4.00000000000000000000	4.00000000000000000000	4.00000000000000000000	4.00000000000000000000	4.00000000000000000000	4.00000000000000000000	4.00000000000000000000	4.00000000000000000000	4.00000000000000000000	4.00000000000000000000	4.00000000000000000000	4.00000000000000000000
124.00000000000000000000	0.00000000000000000000	3901.02563476562500000000	4001.02563476562500000000	4150.76904296875000000000	4019.48706054687500000000	3965.12817382812500000000	3971.28198242187500000000	4038.97436523437500000000	3974.87158203125000000000	4001.53833007812500000000	3954.35888671875000000000	3918.46142578125000000000	3887.69213867187500000000	3913.33325195312500000000	3897.43579101562500000000	3433.00000000000000000000	10246.00000000000000000000	10225.00000000000000000000	0.00000000000000000000	0.00000000000000000000	0.00000000000000000000	2268.00000000000000000000	982.00000000000000000000	4.00000000000000000000	4.00000000000000000000	4.00000000000000000000	4.00000000000000000000	4.00000000000000000000	4.00000000000000000000	4.00000000000000000000	4.00000000000000000000	4.00000000000000000000	4.00000000000000000000	4.00000000000000000000	4.00000000000000000000	4.00000000000000000000	4.00000000000000000000	4.00000000000000000000	4.00000000000000000000
125.00000000000000000000	0.00000000000000000000	3938.97436523437500000000	4042.56396484375000000000	4144.10253906250000000000	4057.94873046875000000000	4008.71777343750000000000	3997.94873046875000000000	4068.20507812500000000000	4004.61523437500000000000	4034.87158203125000000000	3978.46142578125000000000	3973.33325195312500000000	3924.10253906250000000000	3973.33325195312500000000	3942.05126953125000000000	3161.00000000000000000000	10245.00000000000000000000	10227.00000000000000000000	0.00000000000000000000	0.00000000000000000000	0.00000000000000000000	2268.00000000000000000000	990.00000000000000000000	4.00000000000000000000	4.00000000000000000000	4.00000000000000000000	4.00000000000000000000	4.00000000000000000000	4.00000000000000000000	4.00000000000000000000	4.00000000000000000000	4.00000000000000000000	4.00000000000000000000	4.00000000000000000000	4.00000000000000000000	4.00000000000000000000	4.00000000000000000000	4.00000000000000000000	4.00000000000000000000
126.00000000000000000000	0.00000000000000000000	3926.15380859375000000000	4020.00000000000000000000	4151.79492187500000000000	4051.28198242187500000000	3984.61523437500000000000	3978.46142578125000000000	4048.71777343750000000000	3973.84594726562500000000	3999.48706054687500000000	3946.66650390625000000000	3948.20507812500000000000	3907.17944335937500000000	3948.71777343750000000000	3928.20507812500000000000	3433.00000000000000000000	10245.00000000000000000000	10227.00000000000000000000	0.00000000000000000000	0.00000000000000000000	0.00000000000000000000	2268.00000000000000000000	997.00000000000000000000	4.00000000000000000000	4.00000000000000000000	4.00000000000000000000	4.00000000000000000000	4.00000000000000000000	4.00000000000000000000	4.00000000000000000000	4.00000000000000000000	4.00000000000000000000	4.00000000000000000000	4.00000000000000000000	4.00000000000000000000	4.00000000000000000000	4.00000000000000000000	4.00000000000000000000	4.00000000000000000000
127.00000000000000000000	0.00000000000000000000	3940.00000000000000000000	4037.43579101562500000000	4153.33300781250000000000	4062.56396484375000000000	3994.87158203125000000000	3997.43579101562500000000	4069.74340820312500000000	3999.48706054687500000000	4024.10253906250000000000	3970.25634765625000000000	3958.97436523437500000000	3930.76904296875000000000	3956.92309570312500000000	3943.07690429687500000000	51.00000000000000000000	10247.00000000000000000000	10227.00000000000000000000	0.00000000000000000000	0.00000000000000000000	0.00000000000000000000	2269.00000000000000000000	4.00000000000000000000	4.00000000000000000000	4.00000000000000000000	4.00000000000000000000	4.00000000000000000000	4.00000000000000000000	4.00000000000000000000	4.00000000000000000000	4.00000000000000000000	4.00000000000000000000	4.00000000000000000000	4.00000000000000000000	4.00000000000000000000	4.00000000000000000000	4.00000000000000000000	4.00000000000000000000	4.00000000000000000000
[truncated: 108 more rows]
