# Supplementary material for: Discriminating three motor imagery states of the same joint for brain-computer interface
Source: PeerJ. 2021 Aug 24;9:e12027. doi: 10.7717/peerj.12027 (PMC8395581; doi:10.7717/peerj.12027)
Supplement: Supplemental Information 1 [file peerj-09-12027-s001.zip › dataset/A/01-05-04.11.17.19.10.29.csv]

title:05	recorded:04.11.17 19.10.29	sampling:128	subject:01	labels:COUNTER INTERPOLATED AF3 F7 F3 FC5 T7 P7 O1 O2 P8 T8 FC6 F4 F8 AF4 RAW_CQ GYROX GYROY MARKER MARKER_HARDWARE SYNC TIME_STAMP_s TIME_STAMP_ms CQ_AF3 CQ_F7 CQ_F3 CQ_FC5 CQ_T7 CQ_P7 CQ_O1 CQ_O2 CQ_P8 CQ_T8 CQ_FC6 CQ_F4 CQ_F8 CQ_AF4 CQ_CMS CQ_DRL	chan:40	units:emotiv
67.00000000000000000000	0.00000000000000000000	4122.56396484375000000000	4114.35888671875000000000	4176.41015625000000000000	4108.71777343750000000000	4092.82031250000000000000	4121.53857421875000000000	4128.71777343750000000000	4122.05126953125000000000	4172.30761718750000000000	4183.58984375000000000000	4089.23071289062500000000	4131.79492187500000000000	4093.84594726562500000000	4097.94873046875000000000	3378.00000000000000000000	10245.00000000000000000000	10226.00000000000000000000	0.00000000000000000000	0.00000000000000000000	0.00000000000000000000	3231.00000000000000000000	810.00000000000000000000	0.00000000000000000000	0.00000000000000000000	0.00000000000000000000	4.00000000000000000000	0.00000000000000000000	0.00000000000000000000	0.00000000000000000000	0.00000000000000000000	0.00000000000000000000	0.00000000000000000000	0.00000000000000000000	0.00000000000000000000	0.00000000000000000000	0.00000000000000000000	0.00000000000000000000	4.00000000000000000000
68.00000000000000000000	0.00000000000000000000	4144.10253906250000000000	4144.61523437500000000000	4167.17919921875000000000	4142.05126953125000000000	4112.82031250000000000000	4136.41015625000000000000	4136.92285156250000000000	4138.46142578125000000000	4189.74365234375000000000	4198.97412109375000000000	4124.10253906250000000000	4153.33300781250000000000	4135.38427734375000000000	4133.33300781250000000000	3485.00000000000000000000	10245.00000000000000000000	10226.00000000000000000000	0.00000000000000000000	0.00000000000000000000	0.00000000000000000000	3231.00000000000000000000	819.00000000000000000000	0.00000000000000000000	0.00000000000000000000	0.00000000000000000000	4.00000000000000000000	4.00000000000000000000	0.00000000000000000000	0.00000000000000000000	0.00000000000000000000	0.00000000000000000000	0.00000000000000000000	0.00000000000000000000	0.00000000000000000000	0.00000000000000000000	0.00000000000000000000	0.00000000000000000000	4.00000000000000000000
69.00000000000000000000	0.00000000000000000000	4156.41015625000000000000	4155.89746093750000000000	4160.51269531250000000000	4162.56396484375000000000	4115.38427734375000000000	4131.28173828125000000000	4125.64111328125000000000	4141.02539062500000000000	4181.02539062500000000000	4188.20507812500000000000	4150.76904296875000000000	4172.30761718750000000000	4165.12792968750000000000	4159.48730468750000000000	3318.00000000000000000000	10246.00000000000000000000	10224.00000000000000000000	0.00000000000000000000	0.00000000000000000000	0.00000000000000000000	3231.00000000000000000000	827.00000000000000000000	0.00000000000000000000	0.00000000000000000000	0.00000000000000000000	4.00000000000000000000	4.00000000000000000000	4.00000000000000000000	0.00000000000000000000	0.00000000000000000000	0.00000000000000000000	0.00000000000000000000	0.00000000000000000000	0.00000000000000000000	0.00000000000000000000	0.00000000000000000000	0.00000000000000000000	4.00000000000000000000
70.00000000000000000000	0.00000000000000000000	4148.20507812500000000000	4140.00000000000000000000	4176.41015625000000000000	4149.74365234375000000000	4097.43603515625000000000	4114.87158203125000000000	4121.02539062500000000000	4137.43603515625000000000	4168.71777343750000000000	4171.28173828125000000000	4138.46142578125000000000	4166.15380859375000000000	4148.71777343750000000000	4145.12792968750000000000	3207.00000000000000000000	10246.00000000000000000000	10224.00000000000000000000	0.00000000000000000000	0.00000000000000000000	0.00000000000000000000	3231.00000000000000000000	836.00000000000000000000	0.00000000000000000000	0.00000000000000000000	0.00000000000000000000	4.00000000000000000000	4.00000000000000000000	4.00000000000000000000	4.00000000000000000000	0.00000000000000000000	0.00000000000000000000	0.00000000000000000000	0.00000000000000000000	0.00000000000000000000	0.00000000000000000000	0.00000000000000000000	0.00000000000000000000	4.00000000000000000000
71.00000000000000000000	0.00000000000000000000	4157.94873046875000000000	4167.17919921875000000000	4170.76904296875000000000	4163.07666015625000000000	4131.79492187500000000000	4153.84619140625000000000	4163.07666015625000000000	4196.41015625000000000000	4238.97412109375000000000	4236.92285156250000000000	4174.87158203125000000000	4201.02539062500000000000	4176.41015625000000000000	4169.23046875000000000000	3224.00000000000000000000	10247.00000000000000000000	10224.00000000000000000000	0.00000000000000000000	0.00000000000000000000	0.00000000000000000000	3231.00000000000000000000	844.00000000000000000000	0.00000000000000000000	0.00000000000000000000	0.00000000000000000000	4.00000000000000000000	4.00000000000000000000	4.00000000000000000000	4.00000000000000000000	4.00000000000000000000	0.00000000000000000000	0.00000000000000000000	0.00000000000000000000	0.00000000000000000000	0.00000000000000000000	0.00000000000000000000	0.00000000000000000000	4.00000000000000000000
72.00000000000000000000	0.00000000000000000000	4132.30761718750000000000	4116.41015625000000000000	4173.84619140625000000000	4127.69238281250000000000	4092.82031250000000000000	4124.61523437500000000000	4133.33300781250000000000	4165.12792968750000000000	4215.38427734375000000000	4215.89746093750000000000	4134.87158203125000000000	4170.25634765625000000000	4125.12792968750000000000	4132.30761718750000000000	3353.00000000000000000000	10247.00000000000000000000	10224.00000000000000000000	0.00000000000000000000	0.00000000000000000000	0.00000000000000000000	3231.00000000000000000000	852.00000000000000000000	0.00000000000000000000	0.00000000000000000000	0.00000000000000000000	4.00000000000000000000	4.00000000000000000000	4.00000000000000000000	4.00000000000000000000	4.00000000000000000000	4.00000000000000000000	0.00000000000000000000	0.00000000000000000000	0.00000000000000000000	0.00000000000000000000	0.00000000000000000000	0.00000000000000000000	4.00000000000000000000
73.00000000000000000000	0.00000000000000000000	4134.87158203125000000000	4134.35888671875000000000	4166.66650390625000000000	4136.92285156250000000000	4120.00000000000000000000	4148.71777343750000000000	4144.10253906250000000000	4150.25634765625000000000	4196.41015625000000000000	4199.48730468750000000000	4131.79492187500000000000	4166.15380859375000000000	4128.20507812500000000000	4131.28173828125000000000	3070.00000000000000000000	10247.00000000000000000000	10226.00000000000000000000	0.00000000000000000000	0.00000000000000000000	0.00000000000000000000	3231.00000000000000000000	861.00000000000000000000	0.00000000000000000000	0.00000000000000000000	0.00000000000000000000	4.00000000000000000000	4.00000000000000000000	4.00000000000000000000	4.00000000000000000000	4.00000000000000000000	4.00000000000000000000	4.00000000000000000000	0.00000000000000000000	0.00000000000000000000	0.00000000000000000000	0.00000000000000000000	0.00000000000000000000	4.00000000000000000000
74.00000000000000000000	0.00000000000000000000	4146.66650390625000000000	4166.15380859375000000000	4162.56396484375000000000	4165.64111328125000000000	4148.20507812500000000000	4164.61523437500000000000	4152.30761718750000000000	4145.12792968750000000000	4190.76904296875000000000	4198.46142578125000000000	4132.30761718750000000000	4166.15380859375000000000	4145.12792968750000000000	4138.97412109375000000000	3430.00000000000000000000	10247.00000000000000000000	10226.00000000000000000000	0.00000000000000000000	0.00000000000000000000	0.00000000000000000000	3231.00000000000000000000	869.00000000000000000000	0.00000000000000000000	0.00000000000000000000	0.00000000000000000000	4.00000000000000000000	4.00000000000000000000	4.00000000000000000000	4.00000000000000000000	4.00000000000000000000	4.00000000000000000000	4.00000000000000000000	4.00000000000000000000	0.00000000000000000000	0.00000000000000000000	0.00000000000000000000	0.00000000000000000000	4.00000000000000000000
75.00000000000000000000	0.00000000000000000000	4130.76904296875000000000	4134.35888671875000000000	4173.84619140625000000000	4150.76904296875000000000	4107.17919921875000000000	4123.58984375000000000000	4120.51269531250000000000	4110.25634765625000000000	4155.38427734375000000000	4166.66650390625000000000	4100.51269531250000000000	4137.43603515625000000000	4114.87158203125000000000	4113.33300781250000000000	3042.00000000000000000000	10248.00000000000000000000	10227.00000000000000000000	0.00000000000000000000	0.00000000000000000000	0.00000000000000000000	3231.00000000000000000000	878.00000000000000000000	0.00000000000000000000	0.00000000000000000000	0.00000000000000000000	4.00000000000000000000	4.00000000000000000000	4.00000000000000000000	4.00000000000000000000	4.00000000000000000000	4.00000000000000000000	4.00000000000000000000	4.00000000000000000000	4.00000000000000000000	0.00000000000000000000	0.00000000000000000000	0.00000000000000000000	4.00000000000000000000
76.00000000000000000000	0.00000000000000000000	4141.53857421875000000000	4153.33300781250000000000	4165.12792968750000000000	4166.15380859375000000000	4123.07666015625000000000	4138.97412109375000000000	4134.87158203125000000000	4150.76904296875000000000	4189.23046875000000000000	4192.30761718750000000000	4149.23046875000000000000	4180.51269531250000000000	4150.76904296875000000000	4146.15380859375000000000	3365.00000000000000000000	10248.00000000000000000000	10227.00000000000000000000	0.00000000000000000000	0.00000000000000000000	0.00000000000000000000	3231.00000000000000000000	886.00000000000000000000	0.00000000000000000000	0.00000000000000000000	0.00000000000000000000	4.00000000000000000000	4.00000000000000000000	4.00000000000000000000	4.00000000000000000000	4.00000000000000000000	4.00000000000000000000	4.00000000000000000000	4.00000000000000000000	4.00000000000000000000	4.00000000000000000000	0.00000000000000000000	0.00000000000000000000	4.00000000000000000000
77.00000000000000000000	0.00000000000000000000	4128.20507812500000000000	4117.94873046875000000000	4172.30761718750000000000	4150.76904296875000000000	4087.69213867187500000000	4105.12792968750000000000	4110.76904296875000000000	4141.53857421875000000000	4171.79492187500000000000	4171.79492187500000000000	4132.30761718750000000000	4174.87158203125000000000	4124.10253906250000000000	4132.82031250000000000000	3073.00000000000000000000	10248.00000000000000000000	10227.00000000000000000000	0.00000000000000000000	0.00000000000000000000	0.00000000000000000000	3231.00000000000000000000	894.00000000000000000000	0.00000000000000000000	0.00000000000000000000	0.00000000000000000000	4.00000000000000000000	4.00000000000000000000	4.00000000000000000000	4.00000000000000000000	4.00000000000000000000	4.00000000000000000000	4.00000000000000000000	4.00000000000000000000	4.00000000000000000000	4.00000000000000000000	4.00000000000000000000	0.00000000000000000000	4.00000000000000000000
78.00000000000000000000	0.00000000000000000000	4126.66650390625000000000	4120.51269531250000000000	4170.25634765625000000000	4153.33300781250000000000	4092.30761718750000000000	4117.94873046875000000000	4126.66650390625000000000	4139.48730468750000000000	4173.33300781250000000000	4178.46142578125000000000	4120.00000000000000000000	4164.61523437500000000000	4113.84619140625000000000	4127.69238281250000000000	3430.00000000000000000000	10248.00000000000000000000	10227.00000000000000000000	0.00000000000000000000	0.00000000000000000000	0.00000000000000000000	3231.00000000000000000000	903.00000000000000000000	0.00000000000000000000	0.00000000000000000000	0.00000000000000000000	4.00000000000000000000	4.00000000000000000000	4.00000000000000000000	4.00000000000000000000	4.00000000000000000000	4.00000000000000000000	4.00000000000000000000	4.00000000000000000000	4.00000000000000000000	4.00000000000000000000	4.00000000000000000000	0.00000000000000000000	4.00000000000000000000
79.00000000000000000000	0.00000000000000000000	4130.76904296875000000000	4140.00000000000000000000	4164.61523437500000000000	4155.89746093750000000000	4113.84619140625000000000	4143.58984375000000000000	4143.07666015625000000000	4139.48730468750000000000	4182.56396484375000000000	4196.41015625000000000000	4110.25634765625000000000	4155.38427734375000000000	4106.66650390625000000000	4118.46142578125000000000	3042.00000000000000000000	10248.00000000000000000000	10227.00000000000000000000	0.00000000000000000000	0.00000000000000000000	0.00000000000000000000	3231.00000000000000000000	911.00000000000000000000	0.00000000000000000000	0.00000000000000000000	0.00000000000000000000	4.00000000000000000000	4.00000000000000000000	4.00000000000000000000	4.00000000000000000000	4.00000000000000000000	4.00000000000000000000	4.00000000000000000000	4.00000000000000000000	4.00000000000000000000	4.00000000000000000000	4.00000000000000000000	0.00000000000000000000	4.00000000000000000000
80.00000000000000000000	0.00000000000000000000	4120.00000000000000000000	4118.46142578125000000000	4176.92285156250000000000	4136.41015625000000000000	4087.69213867187500000000	4113.84619140625000000000	4113.84619140625000000000	4106.66650390625000000000	4146.15380859375000000000	4162.05126953125000000000	4069.23071289062500000000	4122.56396484375000000000	4068.20507812500000000000	4083.58959960937500000000	3365.00000000000000000000	10248.00000000000000000000	10227.00000000000000000000	0.00000000000000000000	0.00000000000000000000	0.00000000000000000000	3231.00000000000000000000	920.00000000000000000000	0.00000000000000000000	0.00000000000000000000	0.00000000000000000000	4.00000000000000000000	4.00000000000000000000	4.00000000000000000000	4.00000000000000000000	4.00000000000000000000	4.00000000000000000000	4.00000000000000000000	4.00000000000000000000	4.00000000000000000000	4.00000000000000000000	4.00000000000000000000	0.00000000000000000000	4.00000000000000000000
81.00000000000000000000	0.00000000000000000000	4147.17919921875000000000	4158.46142578125000000000	4164.10253906250000000000	4175.89746093750000000000	4122.56396484375000000000	4138.46142578125000000000	4129.23046875000000000000	4139.48730468750000000000	4175.89746093750000000000	4183.07666015625000000000	4125.64111328125000000000	4164.10253906250000000000	4134.35888671875000000000	4135.38427734375000000000	3073.00000000000000000000	10247.00000000000000000000	10227.00000000000000000000	0.00000000000000000000	0.00000000000000000000	0.00000000000000000000	3231.00000000000000000000	928.00000000000000000000	0.00000000000000000000	0.00000000000000000000	0.00000000000000000000	4.00000000000000000000	4.00000000000000000000	4.00000000000000000000	4.00000000000000000000	4.00000000000000000000	4.00000000000000000000	4.00000000000000000000	4.00000000000000000000	4.00000000000000000000	4.00000000000000000000	4.00000000000000000000	0.00000000000000000000	4.00000000000000000000
82.00000000000000000000	0.00000000000000000000	4147.17919921875000000000	4137.43603515625000000000	4168.20507812500000000000	4172.82031250000000000000	4096.41015625000000000000	4111.79492187500000000000	4102.56396484375000000000	4117.43603515625000000000	4151.79492187500000000000	4156.92285156250000000000	4131.28173828125000000000	4167.69238281250000000000	4142.56396484375000000000	4145.64111328125000000000	3430.00000000000000000000	10247.00000000000000000000	10227.00000000000000000000	0.00000000000000000000	0.00000000000000000000	0.00000000000000000000	3231.00000000000000000000	936.00000000000000000000	0.00000000000000000000	0.00000000000000000000	0.00000000000000000000	4.00000000000000000000	4.00000000000000000000	4.00000000000000000000	4.00000000000000000000	4.00000000000000000000	4.00000000000000000000	4.00000000000000000000	4.00000000000000000000	4.00000000000000000000	4.00000000000000000000	4.00000000000000000000	0.00000000000000000000	4.00000000000000000000
83.00000000000000000000	0.00000000000000000000	4145.64111328125000000000	4133.33300781250000000000	4174.35888671875000000000	4163.07666015625000000000	4088.71777343750000000000	4109.74365234375000000000	4109.23046875000000000000	4125.12792968750000000000	4155.38427734375000000000	4157.94873046875000000000	4134.35888671875000000000	4177.94873046875000000000	4135.38427734375000000000	4144.10253906250000000000	3042.00000000000000000000	10246.00000000000000000000	10227.00000000000000000000	0.00000000000000000000	0.00000000000000000000	0.00000000000000000000	3231.00000000000000000000	945.00000000000000000000	0.00000000000000000000	0.00000000000000000000	0.00000000000000000000	4.00000000000000000000	4.00000000000000000000	4.00000000000000000000	4.00000000000000000000	4.00000000000000000000	4.00000000000000000000	4.00000000000000000000	4.00000000000000000000	4.00000000000000000000	4.00000000000000000000	4.00000000000000000000	0.00000000000000000000	4.00000000000000000000
84.00000000000000000000	0.00000000000000000000	4139.48730468750000000000	4134.35888671875000000000	4169.23046875000000000000	4155.38427734375000000000	4097.94873046875000000000	4125.12792968750000000000	4131.79492187500000000000	4162.05126953125000000000	4193.84619140625000000000	4192.82031250000000000000	4149.74365234375000000000	4193.33300781250000000000	4135.89746093750000000000	4144.61523437500000000000	3365.00000000000000000000	10246.00000000000000000000	10227.00000000000000000000	0.00000000000000000000	0.00000000000000000000	0.00000000000000000000	3231.00000000000000000000	953.00000000000000000000	0.00000000000000000000	0.00000000000000000000	0.00000000000000000000	4.00000000000000000000	4.00000000000000000000	4.00000000000000000000	4.00000000000000000000	4.00000000000000000000	4.00000000000000000000	4.00000000000000000000	4.00000000000000000000	4.00000000000000000000	4.00000000000000000000	4.00000000000000000000	0.00000000000000000000	4.00000000000000000000
85.00000000000000000000	0.00000000000000000000	4107.69238281250000000000	4083.07690429687500000000	4178.97412109375000000000	4118.46142578125000000000	4063.58959960937500000000	4099.48730468750000000000	4107.17919921875000000000	4132.30761718750000000000	4161.02539062500000000000	4162.05126953125000000000	4107.69238281250000000000	4152.82031250000000000000	4086.15380859375000000000	4103.58984375000000000000	3073.00000000000000000000	10247.00000000000000000000	10227.00000000000000000000	0.00000000000000000000	0.00000000000000000000	0.00000000000000000000	3231.00000000000000000000	962.00000000000000000000	0.00000000000000000000	0.00000000000000000000	0.00000000000000000000	4.00000000000000000000	4.00000000000000000000	4.00000000000000000000	4.00000000000000000000	4.00000000000000000000	4.00000000000000000000	4.00000000000000000000	4.00000000000000000000	4.00000000000000000000	4.00000000000000000000	4.00000000000000000000	0.00000000000000000000	4.00000000000000000000
86.00000000000000000000	0.00000000000000000000	4130.76904296875000000000	4137.43603515625000000000	4167.69238281250000000000	4150.76904296875000000000	4125.64111328125000000000	4148.20507812500000000000	4143.07666015625000000000	4150.76904296875000000000	4183.07666015625000000000	4184.10253906250000000000	4128.71777343750000000000	4164.61523437500000000000	4119.48730468750000000000	4123.07666015625000000000	3430.00000000000000000000	10247.00000000000000000000	10227.00000000000000000000	0.00000000000000000000	0.00000000000000000000	0.00000000000000000000	3231.00000000000000000000	970.00000000000000000000	0.00000000000000000000	0.00000000000000000000	0.00000000000000000000	4.00000000000000000000	4.00000000000000000000	4.00000000000000000000	4.00000000000000000000	4.00000000000000000000	4.00000000000000000000	4.00000000000000000000	4.00000000000000000000	4.00000000000000000000	4.00000000000000000000	4.00000000000000000000	0.00000000000000000000	4.00000000000000000000
87.00000000000000000000	0.00000000000000000000	4135.89746093750000000000	4149.23046875000000000000	4170.76904296875000000000	4156.41015625000000000000	4130.25634765625000000000	4146.66650390625000000000	4138.46142578125000000000	4127.17919921875000000000	4163.58984375000000000000	4168.71777343750000000000	4103.58984375000000000000	4142.05126953125000000000	4110.76904296875000000000	4107.17919921875000000000	3042.00000000000000000000	10246.00000000000000000000	10226.00000000000000000000	0.00000000000000000000	0.00000000000000000000	0.00000000000000000000	3231.00000000000000000000	978.00000000000000000000	0.00000000000000000000	0.00000000000000000000	0.00000000000000000000	4.00000000000000000000	4.00000000000000000000	4.00000000000000000000	4.00000000000000000000	4.00000000000000000000	4.00000000000000000000	4.00000000000000000000	4.00000000000000000000	4.00000000000000000000	4.00000000000000000000	4.00000000000000000000	0.00000000000000000000	4.00000000000000000000
88.00000000000000000000	0.00000000000000000000	4124.61523437500000000000	4132.82031250000000000000	4174.87158203125000000000	4150.25634765625000000000	4108.71777343750000000000	4134.35888671875000000000	4128.20507812500000000000	4117.43603515625000000000	4147.69238281250000000000	4150.76904296875000000000	4100.00000000000000000000	4138.46142578125000000000	4105.12792968750000000000	4108.20507812500000000000	3365.00000000000000000000	10246.00000000000000000000	10226.00000000000000000000	0.00000000000000000000	0.00000000000000000000	0.00000000000000000000	3231.00000000000000000000	987.00000000000000000000	0.00000000000000000000	0.00000000000000000000	0.00000000000000000000	4.00000000000000000000	4.00000000000000000000	4.00000000000000000000	4.00000000000000000000	4.00000000000000000000	4.00000000000000000000	4.00000000000000000000	4.00000000000000000000	4.00000000000000000000	4.00000000000000000000	4.00000000000000000000	0.00000000000000000000	4.00000000000000000000
89.00000000000000000000	0.00000000000000000000	4133.33300781250000000000	4135.38427734375000000000	4165.64111328125000000000	4165.64111328125000000000	4106.66650390625000000000	4131.28173828125000000000	4126.15380859375000000000	4150.25634765625000000000	4172.82031250000000000000	4166.15380859375000000000	4143.07666015625000000000	4177.43603515625000000000	4134.35888671875000000000	4142.05126953125000000000	3073.00000000000000000000	10245.00000000000000000000	10226.00000000000000000000	0.00000000000000000000	0.00000000000000000000	0.00000000000000000000	3231.00000000000000000000	994.00000000000000000000	0.00000000000000000000	0.00000000000000000000	0.00000000000000000000	4.00000000000000000000	4.00000000000000000000	4.00000000000000000000	4.00000000000000000000	4.00000000000000000000	4.00000000000000000000	4.00000000000000000000	4.00000000000000000000	4.00000000000000000000	4.00000000000000000000	4.00000000000000000000	0.00000000000000000000	4.00000000000000000000
90.00000000000000000000	0.00000000000000000000	4119.48730468750000000000	4096.92285156250000000000	4178.46142578125000000000	4148.20507812500000000000	4058.97436523437500000000	4086.15380859375000000000	4096.41015625000000000000	4123.07666015625000000000	4144.10253906250000000000	4138.46142578125000000000	4110.76904296875000000000	4154.87158203125000000000	4095.89721679687500000000	4111.79492187500000000000	3430.00000000000000000000	10245.00000000000000000000	10226.00000000000000000000	0.00000000000000000000	0.00000000000000000000	0.00000000000000000000	3232.00000000000000000000	1.00000000000000000000	0.00000000000000000000	0.00000000000000000000	0.00000000000000000000	4.00000000000000000000	4.00000000000000000000	4.00000000000000000000	4.00000000000000000000	4.00000000000000000000	4.00000000000000000000	4.00000000000000000000	4.00000000000000000000	4.00000000000000000000	4.00000000000000000000	4.00000000000000000000	0.00000000000000000000	4.00000000000000000000
91.00000000000000000000	0.00000000000000000000	4127.17919921875000000000	4128.71777343750000000000	4172.30761718750000000000	4160.51269531250000000000	4100.00000000000000000000	4132.30761718750000000000	4142.05126953125000000000	4143.58984375000000000000	4177.94873046875000000000	4176.92285156250000000000	4124.10253906250000000000	4161.53857421875000000000	4108.20507812500000000000	4115.89746093750000000000	3042.00000000000000000000	10244.00000000000000000000	10228.00000000000000000000	0.00000000000000000000	0.00000000000000000000	0.00000000000000000000	3232.00000000000000000000	9.00000000000000000000	0.00000000000000000000	0.00000000000000000000	0.00000000000000000000	4.00000000000000000000	4.00000000000000000000	4.00000000000000000000	4.00000000000000000000	4.00000000000000000000	4.00000000000000000000	4.00000000000000000000	4.00000000000000000000	4.00000000000000000000	4.00000000000000000000	4.00000000000000000000	0.00000000000000000000	4.00000000000000000000
92.00000000000000000000	0.00000000000000000000	4114.87158203125000000000	4113.84619140625000000000	4175.89746093750000000000	4137.43603515625000000000	4095.38452148437500000000	4131.79492187500000000000	4139.48730468750000000000	4130.76904296875000000000	4175.89746093750000000000	4177.94873046875000000000	4099.48730468750000000000	4142.05126953125000000000	4080.51269531250000000000	4088.20507812500000000000	3365.00000000000000000000	10244.00000000000000000000	10228.00000000000000000000	0.00000000000000000000	0.00000000000000000000	0.00000000000000000000	3232.00000000000000000000	16.00000000000000000000	0.00000000000000000000	0.00000000000000000000	0.00000000000000000000	4.00000000000000000000	4.00000000000000000000	4.00000000000000000000	4.00000000000000000000	4.00000000000000000000	4.00000000000000000000	4.00000000000000000000	4.00000000000000000000	4.00000000000000000000	4.00000000000000000000	4.00000000000000000000	0.00000000000000000000	4.00000000000000000000
93.00000000000000000000	0.00000000000000000000	4110.25634765625000000000	4100.00000000000000000000	4182.05126953125000000000	4131.79492187500000000000	4075.38452148437500000000	4110.76904296875000000000	4114.35888671875000000000	4113.84619140625000000000	4156.41015625000000000000	4155.38427734375000000000	4091.28198242187500000000	4135.89746093750000000000	4076.41015625000000000000	4084.10253906250000000000	3073.00000000000000000000	10245.00000000000000000000	10227.00000000000000000000	0.00000000000000000000	0.00000000000000000000	0.00000000000000000000	3232.00000000000000000000	24.00000000000000000000	0.00000000000000000000	0.00000000000000000000	0.00000000000000000000	4.00000000000000000000	4.00000000000000000000	4.00000000000000000000	4.00000000000000000000	4.00000000000000000000	4.00000000000000000000	4.00000000000000000000	4.00000000000000000000	4.00000000000000000000	4.00000000000000000000	4.00000000000000000000	0.00000000000000000000	4.00000000000000000000
94.00000000000000000000	0.00000000000000000000	4135.89746093750000000000	4138.46142578125000000000	4164.10253906250000000000	4172.82031250000000000000	4105.64111328125000000000	4131.79492187500000000000	4123.07666015625000000000	4134.87158203125000000000	4170.25634765625000000000	4168.71777343750000000000	4141.53857421875000000000	4170.25634765625000000000	4136.92285156250000000000	4134.87158203125000000000	3430.00000000000000000000	10245.00000000000000000000	10227.00000000000000000000	0.00000000000000000000	0.00000000000000000000	0.00000000000000000000	3232.00000000000000000000	31.00000000000000000000	0.00000000000000000000	0.00000000000000000000	0.00000000000000000000	4.00000000000000000000	4.00000000000000000000	4.00000000000000000000	4.00000000000000000000	4.00000000000000000000	4.00000000000000000000	4.00000000000000000000	4.00000000000000000000	4.00000000000000000000	4.00000000000000000000	4.00000000000000000000	0.00000000000000000000	4.00000000000000000000
95.00000000000000000000	0.00000000000000000000	4123.58984375000000000000	4105.64111328125000000000	4168.71777343750000000000	4150.25634765625000000000	4075.89721679687500000000	4101.02539062500000000000	4099.48730468750000000000	4103.07666015625000000000	4131.79492187500000000000	4132.30761718750000000000	4109.74365234375000000000	4145.12792968750000000000	4103.07666015625000000000	4109.23046875000000000000	3042.00000000000000000000	10245.00000000000000000000	10226.00000000000000000000	0.00000000000000000000	0.00000000000000000000	0.00000000000000000000	3232.00000000000000000000	38.00000000000000000000	0.00000000000000000000	0.00000000000000000000	0.00000000000000000000	4.00000000000000000000	4.00000000000000000000	4.00000000000000000000	4.00000000000000000000	4.00000000000000000000	4.00000000000000000000	4.00000000000000000000	4.00000000000000000000	4.00000000000000000000	4.00000000000000000000	4.00000000000000000000	0.00000000000000000000	4.00000000000000000000
96.00000000000000000000	0.00000000000000000000	4118.97412109375000000000	4112.30761718750000000000	4166.66650390625000000000	4147.17919921875000000000	4095.38452148437500000000	4123.58984375000000000000	4126.15380859375000000000	4145.12792968750000000000	4177.43603515625000000000	4168.20507812500000000000	4128.71777343750000000000	4171.28173828125000000000	4107.69238281250000000000	4113.33300781250000000000	3365.00000000000000000000	10245.00000000000000000000	10226.00000000000000000000	0.00000000000000000000	0.00000000000000000000	0.00000000000000000000	3232.00000000000000000000	46.00000000000000000000	0.00000000000000000000	0.00000000000000000000	0.00000000000000000000	4.00000000000000000000	4.00000000000000000000	4.00000000000000000000	4.00000000000000000000	4.00000000000000000000	4.00000000000000000000	4.00000000000000000000	4.00000000000000000000	4.00000000000000000000	4.00000000000000000000	4.00000000000000000000	0.00000000000000000000	4.00000000000000000000
97.00000000000000000000	0.00000000000000000000	4102.56396484375000000000	4086.66650390625000000000	4169.23046875000000000000	4132.30761718750000000000	4072.82031250000000000000	4109.74365234375000000000	4114.87158203125000000000	4155.38427734375000000000	4191.28173828125000000000	4176.92285156250000000000	4132.30761718750000000000	4173.84619140625000000000	4092.30761718750000000000	4105.12792968750000000000	3073.00000000000000000000	10244.00000000000000000000	10226.00000000000000000000	0.00000000000000000000	0.00000000000000000000	0.00000000000000000000	3232.00000000000000000000	53.00000000000000000000	0.00000000000000000000	0.00000000000000000000	0.00000000000000000000	4.00000000000000000000	4.00000000000000000000	4.00000000000000000000	4.00000000000000000000	4.00000000000000000000	4.00000000000000000000	4.00000000000000000000	4.00000000000000000000	4.00000000000000000000	4.00000000000000000000	4.00000000000000000000	0.00000000000000000000	4.00000000000000000000
98.00000000000000000000	0.00000000000000000000	4100.00000000000000000000	4081.02563476562500000000	4174.87158203125000000000	4123.07666015625000000000	4059.48706054687500000000	4098.46142578125000000000	4106.15380859375000000000	4121.53857421875000000000	4155.38427734375000000000	4145.12792968750000000000	4103.58984375000000000000	4144.10253906250000000000	4066.66650390625000000000	4087.17944335937500000000	3430.00000000000000000000	10244.00000000000000000000	10226.00000000000000000000	0.00000000000000000000	0.00000000000000000000	0.00000000000000000000	3232.00000000000000000000	60.00000000000000000000	0.00000000000000000000	0.00000000000000000000	0.00000000000000000000	4.00000000000000000000	4.00000000000000000000	4.00000000000000000000	4.00000000000000000000	4.00000000000000000000	4.00000000000000000000	4.00000000000000000000	4.00000000000000000000	4.00000000000000000000	4.00000000000000000000	4.00000000000000000000	0.00000000000000000000	4.00000000000000000000
99.00000000000000000000	0.00000000000000000000	4129.74365234375000000000	4147.69238281250000000000	4164.10253906250000000000	4157.43603515625000000000	4127.17919921875000000000	4153.84619140625000000000	4147.69238281250000000000	4138.97412109375000000000	4177.43603515625000000000	4171.79492187500000000000	4111.79492187500000000000	4154.35888671875000000000	4098.97412109375000000000	4105.12792968750000000000	3042.00000000000000000000	10247.00000000000000000000	10225.00000000000000000000	0.00000000000000000000	0.00000000000000000000	0.00000000000000000000	3232.00000000000000000000	68.00000000000000000000	0.00000000000000000000	0.00000000000000000000	0.00000000000000000000	4.00000000000000000000	4.00000000000000000000	4.00000000000000000000	4.00000000000000000000	4.00000000000000000000	4.00000000000000000000	4.00000000000000000000	4.00000000000000000000	4.00000000000000000000	4.00000000000000000000	4.00000000000000000000	0.00000000000000000000	4.00000000000000000000
100.00000000000000000000	0.00000000000000000000	4115.38427734375000000000	4116.92285156250000000000	4174.87158203125000000000	4137.94873046875000000000	4098.46142578125000000000	4124.10253906250000000000	4119.48730468750000000000	4103.07666015625000000000	4141.02539062500000000000	4140.00000000000000000000	4068.71777343750000000000	4116.92285156250000000000	4064.61523437500000000000	4072.82031250000000000000	3365.00000000000000000000	10247.00000000000000000000	10225.00000000000000000000	0.00000000000000000000	0.00000000000000000000	0.00000000000000000000	3232.00000000000000000000	75.00000000000000000000	0.00000000000000000000	0.00000000000000000000	0.00000000000000000000	4.00000000000000000000	4.00000000000000000000	4.00000000000000000000	4.00000000000000000000	4.00000000000000000000	4.00000000000000000000	4.00000000000000000000	4.00000000000000000000	4.00000000000000000000	4.00000000000000000000	4.00000000000000000000	0.00000000000000000000	4.00000000000000000000
101.00000000000000000000	0.00000000000000000000	4123.07666015625000000000	4117.43603515625000000000	4169.74365234375000000000	4148.20507812500000000000	4092.82031250000000000000	4122.56396484375000000000	4118.46142578125000000000	4117.94873046875000000000	4148.71777343750000000000	4141.53857421875000000000	4109.23046875000000000000	4140.51269531250000000000	4097.43603515625000000000	4105.64111328125000000000	3073.00000000000000000000	10247.00000000000000000000	10225.00000000000000000000	0.00000000000000000000	0.00000000000000000000	0.00000000000000000000	3232.00000000000000000000	83.00000000000000000000	0.00000000000000000000	0.00000000000000000000	0.00000000000000000000	4.00000000000000000000	4.00000000000000000000	4.00000000000000000000	4.00000000000000000000	4.00000000000000000000	4.00000000000000000000	4.00000000000000000000	4.00000000000000000000	4.00000000000000000000	4.00000000000000000000	4.00000000000000000000	0.00000000000000000000	4.00000000000000000000
102.00000000000000000000	0.00000000000000000000	4128.20507812500000000000	4110.25634765625000000000	4164.61523437500000000000	4156.41015625000000000000	4080.00000000000000000000	4106.15380859375000000000	4106.66650390625000000000	4130.76904296875000000000	4153.84619140625000000000	4140.51269531250000000000	4140.00000000000000000000	4165.64111328125000000000	4115.89746093750000000000	4128.20507812500000000000	3430.00000000000000000000	10247.00000000000000000000	10225.00000000000000000000	0.00000000000000000000	0.00000000000000000000	0.00000000000000000000	3232.00000000000000000000	90.00000000000000000000	0.00000000000000000000	0.00000000000000000000	0.00000000000000000000	4.00000000000000000000	4.00000000000000000000	4.00000000000000000000	4.00000000000000000000	4.00000000000000000000	4.00000000000000000000	4.00000000000000000000	4.00000000000000000000	4.00000000000000000000	4.00000000000000000000	4.00000000000000000000	0.00000000000000000000	4.00000000000000000000
103.00000000000000000000	0.00000000000000000000	4111.79492187500000000000	4082.56396484375000000000	4172.82031250000000000000	4138.46142578125000000000	4055.89721679687500000000	4085.64086914062500000000	4096.41015625000000000000	4118.46142578125000000000	4143.58984375000000000000	4126.66650390625000000000	4110.76904296875000000000	4140.00000000000000000000	4083.07690429687500000000	4097.43603515625000000000	3042.00000000000000000000	10248.00000000000000000000	10226.00000000000000000000	0.00000000000000000000	0.00000000000000000000	0.00000000000000000000	3232.00000000000000000000	97.00000000000000000000	0.00000000000000000000	0.00000000000000000000	0.00000000000000000000	4.00000000000000000000	4.00000000000000000000	4.00000000000000000000	4.00000000000000000000	4.00000000000000000000	4.00000000000000000000	4.00000000000000000000	4.00000000000000000000	4.00000000000000000000	4.00000000000000000000	4.00000000000000000000	0.00000000000000000000	4.00000000000000000000
104.00000000000000000000	0.00000000000000000000	4123.58984375000000000000	4123.58984375000000000000	4168.20507812500000000000	4149.23046875000000000000	4101.02539062500000000000	4138.97412109375000000000	4142.56396484375000000000	4160.00000000000000000000	4196.92285156250000000000	4181.53857421875000000000	4131.28173828125000000000	4155.38427734375000000000	4107.69238281250000000000	4109.74365234375000000000	3365.00000000000000000000	10248.00000000000000000000	10226.00000000000000000000	0.00000000000000000000	0.00000000000000000000	0.00000000000000000000	3232.00000000000000000000	105.00000000000000000000	0.00000000000000000000	0.00000000000000000000	0.00000000000000000000	4.00000000000000000000	4.00000000000000000000	4.00000000000000000000	4.00000000000000000000	4.00000000000000000000	4.00000000000000000000	4.00000000000000000000	4.00000000000000000000	4.00000000000000000000	4.00000000000000000000	4.00000000000000000000	0.00000000000000000000	4.00000000000000000000
105.00000000000000000000	0.00000000000000000000	4115.38427734375000000000	4105.64111328125000000000	4180.51269531250000000000	4123.58984375000000000000	4077.94873046875000000000	4118.46142578125000000000	4125.64111328125000000000	4134.35888671875000000000	4169.74365234375000000000	4167.69238281250000000000	4099.48730468750000000000	4134.87158203125000000000	4077.94873046875000000000	4085.12817382812500000000	3073.00000000000000000000	10248.00000000000000000000	10226.00000000000000000000	0.00000000000000000000	0.00000000000000000000	0.00000000000000000000	3232.00000000000000000000	112.00000000000000000000	0.00000000000000000000	0.00000000000000000000	0.00000000000000000000	4.00000000000000000000	4.00000000000000000000	4.00000000000000000000	4.00000000000000000000	4.00000000000000000000	4.00000000000000000000	4.00000000000000000000	4.00000000000000000000	4.00000000000000000000	4.00000000000000000000	4.00000000000000000000	0.00000000000000000000	4.00000000000000000000
106.00000000000000000000	0.00000000000000000000	4125.64111328125000000000	4125.64111328125000000000	4168.71777343750000000000	4138.46142578125000000000	4090.76904296875000000000	4125.12792968750000000000	4129.74365234375000000000	4133.84619140625000000000	4163.58984375000000000000	4163.58984375000000000000	4117.94873046875000000000	4145.12792968750000000000	4104.10253906250000000000	4102.05126953125000000000	3430.00000000000000000000	10248.00000000000000000000	10226.00000000000000000000	0.00000000000000000000	0.00000000000000000000	0.00000000000000000000	3232.00000000000000000000	120.00000000000000000000	0.00000000000000000000	0.00000000000000000000	0.00000000000000000000	4.00000000000000000000	4.00000000000000000000	4.00000000000000000000	4.00000000000000000000	4.00000000000000000000	4.00000000000000000000	4.00000000000000000000	4.00000000000000000000	4.00000000000000000000	4.00000000000000000000	4.00000000000000000000	0.00000000000000000000	4.00000000000000000000
107.00000000000000000000	0.00000000000000000000	4123.07666015625000000000	4132.30761718750000000000	4154.87158203125000000000	4151.28173828125000000000	4090.76904296875000000000	4122.56396484375000000000	4117.94873046875000000000	4125.64111328125000000000	4153.84619140625000000000	4149.74365234375000000000	4131.79492187500000000000	4140.51269531250000000000	4125.12792968750000000000	4111.28173828125000000000	3042.00000000000000000000	10250.00000000000000000000	10225.00000000000000000000	0.00000000000000000000	0.00000000000000000000	0.00000000000000000000	3232.00000000000000000000	127.00000000000000000000	0.00000000000000000000	0.00000000000000000000	0.00000000000000000000	4.00000000000000000000	4.00000000000000000000	4.00000000000000000000	4.00000000000000000000	4.00000000000000000000	4.00000000000000000000	4.00000000000000000000	4.00000000000000000000	4.00000000000000000000	4.00000000000000000000	4.00000000000000000000	0.00000000000000000000	4.00000000000000000000
108.00000000000000000000	0.00000000000000000000	4101.02539062500000000000	4096.41015625000000000000	4163.58984375000000000000	4127.17919921875000000000	4057.43579101562500000000	4090.76904296875000000000	4088.71777343750000000000	4094.87158203125000000000	4118.97412109375000000000	4112.82031250000000000000	4102.56396484375000000000	4115.89746093750000000000	4091.79467773437500000000	4085.64086914062500000000	3365.00000000000000000000	10250.00000000000000000000	10225.00000000000000000000	0.00000000000000000000	0.00000000000000000000	0.00000000000000000000	3232.00000000000000000000	134.00000000000000000000	0.00000000000000000000	0.00000000000000000000	0.00000000000000000000	4.00000000000000000000	4.00000000000000000000	4.00000000000000000000	4.00000000000000000000	4.00000000000000000000	4.00000000000000000000	4.00000000000000000000	4.00000000000000000000	4.00000000000000000000	4.00000000000000000000	4.00000000000000000000	0.00000000000000000000	4.00000000000000000000
109.00000000000000000000	0.00000000000000000000	4115.89746093750000000000	4122.56396484375000000000	4156.41015625000000000000	4146.66650390625000000000	4092.30761718750000000000	4125.64111328125000000000	4120.51269531250000000000	4147.69238281250000000000	4171.79492187500000000000	4158.46142578125000000000	4143.58984375000000000000	4159.48730468750000000000	4121.53857421875000000000	4116.41015625000000000000	3073.00000000000000000000	10250.00000000000000000000	10225.00000000000000000000	0.00000000000000000000	0.00000000000000000000	0.00000000000000000000	3232.00000000000000000000	142.00000000000000000000	0.00000000000000000000	0.00000000000000000000	0.00000000000000000000	4.00000000000000000000	4.00000000000000000000	4.00000000000000000000	4.00000000000000000000	4.00000000000000000000	4.00000000000000000000	4.00000000000000000000	4.00000000000000000000	4.00000000000000000000	4.00000000000000000000	4.00000000000000000000	0.00000000000000000000	4.00000000000000000000
110.00000000000000000000	0.00000000000000000000	4095.38452148437500000000	4084.10253906250000000000	4166.15380859375000000000	4128.20507812500000000000	4058.46142578125000000000	4102.05126953125000000000	4102.56396484375000000000	4133.33300781250000000000	4157.94873046875000000000	4144.10253906250000000000	4111.28173828125000000000	4137.94873046875000000000	4079.48706054687500000000	4085.64086914062500000000	3430.00000000000000000000	10250.00000000000000000000	10225.00000000000000000000	0.00000000000000000000	0.00000000000000000000	0.00000000000000000000	3232.00000000000000000000	149.00000000000000000000	0.00000000000000000000	0.00000000000000000000	0.00000000000000000000	4.00000000000000000000	4.00000000000000000000	4.00000000000000000000	4.00000000000000000000	4.00000000000000000000	4.00000000000000000000	4.00000000000000000000	4.00000000000000000000	4.00000000000000000000	4.00000000000000000000	4.00000000000000000000	0.00000000000000000000	4.00000000000000000000
111.00000000000000000000	0.00000000000000000000	4093.84594726562500000000	4101.02539062500000000000	4165.12792968750000000000	4138.97412109375000000000	4077.94873046875000000000	4120.51269531250000000000	4117.94873046875000000000	4122.56396484375000000000	4152.30761718750000000000	4140.51269531250000000000	4101.53857421875000000000	4124.61523437500000000000	4069.74340820312500000000	4074.87158203125000000000	3042.00000000000000000000	10248.00000000000000000000	10223.00000000000000000000	0.00000000000000000000	0.00000000000000000000	0.00000000000000000000	3232.00000000000000000000	157.00000000000000000000	0.00000000000000000000	0.00000000000000000000	0.00000000000000000000	4.00000000000000000000	4.00000000000000000000	4.00000000000000000000	4.00000000000000000000	4.00000000000000000000	4.00000000000000000000	4.00000000000000000000	4.00000000000000000000	4.00000000000000000000	4.00000000000000000000	4.00000000000000000000	0.00000000000000000000	4.00000000000000000000
112.00000000000000000000	0.00000000000000000000	4113.84619140625000000000	4141.53857421875000000000	4155.89746093750000000000	4164.10253906250000000000	4121.02539062500000000000	4148.71777343750000000000	4135.38427734375000000000	4127.17919921875000000000	4158.97412109375000000000	4153.84619140625000000000	4111.79492187500000000000	4126.15380859375000000000	4089.74340820312500000000	4086.15380859375000000000	3365.00000000000000000000	10248.00000000000000000000	10223.00000000000000000000	0.00000000000000000000	0.00000000000000000000	0.00000000000000000000	3232.00000000000000000000	164.00000000000000000000	0.00000000000000000000	0.00000000000000000000	0.00000000000000000000	4.00000000000000000000	4.00000000000000000000	4.00000000000000000000	4.00000000000000000000	4.00000000000000000000	4.00000000000000000000	4.00000000000000000000	4.00000000000000000000	4.00000000000000000000	4.00000000000000000000	4.00000000000000000000	0.00000000000000000000	4.00000000000000000000
113.00000000000000000000	0.00000000000000000000	4103.07666015625000000000	4118.46142578125000000000	4167.17919921875000000000	4152.30761718750000000000	4096.92285156250000000000	4122.56396484375000000000	4111.79492187500000000000	4098.97412109375000000000	4122.56396484375000000000	4124.61523437500000000000	4084.61523437500000000000	4098.97412109375000000000	4067.69213867187500000000	4065.12817382812500000000	3073.00000000000000000000	10246.00000000000000000000	10221.00000000000000000000	0.00000000000000000000	0.00000000000000000000	0.00000000000000000000	3232.00000000000000000000	171.00000000000000000000	0.00000000000000000000	0.00000000000000000000	0.00000000000000000000	4.00000000000000000000	4.00000000000000000000	4.00000000000000000000	4.00000000000000000000	4.00000000000000000000	4.00000000000000000000	4.00000000000000000000	4.00000000000000000000	4.00000000000000000000	4.00000000000000000000	4.00000000000000000000	0.00000000000000000000	4.00000000000000000000
114.00000000000000000000	0.00000000000000000000	4114.87158203125000000000	4141.02539062500000000000	4158.97412109375000000000	4175.38427734375000000000	4118.97412109375000000000	4141.53857421875000000000	4129.23046875000000000000	4134.35888671875000000000	4155.89746093750000000000	4151.28173828125000000000	4135.38427734375000000000	4141.53857421875000000000	4112.30761718750000000000	4104.10253906250000000000	3430.00000000000000000000	10246.00000000000000000000	10221.00000000000000000000	0.00000000000000000000	0.00000000000000000000	0.00000000000000000000	3232.00000000000000000000	179.00000000000000000000	0.00000000000000000000	0.00000000000000000000	0.00000000000000000000	4.00000000000000000000	4.00000000000000000000	4.00000000000000000000	4.00000000000000000000	4.00000000000000000000	4.00000000000000000000	4.00000000000000000000	4.00000000000000000000	4.00000000000000000000	4.00000000000000000000	4.00000000000000000000	0.00000000000000000000	4.00000000000000000000
115.00000000000000000000	0.00000000000000000000	4109.74365234375000000000	4105.64111328125000000000	4162.56396484375000000000	4157.43603515625000000000	4077.43579101562500000000	4099.48730468750000000000	4092.82031250000000000000	4118.46142578125000000000	4138.46142578125000000000	4128.71777343750000000000	4128.71777343750000000000	4140.51269531250000000000	4099.48730468750000000000	4100.51269531250000000000	3042.00000000000000000000	10246.00000000000000000000	10223.00000000000000000000	0.00000000000000000000	0.00000000000000000000	0.00000000000000000000	3232.00000000000000000000	186.00000000000000000000	0.00000000000000000000	0.00000000000000000000	0.00000000000000000000	4.00000000000000000000	4.00000000000000000000	4.00000000000000000000	4.00000000000000000000	4.00000000000000000000	4.00000000000000000000	4.00000000000000000000	4.00000000000000000000	4.00000000000000000000	4.00000000000000000000	4.00000000000000000000	0.00000000000000000000	4.00000000000000000000
116.00000000000000000000	0.00000000000000000000	4107.69238281250000000000	4102.05126953125000000000	4164.10253906250000000000	4146.15380859375000000000	4067.17944335937500000000	4095.38452148437500000000	4096.41015625000000000000	4121.53857421875000000000	4140.00000000000000000000	4131.28173828125000000000	4121.53857421875000000000	4134.87158203125000000000	4095.89721679687500000000	4095.38452148437500000000	3365.00000000000000000000	10246.00000000000000000000	10223.00000000000000000000	0.00000000000000000000	0.00000000000000000000	0.00000000000000000000	3232.00000000000000000000	194.00000000000000000000	0.00000000000000000000	0.00000000000000000000	0.00000000000000000000	4.00000000000000000000	4.00000000000000000000	4.00000000000000000000	4.00000000000000000000	4.00000000000000000000	4.00000000000000000000	4.00000000000000000000	4.00000000000000000000	4.00000000000000000000	4.00000000000000000000	4.00000000000000000000	0.00000000000000000000	4.00000000000000000000
117.00000000000000000000	0.00000000000000000000	4103.58984375000000000000	4119.48730468750000000000	4159.48730468750000000000	4143.07666015625000000000	4090.25634765625000000000	4127.69238281250000000000	4127.69238281250000000000	4146.15380859375000000000	4172.82031250000000000000	4167.17919921875000000000	4124.61523437500000000000	4135.38427734375000000000	4095.38452148437500000000	4086.66650390625000000000	3073.00000000000000000000	10248.00000000000000000000	10225.00000000000000000000	0.00000000000000000000	0.00000000000000000000	0.00000000000000000000	3232.00000000000000000000	201.00000000000000000000	0.00000000000000000000	0.00000000000000000000	0.00000000000000000000	4.00000000000000000000	4.00000000000000000000	4.00000000000000000000	4.00000000000000000000	4.00000000000000000000	4.00000000000000000000	4.00000000000000000000	4.00000000000000000000	4.00000000000000000000	4.00000000000000000000	4.00000000000000000000	0.00000000000000000000	4.00000000000000000000
118.00000000000000000000	0.00000000000000000000	4087.17944335937500000000	4094.87158203125000000000	4172.30761718750000000000	4115.89746093750000000000	4069.23071289062500000000	4112.82031250000000000000	4111.79492187500000000000	4118.97412109375000000000	4150.76904296875000000000	4145.12792968750000000000	4090.25634765625000000000	4103.58984375000000000000	4050.25634765625000000000	4045.64086914062500000000	3430.00000000000000000000	10248.00000000000000000000	10225.00000000000000000000	0.00000000000000000000	0.00000000000000000000	0.00000000000000000000	3232.00000000000000000000	208.00000000000000000000	0.00000000000000000000	0.00000000000000000000	0.00000000000000000000	4.00000000000000000000	4.00000000000000000000	4.00000000000000000000	4.00000000000000000000	4.00000000000000000000	4.00000000000000000000	4.00000000000000000000	4.00000000000000000000	4.00000000000000000000	4.00000000000000000000	4.00000000000000000000	0.00000000000000000000	4.00000000000000000000
119.00000000000000000000	0.00000000000000000000	4116.41015625000000000000	4151.79492187500000000000	4158.46142578125000000000	4153.84619140625000000000	4121.02539062500000000000	4149.74365234375000000000	4138.97412109375000000000	4144.61523437500000000000	4175.89746093750000000000	4168.20507812500000000000	4138.46142578125000000000	4138.46142578125000000000	4110.25634765625000000000	4091.79467773437500000000	3042.00000000000000000000	10249.00000000000000000000	10228.00000000000000000000	0.00000000000000000000	0.00000000000000000000	0.00000000000000000000	3232.00000000000000000000	216.00000000000000000000	0.00000000000000000000	0.00000000000000000000	0.00000000000000000000	4.00000000000000000000	4.00000000000000000000	4.00000000000000000000	4.00000000000000000000	4.00000000000000000000	4.00000000000000000000	4.00000000000000000000	4.00000000000000000000	4.00000000000000000000	4.00000000000000000000	4.00000000000000000000	0.00000000000000000000	4.00000000000000000000
120.00000000000000000000	0.00000000000000000000	4111.28173828125000000000	4137.94873046875000000000	4154.87158203125000000000	4151.28173828125000000000	4103.07666015625000000000	4125.12792968750000000000	4113.84619140625000000000	4114.87158203125000000000	4136.92285156250000000000	4137.94873046875000000000	4118.97412109375000000000	4118.97412109375000000000	4107.17919921875000000000	4087.17944335937500000000	3365.00000000000000000000	10249.00000000000000000000	10228.00000000000000000000	0.00000000000000000000	0.00000000000000000000	0.00000000000000000000	3232.00000000000000000000	223.00000000000000000000	0.00000000000000000000	0.00000000000000000000	0.00000000000000000000	4.00000000000000000000	4.00000000000000000000	4.00000000000000000000	4.00000000000000000000	4.00000000000000000000	4.00000000000000000000	4.00000000000000000000	4.00000000000000000000	4.00000000000000000000	4.00000000000000000000	4.00000000000000000000	0.00000000000000000000	4.00000000000000000000
121.00000000000000000000	0.00000000000000000000	4094.35888671875000000000	4105.12792968750000000000	4159.48730468750000000000	4135.38427734375000000000	4082.05126953125000000000	4111.28173828125000000000	4100.51269531250000000000	4108.20507812500000000000	4122.56396484375000000000	4119.48730468750000000000	4095.89721679687500000000	4105.12792968750000000000	4075.38452148437500000000	4062.05126953125000000000	3073.00000000000000000000	10247.00000000000000000000	10230.00000000000000000000	0.00000000000000000000	0.00000000000000000000	0.00000000000000000000	3232.00000000000000000000	230.00000000000000000000	0.00000000000000000000	0.00000000000000000000	0.00000000000000000000	4.00000000000000000000	4.00000000000000000000	4.00000000000000000000	4.00000000000000000000	4.00000000000000000000	4.00000000000000000000	4.00000000000000000000	4.00000000000000000000	4.00000000000000000000	4.00000000000000000000	4.00000000000000000000	0.00000000000000000000	4.00000000000000000000
122.00000000000000000000	0.00000000000000000000	4093.84594726562500000000	4103.07666015625000000000	4155.38427734375000000000	4142.05126953125000000000	4093.84594726562500000000	4123.58984375000000000000	4114.35888671875000000000	4154.87158203125000000000	4172.30761718750000000000	4154.87158203125000000000	4126.66650390625000000000	4138.97412109375000000000	4086.66650390625000000000	4073.84594726562500000000	3430.00000000000000000000	10247.00000000000000000000	10230.00000000000000000000	0.00000000000000000000	0.00000000000000000000	0.00000000000000000000	3232.00000000000000000000	238.00000000000000000000	0.00000000000000000000	0.00000000000000000000	0.00000000000000000000	4.00000000000000000000	4.00000000000000000000	4.00000000000000000000	4.00000000000000000000	4.00000000000000000000	4.00000000000000000000	4.00000000000000000000	4.00000000000000000000	4.00000000000000000000	4.00000000000000000000	4.00000000000000000000	0.00000000000000000000	4.00000000000000000000
123.00000000000000000000	0.00000000000000000000	4074.35888671875000000000	4062.05126953125000000000	4167.17919921875000000000	4116.41015625000000000000	4053.33325195312500000000	4086.15380859375000000000	4094.87158203125000000000	4127.69238281250000000000	4144.61523437500000000000	4129.74365234375000000000	4098.97412109375000000000	4114.87158203125000000000	4052.82031250000000000000	4052.30761718750000000000	3042.00000000000000000000	10247.00000000000000000000	10231.00000000000000000000	0.00000000000000000000	0.00000000000000000000	0.00000000000000000000	3232.00000000000000000000	245.00000000000000000000	0.00000000000000000000	0.00000000000000000000	0.00000000000000000000	4.00000000000000000000	4.00000000000000000000	4.00000000000000000000	4.00000000000000000000	4.00000000000000000000	4.00000000000000000000	4.00000000000000000000	4.00000000000000000000	4.00000000000000000000	4.00000000000000000000	4.00000000000000000000	0.00000000000000000000	4.00000000000000000000
124.00000000000000000000	0.00000000000000000000	4096.92285156250000000000	4115.89746093750000000000	4158.97412109375000000000	4141.53857421875000000000	4111.28173828125000000000	4141.53857421875000000000	4141.02539062500000000000	4141.53857421875000000000	4157.94873046875000000000	4153.84619140625000000000	4111.79492187500000000000	4125.12792968750000000000	4083.07690429687500000000	4074.87158203125000000000	3365.00000000000000000000	10247.00000000000000000000	10231.00000000000000000000	0.00000000000000000000	0.00000000000000000000	0.00000000000000000000	3232.00000000000000000000	253.00000000000000000000	0.00000000000000000000	0.00000000000000000000	0.00000000000000000000	4.00000000000000000000	4.00000000000000000000	4.00000000000000000000	4.00000000000000000000	4.00000000000000000000	4.00000000000000000000	4.00000000000000000000	4.00000000000000000000	4.00000000000000000000	4.00000000000000000000	4.00000000000000000000	0.00000000000000000000	4.00000000000000000000
125.00000000000000000000	0.00000000000000000000	4102.05126953125000000000	4123.58984375000000000000	4163.58984375000000000000	4140.51269531250000000000	4135.38427734375000000000	4155.89746093750000000000	4145.12792968750000000000	4126.66650390625000000000	4149.23046875000000000000	4149.23046875000000000000	4076.92309570312500000000	4107.17919921875000000000	4070.25634765625000000000	4058.46142578125000000000	3073.00000000000000000000	10247.00000000000000000000	10232.00000000000000000000	0.00000000000000000000	0.00000000000000000000	0.00000000000000000000	3232.00000000000000000000	260.00000000000000000000	0.00000000000000000000	0.00000000000000000000	0.00000000000000000000	4.00000000000000000000	4.00000000000000000000	4.00000000000000000000	4.00000000000000000000	4.00000000000000000000	4.00000000000000000000	4.00000000000000000000	4.00000000000000000000	4.00000000000000000000	4.00000000000000000000	4.00000000000000000000	0.00000000000000000000	4.00000000000000000000
126.00000000000000000000	0.00000000000000000000	4097.94873046875000000000	4103.58984375000000000000	4168.71777343750000000000	4132.30761718750000000000	4115.89746093750000000000	4133.33300781250000000000	4130.76904296875000000000	4114.35888671875000000000	4137.94873046875000000000	4130.25634765625000000000	4065.12817382812500000000	4104.10253906250000000000	4070.25634765625000000000	4063.58959960937500000000	3430.00000000000000000000	10247.00000000000000000000	10232.00000000000000000000	0.00000000000000000000	0.00000000000000000000	0.00000000000000000000	3232.00000000000000000000	267.00000000000000000000	0.00000000000000000000	0.00000000000000000000	0.00000000000000000000	4.00000000000000000000	4.00000000000000000000	4.00000000000000000000	4.00000000000000000000	4.00000000000000000000	4.00000000000000000000	4.00000000000000000000	4.00000000000000000000	4.00000000000000000000	4.00000000000000000000	4.00000000000000000000	0.00000000000000000000	4.00000000000000000000
127.00000000000000000000	0.00000000000000000000	4119.48730468750000000000	4128.71777343750000000000	4154.35888671875000000000	4160.00000000000000000000	4121.53857421875000000000	4136.92285156250000000000	4132.30761718750000000000	4146.66650390625000000000	4156.92285156250000000000	4142.56396484375000000000	4125.64111328125000000000	4154.87158203125000000000	4128.20507812500000000000	4120.51269531250000000000	50.00000000000000000000	10248.00000000000000000000	10231.00000000000000000000	0.00000000000000000000	0.00000000000000000000	0.00000000000000000000	3232.00000000000000000000	275.00000000000000000000	0.00000000000000000000	0.00000000000000000000	0.00000000000000000000	4.00000000000000000000	4.00000000000000000000	4.00000000000000000000	4.00000000000000000000	4.00000000000000000000	4.00000000000000000000	4.00000000000000000000	4.00000000000000000000	4.00000000000000000000	4.00000000000000000000	4.00000000000000000000	0.00000000000000000000	4.00000000000000000000
0.00000000000000000000	0.00000000000000000000	4110.25634765625000000000	4096.92285156250000000000	4166.66650390625000000000	4140.00000000000000000000	4083.58959960937500000000	4098.46142578125000000000	4094.87158203125000000000	4119.48730468750000000000	4120.51269531250000000000	4106.15380859375000000000	4093.84594726562500000000	4135.38427734375000000000	4096.41015625000000000000	4098.97412109375000000000	914.00000000000000000000	10248.00000000000000000000	10231.00000000000000000000	0.00000000000000000000	0.00000000000000000000	0.00000000000000000000	3232.00000000000000000000	282.00000000000000000000	4.00000000000000000000	0.00000000000000000000	0.00000000000000000000	4.00000000000000000000	4.00000000000000000000	4.00000000000000000000	4.00000000000000000000	4.00000000000000000000	4.00000000000000000000	4.00000000000000000000	4.00000000000000000000	4.00000000000000000000	4.00000000000000000000	4.00000000000000000000	0.00000000000000000000	4.00000000000000000000
1.00000000000000000000	0.00000000000000000000	4115.38427734375000000000	4115.38427734375000000000	4164.61523437500000000000	4143.07666015625000000000	4119.48730468750000000000	4135.89746093750000000000	4131.79492187500000000000	4149.74365234375000000000	4163.58984375000000000000	4145.12792968750000000000	4095.38452148437500000000	4142.05126953125000000000	4098.97412109375000000000	4101.53857421875000000000	2564.00000000000000000000	10249.00000000000000000000	10230.00000000000000000000	0.00000000000000000000	0.00000000000000000000	0.00000000000000000000	3232.00000000000000000000	291.00000000000000000000	4.00000000000000000000	4.00000000000000000000	0.00000000000000000000	4.00000000000000000000	4.00000000000000000000	4.00000000000000000000	4.00000000000000000000	4.00000000000000000000	4.00000000000000000000	4.00000000000000000000	4.00000000000000000000	4.00000000000000000000	4.00000000000000000000	4.00000000000000000000	0.00000000000000000000	4.00000000000000000000
2.00000000000000000000	0.00000000000000000000	4102.56396484375000000000	4104.61523437500000000000	4166.66650390625000000000	4124.61523437500000000000	4114.87158203125000000000	4143.07666015625000000000	4143.07666015625000000000	4159.48730468750000000000	4179.48730468750000000000	4164.61523437500000000000	4088.71777343750000000000	4136.41015625000000000000	4075.38452148437500000000	4084.61523437500000000000	2473.00000000000000000000	10249.00000000000000000000	10230.00000000000000000000	0.00000000000000000000	0.00000000000000000000	0.00000000000000000000	3232.00000000000000000000	299.00000000000000000000	4.00000000000000000000	4.00000000000000000000	4.00000000000000000000	4.00000000000000000000	4.00000000000000000000	4.00000000000000000000	4.00000000000000000000	4.00000000000000000000	4.00000000000000000000	4.00000000000000000000	4.00000000000000000000	4.00000000000000000000	4.00000000000000000000	4.00000000000000000000	4.00000000000000000000	4.00000000000000000000
3.00000000000000000000	0.00000000000000000000	4093.33325195312500000000	4093.33325195312500000000	4169.23046875000000000000	4111.28173828125000000000	4098.97412109375000000000	4128.20507812500000000000	4129.23046875000000000000	4140.00000000000000000000	4153.84619140625000000000	4136.92285156250000000000	4071.28198242187500000000	4117.94873046875000000000	4056.92309570312500000000	4067.17944335937500000000	3531.00000000000000000000	10248.00000000000000000000	10229.00000000000000000000	0.00000000000000000000	0.00000000000000000000	0.00000000000000000000	3232.00000000000000000000	307.00000000000000000000	4.00000000000000000000	4.00000000000000000000	4.00000000000000000000	4.00000000000000000000	4.00000000000000000000	4.00000000000000000000	4.00000000000000000000	4.00000000000000000000	4.00000000000000000000	4.00000000000000000000	4.00000000000000000000	4.00000000000000000000	4.00000000000000000000	4.00000000000000000000	4.00000000000000000000	4.00000000000000000000
4.00000000000000000000	0.00000000000000000000	4110.76904296875000000000	4131.28173828125000000000	4149.23046875000000000000	4140.00000000000000000000	4138.97412109375000000000	4147.69238281250000000000	4135.89746093750000000000	4139.48730468750000000000	4156.92285156250000000000	4135.89746093750000000000	4085.12817382812500000000	4123.07666015625000000000	4096.41015625000000000000	4095.89721679687500000000	3604.00000000000000000000	10248.00000000000000000000	10229.00000000000000000000	0.00000000000000000000	0.00000000000000000000	0.00000000000000000000	3232.00000000000000000000	316.00000000000000000000	4.00000000000000000000	4.00000000000000000000	4.00000000000000000000	4.00000000000000000000	4.00000000000000000000	4.00000000000000000000	4.00000000000000000000	4.00000000000000000000	4.00000000000000000000	4.00000000000000000000	4.00000000000000000000	4.00000000000000000000	4.00000000000000000000	4.00000000000000000000	4.00000000000000000000	4.00000000000000000000
5.00000000000000000000	0.00000000000000000000	4089.74340820312500000000	4094.87158203125000000000	4156.41015625000000000000	4117.94873046875000000000	4101.02539062500000000000	4105.12792968750000000000	4094.87158203125000000000	4080.00000000000000000000	4093.84594726562500000000	4083.07690429687500000000	4040.51269531250000000000	4082.56396484375000000000	4056.41015625000000000000	4066.66650390625000000000	3408.00000000000000000000	10246.00000000000000000000	10225.00000000000000000000	0.00000000000000000000	0.00000000000000000000	0.00000000000000000000	3232.00000000000000000000	324.00000000000000000000	4.00000000000000000000	4.00000000000000000000	4.00000000000000000000	4.00000000000000000000	4.00000000000000000000	4.00000000000000000000	4.00000000000000000000	4.00000000000000000000	4.00000000000000000000	4.00000000000000000000	4.00000000000000000000	4.00000000000000000000	4.00000000000000000000	4.00000000000000000000	4.00000000000000000000	4.00000000000000000000
6.00000000000000000000	0.00000000000000000000	4101.02539062500000000000	4116.41015625000000000000	4157.43603515625000000000	4132.82031250000000000000	4114.35888671875000000000	4124.61523437500000000000	4117.94873046875000000000	4117.43603515625000000000	4123.58984375000000000000	4112.30761718750000000000	4090.25634765625000000000	4122.56396484375000000000	4086.15380859375000000000	4095.89721679687500000000	3035.00000000000000000000	10246.00000000000000000000	10225.00000000000000000000	0.00000000000000000000	0.00000000000000000000	0.00000000000000000000	3232.00000000000000000000	332.00000000000000000000	4.00000000000000000000	4.00000000000000000000	4.00000000000000000000	4.00000000000000000000	4.00000000000000000000	4.00000000000000000000	4.00000000000000000000	4.00000000000000000000	4.00000000000000000000	4.00000000000000000000	4.00000000000000000000	4.00000000000000000000	4.00000000000000000000	4.00000000000000000000	4.00000000000000000000	4.00000000000000000000
7.00000000000000000000	0.00000000000000000000	4111.79492187500000000000	4112.30761718750000000000	4161.53857421875000000000	4141.02539062500000000000	4107.17919921875000000000	4124.10253906250000000000	4121.53857421875000000000	4155.89746093750000000000	4164.61523437500000000000	4144.61523437500000000000	4130.76904296875000000000	4158.46142578125000000000	4113.84619140625000000000	4118.97412109375000000000	3099.00000000000000000000	10246.00000000000000000000	10221.00000000000000000000	0.00000000000000000000	0.00000000000000000000	0.00000000000000000000	3232.00000000000000000000	341.00000000000000000000	4.00000000000000000000	4.00000000000000000000	4.00000000000000000000	4.00000000000000000000	4.00000000000000000000	4.00000000000000000000	4.00000000000000000000	4.00000000000000000000	4.00000000000000000000	4.00000000000000000000	4.00000000000000000000	4.00000000000000000000	4.00000000000000000000	4.00000000000000000000	4.00000000000000000000	4.00000000000000000000
8.00000000000000000000	0.00000000000000000000	4097.43603515625000000000	4083.07690429687500000000	4170.76904296875000000000	4118.97412109375000000000	4085.12817382812500000000	4103.07666015625000000000	4105.64111328125000000000	4125.12792968750000000000	4138.46142578125000000000	4122.56396484375000000000	4101.02539062500000000000	4133.33300781250000000000	4086.15380859375000000000	4094.87158203125000000000	3236.00000000000000000000	10246.00000000000000000000	10221.00000000000000000000	0.00000000000000000000	0.00000000000000000000	0.00000000000000000000	3232.00000000000000000000	349.00000000000000000000	4.00000000000000000000	4.00000000000000000000	4.00000000000000000000	4.00000000000000000000	4.00000000000000000000	4.00000000000000000000	4.00000000000000000000	4.00000000000000000000	4.00000000000000000000	4.00000000000000000000	4.00000000000000000000	4.00000000000000000000	4.00000000000000000000	4.00000000000000000000	4.00000000000000000000	4.00000000000000000000
9.00000000000000000000	0.00000000000000000000	4112.30761718750000000000	4136.41015625000000000000	4158.46142578125000000000	4135.89746093750000000000	4140.00000000000000000000	4148.71777343750000000000	4143.58984375000000000000	4131.79492187500000000000	4153.33300781250000000000	4143.07666015625000000000	4108.71777343750000000000	4138.97412109375000000000	4099.48730468750000000000	4103.58984375000000000000	2974.00000000000000000000	10242.00000000000000000000	10222.00000000000000000000	0.00000000000000000000	0.00000000000000000000	0.00000000000000000000	3232.00000000000000000000	358.00000000000000000000	4.00000000000000000000	4.00000000000000000000	4.00000000000000000000	4.00000000000000000000	4.00000000000000000000	4.00000000000000000000	4.00000000000000000000	4.00000000000000000000	4.00000000000000000000	4.00000000000000000000	4.00000000000000000000	4.00000000000000000000	4.00000000000000000000	4.00000000000000000000	4.00000000000000000000	4.00000000000000000000
10.00000000000000000000	0.00000000000000000000	4103.07666015625000000000	4116.92285156250000000000	4167.69238281250000000000	4120.51269531250000000000	4109.23046875000000000000	4122.05126953125000000000	4121.02539062500000000000	4096.41015625000000000000	4118.46142578125000000000	4112.30761718750000000000	4064.10253906250000000000	4106.15380859375000000000	4061.02563476562500000000	4070.25634765625000000000	3479.00000000000000000000	10242.00000000000000000000	10222.00000000000000000000	0.00000000000000000000	0.00000000000000000000	0.00000000000000000000	3232.00000000000000000000	366.00000000000000000000	4.00000000000000000000	4.00000000000000000000	4.00000000000000000000	4.00000000000000000000	4.00000000000000000000	4.00000000000000000000	4.00000000000000000000	4.00000000000000000000	4.00000000000000000000	4.00000000000000000000	4.00000000000000000000	4.00000000000000000000	4.00000000000000000000	4.00000000000000000000	4.00000000000000000000	4.00000000000000000000
11.00000000000000000000	0.00000000000000000000	4109.74365234375000000000	4116.92285156250000000000	4163.07666015625000000000	4133.33300781250000000000	4106.66650390625000000000	4120.00000000000000000000	4117.43603515625000000000	4110.25634765625000000000	4127.69238281250000000000	4117.43603515625000000000	4092.82031250000000000000	4126.15380859375000000000	4094.35888671875000000000	4097.94873046875000000000	3040.00000000000000000000	10243.00000000000000000000	10224.00000000000000000000	0.00000000000000000000	0.00000000000000000000	0.00000000000000000000	3232.00000000000000000000	374.00000000000000000000	4.00000000000000000000	4.00000000000000000000	4.00000000000000000000	4.00000000000000000000	4.00000000000000000000	4.00000000000000000000	4.00000000000000000000	4.00000000000000000000	4.00000000000000000000	4.00000000000000000000	4.00000000000000000000	4.00000000000000000000	4.00000000000000000000	4.00000000000000000000	4.00000000000000000000	4.00000000000000000000
12.00000000000000000000	0.00000000000000000000	4117.43603515625000000000	4120.51269531250000000000	4152.82031250000000000000	4141.02539062500000000000	4107.17919921875000000000	4109.74365234375000000000	4103.07666015625000000000	4126.15380859375000000000	4133.33300781250000000000	4119.48730468750000000000	4124.61523437500000000000	4150.25634765625000000000	4125.64111328125000000000	4127.17919921875000000000	3311.00000000000000000000	10243.00000000000000000000	10224.00000000000000000000	0.00000000000000000000	0.00000000000000000000	0.00000000000000000000	3232.00000000000000000000	383.00000000000000000000	4.00000000000000000000	4.00000000000000000000	4.00000000000000000000	4.00000000000000000000	4.00000000000000000000	4.00000000000000000000	4.00000000000000000000	4.00000000000000000000	4.00000000000000000000	4.00000000000000000000	4.00000000000000000000	4.00000000000000000000	4.00000000000000000000	4.00000000000000000000	4.00000000000000000000	4.00000000000000000000
13.00000000000000000000	0.00000000000000000000	4101.53857421875000000000	4093.33325195312500000000	4163.58984375000000000000	4120.51269531250000000000	4076.41015625000000000000	4081.53833007812500000000	4084.61523437500000000000	4108.20507812500000000000	4107.17919921875000000000	4089.23071289062500000000	4087.17944335937500000000	4124.61523437500000000000	4087.17944335937500000000	4094.87158203125000000000	2996.00000000000000000000	10243.00000000000000000000	10227.00000000000000000000	0.00000000000000000000	0.00000000000000000000	0.00000000000000000000	3232.00000000000000000000	391.00000000000000000000	4.00000000000000000000	4.00000000000000000000	4.00000000000000000000	4.00000000000000000000	4.00000000000000000000	4.00000000000000000000	4.00000000000000000000	4.00000000000000000000	4.00000000000000000000	4.00000000000000000000	4.00000000000000000000	4.00000000000000000000	4.00000000000000000000	4.00000000000000000000	4.00000000000000000000	4.00000000000000000000
14.00000000000000000000	0.00000000000000000000	4101.53857421875000000000	4112.82031250000000000000	4157.43603515625000000000	4129.74365234375000000000	4109.23046875000000000000	4123.58984375000000000000	4126.66650390625000000000	4144.61523437500000000000	4153.33300781250000000000	4133.33300781250000000000	4095.38452148437500000000	4136.41015625000000000000	4089.74340820312500000000	4092.82031250000000000000	3479.00000000000000000000	10243.00000000000000000000	10227.00000000000000000000	0.00000000000000000000	0.00000000000000000000	0.00000000000000000000	3232.00000000000000000000	400.00000000000000000000	4.00000000000000000000	4.00000000000000000000	4.00000000000000000000	4.00000000000000000000	4.00000000000000000000	4.00000000000000000000	4.00000000000000000000	4.00000000000000000000	4.00000000000000000000	4.00000000000000000000	4.00000000000000000000	4.00000000000000000000	4.00000000000000000000	4.00000000000000000000	4.00000000000000000000	4.00000000000000000000
15.00000000000000000000	0.00000000000000000000	4076.41015625000000000000	4072.30761718750000000000	4162.56396484375000000000	4088.20507812500000000000	4082.05126953125000000000	4102.05126953125000000000	4108.71777343750000000000	4117.43603515625000000000	4132.30761718750000000000	4118.46142578125000000000	4052.30761718750000000000	4100.51269531250000000000	4039.48706054687500000000	4052.82031250000000000000	3040.00000000000000000000	10244.00000000000000000000	10228.00000000000000000000	0.00000000000000000000	0.00000000000000000000	0.00000000000000000000	3232.00000000000000000000	408.00000000000000000000	4.00000000000000000000	4.00000000000000000000	4.00000000000000000000	4.00000000000000000000	4.00000000000000000000	4.00000000000000000000	4.00000000000000000000	4.00000000000000000000	4.00000000000000000000	4.00000000000000000000	4.00000000000000000000	4.00000000000000000000	4.00000000000000000000	4.00000000000000000000	4.00000000000000000000	4.00000000000000000000
16.00000000000000000000	0.00000000000000000000	4083.07690429687500000000	4087.17944335937500000000	4158.46142578125000000000	4089.23071289062500000000	4093.33325195312500000000	4105.64111328125000000000	4108.20507812500000000000	4108.20507812500000000000	4118.97412109375000000000	4107.69238281250000000000	4058.97436523437500000000	4096.41015625000000000000	4053.33325195312500000000	4060.00000000000000000000	0.00000000000000000000	10244.00000000000000000000	10228.00000000000000000000	0.00000000000000000000	0.00000000000000000000	0.00000000000000000000	3232.00000000000000000000	416.00000000000000000000	4.00000000000000000000	4.00000000000000000000	4.00000000000000000000	4.00000000000000000000	4.00000000000000000000	4.00000000000000000000	4.00000000000000000000	4.00000000000000000000	4.00000000000000000000	4.00000000000000000000	4.00000000000000000000	4.00000000000000000000	4.00000000000000000000	4.00000000000000000000	4.00000000000000000000	4.00000000000000000000
17.00000000000000000000	0.00000000000000000000	4100.00000000000000000000	4114.35888671875000000000	4151.79492187500000000000	4118.46142578125000000000	4113.84619140625000000000	4111.28173828125000000000	4105.12792968750000000000	4100.00000000000000000000	4108.71777343750000000000	4104.61523437500000000000	4082.05126953125000000000	4104.61523437500000000000	4088.20507812500000000000	4078.46142578125000000000	0.00000000000000000000	10246.00000000000000000000	10225.00000000000000000000	0.00000000000000000000	0.00000000000000000000	0.00000000000000000000	3232.00000000000000000000	425.00000000000000000000	4.00000000000000000000	4.00000000000000000000	4.00000000000000000000	4.00000000000000000000	4.00000000000000000000	4.00000000000000000000	4.00000000000000000000	4.00000000000000000000	4.00000000000000000000	4.00000000000000000000	4.00000000000000000000	4.00000000000000000000	4.00000000000000000000	4.00000000000000000000	4.00000000000000000000	4.00000000000000000000
18.00000000000000000000	0.00000000000000000000	4087.17944335937500000000	4083.07690429687500000000	4164.10253906250000000000	4106.15380859375000000000	4083.58959960937500000000	4080.00000000000000000000	4080.51269531250000000000	4066.66650390625000000000	4072.30761718750000000000	4076.92309570312500000000	4062.56396484375000000000	4086.66650390625000000000	4064.10253906250000000000	4063.58959960937500000000	0.00000000000000000000	10246.00000000000000000000	10225.00000000000000000000	0.00000000000000000000	0.00000000000000000000	0.00000000000000000000	3232.00000000000000000000	433.00000000000000000000	4.00000000000000000000	4.00000000000000000000	4.00000000000000000000	4.00000000000000000000	4.00000000000000000000	4.00000000000000000000	4.00000000000000000000	4.00000000000000000000	4.00000000000000000000	4.00000000000000000000	4.00000000000000000000	4.00000000000000000000	4.00000000000000000000	4.00000000000000000000	4.00000000000000000000	4.00000000000000000000
19.00000000000000000000	0.00000000000000000000	4095.89721679687500000000	4103.58984375000000000000	4156.41015625000000000000	4121.02539062500000000000	4099.48730468750000000000	4102.05126953125000000000	4103.07666015625000000000	4119.48730468750000000000	4123.07666015625000000000	4115.89746093750000000000	4112.30761718750000000000	4134.87158203125000000000	4100.51269531250000000000	4107.17919921875000000000	0.00000000000000000000	10246.00000000000000000000	10224.00000000000000000000	0.00000000000000000000	0.00000000000000000000	0.00000000000000000000	3232.00000000000000000000	442.00000000000000000000	4.00000000000000000000	4.00000000000000000000	4.00000000000000000000	4.00000000000000000000	4.00000000000000000000	4.00000000000000000000	4.00000000000000000000	4.00000000000000000000	4.00000000000000000000	4.00000000000000000000	4.00000000000000000000	4.00000000000000000000	4.00000000000000000000	4.00000000000000000000	4.00000000000000000000	4.00000000000000000000
20.00000000000000000000	0.00000000000000000000	4075.38452148437500000000	4057.43579101562500000000	4160.00000000000000000000	4094.35888671875000000000	4051.79467773437500000000	4061.53833007812500000000	4069.23071289062500000000	4107.69238281250000000000	4108.71777343750000000000	4090.25634765625000000000	4087.69213867187500000000	4118.46142578125000000000	4068.71777343750000000000	4082.05126953125000000000	0.00000000000000000000	10246.00000000000000000000	10224.00000000000000000000	0.00000000000000000000	0.00000000000000000000	0.00000000000000000000	3232.00000000000000000000	450.00000000000000000000	4.00000000000000000000	4.00000000000000000000	4.00000000000000000000	4.00000000000000000000	4.00000000000000000000	4.00000000000000000000	4.00000000000000000000	4.00000000000000000000	4.00000000000000000000	4.00000000000000000000	4.00000000000000000000	4.00000000000000000000	4.00000000000000000000	4.00000000000000000000	4.00000000000000000000	4.00000000000000000000
21.00000000000000000000	0.00000000000000000000	4073.84594726562500000000	4059.48706054687500000000	4160.51269531250000000000	4091.79467773437500000000	4065.64086914062500000000	4077.43579101562500000000	4086.66650390625000000000	4097.43603515625000000000	4104.10253906250000000000	4087.69213867187500000000	4067.17944335937500000000	4099.48730468750000000000	4053.84594726562500000000	4060.00000000000000000000	0.00000000000000000000	10248.00000000000000000000	10226.00000000000000000000	0.00000000000000000000	0.00000000000000000000	0.00000000000000000000	3232.00000000000000000000	458.00000000000000000000	4.00000000000000000000	4.00000000000000000000	4.00000000000000000000	4.00000000000000000000	4.00000000000000000000	4.00000000000000000000	4.00000000000000000000	4.00000000000000000000	4.00000000000000000000	4.00000000000000000000	4.00000000000000000000	4.00000000000000000000	4.00000000000000000000	4.00000000000000000000	4.00000000000000000000	4.00000000000000000000
22.00000000000000000000	0.00000000000000000000	4092.82031250000000000000	4109.74365234375000000000	4158.46142578125000000000	4119.48730468750000000000	4121.53857421875000000000	4132.30761718750000000000	4133.33300781250000000000	4115.89746093750000000000	4133.33300781250000000000	4126.66650390625000000000	4080.51269531250000000000	4111.28173828125000000000	4071.79467773437500000000	4071.79467773437500000000	0.00000000000000000000	10248.00000000000000000000	10226.00000000000000000000	0.00000000000000000000	0.00000000000000000000	0.00000000000000000000	3232.00000000000000000000	467.00000000000000000000	4.00000000000000000000	4.00000000000000000000	4.00000000000000000000	4.00000000000000000000	4.00000000000000000000	4.00000000000000000000	4.00000000000000000000	4.00000000000000000000	4.00000000000000000000	4.00000000000000000000	4.00000000000000000000	4.00000000000000000000	4.00000000000000000000	4.00000000000000000000	4.00000000000000000000	4.00000000000000000000
23.00000000000000000000	0.00000000000000000000	4087.17944335937500000000	4096.41015625000000000000	4171.79492187500000000000	4115.38427734375000000000	4102.56396484375000000000	4110.76904296875000000000	4113.33300781250000000000	4088.71777343750000000000	4105.12792968750000000000	4102.56396484375000000000	4057.43579101562500000000	4089.23071289062500000000	4051.79467773437500000000	4053.84594726562500000000	0.00000000000000000000	10249.00000000000000000000	10226.00000000000000000000	0.00000000000000000000	0.00000000000000000000	0.00000000000000000000	3232.00000000000000000000	475.00000000000000000000	4.00000000000000000000	4.00000000000000000000	4.00000000000000000000	4.00000000000000000000	4.00000000000000000000	4.00000000000000000000	4.00000000000000000000	4.00000000000000000000	4.00000000000000000000	4.00000000000000000000	4.00000000000000000000	4.00000000000000000000	4.00000000000000000000	4.00000000000000000000	4.00000000000000000000	4.00000000000000000000
24.00000000000000000000	0.00000000000000000000	4107.69238281250000000000	4127.17919921875000000000	4156.41015625000000000000	4144.10253906250000000000	4127.69238281250000000000	4126.15380859375000000000	4123.58984375000000000000	4115.89746093750000000000	4122.56396484375000000000	4115.89746093750000000000	4100.51269531250000000000	4117.94873046875000000000	4103.07666015625000000000	4089.74340820312500000000	0.00000000000000000000	10249.00000000000000000000	10226.00000000000000000000	0.00000000000000000000	0.00000000000000000000	0.00000000000000000000	3232.00000000000000000000	484.00000000000000000000	4.00000000000000000000	4.00000000000000000000	4.00000000000000000000	4.00000000000000000000	4.00000000000000000000	4.00000000000000000000	4.00000000000000000000	4.00000000000000000000	4.00000000000000000000	4.00000000000000000000	4.00000000000000000000	4.00000000000000000000	4.00000000000000000000	4.00000000000000000000	4.00000000000000000000	4.00000000000000000000
25.00000000000000000000	0.00000000000000000000	4091.79467773437500000000	4091.28198242187500000000	4152.82031250000000000000	4127.17919921875000000000	4084.61523437500000000000	4086.66650390625000000000	4085.64086914062500000000	4092.82031250000000000000	4087.17944335937500000000	4078.97436523437500000000	4075.38452148437500000000	4096.41015625000000000000	4078.46142578125000000000	4072.30761718750000000000	0.00000000000000000000	10250.00000000000000000000	10223.00000000000000000000	0.00000000000000000000	0.00000000000000000000	0.00000000000000000000	3232.00000000000000000000	492.00000000000000000000	4.00000000000000000000	4.00000000000000000000	4.00000000000000000000	4.00000000000000000000	4.00000000000000000000	4.00000000000000000000	4.00000000000000000000	4.00000000000000000000	4.00000000000000000000	4.00000000000000000000	4.00000000000000000000	4.00000000000000000000	4.00000000000000000000	4.00000000000000000000	4.00000000000000000000	4.00000000000000000000
26.00000000000000000000	0.00000000000000000000	4071.79467773437500000000	4061.02563476562500000000	4153.84619140625000000000	4110.76904296875000000000	4058.46142578125000000000	4066.66650390625000000000	4069.74340820312500000000	4083.07690429687500000000	4075.89721679687500000000	4063.58959960937500000000	4055.38452148437500000000	4081.53833007812500000000	4050.25634765625000000000	4053.33325195312500000000	0.00000000000000000000	10250.00000000000000000000	10223.00000000000000000000	0.00000000000000000000	0.00000000000000000000	0.00000000000000000000	3232.00000000000000000000	500.00000000000000000000	4.00000000000000000000	4.00000000000000000000	4.00000000000000000000	4.00000000000000000000	4.00000000000000000000	4.00000000000000000000	4.00000000000000000000	4.00000000000000000000	4.00000000000000000000	4.00000000000000000000	4.00000000000000000000	4.00000000000000000000	4.00000000000000000000	4.00000000000000000000	4.00000000000000000000	4.00000000000000000000
27.00000000000000000000	0.00000000000000000000	4072.30761718750000000000	4071.28198242187500000000	4146.15380859375000000000	4109.74365234375000000000	4080.51269531250000000000	4089.74340820312500000000	4097.43603515625000000000	4116.92285156250000000000	4116.41015625000000000000	4108.71777343750000000000	4082.05126953125000000000	4106.15380859375000000000	4062.56396484375000000000	4062.05126953125000000000	0.00000000000000000000	10248.00000000000000000000	10224.00000000000000000000	0.00000000000000000000	0.00000000000000000000	0.00000000000000000000	3232.00000000000000000000	509.00000000000000000000	4.00000000000000000000	4.00000000000000000000	4.00000000000000000000	4.00000000000000000000	4.00000000000000000000	4.00000000000000000000	4.00000000000000000000	4.00000000000000000000	4.00000000000000000000	4.00000000000000000000	4.00000000000000000000	4.00000000000000000000	4.00000000000000000000	4.00000000000000000000	4.00000000000000000000	4.00000000000000000000
28.00000000000000000000	0.00000000000000000000	4047.69213867187500000000	4034.35888671875000000000	4158.97412109375000000000	4072.30761718750000000000	4042.56396484375000000000	4062.05126953125000000000	4081.53833007812500000000	4088.71777343750000000000	4086.15380859375000000000	4088.20507812500000000000	4042.56396484375000000000	4071.79467773437500000000	4011.28198242187500000000	4018.46142578125000000000	0.00000000000000000000	10248.00000000000000000000	10224.00000000000000000000	0.00000000000000000000	0.00000000000000000000	0.00000000000000000000	3232.00000000000000000000	517.00000000000000000000	4.00000000000000000000	4.00000000000000000000	4.00000000000000000000	4.00000000000000000000	4.00000000000000000000	4.00000000000000000000	4.00000000000000000000	4.00000000000000000000	4.00000000000000000000	4.00000000000000000000	4.00000000000000000000	4.00000000000000000000	4.00000000000000000000	4.00000000000000000000	4.00000000000000000000	4.00000000000000000000
29.00000000000000000000	0.00000000000000000000	4063.58959960937500000000	4074.87158203125000000000	4149.74365234375000000000	4098.46142578125000000000	4077.43579101562500000000	4093.33325195312500000000	4099.48730468750000000000	4100.00000000000000000000	4097.94873046875000000000	4097.43603515625000000000	4060.51269531250000000000	4077.43579101562500000000	4042.56396484375000000000	4035.38452148437500000000	0.00000000000000000000	10248.00000000000000000000	10225.00000000000000000000	0.00000000000000000000	0.00000000000000000000	0.00000000000000000000	3232.00000000000000000000	525.00000000000000000000	4.00000000000000000000	4.00000000000000000000	4.00000000000000000000	4.00000000000000000000	4.00000000000000000000	4.00000000000000000000	4.00000000000000000000	4.00000000000000000000	4.00000000000000000000	4.00000000000000000000	4.00000000000000000000	4.00000000000000000000	4.00000000000000000000	4.00000000000000000000	4.00000000000000000000	4.00000000000000000000
30.00000000000000000000	0.00000000000000000000	4069.23071289062500000000	4073.84594726562500000000	4148.71777343750000000000	4103.58984375000000000000	4075.38452148437500000000	4080.00000000000000000000	4078.46142578125000000000	4068.20507812500000000000	4068.71777343750000000000	4070.25634765625000000000	4042.05126953125000000000	4060.51269531250000000000	4045.64086914062500000000	4034.35888671875000000000	0.00000000000000000000	10248.00000000000000000000	10225.00000000000000000000	0.00000000000000000000	0.00000000000000000000	0.00000000000000000000	3232.00000000000000000000	534.00000000000000000000	4.00000000000000000000	4.00000000000000000000	4.00000000000000000000	4.00000000000000000000	4.00000000000000000000	4.00000000000000000000	4.00000000000000000000	4.00000000000000000000	4.00000000000000000000	4.00000000000000000000	4.00000000000000000000	4.00000000000000000000	4.00000000000000000000	4.00000000000000000000	4.00000000000000000000	4.00000000000000000000
31.00000000000000000000	0.00000000000000000000	4067.69213867187500000000	4066.15380859375000000000	4156.92285156250000000000	4095.38452148437500000000	4062.56396484375000000000	4066.66650390625000000000	4068.20507812500000000000	4054.35888671875000000000	4048.20507812500000000000	4050.76904296875000000000	4036.41015625000000000000	4062.05126953125000000000	4035.89721679687500000000	4035.89721679687500000000	0.00000000000000000000	10246.00000000000000000000	10227.00000000000000000000	0.00000000000000000000	0.00000000000000000000	0.00000000000000000000	3232.00000000000000000000	542.00000000000000000000	4.00000000000000000000	4.00000000000000000000	4.00000000000000000000	4.00000000000000000000	4.00000000000000000000	4.00000000000000000000	4.00000000000000000000	4.00000000000000000000	4.00000000000000000000	4.00000000000000000000	4.00000000000000000000	4.00000000000000000000	4.00000000000000000000	4.00000000000000000000	4.00000000000000000000	4.00000000000000000000
32.00000000000000000000	0.00000000000000000000	4084.10253906250000000000	4088.20507812500000000000	4151.28173828125000000000	4119.48730468750000000000	4082.05126953125000000000	4083.07690429687500000000	4081.02563476562500000000	4103.58984375000000000000	4093.33325195312500000000	4085.64086914062500000000	4092.30761718750000000000	4113.33300781250000000000	4074.87158203125000000000	4076.92309570312500000000	0.00000000000000000000	10246.00000000000000000000	10227.00000000000000000000	0.00000000000000000000	0.00000000000000000000	0.00000000000000000000	3232.00000000000000000000	551.00000000000000000000	4.00000000000000000000	4.00000000000000000000	4.00000000000000000000	4.00000000000000000000	4.00000000000000000000	4.00000000000000000000	4.00000000000000000000	4.00000000000000000000	4.00000000000000000000	4.00000000000000000000	4.00000000000000000000	4.00000000000000000000	4.00000000000000000000	4.00000000000000000000	4.00000000000000000000	4.00000000000000000000
33.00000000000000000000	0.00000000000000000000	4068.20507812500000000000	4045.12817382812500000000	4160.00000000000000000000	4104.61523437500000000000	4044.61523437500000000000	4046.15380859375000000000	4053.33325195312500000000	4081.02563476562500000000	4073.84594726562500000000	4066.66650390625000000000	4070.76904296875000000000	4095.38452148437500000000	4050.25634765625000000000	4060.51269531250000000000	0.00000000000000000000	10247.00000000000000000000	10227.00000000000000000000	0.00000000000000000000	0.00000000000000000000	0.00000000000000000000	3232.00000000000000000000	559.00000000000000000000	4.00000000000000000000	4.00000000000000000000	4.00000000000000000000	4.00000000000000000000	4.00000000000000000000	4.00000000000000000000	4.00000000000000000000	4.00000000000000000000	4.00000000000000000000	4.00000000000000000000	4.00000000000000000000	4.00000000000000000000	4.00000000000000000000	4.00000000000000000000	4.00000000000000000000	4.00000000000000000000
34.00000000000000000000	0.00000000000000000000	4080.51269531250000000000	4086.15380859375000000000	4154.35888671875000000000	4124.61523437500000000000	4091.79467773437500000000	4097.43603515625000000000	4098.46142578125000000000	4100.00000000000000000000	4097.94873046875000000000	4102.05126953125000000000	4082.56396484375000000000	4104.10253906250000000000	4070.76904296875000000000	4075.89721679687500000000	0.00000000000000000000	10247.00000000000000000000	10227.00000000000000000000	0.00000000000000000000	0.00000000000000000000	0.00000000000000000000	3232.00000000000000000000	567.00000000000000000000	4.00000000000000000000	4.00000000000000000000	4.00000000000000000000	4.00000000000000000000	4.00000000000000000000	4.00000000000000000000	4.00000000000000000000	4.00000000000000000000	4.00000000000000000000	4.00000000000000000000	4.00000000000000000000	4.00000000000000000000	4.00000000000000000000	4.00000000000000000000	4.00000000000000000000	4.00000000000000000000
35.00000000000000000000	0.00000000000000000000	4090.25634765625000000000	4101.53857421875000000000	4162.05126953125000000000	4124.61523437500000000000	4105.64111328125000000000	4113.84619140625000000000	4106.15380859375000000000	4095.89721679687500000000	4092.30761718750000000000	4108.71777343750000000000	4065.12817382812500000000	4092.82031250000000000000	4055.89721679687500000000	4062.05126953125000000000	0.00000000000000000000	10247.00000000000000000000	10226.00000000000000000000	0.00000000000000000000	0.00000000000000000000	0.00000000000000000000	3232.00000000000000000000	575.00000000000000000000	4.00000000000000000000	4.00000000000000000000	4.00000000000000000000	4.00000000000000000000	4.00000000000000000000	4.00000000000000000000	4.00000000000000000000	4.00000000000000000000	4.00000000000000000000	4.00000000000000000000	4.00000000000000000000	4.00000000000000000000	4.00000000000000000000	4.00000000000000000000	4.00000000000000000000	4.00000000000000000000
36.00000000000000000000	0.00000000000000000000	4096.41015625000000000000	4089.23071289062500000000	4170.25634765625000000000	4123.07666015625000000000	4086.15380859375000000000	4089.74340820312500000000	4088.71777343750000000000	4077.43579101562500000000	4070.76904296875000000000	4087.69213867187500000000	4052.82031250000000000000	4087.69213867187500000000	4048.20507812500000000000	4056.92309570312500000000	0.00000000000000000000	10247.00000000000000000000	10226.00000000000000000000	0.00000000000000000000	0.00000000000000000000	0.00000000000000000000	3232.00000000000000000000	582.00000000000000000000	4.00000000000000000000	4.00000000000000000000	4.00000000000000000000	4.00000000000000000000	4.00000000000000000000	4.00000000000000000000	4.00000000000000000000	4.00000000000000000000	4.00000000000000000000	4.00000000000000000000	4.00000000000000000000	4.00000000000000000000	4.00000000000000000000	4.00000000000000000000	4.00000000000000000000	4.00000000000000000000
37.00000000000000000000	0.00000000000000000000	4114.35888671875000000000	4117.94873046875000000000	4152.30761718750000000000	4156.92285156250000000000	4113.33300781250000000000	4106.15380859375000000000	4102.56396484375000000000	4102.56396484375000000000	4096.41015625000000000000	4105.64111328125000000000	4105.64111328125000000000	4129.74365234375000000000	4114.35888671875000000000	4109.74365234375000000000	0.00000000000000000000	10247.00000000000000000000	10227.00000000000000000000	0.00000000000000000000	0.00000000000000000000	0.00000000000000000000	3232.00000000000000000000	590.00000000000000000000	4.00000000000000000000	4.00000000000000000000	4.00000000000000000000	4.00000000000000000000	4.00000000000000000000	4.00000000000000000000	4.00000000000000000000	4.00000000000000000000	4.00000000000000000000	4.00000000000000000000	4.00000000000000000000	4.00000000000000000000	4.00000000000000000000	4.00000000000000000000	4.00000000000000000000	4.00000000000000000000
38.00000000000000000000	0.00000000000000000000	4094.35888671875000000000	4081.53833007812500000000	4158.46142578125000000000	4133.33300781250000000000	4080.00000000000000000000	4072.82031250000000000000	4071.28198242187500000000	4074.87158203125000000000	4059.48706054687500000000	4068.71777343750000000000	4086.15380859375000000000	4107.17919921875000000000	4090.25634765625000000000	4086.15380859375000000000	0.00000000000000000000	10247.00000000000000000000	10227.00000000000000000000	0.00000000000000000000	0.00000000000000000000	0.00000000000000000000	3232.00000000000000000000	597.00000000000000000000	4.00000000000000000000	4.00000000000000000000	4.00000000000000000000	4.00000000000000000000	4.00000000000000000000	4.00000000000000000000	4.00000000000000000000	4.00000000000000000000	4.00000000000000000000	4.00000000000000000000	4.00000000000000000000	4.00000000000000000000	4.00000000000000000000	4.00000000000000000000	4.00000000000000000000	4.00000000000000000000
39.00000000000000000000	0.00000000000000000000	4100.00000000000000000000	4096.92285156250000000000	4158.97412109375000000000	4134.35888671875000000000	4102.05126953125000000000	4099.48730468750000000000	4102.05126953125000000000	4112.82031250000000000000	4097.94873046875000000000	4102.56396484375000000000	4108.71777343750000000000	4126.15380859375000000000	4093.33325195312500000000	4086.15380859375000000000	0.00000000000000000000	10247.00000000000000000000	10226.00000000000000000000	0.00000000000000000000	0.00000000000000000000	0.00000000000000000000	3232.00000000000000000000	604.00000000000000000000	4.00000000000000000000	4.00000000000000000000	4.00000000000000000000	4.00000000000000000000	4.00000000000000000000	4.00000000000000000000	4.00000000000000000000	4.00000000000000000000	4.00000000000000000000	4.00000000000000000000	4.00000000000000000000	4.00000000000000000000	4.00000000000000000000	4.00000000000000000000	4.00000000000000000000	4.00000000000000000000
40.00000000000000000000	0.00000000000000000000	4094.35888671875000000000	4086.66650390625000000000	4162.56396484375000000000	4124.10253906250000000000	4096.92285156250000000000	4100.51269531250000000000	4107.69238281250000000000	4130.25634765625000000000	4125.12792968750000000000	4127.69238281250000000000	4110.25634765625000000000	4132.30761718750000000000	4079.48706054687500000000	4079.48706054687500000000	0.00000000000000000000	10247.00000000000000000000	10226.00000000000000000000	0.00000000000000000000	0.00000000000000000000	0.00000000000000000000	3232.00000000000000000000	612.00000000000000000000	4.00000000000000000000	4.00000000000000000000	4.00000000000000000000	4.00000000000000000000	4.00000000000000000000	4.00000000000000000000	4.00000000000000000000	4.00000000000000000000	4.00000000000000000000	4.00000000000000000000	4.00000000000000000000	4.00000000000000000000	4.00000000000000000000	4.00000000000000000000	4.00000000000000000000	4.00000000000000000000
41.00000000000000000000	0.00000000000000000000	4087.69213867187500000000	4074.87158203125000000000	4170.25634765625000000000	4112.30761718750000000000	4080.51269531250000000000	4085.12817382812500000000	4089.74340820312500000000	4102.56396484375000000000	4096.41015625000000000000	4104.10253906250000000000	4085.12817382812500000000	4112.30761718750000000000	4055.89721679687500000000	4063.07690429687500000000	0.00000000000000000000	10248.00000000000000000000	10226.00000000000000000000	0.00000000000000000000	0.00000000000000000000	0.00000000000000000000	3232.00000000000000000000	619.00000000000000000000	4.00000000000000000000	4.00000000000000000000	4.00000000000000000000	4.00000000000000000000	4.00000000000000000000	4.00000000000000000000	4.00000000000000000000	4.00000000000000000000	4.00000000000000000000	4.00000000000000000000	4.00000000000000000000	4.00000000000000000000	4.00000000000000000000	4.00000000000000000000	4.00000000000000000000	4.00000000000000000000
42.00000000000000000000	0.00000000000000000000	4123.07666015625000000000	4144.10253906250000000000	4153.84619140625000000000	4157.94873046875000000000	4144.10253906250000000000	4136.92285156250000000000	4126.66650390625000000000	4121.53857421875000000000	4114.35888671875000000000	4134.35888671875000000000	4117.94873046875000000000	4136.41015625000000000000	4108.71777343750000000000	4099.48730468750000000000	0.00000000000000000000	10248.00000000000000000000	10226.00000000000000000000	0.00000000000000000000	0.00000000000000000000	0.00000000000000000000	3232.00000000000000000000	627.00000000000000000000	4.00000000000000000000	4.00000000000000000000	4.00000000000000000000	4.00000000000000000000	4.00000000000000000000	4.00000000000000000000	4.00000000000000000000	4.00000000000000000000	4.00000000000000000000	4.00000000000000000000	4.00000000000000000000	4.00000000000000000000	4.00000000000000000000	4.00000000000000000000	4.00000000000000000000	4.00000000000000000000
43.00000000000000000000	0.00000000000000000000	4120.00000000000000000000	4127.69238281250000000000	4165.12792968750000000000	4154.35888671875000000000	4125.12792968750000000000	4117.94873046875000000000	4111.79492187500000000000	4085.64086914062500000000	4078.46142578125000000000	4109.74365234375000000000	4092.30761718750000000000	4112.30761718750000000000	4095.89721679687500000000	4088.71777343750000000000	0.00000000000000000000	10246.00000000000000000000	10226.00000000000000000000	0.00000000000000000000	0.00000000000000000000	0.00000000000000000000	3232.00000000000000000000	634.00000000000000000000	4.00000000000000000000	4.00000000000000000000	4.00000000000000000000	4.00000000000000000000	4.00000000000000000000	4.00000000000000000000	4.00000000000000000000	4.00000000000000000000	4.00000000000000000000	4.00000000000000000000	4.00000000000000000000	4.00000000000000000000	4.00000000000000000000	4.00000000000000000000	4.00000000000000000000	4.00000000000000000000
44.00000000000000000000	0.00000000000000000000	4125.64111328125000000000	4131.28173828125000000000	4167.69238281250000000000	4164.61523437500000000000	4126.66650390625000000000	4122.05126953125000000000	4116.41015625000000000000	4106.66650390625000000000	4094.35888671875000000000	4117.43603515625000000000	4127.17919921875000000000	4140.00000000000000000000	4124.10253906250000000000	4122.56396484375000000000	0.00000000000000000000	10246.00000000000000000000	10226.00000000000000000000	0.00000000000000000000	0.00000000000000000000	0.00000000000000000000	3232.00000000000000000000	641.00000000000000000000	4.00000000000000000000	4.00000000000000000000	4.00000000000000000000	4.00000000000000000000	4.00000000000000000000	4.00000000000000000000	4.00000000000000000000	4.00000000000000000000	4.00000000000000000000	4.00000000000000000000	4.00000000000000000000	4.00000000000000000000	4.00000000000000000000	4.00000000000000000000	4.00000000000000000000	4.00000000000000000000
45.00000000000000000000	0.00000000000000000000	4127.69238281250000000000	4126.15380859375000000000	4161.02539062500000000000	4171.28173828125000000000	4117.94873046875000000000	4112.82031250000000000000	4103.58984375000000000000	4135.38427734375000000000	4116.41015625000000000000	4131.79492187500000000000	4152.82031250000000000000	4166.15380859375000000000	4139.48730468750000000000	4143.07666015625000000000	0.00000000000000000000	10246.00000000000000000000	10226.00000000000000000000	0.00000000000000000000	0.00000000000000000000	0.00000000000000000000	3232.00000000000000000000	649.00000000000000000000	4.00000000000000000000	4.00000000000000000000	4.00000000000000000000	4.00000000000000000000	4.00000000000000000000	4.00000000000000000000	4.00000000000000000000	4.00000000000000000000	4.00000000000000000000	4.00000000000000000000	4.00000000000000000000	4.00000000000000000000	4.00000000000000000000	4.00000000000000000000	4.00000000000000000000	4.00000000000000000000
46.00000000000000000000	0.00000000000000000000	4111.28173828125000000000	4092.30761718750000000000	4167.17919921875000000000	4150.25634765625000000000	4081.02563476562500000000	4083.58959960937500000000	4084.61523437500000000000	4112.30761718750000000000	4092.30761718750000000000	4109.23046875000000000000	4113.84619140625000000000	4134.87158203125000000000	4103.58984375000000000000	4110.76904296875000000000	0.00000000000000000000	10246.00000000000000000000	10226.00000000000000000000	0.00000000000000000000	0.00000000000000000000	0.00000000000000000000	3232.00000000000000000000	656.00000000000000000000	4.00000000000000000000	4.00000000000000000000	4.00000000000000000000	4.00000000000000000000	4.00000000000000000000	4.00000000000000000000	4.00000000000000000000	4.00000000000000000000	4.00000000000000000000	4.00000000000000000000	4.00000000000000000000	4.00000000000000000000	4.00000000000000000000	4.00000000000000000000	4.00000000000000000000	4.00000000000000000000
47.00000000000000000000	0.00000000000000000000	4120.00000000000000000000	4129.74365234375000000000	4156.41015625000000000000	4161.02539062500000000000	4120.51269531250000000000	4123.07666015625000000000	4123.07666015625000000000	4131.28173828125000000000	4118.97412109375000000000	4139.48730468750000000000	4122.56396484375000000000	4141.02539062500000000000	4117.43603515625000000000	4114.87158203125000000000	0.00000000000000000000	10246.00000000000000000000	10228.00000000000000000000	0.00000000000000000000	0.00000000000000000000	0.00000000000000000000	3232.00000000000000000000	664.00000000000000000000	4.00000000000000000000	4.00000000000000000000	4.00000000000000000000	4.00000000000000000000	4.00000000000000000000	4.00000000000000000000	4.00000000000000000000	4.00000000000000000000	4.00000000000000000000	4.00000000000000000000	4.00000000000000000000	4.00000000000000000000	4.00000000000000000000	4.00000000000000000000	4.00000000000000000000	4.00000000000000000000
48.00000000000000000000	0.00000000000000000000	4103.58984375000000000000	4107.17919921875000000000	4164.61523437500000000000	4137.43603515625000000000	4103.07666015625000000000	4106.66650390625000000000	4107.69238281250000000000	4102.56396484375000000000	4091.79467773437500000000	4125.12792968750000000000	4080.00000000000000000000	4107.69238281250000000000	4074.87158203125000000000	4073.33325195312500000000	0.00000000000000000000	10246.00000000000000000000	10228.00000000000000000000	0.00000000000000000000	0.00000000000000000000	0.00000000000000000000	3232.00000000000000000000	671.00000000000000000000	4.00000000000000000000	4.00000000000000000000	4.00000000000000000000	4.00000000000000000000	4.00000000000000000000	4.00000000000000000000	4.00000000000000000000	4.00000000000000000000	4.00000000000000000000	4.00000000000000000000	4.00000000000000000000	4.00000000000000000000	4.00000000000000000000	4.00000000000000000000	4.00000000000000000000	4.00000000000000000000
49.00000000000000000000	0.00000000000000000000	4110.76904296875000000000	4113.33300781250000000000	4162.56396484375000000000	4151.28173828125000000000	4115.89746093750000000000	4118.97412109375000000000	4119.48730468750000000000	4110.25634765625000000000	4099.48730468750000000000	4138.46142578125000000000	4096.92285156250000000000	4117.43603515625000000000	4100.00000000000000000000	4088.71777343750000000000	0.00000000000000000000	10246.00000000000000000000	10228.00000000000000000000	0.00000000000000000000	0.00000000000000000000	0.00000000000000000000	3232.00000000000000000000	678.00000000000000000000	4.00000000000000000000	4.00000000000000000000	4.00000000000000000000	4.00000000000000000000	4.00000000000000000000	4.00000000000000000000	4.00000000000000000000	4.00000000000000000000	4.00000000000000000000	4.00000000000000000000	4.00000000000000000000	4.00000000000000000000	4.00000000000000000000	4.00000000000000000000	4.00000000000000000000	4.00000000000000000000
50.00000000000000000000	0.00000000000000000000	4121.02539062500000000000	4120.51269531250000000000	4152.30761718750000000000	4167.17919921875000000000	4121.02539062500000000000	4120.00000000000000000000	4113.33300781250000000000	4114.35888671875000000000	4102.05126953125000000000	4137.94873046875000000000	4132.30761718750000000000	4141.02539062500000000000	4138.46142578125000000000	4119.48730468750000000000	0.00000000000000000000	10246.00000000000000000000	10228.00000000000000000000	0.00000000000000000000	0.00000000000000000000	0.00000000000000000000	3232.00000000000000000000	686.00000000000000000000	4.00000000000000000000	4.00000000000000000000	4.00000000000000000000	4.00000000000000000000	4.00000000000000000000	4.00000000000000000000	4.00000000000000000000	4.00000000000000000000	4.00000000000000000000	4.00000000000000000000	4.00000000000000000000	4.00000000000000000000	4.00000000000000000000	4.00000000000000000000	4.00000000000000000000	4.00000000000000000000
51.00000000000000000000	0.00000000000000000000	4104.10253906250000000000	4087.69213867187500000000	4160.00000000000000000000	4147.17919921875000000000	4084.61523437500000000000	4083.07690429687500000000	4076.92309570312500000000	4083.07690429687500000000	4058.46142578125000000000	4094.87158203125000000000	4102.05126953125000000000	4118.97412109375000000000	4103.07666015625000000000	4089.74340820312500000000	0.00000000000000000000	10248.00000000000000000000	10229.00000000000000000000	0.00000000000000000000	0.00000000000000000000	0.00000000000000000000	3232.00000000000000000000	693.00000000000000000000	4.00000000000000000000	4.00000000000000000000	4.00000000000000000000	4.00000000000000000000	4.00000000000000000000	4.00000000000000000000	4.00000000000000000000	4.00000000000000000000	4.00000000000000000000	4.00000000000000000000	4.00000000000000000000	4.00000000000000000000	4.00000000000000000000	4.00000000000000000000	4.00000000000000000000	4.00000000000000000000
52.00000000000000000000	0.00000000000000000000	4118.97412109375000000000	4121.53857421875000000000	4154.35888671875000000000	4179.48730468750000000000	4121.02539062500000000000	4117.43603515625000000000	4113.33300781250000000000	4130.76904296875000000000	4105.12792968750000000000	4137.94873046875000000000	4129.74365234375000000000	4150.76904296875000000000	4125.12792968750000000000	4112.82031250000000000000	0.00000000000000000000	10248.00000000000000000000	10229.00000000000000000000	0.00000000000000000000	0.00000000000000000000	0.00000000000000000000	3232.00000000000000000000	700.00000000000000000000	4.00000000000000000000	4.00000000000000000000	4.00000000000000000000	4.00000000000000000000	4.00000000000000000000	4.00000000000000000000	4.00000000000000000000	4.00000000000000000000	4.00000000000000000000	4.00000000000000000000	4.00000000000000000000	4.00000000000000000000	4.00000000000000000000	4.00000000000000000000	4.00000000000000000000	4.00000000000000000000
53.00000000000000000000	0.00000000000000000000	4110.25634765625000000000	4091.79467773437500000000	4165.12792968750000000000	4173.33300781250000000000	4088.20507812500000000000	4092.82031250000000000000	4096.92285156250000000000	4117.43603515625000000000	4093.33325195312500000000	4128.20507812500000000000	4107.17919921875000000000	4140.00000000000000000000	4091.79467773437500000000	4095.89721679687500000000	0.00000000000000000000	10248.00000000000000000000	10229.00000000000000000000	0.00000000000000000000	0.00000000000000000000	0.00000000000000000000	3232.00000000000000000000	708.00000000000000000000	4.00000000000000000000	4.00000000000000000000	4.00000000000000000000	4.00000000000000000000	4.00000000000000000000	4.00000000000000000000	4.00000000000000000000	4.00000000000000000000	4.00000000000000000000	4.00000000000000000000	4.00000000000000000000	4.00000000000000000000	4.00000000000000000000	4.00000000000000000000	4.00000000000000000000	4.00000000000000000000
54.00000000000000000000	0.00000000000000000000	4112.82031250000000000000	4102.05126953125000000000	4166.15380859375000000000	4173.33300781250000000000	4095.89721679687500000000	4105.12792968750000000000	4101.02539062500000000000	4109.74365234375000000000	4089.23071289062500000000	4124.61523437500000000000	4106.66650390625000000000	4140.00000000000000000000	4086.66650390625000000000	4092.30761718750000000000	0.00000000000000000000	10248.00000000000000000000	10229.00000000000000000000	0.00000000000000000000	0.00000000000000000000	0.00000000000000000000	3232.00000000000000000000	715.00000000000000000000	4.00000000000000000000	4.00000000000000000000	4.00000000000000000000	4.00000000000000000000	4.00000000000000000000	4.00000000000000000000	4.00000000000000000000	4.00000000000000000000	4.00000000000000000000	4.00000000000000000000	4.00000000000000000000	4.00000000000000000000	4.00000000000000000000	4.00000000000000000000	4.00000000000000000000	4.00000000000000000000
55.00000000000000000000	0.00000000000000000000	4132.82031250000000000000	4150.25634765625000000000	4158.46142578125000000000	4194.35888671875000000000	4141.53857421875000000000	4140.51269531250000000000	4126.15380859375000000000	4120.51269531250000000000	4110.25634765625000000000	4149.74365234375000000000	4122.56396484375000000000	4150.25634765625000000000	4118.97412109375000000000	4110.25634765625000000000	0.00000000000000000000	10247.00000000000000000000	10228.00000000000000000000	0.00000000000000000000	0.00000000000000000000	0.00000000000000000000	3232.00000000000000000000	723.00000000000000000000	4.00000000000000000000	4.00000000000000000000	4.00000000000000000000	4.00000000000000000000	4.00000000000000000000	4.00000000000000000000	4.00000000000000000000	4.00000000000000000000	4.00000000000000000000	4.00000000000000000000	4.00000000000000000000	4.00000000000000000000	4.00000000000000000000	4.00000000000000000000	4.00000000000000000000	4.00000000000000000000
56.00000000000000000000	0.00000000000000000000	4128.20507812500000000000	4129.23046875000000000000	4169.23046875000000000000	4184.61523437500000000000	4112.82031250000000000000	4110.25634765625000000000	4105.12792968750000000000	4082.05126953125000000000	4068.20507812500000000000	4117.43603515625000000000	4089.23071289062500000000	4118.97412109375000000000	4104.61523437500000000000	4096.41015625000000000000	0.00000000000000000000	10247.00000000000000000000	10228.00000000000000000000	0.00000000000000000000	0.00000000000000000000	0.00000000000000000000	3232.00000000000000000000	730.00000000000000000000	4.00000000000000000000	4.00000000000000000000	4.00000000000000000000	4.00000000000000000000	4.00000000000000000000	4.00000000000000000000	4.00000000000000000000	4.00000000000000000000	4.00000000000000000000	4.00000000000000000000	4.00000000000000000000	4.00000000000000000000	4.00000000000000000000	4.00000000000000000000	4.00000000000000000000	4.00000000000000000000
57.00000000000000000000	0.00000000000000000000	4142.56396484375000000000	4148.71777343750000000000	4158.46142578125000000000	4208.71777343750000000000	4127.17919921875000000000	4127.17919921875000000000	4118.97412109375000000000	4115.89746093750000000000	4093.33325195312500000000	4138.46142578125000000000	4139.48730468750000000000	4158.46142578125000000000	4149.74365234375000000000	4139.48730468750000000000	0.00000000000000000000	10246.00000000000000000000	10228.00000000000000000000	0.00000000000000000000	0.00000000000000000000	0.00000000000000000000	3232.00000000000000000000	737.00000000000000000000	4.00000000000000000000	4.00000000000000000000	4.00000000000000000000	4.00000000000000000000	4.00000000000000000000	4.00000000000000000000	4.00000000000000000000	4.00000000000000000000	4.00000000000000000000	4.00000000000000000000	4.00000000000000000000	4.00000000000000000000	4.00000000000000000000	4.00000000000000000000	4.00000000000000000000	4.00000000000000000000
58.00000000000000000000	0.00000000000000000000	4127.17919921875000000000	4114.35888671875000000000	4161.02539062500000000000	4190.25634765625000000000	4090.76904296875000000000	4093.33325195312500000000	4091.79467773437500000000	4118.46142578125000000000	4090.76904296875000000000	4127.69238281250000000000	4137.43603515625000000000	4160.00000000000000000000	4129.74365234375000000000	4131.28173828125000000000	0.00000000000000000000	10246.00000000000000000000	10228.00000000000000000000	0.00000000000000000000	0.00000000000000000000	0.00000000000000000000	3232.00000000000000000000	745.00000000000000000000	4.00000000000000000000	4.00000000000000000000	4.00000000000000000000	4.00000000000000000000	4.00000000000000000000	4.00000000000000000000	4.00000000000000000000	4.00000000000000000000	4.00000000000000000000	4.00000000000000000000	4.00000000000000000000	4.00000000000000000000	4.00000000000000000000	4.00000000000000000000	4.00000000000000000000	4.00000000000000000000
59.00000000000000000000	0.00000000000000000000	4119.48730468750000000000	4106.15380859375000000000	4164.61523437500000000000	4177.43603515625000000000	4088.20507812500000000000	4095.89721679687500000000	4100.00000000000000000000	4118.46142578125000000000	4097.94873046875000000000	4135.89746093750000000000	4126.15380859375000000000	4147.69238281250000000000	4112.82031250000000000000	4114.35888671875000000000	0.00000000000000000000	10246.00000000000000000000	10229.00000000000000000000	0.00000000000000000000	0.00000000000000000000	0.00000000000000000000	3232.00000000000000000000	752.00000000000000000000	4.00000000000000000000	4.00000000000000000000	4.00000000000000000000	4.00000000000000000000	4.00000000000000000000	4.00000000000000000000	4.00000000000000000000	4.00000000000000000000	4.00000000000000000000	4.00000000000000000000	4.00000000000000000000	4.00000000000000000000	4.00000000000000000000	4.00000000000000000000	4.00000000000000000000	4.00000000000000000000
60.00000000000000000000	0.00000000000000000000	4124.61523437500000000000	4127.69238281250000000000	4155.89746093750000000000	4179.48730468750000000000	4126.15380859375000000000	4137.43603515625000000000	4135.89746093750000000000	4130.25634765625000000000	4122.05126953125000000000	4171.79492187500000000000	4132.30761718750000000000	4149.74365234375000000000	4116.92285156250000000000	4106.66650390625000000000	0.00000000000000000000	10246.00000000000000000000	10229.00000000000000000000	0.00000000000000000000	0.00000000000000000000	0.00000000000000000000	3232.00000000000000000000	760.00000000000000000000	4.00000000000000000000	4.00000000000000000000	4.00000000000000000000	4.00000000000000000000	4.00000000000000000000	4.00000000000000000000	4.00000000000000000000	4.00000000000000000000	4.00000000000000000000	4.00000000000000000000	4.00000000000000000000	4.00000000000000000000	4.00000000000000000000	4.00000000000000000000	4.00000000000000000000	4.00000000000000000000
61.00000000000000000000	0.00000000000000000000	4101.53857421875000000000	4089.23071289062500000000	4165.64111328125000000000	4147.69238281250000000000	4091.28198242187500000000	4105.12792968750000000000	4109.74365234375000000000	4090.76904296875000000000	4078.46142578125000000000	4129.74365234375000000000	4082.56396484375000000000	4111.79492187500000000000	4065.64086914062500000000	4062.56396484375000000000	0.00000000000000000000	10246.00000000000000000000	10229.00000000000000000000	0.00000000000000000000	0.00000000000000000000	0.00000000000000000000	3232.00000000000000000000	767.00000000000000000000	4.00000000000000000000	4.00000000000000000000	4.00000000000000000000	4.00000000000000000000	4.00000000000000000000	4.00000000000000000000	4.00000000000000000000	4.00000000000000000000	4.00000000000000000000	4.00000000000000000000	4.00000000000000000000	4.00000000000000000000	4.00000000000000000000	4.00000000000000000000	4.00000000000000000000	4.00000000000000000000
62.00000000000000000000	0.00000000000000000000	4122.05126953125000000000	4124.10253906250000000000	4154.35888671875000000000	4182.05126953125000000000	4119.48730468750000000000	4123.07666015625000000000	4118.46142578125000000000	4115.89746093750000000000	4090.76904296875000000000	4133.33300781250000000000	4116.41015625000000000000	4136.92285156250000000000	4111.79492187500000000000	4102.05126953125000000000	0.00000000000000000000	10246.00000000000000000000	10229.00000000000000000000	0.00000000000000000000	0.00000000000000000000	0.00000000000000000000	3232.00000000000000000000	774.00000000000000000000	4.00000000000000000000	4.00000000000000000000	4.00000000000000000000	4.00000000000000000000	4.00000000000000000000	4.00000000000000000000	4.00000000000000000000	4.00000000000000000000	4.00000000000000000000	4.00000000000000000000	4.00000000000000000000	4.00000000000000000000	4.00000000000000000000	4.00000000000000000000	4.00000000000000000000	4.00000000000000000000
63.00000000000000000000	0.00000000000000000000	4123.58984375000000000000	4113.84619140625000000000	4153.33300781250000000000	4187.17919921875000000000	4109.74365234375000000000	4105.12792968750000000000	4094.87158203125000000000	4096.92285156250000000000	4063.58959960937500000000	4108.71777343750000000000	4110.76904296875000000000	4132.30761718750000000000	4114.87158203125000000000	4104.61523437500000000000	0.00000000000000000000	10246.00000000000000000000	10228.00000000000000000000	0.00000000000000000000	0.00000000000000000000	0.00000000000000000000	3232.00000000000000000000	782.00000000000000000000	4.00000000000000000000	4.00000000000000000000	4.00000000000000000000	4.00000000000000000000	4.00000000000000000000	4.00000000000000000000	4.00000000000000000000	4.00000000000000000000	4.00000000000000000000	4.00000000000000000000	4.00000000000000000000	4.00000000000000000000	4.00000000000000000000	4.00000000000000000000	4.00000000000000000000	4.00000000000000000000
64.00000000000000000000	0.00000000000000000000	4108.71777343750000000000	4096.41015625000000000000	4160.51269531250000000000	4167.69238281250000000000	4095.38452148437500000000	4095.89721679687500000000	4093.84594726562500000000	4087.69213867187500000000	4053.33325195312500000000	4096.92285156250000000000	4096.41015625000000000000	4129.23046875000000000000	4089.74340820312500000000	4088.20507812500000000000	887.00000000000000000000	10246.00000000000000000000	10228.00000000000000000000	0.00000000000000000000	0.00000000000000000000	0.00000000000000000000	3232.00000000000000000000	789.00000000000000000000	4.00000000000000000000	4.00000000000000000000	4.00000000000000000000	4.00000000000000000000	4.00000000000000000000	4.00000000000000000000	4.00000000000000000000	4.00000000000000000000	4.00000000000000000000	4.00000000000000000000	4.00000000000000000000	4.00000000000000000000	4.00000000000000000000	4.00000000000000000000	4.00000000000000000000	4.00000000000000000000
65.00000000000000000000	0.00000000000000000000	4116.92285156250000000000	4116.41015625000000000000	4158.46142578125000000000	4172.82031250000000000000	4111.28173828125000000000	4118.46142578125000000000	4118.46142578125000000000	4135.38427734375000000000	4102.56396484375000000000	4138.46142578125000000000	4128.71777343750000000000	4164.10253906250000000000	4106.15380859375000000000	4113.33300781250000000000	2632.00000000000000000000	10244.00000000000000000000	10228.00000000000000000000	0.00000000000000000000	0.00000000000000000000	0.00000000000000000000	3232.00000000000000000000	797.00000000000000000000	4.00000000000000000000	4.00000000000000000000	4.00000000000000000000	4.00000000000000000000	4.00000000000000000000	4.00000000000000000000	4.00000000000000000000	4.00000000000000000000	4.00000000000000000000	4.00000000000000000000	4.00000000000000000000	4.00000000000000000000	4.00000000000000000000	4.00000000000000000000	4.00000000000000000000	4.00000000000000000000
66.00000000000000000000	0.00000000000000000000	4104.61523437500000000000	4078.46142578125000000000	4173.33300781250000000000	4148.71777343750000000000	4070.25634765625000000000	4078.97436523437500000000	4085.12817382812500000000	4103.58984375000000000000	4068.20507812500000000000	4108.71777343750000000000	4087.17944335937500000000	4133.84619140625000000000	4061.53833007812500000000	4084.61523437500000000000	2505.00000000000000000000	10244.00000000000000000000	10228.00000000000000000000	0.00000000000000000000	0.00000000000000000000	0.00000000000000000000	3232.00000000000000000000	804.00000000000000000000	4.00000000000000000000	4.00000000000000000000	4.00000000000000000000	4.00000000000000000000	4.00000000000000000000	4.00000000000000000000	4.00000000000000000000	4.00000000000000000000	4.00000000000000000000	4.00000000000000000000	4.00000000000000000000	4.00000000000000000000	4.00000000000000000000	4.00000000000000000000	4.00000000000000000000	4.00000000000000000000
67.00000000000000000000	0.00000000000000000000	4120.51269531250000000000	4118.46142578125000000000	4162.05126953125000000000	4171.28173828125000000000	4111.28173828125000000000	4113.33300781250000000000	4106.66650390625000000000	4100.00000000000000000000	4072.30761718750000000000	4118.97412109375000000000	4088.71777343750000000000	4135.89746093750000000000	4080.00000000000000000000	4091.28198242187500000000	3578.00000000000000000000	10244.00000000000000000000	10227.00000000000000000000	0.00000000000000000000	0.00000000000000000000	0.00000000000000000000	3232.00000000000000000000	811.00000000000000000000	4.00000000000000000000	4.00000000000000000000	4.00000000000000000000	4.00000000000000000000	4.00000000000000000000	4.00000000000000000000	4.00000000000000000000	4.00000000000000000000	4.00000000000000000000	4.00000000000000000000	4.00000000000000000000	4.00000000000000000000	4.00000000000000000000	4.00000000000000000000	4.00000000000000000000	4.00000000000000000000
68.00000000000000000000	0.00000000000000000000	4121.53857421875000000000	4129.23046875000000000000	4156.92285156250000000000	4171.28173828125000000000	4115.89746093750000000000	4117.43603515625000000000	4102.56396484375000000000	4076.92309570312500000000	4054.87158203125000000000	4110.76904296875000000000	4070.25634765625000000000	4113.33300781250000000000	4073.84594726562500000000	4078.97436523437500000000	3615.00000000000000000000	10244.00000000000000000000	10227.00000000000000000000	0.00000000000000000000	0.00000000000000000000	0.00000000000000000000	3232.00000000000000000000	820.00000000000000000000	4.00000000000000000000	4.00000000000000000000	4.00000000000000000000	4.00000000000000000000	4.00000000000000000000	4.00000000000000000000	4.00000000000000000000	4.00000000000000000000	4.00000000000000000000	4.00000000000000000000	4.00000000000000000000	4.00000000000000000000	4.00000000000000000000	4.00000000000000000000	4.00000000000000000000	4.00000000000000000000
69.00000000000000000000	0.00000000000000000000	4115.38427734375000000000	4109.74365234375000000000	4164.10253906250000000000	4158.97412109375000000000	4092.82031250000000000000	4095.89721679687500000000	4094.35888671875000000000	4070.76904296875000000000	4041.02563476562500000000	4098.46142578125000000000	4074.87158203125000000000	4106.66650390625000000000	4072.30761718750000000000	4077.94873046875000000000	3373.00000000000000000000	10247.00000000000000000000	10227.00000000000000000000	0.00000000000000000000	0.00000000000000000000	0.00000000000000000000	3232.00000000000000000000	828.00000000000000000000	4.00000000000000000000	4.00000000000000000000	4.00000000000000000000	4.00000000000000000000	4.00000000000000000000	4.00000000000000000000	4.00000000000000000000	4.00000000000000000000	4.00000000000000000000	4.00000000000000000000	4.00000000000000000000	4.00000000000000000000	4.00000000000000000000	4.00000000000000000000	4.00000000000000000000	4.00000000000000000000
70.00000000000000000000	0.00000000000000000000	4135.89746093750000000000	4130.25634765625000000000	4154.35888671875000000000	4182.56396484375000000000	4114.35888671875000000000	4113.84619140625000000000	4114.35888671875000000000	4129.74365234375000000000	4092.30761718750000000000	4138.97412109375000000000	4152.82031250000000000000	4170.25634765625000000000	4141.02539062500000000000	4132.82031250000000000000	2904.00000000000000000000	10247.00000000000000000000	10227.00000000000000000000	0.00000000000000000000	0.00000000000000000000	0.00000000000000000000	3232.00000000000000000000	836.00000000000000000000	4.00000000000000000000	4.00000000000000000000	4.00000000000000000000	4.00000000000000000000	4.00000000000000000000	4.00000000000000000000	4.00000000000000000000	4.00000000000000000000	4.00000000000000000000	4.00000000000000000000	4.00000000000000000000	4.00000000000000000000	4.00000000000000000000	4.00000000000000000000	4.00000000000000000000	4.00000000000000000000
71.00000000000000000000	0.00000000000000000000	4122.05126953125000000000	4091.28198242187500000000	4164.61523437500000000000	4157.94873046875000000000	4072.30761718750000000000	4082.56396484375000000000	4081.02563476562500000000	4109.23046875000000000000	4069.74340820312500000000	4114.35888671875000000000	4131.28173828125000000000	4156.41015625000000000000	4118.97412109375000000000	4113.33300781250000000000	3094.00000000000000000000	10247.00000000000000000000	10227.00000000000000000000	0.00000000000000000000	0.00000000000000000000	0.00000000000000000000	3232.00000000000000000000	845.00000000000000000000	4.00000000000000000000	4.00000000000000000000	4.00000000000000000000	4.00000000000000000000	4.00000000000000000000	4.00000000000000000000	4.00000000000000000000	4.00000000000000000000	4.00000000000000000000	4.00000000000000000000	4.00000000000000000000	4.00000000000000000000	4.00000000000000000000	4.00000000000000000000	4.00000000000000000000	4.00000000000000000000
72.00000000000000000000	0.00000000000000000000	4121.53857421875000000000	4109.74365234375000000000	4158.97412109375000000000	4156.92285156250000000000	4105.64111328125000000000	4121.53857421875000000000	4117.43603515625000000000	4123.07666015625000000000	4091.28198242187500000000	4137.94873046875000000000	4126.66650390625000000000	4151.28173828125000000000	4113.84619140625000000000	4108.20507812500000000000	3184.00000000000000000000	10247.00000000000000000000	10227.00000000000000000000	0.00000000000000000000	0.00000000000000000000	0.00000000000000000000	3232.00000000000000000000	853.00000000000000000000	4.00000000000000000000	4.00000000000000000000	4.00000000000000000000	4.00000000000000000000	4.00000000000000000000	4.00000000000000000000	4.00000000000000000000	4.00000000000000000000	4.00000000000000000000	4.00000000000000000000	4.00000000000000000000	4.00000000000000000000	4.00000000000000000000	4.00000000000000000000	4.00000000000000000000	4.00000000000000000000
73.00000000000000000000	0.00000000000000000000	4110.76904296875000000000	4104.61523437500000000000	4156.92285156250000000000	4146.15380859375000000000	4121.02539062500000000000	4133.33300781250000000000	4135.38427734375000000000	4131.28173828125000000000	4104.10253906250000000000	4154.87158203125000000000	4110.76904296875000000000	4141.02539062500000000000	4090.25634765625000000000	4086.15380859375000000000	2902.00000000000000000000	10247.00000000000000000000	10228.00000000000000000000	0.00000000000000000000	0.00000000000000000000	0.00000000000000000000	3232.00000000000000000000	862.00000000000000000000	4.00000000000000000000	4.00000000000000000000	4.00000000000000000000	4.00000000000000000000	4.00000000000000000000	4.00000000000000000000	4.00000000000000000000	4.00000000000000000000	4.00000000000000000000	4.00000000000000000000	4.00000000000000000000	4.00000000000000000000	4.00000000000000000000	4.00000000000000000000	4.00000000000000000000	4.00000000000000000000
74.00000000000000000000	0.00000000000000000000	4104.61523437500000000000	4093.84594726562500000000	4167.17919921875000000000	4142.56396484375000000000	4102.05126953125000000000	4108.71777343750000000000	4113.84619140625000000000	4109.74365234375000000000	4076.92309570312500000000	4130.25634765625000000000	4089.23071289062500000000	4123.58984375000000000000	4072.30761718750000000000	4067.17944335937500000000	3620.00000000000000000000	10247.00000000000000000000	10228.00000000000000000000	0.00000000000000000000	0.00000000000000000000	0.00000000000000000000	3232.00000000000000000000	870.00000000000000000000	4.00000000000000000000	4.00000000000000000000	4.00000000000000000000	4.00000000000000000000	4.00000000000000000000	4.00000000000000000000	4.00000000000000000000	4.00000000000000000000	4.00000000000000000000	4.00000000000000000000	4.00000000000000000000	4.00000000000000000000	4.00000000000000000000	4.00000000000000000000	4.00000000000000000000	4.00000000000000000000
75.00000000000000000000	0.00000000000000000000	4134.87158203125000000000	4150.76904296875000000000	4153.33300781250000000000	4184.61523437500000000000	4139.48730468750000000000	4132.82031250000000000000	4124.61523437500000000000	4119.48730468750000000000	4086.66650390625000000000	4140.51269531250000000000	4129.23046875000000000000	4150.25634765625000000000	4130.76904296875000000000	4113.33300781250000000000	3170.00000000000000000000	10247.00000000000000000000	10226.00000000000000000000	0.00000000000000000000	0.00000000000000000000	0.00000000000000000000	3232.00000000000000000000	878.00000000000000000000	4.00000000000000000000	4.00000000000000000000	4.00000000000000000000	4.00000000000000000000	4.00000000000000000000	4.00000000000000000000	4.00000000000000000000	4.00000000000000000000	4.00000000000000000000	4.00000000000000000000	4.00000000000000000000	4.00000000000000000000	4.00000000000000000000	4.00000000000000000000	4.00000000000000000000	4.00000000000000000000
76.00000000000000000000	0.00000000000000000000	4115.89746093750000000000	4109.74365234375000000000	4155.38427734375000000000	4157.94873046875000000000	4095.89721679687500000000	4089.23071289062500000000	4084.10253906250000000000	4065.64086914062500000000	4030.76904296875000000000	4089.74340820312500000000	4092.30761718750000000000	4118.97412109375000000000	4094.35888671875000000000	4089.23071289062500000000	3437.00000000000000000000	10247.00000000000000000000	10226.00000000000000000000	0.00000000000000000000	0.00000000000000000000	0.00000000000000000000	3232.00000000000000000000	887.00000000000000000000	4.00000000000000000000	4.00000000000000000000	4.00000000000000000000	4.00000000000000000000	4.00000000000000000000	4.00000000000000000000	4.00000000000000000000	4.00000000000000000000	4.00000000000000000000	4.00000000000000000000	4.00000000000000000000	4.00000000000000000000	4.00000000000000000000	4.00000000000000000000	4.00000000000000000000	4.00000000000000000000
77.00000000000000000000	0.00000000000000000000	4106.15380859375000000000	4097.94873046875000000000	4153.33300781250000000000	4150.25634765625000000000	4089.74340820312500000000	4088.20507812500000000000	4088.71777343750000000000	4081.02563476562500000000	4041.53833007812500000000	4096.41015625000000000000	4095.89721679687500000000	4130.25634765625000000000	4081.53833007812500000000	4087.17944335937500000000	3077.00000000000000000000	10249.00000000000000000000	10226.00000000000000000000	0.00000000000000000000	0.00000000000000000000	0.00000000000000000000	3232.00000000000000000000	895.00000000000000000000	4.00000000000000000000	4.00000000000000000000	4.00000000000000000000	4.00000000000000000000	4.00000000000000000000	4.00000000000000000000	4.00000000000000000000	4.00000000000000000000	4.00000000000000000000	4.00000000000000000000	4.00000000000000000000	4.00000000000000000000	4.00000000000000000000	4.00000000000000000000	4.00000000000000000000	4.00000000000000000000
78.00000000000000000000	0.00000000000000000000	4108.71777343750000000000	4095.89721679687500000000	4157.43603515625000000000	4150.76904296875000000000	4089.23071289062500000000	4093.33325195312500000000	4097.43603515625000000000	4112.82031250000000000000	4075.38452148437500000000	4124.10253906250000000000	4102.56396484375000000000	4146.66650390625000000000	4078.97436523437500000000	4091.28198242187500000000	3620.00000000000000000000	10249.00000000000000000000	10226.00000000000000000000	0.00000000000000000000	0.00000000000000000000	0.00000000000000000000	3232.00000000000000000000	904.00000000000000000000	4.00000000000000000000	4.00000000000000000000	4.00000000000000000000	4.00000000000000000000	4.00000000000000000000	4.00000000000000000000	4.00000000000000000000	4.00000000000000000000	4.00000000000000000000	4.00000000000000000000	4.00000000000000000000	4.00000000000000000000	4.00000000000000000000	4.00000000000000000000	4.00000000000000000000	4.00000000000000000000
79.00000000000000000000	0.00000000000000000000	4106.15380859375000000000	4085.64086914062500000000	4171.28173828125000000000	4139.48730468750000000000	4080.00000000000000000000	4091.28198242187500000000	4096.92285156250000000000	4091.28198242187500000000	4061.02563476562500000000	4110.25634765625000000000	4080.00000000000000000000	4128.71777343750000000000	4062.05126953125000000000	4078.97436523437500000000	3170.00000000000000000000	10248.00000000000000000000	10224.00000000000000000000	0.00000000000000000000	0.00000000000000000000	0.00000000000000000000	3232.00000000000000000000	912.00000000000000000000	4.00000000000000000000	4.00000000000000000000	4.00000000000000000000	4.00000000000000000000	4.00000000000000000000	4.00000000000000000000	4.00000000000000000000	4.00000000000000000000	4.00000000000000000000	4.00000000000000000000	4.00000000000000000000	4.00000000000000000000	4.00000000000000000000	4.00000000000000000000	4.00000000000000000000	4.00000000000000000000
80.00000000000000000000	0.00000000000000000000	4129.74365234375000000000	4146.15380859375000000000	4158.97412109375000000000	4169.74365234375000000000	4140.51269531250000000000	4144.61523437500000000000	4137.94873046875000000000	4106.66650390625000000000	4084.61523437500000000000	4138.46142578125000000000	4113.33300781250000000000	4148.71777343750000000000	4105.64111328125000000000	4107.17919921875000000000	3437.00000000000000000000	10248.00000000000000000000	10224.00000000000000000000	0.00000000000000000000	0.00000000000000000000	0.00000000000000000000	3232.00000000000000000000	920.00000000000000000000	4.00000000000000000000	4.00000000000000000000	4.00000000000000000000	4.00000000000000000000	4.00000000000000000000	4.00000000000000000000	4.00000000000000000000	4.00000000000000000000	4.00000000000000000000	4.00000000000000000000	4.00000000000000000000	4.00000000000000000000	4.00000000000000000000	4.00000000000000000000	4.00000000000000000000	4.00000000000000000000
81.00000000000000000000	0.00000000000000000000	4120.51269531250000000000	4120.51269531250000000000	4160.51269531250000000000	4148.71777343750000000000	4114.35888671875000000000	4117.94873046875000000000	4113.84619140625000000000	4072.82031250000000000000	4051.28198242187500000000	4112.82031250000000000000	4080.51269531250000000000	4119.48730468750000000000	4075.38452148437500000000	4074.35888671875000000000	3077.00000000000000000000	10245.00000000000000000000	10223.00000000000000000000	0.00000000000000000000	0.00000000000000000000	0.00000000000000000000	3232.00000000000000000000	929.00000000000000000000	4.00000000000000000000	4.00000000000000000000	4.00000000000000000000	4.00000000000000000000	4.00000000000000000000	4.00000000000000000000	4.00000000000000000000	4.00000000000000000000	4.00000000000000000000	4.00000000000000000000	4.00000000000000000000	4.00000000000000000000	4.00000000000000000000	4.00000000000000000000	4.00000000000000000000	4.00000000000000000000
82.00000000000000000000	0.00000000000000000000	4127.69238281250000000000	4110.76904296875000000000	4157.94873046875000000000	4151.28173828125000000000	4108.20507812500000000000	4117.43603515625000000000	4115.38427734375000000000	4093.33325195312500000000	4068.71777343750000000000	4125.12792968750000000000	4110.76904296875000000000	4142.56396484375000000000	4105.12792968750000000000	4095.38452148437500000000	3620.00000000000000000000	10245.00000000000000000000	10223.00000000000000000000	0.00000000000000000000	0.00000000000000000000	0.00000000000000000000	3232.00000000000000000000	937.00000000000000000000	4.00000000000000000000	4.00000000000000000000	4.00000000000000000000	4.00000000000000000000	4.00000000000000000000	4.00000000000000000000	4.00000000000000000000	4.00000000000000000000	4.00000000000000000000	4.00000000000000000000	4.00000000000000000000	4.00000000000000000000	4.00000000000000000000	4.00000000000000000000	4.00000000000000000000	4.00000000000000000000
83.00000000000000000000	0.00000000000000000000	4134.35888671875000000000	4107.69238281250000000000	4153.84619140625000000000	4164.61523437500000000000	4108.20507812500000000000	4115.38427734375000000000	4110.76904296875000000000	4122.56396484375000000000	4090.25634765625000000000	4138.97412109375000000000	4156.92285156250000000000	4177.94873046875000000000	4150.25634765625000000000	4132.82031250000000000000	3170.00000000000000000000	10248.00000000000000000000	10222.00000000000000000000	0.00000000000000000000	0.00000000000000000000	0.00000000000000000000	3232.00000000000000000000	946.00000000000000000000	4.00000000000000000000	4.00000000000000000000	4.00000000000000000000	4.00000000000000000000	4.00000000000000000000	4.00000000000000000000	4.00000000000000000000	4.00000000000000000000	4.00000000000000000000	4.00000000000000000000	4.00000000000000000000	4.00000000000000000000	4.00000000000000000000	4.00000000000000000000	4.00000000000000000000	4.00000000000000000000
84.00000000000000000000	0.00000000000000000000	4111.79492187500000000000	4069.23071289062500000000	4163.07666015625000000000	4137.43603515625000000000	4072.82031250000000000000	4080.51269531250000000000	4087.17944335937500000000	4094.87158203125000000000	4056.41015625000000000000	4107.69238281250000000000	4116.41015625000000000000	4144.61523437500000000000	4107.17919921875000000000	4095.38452148437500000000	3437.00000000000000000000	10248.00000000000000000000	10222.00000000000000000000	0.00000000000000000000	0.00000000000000000000	0.00000000000000000000	3232.00000000000000000000	954.00000000000000000000	4.00000000000000000000	4.00000000000000000000	4.00000000000000000000	4.00000000000000000000	4.00000000000000000000	4.00000000000000000000	4.00000000000000000000	4.00000000000000000000	4.00000000000000000000	4.00000000000000000000	4.00000000000000000000	4.00000000000000000000	4.00000000000000000000	4.00000000000000000000	4.00000000000000000000	4.00000000000000000000
85.00000000000000000000	0.00000000000000000000	4117.94873046875000000000	4104.10253906250000000000	4153.84619140625000000000	4148.20507812500000000000	4114.35888671875000000000	4126.15380859375000000000	4130.76904296875000000000	4124.61523437500000000000	4095.89721679687500000000	4152.82031250000000000000	4120.51269531250000000000	4153.33300781250000000000	4105.12792968750000000000	4091.79467773437500000000	3077.00000000000000000000	10246.00000000000000000000	10224.00000000000000000000	0.00000000000000000000	0.00000000000000000000	0.00000000000000000000	3232.00000000000000000000	962.00000000000000000000	4.00000000000000000000	4.00000000000000000000	4.00000000000000000000	4.00000000000000000000	4.00000000000000000000	4.00000000000000000000	4.00000000000000000000	4.00000000000000000000	4.00000000000000000000	4.00000000000000000000	4.00000000000000000000	4.00000000000000000000	4.00000000000000000000	4.00000000000000000000	4.00000000000000000000	4.00000000000000000000
86.00000000000000000000	0.00000000000000000000	4108.20507812500000000000	4096.41015625000000000000	4165.12792968750000000000	4134.87158203125000000000	4103.58984375000000000000	4114.35888671875000000000	4118.46142578125000000000	4104.61523437500000000000	4080.51269531250000000000	4145.64111328125000000000	4088.20507812500000000000	4132.82031250000000000000	4064.61523437500000000000	4063.58959960937500000000	3620.00000000000000000000	10246.00000000000000000000	10224.00000000000000000000	0.00000000000000000000	0.00000000000000000000	0.00000000000000000000	3232.00000000000000000000	971.00000000000000000000	4.00000000000000000000	4.00000000000000000000	4.00000000000000000000	4.00000000000000000000	4.00000000000000000000	4.00000000000000000000	4.00000000000000000000	4.00000000000000000000	4.00000000000000000000	4.00000000000000000000	4.00000000000000000000	4.00000000000000000000	4.00000000000000000000	4.00000000000000000000	4.00000000000000000000	4.00000000000000000000
87.00000000000000000000	0.00000000000000000000	4121.02539062500000000000	4124.61523437500000000000	4167.69238281250000000000	4149.74365234375000000000	4119.48730468750000000000	4118.97412109375000000000	4119.48730468750000000000	4097.43603515625000000000	4068.20507812500000000000	4135.38427734375000000000	4097.43603515625000000000	4135.89746093750000000000	4081.53833007812500000000	4080.00000000000000000000	3170.00000000000000000000	10247.00000000000000000000	10227.00000000000000000000	0.00000000000000000000	0.00000000000000000000	0.00000000000000000000	3232.00000000000000000000	979.00000000000000000000	4.00000000000000000000	4.00000000000000000000	4.00000000000000000000	4.00000000000000000000	4.00000000000000000000	4.00000000000000000000	4.00000000000000000000	4.00000000000000000000	4.00000000000000000000	4.00000000000000000000	4.00000000000000000000	4.00000000000000000000	4.00000000000000000000	4.00000000000000000000	4.00000000000000000000	4.00000000000000000000
88.00000000000000000000	0.00000000000000000000	4142.56396484375000000000	4154.87158203125000000000	4154.35888671875000000000	4176.41015625000000000000	4140.00000000000000000000	4130.25634765625000000000	4123.07666015625000000000	4100.00000000000000000000	4066.15380859375000000000	4136.92285156250000000000	4121.53857421875000000000	4152.30761718750000000000	4122.56396484375000000000	4112.30761718750000000000	3437.00000000000000000000	10247.00000000000000000000	10227.00000000000000000000	0.00000000000000000000	0.00000000000000000000	0.00000000000000000000	3232.00000000000000000000	987.00000000000000000000	4.00000000000000000000	4.00000000000000000000	4.00000000000000000000	4.00000000000000000000	4.00000000000000000000	4.00000000000000000000	4.00000000000000000000	4.00000000000000000000	4.00000000000000000000	4.00000000000000000000	4.00000000000000000000	4.00000000000000000000	4.00000000000000000000	4.00000000000000000000	4.00000000000000000000	4.00000000000000000000
89.00000000000000000000	0.00000000000000000000	4129.23046875000000000000	4118.46142578125000000000	4164.10253906250000000000	4153.84619140625000000000	4099.48730468750000000000	4092.82031250000000000000	4088.20507812500000000000	4064.10253906250000000000	4021.53833007812500000000	4094.35888671875000000000	4085.12817382812500000000	4125.12792968750000000000	4086.66650390625000000000	4085.64086914062500000000	3077.00000000000000000000	10247.00000000000000000000	10232.00000000000000000000	0.00000000000000000000	0.00000000000000000000	0.00000000000000000000	3232.00000000000000000000	996.00000000000000000000	4.00000000000000000000	4.00000000000000000000	4.00000000000000000000	4.00000000000000000000	4.00000000000000000000	4.00000000000000000000	4.00000000000000000000	4.00000000000000000000	4.00000000000000000000	4.00000000000000000000	4.00000000000000000000	4.00000000000000000000	4.00000000000000000000	4.00000000000000000000	4.00000000000000000000	4.00000000000000000000
90.00000000000000000000	0.00000000000000000000	4137.94873046875000000000	4138.46142578125000000000	4158.46142578125000000000	4164.61523437500000000000	4122.56396484375000000000	4113.84619140625000000000	4108.71777343750000000000	4108.71777343750000000000	4066.66650390625000000000	4125.64111328125000000000	4115.38427734375000000000	4156.41015625000000000000	4106.66650390625000000000	4101.53857421875000000000	3620.00000000000000000000	10247.00000000000000000000	10232.00000000000000000000	0.00000000000000000000	0.00000000000000000000	0.00000000000000000000	3233.00000000000000000000	4.00000000000000000000	4.00000000000000000000	4.00000000000000000000	4.00000000000000000000	4.00000000000000000000	4.00000000000000000000	4.00000000000000000000	4.00000000000000000000	4.00000000000000000000	4.00000000000000000000	4.00000000000000000000	4.00000000000000000000	4.00000000000000000000	4.00000000000000000000	4.00000000000000000000	4.00000000000000000000	4.00000000000000000000
91.00000000000000000000	0.00000000000000000000	4121.02539062500000000000	4097.43603515625000000000	4163.58984375000000000000	4143.58984375000000000000	4089.23071289062500000000	4084.61523437500000000000	4091.28198242187500000000	4108.71777343750000000000	4070.25634765625000000000	4122.56396484375000000000	4106.66650390625000000000	4153.33300781250000000000	4085.12817382812500000000	4088.71777343750000000000	3170.00000000000000000000	10246.00000000000000000000	10230.00000000000000000000	0.00000000000000000000	0.00000000000000000000	0.00000000000000000000	3233.00000000000000000000	13.00000000000000000000	4.00000000000000000000	4.00000000000000000000	4.00000000000000000000	4.00000000000000000000	4.00000000000000000000	4.00000000000000000000	4.00000000000000000000	4.00000000000000000000	4.00000000000000000000	4.00000000000000000000	4.00000000000000000000	4.00000000000000000000	4.00000000000000000000	4.00000000000000000000	4.00000000000000000000	4.00000000000000000000
92.00000000000000000000	0.00000000000000000000	4116.41015625000000000000	4090.25634765625000000000	4167.69238281250000000000	4134.87158203125000000000	4093.33325195312500000000	4096.41015625000000000000	4105.12792968750000000000	4107.69238281250000000000	4067.69213867187500000000	4125.64111328125000000000	4111.79492187500000000000	4154.87158203125000000000	4086.66650390625000000000	4093.84594726562500000000	3437.00000000000000000000	10246.00000000000000000000	10230.00000000000000000000	0.00000000000000000000	0.00000000000000000000	0.00000000000000000000	3233.00000000000000000000	21.00000000000000000000	4.00000000000000000000	4.00000000000000000000	4.00000000000000000000	4.00000000000000000000	4.00000000000000000000	4.00000000000000000000	4.00000000000000000000	4.00000000000000000000	4.00000000000000000000	4.00000000000000000000	4.00000000000000000000	4.00000000000000000000	4.00000000000000000000	4.00000000000000000000	4.00000000000000000000	4.00000000000000000000
93.00000000000000000000	0.00000000000000000000	4130.25634765625000000000	4127.69238281250000000000	4156.41015625000000000000	4145.64111328125000000000	4141.02539062500000000000	4141.53857421875000000000	4140.00000000000000000000	4122.05126953125000000000	4086.66650390625000000000	4154.35888671875000000000	4118.97412109375000000000	4161.53857421875000000000	4108.20507812500000000000	4097.94873046875000000000	3077.00000000000000000000	10245.00000000000000000000	10232.00000000000000000000	0.00000000000000000000	0.00000000000000000000	0.00000000000000000000	3233.00000000000000000000	29.00000000000000000000	4.00000000000000000000	4.00000000000000000000	4.00000000000000000000	4.00000000000000000000	4.00000000000000000000	4.00000000000000000000	4.00000000000000000000	4.00000000000000000000	4.00000000000000000000	4.00000000000000000000	4.00000000000000000000	4.00000000000000000000	4.00000000000000000000	4.00000000000000000000	4.00000000000000000000	4.00000000000000000000
94.00000000000000000000	0.00000000000000000000	4105.12792968750000000000	4080.51269531250000000000	4161.02539062500000000000	4111.79492187500000000000	4100.51269531250000000000	4102.56396484375000000000	4107.17919921875000000000	4070.76904296875000000000	4037.43579101562500000000	4108.71777343750000000000	4052.82031250000000000000	4106.66650390625000000000	4056.92309570312500000000	4044.61523437500000000000	3620.00000000000000000000	10245.00000000000000000000	10232.00000000000000000000	0.00000000000000000000	0.00000000000000000000	0.00000000000000000000	3233.00000000000000000000	38.00000000000000000000	4.00000000000000000000	4.00000000000000000000	4.00000000000000000000	4.00000000000000000000	4.00000000000000000000	4.00000000000000000000	4.00000000000000000000	4.00000000000000000000	4.00000000000000000000	4.00000000000000000000	4.00000000000000000000	4.00000000000000000000	4.00000000000000000000	4.00000000000000000000	4.00000000000000000000	4.00000000000000000000
95.00000000000000000000	0.00000000000000000000	4112.82031250000000000000	4091.79467773437500000000	4148.71777343750000000000	4131.79492187500000000000	4113.84619140625000000000	4109.74365234375000000000	4107.69238281250000000000	4091.28198242187500000000	4053.33325195312500000000	4113.84619140625000000000	4091.28198242187500000000	4135.38427734375000000000	4099.48730468750000000000	4087.69213867187500000000	3170.00000000000000000000	10246.00000000000000000000	10233.00000000000000000000	0.00000000000000000000	0.00000000000000000000	0.00000000000000000000	3233.00000000000000000000	46.00000000000000000000	4.00000000000000000000	4.00000000000000000000	4.00000000000000000000	4.00000000000000000000	4.00000000000000000000	4.00000000000000000000	4.00000000000000000000	4.00000000000000000000	4.00000000000000000000	4.00000000000000000000	4.00000000000000000000	4.00000000000000000000	4.00000000000000000000	4.00000000000000000000	4.00000000000000000000	4.00000000000000000000
96.00000000000000000000	0.00000000000000000000	4118.97412109375000000000	4085.64086914062500000000	4151.79492187500000000000	4137.94873046875000000000	4096.92285156250000000000	4086.66650390625000000000	4082.05126953125000000000	4090.25634765625000000000	4045.12817382812500000000	4097.94873046875000000000	4102.05126953125000000000	4150.76904296875000000000	4113.33300781250000000000	4108.71777343750000000000	3437.00000000000000000000	10246.00000000000000000000	10233.00000000000000000000	0.00000000000000000000	0.00000000000000000000	0.00000000000000000000	3233.00000000000000000000	55.00000000000000000000	4.00000000000000000000	4.00000000000000000000	4.00000000000000000000	4.00000000000000000000	4.00000000000000000000	4.00000000000000000000	4.00000000000000000000	4.00000000000000000000	4.00000000000000000000	4.00000000000000000000	4.00000000000000000000	4.00000000000000000000	4.00000000000000000000	4.00000000000000000000	4.00000000000000000000	4.00000000000000000000
97.00000000000000000000	0.00000000000000000000	4124.61523437500000000000	4089.23071289062500000000	4162.05126953125000000000	4138.97412109375000000000	4098.46142578125000000000	4091.28198242187500000000	4099.48730468750000000000	4096.41015625000000000000	4050.25634765625000000000	4101.53857421875000000000	4084.10253906250000000000	4146.66650390625000000000	4098.97412109375000000000	4095.89721679687500000000	3077.00000000000000000000	10248.00000000000000000000	10231.00000000000000000000	0.00000000000000000000	0.00000000000000000000	0.00000000000000000000	3233.00000000000000000000	63.00000000000000000000	4.00000000000000000000	4.00000000000000000000	4.00000000000000000000	4.00000000000000000000	4.00000000000000000000	4.00000000000000000000	4.00000000000000000000	4.00000000000000000000	4.00000000000000000000	4.00000000000000000000	4.00000000000000000000	4.00000000000000000000	4.00000000000000000000	4.00000000000000000000	4.00000000000000000000	4.00000000000000000000
98.00000000000000000000	0.00000000000000000000	4134.35888671875000000000	4116.41015625000000000000	4161.02539062500000000000	4147.17919921875000000000	4141.02539062500000000000	4137.94873046875000000000	4146.15380859375000000000	4138.46142578125000000000	4097.43603515625000000000	4152.30761718750000000000	4102.05126953125000000000	4168.20507812500000000000	4108.20507812500000000000	4105.64111328125000000000	3620.00000000000000000000	10248.00000000000000000000	10231.00000000000000000000	0.00000000000000000000	0.00000000000000000000	0.00000000000000000000	3233.00000000000000000000	71.00000000000000000000	4.00000000000000000000	4.00000000000000000000	4.00000000000000000000	4.00000000000000000000	4.00000000000000000000	4.00000000000000000000	4.00000000000000000000	4.00000000000000000000	4.00000000000000000000	4.00000000000000000000	4.00000000000000000000	4.00000000000000000000	4.00000000000000000000	4.00000000000000000000	4.00000000000000000000	4.00000000000000000000
99.00000000000000000000	0.00000000000000000000	4115.38427734375000000000	4078.97436523437500000000	4172.30761718750000000000	4120.00000000000000000000	4106.15380859375000000000	4105.12792968750000000000	4111.28173828125000000000	4099.48730468750000000000	4055.38452148437500000000	4116.41015625000000000000	4060.51269531250000000000	4138.46142578125000000000	4060.51269531250000000000	4074.87158203125000000000	3170.00000000000000000000	10248.00000000000000000000	10228.00000000000000000000	0.00000000000000000000	0.00000000000000000000	0.00000000000000000000	3233.00000000000000000000	80.00000000000000000000	4.00000000000000000000	4.00000000000000000000	4.00000000000000000000	4.00000000000000000000	4.00000000000000000000	4.00000000000000000000	4.00000000000000000000	4.00000000000000000000	4.00000000000000000000	4.00000000000000000000	4.00000000000000000000	4.00000000000000000000	4.00000000000000000000	4.00000000000000000000	4.00000000000000000000	4.00000000000000000000
100.00000000000000000000	0.00000000000000000000	4135.89746093750000000000	4119.48730468750000000000	4156.92285156250000000000	4158.46142578125000000000	4134.35888671875000000000	4123.58984375000000000000	4122.05126953125000000000	4103.07666015625000000000	4058.97436523437500000000	4111.79492187500000000000	4074.87158203125000000000	4149.23046875000000000000	4093.84594726562500000000	4099.48730468750000000000	3437.00000000000000000000	10248.00000000000000000000	10228.00000000000000000000	0.00000000000000000000	0.00000000000000000000	0.00000000000000000000	3233.00000000000000000000	87.00000000000000000000	4.00000000000000000000	4.00000000000000000000	4.00000000000000000000	4.00000000000000000000	4.00000000000000000000	4.00000000000000000000	4.00000000000000000000	4.00000000000000000000	4.00000000000000000000	4.00000000000000000000	4.00000000000000000000	4.00000000000000000000	4.00000000000000000000	4.00000000000000000000	4.00000000000000000000	4.00000000000000000000
101.00000000000000000000	0.00000000000000000000	4138.46142578125000000000	4121.53857421875000000000	4154.35888671875000000000	4168.71777343750000000000	4131.28173828125000000000	4113.84619140625000000000	4113.33300781250000000000	4082.56396484375000000000	4043.58959960937500000000	4092.30761718750000000000	4060.00000000000000000000	4129.74365234375000000000	4092.82031250000000000000	4093.33325195312500000000	3077.00000000000000000000	10247.00000000000000000000	10226.00000000000000000000	0.00000000000000000000	0.00000000000000000000	0.00000000000000000000	3233.00000000000000000000	95.00000000000000000000	4.00000000000000000000	4.00000000000000000000	4.00000000000000000000	4.00000000000000000000	4.00000000000000000000	4.00000000000000000000	4.00000000000000000000	4.00000000000000000000	4.00000000000000000000	4.00000000000000000000	4.00000000000000000000	4.00000000000000000000	4.00000000000000000000	4.00000000000000000000	4.00000000000000000000	4.00000000000000000000
102.00000000000000000000	0.00000000000000000000	4125.64111328125000000000	4095.38452148437500000000	4163.58984375000000000000	4149.23046875000000000000	4107.69238281250000000000	4090.76904296875000000000	4096.41015625000000000000	4070.25634765625000000000	4024.61523437500000000000	4077.94873046875000000000	4045.64086914062500000000	4117.43603515625000000000	4069.23071289062500000000	4075.38452148437500000000	3620.00000000000000000000	10247.00000000000000000000	10226.00000000000000000000	0.00000000000000000000	0.00000000000000000000	0.00000000000000000000	3233.00000000000000000000	102.00000000000000000000	4.00000000000000000000	4.00000000000000000000	4.00000000000000000000	4.00000000000000000000	4.00000000000000000000	4.00000000000000000000	4.00000000000000000000	4.00000000000000000000	4.00000000000000000000	4.00000000000000000000	4.00000000000000000000	4.00000000000000000000	4.00000000000000000000	4.00000000000000000000	4.00000000000000000000	4.00000000000000000000
103.00000000000000000000	0.00000000000000000000	4135.38427734375000000000	4110.76904296875000000000	4153.33300781250000000000	4160.51269531250000000000	4120.51269531250000000000	4104.61523437500000000000	4108.71777343750000000000	4123.07666015625000000000	4069.23071289062500000000	4118.46142578125000000000	4102.56396484375000000000	4168.20507812500000000000	4108.20507812500000000000	4107.17919921875000000000	3170.00000000000000000000	10245.00000000000000000000	10223.00000000000000000000	0.00000000000000000000	0.00000000000000000000	0.00000000000000000000	3233.00000000000000000000	109.00000000000000000000	4.00000000000000000000	4.00000000000000000000	4.00000000000000000000	4.00000000000000000000	4.00000000000000000000	4.00000000000000000000	4.00000000000000000000	4.00000000000000000000	4.00000000000000000000	4.00000000000000000000	4.00000000000000000000	4.00000000000000000000	4.00000000000000000000	4.00000000000000000000	4.00000000000000000000	4.00000000000000000000
104.00000000000000000000	0.00000000000000000000	4116.41015625000000000000	4065.12817382812500000000	4164.10253906250000000000	4132.30761718750000000000	4076.92309570312500000000	4069.23071289062500000000	4085.64086914062500000000	4102.05126953125000000000	4046.15380859375000000000	4095.38452148437500000000	4088.20507812500000000000	4152.82031250000000000000	4085.64086914062500000000	4083.58959960937500000000	3437.00000000000000000000	10245.00000000000000000000	10223.00000000000000000000	0.00000000000000000000	0.00000000000000000000	0.00000000000000000000	3233.00000000000000000000	117.00000000000000000000	4.00000000000000000000	4.00000000000000000000	4.00000000000000000000	4.00000000000000000000	4.00000000000000000000	4.00000000000000000000	4.00000000000000000000	4.00000000000000000000	4.00000000000000000000	4.00000000000000000000	4.00000000000000000000	4.00000000000000000000	4.00000000000000000000	4.00000000000000000000	4.00000000000000000000	4.00000000000000000000
105.00000000000000000000	0.00000000000000000000	4124.10253906250000000000	4098.97412109375000000000	4158.97412109375000000000	4141.02539062500000000000	4121.53857421875000000000	4118.97412109375000000000	4129.23046875000000000000	4111.28173828125000000000	4066.66650390625000000000	4122.56396484375000000000	4100.51269531250000000000	4154.35888671875000000000	4103.07666015625000000000	4090.76904296875000000000	3077.00000000000000000000	10244.00000000000000000000	10222.00000000000000000000	0.00000000000000000000	0.00000000000000000000	0.00000000000000000000	3233.00000000000000000000	124.00000000000000000000	4.00000000000000000000	4.00000000000000000000	4.00000000000000000000	4.00000000000000000000	4.00000000000000000000	4.00000000000000000000	4.00000000000000000000	4.00000000000000000000	4.00000000000000000000	4.00000000000000000000	4.00000000000000000000	4.00000000000000000000	4.00000000000000000000	4.00000000000000000000	4.00000000000000000000	4.00000000000000000000
106.00000000000000000000	0.00000000000000000000	4121.53857421875000000000	4116.41015625000000000000	4155.38427734375000000000	4139.48730468750000000000	4141.53857421875000000000	4139.48730468750000000000	4141.53857421875000000000	4106.15380859375000000000	4070.76904296875000000000	4132.82031250000000000000	4081.53833007812500000000	4138.46142578125000000000	4088.20507812500000000000	4075.38452148437500000000	3620.00000000000000000000	10244.00000000000000000000	10222.00000000000000000000	0.00000000000000000000	0.00000000000000000000	0.00000000000000000000	3233.00000000000000000000	132.00000000000000000000	4.00000000000000000000	4.00000000000000000000	4.00000000000000000000	4.00000000000000000000	4.00000000000000000000	4.00000000000000000000	4.00000000000000000000	4.00000000000000000000	4.00000000000000000000	4.00000000000000000000	4.00000000000000000000	4.00000000000000000000	4.00000000000000000000	4.00000000000000000000	4.00000000000000000000	4.00000000000000000000
107.00000000000000000000	0.00000000000000000000	4112.30761718750000000000	4094.87158203125000000000	4163.07666015625000000000	4130.76904296875000000000	4110.76904296875000000000	4106.66650390625000000000	4112.82031250000000000000	4083.58959960937500000000	4047.17944335937500000000	4102.56396484375000000000	4065.12817382812500000000	4122.56396484375000000000	4071.28198242187500000000	4063.07690429687500000000	3170.00000000000000000000	10243.00000000000000000000	10224.00000000000000000000	0.00000000000000000000	0.00000000000000000000	0.00000000000000000000	3233.00000000000000000000	139.00000000000000000000	4.00000000000000000000	4.00000000000000000000	4.00000000000000000000	4.00000000000000000000	4.00000000000000000000	4.00000000000000000000	4.00000000000000000000	4.00000000000000000000	4.00000000000000000000	4.00000000000000000000	4.00000000000000000000	4.00000000000000000000	4.00000000000000000000	4.00000000000000000000	4.00000000000000000000	4.00000000000000000000
108.00000000000000000000	0.00000000000000000000	4143.58984375000000000000	4134.87158203125000000000	4153.33300781250000000000	4173.84619140625000000000	4139.48730468750000000000	4124.10253906250000000000	4123.07666015625000000000	4118.97412109375000000000	4076.41015625000000000000	4125.64111328125000000000	4133.84619140625000000000	4172.30761718750000000000	4144.61523437500000000000	4124.10253906250000000000	3437.00000000000000000000	10243.00000000000000000000	10224.00000000000000000000	0.00000000000000000000	0.00000000000000000000	0.00000000000000000000	3233.00000000000000000000	146.00000000000000000000	4.00000000000000000000	4.00000000000000000000	4.00000000000000000000	4.00000000000000000000	4.00000000000000000000	4.00000000000000000000	4.00000000000000000000	4.00000000000000000000	4.00000000000000000000	4.00000000000000000000	4.00000000000000000000	4.00000000000000000000	4.00000000000000000000	4.00000000000000000000	4.00000000000000000000	4.00000000000000000000
109.00000000000000000000	0.00000000000000000000	4142.56396484375000000000	4116.41015625000000000000	4163.58984375000000000000	4166.66650390625000000000	4116.41015625000000000000	4098.46142578125000000000	4097.94873046875000000000	4103.07666015625000000000	4050.25634765625000000000	4105.12792968750000000000	4121.53857421875000000000	4163.07666015625000000000	4135.38427734375000000000	4117.43603515625000000000	3077.00000000000000000000	10244.00000000000000000000	10225.00000000000000000000	0.00000000000000000000	0.00000000000000000000	0.00000000000000000000	3233.00000000000000000000	154.00000000000000000000	4.00000000000000000000	4.00000000000000000000	4.00000000000000000000	4.00000000000000000000	4.00000000000000000000	4.00000000000000000000	4.00000000000000000000	4.00000000000000000000	4.00000000000000000000	4.00000000000000000000	4.00000000000000000000	4.00000000000000000000	4.00000000000000000000	4.00000000000000000000	4.00000000000000000000	4.00000000000000000000
110.00000000000000000000	0.00000000000000000000	4147.17919921875000000000	4128.71777343750000000000	4164.61523437500000000000	4170.25634765625000000000	4134.35888671875000000000	4123.58984375000000000000	4125.12792968750000000000	4126.66650390625000000000	4078.97436523437500000000	4129.23046875000000000000	4126.66650390625000000000	4175.89746093750000000000	4135.38427734375000000000	4121.02539062500000000000	3620.00000000000000000000	10244.00000000000000000000	10225.00000000000000000000	0.00000000000000000000	0.00000000000000000000	0.00000000000000000000	3233.00000000000000000000	161.00000000000000000000	4.00000000000000000000	4.00000000000000000000	4.00000000000000000000	4.00000000000000000000	4.00000000000000000000	4.00000000000000000000	4.00000000000000000000	4.00000000000000000000	4.00000000000000000000	4.00000000000000000000	4.00000000000000000000	4.00000000000000000000	4.00000000000000000000	4.00000000000000000000	4.00000000000000000000	4.00000000000000000000
111.00000000000000000000	0.00000000000000000000	4144.10253906250000000000	4128.20507812500000000000	4165.64111328125000000000	4167.69238281250000000000	4141.02539062500000000000	4133.84619140625000000000	4139.48730468750000000000	4138.97412109375000000000	4100.00000000000000000000	4147.69238281250000000000	4121.02539062500000000000	4180.00000000000000000000	4117.43603515625000000000	4115.38427734375000000000	3170.00000000000000000000	10245.00000000000000000000	10228.00000000000000000000	0.00000000000000000000	0.00000000000000000000	0.00000000000000000000	3233.00000000000000000000	168.00000000000000000000	4.00000000000000000000	4.00000000000000000000	4.00000000000000000000	4.00000000000000000000	4.00000000000000000000	4.00000000000000000000	4.00000000000000000000	4.00000000000000000000	4.00000000000000000000	4.00000000000000000000	4.00000000000000000000	4.00000000000000000000	4.00000000000000000000	4.00000000000000000000	4.00000000000000000000	4.00000000000000000000
112.00000000000000000000	0.00000000000000000000	4130.25634765625000000000	4108.71777343750000000000	4173.84619140625000000000	4148.71777343750000000000	4126.66650390625000000000	4115.89746093750000000000	4123.07666015625000000000	4112.30761718750000000000	4064.10253906250000000000	4117.43603515625000000000	4082.05126953125000000000	4151.79492187500000000000	4077.94873046875000000000	4085.64086914062500000000	3437.00000000000000000000	10245.00000000000000000000	10228.00000000000000000000	0.00000000000000000000	0.00000000000000000000	0.00000000000000000000	3233.00000000000000000000	176.00000000000000000000	4.00000000000000000000	4.00000000000000000000	4.00000000000000000000	4.00000000000000000000	4.00000000000000000000	4.00000000000000000000	4.00000000000000000000	4.00000000000000000000	4.00000000000000000000	4.00000000000000000000	4.00000000000000000000	4.00000000000000000000	4.00000000000000000000	4.00000000000000000000	4.00000000000000000000	4.00000000000000000000
113.00000000000000000000	0.00000000000000000000	4151.79492187500000000000	4156.92285156250000000000	4155.89746093750000000000	4176.41015625000000000000	4166.66650390625000000000	4149.74365234375000000000	4142.56396484375000000000	4126.15380859375000000000	4077.94873046875000000000	4130.25634765625000000000	4102.05126953125000000000	4168.20507812500000000000	4118.46142578125000000000	4109.74365234375000000000	3077.00000000000000000000	10246.00000000000000000000	10229.00000000000000000000	0.00000000000000000000	0.00000000000000000000	0.00000000000000000000	3233.00000000000000000000	183.00000000000000000000	4.00000000000000000000	4.00000000000000000000	4.00000000000000000000	4.00000000000000000000	4.00000000000000000000	4.00000000000000000000	4.00000000000000000000	4.00000000000000000000	4.00000000000000000000	4.00000000000000000000	4.00000000000000000000	4.00000000000000000000	4.00000000000000000000	4.00000000000000000000	4.00000000000000000000	4.00000000000000000000
114.00000000000000000000	0.00000000000000000000	4142.05126953125000000000	4130.76904296875000000000	4158.46142578125000000000	4160.00000000000000000000	4130.25634765625000000000	4117.43603515625000000000	4111.28173828125000000000	4083.58959960937500000000	4040.51269531250000000000	4092.82031250000000000000	4073.84594726562500000000	4139.48730468750000000000	4100.00000000000000000000	4092.30761718750000000000	3620.00000000000000000000	10246.00000000000000000000	10229.00000000000000000000	0.00000000000000000000	0.00000000000000000000	0.00000000000000000000	3233.00000000000000000000	191.00000000000000000000	4.00000000000000000000	4.00000000000000000000	4.00000000000000000000	4.00000000000000000000	4.00000000000000000000	4.00000000000000000000	4.00000000000000000000	4.00000000000000000000	4.00000000000000000000	4.00000000000000000000	4.00000000000000000000	4.00000000000000000000	4.00000000000000000000	4.00000000000000000000	4.00000000000000000000	4.00000000000000000000
115.00000000000000000000	0.00000000000000000000	4138.97412109375000000000	4125.64111328125000000000	4159.48730468750000000000	4160.51269531250000000000	4137.43603515625000000000	4126.15380859375000000000	4124.61523437500000000000	4110.25634765625000000000	4062.05126953125000000000	4107.69238281250000000000	4114.35888671875000000000	4164.10253906250000000000	4123.07666015625000000000	4116.41015625000000000000	3170.00000000000000000000	10247.00000000000000000000	10225.00000000000000000000	0.00000000000000000000	0.00000000000000000000	0.00000000000000000000	3233.00000000000000000000	198.00000000000000000000	4.00000000000000000000	4.00000000000000000000	4.00000000000000000000	4.00000000000000000000	4.00000000000000000000	4.00000000000000000000	4.00000000000000000000	4.00000000000000000000	4.00000000000000000000	4.00000000000000000000	4.00000000000000000000	4.00000000000000000000	4.00000000000000000000	4.00000000000000000000	4.00000000000000000000	4.00000000000000000000
116.00000000000000000000	0.00000000000000000000	4138.97412109375000000000	4121.02539062500000000000	4157.94873046875000000000	4165.64111328125000000000	4142.05126953125000000000	4130.25634765625000000000	4130.76904296875000000000	4154.35888671875000000000	4101.02539062500000000000	4141.02539062500000000000	4162.56396484375000000000	4203.07666015625000000000	4151.79492187500000000000	4140.00000000000000000000	3437.00000000000000000000	10247.00000000000000000000	10225.00000000000000000000	0.00000000000000000000	0.00000000000000000000	0.00000000000000000000	3233.00000000000000000000	205.00000000000000000000	4.00000000000000000000	4.00000000000000000000	4.00000000000000000000	4.00000000000000000000	4.00000000000000000000	4.00000000000000000000	4.00000000000000000000	4.00000000000000000000	4.00000000000000000000	4.00000000000000000000	4.00000000000000000000	4.00000000000000000000	4.00000000000000000000	4.00000000000000000000	4.00000000000000000000	4.00000000000000000000
117.00000000000000000000	0.00000000000000000000	4125.12792968750000000000	4090.25634765625000000000	4166.66650390625000000000	4148.20507812500000000000	4106.15380859375000000000	4100.51269531250000000000	4109.23046875000000000000	4126.15380859375000000000	4074.35888671875000000000	4120.00000000000000000000	4125.12792968750000000000	4172.30761718750000000000	4112.82031250000000000000	4103.58984375000000000000	3077.00000000000000000000	10248.00000000000000000000	10226.00000000000000000000	0.00000000000000000000	0.00000000000000000000	0.00000000000000000000	3233.00000000000000000000	213.00000000000000000000	4.00000000000000000000	4.00000000000000000000	4.00000000000000000000	4.00000000000000000000	4.00000000000000000000	4.00000000000000000000	4.00000000000000000000	4.00000000000000000000	4.00000000000000000000	4.00000000000000000000	4.00000000000000000000	4.00000000000000000000	4.00000000000000000000	4.00000000000000000000	4.00000000000000000000	4.00000000000000000000
118.00000000000000000000	0.00000000000000000000	4143.58984375000000000000	4139.48730468750000000000	4156.41015625000000000000	4173.84619140625000000000	4162.05126953125000000000	4152.82031250000000000000	4154.35888671875000000000	4142.05126953125000000000	4097.43603515625000000000	4151.28173828125000000000	4132.30761718750000000000	4173.84619140625000000000	4126.15380859375000000000	4109.74365234375000000000	3620.00000000000000000000	10248.00000000000000000000	10226.00000000000000000000	0.00000000000000000000	0.00000000000000000000	0.00000000000000000000	3233.00000000000000000000	220.00000000000000000000	4.00000000000000000000	4.00000000000000000000	4.00000000000000000000	4.00000000000000000000	4.00000000000000000000	4.00000000000000000000	4.00000000000000000000	4.00000000000000000000	4.00000000000000000000	4.00000000000000000000	4.00000000000000000000	4.00000000000000000000	4.00000000000000000000	4.00000000000000000000	4.00000000000000000000	4.00000000000000000000
119.00000000000000000000	0.00000000000000000000	4137.94873046875000000000	4127.17919921875000000000	4168.20507812500000000000	4157.43603515625000000000	4150.25634765625000000000	4142.56396484375000000000	4141.02539062500000000000	4112.30761718750000000000	4069.74340820312500000000	4130.76904296875000000000	4099.48730468750000000000	4147.17919921875000000000	4093.84594726562500000000	4083.07690429687500000000	3170.00000000000000000000	10250.00000000000000000000	10226.00000000000000000000	0.00000000000000000000	0.00000000000000000000	0.00000000000000000000	3233.00000000000000000000	228.00000000000000000000	4.00000000000000000000	4.00000000000000000000	4.00000000000000000000	4.00000000000000000000	4.00000000000000000000	4.00000000000000000000	4.00000000000000000000	4.00000000000000000000	4.00000000000000000000	4.00000000000000000000	4.00000000000000000000	4.00000000000000000000	4.00000000000000000000	4.00000000000000000000	4.00000000000000000000	4.00000000000000000000
120.00000000000000000000	0.00000000000000000000	4152.30761718750000000000	4142.56396484375000000000	4168.20507812500000000000	4168.71777343750000000000	4144.61523437500000000000	4137.94873046875000000000	4138.97412109375000000000	4113.33300781250000000000	4073.33325195312500000000	4125.12792968750000000000	4119.48730468750000000000	4160.00000000000000000000	4120.51269531250000000000	4104.10253906250000000000	3437.00000000000000000000	10250.00000000000000000000	10226.00000000000000000000	0.00000000000000000000	0.00000000000000000000	0.00000000000000000000	3233.00000000000000000000	235.00000000000000000000	4.00000000000000000000	4.00000000000000000000	4.00000000000000000000	4.00000000000000000000	4.00000000000000000000	4.00000000000000000000	4.00000000000000000000	4.00000000000000000000	4.00000000000000000000	4.00000000000000000000	4.00000000000000000000	4.00000000000000000000	4.00000000000000000000	4.00000000000000000000	4.00000000000000000000	4.00000000000000000000
121.00000000000000000000	0.00000000000000000000	4171.28173828125000000000	4161.53857421875000000000	4152.30761718750000000000	4195.89746093750000000000	4155.89746093750000000000	4139.48730468750000000000	4138.97412109375000000000	4132.30761718750000000000	4090.76904296875000000000	4134.87158203125000000000	4161.53857421875000000000	4191.79492187500000000000	4169.74365234375000000000	4146.15380859375000000000	3077.00000000000000000000	10250.00000000000000000000	10226.00000000000000000000	0.00000000000000000000	0.00000000000000000000	0.00000000000000000000	3233.00000000000000000000	242.00000000000000000000	4.00000000000000000000	4.00000000000000000000	4.00000000000000000000	4.00000000000000000000	4.00000000000000000000	4.00000000000000000000	4.00000000000000000000	4.00000000000000000000	4.00000000000000000000	4.00000000000000000000	4.00000000000000000000	4.00000000000000000000	4.00000000000000000000	4.00000000000000000000	4.00000000000000000000	4.00000000000000000000
122.00000000000000000000	0.00000000000000000000	4148.71777343750000000000	4112.82031250000000000000	4161.53857421875000000000	4167.69238281250000000000	4115.89746093750000000000	4098.46142578125000000000	4101.02539062500000000000	4097.94873046875000000000	4045.12817382812500000000	4091.28198242187500000000	4122.05126953125000000000	4164.10253906250000000000	4124.10253906250000000000	4114.87158203125000000000	3620.00000000000000000000	10250.00000000000000000000	10226.00000000000000000000	0.00000000000000000000	0.00000000000000000000	0.00000000000000000000	3233.00000000000000000000	250.00000000000000000000	4.00000000000000000000	4.00000000000000000000	4.00000000000000000000	4.00000000000000000000	4.00000000000000000000	4.00000000000000000000	4.00000000000000000000	4.00000000000000000000	4.00000000000000000000	4.00000000000000000000	4.00000000000000000000	4.00000000000000000000	4.00000000000000000000	4.00000000000000000000	4.00000000000000000000	4.00000000000000000000
123.00000000000000000000	0.00000000000000000000	4152.82031250000000000000	4135.89746093750000000000	4157.94873046875000000000	4174.87158203125000000000	4145.12792968750000000000	4132.82031250000000000000	4130.76904296875000000000	4136.92285156250000000000	4086.66650390625000000000	4128.71777343750000000000	4138.46142578125000000000	4181.53857421875000000000	4132.82031250000000000000	4124.10253906250000000000	3170.00000000000000000000	10249.00000000000000000000	10224.00000000000000000000	0.00000000000000000000	0.00000000000000000000	0.00000000000000000000	3233.00000000000000000000	257.00000000000000000000	4.00000000000000000000	4.00000000000000000000	4.00000000000000000000	4.00000000000000000000	4.00000000000000000000	4.00000000000000000000	4.00000000000000000000	4.00000000000000000000	4.00000000000000000000	4.00000000000000000000	4.00000000000000000000	4.00000000000000000000	4.00000000000000000000	4.00000000000000000000	4.00000000000000000000	4.00000000000000000000
124.00000000000000000000	0.00000000000000000000	4143.58984375000000000000	4118.97412109375000000000	4165.12792968750000000000	4158.97412109375000000000	4130.25634765625000000000	4126.15380859375000000000	4130.25634765625000000000	4136.92285156250000000000	4094.35888671875000000000	4137.94873046875000000000	4118.97412109375000000000	4166.15380859375000000000	4108.71777343750000000000	4107.17919921875000000000	3437.00000000000000000000	10249.00000000000000000000	10224.00000000000000000000	0.00000000000000000000	0.00000000000000000000	0.00000000000000000000	3233.00000000000000000000	265.00000000000000000000	4.00000000000000000000	4.00000000000000000000	4.00000000000000000000	4.00000000000000000000	4.00000000000000000000	4.00000000000000000000	4.00000000000000000000	4.00000000000000000000	4.00000000000000000000	4.00000000000000000000	4.00000000000000000000	4.00000000000000000000	4.00000000000000000000	4.00000000000000000000	4.00000000000000000000	4.00000000000000000000
125.00000000000000000000	0.00000000000000000000	4151.28173828125000000000	4137.94873046875000000000	4170.25634765625000000000	4160.00000000000000000000	4148.71777343750000000000	4144.10253906250000000000	4146.66650390625000000000	4134.35888671875000000000	4089.23071289062500000000	4135.89746093750000000000	4121.53857421875000000000	4171.28173828125000000000	4114.87158203125000000000	4114.35888671875000000000	3077.00000000000000000000	10249.00000000000000000000	10225.00000000000000000000	0.00000000000000000000	0.00000000000000000000	0.00000000000000000000	3233.00000000000000000000	272.00000000000000000000	4.00000000000000000000	4.00000000000000000000	4.00000000000000000000	4.00000000000000000000	4.00000000000000000000	4.00000000000000000000	4.00000000000000000000	4.00000000000000000000	4.00000000000000000000	4.00000000000000000000	4.00000000000000000000	4.00000000000000000000	4.00000000000000000000	4.00000000000000000000	4.00000000000000000000	4.00000000000000000000
126.00000000000000000000	0.00000000000000000000	4172.30761718750000000000	4182.56396484375000000000	4160.51269531250000000000	4178.46142578125000000000	4193.33300781250000000000	4180.00000000000000000000	4169.74365234375000000000	4145.64111328125000000000	4100.51269531250000000000	4151.28173828125000000000	4149.23046875000000000000	4189.74365234375000000000	4156.41015625000000000000	4138.97412109375000000000	3620.00000000000000000000	10249.00000000000000000000	10225.00000000000000000000	0.00000000000000000000	0.00000000000000000000	0.00000000000000000000	3233.00000000000000000000	279.00000000000000000000	4.00000000000000000000	4.00000000000000000000	4.00000000000000000000	4.00000000000000000000	4.00000000000000000000	4.00000000000000000000	4.00000000000000000000	4.00000000000000000000	4.00000000000000000000	4.00000000000000000000	4.00000000000000000000	4.00000000000000000000	4.00000000000000000000	4.00000000000000000000	4.00000000000000000000	4.00000000000000000000
127.00000000000000000000	0.00000000000000000000	4142.56396484375000000000	4130.25634765625000000000	4165.12792968750000000000	4147.17919921875000000000	4149.23046875000000000000	4139.48730468750000000000	4136.92285156250000000000	4104.61523437500000000000	4061.02563476562500000000	4115.38427734375000000000	4117.43603515625000000000	4150.76904296875000000000	4126.66650390625000000000	4104.10253906250000000000	50.00000000000000000000	10247.00000000000000000000	10226.00000000000000000000	0.00000000000000000000	0.00000000000000000000	0.00000000000000000000	3233.00000000000000000000	287.00000000000000000000	4.00000000000000000000	4.00000000000000000000	4.00000000000000000000	4.00000000000000000000	4.00000000000000000000	4.00000000000000000000	4.00000000000000000000	4.00000000000000000000	4.00000000000000000000	4.00000000000000000000	4.00000000000000000000	4.00000000000000000000	4.00000000000000000000	4.00000000000000000000	4.00000000000000000000	4.00000000000000000000
0.00000000000000000000	0.00000000000000000000	4138.46142578125000000000	4130.76904296875000000000	4154.35888671875000000000	4160.00000000000000000000	4156.92285156250000000000	4146.15380859375000000000	4147.69238281250000000000	4140.51269531250000000000	4096.41015625000000000000	4139.48730468750000000000	4165.12792968750000000000	4184.61523437500000000000	4154.87158203125000000000	4132.30761718750000000000	877.00000000000000000000	10247.00000000000000000000	10226.00000000000000000000	0.00000000000000000000	0.00000000000000000000	0.00000000000000000000	3233.00000000000000000000	294.00000000000000000000	4.00000000000000000000	4.00000000000000000000	4.00000000000000000000	4.00000000000000000000	4.00000000000000000000	4.00000000000000000000	4.00000000000000000000	4.00000000000000000000	4.00000000000000000000	4.00000000000000000000	4.00000000000000000000	4.00000000000000000000	4.00000000000000000000	4.00000000000000000000	4.00000000000000000000	4.00000000000000000000
1.00000000000000000000	0.00000000000000000000	4131.79492187500000000000	4106.66650390625000000000	4156.41015625000000000000	4149.74365234375000000000	4126.15380859375000000000	4111.79492187500000000000	4118.97412109375000000000	4141.02539062500000000000	4089.74340820312500000000	4125.12792968750000000000	4163.07666015625000000000	4189.74365234375000000000	4139.48730468750000000000	4128.71777343750000000000	2646.00000000000000000000	10247.00000000000000000000	10228.00000000000000000000	0.00000000000000000000	0.00000000000000000000	0.00000000000000000000	3233.00000000000000000000	301.00000000000000000000	4.00000000000000000000	4.00000000000000000000	4.00000000000000000000	4.00000000000000000000	4.00000000000000000000	4.00000000000000000000	4.00000000000000000000	4.00000000000000000000	4.00000000000000000000	4.00000000000000000000	4.00000000000000000000	4.00000000000000000000	4.00000000000000000000	4.00000000000000000000	4.00000000000000000000	4.00000000000000000000
2.00000000000000000000	0.00000000000000000000	4128.71777343750000000000	4103.58984375000000000000	4160.00000000000000000000	4137.94873046875000000000	4120.00000000000000000000	4109.74365234375000000000	4115.38427734375000000000	4126.15380859375000000000	4074.87158203125000000000	4112.30761718750000000000	4137.43603515625000000000	4171.28173828125000000000	4122.56396484375000000000	4112.82031250000000000000	2503.00000000000000000000	10247.00000000000000000000	10228.00000000000000000000	0.00000000000000000000	0.00000000000000000000	0.00000000000000000000	3233.00000000000000000000	309.00000000000000000000	4.00000000000000000000	4.00000000000000000000	4.00000000000000000000	4.00000000000000000000	4.00000000000000000000	4.00000000000000000000	4.00000000000000000000	4.00000000000000000000	4.00000000000000000000	4.00000000000000000000	4.00000000000000000000	4.00000000000000000000	4.00000000000000000000	4.00000000000000000000	4.00000000000000000000	4.00000000000000000000
3.00000000000000000000	0.00000000000000000000	4142.56396484375000000000	4144.10253906250000000000	4155.38427734375000000000	4150.76904296875000000000	4167.17919921875000000000	4157.94873046875000000000	4153.33300781250000000000	4142.05126953125000000000	4103.58984375000000000000	4149.23046875000000000000	4145.12792968750000000000	4177.43603515625000000000	4133.84619140625000000000	4118.97412109375000000000	3506.00000000000000000000	10247.00000000000000000000	10227.00000000000000000000	0.00000000000000000000	0.00000000000000000000	0.00000000000000000000	3233.00000000000000000000	316.00000000000000000000	4.00000000000000000000	4.00000000000000000000	4.00000000000000000000	4.00000000000000000000	4.00000000000000000000	4.00000000000000000000	4.00000000000000000000	4.00000000000000000000	4.00000000000000000000	4.00000000000000000000	4.00000000000000000000	4.00000000000000000000	4.00000000000000000000	4.00000000000000000000	4.00000000000000000000	4.00000000000000000000
4.00000000000000000000	0.00000000000000000000	4135.38427734375000000000	4126.15380859375000000000	4169.74365234375000000000	4132.30761718750000000000	4140.51269531250000000000	4133.33300781250000000000	4137.94873046875000000000	4109.23046875000000000000	4072.82031250000000000000	4125.64111328125000000000	4104.61523437500000000000	4147.69238281250000000000	4091.28198242187500000000	4087.17944335937500000000	3512.00000000000000000000	10247.00000000000000000000	10227.00000000000000000000	0.00000000000000000000	0.00000000000000000000	0.00000000000000000000	3233.00000000000000000000	324.00000000000000000000	4.00000000000000000000	4.00000000000000000000	4.00000000000000000000	4.00000000000000000000	4.00000000000000000000	4.00000000000000000000	4.00000000000000000000	4.00000000000000000000	4.00000000000000000000	4.00000000000000000000	4.00000000000000000000	4.00000000000000000000	4.00000000000000000000	4.00000000000000000000	4.00000000000000000000	4.00000000000000000000
5.00000000000000000000	0.00000000000000000000	4161.53857421875000000000	4168.20507812500000000000	4158.46142578125000000000	4165.64111328125000000000	4166.66650390625000000000	4154.35888671875000000000	4154.35888671875000000000	4135.89746093750000000000	4093.33325195312500000000	4140.51269531250000000000	4147.69238281250000000000	4181.53857421875000000000	4150.25634765625000000000	4134.35888671875000000000	3269.00000000000000000000	10248.00000000000000000000	10228.00000000000000000000	0.00000000000000000000	0.00000000000000000000	0.00000000000000000000	3233.00000000000000000000	332.00000000000000000000	4.00000000000000000000	4.00000000000000000000	4.00000000000000000000	4.00000000000000000000	4.00000000000000000000	4.00000000000000000000	4.00000000000000000000	4.00000000000000000000	4.00000000000000000000	4.00000000000000000000	4.00000000000000000000	4.00000000000000000000	4.00000000000000000000	4.00000000000000000000	4.00000000000000000000	4.00000000000000000000
6.00000000000000000000	0.00000000000000000000	4161.53857421875000000000	4157.94873046875000000000	4153.84619140625000000000	4165.12792968750000000000	4149.23046875000000000000	4129.23046875000000000000	4123.07666015625000000000	4118.46142578125000000000	4068.71777343750000000000	4112.82031250000000000000	4148.71777343750000000000	4179.48730468750000000000	4162.56396484375000000000	4144.10253906250000000000	2907.00000000000000000000	10248.00000000000000000000	10228.00000000000000000000	0.00000000000000000000	0.00000000000000000000	0.00000000000000000000	3233.00000000000000000000	340.00000000000000000000	4.00000000000000000000	4.00000000000000000000	4.00000000000000000000	4.00000000000000000000	4.00000000000000000000	4.00000000000000000000	4.00000000000000000000	4.00000000000000000000	4.00000000000000000000	4.00000000000000000000	4.00000000000000000000	4.00000000000000000000	4.00000000000000000000	4.00000000000000000000	4.00000000000000000000	4.00000000000000000000
7.00000000000000000000	0.00000000000000000000	4143.58984375000000000000	4128.71777343750000000000	4162.05126953125000000000	4143.58984375000000000000	4125.64111328125000000000	4103.07666015625000000000	4108.71777343750000000000	4101.02539062500000000000	4052.30761718750000000000	4087.17944335937500000000	4120.51269531250000000000	4158.46142578125000000000	4124.10253906250000000000	4112.82031250000000000000	3210.00000000000000000000	10248.00000000000000000000	10226.00000000000000000000	0.00000000000000000000	0.00000000000000000000	0.00000000000000000000	3233.00000000000000000000	349.00000000000000000000	4.00000000000000000000	4.00000000000000000000	4.00000000000000000000	4.00000000000000000000	4.00000000000000000000	4.00000000000000000000	4.00000000000000000000	4.00000000000000000000	4.00000000000000000000	4.00000000000000000000	4.00000000000000000000	4.00000000000000000000	4.00000000000000000000	4.00000000000000000000	4.00000000000000000000	4.00000000000000000000
8.00000000000000000000	0.00000000000000000000	4146.66650390625000000000	4146.15380859375000000000	4154.35888671875000000000	4153.84619140625000000000	4156.92285156250000000000	4136.41015625000000000000	4149.74365234375000000000	4156.41015625000000000000	4113.33300781250000000000	4135.89746093750000000000	4152.82031250000000000000	4189.74365234375000000000	4145.12792968750000000000	4129.23046875000000000000	3300.00000000000000000000	10248.00000000000000000000	10226.00000000000000000000	0.00000000000000000000	0.00000000000000000000	0.00000000000000000000	3233.00000000000000000000	357.00000000000000000000	4.00000000000000000000	4.00000000000000000000	4.00000000000000000000	4.00000000000000000000	4.00000000000000000000	4.00000000000000000000	4.00000000000000000000	4.00000000000000000000	4.00000000000000000000	4.00000000000000000000	4.00000000000000000000	4.00000000000000000000	4.00000000000000000000	4.00000000000000000000	4.00000000000000000000	4.00000000000000000000
9.00000000000000000000	0.00000000000000000000	4125.64111328125000000000	4103.58984375000000000000	4164.61523437500000000000	4119.48730468750000000000	4116.92285156250000000000	4109.23046875000000000000	4122.56396484375000000000	4132.82031250000000000000	4084.61523437500000000000	4109.74365234375000000000	4121.53857421875000000000	4165.12792968750000000000	4106.66650390625000000000	4104.10253906250000000000	2971.00000000000000000000	10248.00000000000000000000	10226.00000000000000000000	0.00000000000000000000	0.00000000000000000000	0.00000000000000000000	3233.00000000000000000000	366.00000000000000000000	4.00000000000000000000	4.00000000000000000000	4.00000000000000000000	4.00000000000000000000	4.00000000000000000000	4.00000000000000000000	4.00000000000000000000	4.00000000000000000000	4.00000000000000000000	4.00000000000000000000	4.00000000000000000000	4.00000000000000000000	4.00000000000000000000	4.00000000000000000000	4.00000000000000000000	4.00000000000000000000
15.00000000000000000000	0.00000000000000000000	4152.30761718750000000000	4145.12792968750000000000	4165.12792968750000000000	4151.28173828125000000000	4150.25634765625000000000	4134.87158203125000000000	4142.56396484375000000000	4140.00000000000000000000	4090.76904296875000000000	4132.30761718750000000000	4173.33300781250000000000	4202.05126953125000000000	4162.05126953125000000000	4143.07666015625000000000	3215.00000000000000000000	10247.00000000000000000000	10223.00000000000000000000	0.00000000000000000000	0.00000000000000000000	0.00000000000000000000	3233.00000000000000000000	374.00000000000000000000	4.00000000000000000000	4.00000000000000000000	4.00000000000000000000	4.00000000000000000000	4.00000000000000000000	4.00000000000000000000	4.00000000000000000000	4.00000000000000000000	4.00000000000000000000	4.00000000000000000000	4.00000000000000000000	4.00000000000000000000	4.00000000000000000000	4.00000000000000000000	4.00000000000000000000	4.00000000000000000000
16.00000000000000000000	0.00000000000000000000	4148.71777343750000000000	4148.20507812500000000000	4162.56396484375000000000	4146.15380859375000000000	4160.51269531250000000000	4149.23046875000000000000	4155.89746093750000000000	4136.41015625000000000000	4093.84594726562500000000	4147.69238281250000000000	4160.00000000000000000000	4190.25634765625000000000	4147.69238281250000000000	4128.20507812500000000000	0.00000000000000000000	10247.00000000000000000000	10223.00000000000000000000	0.00000000000000000000	0.00000000000000000000	0.00000000000000000000	3233.00000000000000000000	382.00000000000000000000	4.00000000000000000000	4.00000000000000000000	4.00000000000000000000	4.00000000000000000000	4.00000000000000000000	4.00000000000000000000	4.00000000000000000000	4.00000000000000000000	4.00000000000000000000	4.00000000000000000000	4.00000000000000000000	4.00000000000000000000	4.00000000000000000000	4.00000000000000000000	4.00000000000000000000	4.00000000000000000000
17.00000000000000000000	0.00000000000000000000	4147.69238281250000000000	4133.33300781250000000000	4170.76904296875000000000	4133.33300781250000000000	4140.00000000000000000000	4125.64111328125000000000	4134.35888671875000000000	4115.38427734375000000000	4072.82031250000000000000	4122.56396484375000000000	4126.15380859375000000000	4162.56396484375000000000	4118.97412109375000000000	4109.74365234375000000000	0.00000000000000000000	10248.00000000000000000000	10226.00000000000000000000	0.00000000000000000000	0.00000000000000000000	0.00000000000000000000	3233.00000000000000000000	391.00000000000000000000	4.00000000000000000000	4.00000000000000000000	4.00000000000000000000	4.00000000000000000000	4.00000000000000000000	4.00000000000000000000	4.00000000000000000000	4.00000000000000000000	4.00000000000000000000	4.00000000000000000000	4.00000000000000000000	4.00000000000000000000	4.00000000000000000000	4.00000000000000000000	4.00000000000000000000	4.00000000000000000000
18.00000000000000000000	0.00000000000000000000	4184.61523437500000000000	4195.38427734375000000000	4155.89746093750000000000	4180.00000000000000000000	4186.66650390625000000000	4162.05126953125000000000	4157.94873046875000000000	4148.20507812500000000000	4107.69238281250000000000	4147.17919921875000000000	4180.00000000000000000000	4202.56396484375000000000	4186.15380859375000000000	4162.56396484375000000000	0.00000000000000000000	10248.00000000000000000000	10226.00000000000000000000	0.00000000000000000000	0.00000000000000000000	0.00000000000000000000	3233.00000000000000000000	399.00000000000000000000	4.00000000000000000000	4.00000000000000000000	4.00000000000000000000	4.00000000000000000000	4.00000000000000000000	4.00000000000000000000	4.00000000000000000000	4.00000000000000000000	4.00000000000000000000	4.00000000000000000000	4.00000000000000000000	4.00000000000000000000	4.00000000000000000000	4.00000000000000000000	4.00000000000000000000	4.00000000000000000000
19.00000000000000000000	0.00000000000000000000	4173.84619140625000000000	4169.23046875000000000000	4158.97412109375000000000	4167.69238281250000000000	4152.82031250000000000000	4130.25634765625000000000	4127.17919921875000000000	4113.33300781250000000000	4070.25634765625000000000	4110.25634765625000000000	4160.00000000000000000000	4182.56396484375000000000	4166.66650390625000000000	4144.10253906250000000000	0.00000000000000000000	10247.00000000000000000000	10227.00000000000000000000	0.00000000000000000000	0.00000000000000000000	0.00000000000000000000	3233.00000000000000000000	408.00000000000000000000	4.00000000000000000000	4.00000000000000000000	4.00000000000000000000	4.00000000000000000000	4.00000000000000000000	4.00000000000000000000	4.00000000000000000000	4.00000000000000000000	4.00000000000000000000	4.00000000000000000000	4.00000000000000000000	4.00000000000000000000	4.00000000000000000000	4.00000000000000000000	4.00000000000000000000	4.00000000000000000000
20.00000000000000000000	0.00000000000000000000	4169.74365234375000000000	4163.07666015625000000000	4160.00000000000000000000	4158.46142578125000000000	4155.89746093750000000000	4137.43603515625000000000	4136.92285156250000000000	4136.41015625000000000000	4090.76904296875000000000	4125.64111328125000000000	4166.66650390625000000000	4196.41015625000000000000	4164.10253906250000000000	4148.71777343750000000000	0.00000000000000000000	10247.00000000000000000000	10227.00000000000000000000	0.00000000000000000000	0.00000000000000000000	0.00000000000000000000	3233.00000000000000000000	416.00000000000000000000	4.00000000000000000000	4.00000000000000000000	4.00000000000000000000	4.00000000000000000000	4.00000000000000000000	4.00000000000000000000	4.00000000000000000000	4.00000000000000000000	4.00000000000000000000	4.00000000000000000000	4.00000000000000000000	4.00000000000000000000	4.00000000000000000000	4.00000000000000000000	4.00000000000000000000	4.00000000000000000000
21.00000000000000000000	0.00000000000000000000	4169.23046875000000000000	4158.97412109375000000000	4160.51269531250000000000	4153.84619140625000000000	4166.15380859375000000000	4152.82031250000000000000	4153.84619140625000000000	4174.35888671875000000000	4128.20507812500000000000	4158.97412109375000000000	4186.66650390625000000000	4223.58984375000000000000	4170.76904296875000000000	4161.53857421875000000000	0.00000000000000000000	10246.00000000000000000000	10229.00000000000000000000	0.00000000000000000000	0.00000000000000000000	0.00000000000000000000	3233.00000000000000000000	424.00000000000000000000	4.00000000000000000000	4.00000000000000000000	4.00000000000000000000	4.00000000000000000000	4.00000000000000000000	4.00000000000000000000	4.00000000000000000000	4.00000000000000000000	4.00000000000000000000	4.00000000000000000000	4.00000000000000000000	4.00000000000000000000	4.00000000000000000000	4.00000000000000000000	4.00000000000000000000	4.00000000000000000000
22.00000000000000000000	0.00000000000000000000	4148.20507812500000000000	4123.07666015625000000000	4171.79492187500000000000	4125.64111328125000000000	4135.89746093750000000000	4130.76904296875000000000	4139.48730468750000000000	4144.61523437500000000000	4095.38452148437500000000	4132.82031250000000000000	4155.38427734375000000000	4196.41015625000000000000	4131.79492187500000000000	4127.17919921875000000000	0.00000000000000000000	10246.00000000000000000000	10229.00000000000000000000	0.00000000000000000000	0.00000000000000000000	0.00000000000000000000	3233.00000000000000000000	433.00000000000000000000	4.00000000000000000000	4.00000000000000000000	4.00000000000000000000	4.00000000000000000000	4.00000000000000000000	4.00000000000000000000	4.00000000000000000000	4.00000000000000000000	4.00000000000000000000	4.00000000000000000000	4.00000000000000000000	4.00000000000000000000	4.00000000000000000000	4.00000000000000000000	4.00000000000000000000	4.00000000000000000000
22.00000000000000000000	0.00000000000000000000	4148.20507812500000000000	4123.07666015625000000000	4171.79492187500000000000	4125.64111328125000000000	4135.89746093750000000000	4130.76904296875000000000	4139.48730468750000000000	4144.61523437500000000000	4095.38452148437500000000	4132.82031250000000000000	4155.38427734375000000000	4196.41015625000000000000	4131.79492187500000000000	4127.17919921875000000000	0.00000000000000000000	10246.00000000000000000000	10229.00000000000000000000	0.00000000000000000000	0.00000000000000000000	0.00000000000000000000	3233.00000000000000000000	441.00000000000000000000	4.00000000000000000000	4.00000000000000000000	4.00000000000000000000	4.00000000000000000000	4.00000000000000000000	4.00000000000000000000	4.00000000000000000000	4.00000000000000000000	4.00000000000000000000	4.00000000000000000000	4.00000000000000000000	4.00000000000000000000	4.00000000000000000000	4.00000000000000000000	4.00000000000000000000	4.00000000000000000000
23.00000000000000000000	0.00000000000000000000	4160.00000000000000000000	4167.17919921875000000000	4158.97412109375000000000	4144.61523437500000000000	4180.51269531250000000000	4168.71777343750000000000	4167.69238281250000000000	4158.46142578125000000000	4114.35888671875000000000	4156.41015625000000000000	4177.94873046875000000000	4208.20507812500000000000	4163.07666015625000000000	4143.58984375000000000000	0.00000000000000000000	10247.00000000000000000000	10229.00000000000000000000	0.00000000000000000000	0.00000000000000000000	0.00000000000000000000	3233.00000000000000000000	450.00000000000000000000	4.00000000000000000000	4.00000000000000000000	4.00000000000000000000	4.00000000000000000000	4.00000000000000000000	4.00000000000000000000	4.00000000000000000000	4.00000000000000000000	4.00000000000000000000	4.00000000000000000000	4.00000000000000000000	4.00000000000000000000	4.00000000000000000000	4.00000000000000000000	4.00000000000000000000	4.00000000000000000000
24.00000000000000000000	0.00000000000000000000	4151.79492187500000000000	4153.33300781250000000000	4163.07666015625000000000	4132.82031250000000000000	4167.69238281250000000000	4153.33300781250000000000	4146.15380859375000000000	4122.05126953125000000000	4083.58959960937500000000	4132.30761718750000000000	4147.69238281250000000000	4179.48730468750000000000	4144.10253906250000000000	4123.58984375000000000000	0.00000000000000000000	10247.00000000000000000000	10229.00000000000000000000	0.00000000000000000000	0.00000000000000000000	0.00000000000000000000	3233.00000000000000000000	458.00000000000000000000	4.00000000000000000000	4.00000000000000000000	4.00000000000000000000	4.00000000000000000000	4.00000000000000000000	4.00000000000000000000	4.00000000000000000000	4.00000000000000000000	4.00000000000000000000	4.00000000000000000000	4.00000000000000000000	4.00000000000000000000	4.00000000000000000000	4.00000000000000000000	4.00000000000000000000	4.00000000000000000000
25.00000000000000000000	0.00000000000000000000	4160.00000000000000000000	4160.00000000000000000000	4163.07666015625000000000	4145.64111328125000000000	4174.87158203125000000000	4159.48730468750000000000	4154.87158203125000000000	4125.64111328125000000000	4084.10253906250000000000	4132.30761718750000000000	4167.17919921875000000000	4190.76904296875000000000	4164.10253906250000000000	4138.46142578125000000000	0.00000000000000000000	10247.00000000000000000000	10229.00000000000000000000	0.00000000000000000000	0.00000000000000000000	0.00000000000000000000	3233.00000000000000000000	466.00000000000000000000	4.00000000000000000000	4.00000000000000000000	4.00000000000000000000	4.00000000000000000000	4.00000000000000000000	4.00000000000000000000	4.00000000000000000000	4.00000000000000000000	4.00000000000000000000	4.00000000000000000000	4.00000000000000000000	4.00000000000000000000	4.00000000000000000000	4.00000000000000000000	4.00000000000000000000	4.00000000000000000000
26.00000000000000000000	0.00000000000000000000	4168.71777343750000000000	4168.20507812500000000000	4155.89746093750000000000	4159.48730468750000000000	4175.38427734375000000000	4153.33300781250000000000	4156.41015625000000000000	4157.43603515625000000000	4109.74365234375000000000	4145.64111328125000000000	4208.20507812500000000000	4227.69238281250000000000	4197.43603515625000000000	4171.28173828125000000000	0.00000000000000000000	10247.00000000000000000000	10229.00000000000000000000	0.00000000000000000000	0.00000000000000000000	0.00000000000000000000	3233.00000000000000000000	475.00000000000000000000	4.00000000000000000000	4.00000000000000000000	4.00000000000000000000	4.00000000000000000000	4.00000000000000000000	4.00000000000000000000	4.00000000000000000000	4.00000000000000000000	4.00000000000000000000	4.00000000000000000000	4.00000000000000000000	4.00000000000000000000	4.00000000000000000000	4.00000000000000000000	4.00000000000000000000	4.00000000000000000000
27.00000000000000000000	0.00000000000000000000	4145.64111328125000000000	4120.00000000000000000000	4166.66650390625000000000	4130.25634765625000000000	4123.07666015625000000000	4106.15380859375000000000	4116.92285156250000000000	4132.30761718750000000000	4081.53833007812500000000	4108.71777343750000000000	4168.71777343750000000000	4197.94873046875000000000	4153.84619140625000000000	4141.02539062500000000000	0.00000000000000000000	10246.00000000000000000000	10230.00000000000000000000	0.00000000000000000000	0.00000000000000000000	0.00000000000000000000	3233.00000000000000000000	483.00000000000000000000	4.00000000000000000000	4.00000000000000000000	4.00000000000000000000	4.00000000000000000000	4.00000000000000000000	4.00000000000000000000	4.00000000000000000000	4.00000000000000000000	4.00000000000000000000	4.00000000000000000000	4.00000000000000000000	4.00000000000000000000	4.00000000000000000000	4.00000000000000000000	4.00000000000000000000	4.00000000000000000000
28.00000000000000000000	0.00000000000000000000	4154.35888671875000000000	4152.82031250000000000000	4155.89746093750000000000	4147.17919921875000000000	4160.00000000000000000000	4151.28173828125000000000	4153.84619140625000000000	4157.43603515625000000000	4115.89746093750000000000	4144.61523437500000000000	4174.87158203125000000000	4198.97412109375000000000	4160.00000000000000000000	4141.02539062500000000000	0.00000000000000000000	10246.00000000000000000000	10230.00000000000000000000	0.00000000000000000000	0.00000000000000000000	0.00000000000000000000	3233.00000000000000000000	492.00000000000000000000	4.00000000000000000000	4.00000000000000000000	4.00000000000000000000	4.00000000000000000000	4.00000000000000000000	4.00000000000000000000	4.00000000000000000000	4.00000000000000000000	4.00000000000000000000	4.00000000000000000000	4.00000000000000000000	4.00000000000000000000	4.00000000000000000000	4.00000000000000000000	4.00000000000000000000	4.00000000000000000000
29.00000000000000000000	0.00000000000000000000	4141.53857421875000000000	4144.10253906250000000000	4163.07666015625000000000	4132.30761718750000000000	4152.30761718750000000000	4147.17919921875000000000	4150.25634765625000000000	4139.48730468750000000000	4101.53857421875000000000	4140.51269531250000000000	4138.97412109375000000000	4172.30761718750000000000	4121.02539062500000000000	4107.17919921875000000000	0.00000000000000000000	10245.00000000000000000000	10228.00000000000000000000	0.00000000000000000000	0.00000000000000000000	0.00000000000000000000	3233.00000000000000000000	500.00000000000000000000	4.00000000000000000000	4.00000000000000000000	4.00000000000000000000	4.00000000000000000000	4.00000000000000000000	4.00000000000000000000	4.00000000000000000000	4.00000000000000000000	4.00000000000000000000	4.00000000000000000000	4.00000000000000000000	4.00000000000000000000	4.00000000000000000000	4.00000000000000000000	4.00000000000000000000	4.00000000000000000000
30.00000000000000000000	0.00000000000000000000	4146.15380859375000000000	4152.82031250000000000000	4167.17919921875000000000	4140.00000000000000000000	4162.05126953125000000000	4151.28173828125000000000	4153.84619140625000000000	4136.92285156250000000000	4095.38452148437500000000	4134.87158203125000000000	4140.51269531250000000000	4176.92285156250000000000	4130.76904296875000000000	4115.89746093750000000000	0.00000000000000000000	10245.00000000000000000000	10228.00000000000000000000	0.00000000000000000000	0.00000000000000000000	0.00000000000000000000	3233.00000000000000000000	508.00000000000000000000	4.00000000000000000000	4.00000000000000000000	4.00000000000000000000	4.00000000000000000000	4.00000000000000000000	4.00000000000000000000	4.00000000000000000000	4.00000000000000000000	4.00000000000000000000	4.00000000000000000000	4.00000000000000000000	4.00000000000000000000	4.00000000000000000000	4.00000000000000000000	4.00000000000000000000	4.00000000000000000000
31.00000000000000000000	0.00000000000000000000	4173.33300781250000000000	4186.66650390625000000000	4153.33300781250000000000	4170.76904296875000000000	4196.92285156250000000000	4176.41015625000000000000	4164.10253906250000000000	4151.79492187500000000000	4108.20507812500000000000	4143.07666015625000000000	4173.84619140625000000000	4199.48730468750000000000	4181.02539062500000000000	4153.33300781250000000000	0.00000000000000000000	10245.00000000000000000000	10229.00000000000000000000	0.00000000000000000000	0.00000000000000000000	0.00000000000000000000	3233.00000000000000000000	517.00000000000000000000	4.00000000000000000000	4.00000000000000000000	4.00000000000000000000	4.00000000000000000000	4.00000000000000000000	4.00000000000000000000	4.00000000000000000000	4.00000000000000000000	4.00000000000000000000	4.00000000000000000000	4.00000000000000000000	4.00000000000000000000	4.00000000000000000000	4.00000000000000000000	4.00000000000000000000	4.00000000000000000000
32.00000000000000000000	0.00000000000000000000	4161.02539062500000000000	4157.94873046875000000000	4163.58984375000000000000	4148.71777343750000000000	4162.05126953125000000000	4141.02539062500000000000	4128.71777343750000000000	4114.87158203125000000000	4066.15380859375000000000	4102.56396484375000000000	4140.00000000000000000000	4169.74365234375000000000	4146.66650390625000000000	4125.12792968750000000000	0.00000000000000000000	10245.00000000000000000000	10229.00000000000000000000	0.00000000000000000000	0.00000000000000000000	0.00000000000000000000	3233.00000000000000000000	525.00000000000000000000	4.00000000000000000000	4.00000000000000000000	4.00000000000000000000	4.00000000000000000000	4.00000000000000000000	4.00000000000000000000	4.00000000000000000000	4.00000000000000000000	4.00000000000000000000	4.00000000000000000000	4.00000000000000000000	4.00000000000000000000	4.00000000000000000000	4.00000000000000000000	4.00000000000000000000	4.00000000000000000000
33.00000000000000000000	0.00000000000000000000	4164.61523437500000000000	4177.94873046875000000000	4162.05126953125000000000	4159.48730468750000000000	4180.51269531250000000000	4164.10253906250000000000	4154.35888671875000000000	4161.53857421875000000000	4114.35888671875000000000	4147.69238281250000000000	4183.58984375000000000000	4210.25634765625000000000	4173.33300781250000000000	4151.28173828125000000000	0.00000000000000000000	10245.00000000000000000000	10228.00000000000000000000	0.00000000000000000000	0.00000000000000000000	0.00000000000000000000	3233.00000000000000000000	533.00000000000000000000	4.00000000000000000000	4.00000000000000000000	4.00000000000000000000	4.00000000000000000000	4.00000000000000000000	4.00000000000000000000	4.00000000000000000000	4.00000000000000000000	4.00000000000000000000	4.00000000000000000000	4.00000000000000000000	4.00000000000000000000	4.00000000000000000000	4.00000000000000000000	4.00000000000000000000	4.00000000000000000000
34.00000000000000000000	0.00000000000000000000	4144.61523437500000000000	4135.89746093750000000000	4166.15380859375000000000	4138.46142578125000000000	4148.71777343750000000000	4142.05126953125000000000	4146.15380859375000000000	4168.20507812500000000000	4121.02539062500000000000	4157.94873046875000000000	4190.25634765625000000000	4214.35888671875000000000	4160.00000000000000000000	4144.61523437500000000000	0.00000000000000000000	10245.00000000000000000000	10228.00000000000000000000	0.00000000000000000000	0.00000000000000000000	0.00000000000000000000	3233.00000000000000000000	542.00000000000000000000	4.00000000000000000000	4.00000000000000000000	4.00000000000000000000	4.00000000000000000000	4.00000000000000000000	4.00000000000000000000	4.00000000000000000000	4.00000000000000000000	4.00000000000000000000	4.00000000000000000000	4.00000000000000000000	4.00000000000000000000	4.00000000000000000000	4.00000000000000000000	4.00000000000000000000	4.00000000000000000000
35.00000000000000000000	0.00000000000000000000	4134.87158203125000000000	4122.56396484375000000000	4166.15380859375000000000	4125.12792968750000000000	4147.17919921875000000000	4142.05126953125000000000	4149.74365234375000000000	4152.82031250000000000000	4104.61523437500000000000	4143.58984375000000000000	4175.89746093750000000000	4201.53857421875000000000	4143.58984375000000000000	4129.74365234375000000000	0.00000000000000000000	10244.00000000000000000000	10228.00000000000000000000	0.00000000000000000000	0.00000000000000000000	0.00000000000000000000	3233.00000000000000000000	550.00000000000000000000	4.00000000000000000000	4.00000000000000000000	4.00000000000000000000	4.00000000000000000000	4.00000000000000000000	4.00000000000000000000	4.00000000000000000000	4.00000000000000000000	4.00000000000000000000	4.00000000000000000000	4.00000000000000000000	4.00000000000000000000	4.00000000000000000000	4.00000000000000000000	4.00000000000000000000	4.00000000000000000000
36.00000000000000000000	0.00000000000000000000	4156.92285156250000000000	4182.05126953125000000000	4155.89746093750000000000	4151.28173828125000000000	4205.64111328125000000000	4194.35888671875000000000	4184.61523437500000000000	4167.17919921875000000000	4126.15380859375000000000	4168.20507812500000000000	4185.64111328125000000000	4212.30761718750000000000	4166.15380859375000000000	4142.56396484375000000000	0.00000000000000000000	10244.00000000000000000000	10228.00000000000000000000	0.00000000000000000000	0.00000000000000000000	0.00000000000000000000	3233.00000000000000000000	559.00000000000000000000	4.00000000000000000000	4.00000000000000000000	4.00000000000000000000	4.00000000000000000000	4.00000000000000000000	4.00000000000000000000	4.00000000000000000000	4.00000000000000000000	4.00000000000000000000	4.00000000000000000000	4.00000000000000000000	4.00000000000000000000	4.00000000000000000000	4.00000000000000000000	4.00000000000000000000	4.00000000000000000000
37.00000000000000000000	0.00000000000000000000	4146.66650390625000000000	4157.94873046875000000000	4168.20507812500000000000	4137.43603515625000000000	4172.82031250000000000000	4168.71777343750000000000	4163.07666015625000000000	4126.15380859375000000000	4088.71777343750000000000	4138.97412109375000000000	4143.07666015625000000000	4174.35888671875000000000	4130.76904296875000000000	4110.25634765625000000000	0.00000000000000000000	10246.00000000000000000000	10227.00000000000000000000	0.00000000000000000000	0.00000000000000000000	0.00000000000000000000	3233.00000000000000000000	567.00000000000000000000	4.00000000000000000000	4.00000000000000000000	4.00000000000000000000	4.00000000000000000000	4.00000000000000000000	4.00000000000000000000	4.00000000000000000000	4.00000000000000000000	4.00000000000000000000	4.00000000000000000000	4.00000000000000000000	4.00000000000000000000	4.00000000000000000000	4.00000000000000000000	4.00000000000000000000	4.00000000000000000000
38.00000000000000000000	0.00000000000000000000	4159.48730468750000000000	4168.20507812500000000000	4157.94873046875000000000	4161.02539062500000000000	4178.97412109375000000000	4175.89746093750000000000	4171.28173828125000000000	4149.23046875000000000000	4104.10253906250000000000	4150.25634765625000000000	4186.66650390625000000000	4207.17919921875000000000	4175.89746093750000000000	4151.28173828125000000000	0.00000000000000000000	10246.00000000000000000000	10227.00000000000000000000	0.00000000000000000000	0.00000000000000000000	0.00000000000000000000	3233.00000000000000000000	575.00000000000000000000	4.00000000000000000000	4.00000000000000000000	4.00000000000000000000	4.00000000000000000000	4.00000000000000000000	4.00000000000000000000	4.00000000000000000000	4.00000000000000000000	4.00000000000000000000	4.00000000000000000000	4.00000000000000000000	4.00000000000000000000	4.00000000000000000000	4.00000000000000000000	4.00000000000000000000	4.00000000000000000000
39.00000000000000000000	0.00000000000000000000	4161.53857421875000000000	4158.97412109375000000000	4157.43603515625000000000	4166.15380859375000000000	4165.12792968750000000000	4153.84619140625000000000	4147.69238281250000000000	4151.28173828125000000000	4096.92285156250000000000	4133.84619140625000000000	4200.00000000000000000000	4222.05126953125000000000	4189.74365234375000000000	4168.71777343750000000000	0.00000000000000000000	10246.00000000000000000000	10227.00000000000000000000	0.00000000000000000000	0.00000000000000000000	0.00000000000000000000	3233.00000000000000000000	584.00000000000000000000	4.00000000000000000000	4.00000000000000000000	4.00000000000000000000	4.00000000000000000000	4.00000000000000000000	4.00000000000000000000	4.00000000000000000000	4.00000000000000000000	4.00000000000000000000	4.00000000000000000000	4.00000000000000000000	4.00000000000000000000	4.00000000000000000000	4.00000000000000000000	4.00000000000000000000	4.00000000000000000000
40.00000000000000000000	0.00000000000000000000	4156.41015625000000000000	4152.30761718750000000000	4167.17919921875000000000	4153.84619140625000000000	4156.41015625000000000000	4148.71777343750000000000	4145.64111328125000000000	4145.64111328125000000000	4093.33325195312500000000	4129.74365234375000000000	4176.41015625000000000000	4205.12792968750000000000	4163.58984375000000000000	4148.20507812500000000000	0.00000000000000000000	10246.00000000000000000000	10227.00000000000000000000	0.00000000000000000000	0.00000000000000000000	0.00000000000000000000	3233.00000000000000000000	592.00000000000000000000	4.00000000000000000000	4.00000000000000000000	4.00000000000000000000	4.00000000000000000000	4.00000000000000000000	4.00000000000000000000	4.00000000000000000000	4.00000000000000000000	4.00000000000000000000	4.00000000000000000000	4.00000000000000000000	4.00000000000000000000	4.00000000000000000000	4.00000000000000000000	4.00000000000000000000	4.00000000000000000000
41.00000000000000000000	0.00000000000000000000	4164.10253906250000000000	4176.92285156250000000000	4161.53857421875000000000	4157.43603515625000000000	4186.15380859375000000000	4189.23046875000000000000	4184.61523437500000000000	4185.64111328125000000000	4143.58984375000000000000	4184.61523437500000000000	4190.76904296875000000000	4225.12792968750000000000	4168.20507812500000000000	4151.28173828125000000000	0.00000000000000000000	10247.00000000000000000000	10226.00000000000000000000	0.00000000000000000000	0.00000000000000000000	0.00000000000000000000	3233.00000000000000000000	601.00000000000000000000	4.00000000000000000000	4.00000000000000000000	4.00000000000000000000	4.00000000000000000000	4.00000000000000000000	4.00000000000000000000	4.00000000000000000000	4.00000000000000000000	4.00000000000000000000	4.00000000000000000000	4.00000000000000000000	4.00000000000000000000	4.00000000000000000000	4.00000000000000000000	4.00000000000000000000	4.00000000000000000000
42.00000000000000000000	0.00000000000000000000	4146.15380859375000000000	4142.56396484375000000000	4173.33300781250000000000	4129.23046875000000000000	4149.74365234375000000000	4156.41015625000000000000	4159.48730468750000000000	4156.41015625000000000000	4113.33300781250000000000	4156.92285156250000000000	4150.76904296875000000000	4201.02539062500000000000	4123.58984375000000000000	4114.87158203125000000000	0.00000000000000000000	10247.00000000000000000000	10226.00000000000000000000	0.00000000000000000000	0.00000000000000000000	0.00000000000000000000	3233.00000000000000000000	609.00000000000000000000	4.00000000000000000000	4.00000000000000000000	4.00000000000000000000	4.00000000000000000000	4.00000000000000000000	4.00000000000000000000	4.00000000000000000000	4.00000000000000000000	4.00000000000000000000	4.00000000000000000000	4.00000000000000000000	4.00000000000000000000	4.00000000000000000000	4.00000000000000000000	4.00000000000000000000	4.00000000000000000000
43.00000000000000000000	0.00000000000000000000	4168.71777343750000000000	4189.74365234375000000000	4163.58984375000000000000	4158.97412109375000000000	4190.76904296875000000000	4180.00000000000000000000	4174.87158203125000000000	4166.15380859375000000000	4121.53857421875000000000	4160.51269531250000000000	4174.35888671875000000000	4212.82031250000000000000	4166.66650390625000000000	4142.05126953125000000000	0.00000000000000000000	10247.00000000000000000000	10228.00000000000000000000	0.00000000000000000000	0.00000000000000000000	0.00000000000000000000	3233.00000000000000000000	616.00000000000000000000	4.00000000000000000000	4.00000000000000000000	4.00000000000000000000	4.00000000000000000000	4.00000000000000000000	4.00000000000000000000	4.00000000000000000000	4.00000000000000000000	4.00000000000000000000	4.00000000000000000000	4.00000000000000000000	4.00000000000000000000	4.00000000000000000000	4.00000000000000000000	4.00000000000000000000	4.00000000000000000000
44.00000000000000000000	0.00000000000000000000	4177.94873046875000000000	4206.15380859375000000000	4158.97412109375000000000	4168.71777343750000000000	4202.05126953125000000000	4185.12792968750000000000	4169.23046875000000000000	4156.41015625000000000000	4113.84619140625000000000	4157.43603515625000000000	4180.00000000000000000000	4206.15380859375000000000	4186.66650390625000000000	4151.79492187500000000000	0.00000000000000000000	10247.00000000000000000000	10228.00000000000000000000	0.00000000000000000000	0.00000000000000000000	0.00000000000000000000	3233.00000000000000000000	624.00000000000000000000	4.00000000000000000000	4.00000000000000000000	4.00000000000000000000	4.00000000000000000000	4.00000000000000000000	4.00000000000000000000	4.00000000000000000000	4.00000000000000000000	4.00000000000000000000	4.00000000000000000000	4.00000000000000000000	4.00000000000000000000	4.00000000000000000000	4.00000000000000000000	4.00000000000000000000	4.00000000000000000000
45.00000000000000000000	0.00000000000000000000	4160.00000000000000000000	4170.25634765625000000000	4167.69238281250000000000	4148.71777343750000000000	4169.23046875000000000000	4164.61523437500000000000	4157.94873046875000000000	4139.48730468750000000000	4092.82031250000000000000	4140.00000000000000000000	4169.74365234375000000000	4198.46142578125000000000	4163.07666015625000000000	4136.92285156250000000000	0.00000000000000000000	10248.00000000000000000000	10228.00000000000000000000	0.00000000000000000000	0.00000000000000000000	0.00000000000000000000	3233.00000000000000000000	631.00000000000000000000	4.00000000000000000000	4.00000000000000000000	4.00000000000000000000	4.00000000000000000000	4.00000000000000000000	4.00000000000000000000	4.00000000000000000000	4.00000000000000000000	4.00000000000000000000	4.00000000000000000000	4.00000000000000000000	4.00000000000000000000	4.00000000000000000000	4.00000000000000000000	4.00000000000000000000	4.00000000000000000000
46.00000000000000000000	0.00000000000000000000	4164.61523437500000000000	4173.84619140625000000000	4156.41015625000000000000	4161.02539062500000000000	4181.53857421875000000000	4180.51269531250000000000	4181.53857421875000000000	4187.69238281250000000000	4137.94873046875000000000	4178.46142578125000000000	4219.48730468750000000000	4246.66650390625000000000	4193.84619140625000000000	4167.17919921875000000000	0.00000000000000000000	10248.00000000000000000000	10228.00000000000000000000	0.00000000000000000000	0.00000000000000000000	0.00000000000000000000	3233.00000000000000000000	639.00000000000000000000	4.00000000000000000000	4.00000000000000000000	4.00000000000000000000	4.00000000000000000000	4.00000000000000000000	4.00000000000000000000	4.00000000000000000000	4.00000000000000000000	4.00000000000000000000	4.00000000000000000000	4.00000000000000000000	4.00000000000000000000	4.00000000000000000000	4.00000000000000000000	4.00000000000000000000	4.00000000000000000000
47.00000000000000000000	0.00000000000000000000	4149.74365234375000000000	4131.79492187500000000000	4165.12792968750000000000	4135.89746093750000000000	4143.58984375000000000000	4145.64111328125000000000	4154.35888671875000000000	4171.79492187500000000000	4122.05126953125000000000	4160.51269531250000000000	4200.51269531250000000000	4233.84619140625000000000	4166.66650390625000000000	4149.74365234375000000000	0.00000000000000000000	10248.00000000000000000000	10225.00000000000000000000	0.00000000000000000000	0.00000000000000000000	0.00000000000000000000	3233.00000000000000000000	646.00000000000000000000	4.00000000000000000000	4.00000000000000000000	4.00000000000000000000	4.00000000000000000000	4.00000000000000000000	4.00000000000000000000	4.00000000000000000000	4.00000000000000000000	4.00000000000000000000	4.00000000000000000000	4.00000000000000000000	4.00000000000000000000	4.00000000000000000000	4.00000000000000000000	4.00000000000000000000	4.00000000000000000000
48.00000000000000000000	0.00000000000000000000	4162.05126953125000000000	4170.25634765625000000000	4167.69238281250000000000	4153.33300781250000000000	4186.66650390625000000000	4188.71777343750000000000	4187.69238281250000000000	4185.64111328125000000000	4144.10253906250000000000	4181.02539062500000000000	4214.35888671875000000000	4244.61523437500000000000	4182.56396484375000000000	4165.12792968750000000000	0.00000000000000000000	10248.00000000000000000000	10225.00000000000000000000	0.00000000000000000000	0.00000000000000000000	0.00000000000000000000	3233.00000000000000000000	653.00000000000000000000	4.00000000000000000000	4.00000000000000000000	4.00000000000000000000	4.00000000000000000000	4.00000000000000000000	4.00000000000000000000	4.00000000000000000000	4.00000000000000000000	4.00000000000000000000	4.00000000000000000000	4.00000000000000000000	4.00000000000000000000	4.00000000000000000000	4.00000000000000000000	4.00000000000000000000	4.00000000000000000000
49.00000000000000000000	0.00000000000000000000	4166.66650390625000000000	4192.82031250000000000000	4167.69238281250000000000	4162.05126953125000000000	4215.38427734375000000000	4215.38427734375000000000	4205.64111328125000000000	4181.53857421875000000000	4146.15380859375000000000	4194.35888671875000000000	4201.53857421875000000000	4235.89746093750000000000	4178.46142578125000000000	4154.87158203125000000000	0.00000000000000000000	10247.00000000000000000000	10225.00000000000000000000	0.00000000000000000000	0.00000000000000000000	0.00000000000000000000	3233.00000000000000000000	661.00000000000000000000	4.00000000000000000000	4.00000000000000000000	4.00000000000000000000	4.00000000000000000000	4.00000000000000000000	4.00000000000000000000	4.00000000000000000000	4.00000000000000000000	4.00000000000000000000	4.00000000000000000000	4.00000000000000000000	4.00000000000000000000	4.00000000000000000000	4.00000000000000000000	4.00000000000000000000	4.00000000000000000000
50.00000000000000000000	0.00000000000000000000	4157.94873046875000000000	4166.15380859375000000000	4174.35888671875000000000	4145.12792968750000000000	4184.10253906250000000000	4186.15380859375000000000	4180.51269531250000000000	4148.20507812500000000000	4107.69238281250000000000	4165.64111328125000000000	4169.74365234375000000000	4208.71777343750000000000	4156.92285156250000000000	4132.30761718750000000000	0.00000000000000000000	10247.00000000000000000000	10225.00000000000000000000	0.00000000000000000000	0.00000000000000000000	0.00000000000000000000	3233.00000000000000000000	668.00000000000000000000	4.00000000000000000000	4.00000000000000000000	4.00000000000000000000	4.00000000000000000000	4.00000000000000000000	4.00000000000000000000	4.00000000000000000000	4.00000000000000000000	4.00000000000000000000	4.00000000000000000000	4.00000000000000000000	4.00000000000000000000	4.00000000000000000000	4.00000000000000000000	4.00000000000000000000	4.00000000000000000000
51.00000000000000000000	0.00000000000000000000	4184.10253906250000000000	4196.41015625000000000000	4158.97412109375000000000	4177.43603515625000000000	4204.10253906250000000000	4197.94873046875000000000	4186.15380859375000000000	4180.00000000000000000000	4129.23046875000000000000	4180.00000000000000000000	4225.64111328125000000000	4252.30761718750000000000	4212.30761718750000000000	4186.66650390625000000000	0.00000000000000000000	10246.00000000000000000000	10221.00000000000000000000	0.00000000000000000000	0.00000000000000000000	0.00000000000000000000	3233.00000000000000000000	675.00000000000000000000	4.00000000000000000000	4.00000000000000000000	4.00000000000000000000	4.00000000000000000000	4.00000000000000000000	4.00000000000000000000	4.00000000000000000000	4.00000000000000000000	4.00000000000000000000	4.00000000000000000000	4.00000000000000000000	4.00000000000000000000	4.00000000000000000000	4.00000000000000000000	4.00000000000000000000	4.00000000000000000000
52.00000000000000000000	0.00000000000000000000	4169.23046875000000000000	4154.87158203125000000000	4162.56396484375000000000	4158.46142578125000000000	4157.94873046875000000000	4147.69238281250000000000	4138.46142578125000000000	4150.25634765625000000000	4087.69213867187500000000	4134.87158203125000000000	4197.43603515625000000000	4232.82031250000000000000	4176.92285156250000000000	4164.10253906250000000000	0.00000000000000000000	10246.00000000000000000000	10221.00000000000000000000	0.00000000000000000000	0.00000000000000000000	0.00000000000000000000	3233.00000000000000000000	683.00000000000000000000	4.00000000000000000000	4.00000000000000000000	4.00000000000000000000	4.00000000000000000000	4.00000000000000000000	4.00000000000000000000	4.00000000000000000000	4.00000000000000000000	4.00000000000000000000	4.00000000000000000000	4.00000000000000000000	4.00000000000000000000	4.00000000000000000000	4.00000000000000000000	4.00000000000000000000	4.00000000000000000000
53.00000000000000000000	0.00000000000000000000	4166.15380859375000000000	4156.92285156250000000000	4162.56396484375000000000	4153.84619140625000000000	4168.20507812500000000000	4161.53857421875000000000	4158.97412109375000000000	4162.05126953125000000000	4105.64111328125000000000	4152.30761718750000000000	4190.76904296875000000000	4231.79492187500000000000	4166.66650390625000000000	4150.76904296875000000000	0.00000000000000000000	10246.00000000000000000000	10222.00000000000000000000	0.00000000000000000000	0.00000000000000000000	0.00000000000000000000	3233.00000000000000000000	690.00000000000000000000	4.00000000000000000000	4.00000000000000000000	4.00000000000000000000	4.00000000000000000000	4.00000000000000000000	4.00000000000000000000	4.00000000000000000000	4.00000000000000000000	4.00000000000000000000	4.00000000000000000000	4.00000000000000000000	4.00000000000000000000	4.00000000000000000000	4.00000000000000000000	4.00000000000000000000	4.00000000000000000000
54.00000000000000000000	0.00000000000000000000	4174.87158203125000000000	4176.41015625000000000000	4166.66650390625000000000	4155.38427734375000000000	4194.35888671875000000000	4196.41015625000000000000	4195.89746093750000000000	4194.87158203125000000000	4150.76904296875000000000	4202.05126953125000000000	4205.64111328125000000000	4248.20507812500000000000	4173.33300781250000000000	4157.43603515625000000000	0.00000000000000000000	10246.00000000000000000000	10222.00000000000000000000	0.00000000000000000000	0.00000000000000000000	0.00000000000000000000	3233.00000000000000000000	697.00000000000000000000	4.00000000000000000000	4.00000000000000000000	4.00000000000000000000	4.00000000000000000000	4.00000000000000000000	4.00000000000000000000	4.00000000000000000000	4.00000000000000000000	4.00000000000000000000	4.00000000000000000000	4.00000000000000000000	4.00000000000000000000	4.00000000000000000000	4.00000000000000000000	4.00000000000000000000	4.00000000000000000000
55.00000000000000000000	0.00000000000000000000	4166.66650390625000000000	4159.48730468750000000000	4178.97412109375000000000	4137.94873046875000000000	4174.87158203125000000000	4181.02539062500000000000	4178.97412109375000000000	4173.33300781250000000000	4128.20507812500000000000	4183.07666015625000000000	4176.41015625000000000000	4225.64111328125000000000	4143.58984375000000000000	4138.46142578125000000000	0.00000000000000000000	10247.00000000000000000000	10228.00000000000000000000	0.00000000000000000000	0.00000000000000000000	0.00000000000000000000	3233.00000000000000000000	705.00000000000000000000	4.00000000000000000000	4.00000000000000000000	4.00000000000000000000	4.00000000000000000000	4.00000000000000000000	4.00000000000000000000	4.00000000000000000000	4.00000000000000000000	4.00000000000000000000	4.00000000000000000000	4.00000000000000000000	4.00000000000000000000	4.00000000000000000000	4.00000000000000000000	4.00000000000000000000	4.00000000000000000000
56.00000000000000000000	0.00000000000000000000	4188.20507812500000000000	4211.28173828125000000000	4160.51269531250000000000	4176.41015625000000000000	4220.00000000000000000000	4211.79492187500000000000	4196.41015625000000000000	4188.20507812500000000000	4148.20507812500000000000	4198.97412109375000000000	4210.25634765625000000000	4248.20507812500000000000	4193.84619140625000000000	4173.84619140625000000000	0.00000000000000000000	10247.00000000000000000000	10228.00000000000000000000	0.00000000000000000000	0.00000000000000000000	0.00000000000000000000	3233.00000000000000000000	712.00000000000000000000	4.00000000000000000000	4.00000000000000000000	4.00000000000000000000	4.00000000000000000000	4.00000000000000000000	4.00000000000000000000	4.00000000000000000000	4.00000000000000000000	4.00000000000000000000	4.00000000000000000000	4.00000000000000000000	4.00000000000000000000	4.00000000000000000000	4.00000000000000000000	4.00000000000000000000	4.00000000000000000000
57.00000000000000000000	0.00000000000000000000	4182.56396484375000000000	4194.35888671875000000000	4164.61523437500000000000	4170.76904296875000000000	4201.02539062500000000000	4186.15380859375000000000	4174.87158203125000000000	4157.43603515625000000000	4115.89746093750000000000	4171.28173828125000000000	4196.41015625000000000000	4233.84619140625000000000	4184.61523437500000000000	4164.10253906250000000000	0.00000000000000000000	10248.00000000000000000000	10230.00000000000000000000	0.00000000000000000000	0.00000000000000000000	0.00000000000000000000	3233.00000000000000000000	719.00000000000000000000	4.00000000000000000000	4.00000000000000000000	4.00000000000000000000	4.00000000000000000000	4.00000000000000000000	4.00000000000000000000	4.00000000000000000000	4.00000000000000000000	4.00000000000000000000	4.00000000000000000000	4.00000000000000000000	4.00000000000000000000	4.00000000000000000000	4.00000000000000000000	4.00000000000000000000	4.00000000000000000000
58.00000000000000000000	0.00000000000000000000	4175.89746093750000000000	4178.97412109375000000000	4167.69238281250000000000	4162.05126953125000000000	4193.84619140625000000000	4187.17919921875000000000	4180.00000000000000000000	4171.28173828125000000000	4117.43603515625000000000	4172.30761718750000000000	4211.79492187500000000000	4248.71777343750000000000	4182.56396484375000000000	4169.74365234375000000000	0.00000000000000000000	10248.00000000000000000000	10230.00000000000000000000	0.00000000000000000000	0.00000000000000000000	0.00000000000000000000	3233.00000000000000000000	727.00000000000000000000	4.00000000000000000000	4.00000000000000000000	4.00000000000000000000	4.00000000000000000000	4.00000000000000000000	4.00000000000000000000	4.00000000000000000000	4.00000000000000000000	4.00000000000000000000	4.00000000000000000000	4.00000000000000000000	4.00000000000000000000	4.00000000000000000000	4.00000000000000000000	4.00000000000000000000	4.00000000000000000000
59.00000000000000000000	0.00000000000000000000	4168.20507812500000000000	4164.10253906250000000000	4157.94873046875000000000	4159.48730468750000000000	4184.10253906250000000000	4183.07666015625000000000	4176.92285156250000000000	4201.02539062500000000000	4143.07666015625000000000	4187.17919921875000000000	4231.79492187500000000000	4271.79492187500000000000	4189.23046875000000000000	4179.48730468750000000000	0.00000000000000000000	10246.00000000000000000000	10229.00000000000000000000	0.00000000000000000000	0.00000000000000000000	0.00000000000000000000	3233.00000000000000000000	734.00000000000000000000	4.00000000000000000000	4.00000000000000000000	4.00000000000000000000	4.00000000000000000000	4.00000000000000000000	4.00000000000000000000	4.00000000000000000000	4.00000000000000000000	4.00000000000000000000	4.00000000000000000000	4.00000000000000000000	4.00000000000000000000	4.00000000000000000000	4.00000000000000000000	4.00000000000000000000	4.00000000000000000000
60.00000000000000000000	0.00000000000000000000	4147.69238281250000000000	4123.58984375000000000000	4168.71777343750000000000	4135.89746093750000000000	4144.10253906250000000000	4144.61523437500000000000	4148.71777343750000000000	4165.64111328125000000000	4110.76904296875000000000	4154.87158203125000000000	4185.64111328125000000000	4238.46142578125000000000	4152.82031250000000000000	4147.17919921875000000000	0.00000000000000000000	10246.00000000000000000000	10229.00000000000000000000	0.00000000000000000000	0.00000000000000000000	0.00000000000000000000	3233.00000000000000000000	742.00000000000000000000	4.00000000000000000000	4.00000000000000000000	4.00000000000000000000	4.00000000000000000000	4.00000000000000000000	4.00000000000000000000	4.00000000000000000000	4.00000000000000000000	4.00000000000000000000	4.00000000000000000000	4.00000000000000000000	4.00000000000000000000	4.00000000000000000000	4.00000000000000000000	4.00000000000000000000	4.00000000000000000000
61.00000000000000000000	0.00000000000000000000	4172.30761718750000000000	4181.53857421875000000000	4166.15380859375000000000	4162.56396484375000000000	4211.28173828125000000000	4204.61523437500000000000	4199.48730468750000000000	4186.15380859375000000000	4138.97412109375000000000	4193.33300781250000000000	4200.51269531250000000000	4254.87158203125000000000	4185.12792968750000000000	4168.20507812500000000000	0.00000000000000000000	10247.00000000000000000000	10228.00000000000000000000	0.00000000000000000000	0.00000000000000000000	0.00000000000000000000	3233.00000000000000000000	749.00000000000000000000	4.00000000000000000000	4.00000000000000000000	4.00000000000000000000	4.00000000000000000000	4.00000000000000000000	4.00000000000000000000	4.00000000000000000000	4.00000000000000000000	4.00000000000000000000	4.00000000000000000000	4.00000000000000000000	4.00000000000000000000	4.00000000000000000000	4.00000000000000000000	4.00000000000000000000	4.00000000000000000000
62.00000000000000000000	0.00000000000000000000	4173.84619140625000000000	4182.56396484375000000000	4173.33300781250000000000	4156.92285156250000000000	4211.79492187500000000000	4206.15380859375000000000	4195.89746093750000000000	4164.10253906250000000000	4123.07666015625000000000	4181.53857421875000000000	4162.05126953125000000000	4236.92285156250000000000	4159.48730468750000000000	4148.20507812500000000000	0.00000000000000000000	10247.00000000000000000000	10228.00000000000000000000	0.00000000000000000000	0.00000000000000000000	0.00000000000000000000	3233.00000000000000000000	756.00000000000000000000	4.00000000000000000000	4.00000000000000000000	4.00000000000000000000	4.00000000000000000000	4.00000000000000000000	4.00000000000000000000	4.00000000000000000000	4.00000000000000000000	4.00000000000000000000	4.00000000000000000000	4.00000000000000000000	4.00000000000000000000	4.00000000000000000000	4.00000000000000000000	4.00000000000000000000	4.00000000000000000000
63.00000000000000000000	0.00000000000000000000	4177.94873046875000000000	4179.48730468750000000000	4169.74365234375000000000	4165.12792968750000000000	4196.41015625000000000000	4186.15380859375000000000	4180.00000000000000000000	4154.35888671875000000000	4112.30761718750000000000	4161.02539062500000000000	4148.71777343750000000000	4234.87158203125000000000	4163.58984375000000000000	4152.82031250000000000000	0.00000000000000000000	10248.00000000000000000000	10229.00000000000000000000	0.00000000000000000000	0.00000000000000000000	0.00000000000000000000	3233.00000000000000000000	764.00000000000000000000	4.00000000000000000000	4.00000000000000000000	4.00000000000000000000	4.00000000000000000000	4.00000000000000000000	4.00000000000000000000	4.00000000000000000000	4.00000000000000000000	4.00000000000000000000	4.00000000000000000000	4.00000000000000000000	4.00000000000000000000	4.00000000000000000000	4.00000000000000000000	4.00000000000000000000	4.00000000000000000000
64.00000000000000000000	0.00000000000000000000	4187.69238281250000000000	4185.64111328125000000000	4153.84619140625000000000	4182.05126953125000000000	4198.97412109375000000000	4173.33300781250000000000	4164.10253906250000000000	4160.00000000000000000000	4108.71777343750000000000	4153.84619140625000000000	4169.23046875000000000000	4247.17919921875000000000	4194.35888671875000000000	4178.97412109375000000000	907.00000000000000000000	10248.00000000000000000000	10229.00000000000000000000	0.00000000000000000000	0.00000000000000000000	0.00000000000000000000	3233.00000000000000000000	771.00000000000000000000	4.00000000000000000000	4.00000000000000000000	4.00000000000000000000	4.00000000000000000000	4.00000000000000000000	4.00000000000000000000	4.00000000000000000000	4.00000000000000000000	4.00000000000000000000	4.00000000000000000000	4.00000000000000000000	4.00000000000000000000	4.00000000000000000000	4.00000000000000000000	4.00000000000000000000	4.00000000000000000000
65.00000000000000000000	0.00000000000000000000	4162.56396484375000000000	4136.41015625000000000000	4164.61523437500000000000	4148.20507812500000000000	4150.25634765625000000000	4127.17919921875000000000	4121.53857421875000000000	4119.48730468750000000000	4058.97436523437500000000	4105.12792968750000000000	4123.07666015625000000000	4209.74365234375000000000	4143.58984375000000000000	4142.05126953125000000000	2568.00000000000000000000	10250.00000000000000000000	10229.00000000000000000000	0.00000000000000000000	0.00000000000000000000	0.00000000000000000000	3233.00000000000000000000	778.00000000000000000000	4.00000000000000000000	4.00000000000000000000	4.00000000000000000000	4.00000000000000000000	4.00000000000000000000	4.00000000000000000000	4.00000000000000000000	4.00000000000000000000	4.00000000000000000000	4.00000000000000000000	4.00000000000000000000	4.00000000000000000000	4.00000000000000000000	4.00000000000000000000	4.00000000000000000000	4.00000000000000000000
66.00000000000000000000	0.00000000000000000000	4173.33300781250000000000	4167.17919921875000000000	4164.10253906250000000000	4161.02539062500000000000	4182.05126953125000000000	4167.17919921875000000000	4163.58984375000000000000	4171.28173828125000000000	4115.89746093750000000000	4154.87158203125000000000	4153.33300781250000000000	4243.58984375000000000000	4166.15380859375000000000	4165.12792968750000000000	2450.00000000000000000000	10250.00000000000000000000	10229.00000000000000000000	0.00000000000000000000	0.00000000000000000000	0.00000000000000000000	3233.00000000000000000000	786.00000000000000000000	4.00000000000000000000	4.00000000000000000000	4.00000000000000000000	4.00000000000000000000	4.00000000000000000000	4.00000000000000000000	4.00000000000000000000	4.00000000000000000000	4.00000000000000000000	4.00000000000000000000	4.00000000000000000000	4.00000000000000000000	4.00000000000000000000	4.00000000000000000000	4.00000000000000000000	4.00000000000000000000
67.00000000000000000000	0.00000000000000000000	4170.76904296875000000000	4154.87158203125000000000	4173.33300781250000000000	4150.25634765625000000000	4180.51269531250000000000	4168.71777343750000000000	4173.33300781250000000000	4185.64111328125000000000	4139.48730468750000000000	4178.46142578125000000000	4155.38427734375000000000	4249.23046875000000000000	4156.92285156250000000000	4162.05126953125000000000	3396.00000000000000000000	10249.00000000000000000000	10226.00000000000000000000	0.00000000000000000000	0.00000000000000000000	0.00000000000000000000	3233.00000000000000000000	793.00000000000000000000	4.00000000000000000000	4.00000000000000000000	4.00000000000000000000	4.00000000000000000000	4.00000000000000000000	4.00000000000000000000	4.00000000000000000000	4.00000000000000000000	4.00000000000000000000	4.00000000000000000000	4.00000000000000000000	4.00000000000000000000	4.00000000000000000000	4.00000000000000000000	4.00000000000000000000	4.00000000000000000000
68.00000000000000000000	0.00000000000000000000	4172.82031250000000000000	4155.38427734375000000000	4174.87158203125000000000	4150.76904296875000000000	4189.23046875000000000000	4173.33300781250000000000	4175.38427734375000000000	4171.79492187500000000000	4131.79492187500000000000	4168.20507812500000000000	4151.28173828125000000000	4243.07666015625000000000	4154.35888671875000000000	4157.94873046875000000000	3425.00000000000000000000	10249.00000000000000000000	10226.00000000000000000000	0.00000000000000000000	0.00000000000000000000	0.00000000000000000000	3233.00000000000000000000	800.00000000000000000000	4.00000000000000000000	4.00000000000000000000	4.00000000000000000000	4.00000000000000000000	4.00000000000000000000	4.00000000000000000000	4.00000000000000000000	4.00000000000000000000	4.00000000000000000000	4.00000000000000000000	4.00000000000000000000	4.00000000000000000000	4.00000000000000000000	4.00000000000000000000	4.00000000000000000000	4.00000000000000000000
69.00000000000000000000	0.00000000000000000000	4195.38427734375000000000	4201.53857421875000000000	4158.97412109375000000000	4181.53857421875000000000	4233.84619140625000000000	4205.64111328125000000000	4192.82031250000000000000	4177.94873046875000000000	4138.97412109375000000000	4177.43603515625000000000	4169.74365234375000000000	4254.35888671875000000000	4191.28173828125000000000	4178.46142578125000000000	3220.00000000000000000000	10248.00000000000000000000	10225.00000000000000000000	0.00000000000000000000	0.00000000000000000000	0.00000000000000000000	3233.00000000000000000000	808.00000000000000000000	4.00000000000000000000	4.00000000000000000000	4.00000000000000000000	4.00000000000000000000	4.00000000000000000000	4.00000000000000000000	4.00000000000000000000	4.00000000000000000000	4.00000000000000000000	4.00000000000000000000	4.00000000000000000000	4.00000000000000000000	4.00000000000000000000	4.00000000000000000000	4.00000000000000000000	4.00000000000000000000
70.00000000000000000000	0.00000000000000000000	4181.53857421875000000000	4173.33300781250000000000	4170.25634765625000000000	4160.51269531250000000000	4205.12792968750000000000	4178.46142578125000000000	4168.20507812500000000000	4142.56396484375000000000	4094.87158203125000000000	4143.07666015625000000000	4137.43603515625000000000	4225.64111328125000000000	4160.00000000000000000000	4153.84619140625000000000	2995.00000000000000000000	10248.00000000000000000000	10225.00000000000000000000	0.00000000000000000000	0.00000000000000000000	0.00000000000000000000	3233.00000000000000000000	815.00000000000000000000	4.00000000000000000000	4.00000000000000000000	4.00000000000000000000	4.00000000000000000000	4.00000000000000000000	4.00000000000000000000	4.00000000000000000000	4.00000000000000000000	4.00000000000000000000	4.00000000000000000000	4.00000000000000000000	4.00000000000000000000	4.00000000000000000000	4.00000000000000000000	4.00000000000000000000	4.00000000000000000000
71.00000000000000000000	0.00000000000000000000	4188.71777343750000000000	4187.69238281250000000000	4165.12792968750000000000	4174.35888671875000000000	4222.05126953125000000000	4200.51269531250000000000	4190.76904296875000000000	4183.58984375000000000000	4133.33300781250000000000	4173.84619140625000000000	4190.76904296875000000000	4268.71777343750000000000	4195.89746093750000000000	4191.79492187500000000000	3280.00000000000000000000	10246.00000000000000000000	10224.00000000000000000000	0.00000000000000000000	0.00000000000000000000	0.00000000000000000000	3233.00000000000000000000	822.00000000000000000000	4.00000000000000000000	4.00000000000000000000	4.00000000000000000000	4.00000000000000000000	4.00000000000000000000	4.00000000000000000000	4.00000000000000000000	4.00000000000000000000	4.00000000000000000000	4.00000000000000000000	4.00000000000000000000	4.00000000000000000000	4.00000000000000000000	4.00000000000000000000	4.00000000000000000000	4.00000000000000000000
72.00000000000000000000	0.00000000000000000000	4181.02539062500000000000	4163.07666015625000000000	4165.12792968750000000000	4165.64111328125000000000	4192.82031250000000000000	4171.28173828125000000000	4164.10253906250000000000	4184.61523437500000000000	4134.87158203125000000000	4165.12792968750000000000	4195.89746093750000000000	4275.38427734375000000000	4195.38427734375000000000	4195.89746093750000000000	3394.00000000000000000000	10246.00000000000000000000	10224.00000000000000000000	0.00000000000000000000	0.00000000000000000000	0.00000000000000000000	3233.00000000000000000000	830.00000000000000000000	4.00000000000000000000	4.00000000000000000000	4.00000000000000000000	4.00000000000000000000	4.00000000000000000000	4.00000000000000000000	4.00000000000000000000	4.00000000000000000000	4.00000000000000000000	4.00000000000000000000	4.00000000000000000000	4.00000000000000000000	4.00000000000000000000	4.00000000000000000000	4.00000000000000000000	4.00000000000000000000
73.00000000000000000000	0.00000000000000000000	4172.30761718750000000000	4152.82031250000000000000	4173.33300781250000000000	4152.30761718750000000000	4180.00000000000000000000	4157.94873046875000000000	4154.35888671875000000000	4163.58984375000000000000	4110.76904296875000000000	4147.17919921875000000000	4167.69238281250000000000	4251.79492187500000000000	4174.35888671875000000000	4174.87158203125000000000	3061.00000000000000000000	10245.00000000000000000000	10223.00000000000000000000	0.00000000000000000000	0.00000000000000000000	0.00000000000000000000	3233.00000000000000000000	837.00000000000000000000	4.00000000000000000000	4.00000000000000000000	4.00000000000000000000	4.00000000000000000000	4.00000000000000000000	4.00000000000000000000	4.00000000000000000000	4.00000000000000000000	4.00000000000000000000	4.00000000000000000000	4.00000000000000000000	4.00000000000000000000	4.00000000000000000000	4.00000000000000000000	4.00000000000000000000	4.00000000000000000000
74.00000000000000000000	0.00000000000000000000	4185.64111328125000000000	4202.56396484375000000000	4167.17919921875000000000	4171.28173828125000000000	4231.79492187500000000000	4212.82031250000000000000	4201.53857421875000000000	4187.69238281250000000000	4142.56396484375000000000	4190.76904296875000000000	4181.02539062500000000000	4264.61523437500000000000	4187.69238281250000000000	4183.07666015625000000000	3559.00000000000000000000	10245.00000000000000000000	10223.00000000000000000000	0.00000000000000000000	0.00000000000000000000	0.00000000000000000000	3233.00000000000000000000	844.00000000000000000000	4.00000000000000000000	4.00000000000000000000	4.00000000000000000000	4.00000000000000000000	4.00000000000000000000	4.00000000000000000000	4.00000000000000000000	4.00000000000000000000	4.00000000000000000000	4.00000000000000000000	4.00000000000000000000	4.00000000000000000000	4.00000000000000000000	4.00000000000000000000	4.00000000000000000000	4.00000000000000000000
75.00000000000000000000	0.00000000000000000000	4170.76904296875000000000	4172.82031250000000000000	4175.89746093750000000000	4151.79492187500000000000	4198.97412109375000000000	4184.61523437500000000000	4175.89746093750000000000	4148.71777343750000000000	4106.66650390625000000000	4158.46142578125000000000	4131.28173828125000000000	4222.56396484375000000000	4135.89746093750000000000	4141.02539062500000000000	3149.00000000000000000000	10244.00000000000000000000	10225.00000000000000000000	0.00000000000000000000	0.00000000000000000000	0.00000000000000000000	3233.00000000000000000000	852.00000000000000000000	4.00000000000000000000	4.00000000000000000000	4.00000000000000000000	4.00000000000000000000	4.00000000000000000000	4.00000000000000000000	4.00000000000000000000	4.00000000000000000000	4.00000000000000000000	4.00000000000000000000	4.00000000000000000000	4.00000000000000000000	4.00000000000000000000	4.00000000000000000000	4.00000000000000000000	4.00000000000000000000
76.00000000000000000000	0.00000000000000000000	4187.69238281250000000000	4189.23046875000000000000	4164.61523437500000000000	4176.92285156250000000000	4210.76904296875000000000	4182.56396484375000000000	4169.23046875000000000000	4154.35888671875000000000	4108.20507812500000000000	4152.30761718750000000000	4150.25634765625000000000	4231.28173828125000000000	4169.74365234375000000000	4165.64111328125000000000	3283.00000000000000000000	10244.00000000000000000000	10225.00000000000000000000	0.00000000000000000000	0.00000000000000000000	0.00000000000000000000	3233.00000000000000000000	859.00000000000000000000	4.00000000000000000000	4.00000000000000000000	4.00000000000000000000	4.00000000000000000000	4.00000000000000000000	4.00000000000000000000	4.00000000000000000000	4.00000000000000000000	4.00000000000000000000	4.00000000000000000000	4.00000000000000000000	4.00000000000000000000	4.00000000000000000000	4.00000000000000000000	4.00000000000000000000	4.00000000000000000000
77.00000000000000000000	0.00000000000000000000	4195.38427734375000000000	4190.76904296875000000000	4159.48730468750000000000	4187.69238281250000000000	4203.58984375000000000000	4167.69238281250000000000	4149.23046875000000000000	4153.33300781250000000000	4103.58984375000000000000	4145.64111328125000000000	4163.07666015625000000000	4239.48730468750000000000	4193.84619140625000000000	4182.56396484375000000000	3163.00000000000000000000	10244.00000000000000000000	10225.00000000000000000000	0.00000000000000000000	0.00000000000000000000	0.00000000000000000000	3233.00000000000000000000	866.00000000000000000000	4.00000000000000000000	4.00000000000000000000	4.00000000000000000000	4.00000000000000000000	4.00000000000000000000	4.00000000000000000000	4.00000000000000000000	4.00000000000000000000	4.00000000000000000000	4.00000000000000000000	4.00000000000000000000	4.00000000000000000000	4.00000000000000000000	4.00000000000000000000	4.00000000000000000000	4.00000000000000000000
78.00000000000000000000	0.00000000000000000000	4181.53857421875000000000	4170.25634765625000000000	4168.71777343750000000000	4169.74365234375000000000	4176.41015625000000000000	4151.79492187500000000000	4142.05126953125000000000	4145.12792968750000000000	4096.92285156250000000000	4140.00000000000000000000	4153.33300781250000000000	4230.25634765625000000000	4172.82031250000000000000	4165.12792968750000000000	3559.00000000000000000000	10244.00000000000000000000	10225.00000000000000000000	0.00000000000000000000	0.00000000000000000000	0.00000000000000000000	3233.00000000000000000000	874.00000000000000000000	4.00000000000000000000	4.00000000000000000000	4.00000000000000000000	4.00000000000000000000	4.00000000000000000000	4.00000000000000000000	4.00000000000000000000	4.00000000000000000000	4.00000000000000000000	4.00000000000000000000	4.00000000000000000000	4.00000000000000000000	4.00000000000000000000	4.00000000000000000000	4.00000000000000000000	4.00000000000000000000
79.00000000000000000000	0.00000000000000000000	4183.07666015625000000000	4180.51269531250000000000	4161.02539062500000000000	4173.33300781250000000000	4195.89746093750000000000	4176.41015625000000000000	4175.89746093750000000000	4183.58984375000000000000	4142.05126953125000000000	4186.15380859375000000000	4192.82031250000000000000	4262.05126953125000000000	4193.84619140625000000000	4184.10253906250000000000	3149.00000000000000000000	10243.00000000000000000000	10228.00000000000000000000	0.00000000000000000000	0.00000000000000000000	0.00000000000000000000	3233.00000000000000000000	882.00000000000000000000	4.00000000000000000000	4.00000000000000000000	4.00000000000000000000	4.00000000000000000000	4.00000000000000000000	4.00000000000000000000	4.00000000000000000000	4.00000000000000000000	4.00000000000000000000	4.00000000000000000000	4.00000000000000000000	4.00000000000000000000	4.00000000000000000000	4.00000000000000000000	4.00000000000000000000	4.00000000000000000000
80.00000000000000000000	0.00000000000000000000	4162.05126953125000000000	4136.41015625000000000000	4172.30761718750000000000	4142.05126953125000000000	4160.51269531250000000000	4142.05126953125000000000	4153.33300781250000000000	4159.48730468750000000000	4115.89746093750000000000	4165.12792968750000000000	4165.64111328125000000000	4242.56396484375000000000	4158.97412109375000000000	4160.00000000000000000000	3283.00000000000000000000	10243.00000000000000000000	10228.00000000000000000000	0.00000000000000000000	0.00000000000000000000	0.00000000000000000000	3233.00000000000000000000	891.00000000000000000000	4.00000000000000000000	4.00000000000000000000	4.00000000000000000000	4.00000000000000000000	4.00000000000000000000	4.00000000000000000000	4.00000000000000000000	4.00000000000000000000	4.00000000000000000000	4.00000000000000000000	4.00000000000000000000	4.00000000000000000000	4.00000000000000000000	4.00000000000000000000	4.00000000000000000000	4.00000000000000000000
81.00000000000000000000	0.00000000000000000000	4173.84619140625000000000	4175.38427734375000000000	4169.23046875000000000000	4161.53857421875000000000	4198.46142578125000000000	4176.41015625000000000000	4173.33300781250000000000	4169.23046875000000000000	4127.69238281250000000000	4176.92285156250000000000	4172.30761718750000000000	4247.17919921875000000000	4174.35888671875000000000	4170.76904296875000000000	3163.00000000000000000000	10244.00000000000000000000	10229.00000000000000000000	0.00000000000000000000	0.00000000000000000000	0.00000000000000000000	3233.00000000000000000000	899.00000000000000000000	4.00000000000000000000	4.00000000000000000000	4.00000000000000000000	4.00000000000000000000	4.00000000000000000000	4.00000000000000000000	4.00000000000000000000	4.00000000000000000000	4.00000000000000000000	4.00000000000000000000	4.00000000000000000000	4.00000000000000000000	4.00000000000000000000	4.00000000000000000000	4.00000000000000000000	4.00000000000000000000
82.00000000000000000000	0.00000000000000000000	4177.94873046875000000000	4191.79492187500000000000	4165.12792968750000000000	4171.79492187500000000000	4217.94873046875000000000	4192.82031250000000000000	4170.76904296875000000000	4152.30761718750000000000	4118.46142578125000000000	4170.76904296875000000000	4160.00000000000000000000	4230.25634765625000000000	4171.28173828125000000000	4162.05126953125000000000	3559.00000000000000000000	10244.00000000000000000000	10229.00000000000000000000	0.00000000000000000000	0.00000000000000000000	0.00000000000000000000	3233.00000000000000000000	907.00000000000000000000	4.00000000000000000000	4.00000000000000000000	4.00000000000000000000	4.00000000000000000000	4.00000000000000000000	4.00000000000000000000	4.00000000000000000000	4.00000000000000000000	4.00000000000000000000	4.00000000000000000000	4.00000000000000000000	4.00000000000000000000	4.00000000000000000000	4.00000000000000000000	4.00000000000000000000	4.00000000000000000000
83.00000000000000000000	0.00000000000000000000	4167.17919921875000000000	4161.53857421875000000000	4172.82031250000000000000	4154.35888671875000000000	4192.30761718750000000000	4170.25634765625000000000	4152.30761718750000000000	4120.00000000000000000000	4080.00000000000000000000	4137.43603515625000000000	4137.43603515625000000000	4206.66650390625000000000	4154.87158203125000000000	4145.12792968750000000000	3149.00000000000000000000	10244.00000000000000000000	10227.00000000000000000000	0.00000000000000000000	0.00000000000000000000	0.00000000000000000000	3233.00000000000000000000	916.00000000000000000000	4.00000000000000000000	4.00000000000000000000	4.00000000000000000000	4.00000000000000000000	4.00000000000000000000	4.00000000000000000000	4.00000000000000000000	4.00000000000000000000	4.00000000000000000000	4.00000000000000000000	4.00000000000000000000	4.00000000000000000000	4.00000000000000000000	4.00000000000000000000	4.00000000000000000000	4.00000000000000000000
84.00000000000000000000	0.00000000000000000000	4192.82031250000000000000	4202.56396484375000000000	4163.58984375000000000000	4188.71777343750000000000	4221.02539062500000000000	4199.48730468750000000000	4180.00000000000000000000	4181.53857421875000000000	4128.71777343750000000000	4177.94873046875000000000	4206.66650390625000000000	4267.17919921875000000000	4220.00000000000000000000	4204.61523437500000000000	3283.00000000000000000000	10244.00000000000000000000	10227.00000000000000000000	0.00000000000000000000	0.00000000000000000000	0.00000000000000000000	3233.00000000000000000000	924.00000000000000000000	4.00000000000000000000	4.00000000000000000000	4.00000000000000000000	4.00000000000000000000	4.00000000000000000000	4.00000000000000000000	4.00000000000000000000	4.00000000000000000000	4.00000000000000000000	4.00000000000000000000	4.00000000000000000000	4.00000000000000000000	4.00000000000000000000	4.00000000000000000000	4.00000000000000000000	4.00000000000000000000
85.00000000000000000000	0.00000000000000000000	4187.69238281250000000000	4179.48730468750000000000	4174.35888671875000000000	4183.58984375000000000000	4182.05126953125000000000	4163.07666015625000000000	4154.35888671875000000000	4179.48730468750000000000	4122.05126953125000000000	4168.20507812500000000000	4196.41015625000000000000	4266.66650390625000000000	4202.05126953125000000000	4200.51269531250000000000	3163.00000000000000000000	10245.00000000000000000000	10226.00000000000000000000	0.00000000000000000000	0.00000000000000000000	0.00000000000000000000	3233.00000000000000000000	932.00000000000000000000	4.00000000000000000000	4.00000000000000000000	4.00000000000000000000	4.00000000000000000000	4.00000000000000000000	4.00000000000000000000	4.00000000000000000000	4.00000000000000000000	4.00000000000000000000	4.00000000000000000000	4.00000000000000000000	4.00000000000000000000	4.00000000000000000000	4.00000000000000000000	4.00000000000000000000	4.00000000000000000000
86.00000000000000000000	0.00000000000000000000	4192.82031250000000000000	4186.66650390625000000000	4173.84619140625000000000	4185.64111328125000000000	4197.94873046875000000000	4181.53857421875000000000	4179.48730468750000000000	4183.58984375000000000000	4138.46142578125000000000	4184.61523437500000000000	4188.71777343750000000000	4262.05126953125000000000	4198.97412109375000000000	4196.92285156250000000000	3559.00000000000000000000	10245.00000000000000000000	10226.00000000000000000000	0.00000000000000000000	0.00000000000000000000	0.00000000000000000000	3233.00000000000000000000	941.00000000000000000000	4.00000000000000000000	4.00000000000000000000	4.00000000000000000000	4.00000000000000000000	4.00000000000000000000	4.00000000000000000000	4.00000000000000000000	4.00000000000000000000	4.00000000000000000000	4.00000000000000000000	4.00000000000000000000	4.00000000000000000000	4.00000000000000000000	4.00000000000000000000	4.00000000000000000000	4.00000000000000000000
87.00000000000000000000	0.00000000000000000000	4196.41015625000000000000	4201.02539062500000000000	4171.28173828125000000000	4183.07666015625000000000	4221.02539062500000000000	4210.25634765625000000000	4202.05126953125000000000	4187.69238281250000000000	4149.74365234375000000000	4200.00000000000000000000	4179.48730468750000000000	4255.38427734375000000000	4188.71777343750000000000	4183.07666015625000000000	3149.00000000000000000000	10247.00000000000000000000	10227.00000000000000000000	0.00000000000000000000	0.00000000000000000000	0.00000000000000000000	3233.00000000000000000000	949.00000000000000000000	4.00000000000000000000	4.00000000000000000000	4.00000000000000000000	4.00000000000000000000	4.00000000000000000000	4.00000000000000000000	4.00000000000000000000	4.00000000000000000000	4.00000000000000000000	4.00000000000000000000	4.00000000000000000000	4.00000000000000000000	4.00000000000000000000	4.00000000000000000000	4.00000000000000000000	4.00000000000000000000
88.00000000000000000000	0.00000000000000000000	4184.61523437500000000000	4188.20507812500000000000	4184.61523437500000000000	4168.71777343750000000000	4201.02539062500000000000	4191.79492187500000000000	4185.12792968750000000000	4162.05126953125000000000	4121.53857421875000000000	4173.33300781250000000000	4147.69238281250000000000	4229.23046875000000000000	4154.87158203125000000000	4154.87158203125000000000	3283.00000000000000000000	10247.00000000000000000000	10227.00000000000000000000	0.00000000000000000000	0.00000000000000000000	0.00000000000000000000	3233.00000000000000000000	957.00000000000000000000	4.00000000000000000000	4.00000000000000000000	4.00000000000000000000	4.00000000000000000000	4.00000000000000000000	4.00000000000000000000	4.00000000000000000000	4.00000000000000000000	4.00000000000000000000	4.00000000000000000000	4.00000000000000000000	4.00000000000000000000	4.00000000000000000000	4.00000000000000000000	4.00000000000000000000	4.00000000000000000000
89.00000000000000000000	0.00000000000000000000	4211.79492187500000000000	4236.41015625000000000000	4167.17919921875000000000	4208.20507812500000000000	4241.02539062500000000000	4217.94873046875000000000	4207.17919921875000000000	4193.33300781250000000000	4158.46142578125000000000	4203.07666015625000000000	4203.07666015625000000000	4267.69238281250000000000	4225.12792968750000000000	4209.74365234375000000000	3163.00000000000000000000	10249.00000000000000000000	10227.00000000000000000000	0.00000000000000000000	0.00000000000000000000	0.00000000000000000000	3233.00000000000000000000	966.00000000000000000000	4.00000000000000000000	4.00000000000000000000	4.00000000000000000000	4.00000000000000000000	4.00000000000000000000	4.00000000000000000000	4.00000000000000000000	4.00000000000000000000	4.00000000000000000000	4.00000000000000000000	4.00000000000000000000	4.00000000000000000000	4.00000000000000000000	4.00000000000000000000	4.00000000000000000000	4.00000000000000000000
90.00000000000000000000	0.00000000000000000000	4204.61523437500000000000	4200.51269531250000000000	4166.15380859375000000000	4193.33300781250000000000	4203.07666015625000000000	4180.00000000000000000000	4168.71777343750000000000	4162.05126953125000000000	4125.12792968750000000000	4169.74365234375000000000	4195.89746093750000000000	4255.38427734375000000000	4218.97412109375000000000	4205.64111328125000000000	3559.00000000000000000000	10249.00000000000000000000	10227.00000000000000000000	0.00000000000000000000	0.00000000000000000000	0.00000000000000000000	3233.00000000000000000000	974.00000000000000000000	4.00000000000000000000	4.00000000000000000000	4.00000000000000000000	4.00000000000000000000	4.00000000000000000000	4.00000000000000000000	4.00000000000000000000	4.00000000000000000000	4.00000000000000000000	4.00000000000000000000	4.00000000000000000000	4.00000000000000000000	4.00000000000000000000	4.00000000000000000000	4.00000000000000000000	4.00000000000000000000
91.00000000000000000000	0.00000000000000000000	4193.33300781250000000000	4186.15380859375000000000	4167.69238281250000000000	4181.02539062500000000000	4193.33300781250000000000	4177.43603515625000000000	4164.10253906250000000000	4171.28173828125000000000	4127.17919921875000000000	4168.71777343750000000000	4204.10253906250000000000	4264.10253906250000000000	4206.66650390625000000000	4196.41015625000000000000	3149.00000000000000000000	10248.00000000000000000000	10224.00000000000000000000	0.00000000000000000000	0.00000000000000000000	0.00000000000000000000	3233.00000000000000000000	982.00000000000000000000	4.00000000000000000000	4.00000000000000000000	4.00000000000000000000	4.00000000000000000000	4.00000000000000000000	4.00000000000000000000	4.00000000000000000000	4.00000000000000000000	4.00000000000000000000	4.00000000000000000000	4.00000000000000000000	4.00000000000000000000	4.00000000000000000000	4.00000000000000000000	4.00000000000000000000	4.00000000000000000000
92.00000000000000000000	0.00000000000000000000	4191.28173828125000000000	4188.20507812500000000000	4165.64111328125000000000	4180.00000000000000000000	4202.05126953125000000000	4187.17919921875000000000	4181.02539062500000000000	4207.69238281250000000000	4165.64111328125000000000	4202.05126953125000000000	4220.00000000000000000000	4286.15380859375000000000	4210.25634765625000000000	4197.94873046875000000000	3283.00000000000000000000	10248.00000000000000000000	10224.00000000000000000000	0.00000000000000000000	0.00000000000000000000	0.00000000000000000000	3233.00000000000000000000	991.00000000000000000000	4.00000000000000000000	4.00000000000000000000	4.00000000000000000000	4.00000000000000000000	4.00000000000000000000	4.00000000000000000000	4.00000000000000000000	4.00000000000000000000	4.00000000000000000000	4.00000000000000000000	4.00000000000000000000	4.00000000000000000000	4.00000000000000000000	4.00000000000000000000	4.00000000000000000000	4.00000000000000000000
93.00000000000000000000	0.00000000000000000000	4178.46142578125000000000	4155.38427734375000000000	4177.43603515625000000000	4160.00000000000000000000	4172.82031250000000000000	4162.05126953125000000000	4166.15380859375000000000	4172.82031250000000000000	4129.23046875000000000000	4174.35888671875000000000	4180.51269531250000000000	4254.35888671875000000000	4168.71777343750000000000	4169.74365234375000000000	3163.00000000000000000000	10247.00000000000000000000	10226.00000000000000000000	0.00000000000000000000	0.00000000000000000000	0.00000000000000000000	3233.00000000000000000000	999.00000000000000000000	4.00000000000000000000	4.00000000000000000000	4.00000000000000000000	4.00000000000000000000	4.00000000000000000000	4.00000000000000000000	4.00000000000000000000	4.00000000000000000000	4.00000000000000000000	4.00000000000000000000	4.00000000000000000000	4.00000000000000000000	4.00000000000000000000	4.00000000000000000000	4.00000000000000000000	4.00000000000000000000
94.00000000000000000000	0.00000000000000000000	4205.12792968750000000000	4216.41015625000000000000	4168.71777343750000000000	4195.38427734375000000000	4236.41015625000000000000	4222.56396484375000000000	4207.17919921875000000000	4189.74365234375000000000	4147.17919921875000000000	4199.48730468750000000000	4207.17919921875000000000	4273.33300781250000000000	4203.07666015625000000000	4200.00000000000000000000	3559.00000000000000000000	10247.00000000000000000000	10226.00000000000000000000	0.00000000000000000000	0.00000000000000000000	0.00000000000000000000	3234.00000000000000000000	7.00000000000000000000	4.00000000000000000000	4.00000000000000000000	4.00000000000000000000	4.00000000000000000000	4.00000000000000000000	4.00000000000000000000	4.00000000000000000000	4.00000000000000000000	4.00000000000000000000	4.00000000000000000000	4.00000000000000000000	4.00000000000000000000	4.00000000000000000000	4.00000000000000000000	4.00000000000000000000	4.00000000000000000000
95.00000000000000000000	0.00000000000000000000	4205.64111328125000000000	4217.94873046875000000000	4176.41015625000000000000	4189.74365234375000000000	4238.97412109375000000000	4221.53857421875000000000	4201.53857421875000000000	4174.35888671875000000000	4138.46142578125000000000	4188.71777343750000000000	4187.69238281250000000000	4255.38427734375000000000	4195.89746093750000000000	4186.66650390625000000000	3149.00000000000000000000	10246.00000000000000000000	10227.00000000000000000000	0.00000000000000000000	0.00000000000000000000	0.00000000000000000000	3234.00000000000000000000	16.00000000000000000000	4.00000000000000000000	4.00000000000000000000	4.00000000000000000000	4.00000000000000000000	4.00000000000000000000	4.00000000000000000000	4.00000000000000000000	4.00000000000000000000	4.00000000000000000000	4.00000000000000000000	4.00000000000000000000	4.00000000000000000000	4.00000000000000000000	4.00000000000000000000	4.00000000000000000000	4.00000000000000000000
96.00000000000000000000	0.00000000000000000000	4210.76904296875000000000	4209.23046875000000000000	4177.43603515625000000000	4189.74365234375000000000	4229.74365234375000000000	4208.71777343750000000000	4196.92285156250000000000	4177.43603515625000000000	4144.10253906250000000000	4185.64111328125000000000	4202.05126953125000000000	4262.56396484375000000000	4214.35888671875000000000	4198.97412109375000000000	3283.00000000000000000000	10246.00000000000000000000	10227.00000000000000000000	0.00000000000000000000	0.00000000000000000000	0.00000000000000000000	3234.00000000000000000000	24.00000000000000000000	4.00000000000000000000	4.00000000000000000000	4.00000000000000000000	4.00000000000000000000	4.00000000000000000000	4.00000000000000000000	4.00000000000000000000	4.00000000000000000000	4.00000000000000000000	4.00000000000000000000	4.00000000000000000000	4.00000000000000000000	4.00000000000000000000	4.00000000000000000000	4.00000000000000000000	4.00000000000000000000
97.00000000000000000000	0.00000000000000000000	4228.20507812500000000000	4223.58984375000000000000	4167.69238281250000000000	4212.30761718750000000000	4235.38427734375000000000	4208.71777343750000000000	4196.41015625000000000000	4206.15380859375000000000	4164.10253906250000000000	4200.00000000000000000000	4247.69238281250000000000	4302.56396484375000000000	4252.82031250000000000000	4241.02539062500000000000	3163.00000000000000000000	10247.00000000000000000000	10228.00000000000000000000	0.00000000000000000000	0.00000000000000000000	0.00000000000000000000	3234.00000000000000000000	32.00000000000000000000	4.00000000000000000000	4.00000000000000000000	4.00000000000000000000	4.00000000000000000000	4.00000000000000000000	4.00000000000000000000	4.00000000000000000000	4.00000000000000000000	4.00000000000000000000	4.00000000000000000000	4.00000000000000000000	4.00000000000000000000	4.00000000000000000000	4.00000000000000000000	4.00000000000000000000	4.00000000000000000000
98.00000000000000000000	0.00000000000000000000	4213.84619140625000000000	4192.82031250000000000000	4179.48730468750000000000	4192.82031250000000000000	4198.46142578125000000000	4176.92285156250000000000	4173.84619140625000000000	4187.17919921875000000000	4136.92285156250000000000	4170.76904296875000000000	4210.76904296875000000000	4282.56396484375000000000	4214.87158203125000000000	4221.02539062500000000000	3559.00000000000000000000	10247.00000000000000000000	10228.00000000000000000000	0.00000000000000000000	0.00000000000000000000	0.00000000000000000000	3234.00000000000000000000	41.00000000000000000000	4.00000000000000000000	4.00000000000000000000	4.00000000000000000000	4.00000000000000000000	4.00000000000000000000	4.00000000000000000000	4.00000000000000000000	4.00000000000000000000	4.00000000000000000000	4.00000000000000000000	4.00000000000000000000	4.00000000000000000000	4.00000000000000000000	4.00000000000000000000	4.00000000000000000000	4.00000000000000000000
99.00000000000000000000	0.00000000000000000000	4228.71777343750000000000	4233.33300781250000000000	4174.87158203125000000000	4210.25634765625000000000	4247.17919921875000000000	4228.20507812500000000000	4224.10253906250000000000	4227.17919921875000000000	4189.23046875000000000000	4222.05126953125000000000	4230.76904296875000000000	4302.05126953125000000000	4238.97412109375000000000	4238.46142578125000000000	3149.00000000000000000000	10248.00000000000000000000	10228.00000000000000000000	0.00000000000000000000	0.00000000000000000000	0.00000000000000000000	3234.00000000000000000000	49.00000000000000000000	4.00000000000000000000	4.00000000000000000000	4.00000000000000000000	4.00000000000000000000	4.00000000000000000000	4.00000000000000000000	4.00000000000000000000	4.00000000000000000000	4.00000000000000000000	4.00000000000000000000	4.00000000000000000000	4.00000000000000000000	4.00000000000000000000	4.00000000000000000000	4.00000000000000000000	4.00000000000000000000
100.00000000000000000000	0.00000000000000000000	4223.07666015625000000000	4225.64111328125000000000	4183.58984375000000000000	4197.94873046875000000000	4244.10253906250000000000	4226.15380859375000000000	4223.58984375000000000000	4220.00000000000000000000	4192.82031250000000000000	4230.76904296875000000000	4218.97412109375000000000	4290.76904296875000000000	4221.02539062500000000000	4217.94873046875000000000	3283.00000000000000000000	10248.00000000000000000000	10228.00000000000000000000	0.00000000000000000000	0.00000000000000000000	0.00000000000000000000	3234.00000000000000000000	58.00000000000000000000	4.00000000000000000000	4.00000000000000000000	4.00000000000000000000	4.00000000000000000000	4.00000000000000000000	4.00000000000000000000	4.00000000000000000000	4.00000000000000000000	4.00000000000000000000	4.00000000000000000000	4.00000000000000000000	4.00000000000000000000	4.00000000000000000000	4.00000000000000000000	4.00000000000000000000	4.00000000000000000000
101.00000000000000000000	0.00000000000000000000	4217.94873046875000000000	4222.56396484375000000000	4185.12792968750000000000	4190.76904296875000000000	4234.87158203125000000000	4219.48730468750000000000	4213.84619140625000000000	4210.25634765625000000000	4175.89746093750000000000	4212.82031250000000000000	4216.41015625000000000000	4282.56396484375000000000	4220.51269531250000000000	4212.30761718750000000000	3163.00000000000000000000	10247.00000000000000000000	10228.00000000000000000000	0.00000000000000000000	0.00000000000000000000	0.00000000000000000000	3234.00000000000000000000	66.00000000000000000000	4.00000000000000000000	4.00000000000000000000	4.00000000000000000000	4.00000000000000000000	4.00000000000000000000	4.00000000000000000000	4.00000000000000000000	4.00000000000000000000	4.00000000000000000000	4.00000000000000000000	4.00000000000000000000	4.00000000000000000000	4.00000000000000000000	4.00000000000000000000	4.00000000000000000000	4.00000000000000000000
102.00000000000000000000	0.00000000000000000000	4233.84619140625000000000	4249.74365234375000000000	4165.12792968750000000000	4213.33300781250000000000	4261.53857421875000000000	4243.07666015625000000000	4220.51269531250000000000	4222.05126953125000000000	4182.05126953125000000000	4216.41015625000000000000	4245.12792968750000000000	4295.38427734375000000000	4262.05126953125000000000	4242.05126953125000000000	3559.00000000000000000000	10247.00000000000000000000	10228.00000000000000000000	0.00000000000000000000	0.00000000000000000000	0.00000000000000000000	3234.00000000000000000000	74.00000000000000000000	4.00000000000000000000	4.00000000000000000000	4.00000000000000000000	4.00000000000000000000	4.00000000000000000000	4.00000000000000000000	4.00000000000000000000	4.00000000000000000000	4.00000000000000000000	4.00000000000000000000	4.00000000000000000000	4.00000000000000000000	4.00000000000000000000	4.00000000000000000000	4.00000000000000000000	4.00000000000000000000
103.00000000000000000000	0.00000000000000000000	4217.43603515625000000000	4206.66650390625000000000	4174.35888671875000000000	4195.89746093750000000000	4227.17919921875000000000	4206.66650390625000000000	4186.15380859375000000000	4179.48730468750000000000	4133.33300781250000000000	4168.20507812500000000000	4208.71777343750000000000	4263.07666015625000000000	4221.02539062500000000000	4209.23046875000000000000	3149.00000000000000000000	10248.00000000000000000000	10226.00000000000000000000	0.00000000000000000000	0.00000000000000000000	0.00000000000000000000	3234.00000000000000000000	83.00000000000000000000	4.00000000000000000000	4.00000000000000000000	4.00000000000000000000	4.00000000000000000000	4.00000000000000000000	4.00000000000000000000	4.00000000000000000000	4.00000000000000000000	4.00000000000000000000	4.00000000000000000000	4.00000000000000000000	4.00000000000000000000	4.00000000000000000000	4.00000000000000000000	4.00000000000000000000	4.00000000000000000000
104.00000000000000000000	0.00000000000000000000	4221.02539062500000000000	4221.53857421875000000000	4174.87158203125000000000	4206.15380859375000000000	4246.15380859375000000000	4223.07666015625000000000	4209.23046875000000000000	4217.94873046875000000000	4171.79492187500000000000	4197.43603515625000000000	4241.53857421875000000000	4296.41015625000000000000	4235.38427734375000000000	4226.66650390625000000000	3283.00000000000000000000	10248.00000000000000000000	10226.00000000000000000000	0.00000000000000000000	0.00000000000000000000	0.00000000000000000000	3234.00000000000000000000	91.00000000000000000000	4.00000000000000000000	4.00000000000000000000	4.00000000000000000000	4.00000000000000000000	4.00000000000000000000	4.00000000000000000000	4.00000000000000000000	4.00000000000000000000	4.00000000000000000000	4.00000000000000000000	4.00000000000000000000	4.00000000000000000000	4.00000000000000000000	4.00000000000000000000	4.00000000000000000000	4.00000000000000000000
105.00000000000000000000	0.00000000000000000000	4207.17919921875000000000	4196.41015625000000000000	4174.87158203125000000000	4188.71777343750000000000	4217.94873046875000000000	4201.53857421875000000000	4196.92285156250000000000	4223.07666015625000000000	4181.53857421875000000000	4205.12792968750000000000	4240.00000000000000000000	4296.41015625000000000000	4223.07666015625000000000	4222.05126953125000000000	3163.00000000000000000000	10248.00000000000000000000	10224.00000000000000000000	0.00000000000000000000	0.00000000000000000000	0.00000000000000000000	3234.00000000000000000000	99.00000000000000000000	4.00000000000000000000	4.00000000000000000000	4.00000000000000000000	4.00000000000000000000	4.00000000000000000000	4.00000000000000000000	4.00000000000000000000	4.00000000000000000000	4.00000000000000000000	4.00000000000000000000	4.00000000000000000000	4.00000000000000000000	4.00000000000000000000	4.00000000000000000000	4.00000000000000000000	4.00000000000000000000
106.00000000000000000000	0.00000000000000000000	4203.07666015625000000000	4188.71777343750000000000	4177.94873046875000000000	4185.64111328125000000000	4211.79492187500000000000	4201.02539062500000000000	4199.48730468750000000000	4197.43603515625000000000	4158.97412109375000000000	4188.71777343750000000000	4219.48730468750000000000	4274.35888671875000000000	4206.66650390625000000000	4209.23046875000000000000	3559.00000000000000000000	10248.00000000000000000000	10224.00000000000000000000	0.00000000000000000000	0.00000000000000000000	0.00000000000000000000	3234.00000000000000000000	108.00000000000000000000	4.00000000000000000000	4.00000000000000000000	4.00000000000000000000	4.00000000000000000000	4.00000000000000000000	4.00000000000000000000	4.00000000000000000000	4.00000000000000000000	4.00000000000000000000	4.00000000000000000000	4.00000000000000000000	4.00000000000000000000	4.00000000000000000000	4.00000000000000000000	4.00000000000000000000	4.00000000000000000000
107.00000000000000000000	0.00000000000000000000	4230.25634765625000000000	4253.84619140625000000000	4172.30761718750000000000	4223.07666015625000000000	4274.35888671875000000000	4257.43603515625000000000	4242.05126953125000000000	4214.87158203125000000000	4182.05126953125000000000	4216.41015625000000000000	4235.89746093750000000000	4289.23046875000000000000	4236.92285156250000000000	4228.71777343750000000000	3149.00000000000000000000	10247.00000000000000000000	10224.00000000000000000000	0.00000000000000000000	0.00000000000000000000	0.00000000000000000000	3234.00000000000000000000	116.00000000000000000000	4.00000000000000000000	4.00000000000000000000	4.00000000000000000000	4.00000000000000000000	4.00000000000000000000	4.00000000000000000000	4.00000000000000000000	4.00000000000000000000	4.00000000000000000000	4.00000000000000000000	4.00000000000000000000	4.00000000000000000000	4.00000000000000000000	4.00000000000000000000	4.00000000000000000000	4.00000000000000000000
108.00000000000000000000	0.00000000000000000000	4224.10253906250000000000	4243.58984375000000000000	4186.15380859375000000000	4208.71777343750000000000	4249.23046875000000000000	4231.28173828125000000000	4218.97412109375000000000	4183.58984375000000000000	4152.30761718750000000000	4191.28173828125000000000	4198.97412109375000000000	4260.00000000000000000000	4207.17919921875000000000	4202.56396484375000000000	3283.00000000000000000000	10247.00000000000000000000	10224.00000000000000000000	0.00000000000000000000	0.00000000000000000000	0.00000000000000000000	3234.00000000000000000000	124.00000000000000000000	4.00000000000000000000	4.00000000000000000000	4.00000000000000000000	4.00000000000000000000	4.00000000000000000000	4.00000000000000000000	4.00000000000000000000	4.00000000000000000000	4.00000000000000000000	4.00000000000000000000	4.00000000000000000000	4.00000000000000000000	4.00000000000000000000	4.00000000000000000000	4.00000000000000000000	4.00000000000000000000
109.00000000000000000000	0.00000000000000000000	4237.43603515625000000000	4257.43603515625000000000	4177.94873046875000000000	4227.17919921875000000000	4258.97412109375000000000	4236.41015625000000000000	4224.10253906250000000000	4211.28173828125000000000	4175.38427734375000000000	4209.74365234375000000000	4246.15380859375000000000	4292.82031250000000000000	4254.35888671875000000000	4241.02539062500000000000	3163.00000000000000000000	10247.00000000000000000000	10223.00000000000000000000	0.00000000000000000000	0.00000000000000000000	0.00000000000000000000	3234.00000000000000000000	133.00000000000000000000	4.00000000000000000000	4.00000000000000000000	4.00000000000000000000	4.00000000000000000000	4.00000000000000000000	4.00000000000000000000	4.00000000000000000000	4.00000000000000000000	4.00000000000000000000	4.00000000000000000000	4.00000000000000000000	4.00000000000000000000	4.00000000000000000000	4.00000000000000000000	4.00000000000000000000	4.00000000000000000000
110.00000000000000000000	0.00000000000000000000	4234.35888671875000000000	4231.28173828125000000000	4170.76904296875000000000	4225.64111328125000000000	4235.38427734375000000000	4209.23046875000000000000	4198.97412109375000000000	4211.79492187500000000000	4171.28173828125000000000	4202.05126953125000000000	4265.64111328125000000000	4304.10253906250000000000	4270.76904296875000000000	4252.30761718750000000000	3559.00000000000000000000	10247.00000000000000000000	10223.00000000000000000000	0.00000000000000000000	0.00000000000000000000	0.00000000000000000000	3234.00000000000000000000	141.00000000000000000000	4.00000000000000000000	4.00000000000000000000	4.00000000000000000000	4.00000000000000000000	4.00000000000000000000	4.00000000000000000000	4.00000000000000000000	4.00000000000000000000	4.00000000000000000000	4.00000000000000000000	4.00000000000000000000	4.00000000000000000000	4.00000000000000000000	4.00000000000000000000	4.00000000000000000000	4.00000000000000000000
111.00000000000000000000	0.00000000000000000000	4221.53857421875000000000	4210.25634765625000000000	4178.46142578125000000000	4207.17919921875000000000	4208.20507812500000000000	4190.76904296875000000000	4188.71777343750000000000	4193.84619140625000000000	4159.48730468750000000000	4188.20507812500000000000	4238.97412109375000000000	4281.02539062500000000000	4243.07666015625000000000	4227.69238281250000000000	3149.00000000000000000000	10246.00000000000000000000	10224.00000000000000000000	0.00000000000000000000	0.00000000000000000000	0.00000000000000000000	3234.00000000000000000000	149.00000000000000000000	4.00000000000000000000	4.00000000000000000000	4.00000000000000000000	4.00000000000000000000	4.00000000000000000000	4.00000000000000000000	4.00000000000000000000	4.00000000000000000000	4.00000000000000000000	4.00000000000000000000	4.00000000000000000000	4.00000000000000000000	4.00000000000000000000	4.00000000000000000000	4.00000000000000000000	4.00000000000000000000
112.00000000000000000000	0.00000000000000000000	4233.84619140625000000000	4248.20507812500000000000	4170.76904296875000000000	4219.48730468750000000000	4249.74365234375000000000	4241.53857421875000000000	4240.51269531250000000000	4241.02539062500000000000	4217.43603515625000000000	4246.15380859375000000000	4264.10253906250000000000	4306.15380859375000000000	4260.51269531250000000000	4245.12792968750000000000	3283.00000000000000000000	10246.00000000000000000000	10224.00000000000000000000	0.00000000000000000000	0.00000000000000000000	0.00000000000000000000	3234.00000000000000000000	158.00000000000000000000	4.00000000000000000000	4.00000000000000000000	4.00000000000000000000	4.00000000000000000000	4.00000000000000000000	4.00000000000000000000	4.00000000000000000000	4.00000000000000000000	4.00000000000000000000	4.00000000000000000000	4.00000000000000000000	4.00000000000000000000	4.00000000000000000000	4.00000000000000000000	4.00000000000000000000	4.00000000000000000000
113.00000000000000000000	0.00000000000000000000	4210.76904296875000000000	4202.56396484375000000000	4179.48730468750000000000	4182.05126953125000000000	4212.30761718750000000000	4210.76904296875000000000	4214.35888671875000000000	4214.87158203125000000000	4191.79492187500000000000	4223.07666015625000000000	4222.56396484375000000000	4278.46142578125000000000	4211.28173828125000000000	4206.66650390625000000000	3163.00000000000000000000	10248.00000000000000000000	10224.00000000000000000000	0.00000000000000000000	0.00000000000000000000	0.00000000000000000000	3234.00000000000000000000	166.00000000000000000000	4.00000000000000000000	4.00000000000000000000	4.00000000000000000000	4.00000000000000000000	4.00000000000000000000	4.00000000000000000000	4.00000000000000000000	4.00000000000000000000	4.00000000000000000000	4.00000000000000000000	4.00000000000000000000	4.00000000000000000000	4.00000000000000000000	4.00000000000000000000	4.00000000000000000000	4.00000000000000000000
114.00000000000000000000	0.00000000000000000000	4212.30761718750000000000	4214.87158203125000000000	4168.71777343750000000000	4192.30761718750000000000	4224.61523437500000000000	4216.41015625000000000000	4207.17919921875000000000	4204.10253906250000000000	4177.43603515625000000000	4209.74365234375000000000	4227.69238281250000000000	4273.84619140625000000000	4229.74365234375000000000	4210.25634765625000000000	3559.00000000000000000000	10248.00000000000000000000	10224.00000000000000000000	0.00000000000000000000	0.00000000000000000000	0.00000000000000000000	3234.00000000000000000000	174.00000000000000000000	4.00000000000000000000	4.00000000000000000000	4.00000000000000000000	4.00000000000000000000	4.00000000000000000000	4.00000000000000000000	4.00000000000000000000	4.00000000000000000000	4.00000000000000000000	4.00000000000000000000	4.00000000000000000000	4.00000000000000000000	4.00000000000000000000	4.00000000000000000000	4.00000000000000000000	4.00000000000000000000
115.00000000000000000000	0.00000000000000000000	4210.76904296875000000000	4224.10253906250000000000	4159.48730468750000000000	4207.17919921875000000000	4238.97412109375000000000	4221.02539062500000000000	4201.02539062500000000000	4185.12792968750000000000	4155.89746093750000000000	4192.82031250000000000000	4228.71777343750000000000	4260.00000000000000000000	4243.58984375000000000000	4214.35888671875000000000	3149.00000000000000000000	10247.00000000000000000000	10225.00000000000000000000	0.00000000000000000000	0.00000000000000000000	0.00000000000000000000	3234.00000000000000000000	183.00000000000000000000	4.00000000000000000000	4.00000000000000000000	4.00000000000000000000	4.00000000000000000000	4.00000000000000000000	4.00000000000000000000	4.00000000000000000000	4.00000000000000000000	4.00000000000000000000	4.00000000000000000000	4.00000000000000000000	4.00000000000000000000	4.00000000000000000000	4.00000000000000000000	4.00000000000000000000	4.00000000000000000000
116.00000000000000000000	0.00000000000000000000	4192.82031250000000000000	4193.33300781250000000000	4166.66650390625000000000	4188.20507812500000000000	4211.28173828125000000000	4195.89746093750000000000	4183.58984375000000000000	4163.07666015625000000000	4130.76904296875000000000	4163.07666015625000000000	4204.10253906250000000000	4235.38427734375000000000	4212.30761718750000000000	4191.79492187500000000000	3283.00000000000000000000	10247.00000000000000000000	10225.00000000000000000000	0.00000000000000000000	0.00000000000000000000	0.00000000000000000000	3234.00000000000000000000	190.00000000000000000000	4.00000000000000000000	4.00000000000000000000	4.00000000000000000000	4.00000000000000000000	4.00000000000000000000	4.00000000000000000000	4.00000000000000000000	4.00000000000000000000	4.00000000000000000000	4.00000000000000000000	4.00000000000000000000	4.00000000000000000000	4.00000000000000000000	4.00000000000000000000	4.00000000000000000000	4.00000000000000000000
117.00000000000000000000	0.00000000000000000000	4205.12792968750000000000	4210.76904296875000000000	4160.00000000000000000000	4197.94873046875000000000	4221.02539062500000000000	4213.33300781250000000000	4203.58984375000000000000	4217.94873046875000000000	4185.12792968750000000000	4207.17919921875000000000	4244.10253906250000000000	4277.43603515625000000000	4236.41015625000000000000	4218.97412109375000000000	3163.00000000000000000000	10246.00000000000000000000	10226.00000000000000000000	0.00000000000000000000	0.00000000000000000000	0.00000000000000000000	3234.00000000000000000000	197.00000000000000000000	4.00000000000000000000	4.00000000000000000000	4.00000000000000000000	4.00000000000000000000	4.00000000000000000000	4.00000000000000000000	4.00000000000000000000	4.00000000000000000000	4.00000000000000000000	4.00000000000000000000	4.00000000000000000000	4.00000000000000000000	4.00000000000000000000	4.00000000000000000000	4.00000000000000000000	4.00000000000000000000
118.00000000000000000000	0.00000000000000000000	4187.17919921875000000000	4167.17919921875000000000	4172.82031250000000000000	4172.82031250000000000000	4178.46142578125000000000	4181.02539062500000000000	4180.51269531250000000000	4201.02539062500000000000	4164.10253906250000000000	4192.30761718750000000000	4214.87158203125000000000	4260.00000000000000000000	4195.38427734375000000000	4197.94873046875000000000	3559.00000000000000000000	10246.00000000000000000000	10226.00000000000000000000	0.00000000000000000000	0.00000000000000000000	0.00000000000000000000	3234.00000000000000000000	205.00000000000000000000	4.00000000000000000000	4.00000000000000000000	4.00000000000000000000	4.00000000000000000000	4.00000000000000000000	4.00000000000000000000	4.00000000000000000000	4.00000000000000000000	4.00000000000000000000	4.00000000000000000000	4.00000000000000000000	4.00000000000000000000	4.00000000000000000000	4.00000000000000000000	4.00000000000000000000	4.00000000000000000000
119.00000000000000000000	0.00000000000000000000	4188.20507812500000000000	4186.66650390625000000000	4169.74365234375000000000	4183.58984375000000000000	4208.71777343750000000000	4207.17919921875000000000	4205.12792968750000000000	4191.79492187500000000000	4159.48730468750000000000	4189.74365234375000000000	4210.25634765625000000000	4253.33300781250000000000	4193.33300781250000000000	4197.43603515625000000000	3149.00000000000000000000	10247.00000000000000000000	10226.00000000000000000000	0.00000000000000000000	0.00000000000000000000	0.00000000000000000000	3234.00000000000000000000	212.00000000000000000000	4.00000000000000000000	4.00000000000000000000	4.00000000000000000000	4.00000000000000000000	4.00000000000000000000	4.00000000000000000000	4.00000000000000000000	4.00000000000000000000	4.00000000000000000000	4.00000000000000000000	4.00000000000000000000	4.00000000000000000000	4.00000000000000000000	4.00000000000000000000	4.00000000000000000000	4.00000000000000000000
120.00000000000000000000	0.00000000000000000000	4199.48730468750000000000	4216.41015625000000000000	4164.10253906250000000000	4195.38427734375000000000	4235.38427734375000000000	4225.64111328125000000000	4216.92285156250000000000	4183.58984375000000000000	4158.46142578125000000000	4193.33300781250000000000	4201.02539062500000000000	4245.64111328125000000000	4195.89746093750000000000	4187.17919921875000000000	3283.00000000000000000000	10247.00000000000000000000	10226.00000000000000000000	0.00000000000000000000	0.00000000000000000000	0.00000000000000000000	3234.00000000000000000000	219.00000000000000000000	4.00000000000000000000	4.00000000000000000000	4.00000000000000000000	4.00000000000000000000	4.00000000000000000000	4.00000000000000000000	4.00000000000000000000	4.00000000000000000000	4.00000000000000000000	4.00000000000000000000	4.00000000000000000000	4.00000000000000000000	4.00000000000000000000	4.00000000000000000000	4.00000000000000000000	4.00000000000000000000
121.00000000000000000000	0.00000000000000000000	4189.74365234375000000000	4185.12792968750000000000	4175.38427734375000000000	4176.92285156250000000000	4193.84619140625000000000	4189.23046875000000000000	4187.69238281250000000000	4155.38427734375000000000	4124.61523437500000000000	4166.15380859375000000000	4167.17919921875000000000	4217.43603515625000000000	4169.23046875000000000000	4158.97412109375000000000	3163.00000000000000000000	10247.00000000000000000000	10227.00000000000000000000	0.00000000000000000000	0.00000000000000000000	0.00000000000000000000	3234.00000000000000000000	227.00000000000000000000	4.00000000000000000000	4.00000000000000000000	4.00000000000000000000	4.00000000000000000000	4.00000000000000000000	4.00000000000000000000	4.00000000000000000000	4.00000000000000000000	4.00000000000000000000	4.00000000000000000000	4.00000000000000000000	4.00000000000000000000	4.00000000000000000000	4.00000000000000000000	4.00000000000000000000	4.00000000000000000000
122.00000000000000000000	0.00000000000000000000	4191.79492187500000000000	4187.69238281250000000000	4156.41015625000000000000	4191.28173828125000000000	4193.33300781250000000000	4187.17919921875000000000	4187.17919921875000000000	4182.56396484375000000000	4147.17919921875000000000	4181.02539062500000000000	4210.25634765625000000000	4245.12792968750000000000	4206.66650390625000000000	4193.33300781250000000000	3559.00000000000000000000	10247.00000000000000000000	10227.00000000000000000000	0.00000000000000000000	0.00000000000000000000	0.00000000000000000000	3234.00000000000000000000	234.00000000000000000000	4.00000000000000000000	4.00000000000000000000	4.00000000000000000000	4.00000000000000000000	4.00000000000000000000	4.00000000000000000000	4.00000000000000000000	4.00000000000000000000	4.00000000000000000000	4.00000000000000000000	4.00000000000000000000	4.00000000000000000000	4.00000000000000000000	4.00000000000000000000	4.00000000000000000000	4.00000000000000000000
123.00000000000000000000	0.00000000000000000000	4153.84619140625000000000	4121.53857421875000000000	4149.23046875000000000000	4150.25634765625000000000	4124.10253906250000000000	4117.94873046875000000000	4122.56396484375000000000	4133.33300781250000000000	4093.33325195312500000000	4121.02539062500000000000	4170.25634765625000000000	4203.58984375000000000000	4158.46142578125000000000	4154.87158203125000000000	3149.00000000000000000000	10245.00000000000000000000	10230.00000000000000000000	0.00000000000000000000	0.00000000000000000000	0.00000000000000000000	3234.00000000000000000000	242.00000000000000000000	4.00000000000000000000	4.00000000000000000000	4.00000000000000000000	4.00000000000000000000	4.00000000000000000000	4.00000000000000000000	4.00000000000000000000	4.00000000000000000000	4.00000000000000000000	4.00000000000000000000	4.00000000000000000000	4.00000000000000000000	4.00000000000000000000	4.00000000000000000000	4.00000000000000000000	4.00000000000000000000
124.00000000000000000000	0.00000000000000000000	4181.02539062500000000000	4161.02539062500000000000	4166.66650390625000000000	4176.41015625000000000000	4171.28173828125000000000	4170.76904296875000000000	4173.84619140625000000000	4175.89746093750000000000	4136.92285156250000000000	4163.07666015625000000000	4204.10253906250000000000	4236.92285156250000000000	4194.35888671875000000000	4184.10253906250000000000	3283.00000000000000000000	10245.00000000000000000000	10230.00000000000000000000	0.00000000000000000000	0.00000000000000000000	0.00000000000000000000	3234.00000000000000000000	249.00000000000000000000	4.00000000000000000000	4.00000000000000000000	4.00000000000000000000	4.00000000000000000000	4.00000000000000000000	4.00000000000000000000	4.00000000000000000000	4.00000000000000000000	4.00000000000000000000	4.00000000000000000000	4.00000000000000000000	4.00000000000000000000	4.00000000000000000000	4.00000000000000000000	4.00000000000000000000	4.00000000000000000000
125.00000000000000000000	0.00000000000000000000	4196.92285156250000000000	4196.92285156250000000000	4170.76904296875000000000	4196.92285156250000000000	4217.43603515625000000000	4221.53857421875000000000	4223.58984375000000000000	4225.64111328125000000000	4196.41015625000000000000	4227.17919921875000000000	4234.35888671875000000000	4271.28173828125000000000	4220.00000000000000000000	4207.69238281250000000000	3163.00000000000000000000	10244.00000000000000000000	10229.00000000000000000000	0.00000000000000000000	0.00000000000000000000	0.00000000000000000000	3234.00000000000000000000	256.00000000000000000000	4.00000000000000000000	4.00000000000000000000	4.00000000000000000000	4.00000000000000000000	4.00000000000000000000	4.00000000000000000000	4.00000000000000000000	4.00000000000000000000	4.00000000000000000000	4.00000000000000000000	4.00000000000000000000	4.00000000000000000000	4.00000000000000000000	4.00000000000000000000	4.00000000000000000000	4.00000000000000000000
126.00000000000000000000	0.00000000000000000000	4108.71777343750000000000	4083.07690429687500000000	4154.35888671875000000000	4100.00000000000000000000	4103.58984375000000000000	4113.84619140625000000000	4128.71777343750000000000	4109.23046875000000000000	4075.38452148437500000000	4114.35888671875000000000	4100.51269531250000000000	4151.79492187500000000000	4077.94873046875000000000	4086.15380859375000000000	3559.00000000000000000000	10244.00000000000000000000	10229.00000000000000000000	0.00000000000000000000	0.00000000000000000000	0.00000000000000000000	3234.00000000000000000000	264.00000000000000000000	4.00000000000000000000	4.00000000000000000000	4.00000000000000000000	4.00000000000000000000	4.00000000000000000000	4.00000000000000000000	4.00000000000000000000	4.00000000000000000000	4.00000000000000000000	4.00000000000000000000	4.00000000000000000000	4.00000000000000000000	4.00000000000000000000	4.00000000000000000000	4.00000000000000000000	4.00000000000000000000
127.00000000000000000000	0.00000000000000000000	4311.79492187500000000000	4377.94873046875000000000	4218.97412109375000000000	4314.87158203125000000000	4404.10253906250000000000	4391.79492187500000000000	4373.84619140625000000000	4335.89746093750000000000	4305.64111328125000000000	4323.07666015625000000000	4359.48730468750000000000	4374.35888671875000000000	4356.92285156250000000000	4326.66650390625000000000	50.00000000000000000000	10244.00000000000000000000	10229.00000000000000000000	0.00000000000000000000	0.00000000000000000000	0.00000000000000000000	3234.00000000000000000000	271.00000000000000000000	4.00000000000000000000	4.00000000000000000000	4.00000000000000000000	4.00000000000000000000	4.00000000000000000000	4.00000000000000000000	4.00000000000000000000	4.00000000000000000000	4.00000000000000000000	4.00000000000000000000	4.00000000000000000000	4.00000000000000000000	4.00000000000000000000	4.00000000000000000000	4.00000000000000000000	4.00000000000000000000
0.00000000000000000000	0.00000000000000000000	4787.17919921875000000000	5008.71777343750000000000	4394.35888671875000000000	4809.23046875000000000000	5044.61523437500000000000	4987.69238281250000000000	4898.97412109375000000000	4888.20507812500000000000	4881.02539062500000000000	4862.05126953125000000000	4971.79492187500000000000	4936.41015625000000000000	5013.33300781250000000000	4904.61523437500000000000	915.00000000000000000000	10244.00000000000000000000	10229.00000000000000000000	0.00000000000000000000	0.00000000000000000000	0.00000000000000000000	3234.00000000000000000000	278.00000000000000000000	4.00000000000000000000	4.00000000000000000000	4.00000000000000000000	4.00000000000000000000	4.00000000000000000000	4.00000000000000000000	4.00000000000000000000	4.00000000000000000000	4.00000000000000000000	4.00000000000000000000	4.00000000000000000000	4.00000000000000000000	4.00000000000000000000	4.00000000000000000000	4.00000000000000000000	4.00000000000000000000
1.00000000000000000000	0.00000000000000000000	5012.30761718750000000000	5307.17919921875000000000	4434.35888671875000000000	5047.17919921875000000000	5346.66650390625000000000	5267.17919921875000000000	5132.82031250000000000000	5175.89746093750000000000	5182.56396484375000000000	5150.25634765625000000000	5284.61523437500000000000	5240.00000000000000000000	5348.20507812500000000000	5201.02539062500000000000	2476.00000000000000000000	10244.00000000000000000000	10230.00000000000000000000	0.00000000000000000000	0.00000000000000000000	0.00000000000000000000	3234.00000000000000000000	286.00000000000000000000	4.00000000000000000000	4.00000000000000000000	4.00000000000000000000	4.00000000000000000000	4.00000000000000000000	4.00000000000000000000	4.00000000000000000000	4.00000000000000000000	4.00000000000000000000	4.00000000000000000000	4.00000000000000000000	4.00000000000000000000	4.00000000000000000000	4.00000000000000000000	4.00000000000000000000	4.00000000000000000000
2.00000000000000000000	0.00000000000000000000	4899.48681640625000000000	5145.12792968750000000000	4339.48730468750000000000	4929.23046875000000000000	5184.10253906250000000000	5109.23046875000000000000	4985.64111328125000000000	5061.02539062500000000000	5063.07666015625000000000	5038.97412109375000000000	5150.25634765625000000000	5129.23046875000000000000	5202.56396484375000000000	5076.92285156250000000000	2382.00000000000000000000	10244.00000000000000000000	10230.00000000000000000000	0.00000000000000000000	0.00000000000000000000	0.00000000000000000000	3234.00000000000000000000	293.00000000000000000000	4.00000000000000000000	4.00000000000000000000	4.00000000000000000000	4.00000000000000000000	4.00000000000000000000	4.00000000000000000000	4.00000000000000000000	4.00000000000000000000	4.00000000000000000000	4.00000000000000000000	4.00000000000000000000	4.00000000000000000000	4.00000000000000000000	4.00000000000000000000	4.00000000000000000000	4.00000000000000000000
3.00000000000000000000	0.00000000000000000000	4826.15380859375000000000	5025.12792968750000000000	4326.66650390625000000000	4842.56396484375000000000	5064.10253906250000000000	4996.92285156250000000000	4898.46142578125000000000	4962.05126953125000000000	4960.00000000000000000000	4938.46142578125000000000	5032.30761718750000000000	5031.28173828125000000000	5076.92285156250000000000	4976.41015625000000000000	3334.00000000000000000000	10247.00000000000000000000	10230.00000000000000000000	0.00000000000000000000	0.00000000000000000000	0.00000000000000000000	3234.00000000000000000000	300.00000000000000000000	4.00000000000000000000	4.00000000000000000000	4.00000000000000000000	4.00000000000000000000	4.00000000000000000000	4.00000000000000000000	4.00000000000000000000	4.00000000000000000000	4.00000000000000000000	4.00000000000000000000	4.00000000000000000000	4.00000000000000000000	4.00000000000000000000	4.00000000000000000000	4.00000000000000000000	4.00000000000000000000
4.00000000000000000000	0.00000000000000000000	4872.82031250000000000000	5109.23046875000000000000	4326.66650390625000000000	4890.76904296875000000000	5149.74365234375000000000	5079.48681640625000000000	4973.33300781250000000000	5021.02539062500000000000	5029.74365234375000000000	5007.17919921875000000000	5088.20507812500000000000	5085.64111328125000000000	5144.10253906250000000000	5028.71777343750000000000	3403.00000000000000000000	10247.00000000000000000000	10230.00000000000000000000	0.00000000000000000000	0.00000000000000000000	0.00000000000000000000	3234.00000000000000000000	308.00000000000000000000	4.00000000000000000000	4.00000000000000000000	4.00000000000000000000	4.00000000000000000000	4.00000000000000000000	4.00000000000000000000	4.00000000000000000000	4.00000000000000000000	4.00000000000000000000	4.00000000000000000000	4.00000000000000000000	4.00000000000000000000	4.00000000000000000000	4.00000000000000000000	4.00000000000000000000	4.00000000000000000000
5.00000000000000000000	0.00000000000000000000	4815.38427734375000000000	5028.20507812500000000000	4296.92285156250000000000	4817.94873046875000000000	5065.64111328125000000000	5005.12792968750000000000	4902.56396484375000000000	4927.69238281250000000000	4937.94873046875000000000	4930.76904296875000000000	4980.00000000000000000000	4991.79492187500000000000	5046.15380859375000000000	4934.35888671875000000000	3230.00000000000000000000	10245.00000000000000000000	10231.00000000000000000000	0.00000000000000000000	0.00000000000000000000	0.00000000000000000000	3234.00000000000000000000	315.00000000000000000000	4.00000000000000000000	4.00000000000000000000	4.00000000000000000000	4.00000000000000000000	4.00000000000000000000	4.00000000000000000000	4.00000000000000000000	4.00000000000000000000	4.00000000000000000000	4.00000000000000000000	4.00000000000000000000	4.00000000000000000000	4.00000000000000000000	4.00000000000000000000	4.00000000000000000000	4.00000000000000000000
6.00000000000000000000	0.00000000000000000000	4769.74365234375000000000	4958.46142578125000000000	4278.46142578125000000000	4767.69238281250000000000	4986.15380859375000000000	4934.35888671875000000000	4843.07666015625000000000	4858.46142578125000000000	4861.02539062500000000000	4858.97412109375000000000	4913.33300781250000000000	4925.12792968750000000000	4985.12792968750000000000	4879.48681640625000000000	3027.00000000000000000000	10245.00000000000000000000	10231.00000000000000000000	0.00000000000000000000	0.00000000000000000000	0.00000000000000000000	3234.00000000000000000000	322.00000000000000000000	4.00000000000000000000	4.00000000000000000000	4.00000000000000000000	4.00000000000000000000	4.00000000000000000000	4.00000000000000000000	4.00000000000000000000	4.00000000000000000000	4.00000000000000000000	4.00000000000000000000	4.00000000000000000000	4.00000000000000000000	4.00000000000000000000	4.00000000000000000000	4.00000000000000000000	4.00000000000000000000
7.00000000000000000000	0.00000000000000000000	4776.92285156250000000000	4965.64111328125000000000	4262.56396484375000000000	4785.64111328125000000000	4986.15380859375000000000	4928.20507812500000000000	4832.30761718750000000000	4873.33300781250000000000	4871.28173828125000000000	4862.05126953125000000000	4950.76904296875000000000	4947.69238281250000000000	5021.53857421875000000000	4911.79492187500000000000	3187.00000000000000000000	10247.00000000000000000000	10231.00000000000000000000	0.00000000000000000000	0.00000000000000000000	0.00000000000000000000	3234.00000000000000000000	330.00000000000000000000	4.00000000000000000000	4.00000000000000000000	4.00000000000000000000	4.00000000000000000000	4.00000000000000000000	4.00000000000000000000	4.00000000000000000000	4.00000000000000000000	4.00000000000000000000	4.00000000000000000000	4.00000000000000000000	4.00000000000000000000	4.00000000000000000000	4.00000000000000000000	4.00000000000000000000	4.00000000000000000000
8.00000000000000000000	0.00000000000000000000	4737.43554687500000000000	4890.76904296875000000000	4265.12792968750000000000	4738.46142578125000000000	4911.28173828125000000000	4857.43554687500000000000	4771.28173828125000000000	4813.84619140625000000000	4809.23046875000000000000	4796.41015625000000000000	4886.66650390625000000000	4892.82031250000000000000	4950.25634765625000000000	4854.35888671875000000000	3312.00000000000000000000	10247.00000000000000000000	10231.00000000000000000000	0.00000000000000000000	0.00000000000000000000	0.00000000000000000000	3234.00000000000000000000	337.00000000000000000000	4.00000000000000000000	4.00000000000000000000	4.00000000000000000000	4.00000000000000000000	4.00000000000000000000	4.00000000000000000000	4.00000000000000000000	4.00000000000000000000	4.00000000000000000000	4.00000000000000000000	4.00000000000000000000	4.00000000000000000000	4.00000000000000000000	4.00000000000000000000	4.00000000000000000000	4.00000000000000000000
9.00000000000000000000	0.00000000000000000000	4719.48730468750000000000	4883.07666015625000000000	4252.30761718750000000000	4724.10253906250000000000	4909.23046875000000000000	4861.02539062500000000000	4783.58984375000000000000	4822.05126953125000000000	4822.56396484375000000000	4806.15380859375000000000	4871.79492187500000000000	4883.58984375000000000000	4929.23046875000000000000	4836.92285156250000000000	3030.00000000000000000000	10247.00000000000000000000	10230.00000000000000000000	0.00000000000000000000	0.00000000000000000000	0.00000000000000000000	3234.00000000000000000000	344.00000000000000000000	4.00000000000000000000	4.00000000000000000000	4.00000000000000000000	4.00000000000000000000	4.00000000000000000000	4.00000000000000000000	4.00000000000000000000	4.00000000000000000000	4.00000000000000000000	4.00000000000000000000	4.00000000000000000000	4.00000000000000000000	4.00000000000000000000	4.00000000000000000000	4.00000000000000000000	4.00000000000000000000
10.00000000000000000000	0.00000000000000000000	4685.12792968750000000000	4839.48730468750000000000	4247.69238281250000000000	4686.66650390625000000000	4869.23046875000000000000	4827.17919921875000000000	4756.92285156250000000000	4798.46142578125000000000	4796.41015625000000000000	4784.61523437500000000000	4828.20507812500000000000	4849.74365234375000000000	4872.82031250000000000000	4792.82031250000000000000	3398.00000000000000000000	10247.00000000000000000000	10230.00000000000000000000	0.00000000000000000000	0.00000000000000000000	0.00000000000000000000	3234.00000000000000000000	352.00000000000000000000	4.00000000000000000000	4.00000000000000000000	4.00000000000000000000	4.00000000000000000000	4.00000000000000000000	4.00000000000000000000	4.00000000000000000000	4.00000000000000000000	4.00000000000000000000	4.00000000000000000000	4.00000000000000000000	4.00000000000000000000	4.00000000000000000000	4.00000000000000000000	4.00000000000000000000	4.00000000000000000000
11.00000000000000000000	0.00000000000000000000	4670.25634765625000000000	4816.41015625000000000000	4253.84619140625000000000	4667.17919921875000000000	4846.15380859375000000000	4803.58984375000000000000	4736.41015625000000000000	4764.10253906250000000000	4757.94873046875000000000	4746.15380859375000000000	4789.74365234375000000000	4812.82031250000000000000	4829.74365234375000000000	4756.92285156250000000000	2996.00000000000000000000	10250.00000000000000000000	10230.00000000000000000000	0.00000000000000000000	0.00000000000000000000	0.00000000000000000000	3234.00000000000000000000	359.00000000000000000000	4.00000000000000000000	4.00000000000000000000	4.00000000000000000000	4.00000000000000000000	4.00000000000000000000	4.00000000000000000000	4.00000000000000000000	4.00000000000000000000	4.00000000000000000000	4.00000000000000000000	4.00000000000000000000	4.00000000000000000000	4.00000000000000000000	4.00000000000000000000	4.00000000000000000000	4.00000000000000000000
12.00000000000000000000	0.00000000000000000000	4689.23046875000000000000	4855.38427734375000000000	4243.07666015625000000000	4694.35888671875000000000	4877.43554687500000000000	4824.61523437500000000000	4750.25634765625000000000	4760.51269531250000000000	4763.58984375000000000000	4749.23046875000000000000	4797.94873046875000000000	4813.84619140625000000000	4854.35888671875000000000	4769.23046875000000000000	3190.00000000000000000000	10250.00000000000000000000	10230.00000000000000000000	0.00000000000000000000	0.00000000000000000000	0.00000000000000000000	3234.00000000000000000000	366.00000000000000000000	4.00000000000000000000	4.00000000000000000000	4.00000000000000000000	4.00000000000000000000	4.00000000000000000000	4.00000000000000000000	4.00000000000000000000	4.00000000000000000000	4.00000000000000000000	4.00000000000000000000	4.00000000000000000000	4.00000000000000000000	4.00000000000000000000	4.00000000000000000000	4.00000000000000000000	4.00000000000000000000
13.00000000000000000000	0.00000000000000000000	4666.66650390625000000000	4815.38427734375000000000	4245.12792968750000000000	4666.15380859375000000000	4824.61523437500000000000	4775.89746093750000000000	4707.17919921875000000000	4701.53857421875000000000	4704.61523437500000000000	4693.84619140625000000000	4745.64111328125000000000	4769.74365234375000000000	4808.20507812500000000000	4732.30761718750000000000	3009.00000000000000000000	10250.00000000000000000000	10228.00000000000000000000	0.00000000000000000000	0.00000000000000000000	0.00000000000000000000	3234.00000000000000000000	374.00000000000000000000	4.00000000000000000000	4.00000000000000000000	4.00000000000000000000	4.00000000000000000000	4.00000000000000000000	4.00000000000000000000	4.00000000000000000000	4.00000000000000000000	4.00000000000000000000	4.00000000000000000000	4.00000000000000000000	4.00000000000000000000	4.00000000000000000000	4.00000000000000000000	4.00000000000000000000	4.00000000000000000000
14.00000000000000000000	0.00000000000000000000	4664.10253906250000000000	4809.74365234375000000000	4235.89746093750000000000	4666.15380859375000000000	4818.46142578125000000000	4774.87158203125000000000	4708.20507812500000000000	4729.74365234375000000000	4722.56396484375000000000	4700.51269531250000000000	4769.23046875000000000000	4791.79492187500000000000	4820.00000000000000000000	4748.20507812500000000000	3398.00000000000000000000	10250.00000000000000000000	10228.00000000000000000000	0.00000000000000000000	0.00000000000000000000	0.00000000000000000000	3234.00000000000000000000	381.00000000000000000000	4.00000000000000000000	4.00000000000000000000	4.00000000000000000000	4.00000000000000000000	4.00000000000000000000	4.00000000000000000000	4.00000000000000000000	4.00000000000000000000	4.00000000000000000000	4.00000000000000000000	4.00000000000000000000	4.00000000000000000000	4.00000000000000000000	4.00000000000000000000	4.00000000000000000000	4.00000000000000000000
15.00000000000000000000	0.00000000000000000000	4650.25634765625000000000	4767.17919921875000000000	4236.92285156250000000000	4650.25634765625000000000	4781.02539062500000000000	4738.97412109375000000000	4678.97412109375000000000	4738.97412109375000000000	4724.10253906250000000000	4689.23046875000000000000	4772.82031250000000000000	4797.43554687500000000000	4811.79492187500000000000	4744.61523437500000000000	2996.00000000000000000000	10248.00000000000000000000	10225.00000000000000000000	0.00000000000000000000	0.00000000000000000000	0.00000000000000000000	3234.00000000000000000000	390.00000000000000000000	4.00000000000000000000	4.00000000000000000000	4.00000000000000000000	4.00000000000000000000	4.00000000000000000000	4.00000000000000000000	4.00000000000000000000	4.00000000000000000000	4.00000000000000000000	4.00000000000000000000	4.00000000000000000000	4.00000000000000000000	4.00000000000000000000	4.00000000000000000000	4.00000000000000000000	4.00000000000000000000
16.00000000000000000000	0.00000000000000000000	4624.61523437500000000000	4729.74365234375000000000	4241.02539062500000000000	4621.02539062500000000000	4745.12792968750000000000	4709.23046875000000000000	4660.00000000000000000000	4696.41015625000000000000	4682.05126953125000000000	4649.74365234375000000000	4735.38427734375000000000	4759.48730468750000000000	4769.74365234375000000000	4710.25634765625000000000	0.00000000000000000000	10248.00000000000000000000	10225.00000000000000000000	0.00000000000000000000	0.00000000000000000000	0.00000000000000000000	3234.00000000000000000000	398.00000000000000000000	4.00000000000000000000	4.00000000000000000000	4.00000000000000000000	4.00000000000000000000	4.00000000000000000000	4.00000000000000000000	4.00000000000000000000	4.00000000000000000000	4.00000000000000000000	4.00000000000000000000	4.00000000000000000000	4.00000000000000000000	4.00000000000000000000	4.00000000000000000000	4.00000000000000000000	4.00000000000000000000
17.00000000000000000000	0.00000000000000000000	4623.58984375000000000000	4765.12792968750000000000	4224.10253906250000000000	4623.07666015625000000000	4781.53857421875000000000	4750.25634765625000000000	4698.46142578125000000000	4701.53857421875000000000	4695.89746093750000000000	4669.74365234375000000000	4730.76904296875000000000	4748.20507812500000000000	4765.12792968750000000000	4702.05126953125000000000	0.00000000000000000000	10247.00000000000000000000	10222.00000000000000000000	0.00000000000000000000	0.00000000000000000000	0.00000000000000000000	3234.00000000000000000000	406.00000000000000000000	4.00000000000000000000	4.00000000000000000000	4.00000000000000000000	4.00000000000000000000	4.00000000000000000000	4.00000000000000000000	4.00000000000000000000	4.00000000000000000000	4.00000000000000000000	4.00000000000000000000	4.00000000000000000000	4.00000000000000000000	4.00000000000000000000	4.00000000000000000000	4.00000000000000000000	4.00000000000000000000
18.00000000000000000000	0.00000000000000000000	4603.07666015625000000000	4726.66650390625000000000	4232.82031250000000000000	4589.23046875000000000000	4738.97412109375000000000	4712.82031250000000000000	4665.12792968750000000000	4663.07666015625000000000	4660.00000000000000000000	4637.43554687500000000000	4671.28173828125000000000	4700.00000000000000000000	4710.76904296875000000000	4654.35888671875000000000	0.00000000000000000000	10247.00000000000000000000	10222.00000000000000000000	0.00000000000000000000	0.00000000000000000000	0.00000000000000000000	3234.00000000000000000000	415.00000000000000000000	4.00000000000000000000	4.00000000000000000000	4.00000000000000000000	4.00000000000000000000	4.00000000000000000000	4.00000000000000000000	4.00000000000000000000	4.00000000000000000000	4.00000000000000000000	4.00000000000000000000	4.00000000000000000000	4.00000000000000000000	4.00000000000000000000	4.00000000000000000000	4.00000000000000000000	4.00000000000000000000
19.00000000000000000000	0.00000000000000000000	4615.38427734375000000000	4733.33300781250000000000	4227.17919921875000000000	4602.56396484375000000000	4736.41015625000000000000	4704.10253906250000000000	4652.82031250000000000000	4666.15380859375000000000	4657.94873046875000000000	4631.79492187500000000000	4693.33300781250000000000	4709.74365234375000000000	4740.00000000000000000000	4678.46142578125000000000	0.00000000000000000000	10247.00000000000000000000	10223.00000000000000000000	0.00000000000000000000	0.00000000000000000000	0.00000000000000000000	3234.00000000000000000000	423.00000000000000000000	4.00000000000000000000	4.00000000000000000000	4.00000000000000000000	4.00000000000000000000	4.00000000000000000000	4.00000000000000000000	4.00000000000000000000	4.00000000000000000000	4.00000000000000000000	4.00000000000000000000	4.00000000000000000000	4.00000000000000000000	4.00000000000000000000	4.00000000000000000000	4.00000000000000000000	4.00000000000000000000
20.00000000000000000000	0.00000000000000000000	4611.28173828125000000000	4722.05126953125000000000	4215.38427734375000000000	4602.56396484375000000000	4725.12792968750000000000	4686.15380859375000000000	4633.33300781250000000000	4653.84619140625000000000	4634.87158203125000000000	4612.30761718750000000000	4706.66650390625000000000	4707.69238281250000000000	4752.30761718750000000000	4686.66650390625000000000	0.00000000000000000000	10247.00000000000000000000	10223.00000000000000000000	0.00000000000000000000	0.00000000000000000000	0.00000000000000000000	3234.00000000000000000000	431.00000000000000000000	4.00000000000000000000	4.00000000000000000000	4.00000000000000000000	4.00000000000000000000	4.00000000000000000000	4.00000000000000000000	4.00000000000000000000	4.00000000000000000000	4.00000000000000000000	4.00000000000000000000	4.00000000000000000000	4.00000000000000000000	4.00000000000000000000	4.00000000000000000000	4.00000000000000000000	4.00000000000000000000
21.00000000000000000000	0.00000000000000000000	4585.12792968750000000000	4681.53857421875000000000	4222.56396484375000000000	4574.87158203125000000000	4691.79492187500000000000	4661.02539062500000000000	4614.87158203125000000000	4628.20507812500000000000	4602.56396484375000000000	4582.05126953125000000000	4674.87158203125000000000	4678.46142578125000000000	4712.82031250000000000000	4654.35888671875000000000	0.00000000000000000000	10249.00000000000000000000	10225.00000000000000000000	0.00000000000000000000	0.00000000000000000000	0.00000000000000000000	3234.00000000000000000000	440.00000000000000000000	4.00000000000000000000	4.00000000000000000000	4.00000000000000000000	4.00000000000000000000	4.00000000000000000000	4.00000000000000000000	4.00000000000000000000	4.00000000000000000000	4.00000000000000000000	4.00000000000000000000	4.00000000000000000000	4.00000000000000000000	4.00000000000000000000	4.00000000000000000000	4.00000000000000000000	4.00000000000000000000
22.00000000000000000000	0.00000000000000000000	4591.79492187500000000000	4705.64111328125000000000	4220.00000000000000000000	4590.76904296875000000000	4716.41015625000000000000	4688.20507812500000000000	4642.05126953125000000000	4671.28173828125000000000	4652.30761718750000000000	4625.64111328125000000000	4698.97412109375000000000	4703.58984375000000000000	4729.23046875000000000000	4672.30761718750000000000	0.00000000000000000000	10249.00000000000000000000	10225.00000000000000000000	0.00000000000000000000	0.00000000000000000000	0.00000000000000000000	3234.00000000000000000000	448.00000000000000000000	4.00000000000000000000	4.00000000000000000000	4.00000000000000000000	4.00000000000000000000	4.00000000000000000000	4.00000000000000000000	4.00000000000000000000	4.00000000000000000000	4.00000000000000000000	4.00000000000000000000	4.00000000000000000000	4.00000000000000000000	4.00000000000000000000	4.00000000000000000000	4.00000000000000000000	4.00000000000000000000
23.00000000000000000000	0.00000000000000000000	4565.64111328125000000000	4663.07666015625000000000	4232.82031250000000000000	4562.05126953125000000000	4672.82031250000000000000	4646.15380859375000000000	4610.76904296875000000000	4641.53857421875000000000	4624.10253906250000000000	4597.94873046875000000000	4655.89746093750000000000	4667.17919921875000000000	4674.35888671875000000000	4632.82031250000000000000	0.00000000000000000000	10247.00000000000000000000	10230.00000000000000000000	0.00000000000000000000	0.00000000000000000000	0.00000000000000000000	3234.00000000000000000000	456.00000000000000000000	4.00000000000000000000	4.00000000000000000000	4.00000000000000000000	4.00000000000000000000	4.00000000000000000000	4.00000000000000000000	4.00000000000000000000	4.00000000000000000000	4.00000000000000000000	4.00000000000000000000	4.00000000000000000000	4.00000000000000000000	4.00000000000000000000	4.00000000000000000000	4.00000000000000000000	4.00000000000000000000
24.00000000000000000000	0.00000000000000000000	4563.58984375000000000000	4672.30761718750000000000	4226.66650390625000000000	4560.00000000000000000000	4687.17919921875000000000	4657.94873046875000000000	4616.92285156250000000000	4627.69238281250000000000	4607.69238281250000000000	4587.69238281250000000000	4647.17919921875000000000	4653.84619140625000000000	4667.17919921875000000000	4623.58984375000000000000	0.00000000000000000000	10247.00000000000000000000	10230.00000000000000000000	0.00000000000000000000	0.00000000000000000000	0.00000000000000000000	3234.00000000000000000000	465.00000000000000000000	4.00000000000000000000	4.00000000000000000000	4.00000000000000000000	4.00000000000000000000	4.00000000000000000000	4.00000000000000000000	4.00000000000000000000	4.00000000000000000000	4.00000000000000000000	4.00000000000000000000	4.00000000000000000000	4.00000000000000000000	4.00000000000000000000	4.00000000000000000000	4.00000000000000000000	4.00000000000000000000
25.00000000000000000000	0.00000000000000000000	4575.38427734375000000000	4694.87158203125000000000	4217.43603515625000000000	4571.79492187500000000000	4705.12792968750000000000	4668.20507812500000000000	4615.38427734375000000000	4610.76904296875000000000	4597.43554687500000000000	4584.61523437500000000000	4636.41015625000000000000	4645.64111328125000000000	4677.94873046875000000000	4624.10253906250000000000	0.00000000000000000000	10246.00000000000000000000	10231.00000000000000000000	0.00000000000000000000	0.00000000000000000000	0.00000000000000000000	3234.00000000000000000000	473.00000000000000000000	4.00000000000000000000	4.00000000000000000000	4.00000000000000000000	4.00000000000000000000	4.00000000000000000000	4.00000000000000000000	4.00000000000000000000	4.00000000000000000000	4.00000000000000000000	4.00000000000000000000	4.00000000000000000000	4.00000000000000000000	4.00000000000000000000	4.00000000000000000000	4.00000000000000000000	4.00000000000000000000
26.00000000000000000000	0.00000000000000000000	4559.48730468750000000000	4662.05126953125000000000	4225.12792968750000000000	4553.33300781250000000000	4667.17919921875000000000	4630.25634765625000000000	4583.58984375000000000000	4574.35888671875000000000	4559.48730468750000000000	4546.15380859375000000000	4597.94873046875000000000	4611.79492187500000000000	4647.17919921875000000000	4600.51269531250000000000	0.00000000000000000000	10246.00000000000000000000	10231.00000000000000000000	0.00000000000000000000	0.00000000000000000000	0.00000000000000000000	3234.00000000000000000000	481.00000000000000000000	4.00000000000000000000	4.00000000000000000000	4.00000000000000000000	4.00000000000000000000	4.00000000000000000000	4.00000000000000000000	4.00000000000000000000	4.00000000000000000000	4.00000000000000000000	4.00000000000000000000	4.00000000000000000000	4.00000000000000000000	4.00000000000000000000	4.00000000000000000000	4.00000000000000000000	4.00000000000000000000
27.00000000000000000000	0.00000000000000000000	4563.58984375000000000000	4662.05126953125000000000	4214.87158203125000000000	4560.00000000000000000000	4673.84619140625000000000	4635.89746093750000000000	4593.84619140625000000000	4616.92285156250000000000	4593.33300781250000000000	4571.28173828125000000000	4642.56396484375000000000	4648.71777343750000000000	4680.51269531250000000000	4633.84619140625000000000	0.00000000000000000000	10246.00000000000000000000	10230.00000000000000000000	0.00000000000000000000	0.00000000000000000000	0.00000000000000000000	3234.00000000000000000000	490.00000000000000000000	4.00000000000000000000	4.00000000000000000000	4.00000000000000000000	4.00000000000000000000	4.00000000000000000000	4.00000000000000000000	4.00000000000000000000	4.00000000000000000000	4.00000000000000000000	4.00000000000000000000	4.00000000000000000000	4.00000000000000000000	4.00000000000000000000	4.00000000000000000000	4.00000000000000000000	4.00000000000000000000
28.00000000000000000000	0.00000000000000000000	4546.15380859375000000000	4609.74365234375000000000	4224.61523437500000000000	4531.28173828125000000000	4621.53857421875000000000	4588.20507812500000000000	4556.92285156250000000000	4599.48730468750000000000	4572.30761718750000000000	4547.69238281250000000000	4618.46142578125000000000	4637.43554687500000000000	4651.79492187500000000000	4615.89746093750000000000	0.00000000000000000000	10246.00000000000000000000	10230.00000000000000000000	0.00000000000000000000	0.00000000000000000000	0.00000000000000000000	3234.00000000000000000000	498.00000000000000000000	4.00000000000000000000	4.00000000000000000000	4.00000000000000000000	4.00000000000000000000	4.00000000000000000000	4.00000000000000000000	4.00000000000000000000	4.00000000000000000000	4.00000000000000000000	4.00000000000000000000	4.00000000000000000000	4.00000000000000000000	4.00000000000000000000	4.00000000000000000000	4.00000000000000000000	4.00000000000000000000
29.00000000000000000000	0.00000000000000000000	4549.23046875000000000000	4624.10253906250000000000	4226.15380859375000000000	4533.33300781250000000000	4636.92285156250000000000	4606.15380859375000000000	4576.41015625000000000000	4599.48730468750000000000	4581.53857421875000000000	4556.92285156250000000000	4600.51269531250000000000	4628.71777343750000000000	4647.69238281250000000000	4609.23046875000000000000	0.00000000000000000000	10247.00000000000000000000	10231.00000000000000000000	0.00000000000000000000	0.00000000000000000000	0.00000000000000000000	3234.00000000000000000000	506.00000000000000000000	4.00000000000000000000	4.00000000000000000000	4.00000000000000000000	4.00000000000000000000	4.00000000000000000000	4.00000000000000000000	4.00000000000000000000	4.00000000000000000000	4.00000000000000000000	4.00000000000000000000	4.00000000000000000000	4.00000000000000000000	4.00000000000000000000	4.00000000000000000000	4.00000000000000000000	4.00000000000000000000
30.00000000000000000000	0.00000000000000000000	4556.92285156250000000000	4650.25634765625000000000	4218.97412109375000000000	4535.89746093750000000000	4671.79492187500000000000	4640.00000000000000000000	4607.17919921875000000000	4609.23046875000000000000	4600.00000000000000000000	4581.02539062500000000000	4592.82031250000000000000	4628.71777343750000000000	4650.76904296875000000000	4607.17919921875000000000	0.00000000000000000000	10247.00000000000000000000	10231.00000000000000000000	0.00000000000000000000	0.00000000000000000000	0.00000000000000000000	3234.00000000000000000000	515.00000000000000000000	4.00000000000000000000	4.00000000000000000000	4.00000000000000000000	4.00000000000000000000	4.00000000000000000000	4.00000000000000000000	4.00000000000000000000	4.00000000000000000000	4.00000000000000000000	4.00000000000000000000	4.00000000000000000000	4.00000000000000000000	4.00000000000000000000	4.00000000000000000000	4.00000000000000000000	4.00000000000000000000
31.00000000000000000000	0.00000000000000000000	4535.38427734375000000000	4609.74365234375000000000	4229.74365234375000000000	4504.10253906250000000000	4636.41015625000000000000	4606.15380859375000000000	4576.92285156250000000000	4567.17919921875000000000	4554.35888671875000000000	4540.00000000000000000000	4547.69238281250000000000	4593.84619140625000000000	4606.66650390625000000000	4570.25634765625000000000	0.00000000000000000000	10249.00000000000000000000	10232.00000000000000000000	0.00000000000000000000	0.00000000000000000000	0.00000000000000000000	3234.00000000000000000000	523.00000000000000000000	4.00000000000000000000	4.00000000000000000000	4.00000000000000000000	4.00000000000000000000	4.00000000000000000000	4.00000000000000000000	4.00000000000000000000	4.00000000000000000000	4.00000000000000000000	4.00000000000000000000	4.00000000000000000000	4.00000000000000000000	4.00000000000000000000	4.00000000000000000000	4.00000000000000000000	4.00000000000000000000
32.00000000000000000000	0.00000000000000000000	4541.02539062500000000000	4628.20507812500000000000	4212.30761718750000000000	4527.69238281250000000000	4657.94873046875000000000	4619.48730468750000000000	4580.00000000000000000000	4576.41015625000000000000	4561.53857421875000000000	4541.53857421875000000000	4575.89746093750000000000	4609.23046875000000000000	4643.07666015625000000000	4597.94873046875000000000	0.00000000000000000000	10249.00000000000000000000	10232.00000000000000000000	0.00000000000000000000	0.00000000000000000000	0.00000000000000000000	3234.00000000000000000000	531.00000000000000000000	4.00000000000000000000	4.00000000000000000000	4.00000000000000000000	4.00000000000000000000	4.00000000000000000000	4.00000000000000000000	4.00000000000000000000	4.00000000000000000000	4.00000000000000000000	4.00000000000000000000	4.00000000000000000000	4.00000000000000000000	4.00000000000000000000	4.00000000000000000000	4.00000000000000000000	4.00000000000000000000
33.00000000000000000000	0.00000000000000000000	4529.23046875000000000000	4596.92285156250000000000	4209.23046875000000000000	4518.46142578125000000000	4626.15380859375000000000	4583.58984375000000000000	4545.64111328125000000000	4543.58984375000000000000	4524.61523437500000000000	4500.51269531250000000000	4559.48730468750000000000	4589.23046875000000000000	4627.69238281250000000000	4589.23046875000000000000	0.00000000000000000000	10249.00000000000000000000	10227.00000000000000000000	0.00000000000000000000	0.00000000000000000000	0.00000000000000000000	3234.00000000000000000000	540.00000000000000000000	4.00000000000000000000	4.00000000000000000000	4.00000000000000000000	4.00000000000000000000	4.00000000000000000000	4.00000000000000000000	4.00000000000000000000	4.00000000000000000000	4.00000000000000000000	4.00000000000000000000	4.00000000000000000000	4.00000000000000000000	4.00000000000000000000	4.00000000000000000000	4.00000000000000000000	4.00000000000000000000
34.00000000000000000000	0.00000000000000000000	4526.66650390625000000000	4589.23046875000000000000	4214.35888671875000000000	4510.76904296875000000000	4615.38427734375000000000	4578.46142578125000000000	4548.20507812500000000000	4554.35888671875000000000	4527.69238281250000000000	4497.43554687500000000000	4560.00000000000000000000	4591.79492187500000000000	4615.89746093750000000000	4585.64111328125000000000	0.00000000000000000000	10249.00000000000000000000	10227.00000000000000000000	0.00000000000000000000	0.00000000000000000000	0.00000000000000000000	3234.00000000000000000000	548.00000000000000000000	4.00000000000000000000	4.00000000000000000000	4.00000000000000000000	4.00000000000000000000	4.00000000000000000000	4.00000000000000000000	4.00000000000000000000	4.00000000000000000000	4.00000000000000000000	4.00000000000000000000	4.00000000000000000000	4.00000000000000000000	4.00000000000000000000	4.00000000000000000000	4.00000000000000000000	4.00000000000000000000
35.00000000000000000000	0.00000000000000000000	4520.51269531250000000000	4587.69238281250000000000	4211.28173828125000000000	4506.15380859375000000000	4618.97412109375000000000	4590.25634765625000000000	4562.56396484375000000000	4589.23046875000000000000	4564.10253906250000000000	4532.30761718750000000000	4569.23046875000000000000	4607.17919921875000000000	4610.25634765625000000000	4584.61523437500000000000	0.00000000000000000000	10249.00000000000000000000	10224.00000000000000000000	0.00000000000000000000	0.00000000000000000000	0.00000000000000000000	3234.00000000000000000000	557.00000000000000000000	4.00000000000000000000	4.00000000000000000000	4.00000000000000000000	4.00000000000000000000	4.00000000000000000000	4.00000000000000000000	4.00000000000000000000	4.00000000000000000000	4.00000000000000000000	4.00000000000000000000	4.00000000000000000000	4.00000000000000000000	4.00000000000000000000	4.00000000000000000000	4.00000000000000000000	4.00000000000000000000
36.00000000000000000000	0.00000000000000000000	4493.84619140625000000000	4540.00000000000000000000	4222.56396484375000000000	4472.82031250000000000000	4575.38427734375000000000	4552.82031250000000000000	4533.84619140625000000000	4546.66650390625000000000	4520.51269531250000000000	4502.05126953125000000000	4521.53857421875000000000	4571.28173828125000000000	4556.41015625000000000000	4541.02539062500000000000	0.00000000000000000000	10249.00000000000000000000	10224.00000000000000000000	0.00000000000000000000	0.00000000000000000000	0.00000000000000000000	3234.00000000000000000000	565.00000000000000000000	4.00000000000000000000	4.00000000000000000000	4.00000000000000000000	4.00000000000000000000	4.00000000000000000000	4.00000000000000000000	4.00000000000000000000	4.00000000000000000000	4.00000000000000000000	4.00000000000000000000	4.00000000000000000000	4.00000000000000000000	4.00000000000000000000	4.00000000000000000000	4.00000000000000000000	4.00000000000000000000
37.00000000000000000000	0.00000000000000000000	4514.35888671875000000000	4588.71777343750000000000	4212.82031250000000000000	4504.10253906250000000000	4619.48730468750000000000	4587.17919921875000000000	4560.00000000000000000000	4551.79492187500000000000	4526.66650390625000000000	4515.89746093750000000000	4545.64111328125000000000	4584.61523437500000000000	4589.23046875000000000000	4560.00000000000000000000	0.00000000000000000000	10246.00000000000000000000	10221.00000000000000000000	0.00000000000000000000	0.00000000000000000000	0.00000000000000000000	3234.00000000000000000000	573.00000000000000000000	4.00000000000000000000	4.00000000000000000000	4.00000000000000000000	4.00000000000000000000	4.00000000000000000000	4.00000000000000000000	4.00000000000000000000	4.00000000000000000000	4.00000000000000000000	4.00000000000000000000	4.00000000000000000000	4.00000000000000000000	4.00000000000000000000	4.00000000000000000000	4.00000000000000000000	4.00000000000000000000
38.00000000000000000000	0.00000000000000000000	4510.25634765625000000000	4579.48730468750000000000	4212.82031250000000000000	4495.89746093750000000000	4606.15380859375000000000	4565.64111328125000000000	4536.92285156250000000000	4517.43554687500000000000	4497.43554687500000000000	4488.71777343750000000000	4512.30761718750000000000	4548.20507812500000000000	4567.69238281250000000000	4536.92285156250000000000	0.00000000000000000000	10246.00000000000000000000	10221.00000000000000000000	0.00000000000000000000	0.00000000000000000000	0.00000000000000000000	3234.00000000000000000000	581.00000000000000000000	4.00000000000000000000	4.00000000000000000000	4.00000000000000000000	4.00000000000000000000	4.00000000000000000000	4.00000000000000000000	4.00000000000000000000	4.00000000000000000000	4.00000000000000000000	4.00000000000000000000	4.00000000000000000000	4.00000000000000000000	4.00000000000000000000	4.00000000000000000000	4.00000000000000000000	4.00000000000000000000
39.00000000000000000000	0.00000000000000000000	4501.53857421875000000000	4549.74365234375000000000	4213.33300781250000000000	4476.92285156250000000000	4579.48730468750000000000	4537.94873046875000000000	4517.94873046875000000000	4504.61523437500000000000	4486.66650390625000000000	4471.28173828125000000000	4504.61523437500000000000	4536.92285156250000000000	4560.51269531250000000000	4530.76904296875000000000	0.00000000000000000000	10244.00000000000000000000	10221.00000000000000000000	0.00000000000000000000	0.00000000000000000000	0.00000000000000000000	3234.00000000000000000000	588.00000000000000000000	4.00000000000000000000	4.00000000000000000000	4.00000000000000000000	4.00000000000000000000	4.00000000000000000000	4.00000000000000000000	4.00000000000000000000	4.00000000000000000000	4.00000000000000000000	4.00000000000000000000	4.00000000000000000000	4.00000000000000000000	4.00000000000000000000	4.00000000000000000000	4.00000000000000000000	4.00000000000000000000
40.00000000000000000000	0.00000000000000000000	4509.74365234375000000000	4552.82031250000000000000	4204.10253906250000000000	4487.17919921875000000000	4575.89746093750000000000	4533.84619140625000000000	4512.30761718750000000000	4533.84619140625000000000	4508.20507812500000000000	4485.64111328125000000000	4556.41015625000000000000	4581.53857421875000000000	4600.51269531250000000000	4568.71777343750000000000	0.00000000000000000000	10244.00000000000000000000	10221.00000000000000000000	0.00000000000000000000	0.00000000000000000000	0.00000000000000000000	3234.00000000000000000000	595.00000000000000000000	4.00000000000000000000	4.00000000000000000000	4.00000000000000000000	4.00000000000000000000	4.00000000000000000000	4.00000000000000000000	4.00000000000000000000	4.00000000000000000000	4.00000000000000000000	4.00000000000000000000	4.00000000000000000000	4.00000000000000000000	4.00000000000000000000	4.00000000000000000000	4.00000000000000000000	4.00000000000000000000
41.00000000000000000000	0.00000000000000000000	4480.00000000000000000000	4498.46142578125000000000	4212.82031250000000000000	4454.35888671875000000000	4513.84619140625000000000	4480.00000000000000000000	4463.07666015625000000000	4489.74365234375000000000	4456.92285156250000000000	4438.97412109375000000000	4507.17919921875000000000	4541.02539062500000000000	4546.15380859375000000000	4528.71777343750000000000	0.00000000000000000000	10243.00000000000000000000	10222.00000000000000000000	0.00000000000000000000	0.00000000000000000000	0.00000000000000000000	3234.00000000000000000000	603.00000000000000000000	4.00000000000000000000	4.00000000000000000000	4.00000000000000000000	4.00000000000000000000	4.00000000000000000000	4.00000000000000000000	4.00000000000000000000	4.00000000000000000000	4.00000000000000000000	4.00000000000000000000	4.00000000000000000000	4.00000000000000000000	4.00000000000000000000	4.00000000000000000000	4.00000000000000000000	4.00000000000000000000
42.00000000000000000000	0.00000000000000000000	4477.94873046875000000000	4512.82031250000000000000	4205.12792968750000000000	4455.89746093750000000000	4544.10253906250000000000	4511.79492187500000000000	4499.48730468750000000000	4500.51269531250000000000	4482.56396484375000000000	4467.17919921875000000000	4494.87158203125000000000	4529.23046875000000000000	4537.43554687500000000000	4519.48730468750000000000	0.00000000000000000000	10243.00000000000000000000	10222.00000000000000000000	0.00000000000000000000	0.00000000000000000000	0.00000000000000000000	3234.00000000000000000000	610.00000000000000000000	4.00000000000000000000	4.00000000000000000000	4.00000000000000000000	4.00000000000000000000	4.00000000000000000000	4.00000000000000000000	4.00000000000000000000	4.00000000000000000000	4.00000000000000000000	4.00000000000000000000	4.00000000000000000000	4.00000000000000000000	4.00000000000000000000	4.00000000000000000000	4.00000000000000000000	4.00000000000000000000
43.00000000000000000000	0.00000000000000000000	4467.69238281250000000000	4502.05126953125000000000	4209.74365234375000000000	4437.43554687500000000000	4546.15380859375000000000	4514.35888671875000000000	4508.20507812500000000000	4492.82031250000000000000	4484.61523437500000000000	4473.84619140625000000000	4472.30761718750000000000	4513.84619140625000000000	4508.71777343750000000000	4494.35888671875000000000	0.00000000000000000000	10244.00000000000000000000	10225.00000000000000000000	0.00000000000000000000	0.00000000000000000000	0.00000000000000000000	3234.00000000000000000000	617.00000000000000000000	4.00000000000000000000	4.00000000000000000000	4.00000000000000000000	4.00000000000000000000	4.00000000000000000000	4.00000000000000000000	4.00000000000000000000	4.00000000000000000000	4.00000000000000000000	4.00000000000000000000	4.00000000000000000000	4.00000000000000000000	4.00000000000000000000	4.00000000000000000000	4.00000000000000000000	4.00000000000000000000
44.00000000000000000000	0.00000000000000000000	4453.33300781250000000000	4486.66650390625000000000	4209.74365234375000000000	4423.58984375000000000000	4517.94873046875000000000	4486.66650390625000000000	4480.51269531250000000000	4463.58984375000000000000	4446.66650390625000000000	4436.92285156250000000000	4447.69238281250000000000	4490.76904296875000000000	4487.17919921875000000000	4473.33300781250000000000	0.00000000000000000000	10244.00000000000000000000	10225.00000000000000000000	0.00000000000000000000	0.00000000000000000000	0.00000000000000000000	3234.00000000000000000000	625.00000000000000000000	4.00000000000000000000	4.00000000000000000000	4.00000000000000000000	4.00000000000000000000	4.00000000000000000000	4.00000000000000000000	4.00000000000000000000	4.00000000000000000000	4.00000000000000000000	4.00000000000000000000	4.00000000000000000000	4.00000000000000000000	4.00000000000000000000	4.00000000000000000000	4.00000000000000000000	4.00000000000000000000
45.00000000000000000000	0.00000000000000000000	4462.05126953125000000000	4511.79492187500000000000	4193.33300781250000000000	4450.25634765625000000000	4530.25634765625000000000	4492.82031250000000000000	4473.84619140625000000000	4463.58984375000000000000	4442.05126953125000000000	4432.30761718750000000000	4467.69238281250000000000	4495.38427734375000000000	4520.51269531250000000000	4495.89746093750000000000	0.00000000000000000000	10243.00000000000000000000	10228.00000000000000000000	0.00000000000000000000	0.00000000000000000000	0.00000000000000000000	3234.00000000000000000000	632.00000000000000000000	4.00000000000000000000	4.00000000000000000000	4.00000000000000000000	4.00000000000000000000	4.00000000000000000000	4.00000000000000000000	4.00000000000000000000	4.00000000000000000000	4.00000000000000000000	4.00000000000000000000	4.00000000000000000000	4.00000000000000000000	4.00000000000000000000	4.00000000000000000000	4.00000000000000000000	4.00000000000000000000
46.00000000000000000000	0.00000000000000000000	4445.12792968750000000000	4474.35888671875000000000	4205.64111328125000000000	4430.25634765625000000000	4494.87158203125000000000	4456.41015625000000000000	4442.05126953125000000000	4425.12792968750000000000	4398.46142578125000000000	4391.28173828125000000000	4432.30761718750000000000	4463.07666015625000000000	4482.56396484375000000000	4469.23046875000000000000	0.00000000000000000000	10243.00000000000000000000	10228.00000000000000000000	0.00000000000000000000	0.00000000000000000000	0.00000000000000000000	3234.00000000000000000000	639.00000000000000000000	4.00000000000000000000	4.00000000000000000000	4.00000000000000000000	4.00000000000000000000	4.00000000000000000000	4.00000000000000000000	4.00000000000000000000	4.00000000000000000000	4.00000000000000000000	4.00000000000000000000	4.00000000000000000000	4.00000000000000000000	4.00000000000000000000	4.00000000000000000000	4.00000000000000000000	4.00000000000000000000
47.00000000000000000000	0.00000000000000000000	4445.64111328125000000000	4482.56396484375000000000	4202.05126953125000000000	4433.33300781250000000000	4509.74365234375000000000	4472.82031250000000000000	4464.10253906250000000000	4457.94873046875000000000	4434.87158203125000000000	4415.38427734375000000000	4451.79492187500000000000	4489.23046875000000000000	4491.79492187500000000000	4481.53857421875000000000	0.00000000000000000000	10243.00000000000000000000	10230.00000000000000000000	0.00000000000000000000	0.00000000000000000000	0.00000000000000000000	3234.00000000000000000000	647.00000000000000000000	4.00000000000000000000	4.00000000000000000000	4.00000000000000000000	4.00000000000000000000	4.00000000000000000000	4.00000000000000000000	4.00000000000000000000	4.00000000000000000000	4.00000000000000000000	4.00000000000000000000	4.00000000000000000000	4.00000000000000000000	4.00000000000000000000	4.00000000000000000000	4.00000000000000000000	4.00000000000000000000
48.00000000000000000000	0.00000000000000000000	4432.30761718750000000000	4455.38427734375000000000	4202.56396484375000000000	4416.92285156250000000000	4480.51269531250000000000	4451.28173828125000000000	4450.76904296875000000000	4465.64111328125000000000	4446.66650390625000000000	4421.02539062500000000000	4450.25634765625000000000	4496.41015625000000000000	4477.43554687500000000000	4472.82031250000000000000	0.00000000000000000000	10243.00000000000000000000	10230.00000000000000000000	0.00000000000000000000	0.00000000000000000000	0.00000000000000000000	3234.00000000000000000000	654.00000000000000000000	4.00000000000000000000	4.00000000000000000000	4.00000000000000000000	4.00000000000000000000	4.00000000000000000000	4.00000000000000000000	4.00000000000000000000	4.00000000000000000000	4.00000000000000000000	4.00000000000000000000	4.00000000000000000000	4.00000000000000000000	4.00000000000000000000	4.00000000000000000000	4.00000000000000000000	4.00000000000000000000
49.00000000000000000000	0.00000000000000000000	4425.64111328125000000000	4438.97412109375000000000	4214.87158203125000000000	4400.51269531250000000000	4460.00000000000000000000	4432.82031250000000000000	4435.38427734375000000000	4442.56396484375000000000	4418.97412109375000000000	4402.05126953125000000000	4435.38427734375000000000	4476.92285156250000000000	4453.33300781250000000000	4455.38427734375000000000	0.00000000000000000000	10245.00000000000000000000	10230.00000000000000000000	0.00000000000000000000	0.00000000000000000000	0.00000000000000000000	3234.00000000000000000000	661.00000000000000000000	4.00000000000000000000	4.00000000000000000000	4.00000000000000000000	4.00000000000000000000	4.00000000000000000000	4.00000000000000000000	4.00000000000000000000	4.00000000000000000000	4.00000000000000000000	4.00000000000000000000	4.00000000000000000000	4.00000000000000000000	4.00000000000000000000	4.00000000000000000000	4.00000000000000000000	4.00000000000000000000
50.00000000000000000000	0.00000000000000000000	4448.71777343750000000000	4496.92285156250000000000	4202.56396484375000000000	4427.17919921875000000000	4513.33300781250000000000	4475.38427734375000000000	4467.69238281250000000000	4457.43554687500000000000	4435.89746093750000000000	4429.74365234375000000000	4453.84619140625000000000	4483.58984375000000000000	4480.51269531250000000000	4473.33300781250000000000	0.00000000000000000000	10245.00000000000000000000	10230.00000000000000000000	0.00000000000000000000	0.00000000000000000000	0.00000000000000000000	3234.00000000000000000000	669.00000000000000000000	4.00000000000000000000	4.00000000000000000000	4.00000000000000000000	4.00000000000000000000	4.00000000000000000000	4.00000000000000000000	4.00000000000000000000	4.00000000000000000000	4.00000000000000000000	4.00000000000000000000	4.00000000000000000000	4.00000000000000000000	4.00000000000000000000	4.00000000000000000000	4.00000000000000000000	4.00000000000000000000
51.00000000000000000000	0.00000000000000000000	4434.87158203125000000000	4466.15380859375000000000	4208.71777343750000000000	4405.64111328125000000000	4477.43554687500000000000	4442.56396484375000000000	4438.46142578125000000000	4408.20507812500000000000	4393.84619140625000000000	4391.79492187500000000000	4401.53857421875000000000	4443.07666015625000000000	4442.56396484375000000000	4436.41015625000000000000	0.00000000000000000000	10247.00000000000000000000	10227.00000000000000000000	0.00000000000000000000	0.00000000000000000000	0.00000000000000000000	3234.00000000000000000000	677.00000000000000000000	4.00000000000000000000	4.00000000000000000000	4.00000000000000000000	4.00000000000000000000	4.00000000000000000000	4.00000000000000000000	4.00000000000000000000	4.00000000000000000000	4.00000000000000000000	4.00000000000000000000	4.00000000000000000000	4.00000000000000000000	4.00000000000000000000	4.00000000000000000000	4.00000000000000000000	4.00000000000000000000
52.00000000000000000000	0.00000000000000000000	4440.00000000000000000000	4463.07666015625000000000	4204.10253906250000000000	4409.74365234375000000000	4472.82031250000000000000	4440.00000000000000000000	4432.30761718750000000000	4417.43554687500000000000	4398.97412109375000000000	4392.30761718750000000000	4432.30761718750000000000	4467.17919921875000000000	4471.79492187500000000000	4464.61523437500000000000	0.00000000000000000000	10247.00000000000000000000	10227.00000000000000000000	0.00000000000000000000	0.00000000000000000000	0.00000000000000000000	3234.00000000000000000000	685.00000000000000000000	4.00000000000000000000	4.00000000000000000000	4.00000000000000000000	4.00000000000000000000	4.00000000000000000000	4.00000000000000000000	4.00000000000000000000	4.00000000000000000000	4.00000000000000000000	4.00000000000000000000	4.00000000000000000000	4.00000000000000000000	4.00000000000000000000	4.00000000000000000000	4.00000000000000000000	4.00000000000000000000
53.00000000000000000000	0.00000000000000000000	4429.23046875000000000000	4438.46142578125000000000	4193.84619140625000000000	4400.00000000000000000000	4448.71777343750000000000	4412.82031250000000000000	4401.53857421875000000000	4421.02539062500000000000	4390.25634765625000000000	4381.53857421875000000000	4448.20507812500000000000	4470.76904296875000000000	4476.41015625000000000000	4473.84619140625000000000	0.00000000000000000000	10248.00000000000000000000	10226.00000000000000000000	0.00000000000000000000	0.00000000000000000000	0.00000000000000000000	3234.00000000000000000000	694.00000000000000000000	4.00000000000000000000	4.00000000000000000000	4.00000000000000000000	4.00000000000000000000	4.00000000000000000000	4.00000000000000000000	4.00000000000000000000	4.00000000000000000000	4.00000000000000000000	4.00000000000000000000	4.00000000000000000000	4.00000000000000000000	4.00000000000000000000	4.00000000000000000000	4.00000000000000000000	4.00000000000000000000
54.00000000000000000000	0.00000000000000000000	4400.51269531250000000000	4401.53857421875000000000	4198.46142578125000000000	4373.33300781250000000000	4416.41015625000000000000	4387.69238281250000000000	4386.66650390625000000000	4400.00000000000000000000	4370.76904296875000000000	4362.56396484375000000000	4405.64111328125000000000	4431.28173828125000000000	4433.33300781250000000000	4431.28173828125000000000	0.00000000000000000000	10248.00000000000000000000	10226.00000000000000000000	0.00000000000000000000	0.00000000000000000000	0.00000000000000000000	3234.00000000000000000000	702.00000000000000000000	4.00000000000000000000	4.00000000000000000000	4.00000000000000000000	4.00000000000000000000	4.00000000000000000000	4.00000000000000000000	4.00000000000000000000	4.00000000000000000000	4.00000000000000000000	4.00000000000000000000	4.00000000000000000000	4.00000000000000000000	4.00000000000000000000	4.00000000000000000000	4.00000000000000000000	4.00000000000000000000
55.00000000000000000000	0.00000000000000000000	4410.25634765625000000000	4437.43554687500000000000	4196.92285156250000000000	4387.69238281250000000000	4465.12792968750000000000	4441.02539062500000000000	4439.48730468750000000000	4435.89746093750000000000	4424.61523437500000000000	4419.48730468750000000000	4425.64111328125000000000	4449.74365234375000000000	4452.82031250000000000000	4437.43554687500000000000	0.00000000000000000000	10249.00000000000000000000	10226.00000000000000000000	0.00000000000000000000	0.00000000000000000000	0.00000000000000000000	3234.00000000000000000000	711.00000000000000000000	4.00000000000000000000	4.00000000000000000000	4.00000000000000000000	4.00000000000000000000	4.00000000000000000000	4.00000000000000000000	4.00000000000000000000	4.00000000000000000000	4.00000000000000000000	4.00000000000000000000	4.00000000000000000000	4.00000000000000000000	4.00000000000000000000	4.00000000000000000000	4.00000000000000000000	4.00000000000000000000
56.00000000000000000000	0.00000000000000000000	4391.79492187500000000000	4404.10253906250000000000	4207.69238281250000000000	4359.48730468750000000000	4437.43554687500000000000	4413.33300781250000000000	4415.89746093750000000000	4398.46142578125000000000	4392.82031250000000000000	4394.35888671875000000000	4382.05126953125000000000	4414.35888671875000000000	4407.17919921875000000000	4397.94873046875000000000	0.00000000000000000000	10249.00000000000000000000	10226.00000000000000000000	0.00000000000000000000	0.00000000000000000000	0.00000000000000000000	3234.00000000000000000000	719.00000000000000000000	4.00000000000000000000	4.00000000000000000000	4.00000000000000000000	4.00000000000000000000	4.00000000000000000000	4.00000000000000000000	4.00000000000000000000	4.00000000000000000000	4.00000000000000000000	4.00000000000000000000	4.00000000000000000000	4.00000000000000000000	4.00000000000000000000	4.00000000000000000000	4.00000000000000000000	4.00000000000000000000
57.00000000000000000000	0.00000000000000000000	4396.41015625000000000000	4423.07666015625000000000	4196.41015625000000000000	4375.89746093750000000000	4446.66650390625000000000	4415.89746093750000000000	4411.79492187500000000000	4393.84619140625000000000	4377.94873046875000000000	4380.00000000000000000000	4382.05126953125000000000	4407.69238281250000000000	4418.46142578125000000000	4403.07666015625000000000	0.00000000000000000000	10250.00000000000000000000	10224.00000000000000000000	0.00000000000000000000	0.00000000000000000000	0.00000000000000000000	3234.00000000000000000000	727.00000000000000000000	4.00000000000000000000	4.00000000000000000000	4.00000000000000000000	4.00000000000000000000	4.00000000000000000000	4.00000000000000000000	4.00000000000000000000	4.00000000000000000000	4.00000000000000000000	4.00000000000000000000	4.00000000000000000000	4.00000000000000000000	4.00000000000000000000	4.00000000000000000000	4.00000000000000000000	4.00000000000000000000
58.00000000000000000000	0.00000000000000000000	4406.66650390625000000000	4442.05126953125000000000	4189.23046875000000000000	4397.94873046875000000000	4454.35888671875000000000	4415.89746093750000000000	4402.05126953125000000000	4390.25634765625000000000	4365.64111328125000000000	4371.79492187500000000000	4391.28173828125000000000	4411.28173828125000000000	4438.46142578125000000000	4419.48730468750000000000	0.00000000000000000000	10250.00000000000000000000	10224.00000000000000000000	0.00000000000000000000	0.00000000000000000000	0.00000000000000000000	3234.00000000000000000000	736.00000000000000000000	4.00000000000000000000	4.00000000000000000000	4.00000000000000000000	4.00000000000000000000	4.00000000000000000000	4.00000000000000000000	4.00000000000000000000	4.00000000000000000000	4.00000000000000000000	4.00000000000000000000	4.00000000000000000000	4.00000000000000000000	4.00000000000000000000	4.00000000000000000000	4.00000000000000000000	4.00000000000000000000
59.00000000000000000000	0.00000000000000000000	4389.74365234375000000000	4404.10253906250000000000	4203.07666015625000000000	4374.87158203125000000000	4413.33300781250000000000	4377.43554687500000000000	4371.28173828125000000000	4352.30761718750000000000	4327.17919921875000000000	4336.41015625000000000000	4365.64111328125000000000	4388.71777343750000000000	4406.15380859375000000000	4397.43554687500000000000	0.00000000000000000000	10249.00000000000000000000	10224.00000000000000000000	0.00000000000000000000	0.00000000000000000000	0.00000000000000000000	3234.00000000000000000000	744.00000000000000000000	4.00000000000000000000	4.00000000000000000000	4.00000000000000000000	4.00000000000000000000	4.00000000000000000000	4.00000000000000000000	4.00000000000000000000	4.00000000000000000000	4.00000000000000000000	4.00000000000000000000	4.00000000000000000000	4.00000000000000000000	4.00000000000000000000	4.00000000000000000000	4.00000000000000000000	4.00000000000000000000
60.00000000000000000000	0.00000000000000000000	4397.94873046875000000000	4419.48730468750000000000	4193.33300781250000000000	4387.69238281250000000000	4428.20507812500000000000	4392.30761718750000000000	4392.30761718750000000000	4394.87158203125000000000	4374.35888671875000000000	4377.94873046875000000000	4411.28173828125000000000	4428.71777343750000000000	4439.48730468750000000000	4425.12792968750000000000	0.00000000000000000000	10249.00000000000000000000	10224.00000000000000000000	0.00000000000000000000	0.00000000000000000000	0.00000000000000000000	3234.00000000000000000000	752.00000000000000000000	4.00000000000000000000	4.00000000000000000000	4.00000000000000000000	4.00000000000000000000	4.00000000000000000000	4.00000000000000000000	4.00000000000000000000	4.00000000000000000000	4.00000000000000000000	4.00000000000000000000	4.00000000000000000000	4.00000000000000000000	4.00000000000000000000	4.00000000000000000000	4.00000000000000000000	4.00000000000000000000
61.00000000000000000000	0.00000000000000000000	4383.07666015625000000000	4382.56396484375000000000	4204.10253906250000000000	4366.66650390625000000000	4389.23046875000000000000	4360.00000000000000000000	4371.79492187500000000000	4386.15380859375000000000	4364.61523437500000000000	4372.30761718750000000000	4397.43554687500000000000	4422.56396484375000000000	4413.33300781250000000000	4409.23046875000000000000	0.00000000000000000000	10248.00000000000000000000	10225.00000000000000000000	0.00000000000000000000	0.00000000000000000000	0.00000000000000000000	3234.00000000000000000000	760.00000000000000000000	4.00000000000000000000	4.00000000000000000000	4.00000000000000000000	4.00000000000000000000	4.00000000000000000000	4.00000000000000000000	4.00000000000000000000	4.00000000000000000000	4.00000000000000000000	4.00000000000000000000	4.00000000000000000000	4.00000000000000000000	4.00000000000000000000	4.00000000000000000000	4.00000000000000000000	4.00000000000000000000
62.00000000000000000000	0.00000000000000000000	4379.48730468750000000000	4392.82031250000000000000	4203.58984375000000000000	4365.64111328125000000000	4403.07666015625000000000	4377.43554687500000000000	4387.17919921875000000000	4372.30761718750000000000	4356.92285156250000000000	4372.82031250000000000000	4387.17919921875000000000	4412.82031250000000000000	4398.46142578125000000000	4404.10253906250000000000	0.00000000000000000000	10248.00000000000000000000	10225.00000000000000000000	0.00000000000000000000	0.00000000000000000000	0.00000000000000000000	3234.00000000000000000000	767.00000000000000000000	4.00000000000000000000	4.00000000000000000000	4.00000000000000000000	4.00000000000000000000	4.00000000000000000000	4.00000000000000000000	4.00000000000000000000	4.00000000000000000000	4.00000000000000000000	4.00000000000000000000	4.00000000000000000000	4.00000000000000000000	4.00000000000000000000	4.00000000000000000000	4.00000000000000000000	4.00000000000000000000
63.00000000000000000000	0.00000000000000000000	4380.00000000000000000000	4410.25634765625000000000	4192.30761718750000000000	4366.15380859375000000000	4423.58984375000000000000	4392.82031250000000000000	4394.87158203125000000000	4355.89746093750000000000	4349.23046875000000000000	4371.28173828125000000000	4365.12792968750000000000	4389.74365234375000000000	4389.23046875000000000000	4390.25634765625000000000	0.00000000000000000000	10248.00000000000000000000	10226.00000000000000000000	0.00000000000000000000	0.00000000000000000000	0.00000000000000000000	3234.00000000000000000000	774.00000000000000000000	4.00000000000000000000	4.00000000000000000000	4.00000000000000000000	4.00000000000000000000	4.00000000000000000000	4.00000000000000000000	4.00000000000000000000	4.00000000000000000000	4.00000000000000000000	4.00000000000000000000	4.00000000000000000000	4.00000000000000000000	4.00000000000000000000	4.00000000000000000000	4.00000000000000000000	4.00000000000000000000
64.00000000000000000000	0.00000000000000000000	4370.25634765625000000000	4375.89746093750000000000	4206.15380859375000000000	4346.66650390625000000000	4386.66650390625000000000	4360.00000000000000000000	4365.12792968750000000000	4321.53857421875000000000	4309.23046875000000000000	4336.92285156250000000000	4328.71777343750000000000	4353.84619140625000000000	4366.15380859375000000000	4360.51269531250000000000	919.00000000000000000000	10248.00000000000000000000	10226.00000000000000000000	0.00000000000000000000	0.00000000000000000000	0.00000000000000000000	3234.00000000000000000000	782.00000000000000000000	4.00000000000000000000	4.00000000000000000000	4.00000000000000000000	4.00000000000000000000	4.00000000000000000000	4.00000000000000000000	4.00000000000000000000	4.00000000000000000000	4.00000000000000000000	4.00000000000000000000	4.00000000000000000000	4.00000000000000000000	4.00000000000000000000	4.00000000000000000000	4.00000000000000000000	4.00000000000000000000
65.00000000000000000000	0.00000000000000000000	4391.79492187500000000000	4403.07666015625000000000	4196.92285156250000000000	4375.38427734375000000000	4409.74365234375000000000	4387.69238281250000000000	4382.05126953125000000000	4360.51269531250000000000	4344.61523437500000000000	4365.12792968750000000000	4393.84619140625000000000	4404.61523437500000000000	4429.23046875000000000000	4412.30761718750000000000	2517.00000000000000000000	10248.00000000000000000000	10227.00000000000000000000	0.00000000000000000000	0.00000000000000000000	0.00000000000000000000	3234.00000000000000000000	790.00000000000000000000	4.00000000000000000000	4.00000000000000000000	4.00000000000000000000	4.00000000000000000000	4.00000000000000000000	4.00000000000000000000	4.00000000000000000000	4.00000000000000000000	4.00000000000000000000	4.00000000000000000000	4.00000000000000000000	4.00000000000000000000	4.00000000000000000000	4.00000000000000000000	4.00000000000000000000	4.00000000000000000000
66.00000000000000000000	0.00000000000000000000	4368.20507812500000000000	4360.51269531250000000000	4194.35888671875000000000	4348.20507812500000000000	4363.58984375000000000000	4340.51269531250000000000	4338.97412109375000000000	4334.87158203125000000000	4314.35888671875000000000	4329.23046875000000000000	4370.76904296875000000000	4388.71777343750000000000	4400.00000000000000000000	4391.28173828125000000000	2421.00000000000000000000	10248.00000000000000000000	10227.00000000000000000000	0.00000000000000000000	0.00000000000000000000	0.00000000000000000000	3234.00000000000000000000	797.00000000000000000000	4.00000000000000000000	4.00000000000000000000	4.00000000000000000000	4.00000000000000000000	4.00000000000000000000	4.00000000000000000000	4.00000000000000000000	4.00000000000000000000	4.00000000000000000000	4.00000000000000000000	4.00000000000000000000	4.00000000000000000000	4.00000000000000000000	4.00000000000000000000	4.00000000000000000000	4.00000000000000000000
67.00000000000000000000	0.00000000000000000000	4346.66650390625000000000	4338.46142578125000000000	4194.35888671875000000000	4325.64111328125000000000	4350.25634765625000000000	4324.61523437500000000000	4336.92285156250000000000	4331.79492187500000000000	4309.23046875000000000000	4318.97412109375000000000	4340.00000000000000000000	4363.58984375000000000000	4365.12792968750000000000	4358.46142578125000000000	3458.00000000000000000000	10249.00000000000000000000	10226.00000000000000000000	0.00000000000000000000	0.00000000000000000000	0.00000000000000000000	3234.00000000000000000000	805.00000000000000000000	4.00000000000000000000	4.00000000000000000000	4.00000000000000000000	4.00000000000000000000	4.00000000000000000000	4.00000000000000000000	4.00000000000000000000	4.00000000000000000000	4.00000000000000000000	4.00000000000000000000	4.00000000000000000000	4.00000000000000000000	4.00000000000000000000	4.00000000000000000000	4.00000000000000000000	4.00000000000000000000
68.00000000000000000000	0.00000000000000000000	4348.71777343750000000000	4352.82031250000000000000	4193.84619140625000000000	4327.17919921875000000000	4373.84619140625000000000	4357.94873046875000000000	4373.84619140625000000000	4361.02539062500000000000	4346.15380859375000000000	4357.43554687500000000000	4347.69238281250000000000	4372.30761718750000000000	4362.56396484375000000000	4358.97412109375000000000	3551.00000000000000000000	10249.00000000000000000000	10226.00000000000000000000	0.00000000000000000000	0.00000000000000000000	0.00000000000000000000	3234.00000000000000000000	813.00000000000000000000	4.00000000000000000000	4.00000000000000000000	4.00000000000000000000	4.00000000000000000000	4.00000000000000000000	4.00000000000000000000	4.00000000000000000000	4.00000000000000000000	4.00000000000000000000	4.00000000000000000000	4.00000000000000000000	4.00000000000000000000	4.00000000000000000000	4.00000000000000000000	4.00000000000000000000	4.00000000000000000000
69.00000000000000000000	0.00000000000000000000	4334.87158203125000000000	4328.20507812500000000000	4208.20507812500000000000	4304.61523437500000000000	4345.12792968750000000000	4338.97412109375000000000	4356.41015625000000000000	4326.66650390625000000000	4313.84619140625000000000	4330.25634765625000000000	4311.79492187500000000000	4347.69238281250000000000	4321.02539062500000000000	4332.82031250000000000000	3367.00000000000000000000	10249.00000000000000000000	10226.00000000000000000000	0.00000000000000000000	0.00000000000000000000	0.00000000000000000000	3234.00000000000000000000	821.00000000000000000000	4.00000000000000000000	4.00000000000000000000	4.00000000000000000000	4.00000000000000000000	4.00000000000000000000	4.00000000000000000000	4.00000000000000000000	4.00000000000000000000	4.00000000000000000000	4.00000000000000000000	4.00000000000000000000	4.00000000000000000000	4.00000000000000000000	4.00000000000000000000	4.00000000000000000000	4.00000000000000000000
70.00000000000000000000	0.00000000000000000000	4361.02539062500000000000	4382.56396484375000000000	4196.41015625000000000000	4343.58984375000000000000	4390.25634765625000000000	4366.15380859375000000000	4371.28173828125000000000	4343.07666015625000000000	4328.71777343750000000000	4345.12792968750000000000	4346.15380859375000000000	4372.82031250000000000000	4369.74365234375000000000	4370.25634765625000000000	3021.00000000000000000000	10249.00000000000000000000	10226.00000000000000000000	0.00000000000000000000	0.00000000000000000000	0.00000000000000000000	3234.00000000000000000000	829.00000000000000000000	4.00000000000000000000	4.00000000000000000000	4.00000000000000000000	4.00000000000000000000	4.00000000000000000000	4.00000000000000000000	4.00000000000000000000	4.00000000000000000000	4.00000000000000000000	4.00000000000000000000	4.00000000000000000000	4.00000000000000000000	4.00000000000000000000	4.00000000000000000000	4.00000000000000000000	4.00000000000000000000
71.00000000000000000000	0.00000000000000000000	4361.53857421875000000000	4374.87158203125000000000	4195.89746093750000000000	4342.56396484375000000000	4375.89746093750000000000	4340.51269531250000000000	4342.05126953125000000000	4314.35888671875000000000	4297.94873046875000000000	4323.07666015625000000000	4332.82031250000000000000	4352.30761718750000000000	4365.64111328125000000000	4362.05126953125000000000	3111.00000000000000000000	10246.00000000000000000000	10224.00000000000000000000	0.00000000000000000000	0.00000000000000000000	0.00000000000000000000	3234.00000000000000000000	838.00000000000000000000	4.00000000000000000000	4.00000000000000000000	4.00000000000000000000	4.00000000000000000000	4.00000000000000000000	4.00000000000000000000	4.00000000000000000000	4.00000000000000000000	4.00000000000000000000	4.00000000000000000000	4.00000000000000000000	4.00000000000000000000	4.00000000000000000000	4.00000000000000000000	4.00000000000000000000	4.00000000000000000000
72.00000000000000000000	0.00000000000000000000	4343.58984375000000000000	4346.15380859375000000000	4196.92285156250000000000	4321.02539062500000000000	4345.12792968750000000000	4321.53857421875000000000	4325.64111328125000000000	4303.07666015625000000000	4287.69238281250000000000	4311.79492187500000000000	4327.17919921875000000000	4343.07666015625000000000	4347.69238281250000000000	4346.15380859375000000000	3243.00000000000000000000	10246.00000000000000000000	10224.00000000000000000000	0.00000000000000000000	0.00000000000000000000	0.00000000000000000000	3234.00000000000000000000	845.00000000000000000000	4.00000000000000000000	4.00000000000000000000	4.00000000000000000000	4.00000000000000000000	4.00000000000000000000	4.00000000000000000000	4.00000000000000000000	4.00000000000000000000	4.00000000000000000000	4.00000000000000000000	4.00000000000000000000	4.00000000000000000000	4.00000000000000000000	4.00000000000000000000	4.00000000000000000000	4.00000000000000000000
73.00000000000000000000	0.00000000000000000000	4341.02539062500000000000	4345.12792968750000000000	4190.76904296875000000000	4328.71777343750000000000	4343.07666015625000000000	4322.56396484375000000000	4332.82031250000000000000	4340.00000000000000000000	4328.20507812500000000000	4341.53857421875000000000	4361.02539062500000000000	4380.00000000000000000000	4368.71777343750000000000	4367.69238281250000000000	2980.00000000000000000000	10245.00000000000000000000	10223.00000000000000000000	0.00000000000000000000	0.00000000000000000000	0.00000000000000000000	3234.00000000000000000000	853.00000000000000000000	4.00000000000000000000	4.00000000000000000000	4.00000000000000000000	4.00000000000000000000	4.00000000000000000000	4.00000000000000000000	4.00000000000000000000	4.00000000000000000000	4.00000000000000000000	4.00000000000000000000	4.00000000000000000000	4.00000000000000000000	4.00000000000000000000	4.00000000000000000000	4.00000000000000000000	4.00000000000000000000
74.00000000000000000000	0.00000000000000000000	4327.17919921875000000000	4306.66650390625000000000	4205.12792968750000000000	4309.23046875000000000000	4304.10253906250000000000	4282.56396484375000000000	4305.64111328125000000000	4307.17919921875000000000	4291.28173828125000000000	4309.23046875000000000000	4322.56396484375000000000	4355.89746093750000000000	4331.79492187500000000000	4344.10253906250000000000	3426.00000000000000000000	10245.00000000000000000000	10223.00000000000000000000	0.00000000000000000000	0.00000000000000000000	0.00000000000000000000	3234.00000000000000000000	860.00000000000000000000	4.00000000000000000000	4.00000000000000000000	4.00000000000000000000	4.00000000000000000000	4.00000000000000000000	4.00000000000000000000	4.00000000000000000000	4.00000000000000000000	4.00000000000000000000	4.00000000000000000000	4.00000000000000000000	4.00000000000000000000	4.00000000000000000000	4.00000000000000000000	4.00000000000000000000	4.00000000000000000000
75.00000000000000000000	0.00000000000000000000	4346.15380859375000000000	4348.20507812500000000000	4196.92285156250000000000	4322.56396484375000000000	4353.84619140625000000000	4332.30761718750000000000	4341.53857421875000000000	4310.76904296875000000000	4300.00000000000000000000	4326.66650390625000000000	4326.66650390625000000000	4357.43554687500000000000	4345.64111328125000000000	4352.82031250000000000000	3004.00000000000000000000	10244.00000000000000000000	10222.00000000000000000000	0.00000000000000000000	0.00000000000000000000	0.00000000000000000000	3234.00000000000000000000	868.00000000000000000000	4.00000000000000000000	4.00000000000000000000	4.00000000000000000000	4.00000000000000000000	4.00000000000000000000	4.00000000000000000000	4.00000000000000000000	4.00000000000000000000	4.00000000000000000000	4.00000000000000000000	4.00000000000000000000	4.00000000000000000000	4.00000000000000000000	4.00000000000000000000	4.00000000000000000000	4.00000000000000000000
76.00000000000000000000	0.00000000000000000000	4338.97412109375000000000	4342.56396484375000000000	4196.92285156250000000000	4313.84619140625000000000	4352.30761718750000000000	4335.38427734375000000000	4340.00000000000000000000	4289.23046875000000000000	4284.10253906250000000000	4317.43603515625000000000	4297.94873046875000000000	4330.76904296875000000000	4319.48730468750000000000	4324.10253906250000000000	3281.00000000000000000000	10244.00000000000000000000	10222.00000000000000000000	0.00000000000000000000	0.00000000000000000000	0.00000000000000000000	3234.00000000000000000000	875.00000000000000000000	4.00000000000000000000	4.00000000000000000000	4.00000000000000000000	4.00000000000000000000	4.00000000000000000000	4.00000000000000000000	4.00000000000000000000	4.00000000000000000000	4.00000000000000000000	4.00000000000000000000	4.00000000000000000000	4.00000000000000000000	4.00000000000000000000	4.00000000000000000000	4.00000000000000000000	4.00000000000000000000
77.00000000000000000000	0.00000000000000000000	4322.05126953125000000000	4316.92285156250000000000	4198.46142578125000000000	4306.15380859375000000000	4316.41015625000000000000	4299.48730468750000000000	4317.43603515625000000000	4275.38427734375000000000	4262.56396484375000000000	4292.30761718750000000000	4282.56396484375000000000	4315.38427734375000000000	4307.17919921875000000000	4314.87158203125000000000	2989.00000000000000000000	10244.00000000000000000000	10222.00000000000000000000	0.00000000000000000000	0.00000000000000000000	0.00000000000000000000	3234.00000000000000000000	884.00000000000000000000	4.00000000000000000000	4.00000000000000000000	4.00000000000000000000	4.00000000000000000000	4.00000000000000000000	4.00000000000000000000	4.00000000000000000000	4.00000000000000000000	4.00000000000000000000	4.00000000000000000000	4.00000000000000000000	4.00000000000000000000	4.00000000000000000000	4.00000000000000000000	4.00000000000000000000	4.00000000000000000000
78.00000000000000000000	0.00000000000000000000	4325.64111328125000000000	4321.53857421875000000000	4182.05126953125000000000	4318.46142578125000000000	4315.89746093750000000000	4289.23046875000000000000	4308.71777343750000000000	4294.35888671875000000000	4272.82031250000000000000	4293.33300781250000000000	4314.87158203125000000000	4338.97412109375000000000	4344.10253906250000000000	4346.15380859375000000000	3426.00000000000000000000	10244.00000000000000000000	10222.00000000000000000000	0.00000000000000000000	0.00000000000000000000	0.00000000000000000000	3234.00000000000000000000	892.00000000000000000000	4.00000000000000000000	4.00000000000000000000	4.00000000000000000000	4.00000000000000000000	4.00000000000000000000	4.00000000000000000000	4.00000000000000000000	4.00000000000000000000	4.00000000000000000000	4.00000000000000000000	4.00000000000000000000	4.00000000000000000000	4.00000000000000000000	4.00000000000000000000	4.00000000000000000000	4.00000000000000000000
79.00000000000000000000	0.00000000000000000000	4304.10253906250000000000	4270.25634765625000000000	4189.23046875000000000000	4288.20507812500000000000	4270.25634765625000000000	4248.71777343750000000000	4270.25634765625000000000	4255.89746093750000000000	4229.23046875000000000000	4245.64111328125000000000	4274.35888671875000000000	4304.61523437500000000000	4299.48730468750000000000	4306.66650390625000000000	3004.00000000000000000000	10245.00000000000000000000	10224.00000000000000000000	0.00000000000000000000	0.00000000000000000000	0.00000000000000000000	3234.00000000000000000000	900.00000000000000000000	4.00000000000000000000	4.00000000000000000000	4.00000000000000000000	4.00000000000000000000	4.00000000000000000000	4.00000000000000000000	4.00000000000000000000	4.00000000000000000000	4.00000000000000000000	4.00000000000000000000	4.00000000000000000000	4.00000000000000000000	4.00000000000000000000	4.00000000000000000000	4.00000000000000000000	4.00000000000000000000
80.00000000000000000000	0.00000000000000000000	4307.17919921875000000000	4290.25634765625000000000	4186.66650390625000000000	4295.38427734375000000000	4295.89746093750000000000	4285.64111328125000000000	4306.66650390625000000000	4287.69238281250000000000	4263.58984375000000000000	4277.94873046875000000000	4286.15380859375000000000	4318.97412109375000000000	4302.05126953125000000000	4310.25634765625000000000	3281.00000000000000000000	10245.00000000000000000000	10224.00000000000000000000	0.00000000000000000000	0.00000000000000000000	0.00000000000000000000	3234.00000000000000000000	907.00000000000000000000	4.00000000000000000000	4.00000000000000000000	4.00000000000000000000	4.00000000000000000000	4.00000000000000000000	4.00000000000000000000	4.00000000000000000000	4.00000000000000000000	4.00000000000000000000	4.00000000000000000000	4.00000000000000000000	4.00000000000000000000	4.00000000000000000000	4.00000000000000000000	4.00000000000000000000	4.00000000000000000000
81.00000000000000000000	0.00000000000000000000	4290.76904296875000000000	4273.33300781250000000000	4192.30761718750000000000	4278.46142578125000000000	4286.66650390625000000000	4280.51269531250000000000	4308.20507812500000000000	4291.79492187500000000000	4271.28173828125000000000	4290.76904296875000000000	4270.25634765625000000000	4312.30761718750000000000	4273.84619140625000000000	4291.28173828125000000000	2989.00000000000000000000	10245.00000000000000000000	10224.00000000000000000000	0.00000000000000000000	0.00000000000000000000	0.00000000000000000000	3234.00000000000000000000	916.00000000000000000000	4.00000000000000000000	4.00000000000000000000	4.00000000000000000000	4.00000000000000000000	4.00000000000000000000	4.00000000000000000000	4.00000000000000000000	4.00000000000000000000	4.00000000000000000000	4.00000000000000000000	4.00000000000000000000	4.00000000000000000000	4.00000000000000000000	4.00000000000000000000	4.00000000000000000000	4.00000000000000000000
82.00000000000000000000	0.00000000000000000000	4280.00000000000000000000	4259.48730468750000000000	4201.02539062500000000000	4266.66650390625000000000	4272.82031250000000000000	4262.56396484375000000000	4291.79492187500000000000	4260.00000000000000000000	4241.02539062500000000000	4260.51269531250000000000	4244.61523437500000000000	4287.17919921875000000000	4247.17919921875000000000	4263.07666015625000000000	3426.00000000000000000000	10245.00000000000000000000	10224.00000000000000000000	0.00000000000000000000	0.00000000000000000000	0.00000000000000000000	3234.00000000000000000000	924.00000000000000000000	4.00000000000000000000	4.00000000000000000000	4.00000000000000000000	4.00000000000000000000	4.00000000000000000000	4.00000000000000000000	4.00000000000000000000	4.00000000000000000000	4.00000000000000000000	4.00000000000000000000	4.00000000000000000000	4.00000000000000000000	4.00000000000000000000	4.00000000000000000000	4.00000000000000000000	4.00000000000000000000
83.00000000000000000000	0.00000000000000000000	4311.28173828125000000000	4323.58984375000000000000	4185.12792968750000000000	4308.20507812500000000000	4326.66650390625000000000	4305.12792968750000000000	4316.41015625000000000000	4271.79492187500000000000	4259.48730468750000000000	4278.46142578125000000000	4281.02539062500000000000	4307.69238281250000000000	4299.48730468750000000000	4294.87158203125000000000	3004.00000000000000000000	10246.00000000000000000000	10227.00000000000000000000	0.00000000000000000000	0.00000000000000000000	0.00000000000000000000	3234.00000000000000000000	931.00000000000000000000	4.00000000000000000000	4.00000000000000000000	4.00000000000000000000	4.00000000000000000000	4.00000000000000000000	4.00000000000000000000	4.00000000000000000000	4.00000000000000000000	4.00000000000000000000	4.00000000000000000000	4.00000000000000000000	4.00000000000000000000	4.00000000000000000000	4.00000000000000000000	4.00000000000000000000	4.00000000000000000000
84.00000000000000000000	0.00000000000000000000	4306.15380859375000000000	4305.64111328125000000000	4196.92285156250000000000	4297.94873046875000000000	4304.10253906250000000000	4282.05126953125000000000	4292.82031250000000000000	4241.02539062500000000000	4226.15380859375000000000	4256.41015625000000000000	4262.56396484375000000000	4288.71777343750000000000	4284.61523437500000000000	4285.64111328125000000000	3281.00000000000000000000	10246.00000000000000000000	10227.00000000000000000000	0.00000000000000000000	0.00000000000000000000	0.00000000000000000000	3234.00000000000000000000	939.00000000000000000000	4.00000000000000000000	4.00000000000000000000	4.00000000000000000000	4.00000000000000000000	4.00000000000000000000	4.00000000000000000000	4.00000000000000000000	4.00000000000000000000	4.00000000000000000000	4.00000000000000000000	4.00000000000000000000	4.00000000000000000000	4.00000000000000000000	4.00000000000000000000	4.00000000000000000000	4.00000000000000000000
85.00000000000000000000	0.00000000000000000000	4312.30761718750000000000	4311.79492187500000000000	4202.05126953125000000000	4310.76904296875000000000	4312.30761718750000000000	4293.33300781250000000000	4308.71777343750000000000	4279.48730468750000000000	4259.48730468750000000000	4285.12792968750000000000	4306.66650390625000000000	4327.69238281250000000000	4312.82031250000000000000	4320.51269531250000000000	2989.00000000000000000000	10247.00000000000000000000	10228.00000000000000000000	0.00000000000000000000	0.00000000000000000000	0.00000000000000000000	3234.00000000000000000000	947.00000000000000000000	4.00000000000000000000	4.00000000000000000000	4.00000000000000000000	4.00000000000000000000	4.00000000000000000000	4.00000000000000000000	4.00000000000000000000	4.00000000000000000000	4.00000000000000000000	4.00000000000000000000	4.00000000000000000000	4.00000000000000000000	4.00000000000000000000	4.00000000000000000000	4.00000000000000000000	4.00000000000000000000
86.00000000000000000000	0.00000000000000000000	4306.15380859375000000000	4290.76904296875000000000	4195.89746093750000000000	4305.12792968750000000000	4285.64111328125000000000	4273.84619140625000000000	4290.76904296875000000000	4292.30761718750000000000	4274.35888671875000000000	4288.71777343750000000000	4319.48730468750000000000	4343.58984375000000000000	4315.89746093750000000000	4327.17919921875000000000	3426.00000000000000000000	10247.00000000000000000000	10228.00000000000000000000	0.00000000000000000000	0.00000000000000000000	0.00000000000000000000	3234.00000000000000000000	954.00000000000000000000	4.00000000000000000000	4.00000000000000000000	4.00000000000000000000	4.00000000000000000000	4.00000000000000000000	4.00000000000000000000	4.00000000000000000000	4.00000000000000000000	4.00000000000000000000	4.00000000000000000000	4.00000000000000000000	4.00000000000000000000	4.00000000000000000000	4.00000000000000000000	4.00000000000000000000	4.00000000000000000000
87.00000000000000000000	0.00000000000000000000	4289.23046875000000000000	4261.02539062500000000000	4197.43603515625000000000	4280.51269531250000000000	4257.43603515625000000000	4249.74365234375000000000	4273.84619140625000000000	4257.43603515625000000000	4242.05126953125000000000	4262.05126953125000000000	4278.46142578125000000000	4308.20507812500000000000	4283.07666015625000000000	4293.33300781250000000000	3004.00000000000000000000	10245.00000000000000000000	10230.00000000000000000000	0.00000000000000000000	0.00000000000000000000	0.00000000000000000000	3234.00000000000000000000	962.00000000000000000000	4.00000000000000000000	4.00000000000000000000	4.00000000000000000000	4.00000000000000000000	4.00000000000000000000	4.00000000000000000000	4.00000000000000000000	4.00000000000000000000	4.00000000000000000000	4.00000000000000000000	4.00000000000000000000	4.00000000000000000000	4.00000000000000000000	4.00000000000000000000	4.00000000000000000000	4.00000000000000000000
88.00000000000000000000	0.00000000000000000000	4304.61523437500000000000	4308.71777343750000000000	4189.74365234375000000000	4300.51269531250000000000	4316.41015625000000000000	4306.66650390625000000000	4325.12792968750000000000	4277.94873046875000000000	4270.76904296875000000000	4302.05126953125000000000	4290.76904296875000000000	4315.38427734375000000000	4302.05126953125000000000	4304.10253906250000000000	3281.00000000000000000000	10245.00000000000000000000	10230.00000000000000000000	0.00000000000000000000	0.00000000000000000000	0.00000000000000000000	3234.00000000000000000000	969.00000000000000000000	4.00000000000000000000	4.00000000000000000000	4.00000000000000000000	4.00000000000000000000	4.00000000000000000000	4.00000000000000000000	4.00000000000000000000	4.00000000000000000000	4.00000000000000000000	4.00000000000000000000	4.00000000000000000000	4.00000000000000000000	4.00000000000000000000	4.00000000000000000000	4.00000000000000000000	4.00000000000000000000
89.00000000000000000000	0.00000000000000000000	4283.07666015625000000000	4272.30761718750000000000	4197.94873046875000000000	4268.71777343750000000000	4279.48730468750000000000	4277.43603515625000000000	4295.38427734375000000000	4240.00000000000000000000	4236.41015625000000000000	4268.20507812500000000000	4235.38427734375000000000	4271.28173828125000000000	4246.66650390625000000000	4258.46142578125000000000	2989.00000000000000000000	10246.00000000000000000000	10231.00000000000000000000	0.00000000000000000000	0.00000000000000000000	0.00000000000000000000	3234.00000000000000000000	977.00000000000000000000	4.00000000000000000000	4.00000000000000000000	4.00000000000000000000	4.00000000000000000000	4.00000000000000000000	4.00000000000000000000	4.00000000000000000000	4.00000000000000000000	4.00000000000000000000	4.00000000000000000000	4.00000000000000000000	4.00000000000000000000	4.00000000000000000000	4.00000000000000000000	4.00000000000000000000	4.00000000000000000000
90.00000000000000000000	0.00000000000000000000	4275.89746093750000000000	4258.46142578125000000000	4184.61523437500000000000	4267.17919921875000000000	4264.61523437500000000000	4257.94873046875000000000	4277.94873046875000000000	4239.48730468750000000000	4229.23046875000000000000	4250.76904296875000000000	4240.00000000000000000000	4265.64111328125000000000	4255.38427734375000000000	4260.51269531250000000000	3426.00000000000000000000	10246.00000000000000000000	10231.00000000000000000000	0.00000000000000000000	0.00000000000000000000	0.00000000000000000000	3234.00000000000000000000	986.00000000000000000000	4.00000000000000000000	4.00000000000000000000	4.00000000000000000000	4.00000000000000000000	4.00000000000000000000	4.00000000000000000000	4.00000000000000000000	4.00000000000000000000	4.00000000000000000000	4.00000000000000000000	4.00000000000000000000	4.00000000000000000000	4.00000000000000000000	4.00000000000000000000	4.00000000000000000000	4.00000000000000000000
[truncated: 364 more rows]
