# Supplementary material for: Discriminating three motor imagery states of the same joint for brain-computer interface
Source: PeerJ. 2021 Aug 24;9:e12027. doi: 10.7717/peerj.12027 (PMC8395581; doi:10.7717/peerj.12027)
Supplement: Supplemental Information 1 [file peerj-09-12027-s001.zip › dataset/A/01-05-04.11.17.19.17.16.csv]

title:05	recorded:04.11.17 19.17.16	sampling:128	subject:01	labels:COUNTER INTERPOLATED AF3 F7 F3 FC5 T7 P7 O1 O2 P8 T8 FC6 F4 F8 AF4 RAW_CQ GYROX GYROY MARKER MARKER_HARDWARE SYNC TIME_STAMP_s TIME_STAMP_ms CQ_AF3 CQ_F7 CQ_F3 CQ_FC5 CQ_T7 CQ_P7 CQ_O1 CQ_O2 CQ_P8 CQ_T8 CQ_FC6 CQ_F4 CQ_F8 CQ_AF4 CQ_CMS CQ_DRL	chan:40	units:emotiv
111.00000000000000000000	0.00000000000000000000	4160.00000000000000000000	4161.53857421875000000000	4160.00000000000000000000	4181.02539062500000000000	4172.30761718750000000000	4165.12792968750000000000	4158.46142578125000000000	4154.87158203125000000000	4153.84619140625000000000	4167.69238281250000000000	4185.64111328125000000000	4183.58984375000000000000	4178.46142578125000000000	4164.10253906250000000000	3054.00000000000000000000	10249.00000000000000000000	10225.00000000000000000000	0.00000000000000000000	0.00000000000000000000	0.00000000000000000000	3638.00000000000000000000	622.00000000000000000000	0.00000000000000000000	0.00000000000000000000	0.00000000000000000000	0.00000000000000000000	0.00000000000000000000	0.00000000000000000000	0.00000000000000000000	0.00000000000000000000	0.00000000000000000000	0.00000000000000000000	0.00000000000000000000	0.00000000000000000000	0.00000000000000000000	0.00000000000000000000	0.00000000000000000000	0.00000000000000000000
112.00000000000000000000	0.00000000000000000000	4168.71777343750000000000	4156.41015625000000000000	4170.25634765625000000000	4184.10253906250000000000	4164.10253906250000000000	4146.15380859375000000000	4141.02539062500000000000	4152.30761718750000000000	4143.07666015625000000000	4156.41015625000000000000	4198.46142578125000000000	4193.84619140625000000000	4185.12792968750000000000	4173.33300781250000000000	3519.00000000000000000000	10249.00000000000000000000	10225.00000000000000000000	0.00000000000000000000	0.00000000000000000000	0.00000000000000000000	3638.00000000000000000000	630.00000000000000000000	0.00000000000000000000	0.00000000000000000000	0.00000000000000000000	0.00000000000000000000	0.00000000000000000000	0.00000000000000000000	0.00000000000000000000	0.00000000000000000000	0.00000000000000000000	0.00000000000000000000	0.00000000000000000000	0.00000000000000000000	0.00000000000000000000	0.00000000000000000000	0.00000000000000000000	0.00000000000000000000
113.00000000000000000000	0.00000000000000000000	4162.56396484375000000000	4150.25634765625000000000	4168.20507812500000000000	4173.84619140625000000000	4163.07666015625000000000	4144.61523437500000000000	4145.12792968750000000000	4160.51269531250000000000	4154.35888671875000000000	4162.56396484375000000000	4185.64111328125000000000	4186.66650390625000000000	4166.15380859375000000000	4155.38427734375000000000	3034.00000000000000000000	10246.00000000000000000000	10225.00000000000000000000	0.00000000000000000000	0.00000000000000000000	0.00000000000000000000	3638.00000000000000000000	639.00000000000000000000	0.00000000000000000000	0.00000000000000000000	0.00000000000000000000	0.00000000000000000000	0.00000000000000000000	0.00000000000000000000	0.00000000000000000000	0.00000000000000000000	0.00000000000000000000	0.00000000000000000000	0.00000000000000000000	0.00000000000000000000	0.00000000000000000000	0.00000000000000000000	0.00000000000000000000	0.00000000000000000000
114.00000000000000000000	0.00000000000000000000	4150.76904296875000000000	4142.56396484375000000000	4158.46142578125000000000	4161.53857421875000000000	4158.97412109375000000000	4149.74365234375000000000	4157.94873046875000000000	4172.82031250000000000000	4176.41015625000000000000	4186.66650390625000000000	4177.43603515625000000000	4181.53857421875000000000	4151.28173828125000000000	4139.48730468750000000000	3481.00000000000000000000	10246.00000000000000000000	10225.00000000000000000000	0.00000000000000000000	0.00000000000000000000	0.00000000000000000000	3638.00000000000000000000	647.00000000000000000000	0.00000000000000000000	0.00000000000000000000	0.00000000000000000000	0.00000000000000000000	0.00000000000000000000	0.00000000000000000000	0.00000000000000000000	0.00000000000000000000	0.00000000000000000000	0.00000000000000000000	0.00000000000000000000	0.00000000000000000000	0.00000000000000000000	0.00000000000000000000	0.00000000000000000000	0.00000000000000000000
115.00000000000000000000	0.00000000000000000000	4138.46142578125000000000	4108.71777343750000000000	4172.82031250000000000000	4132.30761718750000000000	4121.02539062500000000000	4122.05126953125000000000	4135.89746093750000000000	4131.28173828125000000000	4131.79492187500000000000	4148.20507812500000000000	4136.92285156250000000000	4145.64111328125000000000	4107.69238281250000000000	4107.69238281250000000000	3054.00000000000000000000	10245.00000000000000000000	10225.00000000000000000000	0.00000000000000000000	0.00000000000000000000	0.00000000000000000000	3638.00000000000000000000	655.00000000000000000000	0.00000000000000000000	0.00000000000000000000	0.00000000000000000000	0.00000000000000000000	0.00000000000000000000	0.00000000000000000000	0.00000000000000000000	0.00000000000000000000	0.00000000000000000000	0.00000000000000000000	0.00000000000000000000	0.00000000000000000000	0.00000000000000000000	0.00000000000000000000	0.00000000000000000000	0.00000000000000000000
116.00000000000000000000	0.00000000000000000000	4155.38427734375000000000	4164.10253906250000000000	4160.51269531250000000000	4167.69238281250000000000	4173.84619140625000000000	4166.15380859375000000000	4165.12792968750000000000	4152.30761718750000000000	4150.76904296875000000000	4165.12792968750000000000	4177.94873046875000000000	4168.71777343750000000000	4160.00000000000000000000	4145.64111328125000000000	3519.00000000000000000000	10245.00000000000000000000	10225.00000000000000000000	0.00000000000000000000	0.00000000000000000000	0.00000000000000000000	3638.00000000000000000000	664.00000000000000000000	0.00000000000000000000	0.00000000000000000000	0.00000000000000000000	0.00000000000000000000	0.00000000000000000000	0.00000000000000000000	0.00000000000000000000	0.00000000000000000000	0.00000000000000000000	0.00000000000000000000	0.00000000000000000000	0.00000000000000000000	0.00000000000000000000	0.00000000000000000000	0.00000000000000000000	0.00000000000000000000
117.00000000000000000000	0.00000000000000000000	4151.79492187500000000000	4153.84619140625000000000	4159.48730468750000000000	4164.61523437500000000000	4160.00000000000000000000	4147.17919921875000000000	4145.12792968750000000000	4129.23046875000000000000	4127.69238281250000000000	4147.17919921875000000000	4163.58984375000000000000	4150.76904296875000000000	4158.97412109375000000000	4136.41015625000000000000	3034.00000000000000000000	10245.00000000000000000000	10225.00000000000000000000	0.00000000000000000000	0.00000000000000000000	0.00000000000000000000	3638.00000000000000000000	672.00000000000000000000	0.00000000000000000000	0.00000000000000000000	0.00000000000000000000	0.00000000000000000000	0.00000000000000000000	0.00000000000000000000	0.00000000000000000000	0.00000000000000000000	0.00000000000000000000	0.00000000000000000000	0.00000000000000000000	0.00000000000000000000	0.00000000000000000000	0.00000000000000000000	0.00000000000000000000	0.00000000000000000000
118.00000000000000000000	0.00000000000000000000	4145.64111328125000000000	4134.87158203125000000000	4165.64111328125000000000	4149.74365234375000000000	4141.02539062500000000000	4134.35888671875000000000	4137.43603515625000000000	4129.23046875000000000000	4126.66650390625000000000	4141.53857421875000000000	4163.58984375000000000000	4148.71777343750000000000	4147.69238281250000000000	4134.35888671875000000000	3481.00000000000000000000	10245.00000000000000000000	10225.00000000000000000000	0.00000000000000000000	0.00000000000000000000	0.00000000000000000000	3638.00000000000000000000	680.00000000000000000000	0.00000000000000000000	0.00000000000000000000	0.00000000000000000000	0.00000000000000000000	0.00000000000000000000	0.00000000000000000000	0.00000000000000000000	0.00000000000000000000	0.00000000000000000000	0.00000000000000000000	0.00000000000000000000	0.00000000000000000000	0.00000000000000000000	0.00000000000000000000	0.00000000000000000000	0.00000000000000000000
119.00000000000000000000	0.00000000000000000000	4157.94873046875000000000	4147.17919921875000000000	4162.05126953125000000000	4162.05126953125000000000	4158.97412109375000000000	4155.38427734375000000000	4153.84619140625000000000	4179.48730468750000000000	4172.82031250000000000000	4177.94873046875000000000	4214.35888671875000000000	4193.84619140625000000000	4176.41015625000000000000	4170.25634765625000000000	3054.00000000000000000000	10244.00000000000000000000	10227.00000000000000000000	0.00000000000000000000	0.00000000000000000000	0.00000000000000000000	3638.00000000000000000000	689.00000000000000000000	0.00000000000000000000	0.00000000000000000000	0.00000000000000000000	0.00000000000000000000	0.00000000000000000000	0.00000000000000000000	0.00000000000000000000	0.00000000000000000000	0.00000000000000000000	0.00000000000000000000	0.00000000000000000000	0.00000000000000000000	0.00000000000000000000	0.00000000000000000000	0.00000000000000000000	0.00000000000000000000
120.00000000000000000000	0.00000000000000000000	4155.89746093750000000000	4121.02539062500000000000	4175.38427734375000000000	4152.82031250000000000000	4137.94873046875000000000	4136.92285156250000000000	4141.02539062500000000000	4163.58984375000000000000	4152.30761718750000000000	4160.51269531250000000000	4192.82031250000000000000	4183.07666015625000000000	4159.48730468750000000000	4156.92285156250000000000	3519.00000000000000000000	10244.00000000000000000000	10227.00000000000000000000	0.00000000000000000000	0.00000000000000000000	0.00000000000000000000	3638.00000000000000000000	697.00000000000000000000	0.00000000000000000000	0.00000000000000000000	0.00000000000000000000	0.00000000000000000000	0.00000000000000000000	0.00000000000000000000	0.00000000000000000000	0.00000000000000000000	0.00000000000000000000	0.00000000000000000000	0.00000000000000000000	0.00000000000000000000	0.00000000000000000000	0.00000000000000000000	0.00000000000000000000	0.00000000000000000000
121.00000000000000000000	0.00000000000000000000	4174.35888671875000000000	4187.17919921875000000000	4171.28173828125000000000	4186.66650390625000000000	4212.82031250000000000000	4205.64111328125000000000	4201.53857421875000000000	4194.87158203125000000000	4196.41015625000000000000	4209.23046875000000000000	4224.61523437500000000000	4206.15380859375000000000	4204.10253906250000000000	4184.61523437500000000000	3034.00000000000000000000	10245.00000000000000000000	10226.00000000000000000000	0.00000000000000000000	0.00000000000000000000	0.00000000000000000000	3638.00000000000000000000	705.00000000000000000000	0.00000000000000000000	0.00000000000000000000	0.00000000000000000000	0.00000000000000000000	0.00000000000000000000	0.00000000000000000000	0.00000000000000000000	0.00000000000000000000	0.00000000000000000000	0.00000000000000000000	0.00000000000000000000	0.00000000000000000000	0.00000000000000000000	0.00000000000000000000	0.00000000000000000000	0.00000000000000000000
122.00000000000000000000	0.00000000000000000000	4183.07666015625000000000	4201.02539062500000000000	4182.05126953125000000000	4185.64111328125000000000	4233.84619140625000000000	4224.10253906250000000000	4212.30761718750000000000	4197.43603515625000000000	4208.71777343750000000000	4227.17919921875000000000	4220.00000000000000000000	4204.10253906250000000000	4197.43603515625000000000	4177.94873046875000000000	3481.00000000000000000000	10245.00000000000000000000	10226.00000000000000000000	0.00000000000000000000	0.00000000000000000000	0.00000000000000000000	3638.00000000000000000000	713.00000000000000000000	0.00000000000000000000	0.00000000000000000000	0.00000000000000000000	0.00000000000000000000	0.00000000000000000000	0.00000000000000000000	0.00000000000000000000	0.00000000000000000000	0.00000000000000000000	0.00000000000000000000	0.00000000000000000000	0.00000000000000000000	0.00000000000000000000	0.00000000000000000000	0.00000000000000000000	0.00000000000000000000
123.00000000000000000000	0.00000000000000000000	4184.61523437500000000000	4186.66650390625000000000	4184.10253906250000000000	4183.58984375000000000000	4212.82031250000000000000	4206.15380859375000000000	4195.89746093750000000000	4189.74365234375000000000	4196.41015625000000000000	4218.46142578125000000000	4210.76904296875000000000	4207.69238281250000000000	4202.05126953125000000000	4181.53857421875000000000	3054.00000000000000000000	10246.00000000000000000000	10227.00000000000000000000	0.00000000000000000000	0.00000000000000000000	0.00000000000000000000	3638.00000000000000000000	720.00000000000000000000	0.00000000000000000000	0.00000000000000000000	0.00000000000000000000	0.00000000000000000000	0.00000000000000000000	0.00000000000000000000	0.00000000000000000000	0.00000000000000000000	0.00000000000000000000	0.00000000000000000000	0.00000000000000000000	0.00000000000000000000	0.00000000000000000000	0.00000000000000000000	0.00000000000000000000	0.00000000000000000000
124.00000000000000000000	0.00000000000000000000	4198.46142578125000000000	4218.97412109375000000000	4163.07666015625000000000	4217.43603515625000000000	4230.76904296875000000000	4215.89746093750000000000	4198.97412109375000000000	4210.76904296875000000000	4214.87158203125000000000	4233.84619140625000000000	4251.79492187500000000000	4246.66650390625000000000	4264.61523437500000000000	4231.79492187500000000000	3519.00000000000000000000	10246.00000000000000000000	10227.00000000000000000000	0.00000000000000000000	0.00000000000000000000	0.00000000000000000000	3638.00000000000000000000	728.00000000000000000000	0.00000000000000000000	0.00000000000000000000	0.00000000000000000000	0.00000000000000000000	0.00000000000000000000	0.00000000000000000000	0.00000000000000000000	0.00000000000000000000	0.00000000000000000000	0.00000000000000000000	0.00000000000000000000	0.00000000000000000000	0.00000000000000000000	0.00000000000000000000	0.00000000000000000000	0.00000000000000000000
125.00000000000000000000	0.00000000000000000000	4194.35888671875000000000	4194.87158203125000000000	4173.84619140625000000000	4202.56396484375000000000	4193.84619140625000000000	4177.43603515625000000000	4162.05126953125000000000	4176.41015625000000000000	4176.92285156250000000000	4191.28173828125000000000	4223.58984375000000000000	4223.07666015625000000000	4228.20507812500000000000	4207.17919921875000000000	3034.00000000000000000000	10246.00000000000000000000	10227.00000000000000000000	0.00000000000000000000	0.00000000000000000000	0.00000000000000000000	3638.00000000000000000000	735.00000000000000000000	0.00000000000000000000	0.00000000000000000000	0.00000000000000000000	0.00000000000000000000	0.00000000000000000000	0.00000000000000000000	0.00000000000000000000	0.00000000000000000000	0.00000000000000000000	0.00000000000000000000	0.00000000000000000000	0.00000000000000000000	0.00000000000000000000	0.00000000000000000000	0.00000000000000000000	0.00000000000000000000
126.00000000000000000000	0.00000000000000000000	4201.02539062500000000000	4218.46142578125000000000	4173.84619140625000000000	4211.28173828125000000000	4218.97412109375000000000	4207.17919921875000000000	4195.89746093750000000000	4208.71777343750000000000	4210.25634765625000000000	4226.15380859375000000000	4240.00000000000000000000	4238.97412109375000000000	4227.17919921875000000000	4207.69238281250000000000	3481.00000000000000000000	10246.00000000000000000000	10227.00000000000000000000	0.00000000000000000000	0.00000000000000000000	0.00000000000000000000	3638.00000000000000000000	742.00000000000000000000	0.00000000000000000000	0.00000000000000000000	0.00000000000000000000	0.00000000000000000000	0.00000000000000000000	0.00000000000000000000	0.00000000000000000000	0.00000000000000000000	0.00000000000000000000	0.00000000000000000000	0.00000000000000000000	0.00000000000000000000	0.00000000000000000000	0.00000000000000000000	0.00000000000000000000	0.00000000000000000000
127.00000000000000000000	0.00000000000000000000	4201.53857421875000000000	4211.28173828125000000000	4181.53857421875000000000	4206.15380859375000000000	4222.05126953125000000000	4217.94873046875000000000	4215.38427734375000000000	4229.23046875000000000000	4231.79492187500000000000	4253.84619140625000000000	4242.56396484375000000000	4244.10253906250000000000	4217.43603515625000000000	4204.10253906250000000000	50.00000000000000000000	10246.00000000000000000000	10225.00000000000000000000	0.00000000000000000000	0.00000000000000000000	0.00000000000000000000	3638.00000000000000000000	750.00000000000000000000	0.00000000000000000000	0.00000000000000000000	0.00000000000000000000	0.00000000000000000000	0.00000000000000000000	0.00000000000000000000	0.00000000000000000000	0.00000000000000000000	0.00000000000000000000	0.00000000000000000000	0.00000000000000000000	0.00000000000000000000	0.00000000000000000000	0.00000000000000000000	0.00000000000000000000	0.00000000000000000000
0.00000000000000000000	0.00000000000000000000	4194.87158203125000000000	4196.92285156250000000000	4187.17919921875000000000	4198.46142578125000000000	4215.89746093750000000000	4210.76904296875000000000	4204.10253906250000000000	4209.74365234375000000000	4210.25634765625000000000	4231.28173828125000000000	4230.76904296875000000000	4229.74365234375000000000	4205.12792968750000000000	4195.38427734375000000000	841.00000000000000000000	10246.00000000000000000000	10225.00000000000000000000	0.00000000000000000000	0.00000000000000000000	0.00000000000000000000	3638.00000000000000000000	757.00000000000000000000	4.00000000000000000000	0.00000000000000000000	0.00000000000000000000	0.00000000000000000000	0.00000000000000000000	0.00000000000000000000	0.00000000000000000000	0.00000000000000000000	0.00000000000000000000	0.00000000000000000000	0.00000000000000000000	0.00000000000000000000	0.00000000000000000000	0.00000000000000000000	0.00000000000000000000	0.00000000000000000000
1.00000000000000000000	0.00000000000000000000	4194.35888671875000000000	4228.20507812500000000000	4163.07666015625000000000	4214.87158203125000000000	4245.12792968750000000000	4231.28173828125000000000	4205.64111328125000000000	4199.48730468750000000000	4206.66650390625000000000	4226.15380859375000000000	4236.41015625000000000000	4227.17919921875000000000	4230.76904296875000000000	4205.64111328125000000000	2459.00000000000000000000	10247.00000000000000000000	10225.00000000000000000000	0.00000000000000000000	0.00000000000000000000	0.00000000000000000000	3638.00000000000000000000	764.00000000000000000000	4.00000000000000000000	4.00000000000000000000	0.00000000000000000000	0.00000000000000000000	0.00000000000000000000	0.00000000000000000000	0.00000000000000000000	0.00000000000000000000	0.00000000000000000000	0.00000000000000000000	0.00000000000000000000	0.00000000000000000000	0.00000000000000000000	0.00000000000000000000	0.00000000000000000000	0.00000000000000000000
2.00000000000000000000	0.00000000000000000000	4176.92285156250000000000	4185.12792968750000000000	4166.66650390625000000000	4180.00000000000000000000	4198.97412109375000000000	4189.74365234375000000000	4173.33300781250000000000	4150.25634765625000000000	4155.38427734375000000000	4179.48730468750000000000	4184.61523437500000000000	4175.38427734375000000000	4184.61523437500000000000	4162.56396484375000000000	2093.00000000000000000000	10247.00000000000000000000	10225.00000000000000000000	0.00000000000000000000	0.00000000000000000000	0.00000000000000000000	3638.00000000000000000000	772.00000000000000000000	4.00000000000000000000	4.00000000000000000000	4.00000000000000000000	0.00000000000000000000	0.00000000000000000000	0.00000000000000000000	0.00000000000000000000	0.00000000000000000000	0.00000000000000000000	0.00000000000000000000	0.00000000000000000000	0.00000000000000000000	0.00000000000000000000	0.00000000000000000000	4.00000000000000000000	0.00000000000000000000
3.00000000000000000000	0.00000000000000000000	4181.02539062500000000000	4192.30761718750000000000	4166.15380859375000000000	4187.17919921875000000000	4209.23046875000000000000	4205.64111328125000000000	4193.84619140625000000000	4193.84619140625000000000	4190.25634765625000000000	4207.69238281250000000000	4229.74365234375000000000	4207.69238281250000000000	4212.30761718750000000000	4190.25634765625000000000	3495.00000000000000000000	10249.00000000000000000000	10225.00000000000000000000	0.00000000000000000000	0.00000000000000000000	0.00000000000000000000	3638.00000000000000000000	779.00000000000000000000	4.00000000000000000000	4.00000000000000000000	4.00000000000000000000	4.00000000000000000000	0.00000000000000000000	0.00000000000000000000	0.00000000000000000000	0.00000000000000000000	0.00000000000000000000	0.00000000000000000000	0.00000000000000000000	0.00000000000000000000	0.00000000000000000000	0.00000000000000000000	4.00000000000000000000	4.00000000000000000000
4.00000000000000000000	0.00000000000000000000	4182.56396484375000000000	4178.97412109375000000000	4167.69238281250000000000	4192.82031250000000000000	4198.97412109375000000000	4195.89746093750000000000	4183.58984375000000000000	4217.94873046875000000000	4215.38427734375000000000	4225.12792968750000000000	4257.43603515625000000000	4236.92285156250000000000	4231.28173828125000000000	4206.15380859375000000000	3582.00000000000000000000	10249.00000000000000000000	10225.00000000000000000000	0.00000000000000000000	0.00000000000000000000	0.00000000000000000000	3638.00000000000000000000	787.00000000000000000000	4.00000000000000000000	4.00000000000000000000	4.00000000000000000000	4.00000000000000000000	4.00000000000000000000	0.00000000000000000000	0.00000000000000000000	0.00000000000000000000	0.00000000000000000000	0.00000000000000000000	0.00000000000000000000	0.00000000000000000000	0.00000000000000000000	0.00000000000000000000	4.00000000000000000000	4.00000000000000000000
5.00000000000000000000	0.00000000000000000000	4173.84619140625000000000	4155.89746093750000000000	4176.92285156250000000000	4176.41015625000000000000	4180.51269531250000000000	4180.51269531250000000000	4176.92285156250000000000	4190.76904296875000000000	4196.41015625000000000000	4210.76904296875000000000	4225.12792968750000000000	4212.82031250000000000000	4203.07666015625000000000	4178.46142578125000000000	3362.00000000000000000000	10249.00000000000000000000	10229.00000000000000000000	0.00000000000000000000	0.00000000000000000000	0.00000000000000000000	3638.00000000000000000000	795.00000000000000000000	4.00000000000000000000	4.00000000000000000000	4.00000000000000000000	4.00000000000000000000	4.00000000000000000000	4.00000000000000000000	0.00000000000000000000	0.00000000000000000000	0.00000000000000000000	0.00000000000000000000	0.00000000000000000000	0.00000000000000000000	0.00000000000000000000	0.00000000000000000000	4.00000000000000000000	4.00000000000000000000
6.00000000000000000000	0.00000000000000000000	4184.10253906250000000000	4209.74365234375000000000	4167.69238281250000000000	4191.28173828125000000000	4235.89746093750000000000	4234.87158203125000000000	4226.66650390625000000000	4214.35888671875000000000	4227.69238281250000000000	4250.76904296875000000000	4239.48730468750000000000	4224.10253906250000000000	4222.56396484375000000000	4191.79492187500000000000	2981.00000000000000000000	10249.00000000000000000000	10229.00000000000000000000	0.00000000000000000000	0.00000000000000000000	0.00000000000000000000	3638.00000000000000000000	804.00000000000000000000	4.00000000000000000000	4.00000000000000000000	4.00000000000000000000	4.00000000000000000000	4.00000000000000000000	4.00000000000000000000	4.00000000000000000000	0.00000000000000000000	0.00000000000000000000	0.00000000000000000000	0.00000000000000000000	0.00000000000000000000	0.00000000000000000000	0.00000000000000000000	4.00000000000000000000	4.00000000000000000000
7.00000000000000000000	0.00000000000000000000	4174.87158203125000000000	4183.07666015625000000000	4176.92285156250000000000	4168.71777343750000000000	4203.58984375000000000000	4205.64111328125000000000	4196.41015625000000000000	4174.87158203125000000000	4187.17919921875000000000	4215.38427734375000000000	4193.33300781250000000000	4189.23046875000000000000	4179.48730468750000000000	4158.97412109375000000000	3094.00000000000000000000	10250.00000000000000000000	10229.00000000000000000000	0.00000000000000000000	0.00000000000000000000	0.00000000000000000000	3638.00000000000000000000	812.00000000000000000000	4.00000000000000000000	4.00000000000000000000	4.00000000000000000000	4.00000000000000000000	4.00000000000000000000	4.00000000000000000000	4.00000000000000000000	4.00000000000000000000	0.00000000000000000000	0.00000000000000000000	0.00000000000000000000	0.00000000000000000000	0.00000000000000000000	0.00000000000000000000	4.00000000000000000000	4.00000000000000000000
8.00000000000000000000	0.00000000000000000000	4179.48730468750000000000	4190.76904296875000000000	4167.17919921875000000000	4183.07666015625000000000	4203.58984375000000000000	4197.94873046875000000000	4187.17919921875000000000	4176.41015625000000000000	4186.15380859375000000000	4209.74365234375000000000	4211.79492187500000000000	4201.02539062500000000000	4205.12792968750000000000	4182.56396484375000000000	3229.00000000000000000000	10250.00000000000000000000	10229.00000000000000000000	0.00000000000000000000	0.00000000000000000000	0.00000000000000000000	3638.00000000000000000000	820.00000000000000000000	4.00000000000000000000	4.00000000000000000000	4.00000000000000000000	4.00000000000000000000	4.00000000000000000000	4.00000000000000000000	4.00000000000000000000	4.00000000000000000000	4.00000000000000000000	0.00000000000000000000	0.00000000000000000000	0.00000000000000000000	0.00000000000000000000	0.00000000000000000000	4.00000000000000000000	4.00000000000000000000
9.00000000000000000000	0.00000000000000000000	4194.35888671875000000000	4207.17919921875000000000	4162.56396484375000000000	4200.00000000000000000000	4208.71777343750000000000	4193.33300781250000000000	4177.94873046875000000000	4193.33300781250000000000	4197.94873046875000000000	4220.00000000000000000000	4249.74365234375000000000	4230.76904296875000000000	4245.64111328125000000000	4220.51269531250000000000	3010.00000000000000000000	10248.00000000000000000000	10229.00000000000000000000	0.00000000000000000000	0.00000000000000000000	0.00000000000000000000	3638.00000000000000000000	829.00000000000000000000	4.00000000000000000000	4.00000000000000000000	4.00000000000000000000	4.00000000000000000000	4.00000000000000000000	4.00000000000000000000	4.00000000000000000000	4.00000000000000000000	4.00000000000000000000	4.00000000000000000000	0.00000000000000000000	0.00000000000000000000	0.00000000000000000000	0.00000000000000000000	4.00000000000000000000	4.00000000000000000000
10.00000000000000000000	0.00000000000000000000	4190.76904296875000000000	4186.66650390625000000000	4178.97412109375000000000	4185.64111328125000000000	4182.05126953125000000000	4171.79492187500000000000	4159.48730468750000000000	4179.48730468750000000000	4179.48730468750000000000	4202.56396484375000000000	4234.87158203125000000000	4222.05126953125000000000	4223.58984375000000000000	4204.10253906250000000000	3454.00000000000000000000	10248.00000000000000000000	10229.00000000000000000000	0.00000000000000000000	0.00000000000000000000	0.00000000000000000000	3638.00000000000000000000	837.00000000000000000000	4.00000000000000000000	4.00000000000000000000	4.00000000000000000000	4.00000000000000000000	4.00000000000000000000	4.00000000000000000000	4.00000000000000000000	4.00000000000000000000	4.00000000000000000000	4.00000000000000000000	4.00000000000000000000	0.00000000000000000000	0.00000000000000000000	0.00000000000000000000	4.00000000000000000000	4.00000000000000000000
11.00000000000000000000	0.00000000000000000000	4193.84619140625000000000	4213.84619140625000000000	4170.76904296875000000000	4202.56396484375000000000	4217.43603515625000000000	4213.33300781250000000000	4202.56396484375000000000	4221.53857421875000000000	4228.20507812500000000000	4250.25634765625000000000	4255.38427734375000000000	4242.05126953125000000000	4235.38427734375000000000	4210.25634765625000000000	3002.00000000000000000000	10248.00000000000000000000	10229.00000000000000000000	0.00000000000000000000	0.00000000000000000000	0.00000000000000000000	3638.00000000000000000000	845.00000000000000000000	4.00000000000000000000	4.00000000000000000000	4.00000000000000000000	4.00000000000000000000	4.00000000000000000000	4.00000000000000000000	4.00000000000000000000	4.00000000000000000000	4.00000000000000000000	4.00000000000000000000	4.00000000000000000000	4.00000000000000000000	0.00000000000000000000	0.00000000000000000000	4.00000000000000000000	4.00000000000000000000
12.00000000000000000000	0.00000000000000000000	4186.15380859375000000000	4182.56396484375000000000	4181.53857421875000000000	4180.00000000000000000000	4193.33300781250000000000	4194.87158203125000000000	4193.33300781250000000000	4204.10253906250000000000	4213.33300781250000000000	4237.43603515625000000000	4214.87158203125000000000	4214.35888671875000000000	4191.79492187500000000000	4177.43603515625000000000	3313.00000000000000000000	10248.00000000000000000000	10229.00000000000000000000	0.00000000000000000000	0.00000000000000000000	0.00000000000000000000	3638.00000000000000000000	853.00000000000000000000	4.00000000000000000000	4.00000000000000000000	4.00000000000000000000	4.00000000000000000000	4.00000000000000000000	4.00000000000000000000	4.00000000000000000000	4.00000000000000000000	4.00000000000000000000	4.00000000000000000000	4.00000000000000000000	4.00000000000000000000	4.00000000000000000000	0.00000000000000000000	4.00000000000000000000	4.00000000000000000000
13.00000000000000000000	0.00000000000000000000	4190.25634765625000000000	4207.17919921875000000000	4178.46142578125000000000	4187.17919921875000000000	4216.41015625000000000000	4209.74365234375000000000	4200.51269531250000000000	4198.46142578125000000000	4209.23046875000000000000	4231.28173828125000000000	4220.00000000000000000000	4216.92285156250000000000	4204.10253906250000000000	4187.17919921875000000000	2944.00000000000000000000	10245.00000000000000000000	10229.00000000000000000000	0.00000000000000000000	0.00000000000000000000	0.00000000000000000000	3638.00000000000000000000	862.00000000000000000000	4.00000000000000000000	4.00000000000000000000	4.00000000000000000000	4.00000000000000000000	4.00000000000000000000	4.00000000000000000000	4.00000000000000000000	4.00000000000000000000	4.00000000000000000000	4.00000000000000000000	4.00000000000000000000	4.00000000000000000000	4.00000000000000000000	4.00000000000000000000	4.00000000000000000000	4.00000000000000000000
14.00000000000000000000	0.00000000000000000000	4196.41015625000000000000	4238.46142578125000000000	4165.64111328125000000000	4205.12792968750000000000	4237.94873046875000000000	4225.12792968750000000000	4202.56396484375000000000	4191.79492187500000000000	4203.58984375000000000000	4232.30761718750000000000	4234.35888671875000000000	4224.61523437500000000000	4229.23046875000000000000	4202.05126953125000000000	3454.00000000000000000000	10245.00000000000000000000	10229.00000000000000000000	0.00000000000000000000	0.00000000000000000000	0.00000000000000000000	3638.00000000000000000000	869.00000000000000000000	4.00000000000000000000	4.00000000000000000000	4.00000000000000000000	4.00000000000000000000	4.00000000000000000000	4.00000000000000000000	4.00000000000000000000	4.00000000000000000000	4.00000000000000000000	4.00000000000000000000	4.00000000000000000000	4.00000000000000000000	4.00000000000000000000	4.00000000000000000000	4.00000000000000000000	4.00000000000000000000
15.00000000000000000000	0.00000000000000000000	4183.58984375000000000000	4198.97412109375000000000	4176.41015625000000000000	4184.61523437500000000000	4193.33300781250000000000	4192.82031250000000000000	4178.46142578125000000000	4158.97412109375000000000	4161.53857421875000000000	4196.92285156250000000000	4202.05126953125000000000	4200.51269531250000000000	4198.46142578125000000000	4177.43603515625000000000	3002.00000000000000000000	10245.00000000000000000000	10229.00000000000000000000	0.00000000000000000000	0.00000000000000000000	0.00000000000000000000	3638.00000000000000000000	876.00000000000000000000	4.00000000000000000000	4.00000000000000000000	4.00000000000000000000	4.00000000000000000000	4.00000000000000000000	4.00000000000000000000	4.00000000000000000000	4.00000000000000000000	4.00000000000000000000	4.00000000000000000000	4.00000000000000000000	4.00000000000000000000	4.00000000000000000000	4.00000000000000000000	4.00000000000000000000	4.00000000000000000000
16.00000000000000000000	0.00000000000000000000	4192.82031250000000000000	4215.89746093750000000000	4166.66650390625000000000	4200.51269531250000000000	4224.10253906250000000000	4225.12792968750000000000	4210.25634765625000000000	4219.48730468750000000000	4212.82031250000000000000	4235.38427734375000000000	4257.94873046875000000000	4250.76904296875000000000	4244.10253906250000000000	4216.92285156250000000000	0.00000000000000000000	10245.00000000000000000000	10229.00000000000000000000	0.00000000000000000000	0.00000000000000000000	0.00000000000000000000	3638.00000000000000000000	884.00000000000000000000	4.00000000000000000000	4.00000000000000000000	4.00000000000000000000	4.00000000000000000000	4.00000000000000000000	4.00000000000000000000	4.00000000000000000000	4.00000000000000000000	4.00000000000000000000	4.00000000000000000000	4.00000000000000000000	4.00000000000000000000	4.00000000000000000000	4.00000000000000000000	4.00000000000000000000	4.00000000000000000000
17.00000000000000000000	0.00000000000000000000	4196.41015625000000000000	4196.41015625000000000000	4177.43603515625000000000	4192.30761718750000000000	4213.84619140625000000000	4213.33300781250000000000	4203.58984375000000000000	4234.35888671875000000000	4226.15380859375000000000	4240.51269531250000000000	4268.71777343750000000000	4259.48730468750000000000	4242.05126953125000000000	4217.94873046875000000000	0.00000000000000000000	10244.00000000000000000000	10227.00000000000000000000	0.00000000000000000000	0.00000000000000000000	0.00000000000000000000	3638.00000000000000000000	891.00000000000000000000	4.00000000000000000000	4.00000000000000000000	4.00000000000000000000	4.00000000000000000000	4.00000000000000000000	4.00000000000000000000	4.00000000000000000000	4.00000000000000000000	4.00000000000000000000	4.00000000000000000000	4.00000000000000000000	4.00000000000000000000	4.00000000000000000000	4.00000000000000000000	4.00000000000000000000	4.00000000000000000000
18.00000000000000000000	0.00000000000000000000	4203.07666015625000000000	4212.30761718750000000000	4184.61523437500000000000	4197.43603515625000000000	4228.20507812500000000000	4232.30761718750000000000	4226.66650390625000000000	4235.38427734375000000000	4237.43603515625000000000	4257.43603515625000000000	4266.15380859375000000000	4255.38427734375000000000	4243.07666015625000000000	4218.97412109375000000000	0.00000000000000000000	10244.00000000000000000000	10227.00000000000000000000	0.00000000000000000000	0.00000000000000000000	0.00000000000000000000	3638.00000000000000000000	899.00000000000000000000	4.00000000000000000000	4.00000000000000000000	4.00000000000000000000	4.00000000000000000000	4.00000000000000000000	4.00000000000000000000	4.00000000000000000000	4.00000000000000000000	4.00000000000000000000	4.00000000000000000000	4.00000000000000000000	4.00000000000000000000	4.00000000000000000000	4.00000000000000000000	4.00000000000000000000	4.00000000000000000000
19.00000000000000000000	0.00000000000000000000	4212.30761718750000000000	4247.17919921875000000000	4177.43603515625000000000	4209.74365234375000000000	4263.07666015625000000000	4269.74365234375000000000	4258.46142578125000000000	4245.12792968750000000000	4258.97412109375000000000	4284.61523437500000000000	4264.10253906250000000000	4258.97412109375000000000	4249.23046875000000000000	4221.53857421875000000000	0.00000000000000000000	10245.00000000000000000000	10227.00000000000000000000	0.00000000000000000000	0.00000000000000000000	0.00000000000000000000	3638.00000000000000000000	906.00000000000000000000	4.00000000000000000000	4.00000000000000000000	4.00000000000000000000	4.00000000000000000000	4.00000000000000000000	4.00000000000000000000	4.00000000000000000000	4.00000000000000000000	4.00000000000000000000	4.00000000000000000000	4.00000000000000000000	4.00000000000000000000	4.00000000000000000000	4.00000000000000000000	4.00000000000000000000	4.00000000000000000000
20.00000000000000000000	0.00000000000000000000	4212.82031250000000000000	4235.38427734375000000000	4188.71777343750000000000	4197.94873046875000000000	4247.17919921875000000000	4254.35888671875000000000	4244.61523437500000000000	4226.15380859375000000000	4238.46142578125000000000	4264.10253906250000000000	4236.92285156250000000000	4242.05126953125000000000	4225.64111328125000000000	4203.07666015625000000000	0.00000000000000000000	10245.00000000000000000000	10227.00000000000000000000	0.00000000000000000000	0.00000000000000000000	0.00000000000000000000	3638.00000000000000000000	914.00000000000000000000	4.00000000000000000000	4.00000000000000000000	4.00000000000000000000	4.00000000000000000000	4.00000000000000000000	4.00000000000000000000	4.00000000000000000000	4.00000000000000000000	4.00000000000000000000	4.00000000000000000000	4.00000000000000000000	4.00000000000000000000	4.00000000000000000000	4.00000000000000000000	4.00000000000000000000	4.00000000000000000000
21.00000000000000000000	0.00000000000000000000	4236.41015625000000000000	4281.02539062500000000000	4177.43603515625000000000	4240.51269531250000000000	4285.64111328125000000000	4284.61523437500000000000	4263.07666015625000000000	4264.10253906250000000000	4273.33300781250000000000	4295.89746093750000000000	4298.97412109375000000000	4290.25634765625000000000	4295.89746093750000000000	4263.07666015625000000000	0.00000000000000000000	10246.00000000000000000000	10226.00000000000000000000	0.00000000000000000000	0.00000000000000000000	0.00000000000000000000	3638.00000000000000000000	923.00000000000000000000	4.00000000000000000000	4.00000000000000000000	4.00000000000000000000	4.00000000000000000000	4.00000000000000000000	4.00000000000000000000	4.00000000000000000000	4.00000000000000000000	4.00000000000000000000	4.00000000000000000000	4.00000000000000000000	4.00000000000000000000	4.00000000000000000000	4.00000000000000000000	4.00000000000000000000	4.00000000000000000000
22.00000000000000000000	0.00000000000000000000	4234.87158203125000000000	4256.92285156250000000000	4178.97412109375000000000	4235.89746093750000000000	4253.33300781250000000000	4247.69238281250000000000	4224.10253906250000000000	4236.41015625000000000000	4238.97412109375000000000	4260.51269531250000000000	4287.69238281250000000000	4284.61523437500000000000	4290.76904296875000000000	4262.05126953125000000000	0.00000000000000000000	10246.00000000000000000000	10226.00000000000000000000	0.00000000000000000000	0.00000000000000000000	0.00000000000000000000	3638.00000000000000000000	930.00000000000000000000	4.00000000000000000000	4.00000000000000000000	4.00000000000000000000	4.00000000000000000000	4.00000000000000000000	4.00000000000000000000	4.00000000000000000000	4.00000000000000000000	4.00000000000000000000	4.00000000000000000000	4.00000000000000000000	4.00000000000000000000	4.00000000000000000000	4.00000000000000000000	4.00000000000000000000	4.00000000000000000000
23.00000000000000000000	0.00000000000000000000	4223.07666015625000000000	4237.43603515625000000000	4182.56396484375000000000	4213.84619140625000000000	4234.35888671875000000000	4234.35888671875000000000	4216.92285156250000000000	4229.23046875000000000000	4227.17919921875000000000	4246.66650390625000000000	4264.10253906250000000000	4269.74365234375000000000	4260.51269531250000000000	4237.94873046875000000000	0.00000000000000000000	10245.00000000000000000000	10227.00000000000000000000	0.00000000000000000000	0.00000000000000000000	0.00000000000000000000	3638.00000000000000000000	938.00000000000000000000	4.00000000000000000000	4.00000000000000000000	4.00000000000000000000	4.00000000000000000000	4.00000000000000000000	4.00000000000000000000	4.00000000000000000000	4.00000000000000000000	4.00000000000000000000	4.00000000000000000000	4.00000000000000000000	4.00000000000000000000	4.00000000000000000000	4.00000000000000000000	4.00000000000000000000	4.00000000000000000000
24.00000000000000000000	0.00000000000000000000	4225.64111328125000000000	4251.79492187500000000000	4175.89746093750000000000	4216.41015625000000000000	4258.46142578125000000000	4264.61523437500000000000	4250.25634765625000000000	4272.82031250000000000000	4281.02539062500000000000	4301.53857421875000000000	4292.30761718750000000000	4291.28173828125000000000	4272.82031250000000000000	4247.69238281250000000000	0.00000000000000000000	10245.00000000000000000000	10227.00000000000000000000	0.00000000000000000000	0.00000000000000000000	0.00000000000000000000	3638.00000000000000000000	946.00000000000000000000	4.00000000000000000000	4.00000000000000000000	4.00000000000000000000	4.00000000000000000000	4.00000000000000000000	4.00000000000000000000	4.00000000000000000000	4.00000000000000000000	4.00000000000000000000	4.00000000000000000000	4.00000000000000000000	4.00000000000000000000	4.00000000000000000000	4.00000000000000000000	4.00000000000000000000	4.00000000000000000000
25.00000000000000000000	0.00000000000000000000	4221.02539062500000000000	4226.66650390625000000000	4190.76904296875000000000	4203.58984375000000000000	4234.35888671875000000000	4241.53857421875000000000	4235.38427734375000000000	4250.76904296875000000000	4261.53857421875000000000	4286.15380859375000000000	4269.74365234375000000000	4274.87158203125000000000	4245.12792968750000000000	4225.64111328125000000000	0.00000000000000000000	10247.00000000000000000000	10228.00000000000000000000	0.00000000000000000000	0.00000000000000000000	0.00000000000000000000	3638.00000000000000000000	954.00000000000000000000	4.00000000000000000000	4.00000000000000000000	4.00000000000000000000	4.00000000000000000000	4.00000000000000000000	4.00000000000000000000	4.00000000000000000000	4.00000000000000000000	4.00000000000000000000	4.00000000000000000000	4.00000000000000000000	4.00000000000000000000	4.00000000000000000000	4.00000000000000000000	4.00000000000000000000	4.00000000000000000000
26.00000000000000000000	0.00000000000000000000	4233.84619140625000000000	4277.43603515625000000000	4178.97412109375000000000	4234.87158203125000000000	4280.00000000000000000000	4271.79492187500000000000	4256.41015625000000000000	4255.89746093750000000000	4269.23046875000000000000	4292.82031250000000000000	4289.74365234375000000000	4290.76904296875000000000	4283.07666015625000000000	4250.25634765625000000000	0.00000000000000000000	10247.00000000000000000000	10228.00000000000000000000	0.00000000000000000000	0.00000000000000000000	0.00000000000000000000	3638.00000000000000000000	961.00000000000000000000	4.00000000000000000000	4.00000000000000000000	4.00000000000000000000	4.00000000000000000000	4.00000000000000000000	4.00000000000000000000	4.00000000000000000000	4.00000000000000000000	4.00000000000000000000	4.00000000000000000000	4.00000000000000000000	4.00000000000000000000	4.00000000000000000000	4.00000000000000000000	4.00000000000000000000	4.00000000000000000000
27.00000000000000000000	0.00000000000000000000	4228.71777343750000000000	4269.23046875000000000000	4175.89746093750000000000	4225.12792968750000000000	4268.20507812500000000000	4255.38427734375000000000	4235.89746093750000000000	4221.02539062500000000000	4243.07666015625000000000	4265.64111328125000000000	4265.64111328125000000000	4265.64111328125000000000	4269.74365234375000000000	4238.46142578125000000000	0.00000000000000000000	10245.00000000000000000000	10226.00000000000000000000	0.00000000000000000000	0.00000000000000000000	0.00000000000000000000	3638.00000000000000000000	970.00000000000000000000	4.00000000000000000000	4.00000000000000000000	4.00000000000000000000	4.00000000000000000000	4.00000000000000000000	4.00000000000000000000	4.00000000000000000000	4.00000000000000000000	4.00000000000000000000	4.00000000000000000000	4.00000000000000000000	4.00000000000000000000	4.00000000000000000000	4.00000000000000000000	4.00000000000000000000	4.00000000000000000000
28.00000000000000000000	0.00000000000000000000	4221.53857421875000000000	4245.12792968750000000000	4180.00000000000000000000	4212.30761718750000000000	4244.10253906250000000000	4242.56396484375000000000	4225.64111328125000000000	4215.89746093750000000000	4230.25634765625000000000	4249.23046875000000000000	4260.51269531250000000000	4263.07666015625000000000	4257.43603515625000000000	4233.84619140625000000000	0.00000000000000000000	10245.00000000000000000000	10226.00000000000000000000	0.00000000000000000000	0.00000000000000000000	0.00000000000000000000	3638.00000000000000000000	977.00000000000000000000	4.00000000000000000000	4.00000000000000000000	4.00000000000000000000	4.00000000000000000000	4.00000000000000000000	4.00000000000000000000	4.00000000000000000000	4.00000000000000000000	4.00000000000000000000	4.00000000000000000000	4.00000000000000000000	4.00000000000000000000	4.00000000000000000000	4.00000000000000000000	4.00000000000000000000	4.00000000000000000000
29.00000000000000000000	0.00000000000000000000	4231.79492187500000000000	4261.53857421875000000000	4173.33300781250000000000	4235.89746093750000000000	4265.64111328125000000000	4263.58984375000000000000	4244.61523437500000000000	4269.23046875000000000000	4269.74365234375000000000	4284.61523437500000000000	4312.30761718750000000000	4312.82031250000000000000	4298.97412109375000000000	4269.74365234375000000000	0.00000000000000000000	10248.00000000000000000000	10226.00000000000000000000	0.00000000000000000000	0.00000000000000000000	0.00000000000000000000	3638.00000000000000000000	985.00000000000000000000	4.00000000000000000000	4.00000000000000000000	4.00000000000000000000	4.00000000000000000000	4.00000000000000000000	4.00000000000000000000	4.00000000000000000000	4.00000000000000000000	4.00000000000000000000	4.00000000000000000000	4.00000000000000000000	4.00000000000000000000	4.00000000000000000000	4.00000000000000000000	4.00000000000000000000	4.00000000000000000000
30.00000000000000000000	0.00000000000000000000	4224.10253906250000000000	4224.61523437500000000000	4188.20507812500000000000	4217.43603515625000000000	4229.74365234375000000000	4230.25634765625000000000	4218.97412109375000000000	4244.61523437500000000000	4246.66650390625000000000	4261.53857421875000000000	4286.66650390625000000000	4289.74365234375000000000	4270.25634765625000000000	4247.69238281250000000000	0.00000000000000000000	10248.00000000000000000000	10226.00000000000000000000	0.00000000000000000000	0.00000000000000000000	0.00000000000000000000	3638.00000000000000000000	992.00000000000000000000	4.00000000000000000000	4.00000000000000000000	4.00000000000000000000	4.00000000000000000000	4.00000000000000000000	4.00000000000000000000	4.00000000000000000000	4.00000000000000000000	4.00000000000000000000	4.00000000000000000000	4.00000000000000000000	4.00000000000000000000	4.00000000000000000000	4.00000000000000000000	4.00000000000000000000	4.00000000000000000000
31.00000000000000000000	0.00000000000000000000	4233.84619140625000000000	4266.15380859375000000000	4182.05126953125000000000	4232.30761718750000000000	4271.28173828125000000000	4278.46142578125000000000	4260.51269531250000000000	4261.02539062500000000000	4279.48730468750000000000	4297.94873046875000000000	4300.51269531250000000000	4296.92285156250000000000	4290.76904296875000000000	4265.12792968750000000000	0.00000000000000000000	10249.00000000000000000000	10227.00000000000000000000	0.00000000000000000000	0.00000000000000000000	0.00000000000000000000	3639.00000000000000000000	0.00000000000000000000	4.00000000000000000000	4.00000000000000000000	4.00000000000000000000	4.00000000000000000000	4.00000000000000000000	4.00000000000000000000	4.00000000000000000000	4.00000000000000000000	4.00000000000000000000	4.00000000000000000000	4.00000000000000000000	4.00000000000000000000	4.00000000000000000000	4.00000000000000000000	4.00000000000000000000	4.00000000000000000000
32.00000000000000000000	0.00000000000000000000	4241.02539062500000000000	4280.00000000000000000000	4187.17919921875000000000	4232.82031250000000000000	4288.20507812500000000000	4296.92285156250000000000	4276.92285156250000000000	4261.53857421875000000000	4287.69238281250000000000	4314.87158203125000000000	4282.05126953125000000000	4294.35888671875000000000	4278.97412109375000000000	4257.43603515625000000000	0.00000000000000000000	10249.00000000000000000000	10227.00000000000000000000	0.00000000000000000000	0.00000000000000000000	0.00000000000000000000	3639.00000000000000000000	8.00000000000000000000	4.00000000000000000000	4.00000000000000000000	4.00000000000000000000	4.00000000000000000000	4.00000000000000000000	4.00000000000000000000	4.00000000000000000000	4.00000000000000000000	4.00000000000000000000	4.00000000000000000000	4.00000000000000000000	4.00000000000000000000	4.00000000000000000000	4.00000000000000000000	4.00000000000000000000	4.00000000000000000000
33.00000000000000000000	0.00000000000000000000	4241.53857421875000000000	4270.76904296875000000000	4195.38427734375000000000	4228.20507812500000000000	4275.38427734375000000000	4275.38427734375000000000	4262.05126953125000000000	4249.23046875000000000000	4268.71777343750000000000	4293.84619140625000000000	4263.07666015625000000000	4282.56396484375000000000	4268.20507812500000000000	4248.71777343750000000000	0.00000000000000000000	10248.00000000000000000000	10227.00000000000000000000	0.00000000000000000000	0.00000000000000000000	0.00000000000000000000	3639.00000000000000000000	16.00000000000000000000	4.00000000000000000000	4.00000000000000000000	4.00000000000000000000	4.00000000000000000000	4.00000000000000000000	4.00000000000000000000	4.00000000000000000000	4.00000000000000000000	4.00000000000000000000	4.00000000000000000000	4.00000000000000000000	4.00000000000000000000	4.00000000000000000000	4.00000000000000000000	4.00000000000000000000	4.00000000000000000000
34.00000000000000000000	0.00000000000000000000	4254.35888671875000000000	4303.58984375000000000000	4176.41015625000000000000	4256.41015625000000000000	4298.46142578125000000000	4284.10253906250000000000	4262.05126953125000000000	4268.20507812500000000000	4278.46142578125000000000	4298.97412109375000000000	4302.56396484375000000000	4305.64111328125000000000	4321.53857421875000000000	4288.20507812500000000000	0.00000000000000000000	10248.00000000000000000000	10227.00000000000000000000	0.00000000000000000000	0.00000000000000000000	0.00000000000000000000	3639.00000000000000000000	24.00000000000000000000	4.00000000000000000000	4.00000000000000000000	4.00000000000000000000	4.00000000000000000000	4.00000000000000000000	4.00000000000000000000	4.00000000000000000000	4.00000000000000000000	4.00000000000000000000	4.00000000000000000000	4.00000000000000000000	4.00000000000000000000	4.00000000000000000000	4.00000000000000000000	4.00000000000000000000	4.00000000000000000000
35.00000000000000000000	0.00000000000000000000	4246.66650390625000000000	4269.74365234375000000000	4184.61523437500000000000	4238.97412109375000000000	4259.48730468750000000000	4250.25634765625000000000	4231.28173828125000000000	4233.84619140625000000000	4238.46142578125000000000	4260.51269531250000000000	4270.25634765625000000000	4281.53857421875000000000	4290.76904296875000000000	4263.07666015625000000000	0.00000000000000000000	10247.00000000000000000000	10227.00000000000000000000	0.00000000000000000000	0.00000000000000000000	0.00000000000000000000	3639.00000000000000000000	33.00000000000000000000	4.00000000000000000000	4.00000000000000000000	4.00000000000000000000	4.00000000000000000000	4.00000000000000000000	4.00000000000000000000	4.00000000000000000000	4.00000000000000000000	4.00000000000000000000	4.00000000000000000000	4.00000000000000000000	4.00000000000000000000	4.00000000000000000000	4.00000000000000000000	4.00000000000000000000	4.00000000000000000000
36.00000000000000000000	0.00000000000000000000	4250.76904296875000000000	4288.71777343750000000000	4186.15380859375000000000	4248.20507812500000000000	4284.10253906250000000000	4283.58984375000000000000	4272.30761718750000000000	4277.43603515625000000000	4292.30761718750000000000	4305.64111328125000000000	4296.92285156250000000000	4308.71777343750000000000	4305.64111328125000000000	4276.92285156250000000000	0.00000000000000000000	10247.00000000000000000000	10227.00000000000000000000	0.00000000000000000000	0.00000000000000000000	0.00000000000000000000	3639.00000000000000000000	41.00000000000000000000	4.00000000000000000000	4.00000000000000000000	4.00000000000000000000	4.00000000000000000000	4.00000000000000000000	4.00000000000000000000	4.00000000000000000000	4.00000000000000000000	4.00000000000000000000	4.00000000000000000000	4.00000000000000000000	4.00000000000000000000	4.00000000000000000000	4.00000000000000000000	4.00000000000000000000	4.00000000000000000000
37.00000000000000000000	0.00000000000000000000	4244.61523437500000000000	4270.25634765625000000000	4188.20507812500000000000	4233.33300781250000000000	4273.33300781250000000000	4274.87158203125000000000	4270.76904296875000000000	4296.41015625000000000000	4316.92285156250000000000	4328.71777343750000000000	4302.56396484375000000000	4313.33300781250000000000	4301.02539062500000000000	4270.76904296875000000000	0.00000000000000000000	10247.00000000000000000000	10226.00000000000000000000	0.00000000000000000000	0.00000000000000000000	0.00000000000000000000	3639.00000000000000000000	49.00000000000000000000	4.00000000000000000000	4.00000000000000000000	4.00000000000000000000	4.00000000000000000000	4.00000000000000000000	4.00000000000000000000	4.00000000000000000000	4.00000000000000000000	4.00000000000000000000	4.00000000000000000000	4.00000000000000000000	4.00000000000000000000	4.00000000000000000000	4.00000000000000000000	4.00000000000000000000	4.00000000000000000000
38.00000000000000000000	0.00000000000000000000	4226.66650390625000000000	4230.76904296875000000000	4190.76904296875000000000	4201.02539062500000000000	4238.46142578125000000000	4237.94873046875000000000	4234.35888671875000000000	4249.23046875000000000000	4264.61523437500000000000	4284.61523437500000000000	4257.43603515625000000000	4275.38427734375000000000	4260.00000000000000000000	4233.33300781250000000000	0.00000000000000000000	10247.00000000000000000000	10226.00000000000000000000	0.00000000000000000000	0.00000000000000000000	0.00000000000000000000	3639.00000000000000000000	58.00000000000000000000	4.00000000000000000000	4.00000000000000000000	4.00000000000000000000	4.00000000000000000000	4.00000000000000000000	4.00000000000000000000	4.00000000000000000000	4.00000000000000000000	4.00000000000000000000	4.00000000000000000000	4.00000000000000000000	4.00000000000000000000	4.00000000000000000000	4.00000000000000000000	4.00000000000000000000	4.00000000000000000000
39.00000000000000000000	0.00000000000000000000	4235.38427734375000000000	4280.51269531250000000000	4171.79492187500000000000	4226.66650390625000000000	4287.69238281250000000000	4280.51269531250000000000	4260.51269531250000000000	4252.30761718750000000000	4270.25634765625000000000	4294.35888671875000000000	4270.25634765625000000000	4284.61523437500000000000	4286.66650390625000000000	4251.28173828125000000000	0.00000000000000000000	10247.00000000000000000000	10224.00000000000000000000	0.00000000000000000000	0.00000000000000000000	0.00000000000000000000	3639.00000000000000000000	66.00000000000000000000	4.00000000000000000000	4.00000000000000000000	4.00000000000000000000	4.00000000000000000000	4.00000000000000000000	4.00000000000000000000	4.00000000000000000000	4.00000000000000000000	4.00000000000000000000	4.00000000000000000000	4.00000000000000000000	4.00000000000000000000	4.00000000000000000000	4.00000000000000000000	4.00000000000000000000	4.00000000000000000000
40.00000000000000000000	0.00000000000000000000	4225.64111328125000000000	4256.92285156250000000000	4176.92285156250000000000	4212.82031250000000000000	4263.58984375000000000000	4260.51269531250000000000	4238.97412109375000000000	4215.89746093750000000000	4231.79492187500000000000	4256.92285156250000000000	4232.82031250000000000000	4251.28173828125000000000	4255.38427734375000000000	4225.12792968750000000000	0.00000000000000000000	10247.00000000000000000000	10224.00000000000000000000	0.00000000000000000000	0.00000000000000000000	0.00000000000000000000	3639.00000000000000000000	73.00000000000000000000	4.00000000000000000000	4.00000000000000000000	4.00000000000000000000	4.00000000000000000000	4.00000000000000000000	4.00000000000000000000	4.00000000000000000000	4.00000000000000000000	4.00000000000000000000	4.00000000000000000000	4.00000000000000000000	4.00000000000000000000	4.00000000000000000000	4.00000000000000000000	4.00000000000000000000	4.00000000000000000000
41.00000000000000000000	0.00000000000000000000	4217.43603515625000000000	4241.53857421875000000000	4170.25634765625000000000	4208.71777343750000000000	4253.84619140625000000000	4253.84619140625000000000	4236.92285156250000000000	4228.20507812500000000000	4236.92285156250000000000	4252.30761718750000000000	4248.20507812500000000000	4261.02539062500000000000	4262.05126953125000000000	4232.82031250000000000000	0.00000000000000000000	10245.00000000000000000000	10224.00000000000000000000	0.00000000000000000000	0.00000000000000000000	0.00000000000000000000	3639.00000000000000000000	82.00000000000000000000	4.00000000000000000000	4.00000000000000000000	4.00000000000000000000	4.00000000000000000000	4.00000000000000000000	4.00000000000000000000	4.00000000000000000000	4.00000000000000000000	4.00000000000000000000	4.00000000000000000000	4.00000000000000000000	4.00000000000000000000	4.00000000000000000000	4.00000000000000000000	4.00000000000000000000	4.00000000000000000000
42.00000000000000000000	0.00000000000000000000	4217.43603515625000000000	4225.12792968750000000000	4166.66650390625000000000	4208.71777343750000000000	4236.41015625000000000000	4236.92285156250000000000	4226.66650390625000000000	4248.71777343750000000000	4250.76904296875000000000	4258.46142578125000000000	4267.69238281250000000000	4279.48730468750000000000	4269.74365234375000000000	4245.12792968750000000000	0.00000000000000000000	10245.00000000000000000000	10224.00000000000000000000	0.00000000000000000000	0.00000000000000000000	0.00000000000000000000	3639.00000000000000000000	89.00000000000000000000	4.00000000000000000000	4.00000000000000000000	4.00000000000000000000	4.00000000000000000000	4.00000000000000000000	4.00000000000000000000	4.00000000000000000000	4.00000000000000000000	4.00000000000000000000	4.00000000000000000000	4.00000000000000000000	4.00000000000000000000	4.00000000000000000000	4.00000000000000000000	4.00000000000000000000	4.00000000000000000000
43.00000000000000000000	0.00000000000000000000	4214.87158203125000000000	4209.74365234375000000000	4180.51269531250000000000	4198.97412109375000000000	4214.35888671875000000000	4217.94873046875000000000	4216.92285156250000000000	4233.33300781250000000000	4235.38427734375000000000	4245.64111328125000000000	4240.51269531250000000000	4259.48730468750000000000	4247.69238281250000000000	4228.20507812500000000000	0.00000000000000000000	10244.00000000000000000000	10225.00000000000000000000	0.00000000000000000000	0.00000000000000000000	0.00000000000000000000	3639.00000000000000000000	97.00000000000000000000	4.00000000000000000000	4.00000000000000000000	4.00000000000000000000	4.00000000000000000000	4.00000000000000000000	4.00000000000000000000	4.00000000000000000000	4.00000000000000000000	4.00000000000000000000	4.00000000000000000000	4.00000000000000000000	4.00000000000000000000	4.00000000000000000000	4.00000000000000000000	4.00000000000000000000	4.00000000000000000000
44.00000000000000000000	0.00000000000000000000	4221.02539062500000000000	4258.97412109375000000000	4171.28173828125000000000	4218.46142578125000000000	4269.23046875000000000000	4271.28173828125000000000	4260.00000000000000000000	4255.89746093750000000000	4271.28173828125000000000	4287.17919921875000000000	4251.28173828125000000000	4267.69238281250000000000	4266.15380859375000000000	4238.97412109375000000000	0.00000000000000000000	10244.00000000000000000000	10225.00000000000000000000	0.00000000000000000000	0.00000000000000000000	0.00000000000000000000	3639.00000000000000000000	104.00000000000000000000	4.00000000000000000000	4.00000000000000000000	4.00000000000000000000	4.00000000000000000000	4.00000000000000000000	4.00000000000000000000	4.00000000000000000000	4.00000000000000000000	4.00000000000000000000	4.00000000000000000000	4.00000000000000000000	4.00000000000000000000	4.00000000000000000000	4.00000000000000000000	4.00000000000000000000	4.00000000000000000000
45.00000000000000000000	0.00000000000000000000	4210.76904296875000000000	4236.92285156250000000000	4183.07666015625000000000	4197.43603515625000000000	4248.71777343750000000000	4255.38427734375000000000	4244.61523437500000000000	4227.17919921875000000000	4246.66650390625000000000	4268.71777343750000000000	4211.79492187500000000000	4237.94873046875000000000	4220.51269531250000000000	4201.53857421875000000000	0.00000000000000000000	10243.00000000000000000000	10225.00000000000000000000	0.00000000000000000000	0.00000000000000000000	0.00000000000000000000	3639.00000000000000000000	113.00000000000000000000	4.00000000000000000000	4.00000000000000000000	4.00000000000000000000	4.00000000000000000000	4.00000000000000000000	4.00000000000000000000	4.00000000000000000000	4.00000000000000000000	4.00000000000000000000	4.00000000000000000000	4.00000000000000000000	4.00000000000000000000	4.00000000000000000000	4.00000000000000000000	4.00000000000000000000	4.00000000000000000000
46.00000000000000000000	0.00000000000000000000	4223.07666015625000000000	4256.92285156250000000000	4182.05126953125000000000	4217.94873046875000000000	4260.51269531250000000000	4261.02539062500000000000	4250.25634765625000000000	4240.51269531250000000000	4252.30761718750000000000	4274.35888671875000000000	4242.05126953125000000000	4256.92285156250000000000	4251.28173828125000000000	4225.12792968750000000000	0.00000000000000000000	10243.00000000000000000000	10225.00000000000000000000	0.00000000000000000000	0.00000000000000000000	0.00000000000000000000	3639.00000000000000000000	120.00000000000000000000	4.00000000000000000000	4.00000000000000000000	4.00000000000000000000	4.00000000000000000000	4.00000000000000000000	4.00000000000000000000	4.00000000000000000000	4.00000000000000000000	4.00000000000000000000	4.00000000000000000000	4.00000000000000000000	4.00000000000000000000	4.00000000000000000000	4.00000000000000000000	4.00000000000000000000	4.00000000000000000000
47.00000000000000000000	0.00000000000000000000	4241.02539062500000000000	4280.00000000000000000000	4170.25634765625000000000	4245.12792968750000000000	4276.41015625000000000000	4261.02539062500000000000	4244.61523437500000000000	4248.20507812500000000000	4253.84619140625000000000	4276.92285156250000000000	4277.94873046875000000000	4280.00000000000000000000	4295.38427734375000000000	4263.07666015625000000000	0.00000000000000000000	10244.00000000000000000000	10227.00000000000000000000	0.00000000000000000000	0.00000000000000000000	0.00000000000000000000	3639.00000000000000000000	127.00000000000000000000	4.00000000000000000000	4.00000000000000000000	4.00000000000000000000	4.00000000000000000000	4.00000000000000000000	4.00000000000000000000	4.00000000000000000000	4.00000000000000000000	4.00000000000000000000	4.00000000000000000000	4.00000000000000000000	4.00000000000000000000	4.00000000000000000000	4.00000000000000000000	4.00000000000000000000	4.00000000000000000000
48.00000000000000000000	0.00000000000000000000	4229.23046875000000000000	4243.58984375000000000000	4180.00000000000000000000	4222.56396484375000000000	4237.94873046875000000000	4226.66650390625000000000	4216.41015625000000000000	4213.33300781250000000000	4215.89746093750000000000	4239.48730468750000000000	4251.28173828125000000000	4260.51269531250000000000	4256.41015625000000000000	4242.56396484375000000000	0.00000000000000000000	10244.00000000000000000000	10227.00000000000000000000	0.00000000000000000000	0.00000000000000000000	0.00000000000000000000	3639.00000000000000000000	135.00000000000000000000	4.00000000000000000000	4.00000000000000000000	4.00000000000000000000	4.00000000000000000000	4.00000000000000000000	4.00000000000000000000	4.00000000000000000000	4.00000000000000000000	4.00000000000000000000	4.00000000000000000000	4.00000000000000000000	4.00000000000000000000	4.00000000000000000000	4.00000000000000000000	4.00000000000000000000	4.00000000000000000000
49.00000000000000000000	0.00000000000000000000	4230.76904296875000000000	4264.61523437500000000000	4173.33300781250000000000	4229.74365234375000000000	4260.00000000000000000000	4262.56396484375000000000	4252.82031250000000000000	4265.64111328125000000000	4272.30761718750000000000	4288.20507812500000000000	4292.30761718750000000000	4297.94873046875000000000	4276.41015625000000000000	4263.07666015625000000000	0.00000000000000000000	10247.00000000000000000000	10228.00000000000000000000	0.00000000000000000000	0.00000000000000000000	0.00000000000000000000	3639.00000000000000000000	143.00000000000000000000	4.00000000000000000000	4.00000000000000000000	4.00000000000000000000	4.00000000000000000000	4.00000000000000000000	4.00000000000000000000	4.00000000000000000000	4.00000000000000000000	4.00000000000000000000	4.00000000000000000000	4.00000000000000000000	4.00000000000000000000	4.00000000000000000000	4.00000000000000000000	4.00000000000000000000	4.00000000000000000000
50.00000000000000000000	0.00000000000000000000	4223.07666015625000000000	4227.69238281250000000000	4184.61523437500000000000	4206.15380859375000000000	4231.79492187500000000000	4246.66650390625000000000	4240.51269531250000000000	4264.61523437500000000000	4270.25634765625000000000	4286.15380859375000000000	4259.48730468750000000000	4283.07666015625000000000	4245.12792968750000000000	4236.92285156250000000000	0.00000000000000000000	10247.00000000000000000000	10228.00000000000000000000	0.00000000000000000000	0.00000000000000000000	0.00000000000000000000	3639.00000000000000000000	151.00000000000000000000	4.00000000000000000000	4.00000000000000000000	4.00000000000000000000	4.00000000000000000000	4.00000000000000000000	4.00000000000000000000	4.00000000000000000000	4.00000000000000000000	4.00000000000000000000	4.00000000000000000000	4.00000000000000000000	4.00000000000000000000	4.00000000000000000000	4.00000000000000000000	4.00000000000000000000	4.00000000000000000000
51.00000000000000000000	0.00000000000000000000	4221.02539062500000000000	4230.76904296875000000000	4186.15380859375000000000	4207.17919921875000000000	4246.15380859375000000000	4258.97412109375000000000	4249.74365234375000000000	4252.82031250000000000000	4253.84619140625000000000	4277.94873046875000000000	4232.82031250000000000000	4271.28173828125000000000	4237.43603515625000000000	4229.23046875000000000000	0.00000000000000000000	10247.00000000000000000000	10230.00000000000000000000	0.00000000000000000000	0.00000000000000000000	0.00000000000000000000	3639.00000000000000000000	159.00000000000000000000	4.00000000000000000000	4.00000000000000000000	4.00000000000000000000	4.00000000000000000000	4.00000000000000000000	4.00000000000000000000	4.00000000000000000000	4.00000000000000000000	4.00000000000000000000	4.00000000000000000000	4.00000000000000000000	4.00000000000000000000	4.00000000000000000000	4.00000000000000000000	4.00000000000000000000	4.00000000000000000000
52.00000000000000000000	0.00000000000000000000	4226.15380859375000000000	4267.69238281250000000000	4172.30761718750000000000	4227.69238281250000000000	4283.07666015625000000000	4285.64111328125000000000	4266.15380859375000000000	4252.30761718750000000000	4258.46142578125000000000	4287.17919921875000000000	4242.05126953125000000000	4273.33300781250000000000	4258.46142578125000000000	4240.00000000000000000000	0.00000000000000000000	10247.00000000000000000000	10230.00000000000000000000	0.00000000000000000000	0.00000000000000000000	0.00000000000000000000	3639.00000000000000000000	168.00000000000000000000	4.00000000000000000000	4.00000000000000000000	4.00000000000000000000	4.00000000000000000000	4.00000000000000000000	4.00000000000000000000	4.00000000000000000000	4.00000000000000000000	4.00000000000000000000	4.00000000000000000000	4.00000000000000000000	4.00000000000000000000	4.00000000000000000000	4.00000000000000000000	4.00000000000000000000	4.00000000000000000000
53.00000000000000000000	0.00000000000000000000	4212.82031250000000000000	4240.00000000000000000000	4178.97412109375000000000	4210.76904296875000000000	4255.38427734375000000000	4255.89746093750000000000	4241.02539062500000000000	4215.89746093750000000000	4222.05126953125000000000	4249.74365234375000000000	4210.25634765625000000000	4236.92285156250000000000	4226.15380859375000000000	4208.20507812500000000000	0.00000000000000000000	10247.00000000000000000000	10229.00000000000000000000	0.00000000000000000000	0.00000000000000000000	0.00000000000000000000	3639.00000000000000000000	176.00000000000000000000	4.00000000000000000000	4.00000000000000000000	4.00000000000000000000	4.00000000000000000000	4.00000000000000000000	4.00000000000000000000	4.00000000000000000000	4.00000000000000000000	4.00000000000000000000	4.00000000000000000000	4.00000000000000000000	4.00000000000000000000	4.00000000000000000000	4.00000000000000000000	4.00000000000000000000	4.00000000000000000000
54.00000000000000000000	0.00000000000000000000	4219.48730468750000000000	4257.43603515625000000000	4168.20507812500000000000	4231.28173828125000000000	4280.00000000000000000000	4275.89746093750000000000	4257.94873046875000000000	4250.76904296875000000000	4251.28173828125000000000	4273.84619140625000000000	4251.28173828125000000000	4270.76904296875000000000	4268.20507812500000000000	4244.10253906250000000000	0.00000000000000000000	10247.00000000000000000000	10229.00000000000000000000	0.00000000000000000000	0.00000000000000000000	0.00000000000000000000	3639.00000000000000000000	184.00000000000000000000	4.00000000000000000000	4.00000000000000000000	4.00000000000000000000	4.00000000000000000000	4.00000000000000000000	4.00000000000000000000	4.00000000000000000000	4.00000000000000000000	4.00000000000000000000	4.00000000000000000000	4.00000000000000000000	4.00000000000000000000	4.00000000000000000000	4.00000000000000000000	4.00000000000000000000	4.00000000000000000000
55.00000000000000000000	0.00000000000000000000	4220.51269531250000000000	4225.64111328125000000000	4175.38427734375000000000	4223.58984375000000000000	4243.58984375000000000000	4239.48730468750000000000	4226.15380859375000000000	4245.64111328125000000000	4238.97412109375000000000	4260.00000000000000000000	4246.15380859375000000000	4276.41015625000000000000	4265.12792968750000000000	4249.23046875000000000000	0.00000000000000000000	10248.00000000000000000000	10232.00000000000000000000	0.00000000000000000000	0.00000000000000000000	0.00000000000000000000	3639.00000000000000000000	192.00000000000000000000	4.00000000000000000000	4.00000000000000000000	4.00000000000000000000	4.00000000000000000000	4.00000000000000000000	4.00000000000000000000	4.00000000000000000000	4.00000000000000000000	4.00000000000000000000	4.00000000000000000000	4.00000000000000000000	4.00000000000000000000	4.00000000000000000000	4.00000000000000000000	4.00000000000000000000	4.00000000000000000000
56.00000000000000000000	0.00000000000000000000	4218.46142578125000000000	4218.46142578125000000000	4181.02539062500000000000	4221.02539062500000000000	4235.89746093750000000000	4235.89746093750000000000	4228.71777343750000000000	4246.15380859375000000000	4246.15380859375000000000	4261.53857421875000000000	4233.33300781250000000000	4270.25634765625000000000	4253.33300781250000000000	4236.41015625000000000000	0.00000000000000000000	10248.00000000000000000000	10232.00000000000000000000	0.00000000000000000000	0.00000000000000000000	0.00000000000000000000	3639.00000000000000000000	199.00000000000000000000	4.00000000000000000000	4.00000000000000000000	4.00000000000000000000	4.00000000000000000000	4.00000000000000000000	4.00000000000000000000	4.00000000000000000000	4.00000000000000000000	4.00000000000000000000	4.00000000000000000000	4.00000000000000000000	4.00000000000000000000	4.00000000000000000000	4.00000000000000000000	4.00000000000000000000	4.00000000000000000000
57.00000000000000000000	0.00000000000000000000	4222.56396484375000000000	4249.74365234375000000000	4174.87158203125000000000	4235.38427734375000000000	4280.51269531250000000000	4280.51269531250000000000	4270.25634765625000000000	4280.00000000000000000000	4289.74365234375000000000	4304.10253906250000000000	4243.07666015625000000000	4279.48730468750000000000	4258.97412109375000000000	4233.33300781250000000000	0.00000000000000000000	10249.00000000000000000000	10231.00000000000000000000	0.00000000000000000000	0.00000000000000000000	0.00000000000000000000	3639.00000000000000000000	207.00000000000000000000	4.00000000000000000000	4.00000000000000000000	4.00000000000000000000	4.00000000000000000000	4.00000000000000000000	4.00000000000000000000	4.00000000000000000000	4.00000000000000000000	4.00000000000000000000	4.00000000000000000000	4.00000000000000000000	4.00000000000000000000	4.00000000000000000000	4.00000000000000000000	4.00000000000000000000	4.00000000000000000000
58.00000000000000000000	0.00000000000000000000	4217.43603515625000000000	4230.25634765625000000000	4188.71777343750000000000	4216.41015625000000000000	4263.07666015625000000000	4260.51269531250000000000	4253.84619140625000000000	4255.38427734375000000000	4263.58984375000000000000	4283.07666015625000000000	4207.69238281250000000000	4255.38427734375000000000	4226.15380859375000000000	4208.20507812500000000000	0.00000000000000000000	10249.00000000000000000000	10231.00000000000000000000	0.00000000000000000000	0.00000000000000000000	0.00000000000000000000	3639.00000000000000000000	215.00000000000000000000	4.00000000000000000000	4.00000000000000000000	4.00000000000000000000	4.00000000000000000000	4.00000000000000000000	4.00000000000000000000	4.00000000000000000000	4.00000000000000000000	4.00000000000000000000	4.00000000000000000000	4.00000000000000000000	4.00000000000000000000	4.00000000000000000000	4.00000000000000000000	4.00000000000000000000	4.00000000000000000000
59.00000000000000000000	0.00000000000000000000	4239.48730468750000000000	4283.07666015625000000000	4177.43603515625000000000	4251.79492187500000000000	4302.56396484375000000000	4287.69238281250000000000	4268.71777343750000000000	4272.30761718750000000000	4281.02539062500000000000	4297.94873046875000000000	4247.17919921875000000000	4289.23046875000000000000	4288.20507812500000000000	4259.48730468750000000000	0.00000000000000000000	10251.00000000000000000000	10231.00000000000000000000	0.00000000000000000000	0.00000000000000000000	0.00000000000000000000	3639.00000000000000000000	222.00000000000000000000	4.00000000000000000000	4.00000000000000000000	4.00000000000000000000	4.00000000000000000000	4.00000000000000000000	4.00000000000000000000	4.00000000000000000000	4.00000000000000000000	4.00000000000000000000	4.00000000000000000000	4.00000000000000000000	4.00000000000000000000	4.00000000000000000000	4.00000000000000000000	4.00000000000000000000	4.00000000000000000000
60.00000000000000000000	0.00000000000000000000	4249.23046875000000000000	4285.64111328125000000000	4178.46142578125000000000	4261.53857421875000000000	4298.46142578125000000000	4276.41015625000000000000	4252.82031250000000000000	4253.84619140625000000000	4258.46142578125000000000	4273.33300781250000000000	4244.61523437500000000000	4288.71777343750000000000	4298.46142578125000000000	4271.28173828125000000000	0.00000000000000000000	10251.00000000000000000000	10231.00000000000000000000	0.00000000000000000000	0.00000000000000000000	0.00000000000000000000	3639.00000000000000000000	230.00000000000000000000	4.00000000000000000000	4.00000000000000000000	4.00000000000000000000	4.00000000000000000000	4.00000000000000000000	4.00000000000000000000	4.00000000000000000000	4.00000000000000000000	4.00000000000000000000	4.00000000000000000000	4.00000000000000000000	4.00000000000000000000	4.00000000000000000000	4.00000000000000000000	4.00000000000000000000	4.00000000000000000000
61.00000000000000000000	0.00000000000000000000	4249.74365234375000000000	4273.84619140625000000000	4187.69238281250000000000	4254.87158203125000000000	4289.74365234375000000000	4272.30761718750000000000	4254.87158203125000000000	4262.05126953125000000000	4258.97412109375000000000	4267.69238281250000000000	4244.10253906250000000000	4292.82031250000000000000	4283.58984375000000000000	4267.69238281250000000000	0.00000000000000000000	10250.00000000000000000000	10229.00000000000000000000	0.00000000000000000000	0.00000000000000000000	0.00000000000000000000	3639.00000000000000000000	238.00000000000000000000	4.00000000000000000000	4.00000000000000000000	4.00000000000000000000	4.00000000000000000000	4.00000000000000000000	4.00000000000000000000	4.00000000000000000000	4.00000000000000000000	4.00000000000000000000	4.00000000000000000000	4.00000000000000000000	4.00000000000000000000	4.00000000000000000000	4.00000000000000000000	4.00000000000000000000	4.00000000000000000000
62.00000000000000000000	0.00000000000000000000	4260.51269531250000000000	4289.74365234375000000000	4182.56396484375000000000	4266.66650390625000000000	4309.74365234375000000000	4298.97412109375000000000	4284.61523437500000000000	4320.00000000000000000000	4317.94873046875000000000	4320.51269531250000000000	4292.82031250000000000000	4338.97412109375000000000	4309.74365234375000000000	4295.89746093750000000000	0.00000000000000000000	10250.00000000000000000000	10229.00000000000000000000	0.00000000000000000000	0.00000000000000000000	0.00000000000000000000	3639.00000000000000000000	247.00000000000000000000	4.00000000000000000000	4.00000000000000000000	4.00000000000000000000	4.00000000000000000000	4.00000000000000000000	4.00000000000000000000	4.00000000000000000000	4.00000000000000000000	4.00000000000000000000	4.00000000000000000000	4.00000000000000000000	4.00000000000000000000	4.00000000000000000000	4.00000000000000000000	4.00000000000000000000	4.00000000000000000000
63.00000000000000000000	0.00000000000000000000	4250.76904296875000000000	4244.61523437500000000000	4194.87158203125000000000	4240.00000000000000000000	4268.71777343750000000000	4262.05126953125000000000	4261.02539062500000000000	4291.28173828125000000000	4288.20507812500000000000	4289.74365234375000000000	4264.61523437500000000000	4313.84619140625000000000	4269.23046875000000000000	4267.17919921875000000000	0.00000000000000000000	10248.00000000000000000000	10229.00000000000000000000	0.00000000000000000000	0.00000000000000000000	0.00000000000000000000	3639.00000000000000000000	255.00000000000000000000	4.00000000000000000000	4.00000000000000000000	4.00000000000000000000	4.00000000000000000000	4.00000000000000000000	4.00000000000000000000	4.00000000000000000000	4.00000000000000000000	4.00000000000000000000	4.00000000000000000000	4.00000000000000000000	4.00000000000000000000	4.00000000000000000000	4.00000000000000000000	4.00000000000000000000	4.00000000000000000000
64.00000000000000000000	0.00000000000000000000	4255.89746093750000000000	4283.58984375000000000000	4183.58984375000000000000	4254.35888671875000000000	4315.38427734375000000000	4301.02539062500000000000	4288.71777343750000000000	4294.87158203125000000000	4291.79492187500000000000	4297.43603515625000000000	4271.28173828125000000000	4311.79492187500000000000	4285.64111328125000000000	4275.38427734375000000000	798.00000000000000000000	10248.00000000000000000000	10229.00000000000000000000	0.00000000000000000000	0.00000000000000000000	0.00000000000000000000	3639.00000000000000000000	263.00000000000000000000	4.00000000000000000000	4.00000000000000000000	4.00000000000000000000	4.00000000000000000000	4.00000000000000000000	4.00000000000000000000	4.00000000000000000000	4.00000000000000000000	4.00000000000000000000	4.00000000000000000000	4.00000000000000000000	4.00000000000000000000	4.00000000000000000000	4.00000000000000000000	4.00000000000000000000	4.00000000000000000000
65.00000000000000000000	0.00000000000000000000	4252.82031250000000000000	4292.82031250000000000000	4181.02539062500000000000	4250.25634765625000000000	4329.74365234375000000000	4316.41015625000000000000	4295.89746093750000000000	4281.02539062500000000000	4282.05126953125000000000	4296.41015625000000000000	4248.71777343750000000000	4292.30761718750000000000	4272.30761718750000000000	4258.97412109375000000000	2522.00000000000000000000	10244.00000000000000000000	10226.00000000000000000000	0.00000000000000000000	0.00000000000000000000	0.00000000000000000000	3639.00000000000000000000	272.00000000000000000000	4.00000000000000000000	4.00000000000000000000	4.00000000000000000000	4.00000000000000000000	4.00000000000000000000	4.00000000000000000000	4.00000000000000000000	4.00000000000000000000	4.00000000000000000000	4.00000000000000000000	4.00000000000000000000	4.00000000000000000000	4.00000000000000000000	4.00000000000000000000	4.00000000000000000000	4.00000000000000000000
66.00000000000000000000	0.00000000000000000000	4241.02539062500000000000	4260.51269531250000000000	4184.61523437500000000000	4236.41015625000000000000	4302.05126953125000000000	4294.35888671875000000000	4284.61523437500000000000	4267.17919921875000000000	4266.15380859375000000000	4277.43603515625000000000	4237.94873046875000000000	4276.41015625000000000000	4255.38427734375000000000	4245.12792968750000000000	2108.00000000000000000000	10244.00000000000000000000	10226.00000000000000000000	0.00000000000000000000	0.00000000000000000000	0.00000000000000000000	3639.00000000000000000000	279.00000000000000000000	4.00000000000000000000	4.00000000000000000000	4.00000000000000000000	4.00000000000000000000	4.00000000000000000000	4.00000000000000000000	4.00000000000000000000	4.00000000000000000000	4.00000000000000000000	4.00000000000000000000	4.00000000000000000000	4.00000000000000000000	4.00000000000000000000	4.00000000000000000000	4.00000000000000000000	4.00000000000000000000
67.00000000000000000000	0.00000000000000000000	4248.71777343750000000000	4274.35888671875000000000	4168.71777343750000000000	4261.02539062500000000000	4312.30761718750000000000	4296.92285156250000000000	4285.64111328125000000000	4301.53857421875000000000	4294.87158203125000000000	4292.82031250000000000000	4293.33300781250000000000	4312.82031250000000000000	4303.58984375000000000000	4285.64111328125000000000	3559.00000000000000000000	10242.00000000000000000000	10225.00000000000000000000	0.00000000000000000000	0.00000000000000000000	0.00000000000000000000	3639.00000000000000000000	286.00000000000000000000	4.00000000000000000000	4.00000000000000000000	4.00000000000000000000	4.00000000000000000000	4.00000000000000000000	4.00000000000000000000	4.00000000000000000000	4.00000000000000000000	4.00000000000000000000	4.00000000000000000000	4.00000000000000000000	4.00000000000000000000	4.00000000000000000000	4.00000000000000000000	4.00000000000000000000	4.00000000000000000000
68.00000000000000000000	0.00000000000000000000	4245.12792968750000000000	4251.28173828125000000000	4183.07666015625000000000	4249.74365234375000000000	4278.97412109375000000000	4262.56396484375000000000	4251.28173828125000000000	4277.43603515625000000000	4268.20507812500000000000	4265.64111328125000000000	4270.76904296875000000000	4297.94873046875000000000	4281.53857421875000000000	4268.20507812500000000000	3580.00000000000000000000	10242.00000000000000000000	10225.00000000000000000000	0.00000000000000000000	0.00000000000000000000	0.00000000000000000000	3639.00000000000000000000	294.00000000000000000000	4.00000000000000000000	4.00000000000000000000	4.00000000000000000000	4.00000000000000000000	4.00000000000000000000	4.00000000000000000000	4.00000000000000000000	4.00000000000000000000	4.00000000000000000000	4.00000000000000000000	4.00000000000000000000	4.00000000000000000000	4.00000000000000000000	4.00000000000000000000	4.00000000000000000000	4.00000000000000000000
69.00000000000000000000	0.00000000000000000000	4266.66650390625000000000	4302.05126953125000000000	4189.23046875000000000000	4275.89746093750000000000	4335.38427734375000000000	4321.02539062500000000000	4306.15380859375000000000	4314.35888671875000000000	4315.38427734375000000000	4320.51269531250000000000	4297.94873046875000000000	4327.17919921875000000000	4310.76904296875000000000	4289.23046875000000000000	3333.00000000000000000000	10242.00000000000000000000	10226.00000000000000000000	0.00000000000000000000	0.00000000000000000000	0.00000000000000000000	3639.00000000000000000000	301.00000000000000000000	4.00000000000000000000	4.00000000000000000000	4.00000000000000000000	4.00000000000000000000	4.00000000000000000000	4.00000000000000000000	4.00000000000000000000	4.00000000000000000000	4.00000000000000000000	4.00000000000000000000	4.00000000000000000000	4.00000000000000000000	4.00000000000000000000	4.00000000000000000000	4.00000000000000000000	4.00000000000000000000
70.00000000000000000000	0.00000000000000000000	4298.46142578125000000000	4350.25634765625000000000	4203.58984375000000000000	4304.10253906250000000000	4386.15380859375000000000	4369.23046875000000000000	4355.38427734375000000000	4357.43554687500000000000	4369.74365234375000000000	4376.92285156250000000000	4331.79492187500000000000	4366.15380859375000000000	4342.05126953125000000000	4316.92285156250000000000	2851.00000000000000000000	10242.00000000000000000000	10226.00000000000000000000	0.00000000000000000000	0.00000000000000000000	0.00000000000000000000	3639.00000000000000000000	308.00000000000000000000	4.00000000000000000000	4.00000000000000000000	4.00000000000000000000	4.00000000000000000000	4.00000000000000000000	4.00000000000000000000	4.00000000000000000000	4.00000000000000000000	4.00000000000000000000	4.00000000000000000000	4.00000000000000000000	4.00000000000000000000	4.00000000000000000000	4.00000000000000000000	4.00000000000000000000	4.00000000000000000000
71.00000000000000000000	0.00000000000000000000	4321.02539062500000000000	4384.10253906250000000000	4218.97412109375000000000	4325.64111328125000000000	4405.64111328125000000000	4383.07666015625000000000	4368.71777343750000000000	4374.35888671875000000000	4382.05126953125000000000	4387.17919921875000000000	4348.71777343750000000000	4385.64111328125000000000	4363.58984375000000000000	4341.02539062500000000000	3054.00000000000000000000	10243.00000000000000000000	10226.00000000000000000000	0.00000000000000000000	0.00000000000000000000	0.00000000000000000000	3639.00000000000000000000	316.00000000000000000000	4.00000000000000000000	4.00000000000000000000	4.00000000000000000000	4.00000000000000000000	4.00000000000000000000	4.00000000000000000000	4.00000000000000000000	4.00000000000000000000	4.00000000000000000000	4.00000000000000000000	4.00000000000000000000	4.00000000000000000000	4.00000000000000000000	4.00000000000000000000	4.00000000000000000000	4.00000000000000000000
72.00000000000000000000	0.00000000000000000000	4345.64111328125000000000	4447.69238281250000000000	4200.00000000000000000000	4374.87158203125000000000	4462.05126953125000000000	4428.71777343750000000000	4398.46142578125000000000	4404.61523437500000000000	4409.74365234375000000000	4418.46142578125000000000	4398.97412109375000000000	4420.51269531250000000000	4430.76904296875000000000	4393.84619140625000000000	3153.00000000000000000000	10243.00000000000000000000	10226.00000000000000000000	0.00000000000000000000	0.00000000000000000000	0.00000000000000000000	3639.00000000000000000000	323.00000000000000000000	4.00000000000000000000	4.00000000000000000000	4.00000000000000000000	4.00000000000000000000	4.00000000000000000000	4.00000000000000000000	4.00000000000000000000	4.00000000000000000000	4.00000000000000000000	4.00000000000000000000	4.00000000000000000000	4.00000000000000000000	4.00000000000000000000	4.00000000000000000000	4.00000000000000000000	4.00000000000000000000
73.00000000000000000000	0.00000000000000000000	4348.71777343750000000000	4427.69238281250000000000	4206.66650390625000000000	4367.17919921875000000000	4440.00000000000000000000	4406.15380859375000000000	4373.33300781250000000000	4369.23046875000000000000	4374.35888671875000000000	4385.12792968750000000000	4379.48730468750000000000	4404.10253906250000000000	4414.87158203125000000000	4381.53857421875000000000	2924.00000000000000000000	10244.00000000000000000000	10229.00000000000000000000	0.00000000000000000000	0.00000000000000000000	0.00000000000000000000	3639.00000000000000000000	332.00000000000000000000	4.00000000000000000000	4.00000000000000000000	4.00000000000000000000	4.00000000000000000000	4.00000000000000000000	4.00000000000000000000	4.00000000000000000000	4.00000000000000000000	4.00000000000000000000	4.00000000000000000000	4.00000000000000000000	4.00000000000000000000	4.00000000000000000000	4.00000000000000000000	4.00000000000000000000	4.00000000000000000000
74.00000000000000000000	0.00000000000000000000	4363.58984375000000000000	4450.25634765625000000000	4208.71777343750000000000	4376.41015625000000000000	4460.51269531250000000000	4429.23046875000000000000	4396.92285156250000000000	4410.76904296875000000000	4415.89746093750000000000	4413.33300781250000000000	4417.43554687500000000000	4441.53857421875000000000	4442.56396484375000000000	4408.20507812500000000000	3573.00000000000000000000	10244.00000000000000000000	10229.00000000000000000000	0.00000000000000000000	0.00000000000000000000	0.00000000000000000000	3639.00000000000000000000	339.00000000000000000000	4.00000000000000000000	4.00000000000000000000	4.00000000000000000000	4.00000000000000000000	4.00000000000000000000	4.00000000000000000000	4.00000000000000000000	4.00000000000000000000	4.00000000000000000000	4.00000000000000000000	4.00000000000000000000	4.00000000000000000000	4.00000000000000000000	4.00000000000000000000	4.00000000000000000000	4.00000000000000000000
75.00000000000000000000	0.00000000000000000000	4367.69238281250000000000	4441.53857421875000000000	4207.69238281250000000000	4374.87158203125000000000	4460.00000000000000000000	4433.33300781250000000000	4408.20507812500000000000	4448.71777343750000000000	4454.87158203125000000000	4447.17919921875000000000	4435.38427734375000000000	4464.10253906250000000000	4451.28173828125000000000	4421.02539062500000000000	3105.00000000000000000000	10246.00000000000000000000	10229.00000000000000000000	0.00000000000000000000	0.00000000000000000000	0.00000000000000000000	3639.00000000000000000000	348.00000000000000000000	4.00000000000000000000	4.00000000000000000000	4.00000000000000000000	4.00000000000000000000	4.00000000000000000000	4.00000000000000000000	4.00000000000000000000	4.00000000000000000000	4.00000000000000000000	4.00000000000000000000	4.00000000000000000000	4.00000000000000000000	4.00000000000000000000	4.00000000000000000000	4.00000000000000000000	4.00000000000000000000
76.00000000000000000000	0.00000000000000000000	4354.35888671875000000000	4403.58984375000000000000	4215.89746093750000000000	4353.33300781250000000000	4433.84619140625000000000	4414.87158203125000000000	4401.53857421875000000000	4424.10253906250000000000	4432.82031250000000000000	4427.17919921875000000000	4401.53857421875000000000	4439.48730468750000000000	4415.38427734375000000000	4395.38427734375000000000	3392.00000000000000000000	10246.00000000000000000000	10229.00000000000000000000	0.00000000000000000000	0.00000000000000000000	0.00000000000000000000	3639.00000000000000000000	355.00000000000000000000	4.00000000000000000000	4.00000000000000000000	4.00000000000000000000	4.00000000000000000000	4.00000000000000000000	4.00000000000000000000	4.00000000000000000000	4.00000000000000000000	4.00000000000000000000	4.00000000000000000000	4.00000000000000000000	4.00000000000000000000	4.00000000000000000000	4.00000000000000000000	4.00000000000000000000	4.00000000000000000000
77.00000000000000000000	0.00000000000000000000	4360.00000000000000000000	4451.28173828125000000000	4199.48730468750000000000	4375.38427734375000000000	4487.69238281250000000000	4465.64111328125000000000	4439.48730468750000000000	4444.61523437500000000000	4457.43554687500000000000	4454.87158203125000000000	4427.17919921875000000000	4457.43554687500000000000	4447.69238281250000000000	4415.38427734375000000000	2999.00000000000000000000	10249.00000000000000000000	10225.00000000000000000000	0.00000000000000000000	0.00000000000000000000	0.00000000000000000000	3639.00000000000000000000	363.00000000000000000000	4.00000000000000000000	4.00000000000000000000	4.00000000000000000000	4.00000000000000000000	4.00000000000000000000	4.00000000000000000000	4.00000000000000000000	4.00000000000000000000	4.00000000000000000000	4.00000000000000000000	4.00000000000000000000	4.00000000000000000000	4.00000000000000000000	4.00000000000000000000	4.00000000000000000000	4.00000000000000000000
78.00000000000000000000	0.00000000000000000000	4346.15380859375000000000	4426.15380859375000000000	4202.56396484375000000000	4353.84619140625000000000	4457.43554687500000000000	4437.43554687500000000000	4409.23046875000000000000	4402.05126953125000000000	4410.76904296875000000000	4420.00000000000000000000	4381.53857421875000000000	4415.38427734375000000000	4410.25634765625000000000	4376.92285156250000000000	3573.00000000000000000000	10249.00000000000000000000	10225.00000000000000000000	0.00000000000000000000	0.00000000000000000000	0.00000000000000000000	3639.00000000000000000000	371.00000000000000000000	4.00000000000000000000	4.00000000000000000000	4.00000000000000000000	4.00000000000000000000	4.00000000000000000000	4.00000000000000000000	4.00000000000000000000	4.00000000000000000000	4.00000000000000000000	4.00000000000000000000	4.00000000000000000000	4.00000000000000000000	4.00000000000000000000	4.00000000000000000000	4.00000000000000000000	4.00000000000000000000
79.00000000000000000000	0.00000000000000000000	4342.56396484375000000000	4418.46142578125000000000	4197.43603515625000000000	4353.84619140625000000000	4443.07666015625000000000	4422.56396484375000000000	4400.00000000000000000000	4388.71777343750000000000	4396.92285156250000000000	4404.61523437500000000000	4382.05126953125000000000	4409.74365234375000000000	4413.33300781250000000000	4381.02539062500000000000	3105.00000000000000000000	10250.00000000000000000000	10226.00000000000000000000	0.00000000000000000000	0.00000000000000000000	0.00000000000000000000	3639.00000000000000000000	380.00000000000000000000	4.00000000000000000000	4.00000000000000000000	4.00000000000000000000	4.00000000000000000000	4.00000000000000000000	4.00000000000000000000	4.00000000000000000000	4.00000000000000000000	4.00000000000000000000	4.00000000000000000000	4.00000000000000000000	4.00000000000000000000	4.00000000000000000000	4.00000000000000000000	4.00000000000000000000	4.00000000000000000000
80.00000000000000000000	0.00000000000000000000	4349.23046875000000000000	4418.46142578125000000000	4188.20507812500000000000	4365.64111328125000000000	4440.00000000000000000000	4411.28173828125000000000	4390.25634765625000000000	4405.64111328125000000000	4409.74365234375000000000	4407.17919921875000000000	4417.43554687500000000000	4439.48730468750000000000	4442.56396484375000000000	4412.30761718750000000000	3392.00000000000000000000	10250.00000000000000000000	10226.00000000000000000000	0.00000000000000000000	0.00000000000000000000	0.00000000000000000000	3639.00000000000000000000	388.00000000000000000000	4.00000000000000000000	4.00000000000000000000	4.00000000000000000000	4.00000000000000000000	4.00000000000000000000	4.00000000000000000000	4.00000000000000000000	4.00000000000000000000	4.00000000000000000000	4.00000000000000000000	4.00000000000000000000	4.00000000000000000000	4.00000000000000000000	4.00000000000000000000	4.00000000000000000000	4.00000000000000000000
81.00000000000000000000	0.00000000000000000000	4348.71777343750000000000	4389.23046875000000000000	4198.97412109375000000000	4354.87158203125000000000	4407.69238281250000000000	4385.64111328125000000000	4369.23046875000000000000	4398.97412109375000000000	4394.87158203125000000000	4388.20507812500000000000	4402.56396484375000000000	4431.28173828125000000000	4425.12792968750000000000	4398.97412109375000000000	2999.00000000000000000000	10253.00000000000000000000	10226.00000000000000000000	0.00000000000000000000	0.00000000000000000000	0.00000000000000000000	3639.00000000000000000000	396.00000000000000000000	4.00000000000000000000	4.00000000000000000000	4.00000000000000000000	4.00000000000000000000	4.00000000000000000000	4.00000000000000000000	4.00000000000000000000	4.00000000000000000000	4.00000000000000000000	4.00000000000000000000	4.00000000000000000000	4.00000000000000000000	4.00000000000000000000	4.00000000000000000000	4.00000000000000000000	4.00000000000000000000
82.00000000000000000000	0.00000000000000000000	4367.69238281250000000000	4438.97412109375000000000	4197.43603515625000000000	4385.64111328125000000000	4456.92285156250000000000	4445.64111328125000000000	4424.61523437500000000000	4450.76904296875000000000	4457.94873046875000000000	4452.82031250000000000000	4435.89746093750000000000	4460.00000000000000000000	4458.97412109375000000000	4422.05126953125000000000	3573.00000000000000000000	10253.00000000000000000000	10226.00000000000000000000	0.00000000000000000000	0.00000000000000000000	0.00000000000000000000	3639.00000000000000000000	404.00000000000000000000	4.00000000000000000000	4.00000000000000000000	4.00000000000000000000	4.00000000000000000000	4.00000000000000000000	4.00000000000000000000	4.00000000000000000000	4.00000000000000000000	4.00000000000000000000	4.00000000000000000000	4.00000000000000000000	4.00000000000000000000	4.00000000000000000000	4.00000000000000000000	4.00000000000000000000	4.00000000000000000000
83.00000000000000000000	0.00000000000000000000	4364.61523437500000000000	4433.33300781250000000000	4211.79492187500000000000	4372.30761718750000000000	4452.82031250000000000000	4444.61523437500000000000	4424.61523437500000000000	4441.02539062500000000000	4456.41015625000000000000	4456.92285156250000000000	4412.82031250000000000000	4445.12792968750000000000	4427.17919921875000000000	4398.97412109375000000000	3105.00000000000000000000	10252.00000000000000000000	10225.00000000000000000000	0.00000000000000000000	0.00000000000000000000	0.00000000000000000000	3639.00000000000000000000	411.00000000000000000000	4.00000000000000000000	4.00000000000000000000	4.00000000000000000000	4.00000000000000000000	4.00000000000000000000	4.00000000000000000000	4.00000000000000000000	4.00000000000000000000	4.00000000000000000000	4.00000000000000000000	4.00000000000000000000	4.00000000000000000000	4.00000000000000000000	4.00000000000000000000	4.00000000000000000000	4.00000000000000000000
84.00000000000000000000	0.00000000000000000000	4358.97412109375000000000	4436.92285156250000000000	4205.12792968750000000000	4367.17919921875000000000	4456.41015625000000000000	4436.92285156250000000000	4410.76904296875000000000	4422.56396484375000000000	4431.79492187500000000000	4436.41015625000000000000	4404.61523437500000000000	4436.92285156250000000000	4424.61523437500000000000	4395.89746093750000000000	3392.00000000000000000000	10252.00000000000000000000	10225.00000000000000000000	0.00000000000000000000	0.00000000000000000000	0.00000000000000000000	3639.00000000000000000000	418.00000000000000000000	4.00000000000000000000	4.00000000000000000000	4.00000000000000000000	4.00000000000000000000	4.00000000000000000000	4.00000000000000000000	4.00000000000000000000	4.00000000000000000000	4.00000000000000000000	4.00000000000000000000	4.00000000000000000000	4.00000000000000000000	4.00000000000000000000	4.00000000000000000000	4.00000000000000000000	4.00000000000000000000
85.00000000000000000000	0.00000000000000000000	4365.12792968750000000000	4452.30761718750000000000	4189.74365234375000000000	4383.58984375000000000000	4465.64111328125000000000	4435.38427734375000000000	4401.02539062500000000000	4406.15380859375000000000	4415.89746093750000000000	4423.58984375000000000000	4411.79492187500000000000	4433.84619140625000000000	4451.79492187500000000000	4409.74365234375000000000	2999.00000000000000000000	10248.00000000000000000000	10222.00000000000000000000	0.00000000000000000000	0.00000000000000000000	0.00000000000000000000	3639.00000000000000000000	426.00000000000000000000	4.00000000000000000000	4.00000000000000000000	4.00000000000000000000	4.00000000000000000000	4.00000000000000000000	4.00000000000000000000	4.00000000000000000000	4.00000000000000000000	4.00000000000000000000	4.00000000000000000000	4.00000000000000000000	4.00000000000000000000	4.00000000000000000000	4.00000000000000000000	4.00000000000000000000	4.00000000000000000000
86.00000000000000000000	0.00000000000000000000	4361.02539062500000000000	4418.46142578125000000000	4202.05126953125000000000	4367.17919921875000000000	4429.23046875000000000000	4407.69238281250000000000	4379.48730468750000000000	4370.76904296875000000000	4384.10253906250000000000	4390.25634765625000000000	4386.15380859375000000000	4410.25634765625000000000	4427.69238281250000000000	4389.74365234375000000000	3573.00000000000000000000	10248.00000000000000000000	10222.00000000000000000000	0.00000000000000000000	0.00000000000000000000	0.00000000000000000000	3639.00000000000000000000	434.00000000000000000000	4.00000000000000000000	4.00000000000000000000	4.00000000000000000000	4.00000000000000000000	4.00000000000000000000	4.00000000000000000000	4.00000000000000000000	4.00000000000000000000	4.00000000000000000000	4.00000000000000000000	4.00000000000000000000	4.00000000000000000000	4.00000000000000000000	4.00000000000000000000	4.00000000000000000000	4.00000000000000000000
87.00000000000000000000	0.00000000000000000000	4363.07666015625000000000	4427.17919921875000000000	4193.33300781250000000000	4375.38427734375000000000	4447.69238281250000000000	4430.76904296875000000000	4404.10253906250000000000	4422.05126953125000000000	4432.82031250000000000000	4431.28173828125000000000	4434.35888671875000000000	4453.84619140625000000000	4457.43554687500000000000	4419.48730468750000000000	3105.00000000000000000000	10246.00000000000000000000	10224.00000000000000000000	0.00000000000000000000	0.00000000000000000000	0.00000000000000000000	3639.00000000000000000000	443.00000000000000000000	4.00000000000000000000	4.00000000000000000000	4.00000000000000000000	4.00000000000000000000	4.00000000000000000000	4.00000000000000000000	4.00000000000000000000	4.00000000000000000000	4.00000000000000000000	4.00000000000000000000	4.00000000000000000000	4.00000000000000000000	4.00000000000000000000	4.00000000000000000000	4.00000000000000000000	4.00000000000000000000
88.00000000000000000000	0.00000000000000000000	4348.71777343750000000000	4379.48730468750000000000	4199.48730468750000000000	4348.71777343750000000000	4402.56396484375000000000	4388.71777343750000000000	4372.82031250000000000000	4413.84619140625000000000	4416.92285156250000000000	4415.89746093750000000000	4416.41015625000000000000	4443.58984375000000000000	4427.69238281250000000000	4396.92285156250000000000	3392.00000000000000000000	10246.00000000000000000000	10224.00000000000000000000	0.00000000000000000000	0.00000000000000000000	0.00000000000000000000	3639.00000000000000000000	451.00000000000000000000	4.00000000000000000000	4.00000000000000000000	4.00000000000000000000	4.00000000000000000000	4.00000000000000000000	4.00000000000000000000	4.00000000000000000000	4.00000000000000000000	4.00000000000000000000	4.00000000000000000000	4.00000000000000000000	4.00000000000000000000	4.00000000000000000000	4.00000000000000000000	4.00000000000000000000	4.00000000000000000000
89.00000000000000000000	0.00000000000000000000	4341.02539062500000000000	4371.28173828125000000000	4201.53857421875000000000	4337.94873046875000000000	4394.87158203125000000000	4383.58984375000000000000	4372.30761718750000000000	4391.28173828125000000000	4394.87158203125000000000	4399.48730468750000000000	4391.28173828125000000000	4422.05126953125000000000	4405.64111328125000000000	4377.43554687500000000000	2999.00000000000000000000	10245.00000000000000000000	10224.00000000000000000000	0.00000000000000000000	0.00000000000000000000	0.00000000000000000000	3639.00000000000000000000	459.00000000000000000000	4.00000000000000000000	4.00000000000000000000	4.00000000000000000000	4.00000000000000000000	4.00000000000000000000	4.00000000000000000000	4.00000000000000000000	4.00000000000000000000	4.00000000000000000000	4.00000000000000000000	4.00000000000000000000	4.00000000000000000000	4.00000000000000000000	4.00000000000000000000	4.00000000000000000000	4.00000000000000000000
90.00000000000000000000	0.00000000000000000000	4342.56396484375000000000	4406.15380859375000000000	4189.74365234375000000000	4350.76904296875000000000	4438.97412109375000000000	4423.07666015625000000000	4405.64111328125000000000	4399.48730468750000000000	4413.84619140625000000000	4423.58984375000000000000	4392.30761718750000000000	4422.05126953125000000000	4414.87158203125000000000	4381.02539062500000000000	3573.00000000000000000000	10245.00000000000000000000	10224.00000000000000000000	0.00000000000000000000	0.00000000000000000000	0.00000000000000000000	3639.00000000000000000000	468.00000000000000000000	4.00000000000000000000	4.00000000000000000000	4.00000000000000000000	4.00000000000000000000	4.00000000000000000000	4.00000000000000000000	4.00000000000000000000	4.00000000000000000000	4.00000000000000000000	4.00000000000000000000	4.00000000000000000000	4.00000000000000000000	4.00000000000000000000	4.00000000000000000000	4.00000000000000000000	4.00000000000000000000
91.00000000000000000000	0.00000000000000000000	4331.79492187500000000000	4377.94873046875000000000	4202.05126953125000000000	4334.87158203125000000000	4412.82031250000000000000	4399.48730468750000000000	4387.69238281250000000000	4368.71777343750000000000	4382.56396484375000000000	4393.84619140625000000000	4349.74365234375000000000	4385.12792968750000000000	4380.00000000000000000000	4349.74365234375000000000	3105.00000000000000000000	10245.00000000000000000000	10225.00000000000000000000	0.00000000000000000000	0.00000000000000000000	0.00000000000000000000	3639.00000000000000000000	476.00000000000000000000	4.00000000000000000000	4.00000000000000000000	4.00000000000000000000	4.00000000000000000000	4.00000000000000000000	4.00000000000000000000	4.00000000000000000000	4.00000000000000000000	4.00000000000000000000	4.00000000000000000000	4.00000000000000000000	4.00000000000000000000	4.00000000000000000000	4.00000000000000000000	4.00000000000000000000	4.00000000000000000000
92.00000000000000000000	0.00000000000000000000	4345.12792968750000000000	4407.69238281250000000000	4189.74365234375000000000	4367.69238281250000000000	4432.82031250000000000000	4414.87158203125000000000	4394.87158203125000000000	4395.89746093750000000000	4402.56396484375000000000	4406.66650390625000000000	4394.87158203125000000000	4417.43554687500000000000	4429.23046875000000000000	4390.76904296875000000000	3392.00000000000000000000	10245.00000000000000000000	10225.00000000000000000000	0.00000000000000000000	0.00000000000000000000	0.00000000000000000000	3639.00000000000000000000	484.00000000000000000000	4.00000000000000000000	4.00000000000000000000	4.00000000000000000000	4.00000000000000000000	4.00000000000000000000	4.00000000000000000000	4.00000000000000000000	4.00000000000000000000	4.00000000000000000000	4.00000000000000000000	4.00000000000000000000	4.00000000000000000000	4.00000000000000000000	4.00000000000000000000	4.00000000000000000000	4.00000000000000000000
93.00000000000000000000	0.00000000000000000000	4341.02539062500000000000	4384.61523437500000000000	4185.12792968750000000000	4360.51269531250000000000	4399.48730468750000000000	4376.41015625000000000000	4354.87158203125000000000	4375.38427734375000000000	4375.89746093750000000000	4377.43554687500000000000	4393.33300781250000000000	4418.97412109375000000000	4424.10253906250000000000	4388.71777343750000000000	2999.00000000000000000000	10244.00000000000000000000	10226.00000000000000000000	0.00000000000000000000	0.00000000000000000000	0.00000000000000000000	3639.00000000000000000000	493.00000000000000000000	4.00000000000000000000	4.00000000000000000000	4.00000000000000000000	4.00000000000000000000	4.00000000000000000000	4.00000000000000000000	4.00000000000000000000	4.00000000000000000000	4.00000000000000000000	4.00000000000000000000	4.00000000000000000000	4.00000000000000000000	4.00000000000000000000	4.00000000000000000000	4.00000000000000000000	4.00000000000000000000
94.00000000000000000000	0.00000000000000000000	4325.12792968750000000000	4360.51269531250000000000	4188.20507812500000000000	4336.41015625000000000000	4373.33300781250000000000	4356.92285156250000000000	4346.15380859375000000000	4355.89746093750000000000	4361.02539062500000000000	4361.02539062500000000000	4357.94873046875000000000	4394.35888671875000000000	4384.10253906250000000000	4354.87158203125000000000	3573.00000000000000000000	10244.00000000000000000000	10226.00000000000000000000	0.00000000000000000000	0.00000000000000000000	0.00000000000000000000	3639.00000000000000000000	501.00000000000000000000	4.00000000000000000000	4.00000000000000000000	4.00000000000000000000	4.00000000000000000000	4.00000000000000000000	4.00000000000000000000	4.00000000000000000000	4.00000000000000000000	4.00000000000000000000	4.00000000000000000000	4.00000000000000000000	4.00000000000000000000	4.00000000000000000000	4.00000000000000000000	4.00000000000000000000	4.00000000000000000000
95.00000000000000000000	0.00000000000000000000	4331.28173828125000000000	4388.20507812500000000000	4186.15380859375000000000	4347.17919921875000000000	4404.61523437500000000000	4395.89746093750000000000	4386.66650390625000000000	4394.35888671875000000000	4406.66650390625000000000	4408.20507812500000000000	4368.20507812500000000000	4407.17919921875000000000	4385.64111328125000000000	4357.43554687500000000000	3105.00000000000000000000	10245.00000000000000000000	10227.00000000000000000000	0.00000000000000000000	0.00000000000000000000	0.00000000000000000000	3639.00000000000000000000	510.00000000000000000000	4.00000000000000000000	4.00000000000000000000	4.00000000000000000000	4.00000000000000000000	4.00000000000000000000	4.00000000000000000000	4.00000000000000000000	4.00000000000000000000	4.00000000000000000000	4.00000000000000000000	4.00000000000000000000	4.00000000000000000000	4.00000000000000000000	4.00000000000000000000	4.00000000000000000000	4.00000000000000000000
96.00000000000000000000	0.00000000000000000000	4331.28173828125000000000	4365.12792968750000000000	4206.15380859375000000000	4332.82031250000000000000	4380.00000000000000000000	4376.41015625000000000000	4371.28173828125000000000	4380.00000000000000000000	4384.10253906250000000000	4391.79492187500000000000	4348.20507812500000000000	4391.28173828125000000000	4354.87158203125000000000	4334.87158203125000000000	3392.00000000000000000000	10245.00000000000000000000	10227.00000000000000000000	0.00000000000000000000	0.00000000000000000000	0.00000000000000000000	3639.00000000000000000000	518.00000000000000000000	4.00000000000000000000	4.00000000000000000000	4.00000000000000000000	4.00000000000000000000	4.00000000000000000000	4.00000000000000000000	4.00000000000000000000	4.00000000000000000000	4.00000000000000000000	4.00000000000000000000	4.00000000000000000000	4.00000000000000000000	4.00000000000000000000	4.00000000000000000000	4.00000000000000000000	4.00000000000000000000
97.00000000000000000000	0.00000000000000000000	4343.58984375000000000000	4408.20507812500000000000	4194.87158203125000000000	4357.94873046875000000000	4413.33300781250000000000	4401.53857421875000000000	4390.25634765625000000000	4393.33300781250000000000	4396.41015625000000000000	4407.69238281250000000000	4384.10253906250000000000	4410.25634765625000000000	4400.51269531250000000000	4364.10253906250000000000	2999.00000000000000000000	10245.00000000000000000000	10229.00000000000000000000	0.00000000000000000000	0.00000000000000000000	0.00000000000000000000	3639.00000000000000000000	526.00000000000000000000	4.00000000000000000000	4.00000000000000000000	4.00000000000000000000	4.00000000000000000000	4.00000000000000000000	4.00000000000000000000	4.00000000000000000000	4.00000000000000000000	4.00000000000000000000	4.00000000000000000000	4.00000000000000000000	4.00000000000000000000	4.00000000000000000000	4.00000000000000000000	4.00000000000000000000	4.00000000000000000000
98.00000000000000000000	0.00000000000000000000	4338.46142578125000000000	4407.17919921875000000000	4185.64111328125000000000	4354.35888671875000000000	4405.64111328125000000000	4384.10253906250000000000	4369.74365234375000000000	4358.97412109375000000000	4369.23046875000000000000	4385.12792968750000000000	4360.00000000000000000000	4384.61523437500000000000	4395.89746093750000000000	4355.89746093750000000000	3573.00000000000000000000	10245.00000000000000000000	10229.00000000000000000000	0.00000000000000000000	0.00000000000000000000	0.00000000000000000000	3639.00000000000000000000	535.00000000000000000000	4.00000000000000000000	4.00000000000000000000	4.00000000000000000000	4.00000000000000000000	4.00000000000000000000	4.00000000000000000000	4.00000000000000000000	4.00000000000000000000	4.00000000000000000000	4.00000000000000000000	4.00000000000000000000	4.00000000000000000000	4.00000000000000000000	4.00000000000000000000	4.00000000000000000000	4.00000000000000000000
99.00000000000000000000	0.00000000000000000000	4324.61523437500000000000	4369.74365234375000000000	4189.74365234375000000000	4333.84619140625000000000	4376.41015625000000000000	4357.43554687500000000000	4345.64111328125000000000	4333.84619140625000000000	4339.48730468750000000000	4352.82031250000000000000	4333.84619140625000000000	4363.58984375000000000000	4367.17919921875000000000	4337.94873046875000000000	3105.00000000000000000000	10246.00000000000000000000	10228.00000000000000000000	0.00000000000000000000	0.00000000000000000000	0.00000000000000000000	3639.00000000000000000000	543.00000000000000000000	4.00000000000000000000	4.00000000000000000000	4.00000000000000000000	4.00000000000000000000	4.00000000000000000000	4.00000000000000000000	4.00000000000000000000	4.00000000000000000000	4.00000000000000000000	4.00000000000000000000	4.00000000000000000000	4.00000000000000000000	4.00000000000000000000	4.00000000000000000000	4.00000000000000000000	4.00000000000000000000
100.00000000000000000000	0.00000000000000000000	4329.74365234375000000000	4372.30761718750000000000	4180.00000000000000000000	4346.66650390625000000000	4385.64111328125000000000	4376.41015625000000000000	4364.10253906250000000000	4384.10253906250000000000	4380.00000000000000000000	4383.58984375000000000000	4387.17919921875000000000	4405.64111328125000000000	4400.00000000000000000000	4370.25634765625000000000	3392.00000000000000000000	10246.00000000000000000000	10228.00000000000000000000	0.00000000000000000000	0.00000000000000000000	0.00000000000000000000	3639.00000000000000000000	551.00000000000000000000	4.00000000000000000000	4.00000000000000000000	4.00000000000000000000	4.00000000000000000000	4.00000000000000000000	4.00000000000000000000	4.00000000000000000000	4.00000000000000000000	4.00000000000000000000	4.00000000000000000000	4.00000000000000000000	4.00000000000000000000	4.00000000000000000000	4.00000000000000000000	4.00000000000000000000	4.00000000000000000000
101.00000000000000000000	0.00000000000000000000	4316.41015625000000000000	4326.66650390625000000000	4189.74365234375000000000	4319.48730468750000000000	4338.46142578125000000000	4336.41015625000000000000	4336.92285156250000000000	4363.58984375000000000000	4358.46142578125000000000	4357.43554687500000000000	4361.53857421875000000000	4384.10253906250000000000	4361.53857421875000000000	4344.61523437500000000000	2999.00000000000000000000	10246.00000000000000000000	10228.00000000000000000000	0.00000000000000000000	0.00000000000000000000	0.00000000000000000000	3639.00000000000000000000	560.00000000000000000000	4.00000000000000000000	4.00000000000000000000	4.00000000000000000000	4.00000000000000000000	4.00000000000000000000	4.00000000000000000000	4.00000000000000000000	4.00000000000000000000	4.00000000000000000000	4.00000000000000000000	4.00000000000000000000	4.00000000000000000000	4.00000000000000000000	4.00000000000000000000	4.00000000000000000000	4.00000000000000000000
102.00000000000000000000	0.00000000000000000000	4313.84619140625000000000	4354.35888671875000000000	4186.15380859375000000000	4325.12792968750000000000	4375.38427734375000000000	4365.12792968750000000000	4363.07666015625000000000	4367.69238281250000000000	4375.38427734375000000000	4374.35888671875000000000	4357.43554687500000000000	4382.05126953125000000000	4366.15380859375000000000	4342.56396484375000000000	3573.00000000000000000000	10246.00000000000000000000	10228.00000000000000000000	0.00000000000000000000	0.00000000000000000000	0.00000000000000000000	3639.00000000000000000000	568.00000000000000000000	4.00000000000000000000	4.00000000000000000000	4.00000000000000000000	4.00000000000000000000	4.00000000000000000000	4.00000000000000000000	4.00000000000000000000	4.00000000000000000000	4.00000000000000000000	4.00000000000000000000	4.00000000000000000000	4.00000000000000000000	4.00000000000000000000	4.00000000000000000000	4.00000000000000000000	4.00000000000000000000
103.00000000000000000000	0.00000000000000000000	4315.38427734375000000000	4370.25634765625000000000	4192.30761718750000000000	4327.17919921875000000000	4394.87158203125000000000	4386.15380859375000000000	4377.43554687500000000000	4364.10253906250000000000	4376.41015625000000000000	4381.02539062500000000000	4340.51269531250000000000	4370.76904296875000000000	4356.41015625000000000000	4328.71777343750000000000	3105.00000000000000000000	10248.00000000000000000000	10227.00000000000000000000	0.00000000000000000000	0.00000000000000000000	0.00000000000000000000	3639.00000000000000000000	576.00000000000000000000	4.00000000000000000000	4.00000000000000000000	4.00000000000000000000	4.00000000000000000000	4.00000000000000000000	4.00000000000000000000	4.00000000000000000000	4.00000000000000000000	4.00000000000000000000	4.00000000000000000000	4.00000000000000000000	4.00000000000000000000	4.00000000000000000000	4.00000000000000000000	4.00000000000000000000	4.00000000000000000000
104.00000000000000000000	0.00000000000000000000	4320.51269531250000000000	4362.56396484375000000000	4202.56396484375000000000	4327.17919921875000000000	4371.28173828125000000000	4371.79492187500000000000	4367.69238281250000000000	4349.74365234375000000000	4354.87158203125000000000	4363.07666015625000000000	4332.82031250000000000000	4361.02539062500000000000	4349.23046875000000000000	4326.66650390625000000000	3392.00000000000000000000	10248.00000000000000000000	10227.00000000000000000000	0.00000000000000000000	0.00000000000000000000	0.00000000000000000000	3639.00000000000000000000	583.00000000000000000000	4.00000000000000000000	4.00000000000000000000	4.00000000000000000000	4.00000000000000000000	4.00000000000000000000	4.00000000000000000000	4.00000000000000000000	4.00000000000000000000	4.00000000000000000000	4.00000000000000000000	4.00000000000000000000	4.00000000000000000000	4.00000000000000000000	4.00000000000000000000	4.00000000000000000000	4.00000000000000000000
105.00000000000000000000	0.00000000000000000000	4343.58984375000000000000	4398.46142578125000000000	4182.56396484375000000000	4362.56396484375000000000	4397.43554687500000000000	4383.07666015625000000000	4373.84619140625000000000	4374.87158203125000000000	4378.97412109375000000000	4385.12792968750000000000	4388.71777343750000000000	4404.10253906250000000000	4412.30761718750000000000	4381.02539062500000000000	2999.00000000000000000000	10248.00000000000000000000	10226.00000000000000000000	0.00000000000000000000	0.00000000000000000000	0.00000000000000000000	3639.00000000000000000000	591.00000000000000000000	4.00000000000000000000	4.00000000000000000000	4.00000000000000000000	4.00000000000000000000	4.00000000000000000000	4.00000000000000000000	4.00000000000000000000	4.00000000000000000000	4.00000000000000000000	4.00000000000000000000	4.00000000000000000000	4.00000000000000000000	4.00000000000000000000	4.00000000000000000000	4.00000000000000000000	4.00000000000000000000
106.00000000000000000000	0.00000000000000000000	4335.38427734375000000000	4362.05126953125000000000	4190.76904296875000000000	4343.07666015625000000000	4359.48730468750000000000	4341.53857421875000000000	4333.84619140625000000000	4344.61523437500000000000	4341.53857421875000000000	4343.07666015625000000000	4356.92285156250000000000	4383.58984375000000000000	4383.07666015625000000000	4357.43554687500000000000	3573.00000000000000000000	10248.00000000000000000000	10226.00000000000000000000	0.00000000000000000000	0.00000000000000000000	0.00000000000000000000	3639.00000000000000000000	598.00000000000000000000	4.00000000000000000000	4.00000000000000000000	4.00000000000000000000	4.00000000000000000000	4.00000000000000000000	4.00000000000000000000	4.00000000000000000000	4.00000000000000000000	4.00000000000000000000	4.00000000000000000000	4.00000000000000000000	4.00000000000000000000	4.00000000000000000000	4.00000000000000000000	4.00000000000000000000	4.00000000000000000000
107.00000000000000000000	0.00000000000000000000	4328.71777343750000000000	4370.76904296875000000000	4192.82031250000000000000	4340.51269531250000000000	4372.30761718750000000000	4362.56396484375000000000	4360.00000000000000000000	4374.35888671875000000000	4371.79492187500000000000	4366.15380859375000000000	4362.56396484375000000000	4388.20507812500000000000	4378.46142578125000000000	4349.23046875000000000000	3105.00000000000000000000	10248.00000000000000000000	10227.00000000000000000000	0.00000000000000000000	0.00000000000000000000	0.00000000000000000000	3639.00000000000000000000	606.00000000000000000000	4.00000000000000000000	4.00000000000000000000	4.00000000000000000000	4.00000000000000000000	4.00000000000000000000	4.00000000000000000000	4.00000000000000000000	4.00000000000000000000	4.00000000000000000000	4.00000000000000000000	4.00000000000000000000	4.00000000000000000000	4.00000000000000000000	4.00000000000000000000	4.00000000000000000000	4.00000000000000000000
108.00000000000000000000	0.00000000000000000000	4327.17919921875000000000	4366.15380859375000000000	4190.76904296875000000000	4332.82031250000000000000	4374.35888671875000000000	4367.69238281250000000000	4372.82031250000000000000	4392.30761718750000000000	4402.05126953125000000000	4397.43554687500000000000	4370.76904296875000000000	4394.35888671875000000000	4369.74365234375000000000	4344.61523437500000000000	3392.00000000000000000000	10248.00000000000000000000	10227.00000000000000000000	0.00000000000000000000	0.00000000000000000000	0.00000000000000000000	3639.00000000000000000000	613.00000000000000000000	4.00000000000000000000	4.00000000000000000000	4.00000000000000000000	4.00000000000000000000	4.00000000000000000000	4.00000000000000000000	4.00000000000000000000	4.00000000000000000000	4.00000000000000000000	4.00000000000000000000	4.00000000000000000000	4.00000000000000000000	4.00000000000000000000	4.00000000000000000000	4.00000000000000000000	4.00000000000000000000
109.00000000000000000000	0.00000000000000000000	4324.10253906250000000000	4345.12792968750000000000	4201.53857421875000000000	4316.92285156250000000000	4349.74365234375000000000	4347.69238281250000000000	4352.82031250000000000000	4358.97412109375000000000	4371.79492187500000000000	4373.33300781250000000000	4346.15380859375000000000	4377.94873046875000000000	4341.53857421875000000000	4326.15380859375000000000	2999.00000000000000000000	10249.00000000000000000000	10227.00000000000000000000	0.00000000000000000000	0.00000000000000000000	0.00000000000000000000	3639.00000000000000000000	620.00000000000000000000	4.00000000000000000000	4.00000000000000000000	4.00000000000000000000	4.00000000000000000000	4.00000000000000000000	4.00000000000000000000	4.00000000000000000000	4.00000000000000000000	4.00000000000000000000	4.00000000000000000000	4.00000000000000000000	4.00000000000000000000	4.00000000000000000000	4.00000000000000000000	4.00000000000000000000	4.00000000000000000000
110.00000000000000000000	0.00000000000000000000	4333.84619140625000000000	4395.89746093750000000000	4186.66650390625000000000	4344.61523437500000000000	4386.66650390625000000000	4384.10253906250000000000	4371.79492187500000000000	4368.20507812500000000000	4377.94873046875000000000	4385.64111328125000000000	4371.28173828125000000000	4393.33300781250000000000	4381.53857421875000000000	4350.76904296875000000000	3573.00000000000000000000	10249.00000000000000000000	10227.00000000000000000000	0.00000000000000000000	0.00000000000000000000	0.00000000000000000000	3639.00000000000000000000	628.00000000000000000000	4.00000000000000000000	4.00000000000000000000	4.00000000000000000000	4.00000000000000000000	4.00000000000000000000	4.00000000000000000000	4.00000000000000000000	4.00000000000000000000	4.00000000000000000000	4.00000000000000000000	4.00000000000000000000	4.00000000000000000000	4.00000000000000000000	4.00000000000000000000	4.00000000000000000000	4.00000000000000000000
111.00000000000000000000	0.00000000000000000000	4315.89746093750000000000	4360.51269531250000000000	4186.66650390625000000000	4320.51269531250000000000	4350.76904296875000000000	4345.12792968750000000000	4335.38427734375000000000	4316.92285156250000000000	4323.07666015625000000000	4336.92285156250000000000	4323.58984375000000000000	4349.23046875000000000000	4350.76904296875000000000	4316.92285156250000000000	3105.00000000000000000000	10249.00000000000000000000	10230.00000000000000000000	0.00000000000000000000	0.00000000000000000000	0.00000000000000000000	3639.00000000000000000000	635.00000000000000000000	4.00000000000000000000	4.00000000000000000000	4.00000000000000000000	4.00000000000000000000	4.00000000000000000000	4.00000000000000000000	4.00000000000000000000	4.00000000000000000000	4.00000000000000000000	4.00000000000000000000	4.00000000000000000000	4.00000000000000000000	4.00000000000000000000	4.00000000000000000000	4.00000000000000000000	4.00000000000000000000
112.00000000000000000000	0.00000000000000000000	4311.28173828125000000000	4349.23046875000000000000	4180.51269531250000000000	4318.97412109375000000000	4353.84619140625000000000	4347.17919921875000000000	4339.48730468750000000000	4328.71777343750000000000	4329.23046875000000000000	4337.43603515625000000000	4329.74365234375000000000	4361.02539062500000000000	4359.48730468750000000000	4330.76904296875000000000	3392.00000000000000000000	10249.00000000000000000000	10230.00000000000000000000	0.00000000000000000000	0.00000000000000000000	0.00000000000000000000	3639.00000000000000000000	642.00000000000000000000	4.00000000000000000000	4.00000000000000000000	4.00000000000000000000	4.00000000000000000000	4.00000000000000000000	4.00000000000000000000	4.00000000000000000000	4.00000000000000000000	4.00000000000000000000	4.00000000000000000000	4.00000000000000000000	4.00000000000000000000	4.00000000000000000000	4.00000000000000000000	4.00000000000000000000	4.00000000000000000000
113.00000000000000000000	0.00000000000000000000	4316.41015625000000000000	4342.05126953125000000000	4177.43603515625000000000	4323.58984375000000000000	4346.15380859375000000000	4348.20507812500000000000	4340.51269531250000000000	4362.56396484375000000000	4358.46142578125000000000	4360.51269531250000000000	4356.92285156250000000000	4393.33300781250000000000	4375.89746093750000000000	4353.33300781250000000000	2999.00000000000000000000	10249.00000000000000000000	10230.00000000000000000000	0.00000000000000000000	0.00000000000000000000	0.00000000000000000000	3639.00000000000000000000	650.00000000000000000000	4.00000000000000000000	4.00000000000000000000	4.00000000000000000000	4.00000000000000000000	4.00000000000000000000	4.00000000000000000000	4.00000000000000000000	4.00000000000000000000	4.00000000000000000000	4.00000000000000000000	4.00000000000000000000	4.00000000000000000000	4.00000000000000000000	4.00000000000000000000	4.00000000000000000000	4.00000000000000000000
114.00000000000000000000	0.00000000000000000000	4298.97412109375000000000	4291.79492187500000000000	4190.25634765625000000000	4290.25634765625000000000	4292.30761718750000000000	4305.12792968750000000000	4309.23046875000000000000	4325.64111328125000000000	4322.05126953125000000000	4326.15380859375000000000	4314.87158203125000000000	4353.33300781250000000000	4329.23046875000000000000	4311.79492187500000000000	3573.00000000000000000000	10249.00000000000000000000	10230.00000000000000000000	0.00000000000000000000	0.00000000000000000000	0.00000000000000000000	3639.00000000000000000000	657.00000000000000000000	4.00000000000000000000	4.00000000000000000000	4.00000000000000000000	4.00000000000000000000	4.00000000000000000000	4.00000000000000000000	4.00000000000000000000	4.00000000000000000000	4.00000000000000000000	4.00000000000000000000	4.00000000000000000000	4.00000000000000000000	4.00000000000000000000	4.00000000000000000000	4.00000000000000000000	4.00000000000000000000
115.00000000000000000000	0.00000000000000000000	4301.02539062500000000000	4334.35888671875000000000	4181.53857421875000000000	4304.61523437500000000000	4343.58984375000000000000	4349.74365234375000000000	4349.74365234375000000000	4338.97412109375000000000	4344.61523437500000000000	4354.35888671875000000000	4326.66650390625000000000	4353.84619140625000000000	4345.64111328125000000000	4316.92285156250000000000	3105.00000000000000000000	10247.00000000000000000000	10229.00000000000000000000	0.00000000000000000000	0.00000000000000000000	0.00000000000000000000	3639.00000000000000000000	665.00000000000000000000	4.00000000000000000000	4.00000000000000000000	4.00000000000000000000	4.00000000000000000000	4.00000000000000000000	4.00000000000000000000	4.00000000000000000000	4.00000000000000000000	4.00000000000000000000	4.00000000000000000000	4.00000000000000000000	4.00000000000000000000	4.00000000000000000000	4.00000000000000000000	4.00000000000000000000	4.00000000000000000000
116.00000000000000000000	0.00000000000000000000	4304.10253906250000000000	4338.97412109375000000000	4193.84619140625000000000	4301.02539062500000000000	4345.64111328125000000000	4349.74365234375000000000	4349.23046875000000000000	4322.56396484375000000000	4331.28173828125000000000	4347.69238281250000000000	4303.58984375000000000000	4336.92285156250000000000	4320.00000000000000000000	4298.97412109375000000000	3392.00000000000000000000	10247.00000000000000000000	10229.00000000000000000000	0.00000000000000000000	0.00000000000000000000	0.00000000000000000000	3639.00000000000000000000	672.00000000000000000000	4.00000000000000000000	4.00000000000000000000	4.00000000000000000000	4.00000000000000000000	4.00000000000000000000	4.00000000000000000000	4.00000000000000000000	4.00000000000000000000	4.00000000000000000000	4.00000000000000000000	4.00000000000000000000	4.00000000000000000000	4.00000000000000000000	4.00000000000000000000	4.00000000000000000000	4.00000000000000000000
117.00000000000000000000	0.00000000000000000000	4312.30761718750000000000	4344.61523437500000000000	4188.71777343750000000000	4311.28173828125000000000	4338.46142578125000000000	4340.00000000000000000000	4336.92285156250000000000	4320.00000000000000000000	4324.10253906250000000000	4341.53857421875000000000	4311.28173828125000000000	4341.02539062500000000000	4333.33300781250000000000	4309.74365234375000000000	2999.00000000000000000000	10246.00000000000000000000	10229.00000000000000000000	0.00000000000000000000	0.00000000000000000000	0.00000000000000000000	3639.00000000000000000000	679.00000000000000000000	4.00000000000000000000	4.00000000000000000000	4.00000000000000000000	4.00000000000000000000	4.00000000000000000000	4.00000000000000000000	4.00000000000000000000	4.00000000000000000000	4.00000000000000000000	4.00000000000000000000	4.00000000000000000000	4.00000000000000000000	4.00000000000000000000	4.00000000000000000000	4.00000000000000000000	4.00000000000000000000
118.00000000000000000000	0.00000000000000000000	4313.84619140625000000000	4344.10253906250000000000	4171.28173828125000000000	4323.58984375000000000000	4332.30761718750000000000	4325.12792968750000000000	4315.38427734375000000000	4314.35888671875000000000	4316.92285156250000000000	4332.82031250000000000000	4332.82031250000000000000	4350.25634765625000000000	4361.02539062500000000000	4329.23046875000000000000	3573.00000000000000000000	10246.00000000000000000000	10229.00000000000000000000	0.00000000000000000000	0.00000000000000000000	0.00000000000000000000	3639.00000000000000000000	687.00000000000000000000	4.00000000000000000000	4.00000000000000000000	4.00000000000000000000	4.00000000000000000000	4.00000000000000000000	4.00000000000000000000	4.00000000000000000000	4.00000000000000000000	4.00000000000000000000	4.00000000000000000000	4.00000000000000000000	4.00000000000000000000	4.00000000000000000000	4.00000000000000000000	4.00000000000000000000	4.00000000000000000000
119.00000000000000000000	0.00000000000000000000	4296.92285156250000000000	4301.53857421875000000000	4184.61523437500000000000	4295.38427734375000000000	4290.76904296875000000000	4285.12792968750000000000	4283.58984375000000000000	4281.02539062500000000000	4278.97412109375000000000	4289.74365234375000000000	4304.10253906250000000000	4322.05126953125000000000	4317.94873046875000000000	4297.94873046875000000000	3105.00000000000000000000	10244.00000000000000000000	10227.00000000000000000000	0.00000000000000000000	0.00000000000000000000	0.00000000000000000000	3639.00000000000000000000	695.00000000000000000000	4.00000000000000000000	4.00000000000000000000	4.00000000000000000000	4.00000000000000000000	4.00000000000000000000	4.00000000000000000000	4.00000000000000000000	4.00000000000000000000	4.00000000000000000000	4.00000000000000000000	4.00000000000000000000	4.00000000000000000000	4.00000000000000000000	4.00000000000000000000	4.00000000000000000000	4.00000000000000000000
120.00000000000000000000	0.00000000000000000000	4300.51269531250000000000	4322.56396484375000000000	4178.97412109375000000000	4297.43603515625000000000	4311.28173828125000000000	4311.79492187500000000000	4311.79492187500000000000	4324.61523437500000000000	4324.10253906250000000000	4329.23046875000000000000	4331.79492187500000000000	4348.20507812500000000000	4331.28173828125000000000	4313.33300781250000000000	3392.00000000000000000000	10244.00000000000000000000	10227.00000000000000000000	0.00000000000000000000	0.00000000000000000000	0.00000000000000000000	3639.00000000000000000000	703.00000000000000000000	4.00000000000000000000	4.00000000000000000000	4.00000000000000000000	4.00000000000000000000	4.00000000000000000000	4.00000000000000000000	4.00000000000000000000	4.00000000000000000000	4.00000000000000000000	4.00000000000000000000	4.00000000000000000000	4.00000000000000000000	4.00000000000000000000	4.00000000000000000000	4.00000000000000000000	4.00000000000000000000
121.00000000000000000000	0.00000000000000000000	4293.33300781250000000000	4289.74365234375000000000	4187.17919921875000000000	4273.84619140625000000000	4276.41015625000000000000	4283.07666015625000000000	4292.30761718750000000000	4309.23046875000000000000	4312.30761718750000000000	4322.05126953125000000000	4305.12792968750000000000	4334.87158203125000000000	4298.97412109375000000000	4291.28173828125000000000	2999.00000000000000000000	10244.00000000000000000000	10227.00000000000000000000	0.00000000000000000000	0.00000000000000000000	0.00000000000000000000	3639.00000000000000000000	712.00000000000000000000	4.00000000000000000000	4.00000000000000000000	4.00000000000000000000	4.00000000000000000000	4.00000000000000000000	4.00000000000000000000	4.00000000000000000000	4.00000000000000000000	4.00000000000000000000	4.00000000000000000000	4.00000000000000000000	4.00000000000000000000	4.00000000000000000000	4.00000000000000000000	4.00000000000000000000	4.00000000000000000000
122.00000000000000000000	0.00000000000000000000	4285.64111328125000000000	4291.79492187500000000000	4189.23046875000000000000	4271.28173828125000000000	4281.02539062500000000000	4288.71777343750000000000	4297.43603515625000000000	4286.15380859375000000000	4292.30761718750000000000	4305.12792968750000000000	4293.33300781250000000000	4322.56396484375000000000	4288.71777343750000000000	4277.94873046875000000000	3573.00000000000000000000	10244.00000000000000000000	10227.00000000000000000000	0.00000000000000000000	0.00000000000000000000	0.00000000000000000000	3639.00000000000000000000	720.00000000000000000000	4.00000000000000000000	4.00000000000000000000	4.00000000000000000000	4.00000000000000000000	4.00000000000000000000	4.00000000000000000000	4.00000000000000000000	4.00000000000000000000	4.00000000000000000000	4.00000000000000000000	4.00000000000000000000	4.00000000000000000000	4.00000000000000000000	4.00000000000000000000	4.00000000000000000000	4.00000000000000000000
123.00000000000000000000	0.00000000000000000000	4286.15380859375000000000	4325.12792968750000000000	4175.38427734375000000000	4287.69238281250000000000	4315.89746093750000000000	4321.53857421875000000000	4315.38427734375000000000	4287.17919921875000000000	4297.94873046875000000000	4312.82031250000000000000	4298.97412109375000000000	4321.53857421875000000000	4308.71777343750000000000	4285.12792968750000000000	3105.00000000000000000000	10243.00000000000000000000	10228.00000000000000000000	0.00000000000000000000	0.00000000000000000000	0.00000000000000000000	3639.00000000000000000000	729.00000000000000000000	4.00000000000000000000	4.00000000000000000000	4.00000000000000000000	4.00000000000000000000	4.00000000000000000000	4.00000000000000000000	4.00000000000000000000	4.00000000000000000000	4.00000000000000000000	4.00000000000000000000	4.00000000000000000000	4.00000000000000000000	4.00000000000000000000	4.00000000000000000000	4.00000000000000000000	4.00000000000000000000
124.00000000000000000000	0.00000000000000000000	4272.30761718750000000000	4284.10253906250000000000	4184.10253906250000000000	4264.61523437500000000000	4275.38427734375000000000	4285.12792968750000000000	4283.07666015625000000000	4251.28173828125000000000	4253.84619140625000000000	4275.89746093750000000000	4258.46142578125000000000	4285.12792968750000000000	4273.84619140625000000000	4255.38427734375000000000	3392.00000000000000000000	10243.00000000000000000000	10228.00000000000000000000	0.00000000000000000000	0.00000000000000000000	0.00000000000000000000	3639.00000000000000000000	737.00000000000000000000	4.00000000000000000000	4.00000000000000000000	4.00000000000000000000	4.00000000000000000000	4.00000000000000000000	4.00000000000000000000	4.00000000000000000000	4.00000000000000000000	4.00000000000000000000	4.00000000000000000000	4.00000000000000000000	4.00000000000000000000	4.00000000000000000000	4.00000000000000000000	4.00000000000000000000	4.00000000000000000000
125.00000000000000000000	0.00000000000000000000	4283.58984375000000000000	4302.05126953125000000000	4177.43603515625000000000	4286.66650390625000000000	4300.51269531250000000000	4307.69238281250000000000	4305.64111328125000000000	4297.94873046875000000000	4292.82031250000000000000	4310.25634765625000000000	4317.43603515625000000000	4327.17919921875000000000	4322.05126953125000000000	4294.87158203125000000000	2999.00000000000000000000	10244.00000000000000000000	10227.00000000000000000000	0.00000000000000000000	0.00000000000000000000	0.00000000000000000000	3639.00000000000000000000	745.00000000000000000000	4.00000000000000000000	4.00000000000000000000	4.00000000000000000000	4.00000000000000000000	4.00000000000000000000	4.00000000000000000000	4.00000000000000000000	4.00000000000000000000	4.00000000000000000000	4.00000000000000000000	4.00000000000000000000	4.00000000000000000000	4.00000000000000000000	4.00000000000000000000	4.00000000000000000000	4.00000000000000000000
126.00000000000000000000	0.00000000000000000000	4286.66650390625000000000	4281.53857421875000000000	4184.10253906250000000000	4281.02539062500000000000	4282.05126953125000000000	4286.15380859375000000000	4287.69238281250000000000	4300.51269531250000000000	4292.82031250000000000000	4305.12792968750000000000	4323.58984375000000000000	4332.30761718750000000000	4321.53857421875000000000	4297.43603515625000000000	3573.00000000000000000000	10244.00000000000000000000	10227.00000000000000000000	0.00000000000000000000	0.00000000000000000000	0.00000000000000000000	3639.00000000000000000000	754.00000000000000000000	4.00000000000000000000	4.00000000000000000000	4.00000000000000000000	4.00000000000000000000	4.00000000000000000000	4.00000000000000000000	4.00000000000000000000	4.00000000000000000000	4.00000000000000000000	4.00000000000000000000	4.00000000000000000000	4.00000000000000000000	4.00000000000000000000	4.00000000000000000000	4.00000000000000000000	4.00000000000000000000
127.00000000000000000000	0.00000000000000000000	4275.38427734375000000000	4266.66650390625000000000	4186.15380859375000000000	4266.15380859375000000000	4263.58984375000000000000	4272.82031250000000000000	4280.00000000000000000000	4276.92285156250000000000	4268.20507812500000000000	4283.07666015625000000000	4287.69238281250000000000	4304.61523437500000000000	4289.23046875000000000000	4273.33300781250000000000	50.00000000000000000000	10245.00000000000000000000	10228.00000000000000000000	0.00000000000000000000	0.00000000000000000000	0.00000000000000000000	3639.00000000000000000000	762.00000000000000000000	4.00000000000000000000	4.00000000000000000000	4.00000000000000000000	4.00000000000000000000	4.00000000000000000000	4.00000000000000000000	4.00000000000000000000	4.00000000000000000000	4.00000000000000000000	4.00000000000000000000	4.00000000000000000000	4.00000000000000000000	4.00000000000000000000	4.00000000000000000000	4.00000000000000000000	4.00000000000000000000
0.00000000000000000000	0.00000000000000000000	4269.74365234375000000000	4288.71777343750000000000	4175.89746093750000000000	4271.28173828125000000000	4291.79492187500000000000	4306.66650390625000000000	4309.23046875000000000000	4291.79492187500000000000	4289.23046875000000000000	4309.23046875000000000000	4287.17919921875000000000	4306.15380859375000000000	4286.66650390625000000000	4267.69238281250000000000	788.00000000000000000000	10245.00000000000000000000	10228.00000000000000000000	0.00000000000000000000	0.00000000000000000000	0.00000000000000000000	3639.00000000000000000000	770.00000000000000000000	4.00000000000000000000	4.00000000000000000000	4.00000000000000000000	4.00000000000000000000	4.00000000000000000000	4.00000000000000000000	4.00000000000000000000	4.00000000000000000000	4.00000000000000000000	4.00000000000000000000	4.00000000000000000000	4.00000000000000000000	4.00000000000000000000	4.00000000000000000000	4.00000000000000000000	4.00000000000000000000
1.00000000000000000000	0.00000000000000000000	4256.41015625000000000000	4250.76904296875000000000	4191.79492187500000000000	4243.07666015625000000000	4258.46142578125000000000	4276.41015625000000000000	4285.12792968750000000000	4265.64111328125000000000	4263.58984375000000000000	4287.69238281250000000000	4250.76904296875000000000	4278.46142578125000000000	4244.61523437500000000000	4233.33300781250000000000	2516.00000000000000000000	10246.00000000000000000000	10229.00000000000000000000	0.00000000000000000000	0.00000000000000000000	0.00000000000000000000	3639.00000000000000000000	779.00000000000000000000	4.00000000000000000000	4.00000000000000000000	4.00000000000000000000	4.00000000000000000000	4.00000000000000000000	4.00000000000000000000	4.00000000000000000000	4.00000000000000000000	4.00000000000000000000	4.00000000000000000000	4.00000000000000000000	4.00000000000000000000	4.00000000000000000000	4.00000000000000000000	4.00000000000000000000	4.00000000000000000000
2.00000000000000000000	0.00000000000000000000	4270.25634765625000000000	4282.05126953125000000000	4177.94873046875000000000	4269.74365234375000000000	4284.61523437500000000000	4291.28173828125000000000	4293.33300781250000000000	4281.53857421875000000000	4279.48730468750000000000	4300.51269531250000000000	4290.76904296875000000000	4301.53857421875000000000	4290.76904296875000000000	4271.28173828125000000000	2111.00000000000000000000	10246.00000000000000000000	10229.00000000000000000000	0.00000000000000000000	0.00000000000000000000	0.00000000000000000000	3639.00000000000000000000	787.00000000000000000000	4.00000000000000000000	4.00000000000000000000	4.00000000000000000000	4.00000000000000000000	4.00000000000000000000	4.00000000000000000000	4.00000000000000000000	4.00000000000000000000	4.00000000000000000000	4.00000000000000000000	4.00000000000000000000	4.00000000000000000000	4.00000000000000000000	4.00000000000000000000	4.00000000000000000000	4.00000000000000000000
3.00000000000000000000	0.00000000000000000000	4275.38427734375000000000	4289.23046875000000000000	4172.82031250000000000000	4280.00000000000000000000	4278.97412109375000000000	4280.00000000000000000000	4275.89746093750000000000	4260.51269531250000000000	4260.51269531250000000000	4279.48730468750000000000	4298.97412109375000000000	4297.94873046875000000000	4303.07666015625000000000	4279.48730468750000000000	3475.00000000000000000000	10248.00000000000000000000	10227.00000000000000000000	0.00000000000000000000	0.00000000000000000000	0.00000000000000000000	3639.00000000000000000000	796.00000000000000000000	4.00000000000000000000	4.00000000000000000000	4.00000000000000000000	4.00000000000000000000	4.00000000000000000000	4.00000000000000000000	4.00000000000000000000	4.00000000000000000000	4.00000000000000000000	4.00000000000000000000	4.00000000000000000000	4.00000000000000000000	4.00000000000000000000	4.00000000000000000000	4.00000000000000000000	4.00000000000000000000
4.00000000000000000000	0.00000000000000000000	4271.28173828125000000000	4282.56396484375000000000	4187.17919921875000000000	4267.17919921875000000000	4266.15380859375000000000	4271.79492187500000000000	4274.35888671875000000000	4257.94873046875000000000	4256.41015625000000000000	4274.35888671875000000000	4288.71777343750000000000	4297.43603515625000000000	4287.69238281250000000000	4270.25634765625000000000	3485.00000000000000000000	10248.00000000000000000000	10227.00000000000000000000	0.00000000000000000000	0.00000000000000000000	0.00000000000000000000	3639.00000000000000000000	804.00000000000000000000	4.00000000000000000000	4.00000000000000000000	4.00000000000000000000	4.00000000000000000000	4.00000000000000000000	4.00000000000000000000	4.00000000000000000000	4.00000000000000000000	4.00000000000000000000	4.00000000000000000000	4.00000000000000000000	4.00000000000000000000	4.00000000000000000000	4.00000000000000000000	4.00000000000000000000	4.00000000000000000000
5.00000000000000000000	0.00000000000000000000	4283.58984375000000000000	4301.02539062500000000000	4184.61523437500000000000	4278.46142578125000000000	4296.41015625000000000000	4302.05126953125000000000	4308.20507812500000000000	4318.46142578125000000000	4318.46142578125000000000	4333.33300781250000000000	4331.79492187500000000000	4347.69238281250000000000	4320.00000000000000000000	4306.15380859375000000000	3238.00000000000000000000	10248.00000000000000000000	10227.00000000000000000000	0.00000000000000000000	0.00000000000000000000	0.00000000000000000000	3639.00000000000000000000	812.00000000000000000000	4.00000000000000000000	4.00000000000000000000	4.00000000000000000000	4.00000000000000000000	4.00000000000000000000	4.00000000000000000000	4.00000000000000000000	4.00000000000000000000	4.00000000000000000000	4.00000000000000000000	4.00000000000000000000	4.00000000000000000000	4.00000000000000000000	4.00000000000000000000	4.00000000000000000000	4.00000000000000000000
6.00000000000000000000	0.00000000000000000000	4276.41015625000000000000	4255.38427734375000000000	4194.87158203125000000000	4253.33300781250000000000	4257.43603515625000000000	4270.76904296875000000000	4283.07666015625000000000	4294.35888671875000000000	4294.35888671875000000000	4307.17919921875000000000	4308.20507812500000000000	4329.23046875000000000000	4286.15380859375000000000	4285.12792968750000000000	2849.00000000000000000000	10248.00000000000000000000	10227.00000000000000000000	0.00000000000000000000	0.00000000000000000000	0.00000000000000000000	3639.00000000000000000000	821.00000000000000000000	4.00000000000000000000	4.00000000000000000000	4.00000000000000000000	4.00000000000000000000	4.00000000000000000000	4.00000000000000000000	4.00000000000000000000	4.00000000000000000000	4.00000000000000000000	4.00000000000000000000	4.00000000000000000000	4.00000000000000000000	4.00000000000000000000	4.00000000000000000000	4.00000000000000000000	4.00000000000000000000
7.00000000000000000000	0.00000000000000000000	4277.94873046875000000000	4292.82031250000000000000	4184.61523437500000000000	4266.66650390625000000000	4287.69238281250000000000	4300.00000000000000000000	4303.58984375000000000000	4291.28173828125000000000	4293.84619140625000000000	4307.69238281250000000000	4309.74365234375000000000	4322.05126953125000000000	4297.43603515625000000000	4288.71777343750000000000	3148.00000000000000000000	10249.00000000000000000000	10227.00000000000000000000	0.00000000000000000000	0.00000000000000000000	0.00000000000000000000	3639.00000000000000000000	829.00000000000000000000	4.00000000000000000000	4.00000000000000000000	4.00000000000000000000	4.00000000000000000000	4.00000000000000000000	4.00000000000000000000	4.00000000000000000000	4.00000000000000000000	4.00000000000000000000	4.00000000000000000000	4.00000000000000000000	4.00000000000000000000	4.00000000000000000000	4.00000000000000000000	4.00000000000000000000	4.00000000000000000000
8.00000000000000000000	0.00000000000000000000	4270.25634765625000000000	4302.56396484375000000000	4183.58984375000000000000	4264.10253906250000000000	4296.92285156250000000000	4304.10253906250000000000	4303.58984375000000000000	4270.76904296875000000000	4275.89746093750000000000	4297.94873046875000000000	4276.92285156250000000000	4296.41015625000000000000	4280.51269531250000000000	4263.07666015625000000000	3242.00000000000000000000	10249.00000000000000000000	10227.00000000000000000000	0.00000000000000000000	0.00000000000000000000	0.00000000000000000000	3639.00000000000000000000	836.00000000000000000000	4.00000000000000000000	4.00000000000000000000	4.00000000000000000000	4.00000000000000000000	4.00000000000000000000	4.00000000000000000000	4.00000000000000000000	4.00000000000000000000	4.00000000000000000000	4.00000000000000000000	4.00000000000000000000	4.00000000000000000000	4.00000000000000000000	4.00000000000000000000	4.00000000000000000000	4.00000000000000000000
9.00000000000000000000	0.00000000000000000000	4251.28173828125000000000	4247.17919921875000000000	4188.20507812500000000000	4241.02539062500000000000	4258.46142578125000000000	4271.28173828125000000000	4278.46142578125000000000	4241.53857421875000000000	4243.07666015625000000000	4264.61523437500000000000	4246.66650390625000000000	4270.76904296875000000000	4249.74365234375000000000	4236.41015625000000000000	2982.00000000000000000000	10249.00000000000000000000	10225.00000000000000000000	0.00000000000000000000	0.00000000000000000000	0.00000000000000000000	3639.00000000000000000000	844.00000000000000000000	4.00000000000000000000	4.00000000000000000000	4.00000000000000000000	4.00000000000000000000	4.00000000000000000000	4.00000000000000000000	4.00000000000000000000	4.00000000000000000000	4.00000000000000000000	4.00000000000000000000	4.00000000000000000000	4.00000000000000000000	4.00000000000000000000	4.00000000000000000000	4.00000000000000000000	4.00000000000000000000
10.00000000000000000000	0.00000000000000000000	4254.35888671875000000000	4247.69238281250000000000	4168.20507812500000000000	4254.35888671875000000000	4261.53857421875000000000	4271.79492187500000000000	4275.89746093750000000000	4271.28173828125000000000	4267.69238281250000000000	4280.00000000000000000000	4293.33300781250000000000	4302.05126953125000000000	4291.79492187500000000000	4274.87158203125000000000	3615.00000000000000000000	10249.00000000000000000000	10225.00000000000000000000	0.00000000000000000000	0.00000000000000000000	0.00000000000000000000	3639.00000000000000000000	851.00000000000000000000	4.00000000000000000000	4.00000000000000000000	4.00000000000000000000	4.00000000000000000000	4.00000000000000000000	4.00000000000000000000	4.00000000000000000000	4.00000000000000000000	4.00000000000000000000	4.00000000000000000000	4.00000000000000000000	4.00000000000000000000	4.00000000000000000000	4.00000000000000000000	4.00000000000000000000	4.00000000000000000000
11.00000000000000000000	0.00000000000000000000	4248.71777343750000000000	4221.53857421875000000000	4178.46142578125000000000	4232.82031250000000000000	4216.92285156250000000000	4223.07666015625000000000	4233.84619140625000000000	4242.05126953125000000000	4232.30761718750000000000	4242.05126953125000000000	4259.48730468750000000000	4273.33300781250000000000	4259.48730468750000000000	4250.76904296875000000000	3156.00000000000000000000	10248.00000000000000000000	10224.00000000000000000000	0.00000000000000000000	0.00000000000000000000	0.00000000000000000000	3639.00000000000000000000	859.00000000000000000000	4.00000000000000000000	4.00000000000000000000	4.00000000000000000000	4.00000000000000000000	4.00000000000000000000	4.00000000000000000000	4.00000000000000000000	4.00000000000000000000	4.00000000000000000000	4.00000000000000000000	4.00000000000000000000	4.00000000000000000000	4.00000000000000000000	4.00000000000000000000	4.00000000000000000000	4.00000000000000000000
12.00000000000000000000	0.00000000000000000000	4248.71777343750000000000	4241.53857421875000000000	4180.00000000000000000000	4235.89746093750000000000	4237.94873046875000000000	4249.23046875000000000000	4260.51269531250000000000	4252.82031250000000000000	4248.71777343750000000000	4256.92285156250000000000	4256.41015625000000000000	4272.30761718750000000000	4254.87158203125000000000	4247.17919921875000000000	3477.00000000000000000000	10248.00000000000000000000	10224.00000000000000000000	0.00000000000000000000	0.00000000000000000000	0.00000000000000000000	3639.00000000000000000000	866.00000000000000000000	4.00000000000000000000	4.00000000000000000000	4.00000000000000000000	4.00000000000000000000	4.00000000000000000000	4.00000000000000000000	4.00000000000000000000	4.00000000000000000000	4.00000000000000000000	4.00000000000000000000	4.00000000000000000000	4.00000000000000000000	4.00000000000000000000	4.00000000000000000000	4.00000000000000000000	4.00000000000000000000
13.00000000000000000000	0.00000000000000000000	4246.15380859375000000000	4237.43603515625000000000	4180.00000000000000000000	4229.23046875000000000000	4246.66650390625000000000	4265.64111328125000000000	4276.92285156250000000000	4261.02539062500000000000	4264.61523437500000000000	4277.94873046875000000000	4253.33300781250000000000	4273.84619140625000000000	4243.58984375000000000000	4239.48730468750000000000	3088.00000000000000000000	10248.00000000000000000000	10224.00000000000000000000	0.00000000000000000000	0.00000000000000000000	0.00000000000000000000	3639.00000000000000000000	873.00000000000000000000	4.00000000000000000000	4.00000000000000000000	4.00000000000000000000	4.00000000000000000000	4.00000000000000000000	4.00000000000000000000	4.00000000000000000000	4.00000000000000000000	4.00000000000000000000	4.00000000000000000000	4.00000000000000000000	4.00000000000000000000	4.00000000000000000000	4.00000000000000000000	4.00000000000000000000	4.00000000000000000000
14.00000000000000000000	0.00000000000000000000	4243.07666015625000000000	4221.02539062500000000000	4189.23046875000000000000	4212.82031250000000000000	4220.00000000000000000000	4237.94873046875000000000	4254.87158203125000000000	4232.30761718750000000000	4234.87158203125000000000	4251.79492187500000000000	4227.17919921875000000000	4249.23046875000000000000	4217.43603515625000000000	4212.82031250000000000000	3615.00000000000000000000	10248.00000000000000000000	10224.00000000000000000000	0.00000000000000000000	0.00000000000000000000	0.00000000000000000000	3639.00000000000000000000	881.00000000000000000000	4.00000000000000000000	4.00000000000000000000	4.00000000000000000000	4.00000000000000000000	4.00000000000000000000	4.00000000000000000000	4.00000000000000000000	4.00000000000000000000	4.00000000000000000000	4.00000000000000000000	4.00000000000000000000	4.00000000000000000000	4.00000000000000000000	4.00000000000000000000	4.00000000000000000000	4.00000000000000000000
15.00000000000000000000	0.00000000000000000000	4254.87158203125000000000	4266.66650390625000000000	4169.74365234375000000000	4246.15380859375000000000	4249.23046875000000000000	4256.41015625000000000000	4263.58984375000000000000	4246.66650390625000000000	4247.69238281250000000000	4262.56396484375000000000	4261.53857421875000000000	4266.66650390625000000000	4263.07666015625000000000	4240.51269531250000000000	3156.00000000000000000000	10247.00000000000000000000	10225.00000000000000000000	0.00000000000000000000	0.00000000000000000000	0.00000000000000000000	3639.00000000000000000000	888.00000000000000000000	4.00000000000000000000	4.00000000000000000000	4.00000000000000000000	4.00000000000000000000	4.00000000000000000000	4.00000000000000000000	4.00000000000000000000	4.00000000000000000000	4.00000000000000000000	4.00000000000000000000	4.00000000000000000000	4.00000000000000000000	4.00000000000000000000	4.00000000000000000000	4.00000000000000000000	4.00000000000000000000
16.00000000000000000000	0.00000000000000000000	4245.12792968750000000000	4228.71777343750000000000	4174.87158203125000000000	4228.20507812500000000000	4215.38427734375000000000	4222.56396484375000000000	4228.71777343750000000000	4210.25634765625000000000	4205.12792968750000000000	4225.12792968750000000000	4238.97412109375000000000	4245.12792968750000000000	4245.12792968750000000000	4230.76904296875000000000	0.00000000000000000000	10247.00000000000000000000	10225.00000000000000000000	0.00000000000000000000	0.00000000000000000000	0.00000000000000000000	3639.00000000000000000000	896.00000000000000000000	4.00000000000000000000	4.00000000000000000000	4.00000000000000000000	4.00000000000000000000	4.00000000000000000000	4.00000000000000000000	4.00000000000000000000	4.00000000000000000000	4.00000000000000000000	4.00000000000000000000	4.00000000000000000000	4.00000000000000000000	4.00000000000000000000	4.00000000000000000000	4.00000000000000000000	4.00000000000000000000
17.00000000000000000000	0.00000000000000000000	4252.82031250000000000000	4238.97412109375000000000	4181.02539062500000000000	4227.69238281250000000000	4234.35888671875000000000	4244.10253906250000000000	4248.71777343750000000000	4238.46142578125000000000	4232.82031250000000000000	4248.20507812500000000000	4269.23046875000000000000	4272.30761718750000000000	4265.12792968750000000000	4257.43603515625000000000	0.00000000000000000000	10244.00000000000000000000	10224.00000000000000000000	0.00000000000000000000	0.00000000000000000000	0.00000000000000000000	3639.00000000000000000000	903.00000000000000000000	4.00000000000000000000	4.00000000000000000000	4.00000000000000000000	4.00000000000000000000	4.00000000000000000000	4.00000000000000000000	4.00000000000000000000	4.00000000000000000000	4.00000000000000000000	4.00000000000000000000	4.00000000000000000000	4.00000000000000000000	4.00000000000000000000	4.00000000000000000000	4.00000000000000000000	4.00000000000000000000
18.00000000000000000000	0.00000000000000000000	4258.46142578125000000000	4244.10253906250000000000	4179.48730468750000000000	4229.23046875000000000000	4237.43603515625000000000	4252.82031250000000000000	4258.97412109375000000000	4273.84619140625000000000	4268.71777343750000000000	4276.41015625000000000000	4293.33300781250000000000	4296.92285156250000000000	4269.23046875000000000000	4265.12792968750000000000	0.00000000000000000000	10244.00000000000000000000	10224.00000000000000000000	0.00000000000000000000	0.00000000000000000000	0.00000000000000000000	3639.00000000000000000000	910.00000000000000000000	4.00000000000000000000	4.00000000000000000000	4.00000000000000000000	4.00000000000000000000	4.00000000000000000000	4.00000000000000000000	4.00000000000000000000	4.00000000000000000000	4.00000000000000000000	4.00000000000000000000	4.00000000000000000000	4.00000000000000000000	4.00000000000000000000	4.00000000000000000000	4.00000000000000000000	4.00000000000000000000
19.00000000000000000000	0.00000000000000000000	4238.46142578125000000000	4197.94873046875000000000	4186.15380859375000000000	4202.05126953125000000000	4190.25634765625000000000	4217.94873046875000000000	4232.30761718750000000000	4234.35888671875000000000	4228.71777343750000000000	4239.48730468750000000000	4249.23046875000000000000	4262.56396484375000000000	4217.43603515625000000000	4223.07666015625000000000	0.00000000000000000000	10241.00000000000000000000	10223.00000000000000000000	0.00000000000000000000	0.00000000000000000000	0.00000000000000000000	3639.00000000000000000000	919.00000000000000000000	4.00000000000000000000	4.00000000000000000000	4.00000000000000000000	4.00000000000000000000	4.00000000000000000000	4.00000000000000000000	4.00000000000000000000	4.00000000000000000000	4.00000000000000000000	4.00000000000000000000	4.00000000000000000000	4.00000000000000000000	4.00000000000000000000	4.00000000000000000000	4.00000000000000000000	4.00000000000000000000
20.00000000000000000000	0.00000000000000000000	4245.12792968750000000000	4248.71777343750000000000	4175.38427734375000000000	4227.69238281250000000000	4247.17919921875000000000	4269.23046875000000000000	4273.84619140625000000000	4248.71777343750000000000	4250.25634765625000000000	4269.74365234375000000000	4267.69238281250000000000	4275.38427734375000000000	4250.25634765625000000000	4243.58984375000000000000	0.00000000000000000000	10241.00000000000000000000	10223.00000000000000000000	0.00000000000000000000	0.00000000000000000000	0.00000000000000000000	3639.00000000000000000000	927.00000000000000000000	4.00000000000000000000	4.00000000000000000000	4.00000000000000000000	4.00000000000000000000	4.00000000000000000000	4.00000000000000000000	4.00000000000000000000	4.00000000000000000000	4.00000000000000000000	4.00000000000000000000	4.00000000000000000000	4.00000000000000000000	4.00000000000000000000	4.00000000000000000000	4.00000000000000000000	4.00000000000000000000
21.00000000000000000000	0.00000000000000000000	4238.97412109375000000000	4237.43603515625000000000	4179.48730468750000000000	4212.30761718750000000000	4241.02539062500000000000	4256.41015625000000000000	4264.10253906250000000000	4225.12792968750000000000	4228.71777343750000000000	4249.23046875000000000000	4225.64111328125000000000	4242.05126953125000000000	4223.07666015625000000000	4214.35888671875000000000	0.00000000000000000000	10246.00000000000000000000	10225.00000000000000000000	0.00000000000000000000	0.00000000000000000000	0.00000000000000000000	3639.00000000000000000000	935.00000000000000000000	4.00000000000000000000	4.00000000000000000000	4.00000000000000000000	4.00000000000000000000	4.00000000000000000000	4.00000000000000000000	4.00000000000000000000	4.00000000000000000000	4.00000000000000000000	4.00000000000000000000	4.00000000000000000000	4.00000000000000000000	4.00000000000000000000	4.00000000000000000000	4.00000000000000000000	4.00000000000000000000
22.00000000000000000000	0.00000000000000000000	4229.74365234375000000000	4221.02539062500000000000	4170.25634765625000000000	4205.12792968750000000000	4224.61523437500000000000	4241.02539062500000000000	4253.84619140625000000000	4224.61523437500000000000	4226.15380859375000000000	4238.97412109375000000000	4226.15380859375000000000	4238.46142578125000000000	4223.58984375000000000000	4211.79492187500000000000	0.00000000000000000000	10246.00000000000000000000	10225.00000000000000000000	0.00000000000000000000	0.00000000000000000000	0.00000000000000000000	3639.00000000000000000000	944.00000000000000000000	4.00000000000000000000	4.00000000000000000000	4.00000000000000000000	4.00000000000000000000	4.00000000000000000000	4.00000000000000000000	4.00000000000000000000	4.00000000000000000000	4.00000000000000000000	4.00000000000000000000	4.00000000000000000000	4.00000000000000000000	4.00000000000000000000	4.00000000000000000000	4.00000000000000000000	4.00000000000000000000
23.00000000000000000000	0.00000000000000000000	4238.97412109375000000000	4231.79492187500000000000	4157.94873046875000000000	4226.66650390625000000000	4225.64111328125000000000	4237.43603515625000000000	4243.58984375000000000000	4241.02539062500000000000	4239.48730468750000000000	4249.23046875000000000000	4271.79492187500000000000	4272.82031250000000000000	4260.00000000000000000000	4249.23046875000000000000	0.00000000000000000000	10247.00000000000000000000	10228.00000000000000000000	0.00000000000000000000	0.00000000000000000000	0.00000000000000000000	3639.00000000000000000000	952.00000000000000000000	4.00000000000000000000	4.00000000000000000000	4.00000000000000000000	4.00000000000000000000	4.00000000000000000000	4.00000000000000000000	4.00000000000000000000	4.00000000000000000000	4.00000000000000000000	4.00000000000000000000	4.00000000000000000000	4.00000000000000000000	4.00000000000000000000	4.00000000000000000000	4.00000000000000000000	4.00000000000000000000
24.00000000000000000000	0.00000000000000000000	4232.30761718750000000000	4200.51269531250000000000	4170.25634765625000000000	4210.25634765625000000000	4187.69238281250000000000	4199.48730468750000000000	4213.84619140625000000000	4216.92285156250000000000	4207.69238281250000000000	4210.76904296875000000000	4236.92285156250000000000	4251.28173828125000000000	4222.56396484375000000000	4224.61523437500000000000	0.00000000000000000000	10247.00000000000000000000	10228.00000000000000000000	0.00000000000000000000	0.00000000000000000000	0.00000000000000000000	3639.00000000000000000000	959.00000000000000000000	4.00000000000000000000	4.00000000000000000000	4.00000000000000000000	4.00000000000000000000	4.00000000000000000000	4.00000000000000000000	4.00000000000000000000	4.00000000000000000000	4.00000000000000000000	4.00000000000000000000	4.00000000000000000000	4.00000000000000000000	4.00000000000000000000	4.00000000000000000000	4.00000000000000000000	4.00000000000000000000
25.00000000000000000000	0.00000000000000000000	4224.10253906250000000000	4206.66650390625000000000	4162.56396484375000000000	4206.66650390625000000000	4208.71777343750000000000	4226.15380859375000000000	4247.17919921875000000000	4246.15380859375000000000	4243.07666015625000000000	4242.56396484375000000000	4234.87158203125000000000	4255.38427734375000000000	4219.48730468750000000000	4217.94873046875000000000	0.00000000000000000000	10247.00000000000000000000	10228.00000000000000000000	0.00000000000000000000	0.00000000000000000000	0.00000000000000000000	3639.00000000000000000000	967.00000000000000000000	4.00000000000000000000	4.00000000000000000000	4.00000000000000000000	4.00000000000000000000	4.00000000000000000000	4.00000000000000000000	4.00000000000000000000	4.00000000000000000000	4.00000000000000000000	4.00000000000000000000	4.00000000000000000000	4.00000000000000000000	4.00000000000000000000	4.00000000000000000000	4.00000000000000000000	4.00000000000000000000
26.00000000000000000000	0.00000000000000000000	4210.76904296875000000000	4172.82031250000000000000	4173.33300781250000000000	4181.53857421875000000000	4185.12792968750000000000	4208.20507812500000000000	4234.35888671875000000000	4224.61523437500000000000	4224.61523437500000000000	4235.38427734375000000000	4200.00000000000000000000	4230.76904296875000000000	4180.00000000000000000000	4185.64111328125000000000	0.00000000000000000000	10247.00000000000000000000	10228.00000000000000000000	0.00000000000000000000	0.00000000000000000000	0.00000000000000000000	3639.00000000000000000000	975.00000000000000000000	4.00000000000000000000	4.00000000000000000000	4.00000000000000000000	4.00000000000000000000	4.00000000000000000000	4.00000000000000000000	4.00000000000000000000	4.00000000000000000000	4.00000000000000000000	4.00000000000000000000	4.00000000000000000000	4.00000000000000000000	4.00000000000000000000	4.00000000000000000000	4.00000000000000000000	4.00000000000000000000
27.00000000000000000000	0.00000000000000000000	4217.43603515625000000000	4196.41015625000000000000	4178.46142578125000000000	4196.41015625000000000000	4203.07666015625000000000	4215.38427734375000000000	4232.30761718750000000000	4216.41015625000000000000	4208.71777343750000000000	4218.97412109375000000000	4192.30761718750000000000	4229.23046875000000000000	4186.66650390625000000000	4190.25634765625000000000	0.00000000000000000000	10248.00000000000000000000	10229.00000000000000000000	0.00000000000000000000	0.00000000000000000000	0.00000000000000000000	3639.00000000000000000000	982.00000000000000000000	4.00000000000000000000	4.00000000000000000000	4.00000000000000000000	4.00000000000000000000	4.00000000000000000000	4.00000000000000000000	4.00000000000000000000	4.00000000000000000000	4.00000000000000000000	4.00000000000000000000	4.00000000000000000000	4.00000000000000000000	4.00000000000000000000	4.00000000000000000000	4.00000000000000000000	4.00000000000000000000
28.00000000000000000000	0.00000000000000000000	4233.33300781250000000000	4242.56396484375000000000	4167.17919921875000000000	4229.23046875000000000000	4243.07666015625000000000	4243.07666015625000000000	4245.64111328125000000000	4227.17919921875000000000	4219.48730468750000000000	4225.64111328125000000000	4214.35888671875000000000	4249.74365234375000000000	4230.25634765625000000000	4222.05126953125000000000	0.00000000000000000000	10248.00000000000000000000	10229.00000000000000000000	0.00000000000000000000	0.00000000000000000000	0.00000000000000000000	3639.00000000000000000000	989.00000000000000000000	4.00000000000000000000	4.00000000000000000000	4.00000000000000000000	4.00000000000000000000	4.00000000000000000000	4.00000000000000000000	4.00000000000000000000	4.00000000000000000000	4.00000000000000000000	4.00000000000000000000	4.00000000000000000000	4.00000000000000000000	4.00000000000000000000	4.00000000000000000000	4.00000000000000000000	4.00000000000000000000
29.00000000000000000000	0.00000000000000000000	4228.71777343750000000000	4209.74365234375000000000	4177.94873046875000000000	4212.82031250000000000000	4211.79492187500000000000	4214.87158203125000000000	4220.51269531250000000000	4192.30761718750000000000	4183.58984375000000000000	4196.92285156250000000000	4187.17919921875000000000	4230.25634765625000000000	4209.23046875000000000000	4208.71777343750000000000	0.00000000000000000000	10249.00000000000000000000	10231.00000000000000000000	0.00000000000000000000	0.00000000000000000000	0.00000000000000000000	3639.00000000000000000000	998.00000000000000000000	4.00000000000000000000	4.00000000000000000000	4.00000000000000000000	4.00000000000000000000	4.00000000000000000000	4.00000000000000000000	4.00000000000000000000	4.00000000000000000000	4.00000000000000000000	4.00000000000000000000	4.00000000000000000000	4.00000000000000000000	4.00000000000000000000	4.00000000000000000000	4.00000000000000000000	4.00000000000000000000
30.00000000000000000000	0.00000000000000000000	4243.07666015625000000000	4232.30761718750000000000	4170.25634765625000000000	4231.28173828125000000000	4240.00000000000000000000	4239.48730468750000000000	4243.07666015625000000000	4242.05126953125000000000	4232.30761718750000000000	4238.97412109375000000000	4226.66650390625000000000	4275.38427734375000000000	4249.74365234375000000000	4245.12792968750000000000	0.00000000000000000000	10249.00000000000000000000	10231.00000000000000000000	0.00000000000000000000	0.00000000000000000000	0.00000000000000000000	3640.00000000000000000000	5.00000000000000000000	4.00000000000000000000	4.00000000000000000000	4.00000000000000000000	4.00000000000000000000	4.00000000000000000000	4.00000000000000000000	4.00000000000000000000	4.00000000000000000000	4.00000000000000000000	4.00000000000000000000	4.00000000000000000000	4.00000000000000000000	4.00000000000000000000	4.00000000000000000000	4.00000000000000000000	4.00000000000000000000
31.00000000000000000000	0.00000000000000000000	4241.53857421875000000000	4205.12792968750000000000	4174.87158203125000000000	4220.00000000000000000000	4215.38427734375000000000	4217.43603515625000000000	4229.23046875000000000000	4254.87158203125000000000	4242.56396484375000000000	4237.94873046875000000000	4220.51269531250000000000	4284.61523437500000000000	4241.53857421875000000000	4242.56396484375000000000	0.00000000000000000000	10250.00000000000000000000	10231.00000000000000000000	0.00000000000000000000	0.00000000000000000000	0.00000000000000000000	3640.00000000000000000000	13.00000000000000000000	4.00000000000000000000	4.00000000000000000000	4.00000000000000000000	4.00000000000000000000	4.00000000000000000000	4.00000000000000000000	4.00000000000000000000	4.00000000000000000000	4.00000000000000000000	4.00000000000000000000	4.00000000000000000000	4.00000000000000000000	4.00000000000000000000	4.00000000000000000000	4.00000000000000000000	4.00000000000000000000
32.00000000000000000000	0.00000000000000000000	4226.66650390625000000000	4185.64111328125000000000	4177.94873046875000000000	4203.07666015625000000000	4201.02539062500000000000	4208.71777343750000000000	4225.64111328125000000000	4223.07666015625000000000	4214.87158203125000000000	4215.89746093750000000000	4191.79492187500000000000	4256.41015625000000000000	4213.84619140625000000000	4220.51269531250000000000	0.00000000000000000000	10250.00000000000000000000	10231.00000000000000000000	0.00000000000000000000	0.00000000000000000000	0.00000000000000000000	3640.00000000000000000000	22.00000000000000000000	4.00000000000000000000	4.00000000000000000000	4.00000000000000000000	4.00000000000000000000	4.00000000000000000000	4.00000000000000000000	4.00000000000000000000	4.00000000000000000000	4.00000000000000000000	4.00000000000000000000	4.00000000000000000000	4.00000000000000000000	4.00000000000000000000	4.00000000000000000000	4.00000000000000000000	4.00000000000000000000
33.00000000000000000000	0.00000000000000000000	4220.51269531250000000000	4207.17919921875000000000	4167.17919921875000000000	4205.12792968750000000000	4233.33300781250000000000	4235.89746093750000000000	4244.61523437500000000000	4209.74365234375000000000	4214.87158203125000000000	4224.10253906250000000000	4176.92285156250000000000	4236.92285156250000000000	4206.66650390625000000000	4208.20507812500000000000	0.00000000000000000000	10251.00000000000000000000	10228.00000000000000000000	0.00000000000000000000	0.00000000000000000000	0.00000000000000000000	3640.00000000000000000000	30.00000000000000000000	4.00000000000000000000	4.00000000000000000000	4.00000000000000000000	4.00000000000000000000	4.00000000000000000000	4.00000000000000000000	4.00000000000000000000	4.00000000000000000000	4.00000000000000000000	4.00000000000000000000	4.00000000000000000000	4.00000000000000000000	4.00000000000000000000	4.00000000000000000000	4.00000000000000000000	4.00000000000000000000
34.00000000000000000000	0.00000000000000000000	4204.10253906250000000000	4167.69238281250000000000	4180.51269531250000000000	4180.00000000000000000000	4195.38427734375000000000	4201.53857421875000000000	4218.46142578125000000000	4175.89746093750000000000	4178.97412109375000000000	4188.71777343750000000000	4131.28173828125000000000	4199.48730468750000000000	4157.94873046875000000000	4165.64111328125000000000	0.00000000000000000000	10251.00000000000000000000	10228.00000000000000000000	0.00000000000000000000	0.00000000000000000000	0.00000000000000000000	3640.00000000000000000000	37.00000000000000000000	4.00000000000000000000	4.00000000000000000000	4.00000000000000000000	4.00000000000000000000	4.00000000000000000000	4.00000000000000000000	4.00000000000000000000	4.00000000000000000000	4.00000000000000000000	4.00000000000000000000	4.00000000000000000000	4.00000000000000000000	4.00000000000000000000	4.00000000000000000000	4.00000000000000000000	4.00000000000000000000
35.00000000000000000000	0.00000000000000000000	4212.30761718750000000000	4186.66650390625000000000	4165.64111328125000000000	4202.56396484375000000000	4208.71777343750000000000	4211.28173828125000000000	4225.64111328125000000000	4201.53857421875000000000	4190.25634765625000000000	4201.02539062500000000000	4184.61523437500000000000	4232.82031250000000000000	4204.61523437500000000000	4204.61523437500000000000	0.00000000000000000000	10249.00000000000000000000	10227.00000000000000000000	0.00000000000000000000	0.00000000000000000000	0.00000000000000000000	3640.00000000000000000000	45.00000000000000000000	4.00000000000000000000	4.00000000000000000000	4.00000000000000000000	4.00000000000000000000	4.00000000000000000000	4.00000000000000000000	4.00000000000000000000	4.00000000000000000000	4.00000000000000000000	4.00000000000000000000	4.00000000000000000000	4.00000000000000000000	4.00000000000000000000	4.00000000000000000000	4.00000000000000000000	4.00000000000000000000
36.00000000000000000000	0.00000000000000000000	4215.89746093750000000000	4172.30761718750000000000	4161.02539062500000000000	4200.51269531250000000000	4189.74365234375000000000	4183.07666015625000000000	4193.33300781250000000000	4183.58984375000000000000	4163.07666015625000000000	4174.87158203125000000000	4194.87158203125000000000	4233.84619140625000000000	4215.89746093750000000000	4215.38427734375000000000	0.00000000000000000000	10249.00000000000000000000	10227.00000000000000000000	0.00000000000000000000	0.00000000000000000000	0.00000000000000000000	3640.00000000000000000000	53.00000000000000000000	4.00000000000000000000	4.00000000000000000000	4.00000000000000000000	4.00000000000000000000	4.00000000000000000000	4.00000000000000000000	4.00000000000000000000	4.00000000000000000000	4.00000000000000000000	4.00000000000000000000	4.00000000000000000000	4.00000000000000000000	4.00000000000000000000	4.00000000000000000000	4.00000000000000000000	4.00000000000000000000
37.00000000000000000000	0.00000000000000000000	4214.87158203125000000000	4160.00000000000000000000	4175.89746093750000000000	4189.23046875000000000000	4178.97412109375000000000	4175.38427734375000000000	4192.30761718750000000000	4181.53857421875000000000	4166.15380859375000000000	4170.76904296875000000000	4180.00000000000000000000	4226.66650390625000000000	4200.00000000000000000000	4203.58984375000000000000	0.00000000000000000000	10245.00000000000000000000	10223.00000000000000000000	0.00000000000000000000	0.00000000000000000000	0.00000000000000000000	3640.00000000000000000000	61.00000000000000000000	4.00000000000000000000	4.00000000000000000000	4.00000000000000000000	4.00000000000000000000	4.00000000000000000000	4.00000000000000000000	4.00000000000000000000	4.00000000000000000000	4.00000000000000000000	4.00000000000000000000	4.00000000000000000000	4.00000000000000000000	4.00000000000000000000	4.00000000000000000000	4.00000000000000000000	4.00000000000000000000
38.00000000000000000000	0.00000000000000000000	4224.10253906250000000000	4193.33300781250000000000	4173.33300781250000000000	4205.12792968750000000000	4215.89746093750000000000	4217.94873046875000000000	4235.89746093750000000000	4236.41015625000000000000	4231.79492187500000000000	4232.82031250000000000000	4206.66650390625000000000	4258.46142578125000000000	4223.58984375000000000000	4223.58984375000000000000	0.00000000000000000000	10245.00000000000000000000	10223.00000000000000000000	0.00000000000000000000	0.00000000000000000000	0.00000000000000000000	3640.00000000000000000000	68.00000000000000000000	4.00000000000000000000	4.00000000000000000000	4.00000000000000000000	4.00000000000000000000	4.00000000000000000000	4.00000000000000000000	4.00000000000000000000	4.00000000000000000000	4.00000000000000000000	4.00000000000000000000	4.00000000000000000000	4.00000000000000000000	4.00000000000000000000	4.00000000000000000000	4.00000000000000000000	4.00000000000000000000
39.00000000000000000000	0.00000000000000000000	4214.87158203125000000000	4162.56396484375000000000	4185.12792968750000000000	4182.56396484375000000000	4181.02539062500000000000	4187.69238281250000000000	4207.69238281250000000000	4207.17919921875000000000	4200.00000000000000000000	4207.17919921875000000000	4161.53857421875000000000	4228.71777343750000000000	4182.56396484375000000000	4191.79492187500000000000	0.00000000000000000000	10244.00000000000000000000	10222.00000000000000000000	0.00000000000000000000	0.00000000000000000000	0.00000000000000000000	3640.00000000000000000000	76.00000000000000000000	4.00000000000000000000	4.00000000000000000000	4.00000000000000000000	4.00000000000000000000	4.00000000000000000000	4.00000000000000000000	4.00000000000000000000	4.00000000000000000000	4.00000000000000000000	4.00000000000000000000	4.00000000000000000000	4.00000000000000000000	4.00000000000000000000	4.00000000000000000000	4.00000000000000000000	4.00000000000000000000
40.00000000000000000000	0.00000000000000000000	4224.61523437500000000000	4204.61523437500000000000	4172.82031250000000000000	4206.15380859375000000000	4218.97412109375000000000	4212.82031250000000000000	4225.64111328125000000000	4211.79492187500000000000	4204.61523437500000000000	4212.82031250000000000000	4179.48730468750000000000	4235.89746093750000000000	4212.82031250000000000000	4211.28173828125000000000	0.00000000000000000000	10244.00000000000000000000	10222.00000000000000000000	0.00000000000000000000	0.00000000000000000000	0.00000000000000000000	3640.00000000000000000000	85.00000000000000000000	4.00000000000000000000	4.00000000000000000000	4.00000000000000000000	4.00000000000000000000	4.00000000000000000000	4.00000000000000000000	4.00000000000000000000	4.00000000000000000000	4.00000000000000000000	4.00000000000000000000	4.00000000000000000000	4.00000000000000000000	4.00000000000000000000	4.00000000000000000000	4.00000000000000000000	4.00000000000000000000
41.00000000000000000000	0.00000000000000000000	4229.23046875000000000000	4222.05126953125000000000	4169.74365234375000000000	4215.89746093750000000000	4235.89746093750000000000	4222.05126953125000000000	4230.25634765625000000000	4200.00000000000000000000	4201.02539062500000000000	4211.28173828125000000000	4185.12792968750000000000	4228.20507812500000000000	4222.56396484375000000000	4212.30761718750000000000	0.00000000000000000000	10242.00000000000000000000	10223.00000000000000000000	0.00000000000000000000	0.00000000000000000000	0.00000000000000000000	3640.00000000000000000000	93.00000000000000000000	4.00000000000000000000	4.00000000000000000000	4.00000000000000000000	4.00000000000000000000	4.00000000000000000000	4.00000000000000000000	4.00000000000000000000	4.00000000000000000000	4.00000000000000000000	4.00000000000000000000	4.00000000000000000000	4.00000000000000000000	4.00000000000000000000	4.00000000000000000000	4.00000000000000000000	4.00000000000000000000
42.00000000000000000000	0.00000000000000000000	4217.43603515625000000000	4188.71777343750000000000	4180.51269531250000000000	4195.38427734375000000000	4204.10253906250000000000	4198.97412109375000000000	4208.71777343750000000000	4173.84619140625000000000	4176.41015625000000000000	4185.64111328125000000000	4167.69238281250000000000	4207.69238281250000000000	4193.33300781250000000000	4190.76904296875000000000	0.00000000000000000000	10242.00000000000000000000	10223.00000000000000000000	0.00000000000000000000	0.00000000000000000000	0.00000000000000000000	3640.00000000000000000000	101.00000000000000000000	4.00000000000000000000	4.00000000000000000000	4.00000000000000000000	4.00000000000000000000	4.00000000000000000000	4.00000000000000000000	4.00000000000000000000	4.00000000000000000000	4.00000000000000000000	4.00000000000000000000	4.00000000000000000000	4.00000000000000000000	4.00000000000000000000	4.00000000000000000000	4.00000000000000000000	4.00000000000000000000
43.00000000000000000000	0.00000000000000000000	4216.92285156250000000000	4192.30761718750000000000	4167.17919921875000000000	4204.61523437500000000000	4204.61523437500000000000	4197.43603515625000000000	4206.15380859375000000000	4207.17919921875000000000	4203.58984375000000000000	4205.64111328125000000000	4208.71777343750000000000	4240.51269531250000000000	4217.43603515625000000000	4217.43603515625000000000	0.00000000000000000000	10241.00000000000000000000	10224.00000000000000000000	0.00000000000000000000	0.00000000000000000000	0.00000000000000000000	3640.00000000000000000000	110.00000000000000000000	4.00000000000000000000	4.00000000000000000000	4.00000000000000000000	4.00000000000000000000	4.00000000000000000000	4.00000000000000000000	4.00000000000000000000	4.00000000000000000000	4.00000000000000000000	4.00000000000000000000	4.00000000000000000000	4.00000000000000000000	4.00000000000000000000	4.00000000000000000000	4.00000000000000000000	4.00000000000000000000
44.00000000000000000000	0.00000000000000000000	4204.61523437500000000000	4152.30761718750000000000	4175.38427734375000000000	4182.56396484375000000000	4160.51269531250000000000	4151.28173828125000000000	4172.82031250000000000000	4188.20507812500000000000	4178.46142578125000000000	4180.00000000000000000000	4182.56396484375000000000	4218.97412109375000000000	4187.69238281250000000000	4195.89746093750000000000	0.00000000000000000000	10241.00000000000000000000	10224.00000000000000000000	0.00000000000000000000	0.00000000000000000000	0.00000000000000000000	3640.00000000000000000000	117.00000000000000000000	4.00000000000000000000	4.00000000000000000000	4.00000000000000000000	4.00000000000000000000	4.00000000000000000000	4.00000000000000000000	4.00000000000000000000	4.00000000000000000000	4.00000000000000000000	4.00000000000000000000	4.00000000000000000000	4.00000000000000000000	4.00000000000000000000	4.00000000000000000000	4.00000000000000000000	4.00000000000000000000
45.00000000000000000000	0.00000000000000000000	4213.84619140625000000000	4188.20507812500000000000	4175.89746093750000000000	4197.43603515625000000000	4206.15380859375000000000	4202.56396484375000000000	4218.97412109375000000000	4212.30761718750000000000	4210.25634765625000000000	4216.92285156250000000000	4197.43603515625000000000	4228.20507812500000000000	4208.71777343750000000000	4206.66650390625000000000	0.00000000000000000000	10244.00000000000000000000	10225.00000000000000000000	0.00000000000000000000	0.00000000000000000000	0.00000000000000000000	3640.00000000000000000000	125.00000000000000000000	4.00000000000000000000	4.00000000000000000000	4.00000000000000000000	4.00000000000000000000	4.00000000000000000000	4.00000000000000000000	4.00000000000000000000	4.00000000000000000000	4.00000000000000000000	4.00000000000000000000	4.00000000000000000000	4.00000000000000000000	4.00000000000000000000	4.00000000000000000000	4.00000000000000000000	4.00000000000000000000
46.00000000000000000000	0.00000000000000000000	4221.53857421875000000000	4209.23046875000000000000	4179.48730468750000000000	4206.15380859375000000000	4235.38427734375000000000	4235.38427734375000000000	4243.58984375000000000000	4218.97412109375000000000	4227.17919921875000000000	4242.56396484375000000000	4203.58984375000000000000	4231.28173828125000000000	4205.64111328125000000000	4202.05126953125000000000	0.00000000000000000000	10244.00000000000000000000	10225.00000000000000000000	0.00000000000000000000	0.00000000000000000000	0.00000000000000000000	3640.00000000000000000000	132.00000000000000000000	4.00000000000000000000	4.00000000000000000000	4.00000000000000000000	4.00000000000000000000	4.00000000000000000000	4.00000000000000000000	4.00000000000000000000	4.00000000000000000000	4.00000000000000000000	4.00000000000000000000	4.00000000000000000000	4.00000000000000000000	4.00000000000000000000	4.00000000000000000000	4.00000000000000000000	4.00000000000000000000
47.00000000000000000000	0.00000000000000000000	4213.84619140625000000000	4184.10253906250000000000	4186.15380859375000000000	4194.35888671875000000000	4200.51269531250000000000	4195.89746093750000000000	4209.74365234375000000000	4182.56396484375000000000	4188.20507812500000000000	4208.71777343750000000000	4178.97412109375000000000	4204.10253906250000000000	4173.33300781250000000000	4180.51269531250000000000	0.00000000000000000000	10246.00000000000000000000	10228.00000000000000000000	0.00000000000000000000	0.00000000000000000000	0.00000000000000000000	3640.00000000000000000000	140.00000000000000000000	4.00000000000000000000	4.00000000000000000000	4.00000000000000000000	4.00000000000000000000	4.00000000000000000000	4.00000000000000000000	4.00000000000000000000	4.00000000000000000000	4.00000000000000000000	4.00000000000000000000	4.00000000000000000000	4.00000000000000000000	4.00000000000000000000	4.00000000000000000000	4.00000000000000000000	4.00000000000000000000
48.00000000000000000000	0.00000000000000000000	4223.07666015625000000000	4217.43603515625000000000	4164.61523437500000000000	4220.51269531250000000000	4221.02539062500000000000	4206.66650390625000000000	4211.79492187500000000000	4206.15380859375000000000	4202.05126953125000000000	4222.56396484375000000000	4223.58984375000000000000	4234.87158203125000000000	4229.74365234375000000000	4224.61523437500000000000	0.00000000000000000000	10246.00000000000000000000	10228.00000000000000000000	0.00000000000000000000	0.00000000000000000000	0.00000000000000000000	3640.00000000000000000000	147.00000000000000000000	4.00000000000000000000	4.00000000000000000000	4.00000000000000000000	4.00000000000000000000	4.00000000000000000000	4.00000000000000000000	4.00000000000000000000	4.00000000000000000000	4.00000000000000000000	4.00000000000000000000	4.00000000000000000000	4.00000000000000000000	4.00000000000000000000	4.00000000000000000000	4.00000000000000000000	4.00000000000000000000
49.00000000000000000000	0.00000000000000000000	4215.38427734375000000000	4185.12792968750000000000	4170.76904296875000000000	4201.02539062500000000000	4181.02539062500000000000	4171.28173828125000000000	4176.41015625000000000000	4177.94873046875000000000	4167.69238281250000000000	4184.61523437500000000000	4204.61523437500000000000	4223.07666015625000000000	4210.76904296875000000000	4206.66650390625000000000	0.00000000000000000000	10246.00000000000000000000	10227.00000000000000000000	0.00000000000000000000	0.00000000000000000000	0.00000000000000000000	3640.00000000000000000000	155.00000000000000000000	4.00000000000000000000	4.00000000000000000000	4.00000000000000000000	4.00000000000000000000	4.00000000000000000000	4.00000000000000000000	4.00000000000000000000	4.00000000000000000000	4.00000000000000000000	4.00000000000000000000	4.00000000000000000000	4.00000000000000000000	4.00000000000000000000	4.00000000000000000000	4.00000000000000000000	4.00000000000000000000
50.00000000000000000000	0.00000000000000000000	4210.76904296875000000000	4180.00000000000000000000	4174.35888671875000000000	4194.35888671875000000000	4178.46142578125000000000	4171.79492187500000000000	4184.10253906250000000000	4180.51269531250000000000	4174.87158203125000000000	4186.15380859375000000000	4199.48730468750000000000	4223.07666015625000000000	4192.82031250000000000000	4194.87158203125000000000	0.00000000000000000000	10246.00000000000000000000	10227.00000000000000000000	0.00000000000000000000	0.00000000000000000000	0.00000000000000000000	3640.00000000000000000000	164.00000000000000000000	4.00000000000000000000	4.00000000000000000000	4.00000000000000000000	4.00000000000000000000	4.00000000000000000000	4.00000000000000000000	4.00000000000000000000	4.00000000000000000000	4.00000000000000000000	4.00000000000000000000	4.00000000000000000000	4.00000000000000000000	4.00000000000000000000	4.00000000000000000000	4.00000000000000000000	4.00000000000000000000
51.00000000000000000000	0.00000000000000000000	4205.64111328125000000000	4172.82031250000000000000	4172.30761718750000000000	4185.12792968750000000000	4178.46142578125000000000	4173.84619140625000000000	4192.82031250000000000000	4192.82031250000000000000	4192.82031250000000000000	4206.66650390625000000000	4192.82031250000000000000	4219.48730468750000000000	4174.35888671875000000000	4188.20507812500000000000	0.00000000000000000000	10250.00000000000000000000	10227.00000000000000000000	0.00000000000000000000	0.00000000000000000000	0.00000000000000000000	3640.00000000000000000000	172.00000000000000000000	4.00000000000000000000	4.00000000000000000000	4.00000000000000000000	4.00000000000000000000	4.00000000000000000000	4.00000000000000000000	4.00000000000000000000	4.00000000000000000000	4.00000000000000000000	4.00000000000000000000	4.00000000000000000000	4.00000000000000000000	4.00000000000000000000	4.00000000000000000000	4.00000000000000000000	4.00000000000000000000
52.00000000000000000000	0.00000000000000000000	4194.35888671875000000000	4146.15380859375000000000	4183.58984375000000000000	4161.53857421875000000000	4153.84619140625000000000	4154.87158203125000000000	4179.48730468750000000000	4170.76904296875000000000	4169.74365234375000000000	4183.58984375000000000000	4164.10253906250000000000	4195.89746093750000000000	4143.58984375000000000000	4165.12792968750000000000	0.00000000000000000000	10250.00000000000000000000	10227.00000000000000000000	0.00000000000000000000	0.00000000000000000000	0.00000000000000000000	3640.00000000000000000000	180.00000000000000000000	4.00000000000000000000	4.00000000000000000000	4.00000000000000000000	4.00000000000000000000	4.00000000000000000000	4.00000000000000000000	4.00000000000000000000	4.00000000000000000000	4.00000000000000000000	4.00000000000000000000	4.00000000000000000000	4.00000000000000000000	4.00000000000000000000	4.00000000000000000000	4.00000000000000000000	4.00000000000000000000
53.00000000000000000000	0.00000000000000000000	4217.94873046875000000000	4213.33300781250000000000	4174.87158203125000000000	4205.64111328125000000000	4220.00000000000000000000	4208.20507812500000000000	4220.00000000000000000000	4204.10253906250000000000	4211.28173828125000000000	4217.94873046875000000000	4214.87158203125000000000	4232.82031250000000000000	4207.69238281250000000000	4206.66650390625000000000	0.00000000000000000000	10250.00000000000000000000	10227.00000000000000000000	0.00000000000000000000	0.00000000000000000000	0.00000000000000000000	3640.00000000000000000000	189.00000000000000000000	4.00000000000000000000	4.00000000000000000000	4.00000000000000000000	4.00000000000000000000	4.00000000000000000000	4.00000000000000000000	4.00000000000000000000	4.00000000000000000000	4.00000000000000000000	4.00000000000000000000	4.00000000000000000000	4.00000000000000000000	4.00000000000000000000	4.00000000000000000000	4.00000000000000000000	4.00000000000000000000
54.00000000000000000000	0.00000000000000000000	4220.51269531250000000000	4211.28173828125000000000	4181.02539062500000000000	4205.64111328125000000000	4211.79492187500000000000	4196.41015625000000000000	4202.56396484375000000000	4178.46142578125000000000	4188.71777343750000000000	4199.48730468750000000000	4196.92285156250000000000	4212.82031250000000000000	4201.02539062500000000000	4197.94873046875000000000	0.00000000000000000000	10250.00000000000000000000	10227.00000000000000000000	0.00000000000000000000	0.00000000000000000000	0.00000000000000000000	3640.00000000000000000000	197.00000000000000000000	4.00000000000000000000	4.00000000000000000000	4.00000000000000000000	4.00000000000000000000	4.00000000000000000000	4.00000000000000000000	4.00000000000000000000	4.00000000000000000000	4.00000000000000000000	4.00000000000000000000	4.00000000000000000000	4.00000000000000000000	4.00000000000000000000	4.00000000000000000000	4.00000000000000000000	4.00000000000000000000
55.00000000000000000000	0.00000000000000000000	4206.66650390625000000000	4188.20507812500000000000	4171.79492187500000000000	4192.82031250000000000000	4189.74365234375000000000	4186.15380859375000000000	4193.33300781250000000000	4175.38427734375000000000	4177.43603515625000000000	4188.71777343750000000000	4195.89746093750000000000	4208.71777343750000000000	4193.84619140625000000000	4193.33300781250000000000	0.00000000000000000000	10252.00000000000000000000	10225.00000000000000000000	0.00000000000000000000	0.00000000000000000000	0.00000000000000000000	3640.00000000000000000000	205.00000000000000000000	4.00000000000000000000	4.00000000000000000000	4.00000000000000000000	4.00000000000000000000	4.00000000000000000000	4.00000000000000000000	4.00000000000000000000	4.00000000000000000000	4.00000000000000000000	4.00000000000000000000	4.00000000000000000000	4.00000000000000000000	4.00000000000000000000	4.00000000000000000000	4.00000000000000000000	4.00000000000000000000
56.00000000000000000000	0.00000000000000000000	4206.15380859375000000000	4177.94873046875000000000	4165.12792968750000000000	4195.89746093750000000000	4189.74365234375000000000	4186.15380859375000000000	4197.43603515625000000000	4207.69238281250000000000	4204.10253906250000000000	4205.64111328125000000000	4235.38427734375000000000	4240.00000000000000000000	4218.97412109375000000000	4210.76904296875000000000	0.00000000000000000000	10252.00000000000000000000	10225.00000000000000000000	0.00000000000000000000	0.00000000000000000000	0.00000000000000000000	3640.00000000000000000000	212.00000000000000000000	4.00000000000000000000	4.00000000000000000000	4.00000000000000000000	4.00000000000000000000	4.00000000000000000000	4.00000000000000000000	4.00000000000000000000	4.00000000000000000000	4.00000000000000000000	4.00000000000000000000	4.00000000000000000000	4.00000000000000000000	4.00000000000000000000	4.00000000000000000000	4.00000000000000000000	4.00000000000000000000
57.00000000000000000000	0.00000000000000000000	4209.23046875000000000000	4164.61523437500000000000	4187.17919921875000000000	4191.28173828125000000000	4182.56396484375000000000	4175.89746093750000000000	4196.41015625000000000000	4206.66650390625000000000	4205.64111328125000000000	4203.58984375000000000000	4232.82031250000000000000	4236.92285156250000000000	4210.76904296875000000000	4204.61523437500000000000	0.00000000000000000000	10251.00000000000000000000	10224.00000000000000000000	0.00000000000000000000	0.00000000000000000000	0.00000000000000000000	3640.00000000000000000000	220.00000000000000000000	4.00000000000000000000	4.00000000000000000000	4.00000000000000000000	4.00000000000000000000	4.00000000000000000000	4.00000000000000000000	4.00000000000000000000	4.00000000000000000000	4.00000000000000000000	4.00000000000000000000	4.00000000000000000000	4.00000000000000000000	4.00000000000000000000	4.00000000000000000000	4.00000000000000000000	4.00000000000000000000
58.00000000000000000000	0.00000000000000000000	4224.61523437500000000000	4218.46142578125000000000	4181.02539062500000000000	4220.00000000000000000000	4239.48730468750000000000	4238.97412109375000000000	4250.76904296875000000000	4241.02539062500000000000	4253.33300781250000000000	4254.35888671875000000000	4256.41015625000000000000	4258.97412109375000000000	4238.46142578125000000000	4227.17919921875000000000	0.00000000000000000000	10251.00000000000000000000	10224.00000000000000000000	0.00000000000000000000	0.00000000000000000000	0.00000000000000000000	3640.00000000000000000000	227.00000000000000000000	4.00000000000000000000	4.00000000000000000000	4.00000000000000000000	4.00000000000000000000	4.00000000000000000000	4.00000000000000000000	4.00000000000000000000	4.00000000000000000000	4.00000000000000000000	4.00000000000000000000	4.00000000000000000000	4.00000000000000000000	4.00000000000000000000	4.00000000000000000000	4.00000000000000000000	4.00000000000000000000
59.00000000000000000000	0.00000000000000000000	4215.89746093750000000000	4201.53857421875000000000	4186.66650390625000000000	4201.02539062500000000000	4219.48730468750000000000	4225.64111328125000000000	4233.33300781250000000000	4209.23046875000000000000	4224.10253906250000000000	4228.20507812500000000000	4209.23046875000000000000	4228.20507812500000000000	4194.35888671875000000000	4186.15380859375000000000	0.00000000000000000000	10247.00000000000000000000	10224.00000000000000000000	0.00000000000000000000	0.00000000000000000000	0.00000000000000000000	3640.00000000000000000000	234.00000000000000000000	4.00000000000000000000	4.00000000000000000000	4.00000000000000000000	4.00000000000000000000	4.00000000000000000000	4.00000000000000000000	4.00000000000000000000	4.00000000000000000000	4.00000000000000000000	4.00000000000000000000	4.00000000000000000000	4.00000000000000000000	4.00000000000000000000	4.00000000000000000000	4.00000000000000000000	4.00000000000000000000
60.00000000000000000000	0.00000000000000000000	4213.84619140625000000000	4207.17919921875000000000	4187.17919921875000000000	4199.48730468750000000000	4216.92285156250000000000	4210.25634765625000000000	4218.97412109375000000000	4194.35888671875000000000	4203.58984375000000000000	4202.56396484375000000000	4201.53857421875000000000	4220.51269531250000000000	4189.74365234375000000000	4180.51269531250000000000	0.00000000000000000000	10247.00000000000000000000	10224.00000000000000000000	0.00000000000000000000	0.00000000000000000000	0.00000000000000000000	3640.00000000000000000000	242.00000000000000000000	4.00000000000000000000	4.00000000000000000000	4.00000000000000000000	4.00000000000000000000	4.00000000000000000000	4.00000000000000000000	4.00000000000000000000	4.00000000000000000000	4.00000000000000000000	4.00000000000000000000	4.00000000000000000000	4.00000000000000000000	4.00000000000000000000	4.00000000000000000000	4.00000000000000000000	4.00000000000000000000
61.00000000000000000000	0.00000000000000000000	4220.51269531250000000000	4221.53857421875000000000	4168.20507812500000000000	4221.02539062500000000000	4227.17919921875000000000	4208.71777343750000000000	4212.30761718750000000000	4200.00000000000000000000	4206.66650390625000000000	4202.05126953125000000000	4231.79492187500000000000	4238.46142578125000000000	4223.07666015625000000000	4209.74365234375000000000	0.00000000000000000000	10245.00000000000000000000	10225.00000000000000000000	0.00000000000000000000	0.00000000000000000000	0.00000000000000000000	3640.00000000000000000000	249.00000000000000000000	4.00000000000000000000	4.00000000000000000000	4.00000000000000000000	4.00000000000000000000	4.00000000000000000000	4.00000000000000000000	4.00000000000000000000	4.00000000000000000000	4.00000000000000000000	4.00000000000000000000	4.00000000000000000000	4.00000000000000000000	4.00000000000000000000	4.00000000000000000000	4.00000000000000000000	4.00000000000000000000
62.00000000000000000000	0.00000000000000000000	4210.25634765625000000000	4170.76904296875000000000	4176.41015625000000000000	4196.92285156250000000000	4174.35888671875000000000	4163.58984375000000000000	4174.35888671875000000000	4157.94873046875000000000	4156.41015625000000000000	4153.33300781250000000000	4194.87158203125000000000	4207.17919921875000000000	4186.66650390625000000000	4180.51269531250000000000	0.00000000000000000000	10245.00000000000000000000	10225.00000000000000000000	0.00000000000000000000	0.00000000000000000000	0.00000000000000000000	3640.00000000000000000000	256.00000000000000000000	4.00000000000000000000	4.00000000000000000000	4.00000000000000000000	4.00000000000000000000	4.00000000000000000000	4.00000000000000000000	4.00000000000000000000	4.00000000000000000000	4.00000000000000000000	4.00000000000000000000	4.00000000000000000000	4.00000000000000000000	4.00000000000000000000	4.00000000000000000000	4.00000000000000000000	4.00000000000000000000
63.00000000000000000000	0.00000000000000000000	4220.51269531250000000000	4199.48730468750000000000	4173.84619140625000000000	4206.15380859375000000000	4197.94873046875000000000	4194.35888671875000000000	4201.53857421875000000000	4201.53857421875000000000	4200.51269531250000000000	4195.38427734375000000000	4224.61523437500000000000	4236.92285156250000000000	4211.79492187500000000000	4205.12792968750000000000	0.00000000000000000000	10245.00000000000000000000	10224.00000000000000000000	0.00000000000000000000	0.00000000000000000000	0.00000000000000000000	3640.00000000000000000000	265.00000000000000000000	4.00000000000000000000	4.00000000000000000000	4.00000000000000000000	4.00000000000000000000	4.00000000000000000000	4.00000000000000000000	4.00000000000000000000	4.00000000000000000000	4.00000000000000000000	4.00000000000000000000	4.00000000000000000000	4.00000000000000000000	4.00000000000000000000	4.00000000000000000000	4.00000000000000000000	4.00000000000000000000
64.00000000000000000000	0.00000000000000000000	4210.25634765625000000000	4169.23046875000000000000	4180.00000000000000000000	4182.56396484375000000000	4163.07666015625000000000	4170.76904296875000000000	4182.56396484375000000000	4195.89746093750000000000	4202.05126953125000000000	4197.43603515625000000000	4208.71777343750000000000	4226.66650390625000000000	4185.64111328125000000000	4192.30761718750000000000	812.00000000000000000000	10245.00000000000000000000	10224.00000000000000000000	0.00000000000000000000	0.00000000000000000000	0.00000000000000000000	3640.00000000000000000000	273.00000000000000000000	4.00000000000000000000	4.00000000000000000000	4.00000000000000000000	4.00000000000000000000	4.00000000000000000000	4.00000000000000000000	4.00000000000000000000	4.00000000000000000000	4.00000000000000000000	4.00000000000000000000	4.00000000000000000000	4.00000000000000000000	4.00000000000000000000	4.00000000000000000000	4.00000000000000000000	4.00000000000000000000
65.00000000000000000000	0.00000000000000000000	4186.66650390625000000000	4131.79492187500000000000	4175.38427734375000000000	4154.87158203125000000000	4128.20507812500000000000	4140.00000000000000000000	4158.46142578125000000000	4146.15380859375000000000	4150.76904296875000000000	4150.76904296875000000000	4168.20507812500000000000	4181.02539062500000000000	4147.69238281250000000000	4155.38427734375000000000	2473.00000000000000000000	10245.00000000000000000000	10225.00000000000000000000	0.00000000000000000000	0.00000000000000000000	0.00000000000000000000	3640.00000000000000000000	282.00000000000000000000	4.00000000000000000000	4.00000000000000000000	4.00000000000000000000	4.00000000000000000000	4.00000000000000000000	4.00000000000000000000	4.00000000000000000000	4.00000000000000000000	4.00000000000000000000	4.00000000000000000000	4.00000000000000000000	4.00000000000000000000	4.00000000000000000000	4.00000000000000000000	4.00000000000000000000	4.00000000000000000000
66.00000000000000000000	0.00000000000000000000	4168.20507812500000000000	4135.89746093750000000000	4152.82031250000000000000	4146.15380859375000000000	4130.25634765625000000000	4134.35888671875000000000	4147.17919921875000000000	4112.30761718750000000000	4117.94873046875000000000	4127.17919921875000000000	4140.51269531250000000000	4146.66650390625000000000	4135.89746093750000000000	4129.23046875000000000000	2102.00000000000000000000	10245.00000000000000000000	10225.00000000000000000000	0.00000000000000000000	0.00000000000000000000	0.00000000000000000000	3640.00000000000000000000	290.00000000000000000000	4.00000000000000000000	4.00000000000000000000	4.00000000000000000000	4.00000000000000000000	4.00000000000000000000	4.00000000000000000000	4.00000000000000000000	4.00000000000000000000	4.00000000000000000000	4.00000000000000000000	4.00000000000000000000	4.00000000000000000000	4.00000000000000000000	4.00000000000000000000	4.00000000000000000000	4.00000000000000000000
67.00000000000000000000	0.00000000000000000000	4145.12792968750000000000	4083.07690429687500000000	4162.56396484375000000000	4107.69238281250000000000	4074.35888671875000000000	4083.58959960937500000000	4105.12792968750000000000	4063.58959960937500000000	4068.71777343750000000000	4083.07690429687500000000	4087.69213867187500000000	4099.48730468750000000000	4084.61523437500000000000	4086.66650390625000000000	3387.00000000000000000000	10246.00000000000000000000	10226.00000000000000000000	0.00000000000000000000	0.00000000000000000000	0.00000000000000000000	3640.00000000000000000000	298.00000000000000000000	4.00000000000000000000	4.00000000000000000000	4.00000000000000000000	4.00000000000000000000	4.00000000000000000000	4.00000000000000000000	4.00000000000000000000	4.00000000000000000000	4.00000000000000000000	4.00000000000000000000	4.00000000000000000000	4.00000000000000000000	4.00000000000000000000	4.00000000000000000000	4.00000000000000000000	4.00000000000000000000
68.00000000000000000000	0.00000000000000000000	4162.56396484375000000000	4103.58984375000000000000	4160.51269531250000000000	4132.30761718750000000000	4100.51269531250000000000	4112.30761718750000000000	4134.87158203125000000000	4119.48730468750000000000	4122.05126953125000000000	4126.15380859375000000000	4161.53857421875000000000	4154.35888671875000000000	4151.79492187500000000000	4144.10253906250000000000	3413.00000000000000000000	10246.00000000000000000000	10226.00000000000000000000	0.00000000000000000000	0.00000000000000000000	0.00000000000000000000	3640.00000000000000000000	307.00000000000000000000	4.00000000000000000000	4.00000000000000000000	4.00000000000000000000	4.00000000000000000000	4.00000000000000000000	4.00000000000000000000	4.00000000000000000000	4.00000000000000000000	4.00000000000000000000	4.00000000000000000000	4.00000000000000000000	4.00000000000000000000	4.00000000000000000000	4.00000000000000000000	4.00000000000000000000	4.00000000000000000000
69.00000000000000000000	0.00000000000000000000	4171.28173828125000000000	4096.41015625000000000000	4162.05126953125000000000	4143.58984375000000000000	4095.38452148437500000000	4104.10253906250000000000	4125.12792968750000000000	4135.38427734375000000000	4133.33300781250000000000	4132.82031250000000000000	4192.30761718750000000000	4177.94873046875000000000	4177.94873046875000000000	4162.56396484375000000000	3203.00000000000000000000	10246.00000000000000000000	10226.00000000000000000000	0.00000000000000000000	0.00000000000000000000	0.00000000000000000000	3640.00000000000000000000	315.00000000000000000000	4.00000000000000000000	4.00000000000000000000	4.00000000000000000000	4.00000000000000000000	4.00000000000000000000	4.00000000000000000000	4.00000000000000000000	4.00000000000000000000	4.00000000000000000000	4.00000000000000000000	4.00000000000000000000	4.00000000000000000000	4.00000000000000000000	4.00000000000000000000	4.00000000000000000000	4.00000000000000000000
70.00000000000000000000	0.00000000000000000000	4160.00000000000000000000	4078.97436523437500000000	4168.20507812500000000000	4132.82031250000000000000	4078.97436523437500000000	4090.25634765625000000000	4115.89746093750000000000	4105.64111328125000000000	4105.64111328125000000000	4113.33300781250000000000	4153.33300781250000000000	4149.23046875000000000000	4140.00000000000000000000	4130.76904296875000000000	2946.00000000000000000000	10246.00000000000000000000	10226.00000000000000000000	0.00000000000000000000	0.00000000000000000000	0.00000000000000000000	3640.00000000000000000000	322.00000000000000000000	4.00000000000000000000	4.00000000000000000000	4.00000000000000000000	4.00000000000000000000	4.00000000000000000000	4.00000000000000000000	4.00000000000000000000	4.00000000000000000000	4.00000000000000000000	4.00000000000000000000	4.00000000000000000000	4.00000000000000000000	4.00000000000000000000	4.00000000000000000000	4.00000000000000000000	4.00000000000000000000
71.00000000000000000000	0.00000000000000000000	4162.56396484375000000000	4111.79492187500000000000	4165.64111328125000000000	4138.97412109375000000000	4117.94873046875000000000	4131.79492187500000000000	4156.41015625000000000000	4128.71777343750000000000	4136.41015625000000000000	4149.74365234375000000000	4156.41015625000000000000	4155.89746093750000000000	4143.58984375000000000000	4135.89746093750000000000	3236.00000000000000000000	10247.00000000000000000000	10226.00000000000000000000	0.00000000000000000000	0.00000000000000000000	0.00000000000000000000	3640.00000000000000000000	330.00000000000000000000	4.00000000000000000000	4.00000000000000000000	4.00000000000000000000	4.00000000000000000000	4.00000000000000000000	4.00000000000000000000	4.00000000000000000000	4.00000000000000000000	4.00000000000000000000	4.00000000000000000000	4.00000000000000000000	4.00000000000000000000	4.00000000000000000000	4.00000000000000000000	4.00000000000000000000	4.00000000000000000000
72.00000000000000000000	0.00000000000000000000	4155.38427734375000000000	4082.56396484375000000000	4180.51269531250000000000	4111.79492187500000000000	4087.69213867187500000000	4103.58984375000000000000	4132.82031250000000000000	4112.30761718750000000000	4116.92285156250000000000	4124.10253906250000000000	4124.61523437500000000000	4134.35888671875000000000	4105.12792968750000000000	4108.20507812500000000000	3342.00000000000000000000	10247.00000000000000000000	10226.00000000000000000000	0.00000000000000000000	0.00000000000000000000	0.00000000000000000000	3640.00000000000000000000	337.00000000000000000000	4.00000000000000000000	4.00000000000000000000	4.00000000000000000000	4.00000000000000000000	4.00000000000000000000	4.00000000000000000000	4.00000000000000000000	4.00000000000000000000	4.00000000000000000000	4.00000000000000000000	4.00000000000000000000	4.00000000000000000000	4.00000000000000000000	4.00000000000000000000	4.00000000000000000000	4.00000000000000000000
73.00000000000000000000	0.00000000000000000000	4164.61523437500000000000	4106.15380859375000000000	4166.15380859375000000000	4133.33300781250000000000	4098.46142578125000000000	4109.23046875000000000000	4129.23046875000000000000	4118.46142578125000000000	4120.51269531250000000000	4122.05126953125000000000	4147.69238281250000000000	4152.30761718750000000000	4137.43603515625000000000	4134.35888671875000000000	3093.00000000000000000000	10246.00000000000000000000	10226.00000000000000000000	0.00000000000000000000	0.00000000000000000000	0.00000000000000000000	3640.00000000000000000000	345.00000000000000000000	4.00000000000000000000	4.00000000000000000000	4.00000000000000000000	4.00000000000000000000	4.00000000000000000000	4.00000000000000000000	4.00000000000000000000	4.00000000000000000000	4.00000000000000000000	4.00000000000000000000	4.00000000000000000000	4.00000000000000000000	4.00000000000000000000	4.00000000000000000000	4.00000000000000000000	4.00000000000000000000
74.00000000000000000000	0.00000000000000000000	4167.17919921875000000000	4105.64111328125000000000	4160.51269531250000000000	4142.05126953125000000000	4090.25634765625000000000	4097.43603515625000000000	4112.30761718750000000000	4090.76904296875000000000	4089.74340820312500000000	4101.53857421875000000000	4138.97412109375000000000	4145.12792968750000000000	4145.12792968750000000000	4138.46142578125000000000	3539.00000000000000000000	10246.00000000000000000000	10226.00000000000000000000	0.00000000000000000000	0.00000000000000000000	0.00000000000000000000	3640.00000000000000000000	353.00000000000000000000	4.00000000000000000000	4.00000000000000000000	4.00000000000000000000	4.00000000000000000000	4.00000000000000000000	4.00000000000000000000	4.00000000000000000000	4.00000000000000000000	4.00000000000000000000	4.00000000000000000000	4.00000000000000000000	4.00000000000000000000	4.00000000000000000000	4.00000000000000000000	4.00000000000000000000	4.00000000000000000000
75.00000000000000000000	0.00000000000000000000	4153.84619140625000000000	4080.00000000000000000000	4169.74365234375000000000	4123.58984375000000000000	4067.69213867187500000000	4078.97436523437500000000	4101.53857421875000000000	4077.94873046875000000000	4069.23071289062500000000	4083.07690429687500000000	4115.89746093750000000000	4127.69238281250000000000	4113.84619140625000000000	4112.30761718750000000000	3113.00000000000000000000	10247.00000000000000000000	10225.00000000000000000000	0.00000000000000000000	0.00000000000000000000	0.00000000000000000000	3640.00000000000000000000	361.00000000000000000000	4.00000000000000000000	4.00000000000000000000	4.00000000000000000000	4.00000000000000000000	4.00000000000000000000	4.00000000000000000000	4.00000000000000000000	4.00000000000000000000	4.00000000000000000000	4.00000000000000000000	4.00000000000000000000	4.00000000000000000000	4.00000000000000000000	4.00000000000000000000	4.00000000000000000000	4.00000000000000000000
76.00000000000000000000	0.00000000000000000000	4153.84619140625000000000	4087.17944335937500000000	4161.02539062500000000000	4127.17919921875000000000	4083.07690429687500000000	4096.41015625000000000000	4122.56396484375000000000	4135.89746093750000000000	4124.61523437500000000000	4124.61523437500000000000	4153.84619140625000000000	4161.53857421875000000000	4132.82031250000000000000	4132.82031250000000000000	3464.00000000000000000000	10247.00000000000000000000	10225.00000000000000000000	0.00000000000000000000	0.00000000000000000000	0.00000000000000000000	3640.00000000000000000000	368.00000000000000000000	4.00000000000000000000	4.00000000000000000000	4.00000000000000000000	4.00000000000000000000	4.00000000000000000000	4.00000000000000000000	4.00000000000000000000	4.00000000000000000000	4.00000000000000000000	4.00000000000000000000	4.00000000000000000000	4.00000000000000000000	4.00000000000000000000	4.00000000000000000000	4.00000000000000000000	4.00000000000000000000
77.00000000000000000000	0.00000000000000000000	4142.56396484375000000000	4034.87158203125000000000	4172.30761718750000000000	4096.41015625000000000000	4035.38452148437500000000	4058.46142578125000000000	4094.35888671875000000000	4108.20507812500000000000	4094.87158203125000000000	4093.84594726562500000000	4112.82031250000000000000	4133.84619140625000000000	4093.33325195312500000000	4106.15380859375000000000	3102.00000000000000000000	10248.00000000000000000000	10226.00000000000000000000	0.00000000000000000000	0.00000000000000000000	0.00000000000000000000	3640.00000000000000000000	377.00000000000000000000	4.00000000000000000000	4.00000000000000000000	4.00000000000000000000	4.00000000000000000000	4.00000000000000000000	4.00000000000000000000	4.00000000000000000000	4.00000000000000000000	4.00000000000000000000	4.00000000000000000000	4.00000000000000000000	4.00000000000000000000	4.00000000000000000000	4.00000000000000000000	4.00000000000000000000	4.00000000000000000000
78.00000000000000000000	0.00000000000000000000	4152.30761718750000000000	4080.51269531250000000000	4171.28173828125000000000	4117.94873046875000000000	4088.71777343750000000000	4111.28173828125000000000	4138.97412109375000000000	4116.92285156250000000000	4108.20507812500000000000	4112.82031250000000000000	4123.07666015625000000000	4140.00000000000000000000	4117.43603515625000000000	4115.89746093750000000000	3539.00000000000000000000	10248.00000000000000000000	10226.00000000000000000000	0.00000000000000000000	0.00000000000000000000	0.00000000000000000000	3640.00000000000000000000	384.00000000000000000000	4.00000000000000000000	4.00000000000000000000	4.00000000000000000000	4.00000000000000000000	4.00000000000000000000	4.00000000000000000000	4.00000000000000000000	4.00000000000000000000	4.00000000000000000000	4.00000000000000000000	4.00000000000000000000	4.00000000000000000000	4.00000000000000000000	4.00000000000000000000	4.00000000000000000000	4.00000000000000000000
79.00000000000000000000	0.00000000000000000000	4172.30761718750000000000	4138.97412109375000000000	4177.43603515625000000000	4152.82031250000000000000	4154.87158203125000000000	4170.76904296875000000000	4188.71777343750000000000	4151.28173828125000000000	4149.74365234375000000000	4157.43603515625000000000	4156.41015625000000000000	4163.58984375000000000000	4154.35888671875000000000	4134.87158203125000000000	3113.00000000000000000000	10248.00000000000000000000	10226.00000000000000000000	0.00000000000000000000	0.00000000000000000000	0.00000000000000000000	3640.00000000000000000000	392.00000000000000000000	4.00000000000000000000	4.00000000000000000000	4.00000000000000000000	4.00000000000000000000	4.00000000000000000000	4.00000000000000000000	4.00000000000000000000	4.00000000000000000000	4.00000000000000000000	4.00000000000000000000	4.00000000000000000000	4.00000000000000000000	4.00000000000000000000	4.00000000000000000000	4.00000000000000000000	4.00000000000000000000
80.00000000000000000000	0.00000000000000000000	4177.94873046875000000000	4127.69238281250000000000	4190.76904296875000000000	4153.84619140625000000000	4144.10253906250000000000	4161.53857421875000000000	4187.69238281250000000000	4155.38427734375000000000	4152.30761718750000000000	4158.46142578125000000000	4163.07666015625000000000	4166.66650390625000000000	4160.00000000000000000000	4142.05126953125000000000	3464.00000000000000000000	10248.00000000000000000000	10226.00000000000000000000	0.00000000000000000000	0.00000000000000000000	0.00000000000000000000	3640.00000000000000000000	399.00000000000000000000	4.00000000000000000000	4.00000000000000000000	4.00000000000000000000	4.00000000000000000000	4.00000000000000000000	4.00000000000000000000	4.00000000000000000000	4.00000000000000000000	4.00000000000000000000	4.00000000000000000000	4.00000000000000000000	4.00000000000000000000	4.00000000000000000000	4.00000000000000000000	4.00000000000000000000	4.00000000000000000000
81.00000000000000000000	0.00000000000000000000	4184.10253906250000000000	4144.61523437500000000000	4170.76904296875000000000	4174.35888671875000000000	4153.33300781250000000000	4170.76904296875000000000	4194.87158203125000000000	4187.69238281250000000000	4184.61523437500000000000	4180.51269531250000000000	4215.38427734375000000000	4204.10253906250000000000	4205.64111328125000000000	4185.12792968750000000000	3102.00000000000000000000	10249.00000000000000000000	10227.00000000000000000000	0.00000000000000000000	0.00000000000000000000	0.00000000000000000000	3640.00000000000000000000	408.00000000000000000000	4.00000000000000000000	4.00000000000000000000	4.00000000000000000000	4.00000000000000000000	4.00000000000000000000	4.00000000000000000000	4.00000000000000000000	4.00000000000000000000	4.00000000000000000000	4.00000000000000000000	4.00000000000000000000	4.00000000000000000000	4.00000000000000000000	4.00000000000000000000	4.00000000000000000000	4.00000000000000000000
82.00000000000000000000	0.00000000000000000000	4175.89746093750000000000	4114.87158203125000000000	4174.35888671875000000000	4157.43603515625000000000	4113.84619140625000000000	4132.30761718750000000000	4157.94873046875000000000	4164.61523437500000000000	4156.92285156250000000000	4150.25634765625000000000	4193.84619140625000000000	4191.28173828125000000000	4176.41015625000000000000	4168.20507812500000000000	3539.00000000000000000000	10249.00000000000000000000	10227.00000000000000000000	0.00000000000000000000	0.00000000000000000000	0.00000000000000000000	3640.00000000000000000000	415.00000000000000000000	4.00000000000000000000	4.00000000000000000000	4.00000000000000000000	4.00000000000000000000	4.00000000000000000000	4.00000000000000000000	4.00000000000000000000	4.00000000000000000000	4.00000000000000000000	4.00000000000000000000	4.00000000000000000000	4.00000000000000000000	4.00000000000000000000	4.00000000000000000000	4.00000000000000000000	4.00000000000000000000
83.00000000000000000000	0.00000000000000000000	4188.20507812500000000000	4138.46142578125000000000	4180.51269531250000000000	4168.20507812500000000000	4142.56396484375000000000	4161.02539062500000000000	4183.07666015625000000000	4185.12792968750000000000	4176.92285156250000000000	4175.38427734375000000000	4198.46142578125000000000	4204.61523437500000000000	4184.61523437500000000000	4178.97412109375000000000	3113.00000000000000000000	10247.00000000000000000000	10226.00000000000000000000	0.00000000000000000000	0.00000000000000000000	0.00000000000000000000	3640.00000000000000000000	423.00000000000000000000	4.00000000000000000000	4.00000000000000000000	4.00000000000000000000	4.00000000000000000000	4.00000000000000000000	4.00000000000000000000	4.00000000000000000000	4.00000000000000000000	4.00000000000000000000	4.00000000000000000000	4.00000000000000000000	4.00000000000000000000	4.00000000000000000000	4.00000000000000000000	4.00000000000000000000	4.00000000000000000000
84.00000000000000000000	0.00000000000000000000	4201.53857421875000000000	4163.58984375000000000000	4187.69238281250000000000	4179.48730468750000000000	4176.92285156250000000000	4199.48730468750000000000	4213.33300781250000000000	4208.71777343750000000000	4211.79492187500000000000	4212.30761718750000000000	4205.64111328125000000000	4216.92285156250000000000	4187.69238281250000000000	4186.15380859375000000000	3464.00000000000000000000	10247.00000000000000000000	10226.00000000000000000000	0.00000000000000000000	0.00000000000000000000	0.00000000000000000000	3640.00000000000000000000	432.00000000000000000000	4.00000000000000000000	4.00000000000000000000	4.00000000000000000000	4.00000000000000000000	4.00000000000000000000	4.00000000000000000000	4.00000000000000000000	4.00000000000000000000	4.00000000000000000000	4.00000000000000000000	4.00000000000000000000	4.00000000000000000000	4.00000000000000000000	4.00000000000000000000	4.00000000000000000000	4.00000000000000000000
85.00000000000000000000	0.00000000000000000000	4194.35888671875000000000	4152.82031250000000000000	4197.94873046875000000000	4163.58984375000000000000	4158.97412109375000000000	4184.10253906250000000000	4195.38427734375000000000	4182.56396484375000000000	4185.12792968750000000000	4184.61523437500000000000	4176.41015625000000000000	4196.92285156250000000000	4155.38427734375000000000	4162.56396484375000000000	3102.00000000000000000000	10247.00000000000000000000	10227.00000000000000000000	0.00000000000000000000	0.00000000000000000000	0.00000000000000000000	3640.00000000000000000000	440.00000000000000000000	4.00000000000000000000	4.00000000000000000000	4.00000000000000000000	4.00000000000000000000	4.00000000000000000000	4.00000000000000000000	4.00000000000000000000	4.00000000000000000000	4.00000000000000000000	4.00000000000000000000	4.00000000000000000000	4.00000000000000000000	4.00000000000000000000	4.00000000000000000000	4.00000000000000000000	4.00000000000000000000
86.00000000000000000000	0.00000000000000000000	4202.56396484375000000000	4197.43603515625000000000	4174.87158203125000000000	4193.33300781250000000000	4192.30761718750000000000	4202.05126953125000000000	4201.53857421875000000000	4189.74365234375000000000	4183.07666015625000000000	4188.20507812500000000000	4203.07666015625000000000	4216.92285156250000000000	4201.53857421875000000000	4195.89746093750000000000	3539.00000000000000000000	10247.00000000000000000000	10227.00000000000000000000	0.00000000000000000000	0.00000000000000000000	0.00000000000000000000	3640.00000000000000000000	447.00000000000000000000	4.00000000000000000000	4.00000000000000000000	4.00000000000000000000	4.00000000000000000000	4.00000000000000000000	4.00000000000000000000	4.00000000000000000000	4.00000000000000000000	4.00000000000000000000	4.00000000000000000000	4.00000000000000000000	4.00000000000000000000	4.00000000000000000000	4.00000000000000000000	4.00000000000000000000	4.00000000000000000000
87.00000000000000000000	0.00000000000000000000	4200.51269531250000000000	4171.28173828125000000000	4178.46142578125000000000	4184.61523437500000000000	4161.02539062500000000000	4164.10253906250000000000	4165.64111328125000000000	4144.10253906250000000000	4135.38427734375000000000	4148.71777343750000000000	4175.38427734375000000000	4185.64111328125000000000	4183.58984375000000000000	4183.58984375000000000000	3113.00000000000000000000	10247.00000000000000000000	10228.00000000000000000000	0.00000000000000000000	0.00000000000000000000	0.00000000000000000000	3640.00000000000000000000	456.00000000000000000000	4.00000000000000000000	4.00000000000000000000	4.00000000000000000000	4.00000000000000000000	4.00000000000000000000	4.00000000000000000000	4.00000000000000000000	4.00000000000000000000	4.00000000000000000000	4.00000000000000000000	4.00000000000000000000	4.00000000000000000000	4.00000000000000000000	4.00000000000000000000	4.00000000000000000000	4.00000000000000000000
88.00000000000000000000	0.00000000000000000000	4202.56396484375000000000	4163.58984375000000000000	4183.07666015625000000000	4181.02539062500000000000	4156.92285156250000000000	4164.61523437500000000000	4169.74365234375000000000	4154.87158203125000000000	4152.30761718750000000000	4156.41015625000000000000	4190.76904296875000000000	4191.79492187500000000000	4187.17919921875000000000	4189.74365234375000000000	3464.00000000000000000000	10247.00000000000000000000	10228.00000000000000000000	0.00000000000000000000	0.00000000000000000000	0.00000000000000000000	3640.00000000000000000000	463.00000000000000000000	4.00000000000000000000	4.00000000000000000000	4.00000000000000000000	4.00000000000000000000	4.00000000000000000000	4.00000000000000000000	4.00000000000000000000	4.00000000000000000000	4.00000000000000000000	4.00000000000000000000	4.00000000000000000000	4.00000000000000000000	4.00000000000000000000	4.00000000000000000000	4.00000000000000000000	4.00000000000000000000
89.00000000000000000000	0.00000000000000000000	4200.51269531250000000000	4154.87158203125000000000	4173.33300781250000000000	4174.87158203125000000000	4151.79492187500000000000	4162.56396484375000000000	4172.30761718750000000000	4185.12792968750000000000	4184.10253906250000000000	4177.94873046875000000000	4211.79492187500000000000	4215.89746093750000000000	4197.43603515625000000000	4198.97412109375000000000	3102.00000000000000000000	10245.00000000000000000000	10227.00000000000000000000	0.00000000000000000000	0.00000000000000000000	0.00000000000000000000	3640.00000000000000000000	471.00000000000000000000	4.00000000000000000000	4.00000000000000000000	4.00000000000000000000	4.00000000000000000000	4.00000000000000000000	4.00000000000000000000	4.00000000000000000000	4.00000000000000000000	4.00000000000000000000	4.00000000000000000000	4.00000000000000000000	4.00000000000000000000	4.00000000000000000000	4.00000000000000000000	4.00000000000000000000	4.00000000000000000000
90.00000000000000000000	0.00000000000000000000	4175.38427734375000000000	4101.02539062500000000000	4178.46142578125000000000	4136.92285156250000000000	4098.97412109375000000000	4122.05126953125000000000	4143.07666015625000000000	4143.07666015625000000000	4138.97412109375000000000	4135.38427734375000000000	4160.00000000000000000000	4173.84619140625000000000	4143.58984375000000000000	4155.38427734375000000000	3539.00000000000000000000	10245.00000000000000000000	10227.00000000000000000000	0.00000000000000000000	0.00000000000000000000	0.00000000000000000000	3640.00000000000000000000	478.00000000000000000000	4.00000000000000000000	4.00000000000000000000	4.00000000000000000000	4.00000000000000000000	4.00000000000000000000	4.00000000000000000000	4.00000000000000000000	4.00000000000000000000	4.00000000000000000000	4.00000000000000000000	4.00000000000000000000	4.00000000000000000000	4.00000000000000000000	4.00000000000000000000	4.00000000000000000000	4.00000000000000000000
91.00000000000000000000	0.00000000000000000000	4168.20507812500000000000	4130.76904296875000000000	4165.64111328125000000000	4145.12792968750000000000	4136.41015625000000000000	4163.58984375000000000000	4175.89746093750000000000	4153.33300781250000000000	4155.38427734375000000000	4156.92285156250000000000	4168.71777343750000000000	4168.20507812500000000000	4154.87158203125000000000	4156.41015625000000000000	3113.00000000000000000000	10244.00000000000000000000	10227.00000000000000000000	0.00000000000000000000	0.00000000000000000000	0.00000000000000000000	3640.00000000000000000000	486.00000000000000000000	4.00000000000000000000	4.00000000000000000000	4.00000000000000000000	4.00000000000000000000	4.00000000000000000000	4.00000000000000000000	4.00000000000000000000	4.00000000000000000000	4.00000000000000000000	4.00000000000000000000	4.00000000000000000000	4.00000000000000000000	4.00000000000000000000	4.00000000000000000000	4.00000000000000000000	4.00000000000000000000
92.00000000000000000000	0.00000000000000000000	4156.41015625000000000000	4112.30761718750000000000	4170.25634765625000000000	4128.71777343750000000000	4124.10253906250000000000	4146.66650390625000000000	4157.43603515625000000000	4125.64111328125000000000	4133.33300781250000000000	4141.53857421875000000000	4133.84619140625000000000	4132.82031250000000000000	4125.12792968750000000000	4121.02539062500000000000	3464.00000000000000000000	10244.00000000000000000000	10227.00000000000000000000	0.00000000000000000000	0.00000000000000000000	0.00000000000000000000	3640.00000000000000000000	495.00000000000000000000	4.00000000000000000000	4.00000000000000000000	4.00000000000000000000	4.00000000000000000000	4.00000000000000000000	4.00000000000000000000	4.00000000000000000000	4.00000000000000000000	4.00000000000000000000	4.00000000000000000000	4.00000000000000000000	4.00000000000000000000	4.00000000000000000000	4.00000000000000000000	4.00000000000000000000	4.00000000000000000000
93.00000000000000000000	0.00000000000000000000	4158.97412109375000000000	4113.33300781250000000000	4171.28173828125000000000	4136.41015625000000000000	4117.43603515625000000000	4137.94873046875000000000	4148.71777343750000000000	4119.48730468750000000000	4127.69238281250000000000	4134.35888671875000000000	4136.41015625000000000000	4130.76904296875000000000	4135.38427734375000000000	4125.12792968750000000000	3102.00000000000000000000	10244.00000000000000000000	10226.00000000000000000000	0.00000000000000000000	0.00000000000000000000	0.00000000000000000000	3640.00000000000000000000	503.00000000000000000000	4.00000000000000000000	4.00000000000000000000	4.00000000000000000000	4.00000000000000000000	4.00000000000000000000	4.00000000000000000000	4.00000000000000000000	4.00000000000000000000	4.00000000000000000000	4.00000000000000000000	4.00000000000000000000	4.00000000000000000000	4.00000000000000000000	4.00000000000000000000	4.00000000000000000000	4.00000000000000000000
94.00000000000000000000	0.00000000000000000000	4171.79492187500000000000	4137.94873046875000000000	4162.05126953125000000000	4164.61523437500000000000	4131.28173828125000000000	4144.61523437500000000000	4148.20507812500000000000	4140.51269531250000000000	4140.51269531250000000000	4145.64111328125000000000	4181.02539062500000000000	4166.66650390625000000000	4181.02539062500000000000	4164.61523437500000000000	3539.00000000000000000000	10244.00000000000000000000	10226.00000000000000000000	0.00000000000000000000	0.00000000000000000000	0.00000000000000000000	3640.00000000000000000000	511.00000000000000000000	4.00000000000000000000	4.00000000000000000000	4.00000000000000000000	4.00000000000000000000	4.00000000000000000000	4.00000000000000000000	4.00000000000000000000	4.00000000000000000000	4.00000000000000000000	4.00000000000000000000	4.00000000000000000000	4.00000000000000000000	4.00000000000000000000	4.00000000000000000000	4.00000000000000000000	4.00000000000000000000
95.00000000000000000000	0.00000000000000000000	4160.51269531250000000000	4097.43603515625000000000	4175.38427734375000000000	4144.61523437500000000000	4089.23071289062500000000	4097.43603515625000000000	4109.23046875000000000000	4106.15380859375000000000	4095.38452148437500000000	4101.02539062500000000000	4149.23046875000000000000	4147.17919921875000000000	4142.56396484375000000000	4138.97412109375000000000	3113.00000000000000000000	10244.00000000000000000000	10225.00000000000000000000	0.00000000000000000000	0.00000000000000000000	0.00000000000000000000	3640.00000000000000000000	520.00000000000000000000	4.00000000000000000000	4.00000000000000000000	4.00000000000000000000	4.00000000000000000000	4.00000000000000000000	4.00000000000000000000	4.00000000000000000000	4.00000000000000000000	4.00000000000000000000	4.00000000000000000000	4.00000000000000000000	4.00000000000000000000	4.00000000000000000000	4.00000000000000000000	4.00000000000000000000	4.00000000000000000000
96.00000000000000000000	0.00000000000000000000	4169.74365234375000000000	4124.10253906250000000000	4169.74365234375000000000	4151.79492187500000000000	4118.46142578125000000000	4128.20507812500000000000	4141.02539062500000000000	4139.48730468750000000000	4136.92285156250000000000	4137.94873046875000000000	4160.00000000000000000000	4167.69238281250000000000	4151.28173828125000000000	4151.79492187500000000000	3464.00000000000000000000	10244.00000000000000000000	10225.00000000000000000000	0.00000000000000000000	0.00000000000000000000	0.00000000000000000000	3640.00000000000000000000	527.00000000000000000000	4.00000000000000000000	4.00000000000000000000	4.00000000000000000000	4.00000000000000000000	4.00000000000000000000	4.00000000000000000000	4.00000000000000000000	4.00000000000000000000	4.00000000000000000000	4.00000000000000000000	4.00000000000000000000	4.00000000000000000000	4.00000000000000000000	4.00000000000000000000	4.00000000000000000000	4.00000000000000000000
97.00000000000000000000	0.00000000000000000000	4169.23046875000000000000	4110.76904296875000000000	4181.53857421875000000000	4133.33300781250000000000	4106.15380859375000000000	4124.61523437500000000000	4141.02539062500000000000	4142.05126953125000000000	4145.12792968750000000000	4147.69238281250000000000	4124.61523437500000000000	4163.58984375000000000000	4126.15380859375000000000	4137.43603515625000000000	3102.00000000000000000000	10246.00000000000000000000	10227.00000000000000000000	0.00000000000000000000	0.00000000000000000000	0.00000000000000000000	3640.00000000000000000000	535.00000000000000000000	4.00000000000000000000	4.00000000000000000000	4.00000000000000000000	4.00000000000000000000	4.00000000000000000000	4.00000000000000000000	4.00000000000000000000	4.00000000000000000000	4.00000000000000000000	4.00000000000000000000	4.00000000000000000000	4.00000000000000000000	4.00000000000000000000	4.00000000000000000000	4.00000000000000000000	4.00000000000000000000
98.00000000000000000000	0.00000000000000000000	4166.15380859375000000000	4113.84619140625000000000	4185.64111328125000000000	4136.41015625000000000000	4108.71777343750000000000	4118.97412109375000000000	4138.46142578125000000000	4126.66650390625000000000	4124.10253906250000000000	4133.84619140625000000000	4098.46142578125000000000	4160.00000000000000000000	4124.10253906250000000000	4131.28173828125000000000	3539.00000000000000000000	10246.00000000000000000000	10227.00000000000000000000	0.00000000000000000000	0.00000000000000000000	0.00000000000000000000	3640.00000000000000000000	542.00000000000000000000	4.00000000000000000000	4.00000000000000000000	4.00000000000000000000	4.00000000000000000000	4.00000000000000000000	4.00000000000000000000	4.00000000000000000000	4.00000000000000000000	4.00000000000000000000	4.00000000000000000000	4.00000000000000000000	4.00000000000000000000	4.00000000000000000000	4.00000000000000000000	4.00000000000000000000	4.00000000000000000000
99.00000000000000000000	0.00000000000000000000	4174.87158203125000000000	4157.94873046875000000000	4166.66650390625000000000	4167.69238281250000000000	4145.64111328125000000000	4142.05126953125000000000	4149.74365234375000000000	4125.64111328125000000000	4121.53857421875000000000	4140.00000000000000000000	4120.51269531250000000000	4169.23046875000000000000	4163.58984375000000000000	4153.33300781250000000000	3113.00000000000000000000	10246.00000000000000000000	10228.00000000000000000000	0.00000000000000000000	0.00000000000000000000	0.00000000000000000000	3640.00000000000000000000	550.00000000000000000000	4.00000000000000000000	4.00000000000000000000	4.00000000000000000000	4.00000000000000000000	4.00000000000000000000	4.00000000000000000000	4.00000000000000000000	4.00000000000000000000	4.00000000000000000000	4.00000000000000000000	4.00000000000000000000	4.00000000000000000000	4.00000000000000000000	4.00000000000000000000	4.00000000000000000000	4.00000000000000000000
100.00000000000000000000	0.00000000000000000000	4162.56396484375000000000	4113.33300781250000000000	4176.92285156250000000000	4135.89746093750000000000	4097.43603515625000000000	4106.66650390625000000000	4114.35888671875000000000	4082.05126953125000000000	4075.38452148437500000000	4092.30761718750000000000	4088.71777343750000000000	4132.82031250000000000000	4120.00000000000000000000	4123.58984375000000000000	3464.00000000000000000000	10246.00000000000000000000	10228.00000000000000000000	0.00000000000000000000	0.00000000000000000000	0.00000000000000000000	3640.00000000000000000000	557.00000000000000000000	4.00000000000000000000	4.00000000000000000000	4.00000000000000000000	4.00000000000000000000	4.00000000000000000000	4.00000000000000000000	4.00000000000000000000	4.00000000000000000000	4.00000000000000000000	4.00000000000000000000	4.00000000000000000000	4.00000000000000000000	4.00000000000000000000	4.00000000000000000000	4.00000000000000000000	4.00000000000000000000
101.00000000000000000000	0.00000000000000000000	4158.97412109375000000000	4096.41015625000000000000	4170.25634765625000000000	4126.15380859375000000000	4088.20507812500000000000	4105.64111328125000000000	4121.53857421875000000000	4110.76904296875000000000	4100.51269531250000000000	4102.56396484375000000000	4125.64111328125000000000	4160.00000000000000000000	4126.15380859375000000000	4141.02539062500000000000	3102.00000000000000000000	10246.00000000000000000000	10226.00000000000000000000	0.00000000000000000000	0.00000000000000000000	0.00000000000000000000	3640.00000000000000000000	564.00000000000000000000	4.00000000000000000000	4.00000000000000000000	4.00000000000000000000	4.00000000000000000000	4.00000000000000000000	4.00000000000000000000	4.00000000000000000000	4.00000000000000000000	4.00000000000000000000	4.00000000000000000000	4.00000000000000000000	4.00000000000000000000	4.00000000000000000000	4.00000000000000000000	4.00000000000000000000	4.00000000000000000000
102.00000000000000000000	0.00000000000000000000	4147.17919921875000000000	4059.48706054687500000000	4166.66650390625000000000	4109.74365234375000000000	4050.76904296875000000000	4068.71777343750000000000	4098.46142578125000000000	4111.28173828125000000000	4097.94873046875000000000	4096.92285156250000000000	4135.38427734375000000000	4162.56396484375000000000	4114.87158203125000000000	4132.82031250000000000000	3539.00000000000000000000	10246.00000000000000000000	10226.00000000000000000000	0.00000000000000000000	0.00000000000000000000	0.00000000000000000000	3640.00000000000000000000	572.00000000000000000000	4.00000000000000000000	4.00000000000000000000	4.00000000000000000000	4.00000000000000000000	4.00000000000000000000	4.00000000000000000000	4.00000000000000000000	4.00000000000000000000	4.00000000000000000000	4.00000000000000000000	4.00000000000000000000	4.00000000000000000000	4.00000000000000000000	4.00000000000000000000	4.00000000000000000000	4.00000000000000000000
103.00000000000000000000	0.00000000000000000000	4144.10253906250000000000	4064.10253906250000000000	4174.35888671875000000000	4110.76904296875000000000	4056.41015625000000000000	4081.02563476562500000000	4109.74365234375000000000	4104.61523437500000000000	4092.82031250000000000000	4100.51269531250000000000	4129.74365234375000000000	4146.66650390625000000000	4113.84619140625000000000	4124.61523437500000000000	3113.00000000000000000000	10247.00000000000000000000	10227.00000000000000000000	0.00000000000000000000	0.00000000000000000000	0.00000000000000000000	3640.00000000000000000000	580.00000000000000000000	4.00000000000000000000	4.00000000000000000000	4.00000000000000000000	4.00000000000000000000	4.00000000000000000000	4.00000000000000000000	4.00000000000000000000	4.00000000000000000000	4.00000000000000000000	4.00000000000000000000	4.00000000000000000000	4.00000000000000000000	4.00000000000000000000	4.00000000000000000000	4.00000000000000000000	4.00000000000000000000
104.00000000000000000000	0.00000000000000000000	4160.00000000000000000000	4118.97412109375000000000	4170.76904296875000000000	4138.97412109375000000000	4128.71777343750000000000	4151.79492187500000000000	4162.05126953125000000000	4132.30761718750000000000	4130.76904296875000000000	4143.58984375000000000000	4148.20507812500000000000	4161.53857421875000000000	4141.53857421875000000000	4143.07666015625000000000	3464.00000000000000000000	10247.00000000000000000000	10227.00000000000000000000	0.00000000000000000000	0.00000000000000000000	0.00000000000000000000	3640.00000000000000000000	588.00000000000000000000	4.00000000000000000000	4.00000000000000000000	4.00000000000000000000	4.00000000000000000000	4.00000000000000000000	4.00000000000000000000	4.00000000000000000000	4.00000000000000000000	4.00000000000000000000	4.00000000000000000000	4.00000000000000000000	4.00000000000000000000	4.00000000000000000000	4.00000000000000000000	4.00000000000000000000	4.00000000000000000000
105.00000000000000000000	0.00000000000000000000	4147.17919921875000000000	4077.94873046875000000000	4178.97412109375000000000	4111.28173828125000000000	4089.74340820312500000000	4110.76904296875000000000	4126.15380859375000000000	4086.66650390625000000000	4088.20507812500000000000	4100.51269531250000000000	4097.43603515625000000000	4122.56396484375000000000	4087.17944335937500000000	4099.48730468750000000000	3102.00000000000000000000	10247.00000000000000000000	10227.00000000000000000000	0.00000000000000000000	0.00000000000000000000	0.00000000000000000000	3640.00000000000000000000	596.00000000000000000000	4.00000000000000000000	4.00000000000000000000	4.00000000000000000000	4.00000000000000000000	4.00000000000000000000	4.00000000000000000000	4.00000000000000000000	4.00000000000000000000	4.00000000000000000000	4.00000000000000000000	4.00000000000000000000	4.00000000000000000000	4.00000000000000000000	4.00000000000000000000	4.00000000000000000000	4.00000000000000000000
106.00000000000000000000	0.00000000000000000000	4149.23046875000000000000	4086.15380859375000000000	4164.61523437500000000000	4122.56396484375000000000	4081.53833007812500000000	4098.97412109375000000000	4118.97412109375000000000	4094.87158203125000000000	4092.30761718750000000000	4103.58984375000000000000	4128.71777343750000000000	4138.97412109375000000000	4122.56396484375000000000	4126.15380859375000000000	3539.00000000000000000000	10247.00000000000000000000	10227.00000000000000000000	0.00000000000000000000	0.00000000000000000000	0.00000000000000000000	3640.00000000000000000000	604.00000000000000000000	4.00000000000000000000	4.00000000000000000000	4.00000000000000000000	4.00000000000000000000	4.00000000000000000000	4.00000000000000000000	4.00000000000000000000	4.00000000000000000000	4.00000000000000000000	4.00000000000000000000	4.00000000000000000000	4.00000000000000000000	4.00000000000000000000	4.00000000000000000000	4.00000000000000000000	4.00000000000000000000
107.00000000000000000000	0.00000000000000000000	4161.02539062500000000000	4094.87158203125000000000	4166.15380859375000000000	4136.41015625000000000000	4076.92309570312500000000	4088.71777343750000000000	4104.61523437500000000000	4095.89721679687500000000	4091.28198242187500000000	4101.02539062500000000000	4151.28173828125000000000	4153.33300781250000000000	4156.92285156250000000000	4153.84619140625000000000	3113.00000000000000000000	10247.00000000000000000000	10226.00000000000000000000	0.00000000000000000000	0.00000000000000000000	0.00000000000000000000	3640.00000000000000000000	613.00000000000000000000	4.00000000000000000000	4.00000000000000000000	4.00000000000000000000	4.00000000000000000000	4.00000000000000000000	4.00000000000000000000	4.00000000000000000000	4.00000000000000000000	4.00000000000000000000	4.00000000000000000000	4.00000000000000000000	4.00000000000000000000	4.00000000000000000000	4.00000000000000000000	4.00000000000000000000	4.00000000000000000000
108.00000000000000000000	0.00000000000000000000	4161.02539062500000000000	4090.76904296875000000000	4179.48730468750000000000	4128.71777343750000000000	4071.28198242187500000000	4077.43579101562500000000	4094.87158203125000000000	4086.66650390625000000000	4081.53833007812500000000	4082.56396484375000000000	4134.35888671875000000000	4141.53857421875000000000	4134.35888671875000000000	4137.94873046875000000000	3464.00000000000000000000	10247.00000000000000000000	10226.00000000000000000000	0.00000000000000000000	0.00000000000000000000	0.00000000000000000000	3640.00000000000000000000	621.00000000000000000000	4.00000000000000000000	4.00000000000000000000	4.00000000000000000000	4.00000000000000000000	4.00000000000000000000	4.00000000000000000000	4.00000000000000000000	4.00000000000000000000	4.00000000000000000000	4.00000000000000000000	4.00000000000000000000	4.00000000000000000000	4.00000000000000000000	4.00000000000000000000	4.00000000000000000000	4.00000000000000000000
109.00000000000000000000	0.00000000000000000000	4162.05126953125000000000	4113.33300781250000000000	4167.69238281250000000000	4137.94873046875000000000	4098.46142578125000000000	4105.64111328125000000000	4125.12792968750000000000	4132.30761718750000000000	4130.76904296875000000000	4121.53857421875000000000	4156.92285156250000000000	4166.15380859375000000000	4143.58984375000000000000	4146.66650390625000000000	3102.00000000000000000000	10249.00000000000000000000	10226.00000000000000000000	0.00000000000000000000	0.00000000000000000000	0.00000000000000000000	3640.00000000000000000000	629.00000000000000000000	4.00000000000000000000	4.00000000000000000000	4.00000000000000000000	4.00000000000000000000	4.00000000000000000000	4.00000000000000000000	4.00000000000000000000	4.00000000000000000000	4.00000000000000000000	4.00000000000000000000	4.00000000000000000000	4.00000000000000000000	4.00000000000000000000	4.00000000000000000000	4.00000000000000000000	4.00000000000000000000
110.00000000000000000000	0.00000000000000000000	4151.28173828125000000000	4072.30761718750000000000	4178.46142578125000000000	4112.82031250000000000000	4062.05126953125000000000	4079.48706054687500000000	4107.17919921875000000000	4110.76904296875000000000	4108.20507812500000000000	4096.92285156250000000000	4124.10253906250000000000	4144.10253906250000000000	4106.66650390625000000000	4121.02539062500000000000	3539.00000000000000000000	10249.00000000000000000000	10226.00000000000000000000	0.00000000000000000000	0.00000000000000000000	0.00000000000000000000	3640.00000000000000000000	637.00000000000000000000	4.00000000000000000000	4.00000000000000000000	4.00000000000000000000	4.00000000000000000000	4.00000000000000000000	4.00000000000000000000	4.00000000000000000000	4.00000000000000000000	4.00000000000000000000	4.00000000000000000000	4.00000000000000000000	4.00000000000000000000	4.00000000000000000000	4.00000000000000000000	4.00000000000000000000	4.00000000000000000000
111.00000000000000000000	0.00000000000000000000	4160.00000000000000000000	4111.28173828125000000000	4172.30761718750000000000	4130.25634765625000000000	4100.00000000000000000000	4114.87158203125000000000	4129.23046875000000000000	4112.30761718750000000000	4113.33300781250000000000	4096.41015625000000000000	4136.92285156250000000000	4148.71777343750000000000	4127.69238281250000000000	4137.43603515625000000000	3113.00000000000000000000	10247.00000000000000000000	10224.00000000000000000000	0.00000000000000000000	0.00000000000000000000	0.00000000000000000000	3640.00000000000000000000	645.00000000000000000000	4.00000000000000000000	4.00000000000000000000	4.00000000000000000000	4.00000000000000000000	4.00000000000000000000	4.00000000000000000000	4.00000000000000000000	4.00000000000000000000	4.00000000000000000000	4.00000000000000000000	4.00000000000000000000	4.00000000000000000000	4.00000000000000000000	4.00000000000000000000	4.00000000000000000000	4.00000000000000000000
112.00000000000000000000	0.00000000000000000000	4161.02539062500000000000	4135.38427734375000000000	4165.12792968750000000000	4139.48730468750000000000	4117.94873046875000000000	4126.15380859375000000000	4128.20507812500000000000	4098.46142578125000000000	4102.56396484375000000000	4084.61523437500000000000	4128.20507812500000000000	4135.38427734375000000000	4130.25634765625000000000	4132.30761718750000000000	3464.00000000000000000000	10247.00000000000000000000	10224.00000000000000000000	0.00000000000000000000	0.00000000000000000000	0.00000000000000000000	3640.00000000000000000000	653.00000000000000000000	4.00000000000000000000	4.00000000000000000000	4.00000000000000000000	4.00000000000000000000	4.00000000000000000000	4.00000000000000000000	4.00000000000000000000	4.00000000000000000000	4.00000000000000000000	4.00000000000000000000	4.00000000000000000000	4.00000000000000000000	4.00000000000000000000	4.00000000000000000000	4.00000000000000000000	4.00000000000000000000
113.00000000000000000000	0.00000000000000000000	4150.25634765625000000000	4105.64111328125000000000	4176.41015625000000000000	4121.02539062500000000000	4087.69213867187500000000	4101.53857421875000000000	4110.25634765625000000000	4077.94873046875000000000	4071.28198242187500000000	4055.38452148437500000000	4107.69238281250000000000	4114.87158203125000000000	4111.28173828125000000000	4111.28173828125000000000	3102.00000000000000000000	10246.00000000000000000000	10224.00000000000000000000	0.00000000000000000000	0.00000000000000000000	0.00000000000000000000	3640.00000000000000000000	660.00000000000000000000	4.00000000000000000000	4.00000000000000000000	4.00000000000000000000	4.00000000000000000000	4.00000000000000000000	4.00000000000000000000	4.00000000000000000000	4.00000000000000000000	4.00000000000000000000	4.00000000000000000000	4.00000000000000000000	4.00000000000000000000	4.00000000000000000000	4.00000000000000000000	4.00000000000000000000	4.00000000000000000000
114.00000000000000000000	0.00000000000000000000	4156.92285156250000000000	4120.00000000000000000000	4166.66650390625000000000	4137.94873046875000000000	4111.28173828125000000000	4123.07666015625000000000	4135.38427734375000000000	4129.23046875000000000000	4118.46142578125000000000	4091.79467773437500000000	4165.12792968750000000000	4162.05126953125000000000	4155.89746093750000000000	4147.17919921875000000000	3539.00000000000000000000	10246.00000000000000000000	10224.00000000000000000000	0.00000000000000000000	0.00000000000000000000	0.00000000000000000000	3640.00000000000000000000	668.00000000000000000000	4.00000000000000000000	4.00000000000000000000	4.00000000000000000000	4.00000000000000000000	4.00000000000000000000	4.00000000000000000000	4.00000000000000000000	4.00000000000000000000	4.00000000000000000000	4.00000000000000000000	4.00000000000000000000	4.00000000000000000000	4.00000000000000000000	4.00000000000000000000	4.00000000000000000000	4.00000000000000000000
115.00000000000000000000	0.00000000000000000000	4145.64111328125000000000	4076.92309570312500000000	4172.30761718750000000000	4121.02539062500000000000	4075.38452148437500000000	4089.23071289062500000000	4110.76904296875000000000	4118.97412109375000000000	4110.25634765625000000000	4074.35888671875000000000	4148.71777343750000000000	4148.71777343750000000000	4124.61523437500000000000	4124.61523437500000000000	3113.00000000000000000000	10244.00000000000000000000	10222.00000000000000000000	0.00000000000000000000	0.00000000000000000000	0.00000000000000000000	3640.00000000000000000000	676.00000000000000000000	4.00000000000000000000	4.00000000000000000000	4.00000000000000000000	4.00000000000000000000	4.00000000000000000000	4.00000000000000000000	4.00000000000000000000	4.00000000000000000000	4.00000000000000000000	4.00000000000000000000	4.00000000000000000000	4.00000000000000000000	4.00000000000000000000	4.00000000000000000000	4.00000000000000000000	4.00000000000000000000
116.00000000000000000000	0.00000000000000000000	4147.17919921875000000000	4100.00000000000000000000	4171.79492187500000000000	4129.74365234375000000000	4101.02539062500000000000	4116.92285156250000000000	4133.33300781250000000000	4129.74365234375000000000	4126.66650390625000000000	4094.35888671875000000000	4148.71777343750000000000	4147.17919921875000000000	4131.79492187500000000000	4126.66650390625000000000	3464.00000000000000000000	10244.00000000000000000000	10222.00000000000000000000	0.00000000000000000000	0.00000000000000000000	0.00000000000000000000	3640.00000000000000000000	683.00000000000000000000	4.00000000000000000000	4.00000000000000000000	4.00000000000000000000	4.00000000000000000000	4.00000000000000000000	4.00000000000000000000	4.00000000000000000000	4.00000000000000000000	4.00000000000000000000	4.00000000000000000000	4.00000000000000000000	4.00000000000000000000	4.00000000000000000000	4.00000000000000000000	4.00000000000000000000	4.00000000000000000000
117.00000000000000000000	0.00000000000000000000	4147.17919921875000000000	4124.61523437500000000000	4170.25634765625000000000	4128.20507812500000000000	4123.58984375000000000000	4138.97412109375000000000	4148.20507812500000000000	4129.74365234375000000000	4129.23046875000000000000	4110.25634765625000000000	4134.87158203125000000000	4137.43603515625000000000	4125.12792968750000000000	4118.46142578125000000000	3102.00000000000000000000	10244.00000000000000000000	10222.00000000000000000000	0.00000000000000000000	0.00000000000000000000	0.00000000000000000000	3640.00000000000000000000	691.00000000000000000000	4.00000000000000000000	4.00000000000000000000	4.00000000000000000000	4.00000000000000000000	4.00000000000000000000	4.00000000000000000000	4.00000000000000000000	4.00000000000000000000	4.00000000000000000000	4.00000000000000000000	4.00000000000000000000	4.00000000000000000000	4.00000000000000000000	4.00000000000000000000	4.00000000000000000000	4.00000000000000000000
118.00000000000000000000	0.00000000000000000000	4133.33300781250000000000	4089.23071289062500000000	4176.41015625000000000000	4106.15380859375000000000	4082.05126953125000000000	4097.94873046875000000000	4116.92285156250000000000	4086.15380859375000000000	4083.58959960937500000000	4069.74340820312500000000	4087.17944335937500000000	4096.92285156250000000000	4075.38452148437500000000	4080.00000000000000000000	3539.00000000000000000000	10244.00000000000000000000	10222.00000000000000000000	0.00000000000000000000	0.00000000000000000000	0.00000000000000000000	3640.00000000000000000000	699.00000000000000000000	4.00000000000000000000	4.00000000000000000000	4.00000000000000000000	4.00000000000000000000	4.00000000000000000000	4.00000000000000000000	4.00000000000000000000	4.00000000000000000000	4.00000000000000000000	4.00000000000000000000	4.00000000000000000000	4.00000000000000000000	4.00000000000000000000	4.00000000000000000000	4.00000000000000000000	4.00000000000000000000
119.00000000000000000000	0.00000000000000000000	4145.12792968750000000000	4116.92285156250000000000	4158.97412109375000000000	4140.51269531250000000000	4105.12792968750000000000	4109.74365234375000000000	4122.05126953125000000000	4104.10253906250000000000	4106.15380859375000000000	4088.20507812500000000000	4133.33300781250000000000	4126.66650390625000000000	4129.74365234375000000000	4120.00000000000000000000	3113.00000000000000000000	10247.00000000000000000000	10225.00000000000000000000	0.00000000000000000000	0.00000000000000000000	0.00000000000000000000	3640.00000000000000000000	707.00000000000000000000	4.00000000000000000000	4.00000000000000000000	4.00000000000000000000	4.00000000000000000000	4.00000000000000000000	4.00000000000000000000	4.00000000000000000000	4.00000000000000000000	4.00000000000000000000	4.00000000000000000000	4.00000000000000000000	4.00000000000000000000	4.00000000000000000000	4.00000000000000000000	4.00000000000000000000	4.00000000000000000000
120.00000000000000000000	0.00000000000000000000	4135.38427734375000000000	4092.82031250000000000000	4163.07666015625000000000	4125.64111328125000000000	4073.84594726562500000000	4076.41015625000000000000	4086.15380859375000000000	4075.89721679687500000000	4074.87158203125000000000	4055.89721679687500000000	4122.05126953125000000000	4113.33300781250000000000	4122.56396484375000000000	4111.79492187500000000000	3464.00000000000000000000	10247.00000000000000000000	10225.00000000000000000000	0.00000000000000000000	0.00000000000000000000	0.00000000000000000000	3640.00000000000000000000	714.00000000000000000000	4.00000000000000000000	4.00000000000000000000	4.00000000000000000000	4.00000000000000000000	4.00000000000000000000	4.00000000000000000000	4.00000000000000000000	4.00000000000000000000	4.00000000000000000000	4.00000000000000000000	4.00000000000000000000	4.00000000000000000000	4.00000000000000000000	4.00000000000000000000	4.00000000000000000000	4.00000000000000000000
121.00000000000000000000	0.00000000000000000000	4125.64111328125000000000	4086.66650390625000000000	4165.12792968750000000000	4110.76904296875000000000	4067.69213867187500000000	4082.05126953125000000000	4095.38452148437500000000	4088.20507812500000000000	4083.58959960937500000000	4057.43579101562500000000	4113.84619140625000000000	4111.79492187500000000000	4102.05126953125000000000	4097.43603515625000000000	3102.00000000000000000000	10248.00000000000000000000	10228.00000000000000000000	0.00000000000000000000	0.00000000000000000000	0.00000000000000000000	3640.00000000000000000000	723.00000000000000000000	4.00000000000000000000	4.00000000000000000000	4.00000000000000000000	4.00000000000000000000	4.00000000000000000000	4.00000000000000000000	4.00000000000000000000	4.00000000000000000000	4.00000000000000000000	4.00000000000000000000	4.00000000000000000000	4.00000000000000000000	4.00000000000000000000	4.00000000000000000000	4.00000000000000000000	4.00000000000000000000
122.00000000000000000000	0.00000000000000000000	4133.33300781250000000000	4087.17944335937500000000	4167.69238281250000000000	4112.82031250000000000000	4077.43579101562500000000	4101.02539062500000000000	4119.48730468750000000000	4129.74365234375000000000	4128.20507812500000000000	4096.41015625000000000000	4129.23046875000000000000	4132.82031250000000000000	4099.48730468750000000000	4103.07666015625000000000	3539.00000000000000000000	10248.00000000000000000000	10228.00000000000000000000	0.00000000000000000000	0.00000000000000000000	0.00000000000000000000	3640.00000000000000000000	730.00000000000000000000	4.00000000000000000000	4.00000000000000000000	4.00000000000000000000	4.00000000000000000000	4.00000000000000000000	4.00000000000000000000	4.00000000000000000000	4.00000000000000000000	4.00000000000000000000	4.00000000000000000000	4.00000000000000000000	4.00000000000000000000	4.00000000000000000000	4.00000000000000000000	4.00000000000000000000	4.00000000000000000000
123.00000000000000000000	0.00000000000000000000	4128.20507812500000000000	4058.97436523437500000000	4183.07666015625000000000	4091.28198242187500000000	4053.84594726562500000000	4082.05126953125000000000	4108.20507812500000000000	4107.17919921875000000000	4103.58984375000000000000	4077.43579101562500000000	4108.71777343750000000000	4114.35888671875000000000	4072.82031250000000000000	4087.69213867187500000000	3113.00000000000000000000	10247.00000000000000000000	10229.00000000000000000000	0.00000000000000000000	0.00000000000000000000	0.00000000000000000000	3640.00000000000000000000	738.00000000000000000000	4.00000000000000000000	4.00000000000000000000	4.00000000000000000000	4.00000000000000000000	4.00000000000000000000	4.00000000000000000000	4.00000000000000000000	4.00000000000000000000	4.00000000000000000000	4.00000000000000000000	4.00000000000000000000	4.00000000000000000000	4.00000000000000000000	4.00000000000000000000	4.00000000000000000000	4.00000000000000000000
124.00000000000000000000	0.00000000000000000000	4135.38427734375000000000	4107.17919921875000000000	4164.61523437500000000000	4115.38427734375000000000	4105.12792968750000000000	4127.17919921875000000000	4141.53857421875000000000	4120.51269531250000000000	4117.94873046875000000000	4098.97412109375000000000	4136.92285156250000000000	4128.71777343750000000000	4119.48730468750000000000	4113.84619140625000000000	3464.00000000000000000000	10247.00000000000000000000	10229.00000000000000000000	0.00000000000000000000	0.00000000000000000000	0.00000000000000000000	3640.00000000000000000000	745.00000000000000000000	4.00000000000000000000	4.00000000000000000000	4.00000000000000000000	4.00000000000000000000	4.00000000000000000000	4.00000000000000000000	4.00000000000000000000	4.00000000000000000000	4.00000000000000000000	4.00000000000000000000	4.00000000000000000000	4.00000000000000000000	4.00000000000000000000	4.00000000000000000000	4.00000000000000000000	4.00000000000000000000
125.00000000000000000000	0.00000000000000000000	4135.38427734375000000000	4094.35888671875000000000	4167.69238281250000000000	4112.82031250000000000000	4095.89721679687500000000	4112.82031250000000000000	4126.15380859375000000000	4094.35888671875000000000	4098.97412109375000000000	4083.07690429687500000000	4103.58984375000000000000	4103.58984375000000000000	4110.25634765625000000000	4095.38452148437500000000	3102.00000000000000000000	10247.00000000000000000000	10229.00000000000000000000	0.00000000000000000000	0.00000000000000000000	0.00000000000000000000	3640.00000000000000000000	754.00000000000000000000	4.00000000000000000000	4.00000000000000000000	4.00000000000000000000	4.00000000000000000000	4.00000000000000000000	4.00000000000000000000	4.00000000000000000000	4.00000000000000000000	4.00000000000000000000	4.00000000000000000000	4.00000000000000000000	4.00000000000000000000	4.00000000000000000000	4.00000000000000000000	4.00000000000000000000	4.00000000000000000000
126.00000000000000000000	0.00000000000000000000	4134.35888671875000000000	4078.97436523437500000000	4168.71777343750000000000	4112.30761718750000000000	4086.15380859375000000000	4098.97412109375000000000	4117.94873046875000000000	4093.33325195312500000000	4097.94873046875000000000	4074.87158203125000000000	4095.38452148437500000000	4101.53857421875000000000	4111.79492187500000000000	4097.94873046875000000000	3539.00000000000000000000	10247.00000000000000000000	10229.00000000000000000000	0.00000000000000000000	0.00000000000000000000	0.00000000000000000000	3640.00000000000000000000	761.00000000000000000000	4.00000000000000000000	4.00000000000000000000	4.00000000000000000000	4.00000000000000000000	4.00000000000000000000	4.00000000000000000000	4.00000000000000000000	4.00000000000000000000	4.00000000000000000000	4.00000000000000000000	4.00000000000000000000	4.00000000000000000000	4.00000000000000000000	4.00000000000000000000	4.00000000000000000000	4.00000000000000000000
127.00000000000000000000	0.00000000000000000000	4133.33300781250000000000	4077.94873046875000000000	4156.41015625000000000000	4122.05126953125000000000	4086.66650390625000000000	4096.92285156250000000000	4113.33300781250000000000	4118.46142578125000000000	4110.76904296875000000000	4081.53833007812500000000	4124.61523437500000000000	4127.69238281250000000000	4135.38427734375000000000	4121.02539062500000000000	50.00000000000000000000	10246.00000000000000000000	10231.00000000000000000000	0.00000000000000000000	0.00000000000000000000	0.00000000000000000000	3640.00000000000000000000	769.00000000000000000000	4.00000000000000000000	4.00000000000000000000	4.00000000000000000000	4.00000000000000000000	4.00000000000000000000	4.00000000000000000000	4.00000000000000000000	4.00000000000000000000	4.00000000000000000000	4.00000000000000000000	4.00000000000000000000	4.00000000000000000000	4.00000000000000000000	4.00000000000000000000	4.00000000000000000000	4.00000000000000000000
0.00000000000000000000	0.00000000000000000000	4125.64111328125000000000	4045.64086914062500000000	4172.30761718750000000000	4110.25634765625000000000	4054.35888671875000000000	4067.69213867187500000000	4089.23071289062500000000	4097.43603515625000000000	4084.10253906250000000000	4052.30761718750000000000	4094.87158203125000000000	4112.30761718750000000000	4105.12792968750000000000	4101.02539062500000000000	844.00000000000000000000	10246.00000000000000000000	10231.00000000000000000000	0.00000000000000000000	0.00000000000000000000	0.00000000000000000000	3640.00000000000000000000	778.00000000000000000000	4.00000000000000000000	4.00000000000000000000	4.00000000000000000000	4.00000000000000000000	4.00000000000000000000	4.00000000000000000000	4.00000000000000000000	4.00000000000000000000	4.00000000000000000000	4.00000000000000000000	4.00000000000000000000	4.00000000000000000000	4.00000000000000000000	4.00000000000000000000	4.00000000000000000000	4.00000000000000000000
1.00000000000000000000	0.00000000000000000000	4143.58984375000000000000	4097.94873046875000000000	4170.25634765625000000000	4138.97412109375000000000	4116.41015625000000000000	4125.64111328125000000000	4146.15380859375000000000	4137.43603515625000000000	4138.46142578125000000000	4103.58984375000000000000	4115.38427734375000000000	4142.56396484375000000000	4136.41015625000000000000	4130.76904296875000000000	2275.00000000000000000000	10248.00000000000000000000	10231.00000000000000000000	0.00000000000000000000	0.00000000000000000000	0.00000000000000000000	3640.00000000000000000000	786.00000000000000000000	4.00000000000000000000	4.00000000000000000000	4.00000000000000000000	4.00000000000000000000	4.00000000000000000000	4.00000000000000000000	4.00000000000000000000	4.00000000000000000000	4.00000000000000000000	4.00000000000000000000	4.00000000000000000000	4.00000000000000000000	4.00000000000000000000	4.00000000000000000000	4.00000000000000000000	4.00000000000000000000
2.00000000000000000000	0.00000000000000000000	4144.61523437500000000000	4099.48730468750000000000	4178.97412109375000000000	4126.15380859375000000000	4124.61523437500000000000	4129.74365234375000000000	4152.82031250000000000000	4134.35888671875000000000	4139.48730468750000000000	4106.66650390625000000000	4088.71777343750000000000	4134.87158203125000000000	4113.33300781250000000000	4115.89746093750000000000	2096.00000000000000000000	10248.00000000000000000000	10231.00000000000000000000	0.00000000000000000000	0.00000000000000000000	0.00000000000000000000	3640.00000000000000000000	794.00000000000000000000	4.00000000000000000000	4.00000000000000000000	4.00000000000000000000	4.00000000000000000000	4.00000000000000000000	4.00000000000000000000	4.00000000000000000000	4.00000000000000000000	4.00000000000000000000	4.00000000000000000000	4.00000000000000000000	4.00000000000000000000	4.00000000000000000000	4.00000000000000000000	4.00000000000000000000	4.00000000000000000000
3.00000000000000000000	0.00000000000000000000	4144.61523437500000000000	4104.10253906250000000000	4178.46142578125000000000	4122.56396484375000000000	4120.51269531250000000000	4122.56396484375000000000	4136.41015625000000000000	4121.53857421875000000000	4120.00000000000000000000	4081.53833007812500000000	4080.00000000000000000000	4126.66650390625000000000	4106.66650390625000000000	4107.17919921875000000000	3372.00000000000000000000	10249.00000000000000000000	10227.00000000000000000000	0.00000000000000000000	0.00000000000000000000	0.00000000000000000000	3640.00000000000000000000	802.00000000000000000000	4.00000000000000000000	4.00000000000000000000	4.00000000000000000000	4.00000000000000000000	4.00000000000000000000	4.00000000000000000000	4.00000000000000000000	4.00000000000000000000	4.00000000000000000000	4.00000000000000000000	4.00000000000000000000	4.00000000000000000000	4.00000000000000000000	4.00000000000000000000	4.00000000000000000000	4.00000000000000000000
4.00000000000000000000	0.00000000000000000000	4156.41015625000000000000	4137.94873046875000000000	4157.43603515625000000000	4149.74365234375000000000	4142.56396484375000000000	4137.94873046875000000000	4131.79492187500000000000	4127.69238281250000000000	4126.15380859375000000000	4081.53833007812500000000	4108.20507812500000000000	4139.48730468750000000000	4147.69238281250000000000	4136.92285156250000000000	3437.00000000000000000000	10249.00000000000000000000	10227.00000000000000000000	0.00000000000000000000	0.00000000000000000000	0.00000000000000000000	3640.00000000000000000000	809.00000000000000000000	4.00000000000000000000	4.00000000000000000000	4.00000000000000000000	4.00000000000000000000	4.00000000000000000000	4.00000000000000000000	4.00000000000000000000	4.00000000000000000000	4.00000000000000000000	4.00000000000000000000	4.00000000000000000000	4.00000000000000000000	4.00000000000000000000	4.00000000000000000000	4.00000000000000000000	4.00000000000000000000
5.00000000000000000000	0.00000000000000000000	4143.07666015625000000000	4096.92285156250000000000	4167.69238281250000000000	4124.61523437500000000000	4097.94873046875000000000	4093.33325195312500000000	4096.41015625000000000000	4086.66650390625000000000	4079.48706054687500000000	4037.43579101562500000000	4068.20507812500000000000	4105.64111328125000000000	4110.76904296875000000000	4108.71777343750000000000	3236.00000000000000000000	10248.00000000000000000000	10225.00000000000000000000	0.00000000000000000000	0.00000000000000000000	0.00000000000000000000	3640.00000000000000000000	818.00000000000000000000	4.00000000000000000000	4.00000000000000000000	4.00000000000000000000	4.00000000000000000000	4.00000000000000000000	4.00000000000000000000	4.00000000000000000000	4.00000000000000000000	4.00000000000000000000	4.00000000000000000000	4.00000000000000000000	4.00000000000000000000	4.00000000000000000000	4.00000000000000000000	4.00000000000000000000	4.00000000000000000000
6.00000000000000000000	0.00000000000000000000	4148.20507812500000000000	4108.71777343750000000000	4168.71777343750000000000	4130.76904296875000000000	4114.87158203125000000000	4109.74365234375000000000	4125.12792968750000000000	4128.71777343750000000000	4118.97412109375000000000	4071.28198242187500000000	4103.58984375000000000000	4140.51269531250000000000	4129.23046875000000000000	4125.64111328125000000000	3028.00000000000000000000	10248.00000000000000000000	10225.00000000000000000000	0.00000000000000000000	0.00000000000000000000	0.00000000000000000000	3640.00000000000000000000	826.00000000000000000000	4.00000000000000000000	4.00000000000000000000	4.00000000000000000000	4.00000000000000000000	4.00000000000000000000	4.00000000000000000000	4.00000000000000000000	4.00000000000000000000	4.00000000000000000000	4.00000000000000000000	4.00000000000000000000	4.00000000000000000000	4.00000000000000000000	4.00000000000000000000	4.00000000000000000000	4.00000000000000000000
7.00000000000000000000	0.00000000000000000000	4154.87158203125000000000	4087.69213867187500000000	4174.87158203125000000000	4123.07666015625000000000	4100.51269531250000000000	4101.53857421875000000000	4122.05126953125000000000	4145.64111328125000000000	4138.46142578125000000000	4087.17944335937500000000	4123.58984375000000000000	4156.92285156250000000000	4126.66650390625000000000	4131.28173828125000000000	3235.00000000000000000000	10246.00000000000000000000	10222.00000000000000000000	0.00000000000000000000	0.00000000000000000000	0.00000000000000000000	3640.00000000000000000000	834.00000000000000000000	4.00000000000000000000	4.00000000000000000000	4.00000000000000000000	4.00000000000000000000	4.00000000000000000000	4.00000000000000000000	4.00000000000000000000	4.00000000000000000000	4.00000000000000000000	4.00000000000000000000	4.00000000000000000000	4.00000000000000000000	4.00000000000000000000	4.00000000000000000000	4.00000000000000000000	4.00000000000000000000
8.00000000000000000000	0.00000000000000000000	4157.94873046875000000000	4087.17944335937500000000	4182.56396484375000000000	4114.35888671875000000000	4101.02539062500000000000	4107.69238281250000000000	4126.66650390625000000000	4130.76904296875000000000	4123.58984375000000000000	4079.48706054687500000000	4121.02539062500000000000	4148.71777343750000000000	4123.58984375000000000000	4133.33300781250000000000	3356.00000000000000000000	10246.00000000000000000000	10222.00000000000000000000	0.00000000000000000000	0.00000000000000000000	0.00000000000000000000	3640.00000000000000000000	843.00000000000000000000	4.00000000000000000000	4.00000000000000000000	4.00000000000000000000	4.00000000000000000000	4.00000000000000000000	4.00000000000000000000	4.00000000000000000000	4.00000000000000000000	4.00000000000000000000	4.00000000000000000000	4.00000000000000000000	4.00000000000000000000	4.00000000000000000000	4.00000000000000000000	4.00000000000000000000	4.00000000000000000000
9.00000000000000000000	0.00000000000000000000	4162.56396484375000000000	4140.51269531250000000000	4171.79492187500000000000	4135.38427734375000000000	4159.48730468750000000000	4157.94873046875000000000	4162.56396484375000000000	4140.00000000000000000000	4136.41015625000000000000	4102.56396484375000000000	4130.76904296875000000000	4157.94873046875000000000	4148.71777343750000000000	4143.07666015625000000000	3141.00000000000000000000	10246.00000000000000000000	10221.00000000000000000000	0.00000000000000000000	0.00000000000000000000	0.00000000000000000000	3640.00000000000000000000	851.00000000000000000000	4.00000000000000000000	4.00000000000000000000	4.00000000000000000000	4.00000000000000000000	4.00000000000000000000	4.00000000000000000000	4.00000000000000000000	4.00000000000000000000	4.00000000000000000000	4.00000000000000000000	4.00000000000000000000	4.00000000000000000000	4.00000000000000000000	4.00000000000000000000	4.00000000000000000000	4.00000000000000000000
10.00000000000000000000	0.00000000000000000000	4141.02539062500000000000	4094.35888671875000000000	4175.38427734375000000000	4107.17919921875000000000	4125.12792968750000000000	4123.07666015625000000000	4131.79492187500000000000	4096.92285156250000000000	4093.33325195312500000000	4063.58959960937500000000	4074.35888671875000000000	4112.30761718750000000000	4091.79467773437500000000	4091.79467773437500000000	3470.00000000000000000000	10246.00000000000000000000	10221.00000000000000000000	0.00000000000000000000	0.00000000000000000000	0.00000000000000000000	3640.00000000000000000000	858.00000000000000000000	4.00000000000000000000	4.00000000000000000000	4.00000000000000000000	4.00000000000000000000	4.00000000000000000000	4.00000000000000000000	4.00000000000000000000	4.00000000000000000000	4.00000000000000000000	4.00000000000000000000	4.00000000000000000000	4.00000000000000000000	4.00000000000000000000	4.00000000000000000000	4.00000000000000000000	4.00000000000000000000
11.00000000000000000000	0.00000000000000000000	4143.07666015625000000000	4095.89721679687500000000	4164.10253906250000000000	4121.02539062500000000000	4127.69238281250000000000	4125.12792968750000000000	4137.94873046875000000000	4123.58984375000000000000	4115.89746093750000000000	4077.43579101562500000000	4115.89746093750000000000	4133.84619140625000000000	4125.64111328125000000000	4124.10253906250000000000	3048.00000000000000000000	10243.00000000000000000000	10223.00000000000000000000	0.00000000000000000000	0.00000000000000000000	0.00000000000000000000	3640.00000000000000000000	866.00000000000000000000	4.00000000000000000000	4.00000000000000000000	4.00000000000000000000	4.00000000000000000000	4.00000000000000000000	4.00000000000000000000	4.00000000000000000000	4.00000000000000000000	4.00000000000000000000	4.00000000000000000000	4.00000000000000000000	4.00000000000000000000	4.00000000000000000000	4.00000000000000000000	4.00000000000000000000	4.00000000000000000000
12.00000000000000000000	0.00000000000000000000	4156.92285156250000000000	4106.66650390625000000000	4168.20507812500000000000	4138.46142578125000000000	4121.02539062500000000000	4114.35888671875000000000	4126.66650390625000000000	4134.35888671875000000000	4120.51269531250000000000	4077.94873046875000000000	4148.20507812500000000000	4156.41015625000000000000	4161.53857421875000000000	4154.35888671875000000000	3391.00000000000000000000	10243.00000000000000000000	10223.00000000000000000000	0.00000000000000000000	0.00000000000000000000	0.00000000000000000000	3640.00000000000000000000	873.00000000000000000000	4.00000000000000000000	4.00000000000000000000	4.00000000000000000000	4.00000000000000000000	4.00000000000000000000	4.00000000000000000000	4.00000000000000000000	4.00000000000000000000	4.00000000000000000000	4.00000000000000000000	4.00000000000000000000	4.00000000000000000000	4.00000000000000000000	4.00000000000000000000	4.00000000000000000000	4.00000000000000000000
13.00000000000000000000	0.00000000000000000000	4151.28173828125000000000	4091.79467773437500000000	4177.43603515625000000000	4126.66650390625000000000	4101.02539062500000000000	4093.33325195312500000000	4109.74365234375000000000	4111.79492187500000000000	4098.97412109375000000000	4057.94873046875000000000	4111.28173828125000000000	4134.35888671875000000000	4126.66650390625000000000	4124.61523437500000000000	3054.00000000000000000000	10244.00000000000000000000	10225.00000000000000000000	0.00000000000000000000	0.00000000000000000000	0.00000000000000000000	3640.00000000000000000000	881.00000000000000000000	4.00000000000000000000	4.00000000000000000000	4.00000000000000000000	4.00000000000000000000	4.00000000000000000000	4.00000000000000000000	4.00000000000000000000	4.00000000000000000000	4.00000000000000000000	4.00000000000000000000	4.00000000000000000000	4.00000000000000000000	4.00000000000000000000	4.00000000000000000000	4.00000000000000000000	4.00000000000000000000
14.00000000000000000000	0.00000000000000000000	4145.64111328125000000000	4103.07666015625000000000	4165.64111328125000000000	4128.20507812500000000000	4123.07666015625000000000	4118.97412109375000000000	4136.92285156250000000000	4141.53857421875000000000	4139.48730468750000000000	4099.48730468750000000000	4113.84619140625000000000	4141.53857421875000000000	4115.89746093750000000000	4117.94873046875000000000	3470.00000000000000000000	10244.00000000000000000000	10225.00000000000000000000	0.00000000000000000000	0.00000000000000000000	0.00000000000000000000	3640.00000000000000000000	888.00000000000000000000	4.00000000000000000000	4.00000000000000000000	4.00000000000000000000	4.00000000000000000000	4.00000000000000000000	4.00000000000000000000	4.00000000000000000000	4.00000000000000000000	4.00000000000000000000	4.00000000000000000000	4.00000000000000000000	4.00000000000000000000	4.00000000000000000000	4.00000000000000000000	4.00000000000000000000	4.00000000000000000000
15.00000000000000000000	0.00000000000000000000	4138.97412109375000000000	4085.12817382812500000000	4183.07666015625000000000	4115.38427734375000000000	4099.48730468750000000000	4105.12792968750000000000	4127.17919921875000000000	4129.74365234375000000000	4129.74365234375000000000	4091.28198242187500000000	4094.87158203125000000000	4126.66650390625000000000	4089.23071289062500000000	4097.43603515625000000000	3048.00000000000000000000	10245.00000000000000000000	10227.00000000000000000000	0.00000000000000000000	0.00000000000000000000	0.00000000000000000000	3640.00000000000000000000	896.00000000000000000000	4.00000000000000000000	4.00000000000000000000	4.00000000000000000000	4.00000000000000000000	4.00000000000000000000	4.00000000000000000000	4.00000000000000000000	4.00000000000000000000	4.00000000000000000000	4.00000000000000000000	4.00000000000000000000	4.00000000000000000000	4.00000000000000000000	4.00000000000000000000	4.00000000000000000000	4.00000000000000000000
16.00000000000000000000	0.00000000000000000000	4158.46142578125000000000	4141.02539062500000000000	4178.46142578125000000000	4151.28173828125000000000	4148.71777343750000000000	4146.15380859375000000000	4152.30761718750000000000	4145.64111328125000000000	4143.07666015625000000000	4104.61523437500000000000	4128.71777343750000000000	4151.79492187500000000000	4140.51269531250000000000	4130.76904296875000000000	0.00000000000000000000	10245.00000000000000000000	10227.00000000000000000000	0.00000000000000000000	0.00000000000000000000	0.00000000000000000000	3640.00000000000000000000	904.00000000000000000000	4.00000000000000000000	4.00000000000000000000	4.00000000000000000000	4.00000000000000000000	4.00000000000000000000	4.00000000000000000000	4.00000000000000000000	4.00000000000000000000	4.00000000000000000000	4.00000000000000000000	4.00000000000000000000	4.00000000000000000000	4.00000000000000000000	4.00000000000000000000	4.00000000000000000000	4.00000000000000000000
17.00000000000000000000	0.00000000000000000000	4167.17919921875000000000	4155.38427734375000000000	4170.25634765625000000000	4161.02539062500000000000	4166.66650390625000000000	4153.33300781250000000000	4151.28173828125000000000	4131.28173828125000000000	4127.17919921875000000000	4097.43603515625000000000	4133.84619140625000000000	4154.35888671875000000000	4160.00000000000000000000	4140.51269531250000000000	0.00000000000000000000	10246.00000000000000000000	10227.00000000000000000000	0.00000000000000000000	0.00000000000000000000	0.00000000000000000000	3640.00000000000000000000	912.00000000000000000000	4.00000000000000000000	4.00000000000000000000	4.00000000000000000000	4.00000000000000000000	4.00000000000000000000	4.00000000000000000000	4.00000000000000000000	4.00000000000000000000	4.00000000000000000000	4.00000000000000000000	4.00000000000000000000	4.00000000000000000000	4.00000000000000000000	4.00000000000000000000	4.00000000000000000000	4.00000000000000000000
18.00000000000000000000	0.00000000000000000000	4157.43603515625000000000	4122.05126953125000000000	4181.02539062500000000000	4141.02539062500000000000	4132.82031250000000000000	4125.64111328125000000000	4132.30761718750000000000	4109.74365234375000000000	4100.00000000000000000000	4073.84594726562500000000	4116.92285156250000000000	4143.58984375000000000000	4135.89746093750000000000	4124.61523437500000000000	0.00000000000000000000	10246.00000000000000000000	10227.00000000000000000000	0.00000000000000000000	0.00000000000000000000	0.00000000000000000000	3640.00000000000000000000	919.00000000000000000000	4.00000000000000000000	4.00000000000000000000	4.00000000000000000000	4.00000000000000000000	4.00000000000000000000	4.00000000000000000000	4.00000000000000000000	4.00000000000000000000	4.00000000000000000000	4.00000000000000000000	4.00000000000000000000	4.00000000000000000000	4.00000000000000000000	4.00000000000000000000	4.00000000000000000000	4.00000000000000000000
19.00000000000000000000	0.00000000000000000000	4162.56396484375000000000	4137.43603515625000000000	4170.25634765625000000000	4155.89746093750000000000	4143.58984375000000000000	4141.02539062500000000000	4148.71777343750000000000	4163.07666015625000000000	4150.76904296875000000000	4113.33300781250000000000	4167.17919921875000000000	4184.61523437500000000000	4166.66650390625000000000	4154.35888671875000000000	0.00000000000000000000	10248.00000000000000000000	10226.00000000000000000000	0.00000000000000000000	0.00000000000000000000	0.00000000000000000000	3640.00000000000000000000	927.00000000000000000000	4.00000000000000000000	4.00000000000000000000	4.00000000000000000000	4.00000000000000000000	4.00000000000000000000	4.00000000000000000000	4.00000000000000000000	4.00000000000000000000	4.00000000000000000000	4.00000000000000000000	4.00000000000000000000	4.00000000000000000000	4.00000000000000000000	4.00000000000000000000	4.00000000000000000000	4.00000000000000000000
20.00000000000000000000	0.00000000000000000000	4154.87158203125000000000	4091.79467773437500000000	4181.53857421875000000000	4129.23046875000000000000	4097.94873046875000000000	4102.05126953125000000000	4122.05126953125000000000	4146.66650390625000000000	4134.35888671875000000000	4094.87158203125000000000	4145.12792968750000000000	4164.10253906250000000000	4133.84619140625000000000	4130.25634765625000000000	0.00000000000000000000	10248.00000000000000000000	10226.00000000000000000000	0.00000000000000000000	0.00000000000000000000	0.00000000000000000000	3640.00000000000000000000	935.00000000000000000000	4.00000000000000000000	4.00000000000000000000	4.00000000000000000000	4.00000000000000000000	4.00000000000000000000	4.00000000000000000000	4.00000000000000000000	4.00000000000000000000	4.00000000000000000000	4.00000000000000000000	4.00000000000000000000	4.00000000000000000000	4.00000000000000000000	4.00000000000000000000	4.00000000000000000000	4.00000000000000000000
21.00000000000000000000	0.00000000000000000000	4160.00000000000000000000	4118.97412109375000000000	4183.58984375000000000000	4137.43603515625000000000	4134.35888671875000000000	4138.97412109375000000000	4157.43603515625000000000	4150.25634765625000000000	4145.64111328125000000000	4113.84619140625000000000	4149.74365234375000000000	4166.15380859375000000000	4148.20507812500000000000	4141.02539062500000000000	0.00000000000000000000	10249.00000000000000000000	10227.00000000000000000000	0.00000000000000000000	0.00000000000000000000	0.00000000000000000000	3640.00000000000000000000	943.00000000000000000000	4.00000000000000000000	4.00000000000000000000	4.00000000000000000000	4.00000000000000000000	4.00000000000000000000	4.00000000000000000000	4.00000000000000000000	4.00000000000000000000	4.00000000000000000000	4.00000000000000000000	4.00000000000000000000	4.00000000000000000000	4.00000000000000000000	4.00000000000000000000	4.00000000000000000000	4.00000000000000000000
22.00000000000000000000	0.00000000000000000000	4165.12792968750000000000	4154.87158203125000000000	4177.94873046875000000000	4153.84619140625000000000	4176.92285156250000000000	4176.41015625000000000000	4181.02539062500000000000	4155.89746093750000000000	4162.05126953125000000000	4137.94873046875000000000	4150.76904296875000000000	4166.66650390625000000000	4157.94873046875000000000	4146.66650390625000000000	0.00000000000000000000	10249.00000000000000000000	10227.00000000000000000000	0.00000000000000000000	0.00000000000000000000	0.00000000000000000000	3640.00000000000000000000	951.00000000000000000000	4.00000000000000000000	4.00000000000000000000	4.00000000000000000000	4.00000000000000000000	4.00000000000000000000	4.00000000000000000000	4.00000000000000000000	4.00000000000000000000	4.00000000000000000000	4.00000000000000000000	4.00000000000000000000	4.00000000000000000000	4.00000000000000000000	4.00000000000000000000	4.00000000000000000000	4.00000000000000000000
23.00000000000000000000	0.00000000000000000000	4156.41015625000000000000	4124.61523437500000000000	4183.07666015625000000000	4140.00000000000000000000	4136.92285156250000000000	4138.46142578125000000000	4147.69238281250000000000	4122.05126953125000000000	4130.76904296875000000000	4108.20507812500000000000	4118.97412109375000000000	4134.87158203125000000000	4126.15380859375000000000	4116.41015625000000000000	0.00000000000000000000	10252.00000000000000000000	10228.00000000000000000000	0.00000000000000000000	0.00000000000000000000	0.00000000000000000000	3640.00000000000000000000	960.00000000000000000000	4.00000000000000000000	4.00000000000000000000	4.00000000000000000000	4.00000000000000000000	4.00000000000000000000	4.00000000000000000000	4.00000000000000000000	4.00000000000000000000	4.00000000000000000000	4.00000000000000000000	4.00000000000000000000	4.00000000000000000000	4.00000000000000000000	4.00000000000000000000	4.00000000000000000000	4.00000000000000000000
24.00000000000000000000	0.00000000000000000000	4169.74365234375000000000	4150.76904296875000000000	4165.64111328125000000000	4166.66650390625000000000	4149.74365234375000000000	4147.17919921875000000000	4151.28173828125000000000	4144.10253906250000000000	4149.23046875000000000000	4123.58984375000000000000	4168.20507812500000000000	4170.25634765625000000000	4179.48730468750000000000	4157.94873046875000000000	0.00000000000000000000	10252.00000000000000000000	10228.00000000000000000000	0.00000000000000000000	0.00000000000000000000	0.00000000000000000000	3640.00000000000000000000	968.00000000000000000000	4.00000000000000000000	4.00000000000000000000	4.00000000000000000000	4.00000000000000000000	4.00000000000000000000	4.00000000000000000000	4.00000000000000000000	4.00000000000000000000	4.00000000000000000000	4.00000000000000000000	4.00000000000000000000	4.00000000000000000000	4.00000000000000000000	4.00000000000000000000	4.00000000000000000000	4.00000000000000000000
25.00000000000000000000	0.00000000000000000000	4165.64111328125000000000	4126.66650390625000000000	4171.79492187500000000000	4156.92285156250000000000	4121.53857421875000000000	4112.82031250000000000000	4116.41015625000000000000	4124.61523437500000000000	4114.87158203125000000000	4088.71777343750000000000	4153.84619140625000000000	4163.58984375000000000000	4166.15380859375000000000	4155.38427734375000000000	0.00000000000000000000	10250.00000000000000000000	10227.00000000000000000000	0.00000000000000000000	0.00000000000000000000	0.00000000000000000000	3640.00000000000000000000	976.00000000000000000000	4.00000000000000000000	4.00000000000000000000	4.00000000000000000000	4.00000000000000000000	4.00000000000000000000	4.00000000000000000000	4.00000000000000000000	4.00000000000000000000	4.00000000000000000000	4.00000000000000000000	4.00000000000000000000	4.00000000000000000000	4.00000000000000000000	4.00000000000000000000	4.00000000000000000000	4.00000000000000000000
26.00000000000000000000	0.00000000000000000000	4163.58984375000000000000	4122.05126953125000000000	4176.92285156250000000000	4153.84619140625000000000	4123.07666015625000000000	4116.92285156250000000000	4128.20507812500000000000	4140.00000000000000000000	4127.17919921875000000000	4098.97412109375000000000	4150.76904296875000000000	4165.12792968750000000000	4155.89746093750000000000	4149.74365234375000000000	0.00000000000000000000	10250.00000000000000000000	10227.00000000000000000000	0.00000000000000000000	0.00000000000000000000	0.00000000000000000000	3640.00000000000000000000	984.00000000000000000000	4.00000000000000000000	4.00000000000000000000	4.00000000000000000000	4.00000000000000000000	4.00000000000000000000	4.00000000000000000000	4.00000000000000000000	4.00000000000000000000	4.00000000000000000000	4.00000000000000000000	4.00000000000000000000	4.00000000000000000000	4.00000000000000000000	4.00000000000000000000	4.00000000000000000000	4.00000000000000000000
27.00000000000000000000	0.00000000000000000000	4166.15380859375000000000	4121.53857421875000000000	4174.87158203125000000000	4152.30761718750000000000	4133.33300781250000000000	4133.84619140625000000000	4150.25634765625000000000	4163.58984375000000000000	4165.12792968750000000000	4135.38427734375000000000	4158.97412109375000000000	4175.89746093750000000000	4154.35888671875000000000	4143.58984375000000000000	0.00000000000000000000	10249.00000000000000000000	10226.00000000000000000000	0.00000000000000000000	0.00000000000000000000	0.00000000000000000000	3640.00000000000000000000	992.00000000000000000000	4.00000000000000000000	4.00000000000000000000	4.00000000000000000000	4.00000000000000000000	4.00000000000000000000	4.00000000000000000000	4.00000000000000000000	4.00000000000000000000	4.00000000000000000000	4.00000000000000000000	4.00000000000000000000	4.00000000000000000000	4.00000000000000000000	4.00000000000000000000	4.00000000000000000000	4.00000000000000000000
28.00000000000000000000	0.00000000000000000000	4150.25634765625000000000	4089.74340820312500000000	4183.58984375000000000000	4123.58984375000000000000	4102.56396484375000000000	4112.30761718750000000000	4127.69238281250000000000	4123.58984375000000000000	4127.17919921875000000000	4099.48730468750000000000	4117.43603515625000000000	4142.05126953125000000000	4109.74365234375000000000	4107.17919921875000000000	0.00000000000000000000	10249.00000000000000000000	10226.00000000000000000000	0.00000000000000000000	0.00000000000000000000	0.00000000000000000000	3640.00000000000000000000	999.00000000000000000000	4.00000000000000000000	4.00000000000000000000	4.00000000000000000000	4.00000000000000000000	4.00000000000000000000	4.00000000000000000000	4.00000000000000000000	4.00000000000000000000	4.00000000000000000000	4.00000000000000000000	4.00000000000000000000	4.00000000000000000000	4.00000000000000000000	4.00000000000000000000	4.00000000000000000000	4.00000000000000000000
29.00000000000000000000	0.00000000000000000000	4158.97412109375000000000	4144.61523437500000000000	4169.74365234375000000000	4153.33300781250000000000	4151.79492187500000000000	4158.46142578125000000000	4157.43603515625000000000	4137.43603515625000000000	4141.53857421875000000000	4116.92285156250000000000	4146.15380859375000000000	4156.92285156250000000000	4151.79492187500000000000	4139.48730468750000000000	0.00000000000000000000	10248.00000000000000000000	10225.00000000000000000000	0.00000000000000000000	0.00000000000000000000	0.00000000000000000000	3641.00000000000000000000	7.00000000000000000000	4.00000000000000000000	4.00000000000000000000	4.00000000000000000000	4.00000000000000000000	4.00000000000000000000	4.00000000000000000000	4.00000000000000000000	4.00000000000000000000	4.00000000000000000000	4.00000000000000000000	4.00000000000000000000	4.00000000000000000000	4.00000000000000000000	4.00000000000000000000	4.00000000000000000000	4.00000000000000000000
30.00000000000000000000	0.00000000000000000000	4157.43603515625000000000	4129.74365234375000000000	4171.28173828125000000000	4145.12792968750000000000	4136.41015625000000000000	4140.51269531250000000000	4138.46142578125000000000	4108.20507812500000000000	4117.94873046875000000000	4099.48730468750000000000	4125.64111328125000000000	4132.82031250000000000000	4142.56396484375000000000	4126.66650390625000000000	0.00000000000000000000	10248.00000000000000000000	10225.00000000000000000000	0.00000000000000000000	0.00000000000000000000	0.00000000000000000000	3641.00000000000000000000	14.00000000000000000000	4.00000000000000000000	4.00000000000000000000	4.00000000000000000000	4.00000000000000000000	4.00000000000000000000	4.00000000000000000000	4.00000000000000000000	4.00000000000000000000	4.00000000000000000000	4.00000000000000000000	4.00000000000000000000	4.00000000000000000000	4.00000000000000000000	4.00000000000000000000	4.00000000000000000000	4.00000000000000000000
31.00000000000000000000	0.00000000000000000000	4133.84619140625000000000	4080.51269531250000000000	4163.58984375000000000000	4112.82031250000000000000	4088.71777343750000000000	4097.43603515625000000000	4103.58984375000000000000	4083.07690429687500000000	4089.23071289062500000000	4067.17944335937500000000	4100.51269531250000000000	4110.76904296875000000000	4111.28173828125000000000	4100.00000000000000000000	0.00000000000000000000	10247.00000000000000000000	10226.00000000000000000000	0.00000000000000000000	0.00000000000000000000	0.00000000000000000000	3641.00000000000000000000	23.00000000000000000000	4.00000000000000000000	4.00000000000000000000	4.00000000000000000000	4.00000000000000000000	4.00000000000000000000	4.00000000000000000000	4.00000000000000000000	4.00000000000000000000	4.00000000000000000000	4.00000000000000000000	4.00000000000000000000	4.00000000000000000000	4.00000000000000000000	4.00000000000000000000	4.00000000000000000000	4.00000000000000000000
32.00000000000000000000	0.00000000000000000000	4106.66650390625000000000	4036.41015625000000000000	4146.15380859375000000000	4085.64086914062500000000	4042.56396484375000000000	4054.35888671875000000000	4067.69213867187500000000	4078.46142578125000000000	4073.33325195312500000000	4044.10253906250000000000	4092.82031250000000000000	4106.66650390625000000000	4087.69213867187500000000	4086.15380859375000000000	0.00000000000000000000	10247.00000000000000000000	10226.00000000000000000000	0.00000000000000000000	0.00000000000000000000	0.00000000000000000000	3641.00000000000000000000	30.00000000000000000000	4.00000000000000000000	4.00000000000000000000	4.00000000000000000000	4.00000000000000000000	4.00000000000000000000	4.00000000000000000000	4.00000000000000000000	4.00000000000000000000	4.00000000000000000000	4.00000000000000000000	4.00000000000000000000	4.00000000000000000000	4.00000000000000000000	4.00000000000000000000	4.00000000000000000000	4.00000000000000000000
33.00000000000000000000	0.00000000000000000000	4085.12817382812500000000	3983.07690429687500000000	4155.38427734375000000000	4048.71777343750000000000	3989.74340820312500000000	4010.25634765625000000000	4033.33325195312500000000	4038.97436523437500000000	4029.74340820312500000000	4004.61523437500000000000	4048.20507812500000000000	4066.66650390625000000000	4035.89721679687500000000	4046.15380859375000000000	0.00000000000000000000	10247.00000000000000000000	10227.00000000000000000000	0.00000000000000000000	0.00000000000000000000	0.00000000000000000000	3641.00000000000000000000	38.00000000000000000000	4.00000000000000000000	4.00000000000000000000	4.00000000000000000000	4.00000000000000000000	4.00000000000000000000	4.00000000000000000000	4.00000000000000000000	4.00000000000000000000	4.00000000000000000000	4.00000000000000000000	4.00000000000000000000	4.00000000000000000000	4.00000000000000000000	4.00000000000000000000	4.00000000000000000000	4.00000000000000000000
34.00000000000000000000	0.00000000000000000000	4095.89721679687500000000	4033.33325195312500000000	4149.23046875000000000000	4071.79467773437500000000	4045.12817382812500000000	4065.12817382812500000000	4082.56396484375000000000	4065.64086914062500000000	4066.66650390625000000000	4051.79467773437500000000	4060.51269531250000000000	4077.43579101562500000000	4061.02563476562500000000	4061.02563476562500000000	0.00000000000000000000	10247.00000000000000000000	10227.00000000000000000000	0.00000000000000000000	0.00000000000000000000	0.00000000000000000000	3641.00000000000000000000	47.00000000000000000000	4.00000000000000000000	4.00000000000000000000	4.00000000000000000000	4.00000000000000000000	4.00000000000000000000	4.00000000000000000000	4.00000000000000000000	4.00000000000000000000	4.00000000000000000000	4.00000000000000000000	4.00000000000000000000	4.00000000000000000000	4.00000000000000000000	4.00000000000000000000	4.00000000000000000000	4.00000000000000000000
35.00000000000000000000	0.00000000000000000000	4093.84594726562500000000	4030.76904296875000000000	4163.58984375000000000000	4068.71777343750000000000	4044.61523437500000000000	4060.00000000000000000000	4079.48706054687500000000	4053.84594726562500000000	4058.97436523437500000000	4048.20507812500000000000	4008.20507812500000000000	4061.02563476562500000000	4030.76904296875000000000	4034.87158203125000000000	0.00000000000000000000	10247.00000000000000000000	10226.00000000000000000000	0.00000000000000000000	0.00000000000000000000	0.00000000000000000000	3641.00000000000000000000	55.00000000000000000000	4.00000000000000000000	4.00000000000000000000	4.00000000000000000000	4.00000000000000000000	4.00000000000000000000	4.00000000000000000000	4.00000000000000000000	4.00000000000000000000	4.00000000000000000000	4.00000000000000000000	4.00000000000000000000	4.00000000000000000000	4.00000000000000000000	4.00000000000000000000	4.00000000000000000000	4.00000000000000000000
36.00000000000000000000	0.00000000000000000000	4094.87158203125000000000	4034.35888671875000000000	4172.82031250000000000000	4075.89721679687500000000	4046.15380859375000000000	4054.35888671875000000000	4076.92309570312500000000	4053.84594726562500000000	4057.43579101562500000000	4037.43579101562500000000	3988.71777343750000000000	4064.61523437500000000000	4034.35888671875000000000	4036.92309570312500000000	0.00000000000000000000	10247.00000000000000000000	10226.00000000000000000000	0.00000000000000000000	0.00000000000000000000	0.00000000000000000000	3641.00000000000000000000	63.00000000000000000000	4.00000000000000000000	4.00000000000000000000	4.00000000000000000000	4.00000000000000000000	4.00000000000000000000	4.00000000000000000000	4.00000000000000000000	4.00000000000000000000	4.00000000000000000000	4.00000000000000000000	4.00000000000000000000	4.00000000000000000000	4.00000000000000000000	4.00000000000000000000	4.00000000000000000000	4.00000000000000000000
37.00000000000000000000	0.00000000000000000000	4111.28173828125000000000	4076.41015625000000000000	4155.89746093750000000000	4110.25634765625000000000	4080.51269531250000000000	4080.00000000000000000000	4092.30761718750000000000	4080.00000000000000000000	4083.07690429687500000000	4060.51269531250000000000	4040.00000000000000000000	4098.46142578125000000000	4097.43603515625000000000	4084.61523437500000000000	0.00000000000000000000	10248.00000000000000000000	10225.00000000000000000000	0.00000000000000000000	0.00000000000000000000	0.00000000000000000000	3641.00000000000000000000	71.00000000000000000000	4.00000000000000000000	4.00000000000000000000	4.00000000000000000000	4.00000000000000000000	4.00000000000000000000	4.00000000000000000000	4.00000000000000000000	4.00000000000000000000	4.00000000000000000000	4.00000000000000000000	4.00000000000000000000	4.00000000000000000000	4.00000000000000000000	4.00000000000000000000	4.00000000000000000000	4.00000000000000000000
38.00000000000000000000	0.00000000000000000000	4105.64111328125000000000	4042.56396484375000000000	4164.61523437500000000000	4090.25634765625000000000	4035.89721679687500000000	4040.51269531250000000000	4055.38452148437500000000	4043.07690429687500000000	4039.48706054687500000000	4023.07690429687500000000	4025.64086914062500000000	4073.84594726562500000000	4066.15380859375000000000	4060.51269531250000000000	0.00000000000000000000	10248.00000000000000000000	10225.00000000000000000000	0.00000000000000000000	0.00000000000000000000	0.00000000000000000000	3641.00000000000000000000	79.00000000000000000000	4.00000000000000000000	4.00000000000000000000	4.00000000000000000000	4.00000000000000000000	4.00000000000000000000	4.00000000000000000000	4.00000000000000000000	4.00000000000000000000	4.00000000000000000000	4.00000000000000000000	4.00000000000000000000	4.00000000000000000000	4.00000000000000000000	4.00000000000000000000	4.00000000000000000000	4.00000000000000000000
39.00000000000000000000	0.00000000000000000000	4110.76904296875000000000	4053.84594726562500000000	4165.64111328125000000000	4092.30761718750000000000	4050.76904296875000000000	4060.00000000000000000000	4075.89721679687500000000	4075.38452148437500000000	4073.84594726562500000000	4052.82031250000000000000	4057.43579101562500000000	4100.00000000000000000000	4071.79467773437500000000	4071.28198242187500000000	0.00000000000000000000	10248.00000000000000000000	10225.00000000000000000000	0.00000000000000000000	0.00000000000000000000	0.00000000000000000000	3641.00000000000000000000	86.00000000000000000000	4.00000000000000000000	4.00000000000000000000	4.00000000000000000000	4.00000000000000000000	4.00000000000000000000	4.00000000000000000000	4.00000000000000000000	4.00000000000000000000	4.00000000000000000000	4.00000000000000000000	4.00000000000000000000	4.00000000000000000000	4.00000000000000000000	4.00000000000000000000	4.00000000000000000000	4.00000000000000000000
40.00000000000000000000	0.00000000000000000000	4108.71777343750000000000	4036.41015625000000000000	4173.84619140625000000000	4080.00000000000000000000	4037.94873046875000000000	4055.89721679687500000000	4077.94873046875000000000	4085.12817382812500000000	4086.15380859375000000000	4065.12817382812500000000	4060.00000000000000000000	4108.71777343750000000000	4058.46142578125000000000	4068.71777343750000000000	0.00000000000000000000	10248.00000000000000000000	10225.00000000000000000000	0.00000000000000000000	0.00000000000000000000	0.00000000000000000000	3641.00000000000000000000	93.00000000000000000000	4.00000000000000000000	4.00000000000000000000	4.00000000000000000000	4.00000000000000000000	4.00000000000000000000	4.00000000000000000000	4.00000000000000000000	4.00000000000000000000	4.00000000000000000000	4.00000000000000000000	4.00000000000000000000	4.00000000000000000000	4.00000000000000000000	4.00000000000000000000	4.00000000000000000000	4.00000000000000000000
41.00000000000000000000	0.00000000000000000000	4107.69238281250000000000	4040.00000000000000000000	4176.41015625000000000000	4078.46142578125000000000	4037.94873046875000000000	4058.46142578125000000000	4078.97436523437500000000	4071.28198242187500000000	4073.33325195312500000000	4057.94873046875000000000	4056.41015625000000000000	4101.02539062500000000000	4053.84594726562500000000	4066.66650390625000000000	0.00000000000000000000	10249.00000000000000000000	10224.00000000000000000000	0.00000000000000000000	0.00000000000000000000	0.00000000000000000000	3641.00000000000000000000	101.00000000000000000000	4.00000000000000000000	4.00000000000000000000	4.00000000000000000000	4.00000000000000000000	4.00000000000000000000	4.00000000000000000000	4.00000000000000000000	4.00000000000000000000	4.00000000000000000000	4.00000000000000000000	4.00000000000000000000	4.00000000000000000000	4.00000000000000000000	4.00000000000000000000	4.00000000000000000000	4.00000000000000000000
42.00000000000000000000	0.00000000000000000000	4117.94873046875000000000	4082.05126953125000000000	4157.94873046875000000000	4102.05126953125000000000	4083.58959960937500000000	4095.38452148437500000000	4098.46142578125000000000	4077.94873046875000000000	4088.71777343750000000000	4078.97436523437500000000	4079.48706054687500000000	4106.15380859375000000000	4084.61523437500000000000	4083.58959960937500000000	0.00000000000000000000	10249.00000000000000000000	10224.00000000000000000000	0.00000000000000000000	0.00000000000000000000	0.00000000000000000000	3641.00000000000000000000	108.00000000000000000000	4.00000000000000000000	4.00000000000000000000	4.00000000000000000000	4.00000000000000000000	4.00000000000000000000	4.00000000000000000000	4.00000000000000000000	4.00000000000000000000	4.00000000000000000000	4.00000000000000000000	4.00000000000000000000	4.00000000000000000000	4.00000000000000000000	4.00000000000000000000	4.00000000000000000000	4.00000000000000000000
43.00000000000000000000	0.00000000000000000000	4107.17919921875000000000	4047.17944335937500000000	4168.71777343750000000000	4081.53833007812500000000	4057.43579101562500000000	4069.23071289062500000000	4077.94873046875000000000	4042.05126953125000000000	4050.76904296875000000000	4046.15380859375000000000	4041.53833007812500000000	4069.23071289062500000000	4050.76904296875000000000	4051.28198242187500000000	0.00000000000000000000	10248.00000000000000000000	10224.00000000000000000000	0.00000000000000000000	0.00000000000000000000	0.00000000000000000000	3641.00000000000000000000	116.00000000000000000000	4.00000000000000000000	4.00000000000000000000	4.00000000000000000000	4.00000000000000000000	4.00000000000000000000	4.00000000000000000000	4.00000000000000000000	4.00000000000000000000	4.00000000000000000000	4.00000000000000000000	4.00000000000000000000	4.00000000000000000000	4.00000000000000000000	4.00000000000000000000	4.00000000000000000000	4.00000000000000000000
44.00000000000000000000	0.00000000000000000000	4116.92285156250000000000	4074.35888671875000000000	4165.64111328125000000000	4104.10253906250000000000	4084.10253906250000000000	4095.38452148437500000000	4106.15380859375000000000	4086.66650390625000000000	4086.66650390625000000000	4076.41015625000000000000	4092.30761718750000000000	4113.84619140625000000000	4099.48730468750000000000	4090.25634765625000000000	0.00000000000000000000	10248.00000000000000000000	10224.00000000000000000000	0.00000000000000000000	0.00000000000000000000	0.00000000000000000000	3641.00000000000000000000	125.00000000000000000000	4.00000000000000000000	4.00000000000000000000	4.00000000000000000000	4.00000000000000000000	4.00000000000000000000	4.00000000000000000000	4.00000000000000000000	4.00000000000000000000	4.00000000000000000000	4.00000000000000000000	4.00000000000000000000	4.00000000000000000000	4.00000000000000000000	4.00000000000000000000	4.00000000000000000000	4.00000000000000000000
45.00000000000000000000	0.00000000000000000000	4124.10253906250000000000	4068.20507812500000000000	4164.61523437500000000000	4107.17919921875000000000	4063.58959960937500000000	4075.38452148437500000000	4084.61523437500000000000	4098.97412109375000000000	4093.33325195312500000000	4076.92309570312500000000	4116.92285156250000000000	4133.33300781250000000000	4118.46142578125000000000	4109.23046875000000000000	0.00000000000000000000	10248.00000000000000000000	10226.00000000000000000000	0.00000000000000000000	0.00000000000000000000	0.00000000000000000000	3641.00000000000000000000	133.00000000000000000000	4.00000000000000000000	4.00000000000000000000	4.00000000000000000000	4.00000000000000000000	4.00000000000000000000	4.00000000000000000000	4.00000000000000000000	4.00000000000000000000	4.00000000000000000000	4.00000000000000000000	4.00000000000000000000	4.00000000000000000000	4.00000000000000000000	4.00000000000000000000	4.00000000000000000000	4.00000000000000000000
46.00000000000000000000	0.00000000000000000000	4118.97412109375000000000	4042.05126953125000000000	4174.35888671875000000000	4091.28198242187500000000	4036.92309570312500000000	4050.76904296875000000000	4067.69213867187500000000	4076.41015625000000000000	4073.84594726562500000000	4058.46142578125000000000	4088.20507812500000000000	4103.58984375000000000000	4087.17944335937500000000	4088.20507812500000000000	0.00000000000000000000	10248.00000000000000000000	10226.00000000000000000000	0.00000000000000000000	0.00000000000000000000	0.00000000000000000000	3641.00000000000000000000	141.00000000000000000000	4.00000000000000000000	4.00000000000000000000	4.00000000000000000000	4.00000000000000000000	4.00000000000000000000	4.00000000000000000000	4.00000000000000000000	4.00000000000000000000	4.00000000000000000000	4.00000000000000000000	4.00000000000000000000	4.00000000000000000000	4.00000000000000000000	4.00000000000000000000	4.00000000000000000000	4.00000000000000000000
47.00000000000000000000	0.00000000000000000000	4128.71777343750000000000	4088.71777343750000000000	4171.79492187500000000000	4111.79492187500000000000	4096.41015625000000000000	4108.71777343750000000000	4122.56396484375000000000	4115.89746093750000000000	4128.71777343750000000000	4119.48730468750000000000	4114.35888671875000000000	4126.15380859375000000000	4107.69238281250000000000	4102.05126953125000000000	0.00000000000000000000	10249.00000000000000000000	10227.00000000000000000000	0.00000000000000000000	0.00000000000000000000	0.00000000000000000000	3641.00000000000000000000	149.00000000000000000000	4.00000000000000000000	4.00000000000000000000	4.00000000000000000000	4.00000000000000000000	4.00000000000000000000	4.00000000000000000000	4.00000000000000000000	4.00000000000000000000	4.00000000000000000000	4.00000000000000000000	4.00000000000000000000	4.00000000000000000000	4.00000000000000000000	4.00000000000000000000	4.00000000000000000000	4.00000000000000000000
48.00000000000000000000	0.00000000000000000000	4116.92285156250000000000	4062.56396484375000000000	4183.07666015625000000000	4089.23071289062500000000	4068.71777343750000000000	4087.69213867187500000000	4101.53857421875000000000	4089.23071289062500000000	4104.10253906250000000000	4098.46142578125000000000	4076.41015625000000000000	4103.07666015625000000000	4066.66650390625000000000	4064.61523437500000000000	0.00000000000000000000	10249.00000000000000000000	10227.00000000000000000000	0.00000000000000000000	0.00000000000000000000	0.00000000000000000000	3641.00000000000000000000	157.00000000000000000000	4.00000000000000000000	4.00000000000000000000	4.00000000000000000000	4.00000000000000000000	4.00000000000000000000	4.00000000000000000000	4.00000000000000000000	4.00000000000000000000	4.00000000000000000000	4.00000000000000000000	4.00000000000000000000	4.00000000000000000000	4.00000000000000000000	4.00000000000000000000	4.00000000000000000000	4.00000000000000000000
49.00000000000000000000	0.00000000000000000000	4114.35888671875000000000	4066.15380859375000000000	4165.64111328125000000000	4097.43603515625000000000	4063.58959960937500000000	4081.02563476562500000000	4086.66650390625000000000	4077.43579101562500000000	4085.12817382812500000000	4075.89721679687500000000	4077.43579101562500000000	4100.51269531250000000000	4083.07690429687500000000	4069.74340820312500000000	0.00000000000000000000	10247.00000000000000000000	10227.00000000000000000000	0.00000000000000000000	0.00000000000000000000	0.00000000000000000000	3641.00000000000000000000	165.00000000000000000000	4.00000000000000000000	4.00000000000000000000	4.00000000000000000000	4.00000000000000000000	4.00000000000000000000	4.00000000000000000000	4.00000000000000000000	4.00000000000000000000	4.00000000000000000000	4.00000000000000000000	4.00000000000000000000	4.00000000000000000000	4.00000000000000000000	4.00000000000000000000	4.00000000000000000000	4.00000000000000000000
50.00000000000000000000	0.00000000000000000000	4118.97412109375000000000	4075.89721679687500000000	4158.46142578125000000000	4109.23046875000000000000	4065.64086914062500000000	4077.94873046875000000000	4076.41015625000000000000	4065.64086914062500000000	4071.79467773437500000000	4065.64086914062500000000	4086.66650390625000000000	4100.51269531250000000000	4102.05126953125000000000	4083.58959960937500000000	0.00000000000000000000	10247.00000000000000000000	10227.00000000000000000000	0.00000000000000000000	0.00000000000000000000	0.00000000000000000000	3641.00000000000000000000	172.00000000000000000000	4.00000000000000000000	4.00000000000000000000	4.00000000000000000000	4.00000000000000000000	4.00000000000000000000	4.00000000000000000000	4.00000000000000000000	4.00000000000000000000	4.00000000000000000000	4.00000000000000000000	4.00000000000000000000	4.00000000000000000000	4.00000000000000000000	4.00000000000000000000	4.00000000000000000000	4.00000000000000000000
51.00000000000000000000	0.00000000000000000000	4111.79492187500000000000	4058.46142578125000000000	4172.30761718750000000000	4091.79467773437500000000	4045.64086914062500000000	4060.51269531250000000000	4067.17944335937500000000	4052.30761718750000000000	4051.79467773437500000000	4050.25634765625000000000	4073.33325195312500000000	4089.23071289062500000000	4072.82031250000000000000	4067.17944335937500000000	0.00000000000000000000	10248.00000000000000000000	10228.00000000000000000000	0.00000000000000000000	0.00000000000000000000	0.00000000000000000000	3641.00000000000000000000	180.00000000000000000000	4.00000000000000000000	4.00000000000000000000	4.00000000000000000000	4.00000000000000000000	4.00000000000000000000	4.00000000000000000000	4.00000000000000000000	4.00000000000000000000	4.00000000000000000000	4.00000000000000000000	4.00000000000000000000	4.00000000000000000000	4.00000000000000000000	4.00000000000000000000	4.00000000000000000000	4.00000000000000000000
52.00000000000000000000	0.00000000000000000000	4113.84619140625000000000	4063.07690429687500000000	4162.05126953125000000000	4094.87158203125000000000	4058.97436523437500000000	4076.41015625000000000000	4087.17944335937500000000	4100.51269531250000000000	4095.38452148437500000000	4088.20507812500000000000	4102.56396484375000000000	4119.48730468750000000000	4083.58959960937500000000	4079.48706054687500000000	0.00000000000000000000	10248.00000000000000000000	10228.00000000000000000000	0.00000000000000000000	0.00000000000000000000	0.00000000000000000000	3641.00000000000000000000	188.00000000000000000000	4.00000000000000000000	4.00000000000000000000	4.00000000000000000000	4.00000000000000000000	4.00000000000000000000	4.00000000000000000000	4.00000000000000000000	4.00000000000000000000	4.00000000000000000000	4.00000000000000000000	4.00000000000000000000	4.00000000000000000000	4.00000000000000000000	4.00000000000000000000	4.00000000000000000000	4.00000000000000000000
53.00000000000000000000	0.00000000000000000000	4105.12792968750000000000	4019.48706054687500000000	4174.87158203125000000000	4068.71777343750000000000	4019.48706054687500000000	4046.66650390625000000000	4065.64086914062500000000	4083.07690429687500000000	4080.00000000000000000000	4072.30761718750000000000	4070.76904296875000000000	4100.51269531250000000000	4047.17944335937500000000	4053.33325195312500000000	0.00000000000000000000	10246.00000000000000000000	10230.00000000000000000000	0.00000000000000000000	0.00000000000000000000	0.00000000000000000000	3641.00000000000000000000	196.00000000000000000000	4.00000000000000000000	4.00000000000000000000	4.00000000000000000000	4.00000000000000000000	4.00000000000000000000	4.00000000000000000000	4.00000000000000000000	4.00000000000000000000	4.00000000000000000000	4.00000000000000000000	4.00000000000000000000	4.00000000000000000000	4.00000000000000000000	4.00000000000000000000	4.00000000000000000000	4.00000000000000000000
54.00000000000000000000	0.00000000000000000000	4103.07666015625000000000	4050.25634765625000000000	4171.28173828125000000000	4079.48706054687500000000	4052.30761718750000000000	4080.51269531250000000000	4094.35888671875000000000	4077.94873046875000000000	4078.97436523437500000000	4081.02563476562500000000	4073.84594726562500000000	4094.87158203125000000000	4057.94873046875000000000	4061.02563476562500000000	0.00000000000000000000	10246.00000000000000000000	10230.00000000000000000000	0.00000000000000000000	0.00000000000000000000	0.00000000000000000000	3641.00000000000000000000	203.00000000000000000000	4.00000000000000000000	4.00000000000000000000	4.00000000000000000000	4.00000000000000000000	4.00000000000000000000	4.00000000000000000000	4.00000000000000000000	4.00000000000000000000	4.00000000000000000000	4.00000000000000000000	4.00000000000000000000	4.00000000000000000000	4.00000000000000000000	4.00000000000000000000	4.00000000000000000000	4.00000000000000000000
55.00000000000000000000	0.00000000000000000000	4097.94873046875000000000	4064.10253906250000000000	4158.97412109375000000000	4081.53833007812500000000	4077.43579101562500000000	4096.41015625000000000000	4104.10253906250000000000	4068.20507812500000000000	4073.33325195312500000000	4086.15380859375000000000	4063.07690429687500000000	4074.87158203125000000000	4056.92309570312500000000	4047.69213867187500000000	0.00000000000000000000	10246.00000000000000000000	10231.00000000000000000000	0.00000000000000000000	0.00000000000000000000	0.00000000000000000000	3641.00000000000000000000	212.00000000000000000000	4.00000000000000000000	4.00000000000000000000	4.00000000000000000000	4.00000000000000000000	4.00000000000000000000	4.00000000000000000000	4.00000000000000000000	4.00000000000000000000	4.00000000000000000000	4.00000000000000000000	4.00000000000000000000	4.00000000000000000000	4.00000000000000000000	4.00000000000000000000	4.00000000000000000000	4.00000000000000000000
56.00000000000000000000	0.00000000000000000000	4096.41015625000000000000	4031.79467773437500000000	4168.71777343750000000000	4065.12817382812500000000	4045.64086914062500000000	4065.12817382812500000000	4078.97436523437500000000	4047.69213867187500000000	4052.82031250000000000000	4062.56396484375000000000	4036.41015625000000000000	4052.30761718750000000000	4037.94873046875000000000	4026.66650390625000000000	0.00000000000000000000	10246.00000000000000000000	10231.00000000000000000000	0.00000000000000000000	0.00000000000000000000	0.00000000000000000000	3641.00000000000000000000	220.00000000000000000000	4.00000000000000000000	4.00000000000000000000	4.00000000000000000000	4.00000000000000000000	4.00000000000000000000	4.00000000000000000000	4.00000000000000000000	4.00000000000000000000	4.00000000000000000000	4.00000000000000000000	4.00000000000000000000	4.00000000000000000000	4.00000000000000000000	4.00000000000000000000	4.00000000000000000000	4.00000000000000000000
57.00000000000000000000	0.00000000000000000000	4117.94873046875000000000	4066.15380859375000000000	4160.00000000000000000000	4102.56396484375000000000	4068.71777343750000000000	4087.69213867187500000000	4091.28198242187500000000	4088.71777343750000000000	4090.76904296875000000000	4091.79467773437500000000	4098.46142578125000000000	4109.23046875000000000000	4101.02539062500000000000	4088.20507812500000000000	0.00000000000000000000	10246.00000000000000000000	10230.00000000000000000000	0.00000000000000000000	0.00000000000000000000	0.00000000000000000000	3641.00000000000000000000	228.00000000000000000000	4.00000000000000000000	4.00000000000000000000	4.00000000000000000000	4.00000000000000000000	4.00000000000000000000	4.00000000000000000000	4.00000000000000000000	4.00000000000000000000	4.00000000000000000000	4.00000000000000000000	4.00000000000000000000	4.00000000000000000000	4.00000000000000000000	4.00000000000000000000	4.00000000000000000000	4.00000000000000000000
58.00000000000000000000	0.00000000000000000000	4104.10253906250000000000	4029.74340820312500000000	4164.61523437500000000000	4087.69213867187500000000	4021.53833007812500000000	4040.00000000000000000000	4048.20507812500000000000	4056.92309570312500000000	4053.33325195312500000000	4054.35888671875000000000	4075.89721679687500000000	4097.43603515625000000000	4071.28198242187500000000	4069.74340820312500000000	0.00000000000000000000	10246.00000000000000000000	10230.00000000000000000000	0.00000000000000000000	0.00000000000000000000	0.00000000000000000000	3641.00000000000000000000	235.00000000000000000000	4.00000000000000000000	4.00000000000000000000	4.00000000000000000000	4.00000000000000000000	4.00000000000000000000	4.00000000000000000000	4.00000000000000000000	4.00000000000000000000	4.00000000000000000000	4.00000000000000000000	4.00000000000000000000	4.00000000000000000000	4.00000000000000000000	4.00000000000000000000	4.00000000000000000000	4.00000000000000000000
59.00000000000000000000	0.00000000000000000000	4097.94873046875000000000	4033.33325195312500000000	4165.64111328125000000000	4080.51269531250000000000	4025.64086914062500000000	4047.69213867187500000000	4064.10253906250000000000	4070.25634765625000000000	4069.74340820312500000000	4068.20507812500000000000	4068.71777343750000000000	4092.30761718750000000000	4058.97436523437500000000	4052.30761718750000000000	0.00000000000000000000	10245.00000000000000000000	10231.00000000000000000000	0.00000000000000000000	0.00000000000000000000	0.00000000000000000000	3641.00000000000000000000	244.00000000000000000000	4.00000000000000000000	4.00000000000000000000	4.00000000000000000000	4.00000000000000000000	4.00000000000000000000	4.00000000000000000000	4.00000000000000000000	4.00000000000000000000	4.00000000000000000000	4.00000000000000000000	4.00000000000000000000	4.00000000000000000000	4.00000000000000000000	4.00000000000000000000	4.00000000000000000000	4.00000000000000000000
60.00000000000000000000	0.00000000000000000000	4112.82031250000000000000	4064.61523437500000000000	4169.23046875000000000000	4089.74340820312500000000	4062.05126953125000000000	4088.71777343750000000000	4103.07666015625000000000	4110.76904296875000000000	4116.92285156250000000000	4122.56396484375000000000	4092.30761718750000000000	4114.87158203125000000000	4073.84594726562500000000	4066.66650390625000000000	0.00000000000000000000	10245.00000000000000000000	10231.00000000000000000000	0.00000000000000000000	0.00000000000000000000	0.00000000000000000000	3641.00000000000000000000	251.00000000000000000000	4.00000000000000000000	4.00000000000000000000	4.00000000000000000000	4.00000000000000000000	4.00000000000000000000	4.00000000000000000000	4.00000000000000000000	4.00000000000000000000	4.00000000000000000000	4.00000000000000000000	4.00000000000000000000	4.00000000000000000000	4.00000000000000000000	4.00000000000000000000	4.00000000000000000000	4.00000000000000000000
61.00000000000000000000	0.00000000000000000000	4105.12792968750000000000	4035.89721679687500000000	4183.58984375000000000000	4067.17944335937500000000	4030.76904296875000000000	4062.56396484375000000000	4077.43579101562500000000	4072.30761718750000000000	4077.43579101562500000000	4092.30761718750000000000	4059.48706054687500000000	4090.25634765625000000000	4037.43579101562500000000	4042.56396484375000000000	0.00000000000000000000	10245.00000000000000000000	10230.00000000000000000000	0.00000000000000000000	0.00000000000000000000	0.00000000000000000000	3641.00000000000000000000	259.00000000000000000000	4.00000000000000000000	4.00000000000000000000	4.00000000000000000000	4.00000000000000000000	4.00000000000000000000	4.00000000000000000000	4.00000000000000000000	4.00000000000000000000	4.00000000000000000000	4.00000000000000000000	4.00000000000000000000	4.00000000000000000000	4.00000000000000000000	4.00000000000000000000	4.00000000000000000000	4.00000000000000000000
62.00000000000000000000	0.00000000000000000000	4104.10253906250000000000	4066.66650390625000000000	4163.07666015625000000000	4084.61523437500000000000	4052.30761718750000000000	4076.92309570312500000000	4082.05126953125000000000	4070.25634765625000000000	4077.43579101562500000000	4093.33325195312500000000	4078.97436523437500000000	4101.53857421875000000000	4071.79467773437500000000	4063.58959960937500000000	0.00000000000000000000	10245.00000000000000000000	10230.00000000000000000000	0.00000000000000000000	0.00000000000000000000	0.00000000000000000000	3641.00000000000000000000	266.00000000000000000000	4.00000000000000000000	4.00000000000000000000	4.00000000000000000000	4.00000000000000000000	4.00000000000000000000	4.00000000000000000000	4.00000000000000000000	4.00000000000000000000	4.00000000000000000000	4.00000000000000000000	4.00000000000000000000	4.00000000000000000000	4.00000000000000000000	4.00000000000000000000	4.00000000000000000000	4.00000000000000000000
63.00000000000000000000	0.00000000000000000000	4102.05126953125000000000	4060.51269531250000000000	4163.58984375000000000000	4081.02563476562500000000	4037.43579101562500000000	4056.92309570312500000000	4063.58959960937500000000	4042.56396484375000000000	4047.69213867187500000000	4069.74340820312500000000	4063.58959960937500000000	4084.10253906250000000000	4067.17944335937500000000	4058.46142578125000000000	0.00000000000000000000	10245.00000000000000000000	10231.00000000000000000000	0.00000000000000000000	0.00000000000000000000	0.00000000000000000000	3641.00000000000000000000	274.00000000000000000000	4.00000000000000000000	4.00000000000000000000	4.00000000000000000000	4.00000000000000000000	4.00000000000000000000	4.00000000000000000000	4.00000000000000000000	4.00000000000000000000	4.00000000000000000000	4.00000000000000000000	4.00000000000000000000	4.00000000000000000000	4.00000000000000000000	4.00000000000000000000	4.00000000000000000000	4.00000000000000000000
64.00000000000000000000	0.00000000000000000000	4112.30761718750000000000	4068.71777343750000000000	4171.28173828125000000000	4086.66650390625000000000	4046.15380859375000000000	4068.71777343750000000000	4074.35888671875000000000	4058.46142578125000000000	4060.51269531250000000000	4081.02563476562500000000	4084.61523437500000000000	4100.51269531250000000000	4081.02563476562500000000	4075.89721679687500000000	858.00000000000000000000	10245.00000000000000000000	10231.00000000000000000000	0.00000000000000000000	0.00000000000000000000	0.00000000000000000000	3641.00000000000000000000	282.00000000000000000000	4.00000000000000000000	4.00000000000000000000	4.00000000000000000000	4.00000000000000000000	4.00000000000000000000	4.00000000000000000000	4.00000000000000000000	4.00000000000000000000	4.00000000000000000000	4.00000000000000000000	4.00000000000000000000	4.00000000000000000000	4.00000000000000000000	4.00000000000000000000	4.00000000000000000000	4.00000000000000000000
65.00000000000000000000	0.00000000000000000000	4117.43603515625000000000	4069.74340820312500000000	4165.12792968750000000000	4092.30761718750000000000	4050.25634765625000000000	4078.97436523437500000000	4083.58959960937500000000	4100.00000000000000000000	4102.56396484375000000000	4113.33300781250000000000	4123.58984375000000000000	4137.94873046875000000000	4105.64111328125000000000	4096.92285156250000000000	2394.00000000000000000000	10246.00000000000000000000	10231.00000000000000000000	0.00000000000000000000	0.00000000000000000000	0.00000000000000000000	3641.00000000000000000000	290.00000000000000000000	4.00000000000000000000	4.00000000000000000000	4.00000000000000000000	4.00000000000000000000	4.00000000000000000000	4.00000000000000000000	4.00000000000000000000	4.00000000000000000000	4.00000000000000000000	4.00000000000000000000	4.00000000000000000000	4.00000000000000000000	4.00000000000000000000	4.00000000000000000000	4.00000000000000000000	4.00000000000000000000
66.00000000000000000000	0.00000000000000000000	4095.89721679687500000000	4017.94873046875000000000	4173.33300781250000000000	4060.00000000000000000000	4003.07690429687500000000	4044.10253906250000000000	4058.97436523437500000000	4071.28198242187500000000	4069.74340820312500000000	4083.07690429687500000000	4084.61523437500000000000	4104.61523437500000000000	4058.46142578125000000000	4057.43579101562500000000	2087.00000000000000000000	10246.00000000000000000000	10231.00000000000000000000	0.00000000000000000000	0.00000000000000000000	0.00000000000000000000	3641.00000000000000000000	298.00000000000000000000	4.00000000000000000000	4.00000000000000000000	4.00000000000000000000	4.00000000000000000000	4.00000000000000000000	4.00000000000000000000	4.00000000000000000000	4.00000000000000000000	4.00000000000000000000	4.00000000000000000000	4.00000000000000000000	4.00000000000000000000	4.00000000000000000000	4.00000000000000000000	4.00000000000000000000	4.00000000000000000000
67.00000000000000000000	0.00000000000000000000	4100.00000000000000000000	4062.05126953125000000000	4164.61523437500000000000	4077.43579101562500000000	4059.48706054687500000000	4093.33325195312500000000	4102.56396484375000000000	4083.07690429687500000000	4089.74340820312500000000	4110.76904296875000000000	4093.33325195312500000000	4103.07666015625000000000	4073.33325195312500000000	4065.64086914062500000000	3403.00000000000000000000	10245.00000000000000000000	10229.00000000000000000000	0.00000000000000000000	0.00000000000000000000	0.00000000000000000000	3641.00000000000000000000	306.00000000000000000000	4.00000000000000000000	4.00000000000000000000	4.00000000000000000000	4.00000000000000000000	4.00000000000000000000	4.00000000000000000000	4.00000000000000000000	4.00000000000000000000	4.00000000000000000000	4.00000000000000000000	4.00000000000000000000	4.00000000000000000000	4.00000000000000000000	4.00000000000000000000	4.00000000000000000000	4.00000000000000000000
68.00000000000000000000	0.00000000000000000000	4102.05126953125000000000	4066.66650390625000000000	4173.33300781250000000000	4069.74340820312500000000	4064.61523437500000000000	4088.20507812500000000000	4096.41015625000000000000	4063.07690429687500000000	4075.89721679687500000000	4102.56396484375000000000	4061.53833007812500000000	4082.05126953125000000000	4051.28198242187500000000	4043.58959960937500000000	3499.00000000000000000000	10245.00000000000000000000	10229.00000000000000000000	0.00000000000000000000	0.00000000000000000000	0.00000000000000000000	3641.00000000000000000000	315.00000000000000000000	4.00000000000000000000	4.00000000000000000000	4.00000000000000000000	4.00000000000000000000	4.00000000000000000000	4.00000000000000000000	4.00000000000000000000	4.00000000000000000000	4.00000000000000000000	4.00000000000000000000	4.00000000000000000000	4.00000000000000000000	4.00000000000000000000	4.00000000000000000000	4.00000000000000000000	4.00000000000000000000
69.00000000000000000000	0.00000000000000000000	4103.07666015625000000000	4061.02563476562500000000	4172.82031250000000000000	4070.25634765625000000000	4048.71777343750000000000	4071.79467773437500000000	4086.15380859375000000000	4060.51269531250000000000	4065.12817382812500000000	4091.28198242187500000000	4061.02563476562500000000	4083.07690429687500000000	4053.84594726562500000000	4046.66650390625000000000	3306.00000000000000000000	10247.00000000000000000000	10230.00000000000000000000	0.00000000000000000000	0.00000000000000000000	0.00000000000000000000	3641.00000000000000000000	323.00000000000000000000	4.00000000000000000000	4.00000000000000000000	4.00000000000000000000	4.00000000000000000000	4.00000000000000000000	4.00000000000000000000	4.00000000000000000000	4.00000000000000000000	4.00000000000000000000	4.00000000000000000000	4.00000000000000000000	4.00000000000000000000	4.00000000000000000000	4.00000000000000000000	4.00000000000000000000	4.00000000000000000000
70.00000000000000000000	0.00000000000000000000	4111.79492187500000000000	4078.97436523437500000000	4154.87158203125000000000	4099.48730468750000000000	4061.02563476562500000000	4081.02563476562500000000	4090.76904296875000000000	4085.64086914062500000000	4086.66650390625000000000	4108.71777343750000000000	4108.71777343750000000000	4112.82031250000000000000	4101.02539062500000000000	4085.64086914062500000000	3175.00000000000000000000	10247.00000000000000000000	10230.00000000000000000000	0.00000000000000000000	0.00000000000000000000	0.00000000000000000000	3641.00000000000000000000	330.00000000000000000000	4.00000000000000000000	4.00000000000000000000	4.00000000000000000000	4.00000000000000000000	4.00000000000000000000	4.00000000000000000000	4.00000000000000000000	4.00000000000000000000	4.00000000000000000000	4.00000000000000000000	4.00000000000000000000	4.00000000000000000000	4.00000000000000000000	4.00000000000000000000	4.00000000000000000000	4.00000000000000000000
71.00000000000000000000	0.00000000000000000000	4106.66650390625000000000	4047.69213867187500000000	4170.25634765625000000000	4083.58959960937500000000	4025.64086914062500000000	4048.71777343750000000000	4057.94873046875000000000	4057.43579101562500000000	4063.07690429687500000000	4076.41015625000000000000	4085.12817382812500000000	4093.33325195312500000000	4073.84594726562500000000	4062.56396484375000000000	3173.00000000000000000000	10245.00000000000000000000	10228.00000000000000000000	0.00000000000000000000	0.00000000000000000000	0.00000000000000000000	3641.00000000000000000000	338.00000000000000000000	4.00000000000000000000	4.00000000000000000000	4.00000000000000000000	4.00000000000000000000	4.00000000000000000000	4.00000000000000000000	4.00000000000000000000	4.00000000000000000000	4.00000000000000000000	4.00000000000000000000	4.00000000000000000000	4.00000000000000000000	4.00000000000000000000	4.00000000000000000000	4.00000000000000000000	4.00000000000000000000
72.00000000000000000000	0.00000000000000000000	4120.51269531250000000000	4081.53833007812500000000	4170.25634765625000000000	4094.87158203125000000000	4062.05126953125000000000	4088.20507812500000000000	4097.94873046875000000000	4098.46142578125000000000	4115.89746093750000000000	4123.07666015625000000000	4115.38427734375000000000	4125.12792968750000000000	4097.94873046875000000000	4080.51269531250000000000	3315.00000000000000000000	10245.00000000000000000000	10228.00000000000000000000	0.00000000000000000000	0.00000000000000000000	0.00000000000000000000	3641.00000000000000000000	345.00000000000000000000	4.00000000000000000000	4.00000000000000000000	4.00000000000000000000	4.00000000000000000000	4.00000000000000000000	4.00000000000000000000	4.00000000000000000000	4.00000000000000000000	4.00000000000000000000	4.00000000000000000000	4.00000000000000000000	4.00000000000000000000	4.00000000000000000000	4.00000000000000000000	4.00000000000000000000	4.00000000000000000000
73.00000000000000000000	0.00000000000000000000	4124.10253906250000000000	4076.92309570312500000000	4180.00000000000000000000	4089.74340820312500000000	4065.64086914062500000000	4099.48730468750000000000	4112.30761718750000000000	4114.87158203125000000000	4133.33300781250000000000	4146.15380859375000000000	4115.38427734375000000000	4130.25634765625000000000	4089.23071289062500000000	4076.41015625000000000000	3113.00000000000000000000	10246.00000000000000000000	10228.00000000000000000000	0.00000000000000000000	0.00000000000000000000	0.00000000000000000000	3641.00000000000000000000	353.00000000000000000000	4.00000000000000000000	4.00000000000000000000	4.00000000000000000000	4.00000000000000000000	4.00000000000000000000	4.00000000000000000000	4.00000000000000000000	4.00000000000000000000	4.00000000000000000000	4.00000000000000000000	4.00000000000000000000	4.00000000000000000000	4.00000000000000000000	4.00000000000000000000	4.00000000000000000000	4.00000000000000000000
74.00000000000000000000	0.00000000000000000000	4122.56396484375000000000	4085.64086914062500000000	4188.71777343750000000000	4094.35888671875000000000	4074.87158203125000000000	4106.66650390625000000000	4111.79492187500000000000	4107.69238281250000000000	4119.48730468750000000000	4133.33300781250000000000	4106.15380859375000000000	4125.12792968750000000000	4085.64086914062500000000	4076.92309570312500000000	3424.00000000000000000000	10246.00000000000000000000	10228.00000000000000000000	0.00000000000000000000	0.00000000000000000000	0.00000000000000000000	3641.00000000000000000000	361.00000000000000000000	4.00000000000000000000	4.00000000000000000000	4.00000000000000000000	4.00000000000000000000	4.00000000000000000000	4.00000000000000000000	4.00000000000000000000	4.00000000000000000000	4.00000000000000000000	4.00000000000000000000	4.00000000000000000000	4.00000000000000000000	4.00000000000000000000	4.00000000000000000000	4.00000000000000000000	4.00000000000000000000
75.00000000000000000000	0.00000000000000000000	4133.84619140625000000000	4139.48730468750000000000	4170.76904296875000000000	4127.17919921875000000000	4125.12792968750000000000	4143.07666015625000000000	4129.23046875000000000000	4118.46142578125000000000	4132.82031250000000000000	4143.58984375000000000000	4129.23046875000000000000	4143.07666015625000000000	4126.66650390625000000000	4105.64111328125000000000	2999.00000000000000000000	10247.00000000000000000000	10226.00000000000000000000	0.00000000000000000000	0.00000000000000000000	0.00000000000000000000	3641.00000000000000000000	369.00000000000000000000	4.00000000000000000000	4.00000000000000000000	4.00000000000000000000	4.00000000000000000000	4.00000000000000000000	4.00000000000000000000	4.00000000000000000000	4.00000000000000000000	4.00000000000000000000	4.00000000000000000000	4.00000000000000000000	4.00000000000000000000	4.00000000000000000000	4.00000000000000000000	4.00000000000000000000	4.00000000000000000000
76.00000000000000000000	0.00000000000000000000	4120.00000000000000000000	4094.87158203125000000000	4177.43603515625000000000	4101.02539062500000000000	4081.53833007812500000000	4108.20507812500000000000	4097.94873046875000000000	4073.33325195312500000000	4087.69213867187500000000	4103.58984375000000000000	4086.66650390625000000000	4102.56396484375000000000	4082.56396484375000000000	4067.17944335937500000000	3327.00000000000000000000	10247.00000000000000000000	10226.00000000000000000000	0.00000000000000000000	0.00000000000000000000	0.00000000000000000000	3641.00000000000000000000	377.00000000000000000000	4.00000000000000000000	4.00000000000000000000	4.00000000000000000000	4.00000000000000000000	4.00000000000000000000	4.00000000000000000000	4.00000000000000000000	4.00000000000000000000	4.00000000000000000000	4.00000000000000000000	4.00000000000000000000	4.00000000000000000000	4.00000000000000000000	4.00000000000000000000	4.00000000000000000000	4.00000000000000000000
77.00000000000000000000	0.00000000000000000000	4116.41015625000000000000	4087.17944335937500000000	4168.20507812500000000000	4100.51269531250000000000	4082.05126953125000000000	4118.97412109375000000000	4109.74365234375000000000	4100.51269531250000000000	4110.76904296875000000000	4124.61523437500000000000	4117.43603515625000000000	4123.07666015625000000000	4093.84594726562500000000	4081.53833007812500000000	2997.00000000000000000000	10247.00000000000000000000	10224.00000000000000000000	0.00000000000000000000	0.00000000000000000000	0.00000000000000000000	3641.00000000000000000000	386.00000000000000000000	4.00000000000000000000	4.00000000000000000000	4.00000000000000000000	4.00000000000000000000	4.00000000000000000000	4.00000000000000000000	4.00000000000000000000	4.00000000000000000000	4.00000000000000000000	4.00000000000000000000	4.00000000000000000000	4.00000000000000000000	4.00000000000000000000	4.00000000000000000000	4.00000000000000000000	4.00000000000000000000
78.00000000000000000000	0.00000000000000000000	4114.87158203125000000000	4068.20507812500000000000	4163.07666015625000000000	4094.87158203125000000000	4062.56396484375000000000	4096.92285156250000000000	4090.76904296875000000000	4109.23046875000000000000	4113.33300781250000000000	4119.48730468750000000000	4124.10253906250000000000	4132.82031250000000000000	4093.33325195312500000000	4088.20507812500000000000	3424.00000000000000000000	10247.00000000000000000000	10224.00000000000000000000	0.00000000000000000000	0.00000000000000000000	0.00000000000000000000	3641.00000000000000000000	393.00000000000000000000	4.00000000000000000000	4.00000000000000000000	4.00000000000000000000	4.00000000000000000000	4.00000000000000000000	4.00000000000000000000	4.00000000000000000000	4.00000000000000000000	4.00000000000000000000	4.00000000000000000000	4.00000000000000000000	4.00000000000000000000	4.00000000000000000000	4.00000000000000000000	4.00000000000000000000	4.00000000000000000000
79.00000000000000000000	0.00000000000000000000	4109.23046875000000000000	4047.69213867187500000000	4169.74365234375000000000	4082.56396484375000000000	4040.51269531250000000000	4072.82031250000000000000	4074.35888671875000000000	4082.05126953125000000000	4086.15380859375000000000	4093.84594726562500000000	4091.79467773437500000000	4111.28173828125000000000	4064.10253906250000000000	4064.10253906250000000000	2999.00000000000000000000	10244.00000000000000000000	10221.00000000000000000000	0.00000000000000000000	0.00000000000000000000	0.00000000000000000000	3641.00000000000000000000	401.00000000000000000000	4.00000000000000000000	4.00000000000000000000	4.00000000000000000000	4.00000000000000000000	4.00000000000000000000	4.00000000000000000000	4.00000000000000000000	4.00000000000000000000	4.00000000000000000000	4.00000000000000000000	4.00000000000000000000	4.00000000000000000000	4.00000000000000000000	4.00000000000000000000	4.00000000000000000000	4.00000000000000000000
80.00000000000000000000	0.00000000000000000000	4116.41015625000000000000	4087.69213867187500000000	4166.15380859375000000000	4100.00000000000000000000	4085.12817382812500000000	4118.46142578125000000000	4115.38427734375000000000	4108.71777343750000000000	4124.10253906250000000000	4138.97412109375000000000	4114.35888671875000000000	4132.82031250000000000000	4081.53833007812500000000	4074.87158203125000000000	3327.00000000000000000000	10244.00000000000000000000	10221.00000000000000000000	0.00000000000000000000	0.00000000000000000000	0.00000000000000000000	3641.00000000000000000000	408.00000000000000000000	4.00000000000000000000	4.00000000000000000000	4.00000000000000000000	4.00000000000000000000	4.00000000000000000000	4.00000000000000000000	4.00000000000000000000	4.00000000000000000000	4.00000000000000000000	4.00000000000000000000	4.00000000000000000000	4.00000000000000000000	4.00000000000000000000	4.00000000000000000000	4.00000000000000000000	4.00000000000000000000
81.00000000000000000000	0.00000000000000000000	4110.76904296875000000000	4071.28198242187500000000	4184.61523437500000000000	4082.56396484375000000000	4063.58959960937500000000	4101.02539062500000000000	4103.07666015625000000000	4088.71777343750000000000	4106.66650390625000000000	4128.20507812500000000000	4090.76904296875000000000	4114.87158203125000000000	4052.82031250000000000000	4055.38452148437500000000	2997.00000000000000000000	10245.00000000000000000000	10221.00000000000000000000	0.00000000000000000000	0.00000000000000000000	0.00000000000000000000	3641.00000000000000000000	416.00000000000000000000	4.00000000000000000000	4.00000000000000000000	4.00000000000000000000	4.00000000000000000000	4.00000000000000000000	4.00000000000000000000	4.00000000000000000000	4.00000000000000000000	4.00000000000000000000	4.00000000000000000000	4.00000000000000000000	4.00000000000000000000	4.00000000000000000000	4.00000000000000000000	4.00000000000000000000	4.00000000000000000000
82.00000000000000000000	0.00000000000000000000	4125.64111328125000000000	4100.00000000000000000000	4175.89746093750000000000	4106.66650390625000000000	4081.02563476562500000000	4109.23046875000000000000	4109.74365234375000000000	4098.46142578125000000000	4114.35888671875000000000	4136.41015625000000000000	4121.53857421875000000000	4134.35888671875000000000	4095.38452148437500000000	4089.74340820312500000000	3424.00000000000000000000	10245.00000000000000000000	10221.00000000000000000000	0.00000000000000000000	0.00000000000000000000	0.00000000000000000000	3641.00000000000000000000	423.00000000000000000000	4.00000000000000000000	4.00000000000000000000	4.00000000000000000000	4.00000000000000000000	4.00000000000000000000	4.00000000000000000000	4.00000000000000000000	4.00000000000000000000	4.00000000000000000000	4.00000000000000000000	4.00000000000000000000	4.00000000000000000000	4.00000000000000000000	4.00000000000000000000	4.00000000000000000000	4.00000000000000000000
83.00000000000000000000	0.00000000000000000000	4130.76904296875000000000	4100.00000000000000000000	4165.12792968750000000000	4113.84619140625000000000	4076.41015625000000000000	4095.89721679687500000000	4091.79467773437500000000	4087.69213867187500000000	4098.97412109375000000000	4121.53857421875000000000	4133.33300781250000000000	4139.48730468750000000000	4114.87158203125000000000	4099.48730468750000000000	2999.00000000000000000000	10247.00000000000000000000	10224.00000000000000000000	0.00000000000000000000	0.00000000000000000000	0.00000000000000000000	3641.00000000000000000000	431.00000000000000000000	4.00000000000000000000	4.00000000000000000000	4.00000000000000000000	4.00000000000000000000	4.00000000000000000000	4.00000000000000000000	4.00000000000000000000	4.00000000000000000000	4.00000000000000000000	4.00000000000000000000	4.00000000000000000000	4.00000000000000000000	4.00000000000000000000	4.00000000000000000000	4.00000000000000000000	4.00000000000000000000
84.00000000000000000000	0.00000000000000000000	4109.74365234375000000000	4060.51269531250000000000	4171.28173828125000000000	4085.12817382812500000000	4039.48706054687500000000	4065.64086914062500000000	4065.64086914062500000000	4061.02563476562500000000	4069.74340820312500000000	4087.69213867187500000000	4101.02539062500000000000	4111.79492187500000000000	4078.46142578125000000000	4065.12817382812500000000	3327.00000000000000000000	10247.00000000000000000000	10224.00000000000000000000	0.00000000000000000000	0.00000000000000000000	0.00000000000000000000	3641.00000000000000000000	440.00000000000000000000	4.00000000000000000000	4.00000000000000000000	4.00000000000000000000	4.00000000000000000000	4.00000000000000000000	4.00000000000000000000	4.00000000000000000000	4.00000000000000000000	4.00000000000000000000	4.00000000000000000000	4.00000000000000000000	4.00000000000000000000	4.00000000000000000000	4.00000000000000000000	4.00000000000000000000	4.00000000000000000000
85.00000000000000000000	0.00000000000000000000	4107.69238281250000000000	4074.87158203125000000000	4161.53857421875000000000	4090.25634765625000000000	4054.87158203125000000000	4092.82031250000000000000	4092.82031250000000000000	4105.12792968750000000000	4124.10253906250000000000	4134.87158203125000000000	4126.15380859375000000000	4133.33300781250000000000	4096.41015625000000000000	4080.51269531250000000000	2997.00000000000000000000	10249.00000000000000000000	10227.00000000000000000000	0.00000000000000000000	0.00000000000000000000	0.00000000000000000000	3641.00000000000000000000	448.00000000000000000000	4.00000000000000000000	4.00000000000000000000	4.00000000000000000000	4.00000000000000000000	4.00000000000000000000	4.00000000000000000000	4.00000000000000000000	4.00000000000000000000	4.00000000000000000000	4.00000000000000000000	4.00000000000000000000	4.00000000000000000000	4.00000000000000000000	4.00000000000000000000	4.00000000000000000000	4.00000000000000000000
86.00000000000000000000	0.00000000000000000000	4101.53857421875000000000	4040.51269531250000000000	4173.33300781250000000000	4064.61523437500000000000	4021.53833007812500000000	4065.12817382812500000000	4075.89721679687500000000	4088.20507812500000000000	4108.20507812500000000000	4124.61523437500000000000	4096.41015625000000000000	4113.84619140625000000000	4057.43579101562500000000	4055.89721679687500000000	3424.00000000000000000000	10249.00000000000000000000	10227.00000000000000000000	0.00000000000000000000	0.00000000000000000000	0.00000000000000000000	3641.00000000000000000000	457.00000000000000000000	4.00000000000000000000	4.00000000000000000000	4.00000000000000000000	4.00000000000000000000	4.00000000000000000000	4.00000000000000000000	4.00000000000000000000	4.00000000000000000000	4.00000000000000000000	4.00000000000000000000	4.00000000000000000000	4.00000000000000000000	4.00000000000000000000	4.00000000000000000000	4.00000000000000000000	4.00000000000000000000
87.00000000000000000000	0.00000000000000000000	4104.61523437500000000000	4069.74340820312500000000	4168.71777343750000000000	4075.38452148437500000000	4053.33325195312500000000	4091.28198242187500000000	4093.84594726562500000000	4083.58959960937500000000	4098.97412109375000000000	4118.46142578125000000000	4096.92285156250000000000	4111.28173828125000000000	4062.56396484375000000000	4057.94873046875000000000	2999.00000000000000000000	10246.00000000000000000000	10230.00000000000000000000	0.00000000000000000000	0.00000000000000000000	0.00000000000000000000	3641.00000000000000000000	465.00000000000000000000	4.00000000000000000000	4.00000000000000000000	4.00000000000000000000	4.00000000000000000000	4.00000000000000000000	4.00000000000000000000	4.00000000000000000000	4.00000000000000000000	4.00000000000000000000	4.00000000000000000000	4.00000000000000000000	4.00000000000000000000	4.00000000000000000000	4.00000000000000000000	4.00000000000000000000	4.00000000000000000000
88.00000000000000000000	0.00000000000000000000	4097.43603515625000000000	4083.58959960937500000000	4157.94873046875000000000	4083.58959960937500000000	4071.28198242187500000000	4104.10253906250000000000	4093.84594726562500000000	4066.66650390625000000000	4084.61523437500000000000	4106.15380859375000000000	4078.97436523437500000000	4089.23071289062500000000	4060.00000000000000000000	4048.20507812500000000000	3327.00000000000000000000	10246.00000000000000000000	10230.00000000000000000000	0.00000000000000000000	0.00000000000000000000	0.00000000000000000000	3641.00000000000000000000	473.00000000000000000000	4.00000000000000000000	4.00000000000000000000	4.00000000000000000000	4.00000000000000000000	4.00000000000000000000	4.00000000000000000000	4.00000000000000000000	4.00000000000000000000	4.00000000000000000000	4.00000000000000000000	4.00000000000000000000	4.00000000000000000000	4.00000000000000000000	4.00000000000000000000	4.00000000000000000000	4.00000000000000000000
89.00000000000000000000	0.00000000000000000000	4078.97436523437500000000	4034.87158203125000000000	4166.15380859375000000000	4058.46142578125000000000	4031.28198242187500000000	4066.15380859375000000000	4065.64086914062500000000	4028.71777343750000000000	4044.10253906250000000000	4067.69213867187500000000	4034.35888671875000000000	4051.28198242187500000000	4021.53833007812500000000	4015.89721679687500000000	2997.00000000000000000000	10246.00000000000000000000	10230.00000000000000000000	0.00000000000000000000	0.00000000000000000000	0.00000000000000000000	3641.00000000000000000000	482.00000000000000000000	4.00000000000000000000	4.00000000000000000000	4.00000000000000000000	4.00000000000000000000	4.00000000000000000000	4.00000000000000000000	4.00000000000000000000	4.00000000000000000000	4.00000000000000000000	4.00000000000000000000	4.00000000000000000000	4.00000000000000000000	4.00000000000000000000	4.00000000000000000000	4.00000000000000000000	4.00000000000000000000
90.00000000000000000000	0.00000000000000000000	4091.28198242187500000000	4056.41015625000000000000	4158.46142578125000000000	4081.02563476562500000000	4055.38452148437500000000	4088.20507812500000000000	4086.66650390625000000000	4075.38452148437500000000	4081.02563476562500000000	4099.48730468750000000000	4084.61523437500000000000	4101.02539062500000000000	4070.76904296875000000000	4062.05126953125000000000	3424.00000000000000000000	10246.00000000000000000000	10230.00000000000000000000	0.00000000000000000000	0.00000000000000000000	0.00000000000000000000	3641.00000000000000000000	490.00000000000000000000	4.00000000000000000000	4.00000000000000000000	4.00000000000000000000	4.00000000000000000000	4.00000000000000000000	4.00000000000000000000	4.00000000000000000000	4.00000000000000000000	4.00000000000000000000	4.00000000000000000000	4.00000000000000000000	4.00000000000000000000	4.00000000000000000000	4.00000000000000000000	4.00000000000000000000	4.00000000000000000000
91.00000000000000000000	0.00000000000000000000	4094.35888671875000000000	4031.79467773437500000000	4168.71777343750000000000	4073.84594726562500000000	4023.07690429687500000000	4053.33325195312500000000	4055.38452148437500000000	4068.71777343750000000000	4065.64086914062500000000	4082.05126953125000000000	4074.35888671875000000000	4105.64111328125000000000	4061.53833007812500000000	4061.53833007812500000000	2999.00000000000000000000	10247.00000000000000000000	10232.00000000000000000000	0.00000000000000000000	0.00000000000000000000	0.00000000000000000000	3641.00000000000000000000	498.00000000000000000000	4.00000000000000000000	4.00000000000000000000	4.00000000000000000000	4.00000000000000000000	4.00000000000000000000	4.00000000000000000000	4.00000000000000000000	4.00000000000000000000	4.00000000000000000000	4.00000000000000000000	4.00000000000000000000	4.00000000000000000000	4.00000000000000000000	4.00000000000000000000	4.00000000000000000000	4.00000000000000000000
92.00000000000000000000	0.00000000000000000000	4092.30761718750000000000	4029.74340820312500000000	4168.71777343750000000000	4070.76904296875000000000	4028.71777343750000000000	4051.79467773437500000000	4064.10253906250000000000	4070.76904296875000000000	4073.33325195312500000000	4086.66650390625000000000	4062.56396484375000000000	4102.56396484375000000000	4054.35888671875000000000	4055.89721679687500000000	3327.00000000000000000000	10247.00000000000000000000	10232.00000000000000000000	0.00000000000000000000	0.00000000000000000000	0.00000000000000000000	3641.00000000000000000000	507.00000000000000000000	4.00000000000000000000	4.00000000000000000000	4.00000000000000000000	4.00000000000000000000	4.00000000000000000000	4.00000000000000000000	4.00000000000000000000	4.00000000000000000000	4.00000000000000000000	4.00000000000000000000	4.00000000000000000000	4.00000000000000000000	4.00000000000000000000	4.00000000000000000000	4.00000000000000000000	4.00000000000000000000
93.00000000000000000000	0.00000000000000000000	4092.30761718750000000000	4044.61523437500000000000	4167.17919921875000000000	4072.30761718750000000000	4056.92309570312500000000	4077.43579101562500000000	4094.87158203125000000000	4084.10253906250000000000	4096.92285156250000000000	4109.23046875000000000000	4060.51269531250000000000	4106.66650390625000000000	4052.30761718750000000000	4053.33325195312500000000	2997.00000000000000000000	10248.00000000000000000000	10231.00000000000000000000	0.00000000000000000000	0.00000000000000000000	0.00000000000000000000	3641.00000000000000000000	515.00000000000000000000	4.00000000000000000000	4.00000000000000000000	4.00000000000000000000	4.00000000000000000000	4.00000000000000000000	4.00000000000000000000	4.00000000000000000000	4.00000000000000000000	4.00000000000000000000	4.00000000000000000000	4.00000000000000000000	4.00000000000000000000	4.00000000000000000000	4.00000000000000000000	4.00000000000000000000	4.00000000000000000000
94.00000000000000000000	0.00000000000000000000	4091.79467773437500000000	4032.30761718750000000000	4184.10253906250000000000	4060.00000000000000000000	4042.05126953125000000000	4067.17944335937500000000	4082.56396484375000000000	4058.97436523437500000000	4071.28198242187500000000	4084.61523437500000000000	4028.71777343750000000000	4084.10253906250000000000	4018.97436523437500000000	4028.71777343750000000000	3424.00000000000000000000	10248.00000000000000000000	10231.00000000000000000000	0.00000000000000000000	0.00000000000000000000	0.00000000000000000000	3641.00000000000000000000	522.00000000000000000000	4.00000000000000000000	4.00000000000000000000	4.00000000000000000000	4.00000000000000000000	4.00000000000000000000	4.00000000000000000000	4.00000000000000000000	4.00000000000000000000	4.00000000000000000000	4.00000000000000000000	4.00000000000000000000	4.00000000000000000000	4.00000000000000000000	4.00000000000000000000	4.00000000000000000000	4.00000000000000000000
95.00000000000000000000	0.00000000000000000000	4108.71777343750000000000	4079.48706054687500000000	4167.17919921875000000000	4093.84594726562500000000	4083.58959960937500000000	4097.94873046875000000000	4095.38452148437500000000	4081.53833007812500000000	4091.28198242187500000000	4101.53857421875000000000	4067.69213867187500000000	4110.25634765625000000000	4067.69213867187500000000	4067.69213867187500000000	2999.00000000000000000000	10248.00000000000000000000	10228.00000000000000000000	0.00000000000000000000	0.00000000000000000000	0.00000000000000000000	3641.00000000000000000000	529.00000000000000000000	4.00000000000000000000	4.00000000000000000000	4.00000000000000000000	4.00000000000000000000	4.00000000000000000000	4.00000000000000000000	4.00000000000000000000	4.00000000000000000000	4.00000000000000000000	4.00000000000000000000	4.00000000000000000000	4.00000000000000000000	4.00000000000000000000	4.00000000000000000000	4.00000000000000000000	4.00000000000000000000
96.00000000000000000000	0.00000000000000000000	4100.51269531250000000000	4054.35888671875000000000	4160.51269531250000000000	4080.51269531250000000000	4053.84594726562500000000	4062.05126953125000000000	4062.05126953125000000000	4045.64086914062500000000	4051.79467773437500000000	4059.48706054687500000000	4050.76904296875000000000	4087.17944335937500000000	4057.43579101562500000000	4057.43579101562500000000	3327.00000000000000000000	10248.00000000000000000000	10228.00000000000000000000	0.00000000000000000000	0.00000000000000000000	0.00000000000000000000	3641.00000000000000000000	537.00000000000000000000	4.00000000000000000000	4.00000000000000000000	4.00000000000000000000	4.00000000000000000000	4.00000000000000000000	4.00000000000000000000	4.00000000000000000000	4.00000000000000000000	4.00000000000000000000	4.00000000000000000000	4.00000000000000000000	4.00000000000000000000	4.00000000000000000000	4.00000000000000000000	4.00000000000000000000	4.00000000000000000000
97.00000000000000000000	0.00000000000000000000	4095.38452148437500000000	4048.20507812500000000000	4162.56396484375000000000	4070.76904296875000000000	4046.15380859375000000000	4060.00000000000000000000	4066.15380859375000000000	4053.84594726562500000000	4053.84594726562500000000	4055.89721679687500000000	4056.92309570312500000000	4085.64086914062500000000	4051.28198242187500000000	4055.38452148437500000000	2997.00000000000000000000	10247.00000000000000000000	10227.00000000000000000000	0.00000000000000000000	0.00000000000000000000	0.00000000000000000000	3641.00000000000000000000	544.00000000000000000000	4.00000000000000000000	4.00000000000000000000	4.00000000000000000000	4.00000000000000000000	4.00000000000000000000	4.00000000000000000000	4.00000000000000000000	4.00000000000000000000	4.00000000000000000000	4.00000000000000000000	4.00000000000000000000	4.00000000000000000000	4.00000000000000000000	4.00000000000000000000	4.00000000000000000000	4.00000000000000000000
98.00000000000000000000	0.00000000000000000000	4101.02539062500000000000	4059.48706054687500000000	4163.07666015625000000000	4078.46142578125000000000	4065.12817382812500000000	4087.17944335937500000000	4088.71777343750000000000	4105.64111328125000000000	4107.17919921875000000000	4106.15380859375000000000	4093.84594726562500000000	4117.94873046875000000000	4070.76904296875000000000	4074.87158203125000000000	3424.00000000000000000000	10247.00000000000000000000	10227.00000000000000000000	0.00000000000000000000	0.00000000000000000000	0.00000000000000000000	3641.00000000000000000000	551.00000000000000000000	4.00000000000000000000	4.00000000000000000000	4.00000000000000000000	4.00000000000000000000	4.00000000000000000000	4.00000000000000000000	4.00000000000000000000	4.00000000000000000000	4.00000000000000000000	4.00000000000000000000	4.00000000000000000000	4.00000000000000000000	4.00000000000000000000	4.00000000000000000000	4.00000000000000000000	4.00000000000000000000
99.00000000000000000000	0.00000000000000000000	4085.12817382812500000000	4016.41015625000000000000	4175.38427734375000000000	4053.33325195312500000000	4032.30761718750000000000	4063.07690429687500000000	4071.79467773437500000000	4083.07690429687500000000	4089.23071289062500000000	4088.71777343750000000000	4065.64086914062500000000	4093.84594726562500000000	4035.38452148437500000000	4046.66650390625000000000	2999.00000000000000000000	10246.00000000000000000000	10226.00000000000000000000	0.00000000000000000000	0.00000000000000000000	0.00000000000000000000	3641.00000000000000000000	559.00000000000000000000	4.00000000000000000000	4.00000000000000000000	4.00000000000000000000	4.00000000000000000000	4.00000000000000000000	4.00000000000000000000	4.00000000000000000000	4.00000000000000000000	4.00000000000000000000	4.00000000000000000000	4.00000000000000000000	4.00000000000000000000	4.00000000000000000000	4.00000000000000000000	4.00000000000000000000	4.00000000000000000000
100.00000000000000000000	0.00000000000000000000	4088.71777343750000000000	4058.97436523437500000000	4159.48730468750000000000	4070.76904296875000000000	4077.94873046875000000000	4100.00000000000000000000	4105.64111328125000000000	4090.25634765625000000000	4098.46142578125000000000	4101.02539062500000000000	4078.97436523437500000000	4092.30761718750000000000	4053.84594726562500000000	4054.35888671875000000000	3327.00000000000000000000	10246.00000000000000000000	10226.00000000000000000000	0.00000000000000000000	0.00000000000000000000	0.00000000000000000000	3641.00000000000000000000	566.00000000000000000000	4.00000000000000000000	4.00000000000000000000	4.00000000000000000000	4.00000000000000000000	4.00000000000000000000	4.00000000000000000000	4.00000000000000000000	4.00000000000000000000	4.00000000000000000000	4.00000000000000000000	4.00000000000000000000	4.00000000000000000000	4.00000000000000000000	4.00000000000000000000	4.00000000000000000000	4.00000000000000000000
101.00000000000000000000	0.00000000000000000000	4092.30761718750000000000	4068.71777343750000000000	4167.17919921875000000000	4072.30761718750000000000	4082.05126953125000000000	4098.46142578125000000000	4101.02539062500000000000	4066.15380859375000000000	4070.25634765625000000000	4086.15380859375000000000	4055.89721679687500000000	4072.30761718750000000000	4036.41015625000000000000	4037.43579101562500000000	2997.00000000000000000000	10244.00000000000000000000	10223.00000000000000000000	0.00000000000000000000	0.00000000000000000000	0.00000000000000000000	3641.00000000000000000000	573.00000000000000000000	4.00000000000000000000	4.00000000000000000000	4.00000000000000000000	4.00000000000000000000	4.00000000000000000000	4.00000000000000000000	4.00000000000000000000	4.00000000000000000000	4.00000000000000000000	4.00000000000000000000	4.00000000000000000000	4.00000000000000000000	4.00000000000000000000	4.00000000000000000000	4.00000000000000000000	4.00000000000000000000
102.00000000000000000000	0.00000000000000000000	4101.53857421875000000000	4074.35888671875000000000	4176.92285156250000000000	4087.17944335937500000000	4080.51269531250000000000	4096.41015625000000000000	4100.51269531250000000000	4069.74340820312500000000	4073.33325195312500000000	4088.20507812500000000000	4066.15380859375000000000	4090.76904296875000000000	4058.97436523437500000000	4059.48706054687500000000	3424.00000000000000000000	10244.00000000000000000000	10223.00000000000000000000	0.00000000000000000000	0.00000000000000000000	0.00000000000000000000	3641.00000000000000000000	581.00000000000000000000	4.00000000000000000000	4.00000000000000000000	4.00000000000000000000	4.00000000000000000000	4.00000000000000000000	4.00000000000000000000	4.00000000000000000000	4.00000000000000000000	4.00000000000000000000	4.00000000000000000000	4.00000000000000000000	4.00000000000000000000	4.00000000000000000000	4.00000000000000000000	4.00000000000000000000	4.00000000000000000000
103.00000000000000000000	0.00000000000000000000	4118.97412109375000000000	4095.38452148437500000000	4163.07666015625000000000	4112.82031250000000000000	4092.82031250000000000000	4097.43603515625000000000	4098.46142578125000000000	4101.53857421875000000000	4108.71777343750000000000	4110.25634765625000000000	4104.61523437500000000000	4133.84619140625000000000	4116.92285156250000000000	4105.12792968750000000000	2999.00000000000000000000	10243.00000000000000000000	10224.00000000000000000000	0.00000000000000000000	0.00000000000000000000	0.00000000000000000000	3641.00000000000000000000	588.00000000000000000000	4.00000000000000000000	4.00000000000000000000	4.00000000000000000000	4.00000000000000000000	4.00000000000000000000	4.00000000000000000000	4.00000000000000000000	4.00000000000000000000	4.00000000000000000000	4.00000000000000000000	4.00000000000000000000	4.00000000000000000000	4.00000000000000000000	4.00000000000000000000	4.00000000000000000000	4.00000000000000000000
104.00000000000000000000	0.00000000000000000000	4110.76904296875000000000	4058.97436523437500000000	4172.82031250000000000000	4087.69213867187500000000	4044.61523437500000000000	4052.30761718750000000000	4059.48706054687500000000	4067.69213867187500000000	4070.25634765625000000000	4072.30761718750000000000	4050.76904296875000000000	4106.66650390625000000000	4076.92309570312500000000	4076.41015625000000000000	3327.00000000000000000000	10243.00000000000000000000	10224.00000000000000000000	0.00000000000000000000	0.00000000000000000000	0.00000000000000000000	3641.00000000000000000000	595.00000000000000000000	4.00000000000000000000	4.00000000000000000000	4.00000000000000000000	4.00000000000000000000	4.00000000000000000000	4.00000000000000000000	4.00000000000000000000	4.00000000000000000000	4.00000000000000000000	4.00000000000000000000	4.00000000000000000000	4.00000000000000000000	4.00000000000000000000	4.00000000000000000000	4.00000000000000000000	4.00000000000000000000
105.00000000000000000000	0.00000000000000000000	4112.30761718750000000000	4086.15380859375000000000	4170.76904296875000000000	4097.43603515625000000000	4073.33325195312500000000	4093.33325195312500000000	4101.53857421875000000000	4094.35888671875000000000	4103.58984375000000000000	4109.74365234375000000000	4049.74340820312500000000	4124.10253906250000000000	4081.53833007812500000000	4087.69213867187500000000	2997.00000000000000000000	10244.00000000000000000000	10228.00000000000000000000	0.00000000000000000000	0.00000000000000000000	0.00000000000000000000	3641.00000000000000000000	604.00000000000000000000	4.00000000000000000000	4.00000000000000000000	4.00000000000000000000	4.00000000000000000000	4.00000000000000000000	4.00000000000000000000	4.00000000000000000000	4.00000000000000000000	4.00000000000000000000	4.00000000000000000000	4.00000000000000000000	4.00000000000000000000	4.00000000000000000000	4.00000000000000000000	4.00000000000000000000	4.00000000000000000000
106.00000000000000000000	0.00000000000000000000	4111.79492187500000000000	4073.84594726562500000000	4181.53857421875000000000	4086.66650390625000000000	4073.33325195312500000000	4097.43603515625000000000	4109.74365234375000000000	4097.94873046875000000000	4115.89746093750000000000	4121.53857421875000000000	4033.84594726562500000000	4123.07666015625000000000	4062.05126953125000000000	4074.87158203125000000000	3424.00000000000000000000	10244.00000000000000000000	10228.00000000000000000000	0.00000000000000000000	0.00000000000000000000	0.00000000000000000000	3641.00000000000000000000	612.00000000000000000000	4.00000000000000000000	4.00000000000000000000	4.00000000000000000000	4.00000000000000000000	4.00000000000000000000	4.00000000000000000000	4.00000000000000000000	4.00000000000000000000	4.00000000000000000000	4.00000000000000000000	4.00000000000000000000	4.00000000000000000000	4.00000000000000000000	4.00000000000000000000	4.00000000000000000000	4.00000000000000000000
107.00000000000000000000	0.00000000000000000000	4114.35888671875000000000	4076.41015625000000000000	4187.17919921875000000000	4082.56396484375000000000	4074.35888671875000000000	4093.33325195312500000000	4102.05126953125000000000	4089.74340820312500000000	4105.12792968750000000000	4106.15380859375000000000	4025.12817382812500000000	4115.89746093750000000000	4062.56396484375000000000	4070.25634765625000000000	2999.00000000000000000000	10244.00000000000000000000	10229.00000000000000000000	0.00000000000000000000	0.00000000000000000000	0.00000000000000000000	3641.00000000000000000000	620.00000000000000000000	4.00000000000000000000	4.00000000000000000000	4.00000000000000000000	4.00000000000000000000	4.00000000000000000000	4.00000000000000000000	4.00000000000000000000	4.00000000000000000000	4.00000000000000000000	4.00000000000000000000	4.00000000000000000000	4.00000000000000000000	4.00000000000000000000	4.00000000000000000000	4.00000000000000000000	4.00000000000000000000
108.00000000000000000000	0.00000000000000000000	4126.15380859375000000000	4134.35888671875000000000	4167.69238281250000000000	4115.38427734375000000000	4115.38427734375000000000	4123.58984375000000000000	4118.46142578125000000000	4104.10253906250000000000	4121.02539062500000000000	4124.61523437500000000000	4053.84594726562500000000	4130.25634765625000000000	4115.89746093750000000000	4106.66650390625000000000	3327.00000000000000000000	10244.00000000000000000000	10229.00000000000000000000	0.00000000000000000000	0.00000000000000000000	0.00000000000000000000	3641.00000000000000000000	629.00000000000000000000	4.00000000000000000000	4.00000000000000000000	4.00000000000000000000	4.00000000000000000000	4.00000000000000000000	4.00000000000000000000	4.00000000000000000000	4.00000000000000000000	4.00000000000000000000	4.00000000000000000000	4.00000000000000000000	4.00000000000000000000	4.00000000000000000000	4.00000000000000000000	4.00000000000000000000	4.00000000000000000000
109.00000000000000000000	0.00000000000000000000	4118.46142578125000000000	4106.66650390625000000000	4175.89746093750000000000	4097.43603515625000000000	4083.58959960937500000000	4093.33325195312500000000	4092.82031250000000000000	4069.23071289062500000000	4090.76904296875000000000	4100.51269531250000000000	4030.25634765625000000000	4100.00000000000000000000	4089.74340820312500000000	4087.69213867187500000000	2997.00000000000000000000	10246.00000000000000000000	10231.00000000000000000000	0.00000000000000000000	0.00000000000000000000	0.00000000000000000000	3641.00000000000000000000	637.00000000000000000000	4.00000000000000000000	4.00000000000000000000	4.00000000000000000000	4.00000000000000000000	4.00000000000000000000	4.00000000000000000000	4.00000000000000000000	4.00000000000000000000	4.00000000000000000000	4.00000000000000000000	4.00000000000000000000	4.00000000000000000000	4.00000000000000000000	4.00000000000000000000	4.00000000000000000000	4.00000000000000000000
110.00000000000000000000	0.00000000000000000000	4127.17919921875000000000	4108.71777343750000000000	4172.82031250000000000000	4104.10253906250000000000	4103.58984375000000000000	4121.02539062500000000000	4119.48730468750000000000	4118.46142578125000000000	4139.48730468750000000000	4142.05126953125000000000	4092.82031250000000000000	4141.02539062500000000000	4118.97412109375000000000	4116.92285156250000000000	3424.00000000000000000000	10246.00000000000000000000	10231.00000000000000000000	0.00000000000000000000	0.00000000000000000000	0.00000000000000000000	3641.00000000000000000000	646.00000000000000000000	4.00000000000000000000	4.00000000000000000000	4.00000000000000000000	4.00000000000000000000	4.00000000000000000000	4.00000000000000000000	4.00000000000000000000	4.00000000000000000000	4.00000000000000000000	4.00000000000000000000	4.00000000000000000000	4.00000000000000000000	4.00000000000000000000	4.00000000000000000000	4.00000000000000000000	4.00000000000000000000
111.00000000000000000000	0.00000000000000000000	4132.30761718750000000000	4098.97412109375000000000	4176.41015625000000000000	4109.23046875000000000000	4096.92285156250000000000	4118.97412109375000000000	4120.00000000000000000000	4146.66650390625000000000	4158.97412109375000000000	4156.41015625000000000000	4128.20507812500000000000	4162.56396484375000000000	4130.76904296875000000000	4130.25634765625000000000	2999.00000000000000000000	10247.00000000000000000000	10229.00000000000000000000	0.00000000000000000000	0.00000000000000000000	0.00000000000000000000	3641.00000000000000000000	654.00000000000000000000	4.00000000000000000000	4.00000000000000000000	4.00000000000000000000	4.00000000000000000000	4.00000000000000000000	4.00000000000000000000	4.00000000000000000000	4.00000000000000000000	4.00000000000000000000	4.00000000000000000000	4.00000000000000000000	4.00000000000000000000	4.00000000000000000000	4.00000000000000000000	4.00000000000000000000	4.00000000000000000000
112.00000000000000000000	0.00000000000000000000	4130.25634765625000000000	4105.64111328125000000000	4186.15380859375000000000	4113.33300781250000000000	4094.87158203125000000000	4115.89746093750000000000	4120.51269531250000000000	4126.15380859375000000000	4141.53857421875000000000	4141.53857421875000000000	4114.87158203125000000000	4142.56396484375000000000	4118.97412109375000000000	4118.97412109375000000000	3327.00000000000000000000	10247.00000000000000000000	10229.00000000000000000000	0.00000000000000000000	0.00000000000000000000	0.00000000000000000000	3641.00000000000000000000	662.00000000000000000000	4.00000000000000000000	4.00000000000000000000	4.00000000000000000000	4.00000000000000000000	4.00000000000000000000	4.00000000000000000000	4.00000000000000000000	4.00000000000000000000	4.00000000000000000000	4.00000000000000000000	4.00000000000000000000	4.00000000000000000000	4.00000000000000000000	4.00000000000000000000	4.00000000000000000000	4.00000000000000000000
113.00000000000000000000	0.00000000000000000000	4141.53857421875000000000	4154.87158203125000000000	4175.38427734375000000000	4136.41015625000000000000	4154.87158203125000000000	4171.79492187500000000000	4165.64111328125000000000	4146.66650390625000000000	4172.82031250000000000000	4180.00000000000000000000	4137.43603515625000000000	4157.43603515625000000000	4142.05126953125000000000	4133.84619140625000000000	2997.00000000000000000000	10248.00000000000000000000	10229.00000000000000000000	0.00000000000000000000	0.00000000000000000000	0.00000000000000000000	3641.00000000000000000000	670.00000000000000000000	4.00000000000000000000	4.00000000000000000000	4.00000000000000000000	4.00000000000000000000	4.00000000000000000000	4.00000000000000000000	4.00000000000000000000	4.00000000000000000000	4.00000000000000000000	4.00000000000000000000	4.00000000000000000000	4.00000000000000000000	4.00000000000000000000	4.00000000000000000000	4.00000000000000000000	4.00000000000000000000
114.00000000000000000000	0.00000000000000000000	4130.25634765625000000000	4111.79492187500000000000	4184.61523437500000000000	4110.25634765625000000000	4119.48730468750000000000	4141.53857421875000000000	4139.48730468750000000000	4114.87158203125000000000	4133.84619140625000000000	4147.69238281250000000000	4095.89721679687500000000	4125.64111328125000000000	4091.79467773437500000000	4093.33325195312500000000	3424.00000000000000000000	10248.00000000000000000000	10229.00000000000000000000	0.00000000000000000000	0.00000000000000000000	0.00000000000000000000	3641.00000000000000000000	677.00000000000000000000	4.00000000000000000000	4.00000000000000000000	4.00000000000000000000	4.00000000000000000000	4.00000000000000000000	4.00000000000000000000	4.00000000000000000000	4.00000000000000000000	4.00000000000000000000	4.00000000000000000000	4.00000000000000000000	4.00000000000000000000	4.00000000000000000000	4.00000000000000000000	4.00000000000000000000	4.00000000000000000000
115.00000000000000000000	0.00000000000000000000	4132.82031250000000000000	4126.15380859375000000000	4172.30761718750000000000	4125.12792968750000000000	4118.46142578125000000000	4134.87158203125000000000	4132.30761718750000000000	4121.53857421875000000000	4132.82031250000000000000	4141.53857421875000000000	4120.51269531250000000000	4138.46142578125000000000	4117.94873046875000000000	4115.38427734375000000000	2999.00000000000000000000	10250.00000000000000000000	10228.00000000000000000000	0.00000000000000000000	0.00000000000000000000	0.00000000000000000000	3641.00000000000000000000	686.00000000000000000000	4.00000000000000000000	4.00000000000000000000	4.00000000000000000000	4.00000000000000000000	4.00000000000000000000	4.00000000000000000000	4.00000000000000000000	4.00000000000000000000	4.00000000000000000000	4.00000000000000000000	4.00000000000000000000	4.00000000000000000000	4.00000000000000000000	4.00000000000000000000	4.00000000000000000000	4.00000000000000000000
116.00000000000000000000	0.00000000000000000000	4139.48730468750000000000	4134.87158203125000000000	4167.17919921875000000000	4133.84619140625000000000	4112.82031250000000000000	4121.53857421875000000000	4114.35888671875000000000	4122.56396484375000000000	4129.23046875000000000000	4129.74365234375000000000	4146.66650390625000000000	4152.82031250000000000000	4147.17919921875000000000	4144.61523437500000000000	3327.00000000000000000000	10250.00000000000000000000	10228.00000000000000000000	0.00000000000000000000	0.00000000000000000000	0.00000000000000000000	3641.00000000000000000000	693.00000000000000000000	4.00000000000000000000	4.00000000000000000000	4.00000000000000000000	4.00000000000000000000	4.00000000000000000000	4.00000000000000000000	4.00000000000000000000	4.00000000000000000000	4.00000000000000000000	4.00000000000000000000	4.00000000000000000000	4.00000000000000000000	4.00000000000000000000	4.00000000000000000000	4.00000000000000000000	4.00000000000000000000
117.00000000000000000000	0.00000000000000000000	4136.41015625000000000000	4110.76904296875000000000	4182.56396484375000000000	4114.35888671875000000000	4089.74340820312500000000	4103.58984375000000000000	4104.10253906250000000000	4113.33300781250000000000	4114.35888671875000000000	4108.71777343750000000000	4132.82031250000000000000	4143.58984375000000000000	4124.61523437500000000000	4130.76904296875000000000	2997.00000000000000000000	10252.00000000000000000000	10225.00000000000000000000	0.00000000000000000000	0.00000000000000000000	0.00000000000000000000	3641.00000000000000000000	701.00000000000000000000	4.00000000000000000000	4.00000000000000000000	4.00000000000000000000	4.00000000000000000000	4.00000000000000000000	4.00000000000000000000	4.00000000000000000000	4.00000000000000000000	4.00000000000000000000	4.00000000000000000000	4.00000000000000000000	4.00000000000000000000	4.00000000000000000000	4.00000000000000000000	4.00000000000000000000	4.00000000000000000000
118.00000000000000000000	0.00000000000000000000	4145.12792968750000000000	4142.56396484375000000000	4177.94873046875000000000	4131.28173828125000000000	4125.64111328125000000000	4143.07666015625000000000	4145.12792968750000000000	4158.97412109375000000000	4169.23046875000000000000	4161.02539062500000000000	4165.64111328125000000000	4172.30761718750000000000	4143.07666015625000000000	4144.10253906250000000000	3424.00000000000000000000	10252.00000000000000000000	10225.00000000000000000000	0.00000000000000000000	0.00000000000000000000	0.00000000000000000000	3641.00000000000000000000	708.00000000000000000000	4.00000000000000000000	4.00000000000000000000	4.00000000000000000000	4.00000000000000000000	4.00000000000000000000	4.00000000000000000000	4.00000000000000000000	4.00000000000000000000	4.00000000000000000000	4.00000000000000000000	4.00000000000000000000	4.00000000000000000000	4.00000000000000000000	4.00000000000000000000	4.00000000000000000000	4.00000000000000000000
119.00000000000000000000	0.00000000000000000000	4132.82031250000000000000	4113.33300781250000000000	4183.58984375000000000000	4109.23046875000000000000	4094.35888671875000000000	4118.46142578125000000000	4122.56396484375000000000	4130.25634765625000000000	4149.74365234375000000000	4141.02539062500000000000	4129.74365234375000000000	4142.56396484375000000000	4098.97412109375000000000	4111.28173828125000000000	2999.00000000000000000000	10250.00000000000000000000	10223.00000000000000000000	0.00000000000000000000	0.00000000000000000000	0.00000000000000000000	3641.00000000000000000000	716.00000000000000000000	4.00000000000000000000	4.00000000000000000000	4.00000000000000000000	4.00000000000000000000	4.00000000000000000000	4.00000000000000000000	4.00000000000000000000	4.00000000000000000000	4.00000000000000000000	4.00000000000000000000	4.00000000000000000000	4.00000000000000000000	4.00000000000000000000	4.00000000000000000000	4.00000000000000000000	4.00000000000000000000
120.00000000000000000000	0.00000000000000000000	4132.30761718750000000000	4132.30761718750000000000	4173.33300781250000000000	4112.82031250000000000000	4116.92285156250000000000	4137.94873046875000000000	4131.79492187500000000000	4126.15380859375000000000	4146.66650390625000000000	4131.79492187500000000000	4135.38427734375000000000	4138.97412109375000000000	4114.35888671875000000000	4118.46142578125000000000	3327.00000000000000000000	10250.00000000000000000000	10223.00000000000000000000	0.00000000000000000000	0.00000000000000000000	0.00000000000000000000	3641.00000000000000000000	724.00000000000000000000	4.00000000000000000000	4.00000000000000000000	4.00000000000000000000	4.00000000000000000000	4.00000000000000000000	4.00000000000000000000	4.00000000000000000000	4.00000000000000000000	4.00000000000000000000	4.00000000000000000000	4.00000000000000000000	4.00000000000000000000	4.00000000000000000000	4.00000000000000000000	4.00000000000000000000	4.00000000000000000000
121.00000000000000000000	0.00000000000000000000	4137.43603515625000000000	4153.84619140625000000000	4167.17919921875000000000	4124.10253906250000000000	4142.05126953125000000000	4154.87158203125000000000	4141.02539062500000000000	4124.10253906250000000000	4147.69238281250000000000	4131.28173828125000000000	4147.69238281250000000000	4138.46142578125000000000	4138.97412109375000000000	4124.10253906250000000000	2997.00000000000000000000	10250.00000000000000000000	10223.00000000000000000000	0.00000000000000000000	0.00000000000000000000	0.00000000000000000000	3641.00000000000000000000	732.00000000000000000000	4.00000000000000000000	4.00000000000000000000	4.00000000000000000000	4.00000000000000000000	4.00000000000000000000	4.00000000000000000000	4.00000000000000000000	4.00000000000000000000	4.00000000000000000000	4.00000000000000000000	4.00000000000000000000	4.00000000000000000000	4.00000000000000000000	4.00000000000000000000	4.00000000000000000000	4.00000000000000000000
122.00000000000000000000	0.00000000000000000000	4124.10253906250000000000	4125.12792968750000000000	4174.87158203125000000000	4108.20507812500000000000	4110.76904296875000000000	4125.64111328125000000000	4115.89746093750000000000	4090.25634765625000000000	4111.28173828125000000000	4096.92285156250000000000	4117.43603515625000000000	4108.71777343750000000000	4108.20507812500000000000	4096.41015625000000000000	3424.00000000000000000000	10250.00000000000000000000	10223.00000000000000000000	0.00000000000000000000	0.00000000000000000000	0.00000000000000000000	3641.00000000000000000000	740.00000000000000000000	4.00000000000000000000	4.00000000000000000000	4.00000000000000000000	4.00000000000000000000	4.00000000000000000000	4.00000000000000000000	4.00000000000000000000	4.00000000000000000000	4.00000000000000000000	4.00000000000000000000	4.00000000000000000000	4.00000000000000000000	4.00000000000000000000	4.00000000000000000000	4.00000000000000000000	4.00000000000000000000
123.00000000000000000000	0.00000000000000000000	4126.15380859375000000000	4137.94873046875000000000	4159.48730468750000000000	4124.61523437500000000000	4121.02539062500000000000	4132.82031250000000000000	4118.46142578125000000000	4119.48730468750000000000	4135.89746093750000000000	4115.89746093750000000000	4151.79492187500000000000	4137.43603515625000000000	4132.82031250000000000000	4124.61523437500000000000	2999.00000000000000000000	10248.00000000000000000000	10223.00000000000000000000	0.00000000000000000000	0.00000000000000000000	0.00000000000000000000	3641.00000000000000000000	748.00000000000000000000	4.00000000000000000000	4.00000000000000000000	4.00000000000000000000	4.00000000000000000000	4.00000000000000000000	4.00000000000000000000	4.00000000000000000000	4.00000000000000000000	4.00000000000000000000	4.00000000000000000000	4.00000000000000000000	4.00000000000000000000	4.00000000000000000000	4.00000000000000000000	4.00000000000000000000	4.00000000000000000000
124.00000000000000000000	0.00000000000000000000	4118.46142578125000000000	4087.17944335937500000000	4170.25634765625000000000	4104.10253906250000000000	4069.74340820312500000000	4083.58959960937500000000	4083.07690429687500000000	4098.46142578125000000000	4114.35888671875000000000	4089.74340820312500000000	4131.28173828125000000000	4124.10253906250000000000	4102.05126953125000000000	4109.74365234375000000000	3327.00000000000000000000	10248.00000000000000000000	10223.00000000000000000000	0.00000000000000000000	0.00000000000000000000	0.00000000000000000000	3641.00000000000000000000	756.00000000000000000000	4.00000000000000000000	4.00000000000000000000	4.00000000000000000000	4.00000000000000000000	4.00000000000000000000	4.00000000000000000000	4.00000000000000000000	4.00000000000000000000	4.00000000000000000000	4.00000000000000000000	4.00000000000000000000	4.00000000000000000000	4.00000000000000000000	4.00000000000000000000	4.00000000000000000000	4.00000000000000000000
125.00000000000000000000	0.00000000000000000000	4113.33300781250000000000	4087.17944335937500000000	4173.33300781250000000000	4097.94873046875000000000	4070.25634765625000000000	4093.84594726562500000000	4100.00000000000000000000	4092.82031250000000000000	4116.92285156250000000000	4093.84594726562500000000	4120.00000000000000000000	4113.84619140625000000000	4090.76904296875000000000	4097.94873046875000000000	2997.00000000000000000000	10248.00000000000000000000	10224.00000000000000000000	0.00000000000000000000	0.00000000000000000000	0.00000000000000000000	3641.00000000000000000000	765.00000000000000000000	4.00000000000000000000	4.00000000000000000000	4.00000000000000000000	4.00000000000000000000	4.00000000000000000000	4.00000000000000000000	4.00000000000000000000	4.00000000000000000000	4.00000000000000000000	4.00000000000000000000	4.00000000000000000000	4.00000000000000000000	4.00000000000000000000	4.00000000000000000000	4.00000000000000000000	4.00000000000000000000
126.00000000000000000000	0.00000000000000000000	4107.69238281250000000000	4108.71777343750000000000	4165.64111328125000000000	4097.43603515625000000000	4091.28198242187500000000	4122.56396484375000000000	4119.48730468750000000000	4094.35888671875000000000	4124.61523437500000000000	4110.76904296875000000000	4107.69238281250000000000	4103.58984375000000000000	4079.48706054687500000000	4079.48706054687500000000	3424.00000000000000000000	10248.00000000000000000000	10224.00000000000000000000	0.00000000000000000000	0.00000000000000000000	0.00000000000000000000	3641.00000000000000000000	772.00000000000000000000	4.00000000000000000000	4.00000000000000000000	4.00000000000000000000	4.00000000000000000000	4.00000000000000000000	4.00000000000000000000	4.00000000000000000000	4.00000000000000000000	4.00000000000000000000	4.00000000000000000000	4.00000000000000000000	4.00000000000000000000	4.00000000000000000000	4.00000000000000000000	4.00000000000000000000	4.00000000000000000000
127.00000000000000000000	0.00000000000000000000	4097.94873046875000000000	4081.53833007812500000000	4176.92285156250000000000	4084.10253906250000000000	4064.61523437500000000000	4094.35888671875000000000	4094.35888671875000000000	4067.69213867187500000000	4093.84594726562500000000	4083.58959960937500000000	4074.87158203125000000000	4075.38452148437500000000	4049.23071289062500000000	4052.82031250000000000000	50.00000000000000000000	10248.00000000000000000000	10225.00000000000000000000	0.00000000000000000000	0.00000000000000000000	0.00000000000000000000	3641.00000000000000000000	780.00000000000000000000	4.00000000000000000000	4.00000000000000000000	4.00000000000000000000	4.00000000000000000000	4.00000000000000000000	4.00000000000000000000	4.00000000000000000000	4.00000000000000000000	4.00000000000000000000	4.00000000000000000000	4.00000000000000000000	4.00000000000000000000	4.00000000000000000000	4.00000000000000000000	4.00000000000000000000	4.00000000000000000000
0.00000000000000000000	0.00000000000000000000	4119.48730468750000000000	4117.43603515625000000000	4165.12792968750000000000	4124.10253906250000000000	4098.97412109375000000000	4112.30761718750000000000	4107.69238281250000000000	4098.46142578125000000000	4125.64111328125000000000	4107.69238281250000000000	4133.84619140625000000000	4118.97412109375000000000	4118.97412109375000000000	4110.25634765625000000000	852.00000000000000000000	10248.00000000000000000000	10225.00000000000000000000	0.00000000000000000000	0.00000000000000000000	0.00000000000000000000	3641.00000000000000000000	787.00000000000000000000	4.00000000000000000000	4.00000000000000000000	4.00000000000000000000	4.00000000000000000000	4.00000000000000000000	4.00000000000000000000	4.00000000000000000000	4.00000000000000000000	4.00000000000000000000	4.00000000000000000000	4.00000000000000000000	4.00000000000000000000	4.00000000000000000000	4.00000000000000000000	4.00000000000000000000	4.00000000000000000000
1.00000000000000000000	0.00000000000000000000	4118.97412109375000000000	4098.97412109375000000000	4164.61523437500000000000	4116.41015625000000000000	4073.33325195312500000000	4081.02563476562500000000	4075.38452148437500000000	4071.79467773437500000000	4094.35888671875000000000	4072.30761718750000000000	4126.66650390625000000000	4111.79492187500000000000	4115.89746093750000000000	4107.69238281250000000000	2433.00000000000000000000	10247.00000000000000000000	10224.00000000000000000000	0.00000000000000000000	0.00000000000000000000	0.00000000000000000000	3641.00000000000000000000	795.00000000000000000000	4.00000000000000000000	4.00000000000000000000	4.00000000000000000000	4.00000000000000000000	4.00000000000000000000	4.00000000000000000000	4.00000000000000000000	4.00000000000000000000	4.00000000000000000000	4.00000000000000000000	4.00000000000000000000	4.00000000000000000000	4.00000000000000000000	4.00000000000000000000	4.00000000000000000000	4.00000000000000000000
2.00000000000000000000	0.00000000000000000000	4107.69238281250000000000	4094.87158203125000000000	4163.07666015625000000000	4107.17919921875000000000	4073.33325195312500000000	4086.66650390625000000000	4084.10253906250000000000	4078.97436523437500000000	4094.87158203125000000000	4068.71777343750000000000	4120.51269531250000000000	4107.17919921875000000000	4097.43603515625000000000	4093.33325195312500000000	2086.00000000000000000000	10247.00000000000000000000	10224.00000000000000000000	0.00000000000000000000	0.00000000000000000000	0.00000000000000000000	3641.00000000000000000000	802.00000000000000000000	4.00000000000000000000	4.00000000000000000000	4.00000000000000000000	4.00000000000000000000	4.00000000000000000000	4.00000000000000000000	4.00000000000000000000	4.00000000000000000000	4.00000000000000000000	4.00000000000000000000	4.00000000000000000000	4.00000000000000000000	4.00000000000000000000	4.00000000000000000000	4.00000000000000000000	4.00000000000000000000
[truncated: 236 more rows]
