# Supplementary material for: Discriminating three motor imagery states of the same joint for brain-computer interface
Source: PeerJ. 2021 Aug 24;9:e12027. doi: 10.7717/peerj.12027 (PMC8395581; doi:10.7717/peerj.12027)
Supplement: Supplemental Information 1 [file peerj-09-12027-s001.zip › dataset/A/01-06-04.11.17.18.54.40.csv]

title:06	recorded:04.11.17 18.54.40	sampling:128	subject:01	labels:COUNTER INTERPOLATED AF3 F7 F3 FC5 T7 P7 O1 O2 P8 T8 FC6 F4 F8 AF4 RAW_CQ GYROX GYROY MARKER MARKER_HARDWARE SYNC TIME_STAMP_s TIME_STAMP_ms CQ_AF3 CQ_F7 CQ_F3 CQ_FC5 CQ_T7 CQ_P7 CQ_O1 CQ_O2 CQ_P8 CQ_T8 CQ_FC6 CQ_F4 CQ_F8 CQ_AF4 CQ_CMS CQ_DRL	chan:40	units:emotiv
58.00000000000000000000	0.00000000000000000000	4187.17919921875000000000	4188.20507812500000000000	4159.48730468750000000000	4169.74365234375000000000	4197.43603515625000000000	4173.84619140625000000000	4183.58984375000000000000	4157.43603515625000000000	4166.66650390625000000000	4204.61523437500000000000	4155.89746093750000000000	4187.17919921875000000000	4174.35888671875000000000	4163.58984375000000000000	0.00000000000000000000	10245.00000000000000000000	10223.00000000000000000000	0.00000000000000000000	0.00000000000000000000	0.00000000000000000000	2282.00000000000000000000	590.00000000000000000000	0.00000000000000000000	0.00000000000000000000	0.00000000000000000000	0.00000000000000000000	0.00000000000000000000	0.00000000000000000000	0.00000000000000000000	0.00000000000000000000	0.00000000000000000000	0.00000000000000000000	0.00000000000000000000	0.00000000000000000000	0.00000000000000000000	0.00000000000000000000	0.00000000000000000000	0.00000000000000000000
59.00000000000000000000	0.00000000000000000000	4177.43603515625000000000	4168.20507812500000000000	4163.07666015625000000000	4154.87158203125000000000	4176.92285156250000000000	4153.33300781250000000000	4157.43603515625000000000	4115.38427734375000000000	4132.30761718750000000000	4177.94873046875000000000	4132.82031250000000000000	4158.46142578125000000000	4152.30761718750000000000	4143.07666015625000000000	0.00000000000000000000	10243.00000000000000000000	10223.00000000000000000000	0.00000000000000000000	0.00000000000000000000	0.00000000000000000000	2282.00000000000000000000	598.00000000000000000000	0.00000000000000000000	0.00000000000000000000	0.00000000000000000000	0.00000000000000000000	0.00000000000000000000	0.00000000000000000000	0.00000000000000000000	0.00000000000000000000	0.00000000000000000000	0.00000000000000000000	0.00000000000000000000	0.00000000000000000000	0.00000000000000000000	0.00000000000000000000	0.00000000000000000000	0.00000000000000000000
60.00000000000000000000	0.00000000000000000000	4167.69238281250000000000	4154.87158203125000000000	4163.58984375000000000000	4152.82031250000000000000	4163.07666015625000000000	4143.58984375000000000000	4154.35888671875000000000	4116.41015625000000000000	4135.89746093750000000000	4172.30761718750000000000	4144.61523437500000000000	4160.51269531250000000000	4158.97412109375000000000	4148.20507812500000000000	0.00000000000000000000	10243.00000000000000000000	10223.00000000000000000000	0.00000000000000000000	0.00000000000000000000	0.00000000000000000000	2282.00000000000000000000	605.00000000000000000000	0.00000000000000000000	0.00000000000000000000	0.00000000000000000000	0.00000000000000000000	0.00000000000000000000	0.00000000000000000000	0.00000000000000000000	0.00000000000000000000	0.00000000000000000000	0.00000000000000000000	0.00000000000000000000	0.00000000000000000000	0.00000000000000000000	0.00000000000000000000	0.00000000000000000000	0.00000000000000000000
61.00000000000000000000	0.00000000000000000000	4172.82031250000000000000	4160.51269531250000000000	4155.38427734375000000000	4169.74365234375000000000	4169.74365234375000000000	4150.25634765625000000000	4163.07666015625000000000	4161.02539062500000000000	4172.82031250000000000000	4198.46142578125000000000	4189.23046875000000000000	4197.94873046875000000000	4193.33300781250000000000	4174.35888671875000000000	0.00000000000000000000	10243.00000000000000000000	10224.00000000000000000000	0.00000000000000000000	0.00000000000000000000	0.00000000000000000000	2282.00000000000000000000	613.00000000000000000000	0.00000000000000000000	0.00000000000000000000	0.00000000000000000000	0.00000000000000000000	0.00000000000000000000	0.00000000000000000000	0.00000000000000000000	0.00000000000000000000	0.00000000000000000000	0.00000000000000000000	0.00000000000000000000	0.00000000000000000000	0.00000000000000000000	0.00000000000000000000	0.00000000000000000000	0.00000000000000000000
62.00000000000000000000	0.00000000000000000000	4141.02539062500000000000	4118.46142578125000000000	4165.12792968750000000000	4142.56396484375000000000	4129.74365234375000000000	4120.00000000000000000000	4134.87158203125000000000	4140.51269531250000000000	4139.48730468750000000000	4170.25634765625000000000	4155.89746093750000000000	4169.23046875000000000000	4150.25634765625000000000	4142.05126953125000000000	0.00000000000000000000	10243.00000000000000000000	10224.00000000000000000000	0.00000000000000000000	0.00000000000000000000	0.00000000000000000000	2282.00000000000000000000	620.00000000000000000000	0.00000000000000000000	0.00000000000000000000	0.00000000000000000000	0.00000000000000000000	0.00000000000000000000	0.00000000000000000000	0.00000000000000000000	0.00000000000000000000	0.00000000000000000000	0.00000000000000000000	0.00000000000000000000	0.00000000000000000000	0.00000000000000000000	0.00000000000000000000	0.00000000000000000000	0.00000000000000000000
63.00000000000000000000	0.00000000000000000000	4164.10253906250000000000	4160.51269531250000000000	4162.05126953125000000000	4156.92285156250000000000	4179.48730468750000000000	4171.28173828125000000000	4185.64111328125000000000	4167.17919921875000000000	4171.28173828125000000000	4203.58984375000000000000	4174.35888671875000000000	4183.58984375000000000000	4168.71777343750000000000	4157.43603515625000000000	0.00000000000000000000	10241.00000000000000000000	10226.00000000000000000000	0.00000000000000000000	0.00000000000000000000	0.00000000000000000000	2282.00000000000000000000	627.00000000000000000000	0.00000000000000000000	0.00000000000000000000	0.00000000000000000000	0.00000000000000000000	0.00000000000000000000	0.00000000000000000000	0.00000000000000000000	0.00000000000000000000	0.00000000000000000000	0.00000000000000000000	0.00000000000000000000	0.00000000000000000000	0.00000000000000000000	0.00000000000000000000	0.00000000000000000000	0.00000000000000000000
64.00000000000000000000	0.00000000000000000000	4156.41015625000000000000	4150.25634765625000000000	4161.02539062500000000000	4143.07666015625000000000	4170.25634765625000000000	4160.51269531250000000000	4176.41015625000000000000	4142.56396484375000000000	4152.82031250000000000000	4197.43603515625000000000	4145.64111328125000000000	4158.97412109375000000000	4145.64111328125000000000	4135.38427734375000000000	1206.00000000000000000000	10241.00000000000000000000	10226.00000000000000000000	0.00000000000000000000	0.00000000000000000000	0.00000000000000000000	2282.00000000000000000000	635.00000000000000000000	4.00000000000000000000	0.00000000000000000000	0.00000000000000000000	0.00000000000000000000	0.00000000000000000000	0.00000000000000000000	0.00000000000000000000	0.00000000000000000000	0.00000000000000000000	0.00000000000000000000	0.00000000000000000000	0.00000000000000000000	0.00000000000000000000	0.00000000000000000000	0.00000000000000000000	0.00000000000000000000
65.00000000000000000000	0.00000000000000000000	4165.12792968750000000000	4146.15380859375000000000	4163.58984375000000000000	4149.23046875000000000000	4160.00000000000000000000	4148.71777343750000000000	4158.46142578125000000000	4128.20507812500000000000	4133.84619140625000000000	4186.15380859375000000000	4142.05126953125000000000	4152.30761718750000000000	4148.71777343750000000000	4135.89746093750000000000	2676.00000000000000000000	10242.00000000000000000000	10228.00000000000000000000	0.00000000000000000000	0.00000000000000000000	0.00000000000000000000	2282.00000000000000000000	642.00000000000000000000	4.00000000000000000000	4.00000000000000000000	0.00000000000000000000	0.00000000000000000000	0.00000000000000000000	0.00000000000000000000	0.00000000000000000000	0.00000000000000000000	0.00000000000000000000	0.00000000000000000000	0.00000000000000000000	0.00000000000000000000	0.00000000000000000000	0.00000000000000000000	0.00000000000000000000	0.00000000000000000000
66.00000000000000000000	0.00000000000000000000	4192.30761718750000000000	4171.79492187500000000000	4158.46142578125000000000	4177.94873046875000000000	4180.00000000000000000000	4156.41015625000000000000	4160.00000000000000000000	4149.23046875000000000000	4149.74365234375000000000	4192.82031250000000000000	4182.56396484375000000000	4185.64111328125000000000	4191.28173828125000000000	4173.84619140625000000000	3051.00000000000000000000	10242.00000000000000000000	10228.00000000000000000000	0.00000000000000000000	0.00000000000000000000	0.00000000000000000000	2282.00000000000000000000	650.00000000000000000000	4.00000000000000000000	4.00000000000000000000	4.00000000000000000000	0.00000000000000000000	0.00000000000000000000	0.00000000000000000000	0.00000000000000000000	0.00000000000000000000	0.00000000000000000000	0.00000000000000000000	0.00000000000000000000	0.00000000000000000000	0.00000000000000000000	0.00000000000000000000	4.00000000000000000000	0.00000000000000000000
67.00000000000000000000	0.00000000000000000000	4166.15380859375000000000	4132.30761718750000000000	4167.17919921875000000000	4153.84619140625000000000	4136.92285156250000000000	4113.33300781250000000000	4126.15380859375000000000	4120.00000000000000000000	4114.87158203125000000000	4150.25634765625000000000	4147.17919921875000000000	4164.61523437500000000000	4155.38427734375000000000	4148.71777343750000000000	3506.00000000000000000000	10242.00000000000000000000	10228.00000000000000000000	0.00000000000000000000	0.00000000000000000000	0.00000000000000000000	2282.00000000000000000000	657.00000000000000000000	4.00000000000000000000	4.00000000000000000000	4.00000000000000000000	4.00000000000000000000	0.00000000000000000000	0.00000000000000000000	0.00000000000000000000	0.00000000000000000000	0.00000000000000000000	0.00000000000000000000	0.00000000000000000000	0.00000000000000000000	0.00000000000000000000	0.00000000000000000000	4.00000000000000000000	4.00000000000000000000
68.00000000000000000000	0.00000000000000000000	4186.66650390625000000000	4162.56396484375000000000	4166.15380859375000000000	4172.82031250000000000000	4169.23046875000000000000	4158.97412109375000000000	4171.28173828125000000000	4162.56396484375000000000	4163.07666015625000000000	4195.38427734375000000000	4166.66650390625000000000	4188.20507812500000000000	4175.38427734375000000000	4164.61523437500000000000	3532.00000000000000000000	10242.00000000000000000000	10228.00000000000000000000	0.00000000000000000000	0.00000000000000000000	0.00000000000000000000	2282.00000000000000000000	664.00000000000000000000	4.00000000000000000000	4.00000000000000000000	4.00000000000000000000	4.00000000000000000000	4.00000000000000000000	0.00000000000000000000	0.00000000000000000000	0.00000000000000000000	0.00000000000000000000	0.00000000000000000000	0.00000000000000000000	0.00000000000000000000	0.00000000000000000000	0.00000000000000000000	4.00000000000000000000	4.00000000000000000000
69.00000000000000000000	0.00000000000000000000	4171.79492187500000000000	4150.76904296875000000000	4167.69238281250000000000	4161.53857421875000000000	4165.64111328125000000000	4161.02539062500000000000	4170.76904296875000000000	4158.46142578125000000000	4169.23046875000000000000	4203.07666015625000000000	4148.71777343750000000000	4173.33300781250000000000	4152.30761718750000000000	4151.28173828125000000000	3355.00000000000000000000	10244.00000000000000000000	10229.00000000000000000000	0.00000000000000000000	0.00000000000000000000	0.00000000000000000000	2282.00000000000000000000	672.00000000000000000000	4.00000000000000000000	4.00000000000000000000	4.00000000000000000000	4.00000000000000000000	4.00000000000000000000	4.00000000000000000000	0.00000000000000000000	0.00000000000000000000	0.00000000000000000000	0.00000000000000000000	0.00000000000000000000	0.00000000000000000000	0.00000000000000000000	0.00000000000000000000	4.00000000000000000000	4.00000000000000000000
70.00000000000000000000	0.00000000000000000000	4167.69238281250000000000	4150.25634765625000000000	4167.69238281250000000000	4154.35888671875000000000	4166.15380859375000000000	4150.76904296875000000000	4161.02539062500000000000	4137.94873046875000000000	4150.76904296875000000000	4180.00000000000000000000	4144.10253906250000000000	4168.20507812500000000000	4145.64111328125000000000	4148.71777343750000000000	3206.00000000000000000000	10244.00000000000000000000	10229.00000000000000000000	0.00000000000000000000	0.00000000000000000000	0.00000000000000000000	2282.00000000000000000000	679.00000000000000000000	4.00000000000000000000	4.00000000000000000000	4.00000000000000000000	4.00000000000000000000	4.00000000000000000000	4.00000000000000000000	4.00000000000000000000	0.00000000000000000000	0.00000000000000000000	0.00000000000000000000	0.00000000000000000000	0.00000000000000000000	0.00000000000000000000	0.00000000000000000000	4.00000000000000000000	4.00000000000000000000
71.00000000000000000000	0.00000000000000000000	4200.51269531250000000000	4194.87158203125000000000	4156.41015625000000000000	4183.58984375000000000000	4203.58984375000000000000	4176.41015625000000000000	4182.56396484375000000000	4155.89746093750000000000	4166.66650390625000000000	4198.46142578125000000000	4188.71777343750000000000	4197.43603515625000000000	4197.43603515625000000000	4182.05126953125000000000	3243.00000000000000000000	10246.00000000000000000000	10229.00000000000000000000	0.00000000000000000000	0.00000000000000000000	0.00000000000000000000	2282.00000000000000000000	687.00000000000000000000	4.00000000000000000000	4.00000000000000000000	4.00000000000000000000	4.00000000000000000000	4.00000000000000000000	4.00000000000000000000	4.00000000000000000000	4.00000000000000000000	0.00000000000000000000	0.00000000000000000000	0.00000000000000000000	0.00000000000000000000	0.00000000000000000000	0.00000000000000000000	4.00000000000000000000	4.00000000000000000000
72.00000000000000000000	0.00000000000000000000	4171.28173828125000000000	4162.05126953125000000000	4164.10253906250000000000	4162.05126953125000000000	4165.64111328125000000000	4143.07666015625000000000	4148.71777343750000000000	4123.07666015625000000000	4129.23046875000000000000	4170.76904296875000000000	4161.02539062500000000000	4162.56396484375000000000	4167.17919921875000000000	4153.84619140625000000000	3357.00000000000000000000	10246.00000000000000000000	10229.00000000000000000000	0.00000000000000000000	0.00000000000000000000	0.00000000000000000000	2282.00000000000000000000	694.00000000000000000000	4.00000000000000000000	4.00000000000000000000	4.00000000000000000000	4.00000000000000000000	4.00000000000000000000	4.00000000000000000000	4.00000000000000000000	4.00000000000000000000	4.00000000000000000000	0.00000000000000000000	0.00000000000000000000	0.00000000000000000000	0.00000000000000000000	0.00000000000000000000	4.00000000000000000000	4.00000000000000000000
73.00000000000000000000	0.00000000000000000000	4182.05126953125000000000	4180.51269531250000000000	4164.10253906250000000000	4171.79492187500000000000	4184.61523437500000000000	4166.15380859375000000000	4172.82031250000000000000	4164.61523437500000000000	4171.28173828125000000000	4202.56396484375000000000	4200.51269531250000000000	4193.84619140625000000000	4190.25634765625000000000	4179.48730468750000000000	2847.00000000000000000000	10250.00000000000000000000	10228.00000000000000000000	0.00000000000000000000	0.00000000000000000000	0.00000000000000000000	2282.00000000000000000000	701.00000000000000000000	4.00000000000000000000	4.00000000000000000000	4.00000000000000000000	4.00000000000000000000	4.00000000000000000000	4.00000000000000000000	4.00000000000000000000	4.00000000000000000000	4.00000000000000000000	4.00000000000000000000	0.00000000000000000000	0.00000000000000000000	0.00000000000000000000	0.00000000000000000000	4.00000000000000000000	4.00000000000000000000
74.00000000000000000000	0.00000000000000000000	4171.28173828125000000000	4161.02539062500000000000	4165.64111328125000000000	4165.64111328125000000000	4163.07666015625000000000	4150.76904296875000000000	4163.58984375000000000000	4173.33300781250000000000	4179.48730468750000000000	4213.84619140625000000000	4204.10253906250000000000	4203.07666015625000000000	4181.53857421875000000000	4179.48730468750000000000	3575.00000000000000000000	10250.00000000000000000000	10228.00000000000000000000	0.00000000000000000000	0.00000000000000000000	0.00000000000000000000	2282.00000000000000000000	709.00000000000000000000	4.00000000000000000000	4.00000000000000000000	4.00000000000000000000	4.00000000000000000000	4.00000000000000000000	4.00000000000000000000	4.00000000000000000000	4.00000000000000000000	4.00000000000000000000	4.00000000000000000000	4.00000000000000000000	0.00000000000000000000	0.00000000000000000000	0.00000000000000000000	4.00000000000000000000	4.00000000000000000000
75.00000000000000000000	0.00000000000000000000	4159.48730468750000000000	4151.79492187500000000000	4169.23046875000000000000	4161.02539062500000000000	4150.25634765625000000000	4145.12792968750000000000	4156.41015625000000000000	4147.17919921875000000000	4153.84619140625000000000	4197.94873046875000000000	4178.46142578125000000000	4177.94873046875000000000	4157.94873046875000000000	4158.97412109375000000000	3156.00000000000000000000	10251.00000000000000000000	10227.00000000000000000000	0.00000000000000000000	0.00000000000000000000	0.00000000000000000000	2282.00000000000000000000	716.00000000000000000000	4.00000000000000000000	4.00000000000000000000	4.00000000000000000000	4.00000000000000000000	4.00000000000000000000	4.00000000000000000000	4.00000000000000000000	4.00000000000000000000	4.00000000000000000000	4.00000000000000000000	4.00000000000000000000	4.00000000000000000000	0.00000000000000000000	0.00000000000000000000	4.00000000000000000000	4.00000000000000000000
76.00000000000000000000	0.00000000000000000000	4190.25634765625000000000	4204.10253906250000000000	4156.41015625000000000000	4188.20507812500000000000	4204.10253906250000000000	4189.74365234375000000000	4188.71777343750000000000	4158.46142578125000000000	4171.28173828125000000000	4213.33300781250000000000	4192.82031250000000000000	4178.46142578125000000000	4181.53857421875000000000	4171.28173828125000000000	3520.00000000000000000000	10251.00000000000000000000	10227.00000000000000000000	0.00000000000000000000	0.00000000000000000000	0.00000000000000000000	2282.00000000000000000000	724.00000000000000000000	4.00000000000000000000	4.00000000000000000000	4.00000000000000000000	4.00000000000000000000	4.00000000000000000000	4.00000000000000000000	4.00000000000000000000	4.00000000000000000000	4.00000000000000000000	4.00000000000000000000	4.00000000000000000000	4.00000000000000000000	4.00000000000000000000	0.00000000000000000000	4.00000000000000000000	4.00000000000000000000
77.00000000000000000000	0.00000000000000000000	4168.20507812500000000000	4169.74365234375000000000	4163.58984375000000000000	4165.64111328125000000000	4171.79492187500000000000	4154.35888671875000000000	4149.74365234375000000000	4119.48730468750000000000	4128.20507812500000000000	4176.92285156250000000000	4147.17919921875000000000	4137.43603515625000000000	4143.07666015625000000000	4138.46142578125000000000	3199.00000000000000000000	10249.00000000000000000000	10227.00000000000000000000	0.00000000000000000000	0.00000000000000000000	0.00000000000000000000	2282.00000000000000000000	731.00000000000000000000	4.00000000000000000000	4.00000000000000000000	4.00000000000000000000	4.00000000000000000000	4.00000000000000000000	4.00000000000000000000	4.00000000000000000000	4.00000000000000000000	4.00000000000000000000	4.00000000000000000000	4.00000000000000000000	4.00000000000000000000	4.00000000000000000000	4.00000000000000000000	4.00000000000000000000	4.00000000000000000000
78.00000000000000000000	0.00000000000000000000	4187.69238281250000000000	4185.12792968750000000000	4165.12792968750000000000	4189.74365234375000000000	4187.69238281250000000000	4169.74365234375000000000	4166.66650390625000000000	4154.87158203125000000000	4161.02539062500000000000	4201.53857421875000000000	4186.66650390625000000000	4176.41015625000000000000	4182.05126953125000000000	4174.35888671875000000000	3575.00000000000000000000	10249.00000000000000000000	10227.00000000000000000000	0.00000000000000000000	0.00000000000000000000	0.00000000000000000000	2282.00000000000000000000	738.00000000000000000000	4.00000000000000000000	4.00000000000000000000	4.00000000000000000000	4.00000000000000000000	4.00000000000000000000	4.00000000000000000000	4.00000000000000000000	4.00000000000000000000	4.00000000000000000000	4.00000000000000000000	4.00000000000000000000	4.00000000000000000000	4.00000000000000000000	4.00000000000000000000	4.00000000000000000000	4.00000000000000000000
79.00000000000000000000	0.00000000000000000000	4182.05126953125000000000	4175.38427734375000000000	4163.07666015625000000000	4195.89746093750000000000	4174.35888671875000000000	4155.38427734375000000000	4161.53857421875000000000	4167.69238281250000000000	4174.35888671875000000000	4200.51269531250000000000	4196.41015625000000000000	4191.79492187500000000000	4186.66650390625000000000	4185.64111328125000000000	3156.00000000000000000000	10249.00000000000000000000	10226.00000000000000000000	0.00000000000000000000	0.00000000000000000000	0.00000000000000000000	2282.00000000000000000000	746.00000000000000000000	4.00000000000000000000	4.00000000000000000000	4.00000000000000000000	4.00000000000000000000	4.00000000000000000000	4.00000000000000000000	4.00000000000000000000	4.00000000000000000000	4.00000000000000000000	4.00000000000000000000	4.00000000000000000000	4.00000000000000000000	4.00000000000000000000	4.00000000000000000000	4.00000000000000000000	4.00000000000000000000
80.00000000000000000000	0.00000000000000000000	4157.43603515625000000000	4145.12792968750000000000	4167.17919921875000000000	4168.71777343750000000000	4142.56396484375000000000	4130.25634765625000000000	4141.53857421875000000000	4132.82031250000000000000	4140.00000000000000000000	4169.74365234375000000000	4151.28173828125000000000	4153.84619140625000000000	4140.00000000000000000000	4152.30761718750000000000	3520.00000000000000000000	10249.00000000000000000000	10226.00000000000000000000	0.00000000000000000000	0.00000000000000000000	0.00000000000000000000	2282.00000000000000000000	753.00000000000000000000	4.00000000000000000000	4.00000000000000000000	4.00000000000000000000	4.00000000000000000000	4.00000000000000000000	4.00000000000000000000	4.00000000000000000000	4.00000000000000000000	4.00000000000000000000	4.00000000000000000000	4.00000000000000000000	4.00000000000000000000	4.00000000000000000000	4.00000000000000000000	4.00000000000000000000	4.00000000000000000000
81.00000000000000000000	0.00000000000000000000	4178.97412109375000000000	4182.05126953125000000000	4157.43603515625000000000	4179.48730468750000000000	4186.15380859375000000000	4182.56396484375000000000	4182.56396484375000000000	4156.41015625000000000000	4172.82031250000000000000	4206.66650390625000000000	4170.76904296875000000000	4165.64111328125000000000	4153.33300781250000000000	4164.10253906250000000000	3199.00000000000000000000	10246.00000000000000000000	10224.00000000000000000000	0.00000000000000000000	0.00000000000000000000	0.00000000000000000000	2282.00000000000000000000	761.00000000000000000000	4.00000000000000000000	4.00000000000000000000	4.00000000000000000000	4.00000000000000000000	4.00000000000000000000	4.00000000000000000000	4.00000000000000000000	4.00000000000000000000	4.00000000000000000000	4.00000000000000000000	4.00000000000000000000	4.00000000000000000000	4.00000000000000000000	4.00000000000000000000	4.00000000000000000000	4.00000000000000000000
82.00000000000000000000	0.00000000000000000000	4147.69238281250000000000	4147.69238281250000000000	4162.56396484375000000000	4151.28173828125000000000	4162.56396484375000000000	4161.53857421875000000000	4158.46142578125000000000	4125.64111328125000000000	4143.07666015625000000000	4184.10253906250000000000	4134.87158203125000000000	4133.84619140625000000000	4117.43603515625000000000	4129.74365234375000000000	3575.00000000000000000000	10246.00000000000000000000	10224.00000000000000000000	0.00000000000000000000	0.00000000000000000000	0.00000000000000000000	2282.00000000000000000000	768.00000000000000000000	4.00000000000000000000	4.00000000000000000000	4.00000000000000000000	4.00000000000000000000	4.00000000000000000000	4.00000000000000000000	4.00000000000000000000	4.00000000000000000000	4.00000000000000000000	4.00000000000000000000	4.00000000000000000000	4.00000000000000000000	4.00000000000000000000	4.00000000000000000000	4.00000000000000000000	4.00000000000000000000
83.00000000000000000000	0.00000000000000000000	4161.53857421875000000000	4164.61523437500000000000	4161.53857421875000000000	4166.15380859375000000000	4182.56396484375000000000	4169.74365234375000000000	4164.61523437500000000000	4136.92285156250000000000	4148.20507812500000000000	4191.28173828125000000000	4162.05126953125000000000	4151.28173828125000000000	4157.43603515625000000000	4152.30761718750000000000	3156.00000000000000000000	10246.00000000000000000000	10224.00000000000000000000	0.00000000000000000000	0.00000000000000000000	0.00000000000000000000	2282.00000000000000000000	775.00000000000000000000	4.00000000000000000000	4.00000000000000000000	4.00000000000000000000	4.00000000000000000000	4.00000000000000000000	4.00000000000000000000	4.00000000000000000000	4.00000000000000000000	4.00000000000000000000	4.00000000000000000000	4.00000000000000000000	4.00000000000000000000	4.00000000000000000000	4.00000000000000000000	4.00000000000000000000	4.00000000000000000000
84.00000000000000000000	0.00000000000000000000	4178.97412109375000000000	4176.92285156250000000000	4156.92285156250000000000	4176.92285156250000000000	4176.41015625000000000000	4161.02539062500000000000	4148.20507812500000000000	4138.97412109375000000000	4145.12792968750000000000	4192.30761718750000000000	4185.12792968750000000000	4166.15380859375000000000	4183.07666015625000000000	4173.84619140625000000000	3520.00000000000000000000	10246.00000000000000000000	10224.00000000000000000000	0.00000000000000000000	0.00000000000000000000	0.00000000000000000000	2282.00000000000000000000	783.00000000000000000000	4.00000000000000000000	4.00000000000000000000	4.00000000000000000000	4.00000000000000000000	4.00000000000000000000	4.00000000000000000000	4.00000000000000000000	4.00000000000000000000	4.00000000000000000000	4.00000000000000000000	4.00000000000000000000	4.00000000000000000000	4.00000000000000000000	4.00000000000000000000	4.00000000000000000000	4.00000000000000000000
85.00000000000000000000	0.00000000000000000000	4166.66650390625000000000	4152.82031250000000000000	4167.69238281250000000000	4162.05126953125000000000	4142.56396484375000000000	4134.87158203125000000000	4123.58984375000000000000	4116.41015625000000000000	4122.05126953125000000000	4170.25634765625000000000	4163.07666015625000000000	4152.82031250000000000000	4153.84619140625000000000	4156.92285156250000000000	3199.00000000000000000000	10246.00000000000000000000	10224.00000000000000000000	0.00000000000000000000	0.00000000000000000000	0.00000000000000000000	2282.00000000000000000000	790.00000000000000000000	4.00000000000000000000	4.00000000000000000000	4.00000000000000000000	4.00000000000000000000	4.00000000000000000000	4.00000000000000000000	4.00000000000000000000	4.00000000000000000000	4.00000000000000000000	4.00000000000000000000	4.00000000000000000000	4.00000000000000000000	4.00000000000000000000	4.00000000000000000000	4.00000000000000000000	4.00000000000000000000
86.00000000000000000000	0.00000000000000000000	4194.87158203125000000000	4188.71777343750000000000	4166.15380859375000000000	4186.66650390625000000000	4193.84619140625000000000	4185.64111328125000000000	4180.51269531250000000000	4169.74365234375000000000	4183.07666015625000000000	4222.56396484375000000000	4206.66650390625000000000	4194.35888671875000000000	4189.74365234375000000000	4185.12792968750000000000	3575.00000000000000000000	10246.00000000000000000000	10224.00000000000000000000	0.00000000000000000000	0.00000000000000000000	0.00000000000000000000	2282.00000000000000000000	798.00000000000000000000	4.00000000000000000000	4.00000000000000000000	4.00000000000000000000	4.00000000000000000000	4.00000000000000000000	4.00000000000000000000	4.00000000000000000000	4.00000000000000000000	4.00000000000000000000	4.00000000000000000000	4.00000000000000000000	4.00000000000000000000	4.00000000000000000000	4.00000000000000000000	4.00000000000000000000	4.00000000000000000000
87.00000000000000000000	0.00000000000000000000	4173.33300781250000000000	4161.02539062500000000000	4172.30761718750000000000	4152.30761718750000000000	4167.69238281250000000000	4162.05126953125000000000	4164.10253906250000000000	4152.30761718750000000000	4165.12792968750000000000	4211.28173828125000000000	4175.89746093750000000000	4168.71777343750000000000	4150.76904296875000000000	4153.33300781250000000000	3156.00000000000000000000	10245.00000000000000000000	10223.00000000000000000000	0.00000000000000000000	0.00000000000000000000	0.00000000000000000000	2282.00000000000000000000	805.00000000000000000000	4.00000000000000000000	4.00000000000000000000	4.00000000000000000000	4.00000000000000000000	4.00000000000000000000	4.00000000000000000000	4.00000000000000000000	4.00000000000000000000	4.00000000000000000000	4.00000000000000000000	4.00000000000000000000	4.00000000000000000000	4.00000000000000000000	4.00000000000000000000	4.00000000000000000000	4.00000000000000000000
88.00000000000000000000	0.00000000000000000000	4188.71777343750000000000	4185.64111328125000000000	4170.76904296875000000000	4153.33300781250000000000	4175.89746093750000000000	4168.71777343750000000000	4164.10253906250000000000	4150.76904296875000000000	4160.00000000000000000000	4206.15380859375000000000	4176.92285156250000000000	4167.69238281250000000000	4157.94873046875000000000	4160.00000000000000000000	3520.00000000000000000000	10245.00000000000000000000	10223.00000000000000000000	0.00000000000000000000	0.00000000000000000000	0.00000000000000000000	2282.00000000000000000000	812.00000000000000000000	4.00000000000000000000	4.00000000000000000000	4.00000000000000000000	4.00000000000000000000	4.00000000000000000000	4.00000000000000000000	4.00000000000000000000	4.00000000000000000000	4.00000000000000000000	4.00000000000000000000	4.00000000000000000000	4.00000000000000000000	4.00000000000000000000	4.00000000000000000000	4.00000000000000000000	4.00000000000000000000
89.00000000000000000000	0.00000000000000000000	4207.17919921875000000000	4206.66650390625000000000	4163.07666015625000000000	4174.87158203125000000000	4190.76904296875000000000	4176.41015625000000000000	4164.10253906250000000000	4146.66650390625000000000	4154.87158203125000000000	4201.53857421875000000000	4188.71777343750000000000	4176.41015625000000000000	4184.10253906250000000000	4177.43603515625000000000	3199.00000000000000000000	10244.00000000000000000000	10224.00000000000000000000	0.00000000000000000000	0.00000000000000000000	0.00000000000000000000	2282.00000000000000000000	820.00000000000000000000	4.00000000000000000000	4.00000000000000000000	4.00000000000000000000	4.00000000000000000000	4.00000000000000000000	4.00000000000000000000	4.00000000000000000000	4.00000000000000000000	4.00000000000000000000	4.00000000000000000000	4.00000000000000000000	4.00000000000000000000	4.00000000000000000000	4.00000000000000000000	4.00000000000000000000	4.00000000000000000000
90.00000000000000000000	0.00000000000000000000	4178.97412109375000000000	4167.17919921875000000000	4166.15380859375000000000	4152.82031250000000000000	4151.79492187500000000000	4139.48730468750000000000	4136.41015625000000000000	4112.82031250000000000000	4118.46142578125000000000	4168.20507812500000000000	4158.46142578125000000000	4150.76904296875000000000	4149.23046875000000000000	4148.71777343750000000000	3575.00000000000000000000	10244.00000000000000000000	10224.00000000000000000000	0.00000000000000000000	0.00000000000000000000	0.00000000000000000000	2282.00000000000000000000	827.00000000000000000000	4.00000000000000000000	4.00000000000000000000	4.00000000000000000000	4.00000000000000000000	4.00000000000000000000	4.00000000000000000000	4.00000000000000000000	4.00000000000000000000	4.00000000000000000000	4.00000000000000000000	4.00000000000000000000	4.00000000000000000000	4.00000000000000000000	4.00000000000000000000	4.00000000000000000000	4.00000000000000000000
91.00000000000000000000	0.00000000000000000000	4190.76904296875000000000	4189.74365234375000000000	4160.51269531250000000000	4166.15380859375000000000	4176.92285156250000000000	4167.69238281250000000000	4170.76904296875000000000	4170.25634765625000000000	4176.41015625000000000000	4211.28173828125000000000	4203.58984375000000000000	4188.71777343750000000000	4175.38427734375000000000	4174.87158203125000000000	3156.00000000000000000000	10246.00000000000000000000	10225.00000000000000000000	0.00000000000000000000	0.00000000000000000000	0.00000000000000000000	2282.00000000000000000000	835.00000000000000000000	4.00000000000000000000	4.00000000000000000000	4.00000000000000000000	4.00000000000000000000	4.00000000000000000000	4.00000000000000000000	4.00000000000000000000	4.00000000000000000000	4.00000000000000000000	4.00000000000000000000	4.00000000000000000000	4.00000000000000000000	4.00000000000000000000	4.00000000000000000000	4.00000000000000000000	4.00000000000000000000
92.00000000000000000000	0.00000000000000000000	4161.02539062500000000000	4152.82031250000000000000	4170.76904296875000000000	4145.12792968750000000000	4148.20507812500000000000	4145.12792968750000000000	4156.92285156250000000000	4164.10253906250000000000	4168.20507812500000000000	4202.56396484375000000000	4182.56396484375000000000	4172.82031250000000000000	4148.20507812500000000000	4153.84619140625000000000	3520.00000000000000000000	10246.00000000000000000000	10225.00000000000000000000	0.00000000000000000000	0.00000000000000000000	0.00000000000000000000	2282.00000000000000000000	842.00000000000000000000	4.00000000000000000000	4.00000000000000000000	4.00000000000000000000	4.00000000000000000000	4.00000000000000000000	4.00000000000000000000	4.00000000000000000000	4.00000000000000000000	4.00000000000000000000	4.00000000000000000000	4.00000000000000000000	4.00000000000000000000	4.00000000000000000000	4.00000000000000000000	4.00000000000000000000	4.00000000000000000000
93.00000000000000000000	0.00000000000000000000	4166.15380859375000000000	4160.00000000000000000000	4170.76904296875000000000	4138.97412109375000000000	4170.76904296875000000000	4168.20507812500000000000	4178.97412109375000000000	4161.53857421875000000000	4164.61523437500000000000	4204.10253906250000000000	4180.51269531250000000000	4167.17919921875000000000	4152.82031250000000000000	4148.20507812500000000000	3199.00000000000000000000	10245.00000000000000000000	10225.00000000000000000000	0.00000000000000000000	0.00000000000000000000	0.00000000000000000000	2282.00000000000000000000	849.00000000000000000000	4.00000000000000000000	4.00000000000000000000	4.00000000000000000000	4.00000000000000000000	4.00000000000000000000	4.00000000000000000000	4.00000000000000000000	4.00000000000000000000	4.00000000000000000000	4.00000000000000000000	4.00000000000000000000	4.00000000000000000000	4.00000000000000000000	4.00000000000000000000	4.00000000000000000000	4.00000000000000000000
94.00000000000000000000	0.00000000000000000000	4188.71777343750000000000	4187.69238281250000000000	4156.41015625000000000000	4148.20507812500000000000	4202.56396484375000000000	4194.87158203125000000000	4194.35888671875000000000	4166.66650390625000000000	4176.92285156250000000000	4218.46142578125000000000	4190.25634765625000000000	4168.71777343750000000000	4171.28173828125000000000	4155.38427734375000000000	3575.00000000000000000000	10245.00000000000000000000	10225.00000000000000000000	0.00000000000000000000	0.00000000000000000000	0.00000000000000000000	2282.00000000000000000000	857.00000000000000000000	4.00000000000000000000	4.00000000000000000000	4.00000000000000000000	4.00000000000000000000	4.00000000000000000000	4.00000000000000000000	4.00000000000000000000	4.00000000000000000000	4.00000000000000000000	4.00000000000000000000	4.00000000000000000000	4.00000000000000000000	4.00000000000000000000	4.00000000000000000000	4.00000000000000000000	4.00000000000000000000
95.00000000000000000000	0.00000000000000000000	4166.66650390625000000000	4151.28173828125000000000	4163.07666015625000000000	4138.97412109375000000000	4163.07666015625000000000	4155.89746093750000000000	4150.76904296875000000000	4122.05126953125000000000	4131.28173828125000000000	4177.94873046875000000000	4149.23046875000000000000	4137.94873046875000000000	4136.41015625000000000000	4132.82031250000000000000	3156.00000000000000000000	10246.00000000000000000000	10224.00000000000000000000	0.00000000000000000000	0.00000000000000000000	0.00000000000000000000	2282.00000000000000000000	864.00000000000000000000	4.00000000000000000000	4.00000000000000000000	4.00000000000000000000	4.00000000000000000000	4.00000000000000000000	4.00000000000000000000	4.00000000000000000000	4.00000000000000000000	4.00000000000000000000	4.00000000000000000000	4.00000000000000000000	4.00000000000000000000	4.00000000000000000000	4.00000000000000000000	4.00000000000000000000	4.00000000000000000000
96.00000000000000000000	0.00000000000000000000	4189.23046875000000000000	4177.94873046875000000000	4161.02539062500000000000	4175.38427734375000000000	4185.64111328125000000000	4172.82031250000000000000	4166.15380859375000000000	4156.92285156250000000000	4157.43603515625000000000	4196.92285156250000000000	4196.41015625000000000000	4185.12792968750000000000	4173.84619140625000000000	4177.43603515625000000000	3520.00000000000000000000	10246.00000000000000000000	10224.00000000000000000000	0.00000000000000000000	0.00000000000000000000	0.00000000000000000000	2282.00000000000000000000	873.00000000000000000000	4.00000000000000000000	4.00000000000000000000	4.00000000000000000000	4.00000000000000000000	4.00000000000000000000	4.00000000000000000000	4.00000000000000000000	4.00000000000000000000	4.00000000000000000000	4.00000000000000000000	4.00000000000000000000	4.00000000000000000000	4.00000000000000000000	4.00000000000000000000	4.00000000000000000000	4.00000000000000000000
97.00000000000000000000	0.00000000000000000000	4167.17919921875000000000	4151.28173828125000000000	4165.12792968750000000000	4156.92285156250000000000	4147.17919921875000000000	4130.25634765625000000000	4133.84619140625000000000	4146.15380859375000000000	4141.02539062500000000000	4179.48730468750000000000	4183.07666015625000000000	4180.00000000000000000000	4148.71777343750000000000	4163.07666015625000000000	3199.00000000000000000000	10246.00000000000000000000	10226.00000000000000000000	0.00000000000000000000	0.00000000000000000000	0.00000000000000000000	2282.00000000000000000000	881.00000000000000000000	4.00000000000000000000	4.00000000000000000000	4.00000000000000000000	4.00000000000000000000	4.00000000000000000000	4.00000000000000000000	4.00000000000000000000	4.00000000000000000000	4.00000000000000000000	4.00000000000000000000	4.00000000000000000000	4.00000000000000000000	4.00000000000000000000	4.00000000000000000000	4.00000000000000000000	4.00000000000000000000
98.00000000000000000000	0.00000000000000000000	4156.92285156250000000000	4144.61523437500000000000	4166.66650390625000000000	4145.64111328125000000000	4135.38427734375000000000	4125.12792968750000000000	4132.82031250000000000000	4132.82031250000000000000	4132.82031250000000000000	4175.38427734375000000000	4162.56396484375000000000	4166.15380859375000000000	4129.74365234375000000000	4142.56396484375000000000	3575.00000000000000000000	10246.00000000000000000000	10226.00000000000000000000	0.00000000000000000000	0.00000000000000000000	0.00000000000000000000	2282.00000000000000000000	889.00000000000000000000	4.00000000000000000000	4.00000000000000000000	4.00000000000000000000	4.00000000000000000000	4.00000000000000000000	4.00000000000000000000	4.00000000000000000000	4.00000000000000000000	4.00000000000000000000	4.00000000000000000000	4.00000000000000000000	4.00000000000000000000	4.00000000000000000000	4.00000000000000000000	4.00000000000000000000	4.00000000000000000000
99.00000000000000000000	0.00000000000000000000	4176.92285156250000000000	4166.15380859375000000000	4158.46142578125000000000	4161.53857421875000000000	4165.64111328125000000000	4161.53857421875000000000	4160.00000000000000000000	4144.10253906250000000000	4151.28173828125000000000	4196.92285156250000000000	4169.23046875000000000000	4174.87158203125000000000	4134.35888671875000000000	4147.69238281250000000000	3156.00000000000000000000	10246.00000000000000000000	10226.00000000000000000000	0.00000000000000000000	0.00000000000000000000	0.00000000000000000000	2282.00000000000000000000	898.00000000000000000000	4.00000000000000000000	4.00000000000000000000	4.00000000000000000000	4.00000000000000000000	4.00000000000000000000	4.00000000000000000000	4.00000000000000000000	4.00000000000000000000	4.00000000000000000000	4.00000000000000000000	4.00000000000000000000	4.00000000000000000000	4.00000000000000000000	4.00000000000000000000	4.00000000000000000000	4.00000000000000000000
100.00000000000000000000	0.00000000000000000000	4172.82031250000000000000	4145.12792968750000000000	4171.79492187500000000000	4145.12792968750000000000	4144.61523437500000000000	4141.53857421875000000000	4139.48730468750000000000	4114.35888671875000000000	4121.02539062500000000000	4171.79492187500000000000	4135.89746093750000000000	4147.17919921875000000000	4103.58984375000000000000	4128.71777343750000000000	3520.00000000000000000000	10246.00000000000000000000	10226.00000000000000000000	0.00000000000000000000	0.00000000000000000000	0.00000000000000000000	2282.00000000000000000000	906.00000000000000000000	4.00000000000000000000	4.00000000000000000000	4.00000000000000000000	4.00000000000000000000	4.00000000000000000000	4.00000000000000000000	4.00000000000000000000	4.00000000000000000000	4.00000000000000000000	4.00000000000000000000	4.00000000000000000000	4.00000000000000000000	4.00000000000000000000	4.00000000000000000000	4.00000000000000000000	4.00000000000000000000
101.00000000000000000000	0.00000000000000000000	4215.89746093750000000000	4193.33300781250000000000	4168.71777343750000000000	4178.46142578125000000000	4180.00000000000000000000	4169.74365234375000000000	4170.25634765625000000000	4149.74365234375000000000	4152.30761718750000000000	4201.02539062500000000000	4188.71777343750000000000	4187.69238281250000000000	4171.28173828125000000000	4183.58984375000000000000	3199.00000000000000000000	10249.00000000000000000000	10227.00000000000000000000	0.00000000000000000000	0.00000000000000000000	0.00000000000000000000	2282.00000000000000000000	915.00000000000000000000	4.00000000000000000000	4.00000000000000000000	4.00000000000000000000	4.00000000000000000000	4.00000000000000000000	4.00000000000000000000	4.00000000000000000000	4.00000000000000000000	4.00000000000000000000	4.00000000000000000000	4.00000000000000000000	4.00000000000000000000	4.00000000000000000000	4.00000000000000000000	4.00000000000000000000	4.00000000000000000000
102.00000000000000000000	0.00000000000000000000	4194.87158203125000000000	4164.61523437500000000000	4162.05126953125000000000	4167.17919921875000000000	4144.61523437500000000000	4136.41015625000000000000	4135.89746093750000000000	4131.28173828125000000000	4123.58984375000000000000	4174.87158203125000000000	4182.05126953125000000000	4183.07666015625000000000	4167.17919921875000000000	4180.51269531250000000000	3575.00000000000000000000	10249.00000000000000000000	10227.00000000000000000000	0.00000000000000000000	0.00000000000000000000	0.00000000000000000000	2282.00000000000000000000	923.00000000000000000000	4.00000000000000000000	4.00000000000000000000	4.00000000000000000000	4.00000000000000000000	4.00000000000000000000	4.00000000000000000000	4.00000000000000000000	4.00000000000000000000	4.00000000000000000000	4.00000000000000000000	4.00000000000000000000	4.00000000000000000000	4.00000000000000000000	4.00000000000000000000	4.00000000000000000000	4.00000000000000000000
103.00000000000000000000	0.00000000000000000000	4168.71777343750000000000	4137.94873046875000000000	4162.05126953125000000000	4147.69238281250000000000	4125.12792968750000000000	4123.58984375000000000000	4117.94873046875000000000	4124.10253906250000000000	4116.41015625000000000000	4161.02539062500000000000	4163.58984375000000000000	4167.69238281250000000000	4137.94873046875000000000	4154.87158203125000000000	3156.00000000000000000000	10248.00000000000000000000	10229.00000000000000000000	0.00000000000000000000	0.00000000000000000000	0.00000000000000000000	2282.00000000000000000000	931.00000000000000000000	4.00000000000000000000	4.00000000000000000000	4.00000000000000000000	4.00000000000000000000	4.00000000000000000000	4.00000000000000000000	4.00000000000000000000	4.00000000000000000000	4.00000000000000000000	4.00000000000000000000	4.00000000000000000000	4.00000000000000000000	4.00000000000000000000	4.00000000000000000000	4.00000000000000000000	4.00000000000000000000
104.00000000000000000000	0.00000000000000000000	4181.53857421875000000000	4166.15380859375000000000	4161.02539062500000000000	4162.05126953125000000000	4164.61523437500000000000	4159.48730468750000000000	4157.94873046875000000000	4165.12792968750000000000	4172.82031250000000000000	4213.33300781250000000000	4191.28173828125000000000	4189.23046875000000000000	4157.43603515625000000000	4167.17919921875000000000	3520.00000000000000000000	10248.00000000000000000000	10229.00000000000000000000	0.00000000000000000000	0.00000000000000000000	0.00000000000000000000	2282.00000000000000000000	940.00000000000000000000	4.00000000000000000000	4.00000000000000000000	4.00000000000000000000	4.00000000000000000000	4.00000000000000000000	4.00000000000000000000	4.00000000000000000000	4.00000000000000000000	4.00000000000000000000	4.00000000000000000000	4.00000000000000000000	4.00000000000000000000	4.00000000000000000000	4.00000000000000000000	4.00000000000000000000	4.00000000000000000000
105.00000000000000000000	0.00000000000000000000	4154.87158203125000000000	4140.51269531250000000000	4170.25634765625000000000	4141.53857421875000000000	4141.53857421875000000000	4132.82031250000000000000	4136.92285156250000000000	4135.89746093750000000000	4140.51269531250000000000	4190.76904296875000000000	4157.94873046875000000000	4164.61523437500000000000	4123.07666015625000000000	4143.07666015625000000000	3199.00000000000000000000	10248.00000000000000000000	10229.00000000000000000000	0.00000000000000000000	0.00000000000000000000	0.00000000000000000000	2282.00000000000000000000	948.00000000000000000000	4.00000000000000000000	4.00000000000000000000	4.00000000000000000000	4.00000000000000000000	4.00000000000000000000	4.00000000000000000000	4.00000000000000000000	4.00000000000000000000	4.00000000000000000000	4.00000000000000000000	4.00000000000000000000	4.00000000000000000000	4.00000000000000000000	4.00000000000000000000	4.00000000000000000000	4.00000000000000000000
106.00000000000000000000	0.00000000000000000000	4188.20507812500000000000	4190.25634765625000000000	4161.53857421875000000000	4175.89746093750000000000	4183.58984375000000000000	4167.17919921875000000000	4155.89746093750000000000	4150.76904296875000000000	4149.23046875000000000000	4195.38427734375000000000	4186.66650390625000000000	4186.66650390625000000000	4164.10253906250000000000	4175.89746093750000000000	3575.00000000000000000000	10248.00000000000000000000	10229.00000000000000000000	0.00000000000000000000	0.00000000000000000000	0.00000000000000000000	2282.00000000000000000000	957.00000000000000000000	4.00000000000000000000	4.00000000000000000000	4.00000000000000000000	4.00000000000000000000	4.00000000000000000000	4.00000000000000000000	4.00000000000000000000	4.00000000000000000000	4.00000000000000000000	4.00000000000000000000	4.00000000000000000000	4.00000000000000000000	4.00000000000000000000	4.00000000000000000000	4.00000000000000000000	4.00000000000000000000
107.00000000000000000000	0.00000000000000000000	4196.92285156250000000000	4199.48730468750000000000	4163.07666015625000000000	4184.10253906250000000000	4186.15380859375000000000	4166.66650390625000000000	4146.66650390625000000000	4135.38427734375000000000	4138.46142578125000000000	4186.15380859375000000000	4183.58984375000000000000	4173.33300781250000000000	4171.79492187500000000000	4174.87158203125000000000	3156.00000000000000000000	10246.00000000000000000000	10229.00000000000000000000	0.00000000000000000000	0.00000000000000000000	0.00000000000000000000	2282.00000000000000000000	965.00000000000000000000	4.00000000000000000000	4.00000000000000000000	4.00000000000000000000	4.00000000000000000000	4.00000000000000000000	4.00000000000000000000	4.00000000000000000000	4.00000000000000000000	4.00000000000000000000	4.00000000000000000000	4.00000000000000000000	4.00000000000000000000	4.00000000000000000000	4.00000000000000000000	4.00000000000000000000	4.00000000000000000000
108.00000000000000000000	0.00000000000000000000	4187.69238281250000000000	4190.76904296875000000000	4172.82031250000000000000	4174.87158203125000000000	4177.43603515625000000000	4159.48730468750000000000	4149.23046875000000000000	4137.94873046875000000000	4144.10253906250000000000	4190.76904296875000000000	4184.61523437500000000000	4173.84619140625000000000	4165.64111328125000000000	4170.76904296875000000000	3520.00000000000000000000	10246.00000000000000000000	10229.00000000000000000000	0.00000000000000000000	0.00000000000000000000	0.00000000000000000000	2282.00000000000000000000	973.00000000000000000000	4.00000000000000000000	4.00000000000000000000	4.00000000000000000000	4.00000000000000000000	4.00000000000000000000	4.00000000000000000000	4.00000000000000000000	4.00000000000000000000	4.00000000000000000000	4.00000000000000000000	4.00000000000000000000	4.00000000000000000000	4.00000000000000000000	4.00000000000000000000	4.00000000000000000000	4.00000000000000000000
109.00000000000000000000	0.00000000000000000000	4197.94873046875000000000	4209.74365234375000000000	4165.64111328125000000000	4192.30761718750000000000	4198.46142578125000000000	4179.48730468750000000000	4177.43603515625000000000	4195.38427734375000000000	4198.46142578125000000000	4233.33300781250000000000	4232.82031250000000000000	4224.10253906250000000000	4198.97412109375000000000	4207.17919921875000000000	3199.00000000000000000000	10246.00000000000000000000	10228.00000000000000000000	0.00000000000000000000	0.00000000000000000000	0.00000000000000000000	2282.00000000000000000000	982.00000000000000000000	4.00000000000000000000	4.00000000000000000000	4.00000000000000000000	4.00000000000000000000	4.00000000000000000000	4.00000000000000000000	4.00000000000000000000	4.00000000000000000000	4.00000000000000000000	4.00000000000000000000	4.00000000000000000000	4.00000000000000000000	4.00000000000000000000	4.00000000000000000000	4.00000000000000000000	4.00000000000000000000
110.00000000000000000000	0.00000000000000000000	4162.05126953125000000000	4157.43603515625000000000	4170.76904296875000000000	4162.05126953125000000000	4145.64111328125000000000	4133.84619140625000000000	4135.38427734375000000000	4156.41015625000000000000	4155.38427734375000000000	4196.41015625000000000000	4188.71777343750000000000	4188.20507812500000000000	4154.35888671875000000000	4170.25634765625000000000	3575.00000000000000000000	10246.00000000000000000000	10228.00000000000000000000	0.00000000000000000000	0.00000000000000000000	0.00000000000000000000	2282.00000000000000000000	990.00000000000000000000	4.00000000000000000000	4.00000000000000000000	4.00000000000000000000	4.00000000000000000000	4.00000000000000000000	4.00000000000000000000	4.00000000000000000000	4.00000000000000000000	4.00000000000000000000	4.00000000000000000000	4.00000000000000000000	4.00000000000000000000	4.00000000000000000000	4.00000000000000000000	4.00000000000000000000	4.00000000000000000000
111.00000000000000000000	0.00000000000000000000	4195.89746093750000000000	4198.46142578125000000000	4166.66650390625000000000	4181.53857421875000000000	4186.15380859375000000000	4175.89746093750000000000	4173.33300781250000000000	4159.48730468750000000000	4163.07666015625000000000	4210.25634765625000000000	4196.41015625000000000000	4192.30761718750000000000	4174.35888671875000000000	4177.43603515625000000000	3156.00000000000000000000	10246.00000000000000000000	10230.00000000000000000000	0.00000000000000000000	0.00000000000000000000	0.00000000000000000000	2282.00000000000000000000	999.00000000000000000000	4.00000000000000000000	4.00000000000000000000	4.00000000000000000000	4.00000000000000000000	4.00000000000000000000	4.00000000000000000000	4.00000000000000000000	4.00000000000000000000	4.00000000000000000000	4.00000000000000000000	4.00000000000000000000	4.00000000000000000000	4.00000000000000000000	4.00000000000000000000	4.00000000000000000000	4.00000000000000000000
112.00000000000000000000	0.00000000000000000000	4208.20507812500000000000	4220.00000000000000000000	4165.64111328125000000000	4188.71777343750000000000	4208.20507812500000000000	4194.87158203125000000000	4190.25634765625000000000	4158.46142578125000000000	4164.10253906250000000000	4214.87158203125000000000	4187.17919921875000000000	4186.66650390625000000000	4169.74365234375000000000	4168.71777343750000000000	3520.00000000000000000000	10246.00000000000000000000	10230.00000000000000000000	0.00000000000000000000	0.00000000000000000000	0.00000000000000000000	2283.00000000000000000000	7.00000000000000000000	4.00000000000000000000	4.00000000000000000000	4.00000000000000000000	4.00000000000000000000	4.00000000000000000000	4.00000000000000000000	4.00000000000000000000	4.00000000000000000000	4.00000000000000000000	4.00000000000000000000	4.00000000000000000000	4.00000000000000000000	4.00000000000000000000	4.00000000000000000000	4.00000000000000000000	4.00000000000000000000
113.00000000000000000000	0.00000000000000000000	4184.61523437500000000000	4192.30761718750000000000	4172.82031250000000000000	4173.33300781250000000000	4184.61523437500000000000	4172.30761718750000000000	4170.76904296875000000000	4145.12792968750000000000	4145.64111328125000000000	4194.35888671875000000000	4170.76904296875000000000	4173.33300781250000000000	4151.28173828125000000000	4153.84619140625000000000	3199.00000000000000000000	10245.00000000000000000000	10230.00000000000000000000	0.00000000000000000000	0.00000000000000000000	0.00000000000000000000	2283.00000000000000000000	15.00000000000000000000	4.00000000000000000000	4.00000000000000000000	4.00000000000000000000	4.00000000000000000000	4.00000000000000000000	4.00000000000000000000	4.00000000000000000000	4.00000000000000000000	4.00000000000000000000	4.00000000000000000000	4.00000000000000000000	4.00000000000000000000	4.00000000000000000000	4.00000000000000000000	4.00000000000000000000	4.00000000000000000000
114.00000000000000000000	0.00000000000000000000	4202.56396484375000000000	4204.61523437500000000000	4163.07666015625000000000	4197.94873046875000000000	4202.56396484375000000000	4188.20507812500000000000	4185.12792968750000000000	4184.61523437500000000000	4184.61523437500000000000	4222.56396484375000000000	4227.69238281250000000000	4217.43603515625000000000	4202.05126953125000000000	4194.87158203125000000000	3575.00000000000000000000	10245.00000000000000000000	10230.00000000000000000000	0.00000000000000000000	0.00000000000000000000	0.00000000000000000000	2283.00000000000000000000	24.00000000000000000000	4.00000000000000000000	4.00000000000000000000	4.00000000000000000000	4.00000000000000000000	4.00000000000000000000	4.00000000000000000000	4.00000000000000000000	4.00000000000000000000	4.00000000000000000000	4.00000000000000000000	4.00000000000000000000	4.00000000000000000000	4.00000000000000000000	4.00000000000000000000	4.00000000000000000000	4.00000000000000000000
115.00000000000000000000	0.00000000000000000000	4175.89746093750000000000	4160.00000000000000000000	4164.61523437500000000000	4172.30761718750000000000	4160.51269531250000000000	4148.71777343750000000000	4148.20507812500000000000	4152.30761718750000000000	4152.82031250000000000000	4192.30761718750000000000	4194.87158203125000000000	4191.28173828125000000000	4163.07666015625000000000	4167.17919921875000000000	3156.00000000000000000000	10245.00000000000000000000	10230.00000000000000000000	0.00000000000000000000	0.00000000000000000000	0.00000000000000000000	2283.00000000000000000000	32.00000000000000000000	4.00000000000000000000	4.00000000000000000000	4.00000000000000000000	4.00000000000000000000	4.00000000000000000000	4.00000000000000000000	4.00000000000000000000	4.00000000000000000000	4.00000000000000000000	4.00000000000000000000	4.00000000000000000000	4.00000000000000000000	4.00000000000000000000	4.00000000000000000000	4.00000000000000000000	4.00000000000000000000
116.00000000000000000000	0.00000000000000000000	4181.02539062500000000000	4182.56396484375000000000	4161.53857421875000000000	4172.82031250000000000000	4189.23046875000000000000	4181.02539062500000000000	4178.46142578125000000000	4158.46142578125000000000	4166.15380859375000000000	4207.69238281250000000000	4182.56396484375000000000	4184.61523437500000000000	4147.69238281250000000000	4160.51269531250000000000	3520.00000000000000000000	10245.00000000000000000000	10230.00000000000000000000	0.00000000000000000000	0.00000000000000000000	0.00000000000000000000	2283.00000000000000000000	41.00000000000000000000	4.00000000000000000000	4.00000000000000000000	4.00000000000000000000	4.00000000000000000000	4.00000000000000000000	4.00000000000000000000	4.00000000000000000000	4.00000000000000000000	4.00000000000000000000	4.00000000000000000000	4.00000000000000000000	4.00000000000000000000	4.00000000000000000000	4.00000000000000000000	4.00000000000000000000	4.00000000000000000000
117.00000000000000000000	0.00000000000000000000	4175.38427734375000000000	4190.25634765625000000000	4162.05126953125000000000	4173.33300781250000000000	4201.02539062500000000000	4195.89746093750000000000	4191.28173828125000000000	4157.94873046875000000000	4169.74365234375000000000	4217.43603515625000000000	4164.10253906250000000000	4173.33300781250000000000	4128.20507812500000000000	4148.20507812500000000000	3199.00000000000000000000	10245.00000000000000000000	10230.00000000000000000000	0.00000000000000000000	0.00000000000000000000	0.00000000000000000000	2283.00000000000000000000	49.00000000000000000000	4.00000000000000000000	4.00000000000000000000	4.00000000000000000000	4.00000000000000000000	4.00000000000000000000	4.00000000000000000000	4.00000000000000000000	4.00000000000000000000	4.00000000000000000000	4.00000000000000000000	4.00000000000000000000	4.00000000000000000000	4.00000000000000000000	4.00000000000000000000	4.00000000000000000000	4.00000000000000000000
118.00000000000000000000	0.00000000000000000000	4163.58984375000000000000	4167.17919921875000000000	4169.74365234375000000000	4167.69238281250000000000	4170.76904296875000000000	4171.28173828125000000000	4165.12792968750000000000	4132.30761718750000000000	4138.97412109375000000000	4188.71777343750000000000	4143.58984375000000000000	4155.89746093750000000000	4114.35888671875000000000	4135.38427734375000000000	3575.00000000000000000000	10245.00000000000000000000	10230.00000000000000000000	0.00000000000000000000	0.00000000000000000000	0.00000000000000000000	2283.00000000000000000000	57.00000000000000000000	4.00000000000000000000	4.00000000000000000000	4.00000000000000000000	4.00000000000000000000	4.00000000000000000000	4.00000000000000000000	4.00000000000000000000	4.00000000000000000000	4.00000000000000000000	4.00000000000000000000	4.00000000000000000000	4.00000000000000000000	4.00000000000000000000	4.00000000000000000000	4.00000000000000000000	4.00000000000000000000
119.00000000000000000000	0.00000000000000000000	4208.71777343750000000000	4214.35888671875000000000	4161.53857421875000000000	4205.12792968750000000000	4207.17919921875000000000	4201.02539062500000000000	4185.64111328125000000000	4166.66650390625000000000	4171.79492187500000000000	4213.33300781250000000000	4201.53857421875000000000	4201.02539062500000000000	4177.43603515625000000000	4183.58984375000000000000	3156.00000000000000000000	10246.00000000000000000000	10232.00000000000000000000	0.00000000000000000000	0.00000000000000000000	0.00000000000000000000	2283.00000000000000000000	66.00000000000000000000	4.00000000000000000000	4.00000000000000000000	4.00000000000000000000	4.00000000000000000000	4.00000000000000000000	4.00000000000000000000	4.00000000000000000000	4.00000000000000000000	4.00000000000000000000	4.00000000000000000000	4.00000000000000000000	4.00000000000000000000	4.00000000000000000000	4.00000000000000000000	4.00000000000000000000	4.00000000000000000000
120.00000000000000000000	0.00000000000000000000	4198.46142578125000000000	4195.89746093750000000000	4172.30761718750000000000	4194.35888671875000000000	4178.97412109375000000000	4167.69238281250000000000	4155.89746093750000000000	4146.66650390625000000000	4149.74365234375000000000	4194.35888671875000000000	4183.07666015625000000000	4188.71777343750000000000	4157.43603515625000000000	4169.74365234375000000000	3520.00000000000000000000	10246.00000000000000000000	10232.00000000000000000000	0.00000000000000000000	0.00000000000000000000	0.00000000000000000000	2283.00000000000000000000	74.00000000000000000000	4.00000000000000000000	4.00000000000000000000	4.00000000000000000000	4.00000000000000000000	4.00000000000000000000	4.00000000000000000000	4.00000000000000000000	4.00000000000000000000	4.00000000000000000000	4.00000000000000000000	4.00000000000000000000	4.00000000000000000000	4.00000000000000000000	4.00000000000000000000	4.00000000000000000000	4.00000000000000000000
121.00000000000000000000	0.00000000000000000000	4206.66650390625000000000	4207.17919921875000000000	4174.87158203125000000000	4202.56396484375000000000	4192.82031250000000000000	4183.07666015625000000000	4176.92285156250000000000	4170.76904296875000000000	4179.48730468750000000000	4223.07666015625000000000	4197.43603515625000000000	4207.69238281250000000000	4171.79492187500000000000	4182.05126953125000000000	3199.00000000000000000000	10246.00000000000000000000	10230.00000000000000000000	0.00000000000000000000	0.00000000000000000000	0.00000000000000000000	2283.00000000000000000000	83.00000000000000000000	4.00000000000000000000	4.00000000000000000000	4.00000000000000000000	4.00000000000000000000	4.00000000000000000000	4.00000000000000000000	4.00000000000000000000	4.00000000000000000000	4.00000000000000000000	4.00000000000000000000	4.00000000000000000000	4.00000000000000000000	4.00000000000000000000	4.00000000000000000000	4.00000000000000000000	4.00000000000000000000
122.00000000000000000000	0.00000000000000000000	4200.00000000000000000000	4203.07666015625000000000	4166.66650390625000000000	4192.82031250000000000000	4193.84619140625000000000	4193.84619140625000000000	4186.66650390625000000000	4184.10253906250000000000	4202.05126953125000000000	4246.15380859375000000000	4198.97412109375000000000	4214.35888671875000000000	4167.69238281250000000000	4180.51269531250000000000	3575.00000000000000000000	10246.00000000000000000000	10230.00000000000000000000	0.00000000000000000000	0.00000000000000000000	0.00000000000000000000	2283.00000000000000000000	91.00000000000000000000	4.00000000000000000000	4.00000000000000000000	4.00000000000000000000	4.00000000000000000000	4.00000000000000000000	4.00000000000000000000	4.00000000000000000000	4.00000000000000000000	4.00000000000000000000	4.00000000000000000000	4.00000000000000000000	4.00000000000000000000	4.00000000000000000000	4.00000000000000000000	4.00000000000000000000	4.00000000000000000000
123.00000000000000000000	0.00000000000000000000	4173.33300781250000000000	4170.76904296875000000000	4168.71777343750000000000	4164.61523437500000000000	4161.53857421875000000000	4168.71777343750000000000	4161.02539062500000000000	4154.35888671875000000000	4168.71777343750000000000	4215.38427734375000000000	4154.35888671875000000000	4180.00000000000000000000	4123.07666015625000000000	4143.07666015625000000000	3156.00000000000000000000	10248.00000000000000000000	10227.00000000000000000000	0.00000000000000000000	0.00000000000000000000	0.00000000000000000000	2283.00000000000000000000	99.00000000000000000000	4.00000000000000000000	4.00000000000000000000	4.00000000000000000000	4.00000000000000000000	4.00000000000000000000	4.00000000000000000000	4.00000000000000000000	4.00000000000000000000	4.00000000000000000000	4.00000000000000000000	4.00000000000000000000	4.00000000000000000000	4.00000000000000000000	4.00000000000000000000	4.00000000000000000000	4.00000000000000000000
124.00000000000000000000	0.00000000000000000000	4212.30761718750000000000	4217.43603515625000000000	4159.48730468750000000000	4203.58984375000000000000	4205.12792968750000000000	4201.02539062500000000000	4190.76904296875000000000	4180.00000000000000000000	4192.30761718750000000000	4232.30761718750000000000	4189.23046875000000000000	4204.61523437500000000000	4169.74365234375000000000	4174.35888671875000000000	3520.00000000000000000000	10248.00000000000000000000	10227.00000000000000000000	0.00000000000000000000	0.00000000000000000000	0.00000000000000000000	2283.00000000000000000000	108.00000000000000000000	4.00000000000000000000	4.00000000000000000000	4.00000000000000000000	4.00000000000000000000	4.00000000000000000000	4.00000000000000000000	4.00000000000000000000	4.00000000000000000000	4.00000000000000000000	4.00000000000000000000	4.00000000000000000000	4.00000000000000000000	4.00000000000000000000	4.00000000000000000000	4.00000000000000000000	4.00000000000000000000
125.00000000000000000000	0.00000000000000000000	4188.71777343750000000000	4181.02539062500000000000	4160.51269531250000000000	4185.64111328125000000000	4168.20507812500000000000	4156.92285156250000000000	4157.94873046875000000000	4131.28173828125000000000	4142.56396484375000000000	4188.71777343750000000000	4153.84619140625000000000	4169.74365234375000000000	4143.07666015625000000000	4150.25634765625000000000	3199.00000000000000000000	10248.00000000000000000000	10227.00000000000000000000	0.00000000000000000000	0.00000000000000000000	0.00000000000000000000	2283.00000000000000000000	116.00000000000000000000	4.00000000000000000000	4.00000000000000000000	4.00000000000000000000	4.00000000000000000000	4.00000000000000000000	4.00000000000000000000	4.00000000000000000000	4.00000000000000000000	4.00000000000000000000	4.00000000000000000000	4.00000000000000000000	4.00000000000000000000	4.00000000000000000000	4.00000000000000000000	4.00000000000000000000	4.00000000000000000000
126.00000000000000000000	0.00000000000000000000	4169.23046875000000000000	4162.05126953125000000000	4157.43603515625000000000	4168.71777343750000000000	4153.84619140625000000000	4143.58984375000000000000	4151.79492187500000000000	4129.74365234375000000000	4135.38427734375000000000	4177.94873046875000000000	4150.76904296875000000000	4167.17919921875000000000	4128.71777343750000000000	4140.51269531250000000000	3575.00000000000000000000	10248.00000000000000000000	10227.00000000000000000000	0.00000000000000000000	0.00000000000000000000	0.00000000000000000000	2283.00000000000000000000	125.00000000000000000000	4.00000000000000000000	4.00000000000000000000	4.00000000000000000000	4.00000000000000000000	4.00000000000000000000	4.00000000000000000000	4.00000000000000000000	4.00000000000000000000	4.00000000000000000000	4.00000000000000000000	4.00000000000000000000	4.00000000000000000000	4.00000000000000000000	4.00000000000000000000	4.00000000000000000000	4.00000000000000000000
127.00000000000000000000	0.00000000000000000000	4164.61523437500000000000	4157.94873046875000000000	4153.33300781250000000000	4167.69238281250000000000	4152.82031250000000000000	4149.74365234375000000000	4151.28173828125000000000	4161.53857421875000000000	4163.07666015625000000000	4198.46142578125000000000	4173.33300781250000000000	4190.25634765625000000000	4132.30761718750000000000	4146.66650390625000000000	51.00000000000000000000	10245.00000000000000000000	10226.00000000000000000000	0.00000000000000000000	0.00000000000000000000	0.00000000000000000000	2283.00000000000000000000	133.00000000000000000000	4.00000000000000000000	4.00000000000000000000	4.00000000000000000000	4.00000000000000000000	4.00000000000000000000	4.00000000000000000000	4.00000000000000000000	4.00000000000000000000	4.00000000000000000000	4.00000000000000000000	4.00000000000000000000	4.00000000000000000000	4.00000000000000000000	4.00000000000000000000	4.00000000000000000000	4.00000000000000000000
0.00000000000000000000	0.00000000000000000000	4141.53857421875000000000	4127.69238281250000000000	4164.10253906250000000000	4146.66650390625000000000	4124.61523437500000000000	4131.28173828125000000000	4128.71777343750000000000	4130.76904296875000000000	4129.23046875000000000000	4174.35888671875000000000	4136.41015625000000000000	4160.00000000000000000000	4091.28198242187500000000	4116.41015625000000000000	1203.00000000000000000000	10245.00000000000000000000	10226.00000000000000000000	0.00000000000000000000	0.00000000000000000000	0.00000000000000000000	2283.00000000000000000000	141.00000000000000000000	4.00000000000000000000	4.00000000000000000000	4.00000000000000000000	4.00000000000000000000	4.00000000000000000000	4.00000000000000000000	4.00000000000000000000	4.00000000000000000000	4.00000000000000000000	4.00000000000000000000	4.00000000000000000000	4.00000000000000000000	4.00000000000000000000	4.00000000000000000000	4.00000000000000000000	4.00000000000000000000
1.00000000000000000000	0.00000000000000000000	4175.89746093750000000000	4183.07666015625000000000	4156.41015625000000000000	4179.48730468750000000000	4185.12792968750000000000	4186.15380859375000000000	4179.48730468750000000000	4148.71777343750000000000	4154.35888671875000000000	4202.05126953125000000000	4154.35888671875000000000	4171.28173828125000000000	4120.00000000000000000000	4135.89746093750000000000	2683.00000000000000000000	10245.00000000000000000000	10225.00000000000000000000	0.00000000000000000000	0.00000000000000000000	0.00000000000000000000	2283.00000000000000000000	150.00000000000000000000	4.00000000000000000000	4.00000000000000000000	4.00000000000000000000	4.00000000000000000000	4.00000000000000000000	4.00000000000000000000	4.00000000000000000000	4.00000000000000000000	4.00000000000000000000	4.00000000000000000000	4.00000000000000000000	4.00000000000000000000	4.00000000000000000000	4.00000000000000000000	4.00000000000000000000	4.00000000000000000000
2.00000000000000000000	0.00000000000000000000	4169.74365234375000000000	4174.87158203125000000000	4161.02539062500000000000	4176.41015625000000000000	4177.94873046875000000000	4171.79492187500000000000	4163.07666015625000000000	4122.56396484375000000000	4129.74365234375000000000	4181.02539062500000000000	4122.56396484375000000000	4144.61523437500000000000	4097.43603515625000000000	4113.84619140625000000000	3068.00000000000000000000	10245.00000000000000000000	10225.00000000000000000000	0.00000000000000000000	0.00000000000000000000	0.00000000000000000000	2283.00000000000000000000	158.00000000000000000000	4.00000000000000000000	4.00000000000000000000	4.00000000000000000000	4.00000000000000000000	4.00000000000000000000	4.00000000000000000000	4.00000000000000000000	4.00000000000000000000	4.00000000000000000000	4.00000000000000000000	4.00000000000000000000	4.00000000000000000000	4.00000000000000000000	4.00000000000000000000	4.00000000000000000000	4.00000000000000000000
3.00000000000000000000	0.00000000000000000000	4185.12792968750000000000	4182.05126953125000000000	4168.71777343750000000000	4189.23046875000000000000	4178.97412109375000000000	4171.79492187500000000000	4155.89746093750000000000	4132.82031250000000000000	4130.76904296875000000000	4181.02539062500000000000	4140.00000000000000000000	4163.58984375000000000000	4116.41015625000000000000	4132.82031250000000000000	3526.00000000000000000000	10248.00000000000000000000	10225.00000000000000000000	0.00000000000000000000	0.00000000000000000000	0.00000000000000000000	2283.00000000000000000000	167.00000000000000000000	4.00000000000000000000	4.00000000000000000000	4.00000000000000000000	4.00000000000000000000	4.00000000000000000000	4.00000000000000000000	4.00000000000000000000	4.00000000000000000000	4.00000000000000000000	4.00000000000000000000	4.00000000000000000000	4.00000000000000000000	4.00000000000000000000	4.00000000000000000000	4.00000000000000000000	4.00000000000000000000
4.00000000000000000000	0.00000000000000000000	4196.92285156250000000000	4187.69238281250000000000	4160.51269531250000000000	4206.66650390625000000000	4176.92285156250000000000	4173.84619140625000000000	4155.38427734375000000000	4166.15380859375000000000	4160.00000000000000000000	4204.10253906250000000000	4183.58984375000000000000	4201.53857421875000000000	4150.25634765625000000000	4169.74365234375000000000	3555.00000000000000000000	10248.00000000000000000000	10225.00000000000000000000	0.00000000000000000000	0.00000000000000000000	0.00000000000000000000	2283.00000000000000000000	175.00000000000000000000	4.00000000000000000000	4.00000000000000000000	4.00000000000000000000	4.00000000000000000000	4.00000000000000000000	4.00000000000000000000	4.00000000000000000000	4.00000000000000000000	4.00000000000000000000	4.00000000000000000000	4.00000000000000000000	4.00000000000000000000	4.00000000000000000000	4.00000000000000000000	4.00000000000000000000	4.00000000000000000000
5.00000000000000000000	0.00000000000000000000	4152.30761718750000000000	4134.35888671875000000000	4167.17919921875000000000	4174.35888671875000000000	4125.12792968750000000000	4127.69238281250000000000	4115.38427734375000000000	4131.79492187500000000000	4132.82031250000000000000	4171.79492187500000000000	4144.61523437500000000000	4169.74365234375000000000	4101.02539062500000000000	4132.82031250000000000000	3366.00000000000000000000	10249.00000000000000000000	10226.00000000000000000000	0.00000000000000000000	0.00000000000000000000	0.00000000000000000000	2283.00000000000000000000	183.00000000000000000000	4.00000000000000000000	4.00000000000000000000	4.00000000000000000000	4.00000000000000000000	4.00000000000000000000	4.00000000000000000000	4.00000000000000000000	4.00000000000000000000	4.00000000000000000000	4.00000000000000000000	4.00000000000000000000	4.00000000000000000000	4.00000000000000000000	4.00000000000000000000	4.00000000000000000000	4.00000000000000000000
6.00000000000000000000	0.00000000000000000000	4177.94873046875000000000	4180.00000000000000000000	4169.23046875000000000000	4195.38427734375000000000	4185.64111328125000000000	4181.53857421875000000000	4167.17919921875000000000	4164.10253906250000000000	4176.41015625000000000000	4209.74365234375000000000	4165.64111328125000000000	4189.74365234375000000000	4123.58984375000000000000	4146.66650390625000000000	3161.00000000000000000000	10249.00000000000000000000	10226.00000000000000000000	0.00000000000000000000	0.00000000000000000000	0.00000000000000000000	2283.00000000000000000000	192.00000000000000000000	4.00000000000000000000	4.00000000000000000000	4.00000000000000000000	4.00000000000000000000	4.00000000000000000000	4.00000000000000000000	4.00000000000000000000	4.00000000000000000000	4.00000000000000000000	4.00000000000000000000	4.00000000000000000000	4.00000000000000000000	4.00000000000000000000	4.00000000000000000000	4.00000000000000000000	4.00000000000000000000
7.00000000000000000000	0.00000000000000000000	4171.79492187500000000000	4174.35888671875000000000	4171.79492187500000000000	4183.58984375000000000000	4187.17919921875000000000	4181.02539062500000000000	4168.20507812500000000000	4148.71777343750000000000	4159.48730468750000000000	4203.58984375000000000000	4132.82031250000000000000	4167.17919921875000000000	4097.94873046875000000000	4126.66650390625000000000	3233.00000000000000000000	10246.00000000000000000000	10224.00000000000000000000	0.00000000000000000000	0.00000000000000000000	0.00000000000000000000	2283.00000000000000000000	200.00000000000000000000	4.00000000000000000000	4.00000000000000000000	4.00000000000000000000	4.00000000000000000000	4.00000000000000000000	4.00000000000000000000	4.00000000000000000000	4.00000000000000000000	4.00000000000000000000	4.00000000000000000000	4.00000000000000000000	4.00000000000000000000	4.00000000000000000000	4.00000000000000000000	4.00000000000000000000	4.00000000000000000000
13.00000000000000000000	0.00000000000000000000	4161.53857421875000000000	4149.74365234375000000000	4177.94873046875000000000	4151.79492187500000000000	4171.79492187500000000000	4175.89746093750000000000	4167.69238281250000000000	4158.97412109375000000000	4158.46142578125000000000	4180.51269531250000000000	4101.53857421875000000000	4184.10253906250000000000	4099.48730468750000000000	4107.17919921875000000000	3196.00000000000000000000	10249.00000000000000000000	10228.00000000000000000000	0.00000000000000000000	0.00000000000000000000	0.00000000000000000000	2283.00000000000000000000	209.00000000000000000000	4.00000000000000000000	4.00000000000000000000	4.00000000000000000000	4.00000000000000000000	4.00000000000000000000	4.00000000000000000000	4.00000000000000000000	4.00000000000000000000	4.00000000000000000000	4.00000000000000000000	4.00000000000000000000	4.00000000000000000000	4.00000000000000000000	4.00000000000000000000	4.00000000000000000000	4.00000000000000000000
14.00000000000000000000	0.00000000000000000000	4207.17919921875000000000	4206.66650390625000000000	4167.69238281250000000000	4183.58984375000000000000	4221.02539062500000000000	4209.23046875000000000000	4194.35888671875000000000	4183.58984375000000000000	4178.97412109375000000000	4202.56396484375000000000	4130.25634765625000000000	4204.61523437500000000000	4150.76904296875000000000	4140.51269531250000000000	3573.00000000000000000000	10249.00000000000000000000	10228.00000000000000000000	0.00000000000000000000	0.00000000000000000000	0.00000000000000000000	2283.00000000000000000000	217.00000000000000000000	4.00000000000000000000	4.00000000000000000000	4.00000000000000000000	4.00000000000000000000	4.00000000000000000000	4.00000000000000000000	4.00000000000000000000	4.00000000000000000000	4.00000000000000000000	4.00000000000000000000	4.00000000000000000000	4.00000000000000000000	4.00000000000000000000	4.00000000000000000000	4.00000000000000000000	4.00000000000000000000
15.00000000000000000000	0.00000000000000000000	4188.20507812500000000000	4180.00000000000000000000	4174.35888671875000000000	4165.12792968750000000000	4193.84619140625000000000	4173.84619140625000000000	4168.20507812500000000000	4149.23046875000000000000	4139.48730468750000000000	4166.15380859375000000000	4095.38452148437500000000	4181.53857421875000000000	4118.97412109375000000000	4118.46142578125000000000	3153.00000000000000000000	10250.00000000000000000000	10227.00000000000000000000	0.00000000000000000000	0.00000000000000000000	0.00000000000000000000	2283.00000000000000000000	225.00000000000000000000	4.00000000000000000000	4.00000000000000000000	4.00000000000000000000	4.00000000000000000000	4.00000000000000000000	4.00000000000000000000	4.00000000000000000000	4.00000000000000000000	4.00000000000000000000	4.00000000000000000000	4.00000000000000000000	4.00000000000000000000	4.00000000000000000000	4.00000000000000000000	4.00000000000000000000	4.00000000000000000000
16.00000000000000000000	0.00000000000000000000	4202.56396484375000000000	4189.74365234375000000000	4173.33300781250000000000	4177.43603515625000000000	4218.46142578125000000000	4195.89746093750000000000	4195.89746093750000000000	4187.17919921875000000000	4177.94873046875000000000	4189.23046875000000000000	4138.46142578125000000000	4225.64111328125000000000	4142.05126953125000000000	4142.05126953125000000000	0.00000000000000000000	10250.00000000000000000000	10227.00000000000000000000	0.00000000000000000000	0.00000000000000000000	0.00000000000000000000	2283.00000000000000000000	234.00000000000000000000	4.00000000000000000000	4.00000000000000000000	4.00000000000000000000	4.00000000000000000000	4.00000000000000000000	4.00000000000000000000	4.00000000000000000000	4.00000000000000000000	4.00000000000000000000	4.00000000000000000000	4.00000000000000000000	4.00000000000000000000	4.00000000000000000000	4.00000000000000000000	4.00000000000000000000	4.00000000000000000000
17.00000000000000000000	0.00000000000000000000	4198.46142578125000000000	4171.28173828125000000000	4173.84619140625000000000	4169.23046875000000000000	4197.43603515625000000000	4183.07666015625000000000	4185.64111328125000000000	4201.02539062500000000000	4191.79492187500000000000	4193.33300781250000000000	4146.15380859375000000000	4236.41015625000000000000	4138.97412109375000000000	4144.10253906250000000000	0.00000000000000000000	10249.00000000000000000000	10225.00000000000000000000	0.00000000000000000000	0.00000000000000000000	0.00000000000000000000	2283.00000000000000000000	242.00000000000000000000	4.00000000000000000000	4.00000000000000000000	4.00000000000000000000	4.00000000000000000000	4.00000000000000000000	4.00000000000000000000	4.00000000000000000000	4.00000000000000000000	4.00000000000000000000	4.00000000000000000000	4.00000000000000000000	4.00000000000000000000	4.00000000000000000000	4.00000000000000000000	4.00000000000000000000	4.00000000000000000000
18.00000000000000000000	0.00000000000000000000	4207.69238281250000000000	4183.07666015625000000000	4182.56396484375000000000	4173.84619140625000000000	4197.94873046875000000000	4187.69238281250000000000	4191.79492187500000000000	4193.33300781250000000000	4182.56396484375000000000	4187.69238281250000000000	4131.28173828125000000000	4224.10253906250000000000	4136.41015625000000000000	4143.07666015625000000000	0.00000000000000000000	10249.00000000000000000000	10225.00000000000000000000	0.00000000000000000000	0.00000000000000000000	0.00000000000000000000	2283.00000000000000000000	251.00000000000000000000	4.00000000000000000000	4.00000000000000000000	4.00000000000000000000	4.00000000000000000000	4.00000000000000000000	4.00000000000000000000	4.00000000000000000000	4.00000000000000000000	4.00000000000000000000	4.00000000000000000000	4.00000000000000000000	4.00000000000000000000	4.00000000000000000000	4.00000000000000000000	4.00000000000000000000	4.00000000000000000000
19.00000000000000000000	0.00000000000000000000	4250.25634765625000000000	4245.64111328125000000000	4176.41015625000000000000	4207.69238281250000000000	4267.69238281250000000000	4243.58984375000000000000	4243.58984375000000000000	4218.97412109375000000000	4220.51269531250000000000	4228.20507812500000000000	4163.58984375000000000000	4249.74365234375000000000	4182.56396484375000000000	4178.46142578125000000000	0.00000000000000000000	10249.00000000000000000000	10223.00000000000000000000	0.00000000000000000000	0.00000000000000000000	0.00000000000000000000	2283.00000000000000000000	259.00000000000000000000	4.00000000000000000000	4.00000000000000000000	4.00000000000000000000	4.00000000000000000000	4.00000000000000000000	4.00000000000000000000	4.00000000000000000000	4.00000000000000000000	4.00000000000000000000	4.00000000000000000000	4.00000000000000000000	4.00000000000000000000	4.00000000000000000000	4.00000000000000000000	4.00000000000000000000	4.00000000000000000000
20.00000000000000000000	0.00000000000000000000	4217.43603515625000000000	4200.51269531250000000000	4179.48730468750000000000	4172.30761718750000000000	4226.15380859375000000000	4203.58984375000000000000	4202.05126953125000000000	4169.74365234375000000000	4180.51269531250000000000	4199.48730468750000000000	4120.00000000000000000000	4211.79492187500000000000	4138.97412109375000000000	4145.64111328125000000000	0.00000000000000000000	10249.00000000000000000000	10223.00000000000000000000	0.00000000000000000000	0.00000000000000000000	0.00000000000000000000	2283.00000000000000000000	267.00000000000000000000	4.00000000000000000000	4.00000000000000000000	4.00000000000000000000	4.00000000000000000000	4.00000000000000000000	4.00000000000000000000	4.00000000000000000000	4.00000000000000000000	4.00000000000000000000	4.00000000000000000000	4.00000000000000000000	4.00000000000000000000	4.00000000000000000000	4.00000000000000000000	4.00000000000000000000	4.00000000000000000000
21.00000000000000000000	0.00000000000000000000	4229.74365234375000000000	4218.46142578125000000000	4173.84619140625000000000	4191.28173828125000000000	4234.87158203125000000000	4216.92285156250000000000	4206.66650390625000000000	4196.41015625000000000000	4203.58984375000000000000	4220.00000000000000000000	4156.92285156250000000000	4245.64111328125000000000	4171.79492187500000000000	4175.89746093750000000000	0.00000000000000000000	10245.00000000000000000000	10222.00000000000000000000	0.00000000000000000000	0.00000000000000000000	0.00000000000000000000	2283.00000000000000000000	276.00000000000000000000	4.00000000000000000000	4.00000000000000000000	4.00000000000000000000	4.00000000000000000000	4.00000000000000000000	4.00000000000000000000	4.00000000000000000000	4.00000000000000000000	4.00000000000000000000	4.00000000000000000000	4.00000000000000000000	4.00000000000000000000	4.00000000000000000000	4.00000000000000000000	4.00000000000000000000	4.00000000000000000000
22.00000000000000000000	0.00000000000000000000	4236.92285156250000000000	4221.53857421875000000000	4172.82031250000000000000	4207.17919921875000000000	4235.38427734375000000000	4213.33300781250000000000	4200.51269531250000000000	4218.97412109375000000000	4218.97412109375000000000	4227.69238281250000000000	4176.41015625000000000000	4269.74365234375000000000	4196.92285156250000000000	4197.94873046875000000000	0.00000000000000000000	10245.00000000000000000000	10222.00000000000000000000	0.00000000000000000000	0.00000000000000000000	0.00000000000000000000	2283.00000000000000000000	284.00000000000000000000	4.00000000000000000000	4.00000000000000000000	4.00000000000000000000	4.00000000000000000000	4.00000000000000000000	4.00000000000000000000	4.00000000000000000000	4.00000000000000000000	4.00000000000000000000	4.00000000000000000000	4.00000000000000000000	4.00000000000000000000	4.00000000000000000000	4.00000000000000000000	4.00000000000000000000	4.00000000000000000000
23.00000000000000000000	0.00000000000000000000	4211.28173828125000000000	4182.05126953125000000000	4179.48730468750000000000	4177.94873046875000000000	4205.64111328125000000000	4187.69238281250000000000	4184.10253906250000000000	4191.28173828125000000000	4189.74365234375000000000	4201.02539062500000000000	4134.87158203125000000000	4236.92285156250000000000	4162.05126953125000000000	4169.74365234375000000000	0.00000000000000000000	10244.00000000000000000000	10221.00000000000000000000	0.00000000000000000000	0.00000000000000000000	0.00000000000000000000	2283.00000000000000000000	293.00000000000000000000	4.00000000000000000000	4.00000000000000000000	4.00000000000000000000	4.00000000000000000000	4.00000000000000000000	4.00000000000000000000	4.00000000000000000000	4.00000000000000000000	4.00000000000000000000	4.00000000000000000000	4.00000000000000000000	4.00000000000000000000	4.00000000000000000000	4.00000000000000000000	4.00000000000000000000	4.00000000000000000000
24.00000000000000000000	0.00000000000000000000	4217.43603515625000000000	4204.61523437500000000000	4169.74365234375000000000	4181.02539062500000000000	4235.38427734375000000000	4222.05126953125000000000	4226.15380859375000000000	4211.28173828125000000000	4214.35888671875000000000	4229.74365234375000000000	4145.12792968750000000000	4244.61523437500000000000	4160.51269531250000000000	4170.76904296875000000000	0.00000000000000000000	10244.00000000000000000000	10221.00000000000000000000	0.00000000000000000000	0.00000000000000000000	0.00000000000000000000	2283.00000000000000000000	301.00000000000000000000	4.00000000000000000000	4.00000000000000000000	4.00000000000000000000	4.00000000000000000000	4.00000000000000000000	4.00000000000000000000	4.00000000000000000000	4.00000000000000000000	4.00000000000000000000	4.00000000000000000000	4.00000000000000000000	4.00000000000000000000	4.00000000000000000000	4.00000000000000000000	4.00000000000000000000	4.00000000000000000000
25.00000000000000000000	0.00000000000000000000	4187.17919921875000000000	4170.25634765625000000000	4177.43603515625000000000	4157.94873046875000000000	4196.92285156250000000000	4186.66650390625000000000	4201.02539062500000000000	4175.38427734375000000000	4176.92285156250000000000	4200.51269531250000000000	4100.00000000000000000000	4209.23046875000000000000	4109.23046875000000000000	4130.76904296875000000000	0.00000000000000000000	10241.00000000000000000000	10221.00000000000000000000	0.00000000000000000000	0.00000000000000000000	0.00000000000000000000	2283.00000000000000000000	309.00000000000000000000	4.00000000000000000000	4.00000000000000000000	4.00000000000000000000	4.00000000000000000000	4.00000000000000000000	4.00000000000000000000	4.00000000000000000000	4.00000000000000000000	4.00000000000000000000	4.00000000000000000000	4.00000000000000000000	4.00000000000000000000	4.00000000000000000000	4.00000000000000000000	4.00000000000000000000	4.00000000000000000000
26.00000000000000000000	0.00000000000000000000	4210.25634765625000000000	4188.20507812500000000000	4172.82031250000000000000	4177.94873046875000000000	4208.20507812500000000000	4192.30761718750000000000	4202.56396484375000000000	4181.02539062500000000000	4182.05126953125000000000	4200.00000000000000000000	4116.41015625000000000000	4221.53857421875000000000	4136.92285156250000000000	4151.79492187500000000000	0.00000000000000000000	10241.00000000000000000000	10221.00000000000000000000	0.00000000000000000000	0.00000000000000000000	0.00000000000000000000	2283.00000000000000000000	318.00000000000000000000	4.00000000000000000000	4.00000000000000000000	4.00000000000000000000	4.00000000000000000000	4.00000000000000000000	4.00000000000000000000	4.00000000000000000000	4.00000000000000000000	4.00000000000000000000	4.00000000000000000000	4.00000000000000000000	4.00000000000000000000	4.00000000000000000000	4.00000000000000000000	4.00000000000000000000	4.00000000000000000000
27.00000000000000000000	0.00000000000000000000	4218.46142578125000000000	4198.97412109375000000000	4163.07666015625000000000	4189.74365234375000000000	4213.33300781250000000000	4188.20507812500000000000	4187.17919921875000000000	4179.48730468750000000000	4174.87158203125000000000	4192.30761718750000000000	4127.17919921875000000000	4229.74365234375000000000	4152.30761718750000000000	4163.58984375000000000000	0.00000000000000000000	10241.00000000000000000000	10222.00000000000000000000	0.00000000000000000000	0.00000000000000000000	0.00000000000000000000	2283.00000000000000000000	326.00000000000000000000	4.00000000000000000000	4.00000000000000000000	4.00000000000000000000	4.00000000000000000000	4.00000000000000000000	4.00000000000000000000	4.00000000000000000000	4.00000000000000000000	4.00000000000000000000	4.00000000000000000000	4.00000000000000000000	4.00000000000000000000	4.00000000000000000000	4.00000000000000000000	4.00000000000000000000	4.00000000000000000000
28.00000000000000000000	0.00000000000000000000	4192.30761718750000000000	4168.20507812500000000000	4173.84619140625000000000	4171.79492187500000000000	4187.17919921875000000000	4157.43603515625000000000	4156.92285156250000000000	4157.43603515625000000000	4143.07666015625000000000	4163.07666015625000000000	4093.33325195312500000000	4208.20507812500000000000	4115.89746093750000000000	4134.35888671875000000000	0.00000000000000000000	10241.00000000000000000000	10222.00000000000000000000	0.00000000000000000000	0.00000000000000000000	0.00000000000000000000	2283.00000000000000000000	335.00000000000000000000	4.00000000000000000000	4.00000000000000000000	4.00000000000000000000	4.00000000000000000000	4.00000000000000000000	4.00000000000000000000	4.00000000000000000000	4.00000000000000000000	4.00000000000000000000	4.00000000000000000000	4.00000000000000000000	4.00000000000000000000	4.00000000000000000000	4.00000000000000000000	4.00000000000000000000	4.00000000000000000000
29.00000000000000000000	0.00000000000000000000	4215.38427734375000000000	4191.28173828125000000000	4172.30761718750000000000	4190.25634765625000000000	4217.94873046875000000000	4189.23046875000000000000	4192.82031250000000000000	4205.12792968750000000000	4200.00000000000000000000	4211.79492187500000000000	4131.28173828125000000000	4242.56396484375000000000	4147.17919921875000000000	4158.46142578125000000000	0.00000000000000000000	10242.00000000000000000000	10226.00000000000000000000	0.00000000000000000000	0.00000000000000000000	0.00000000000000000000	2283.00000000000000000000	343.00000000000000000000	4.00000000000000000000	4.00000000000000000000	4.00000000000000000000	4.00000000000000000000	4.00000000000000000000	4.00000000000000000000	4.00000000000000000000	4.00000000000000000000	4.00000000000000000000	4.00000000000000000000	4.00000000000000000000	4.00000000000000000000	4.00000000000000000000	4.00000000000000000000	4.00000000000000000000	4.00000000000000000000
30.00000000000000000000	0.00000000000000000000	4190.25634765625000000000	4159.48730468750000000000	4176.41015625000000000000	4165.12792968750000000000	4188.20507812500000000000	4166.15380859375000000000	4173.84619140625000000000	4183.07666015625000000000	4185.64111328125000000000	4202.56396484375000000000	4105.64111328125000000000	4220.00000000000000000000	4115.89746093750000000000	4131.79492187500000000000	0.00000000000000000000	10242.00000000000000000000	10226.00000000000000000000	0.00000000000000000000	0.00000000000000000000	0.00000000000000000000	2283.00000000000000000000	352.00000000000000000000	4.00000000000000000000	4.00000000000000000000	4.00000000000000000000	4.00000000000000000000	4.00000000000000000000	4.00000000000000000000	4.00000000000000000000	4.00000000000000000000	4.00000000000000000000	4.00000000000000000000	4.00000000000000000000	4.00000000000000000000	4.00000000000000000000	4.00000000000000000000	4.00000000000000000000	4.00000000000000000000
31.00000000000000000000	0.00000000000000000000	4206.66650390625000000000	4187.69238281250000000000	4172.30761718750000000000	4177.43603515625000000000	4220.51269531250000000000	4192.30761718750000000000	4192.30761718750000000000	4187.17919921875000000000	4187.69238281250000000000	4204.61523437500000000000	4117.94873046875000000000	4225.64111328125000000000	4134.87158203125000000000	4142.05126953125000000000	0.00000000000000000000	10242.00000000000000000000	10228.00000000000000000000	0.00000000000000000000	0.00000000000000000000	0.00000000000000000000	2283.00000000000000000000	360.00000000000000000000	4.00000000000000000000	4.00000000000000000000	4.00000000000000000000	4.00000000000000000000	4.00000000000000000000	4.00000000000000000000	4.00000000000000000000	4.00000000000000000000	4.00000000000000000000	4.00000000000000000000	4.00000000000000000000	4.00000000000000000000	4.00000000000000000000	4.00000000000000000000	4.00000000000000000000	4.00000000000000000000
32.00000000000000000000	0.00000000000000000000	4225.12792968750000000000	4206.15380859375000000000	4164.61523437500000000000	4193.84619140625000000000	4238.97412109375000000000	4207.17919921875000000000	4197.43603515625000000000	4186.15380859375000000000	4189.74365234375000000000	4206.15380859375000000000	4132.30761718750000000000	4228.20507812500000000000	4157.94873046875000000000	4153.33300781250000000000	0.00000000000000000000	10242.00000000000000000000	10228.00000000000000000000	0.00000000000000000000	0.00000000000000000000	0.00000000000000000000	2283.00000000000000000000	368.00000000000000000000	4.00000000000000000000	4.00000000000000000000	4.00000000000000000000	4.00000000000000000000	4.00000000000000000000	4.00000000000000000000	4.00000000000000000000	4.00000000000000000000	4.00000000000000000000	4.00000000000000000000	4.00000000000000000000	4.00000000000000000000	4.00000000000000000000	4.00000000000000000000	4.00000000000000000000	4.00000000000000000000
33.00000000000000000000	0.00000000000000000000	4191.28173828125000000000	4161.02539062500000000000	4168.71777343750000000000	4163.07666015625000000000	4190.25634765625000000000	4169.23046875000000000000	4158.97412109375000000000	4144.61523437500000000000	4148.71777343750000000000	4166.15380859375000000000	4096.41015625000000000000	4194.87158203125000000000	4121.53857421875000000000	4120.51269531250000000000	0.00000000000000000000	10245.00000000000000000000	10225.00000000000000000000	0.00000000000000000000	0.00000000000000000000	0.00000000000000000000	2283.00000000000000000000	377.00000000000000000000	4.00000000000000000000	4.00000000000000000000	4.00000000000000000000	4.00000000000000000000	4.00000000000000000000	4.00000000000000000000	4.00000000000000000000	4.00000000000000000000	4.00000000000000000000	4.00000000000000000000	4.00000000000000000000	4.00000000000000000000	4.00000000000000000000	4.00000000000000000000	4.00000000000000000000	4.00000000000000000000
34.00000000000000000000	0.00000000000000000000	4201.02539062500000000000	4179.48730468750000000000	4157.43603515625000000000	4173.84619140625000000000	4209.23046875000000000000	4191.28173828125000000000	4184.10253906250000000000	4188.71777343750000000000	4185.64111328125000000000	4192.30761718750000000000	4134.87158203125000000000	4231.28173828125000000000	4152.82031250000000000000	4147.69238281250000000000	0.00000000000000000000	10245.00000000000000000000	10225.00000000000000000000	0.00000000000000000000	0.00000000000000000000	0.00000000000000000000	2283.00000000000000000000	385.00000000000000000000	4.00000000000000000000	4.00000000000000000000	4.00000000000000000000	4.00000000000000000000	4.00000000000000000000	4.00000000000000000000	4.00000000000000000000	4.00000000000000000000	4.00000000000000000000	4.00000000000000000000	4.00000000000000000000	4.00000000000000000000	4.00000000000000000000	4.00000000000000000000	4.00000000000000000000	4.00000000000000000000
35.00000000000000000000	0.00000000000000000000	4175.38427734375000000000	4146.15380859375000000000	4163.58984375000000000000	4154.87158203125000000000	4172.30761718750000000000	4158.46142578125000000000	4158.97412109375000000000	4174.87158203125000000000	4167.69238281250000000000	4174.87158203125000000000	4116.41015625000000000000	4217.43603515625000000000	4125.12792968750000000000	4129.74365234375000000000	0.00000000000000000000	10247.00000000000000000000	10226.00000000000000000000	0.00000000000000000000	0.00000000000000000000	0.00000000000000000000	2283.00000000000000000000	393.00000000000000000000	4.00000000000000000000	4.00000000000000000000	4.00000000000000000000	4.00000000000000000000	4.00000000000000000000	4.00000000000000000000	4.00000000000000000000	4.00000000000000000000	4.00000000000000000000	4.00000000000000000000	4.00000000000000000000	4.00000000000000000000	4.00000000000000000000	4.00000000000000000000	4.00000000000000000000	4.00000000000000000000
36.00000000000000000000	0.00000000000000000000	4188.20507812500000000000	4171.79492187500000000000	4174.35888671875000000000	4167.17919921875000000000	4193.84619140625000000000	4180.00000000000000000000	4175.89746093750000000000	4174.87158203125000000000	4175.38427734375000000000	4186.15380859375000000000	4125.12792968750000000000	4224.10253906250000000000	4128.71777343750000000000	4133.84619140625000000000	0.00000000000000000000	10247.00000000000000000000	10226.00000000000000000000	0.00000000000000000000	0.00000000000000000000	0.00000000000000000000	2283.00000000000000000000	400.00000000000000000000	4.00000000000000000000	4.00000000000000000000	4.00000000000000000000	4.00000000000000000000	4.00000000000000000000	4.00000000000000000000	4.00000000000000000000	4.00000000000000000000	4.00000000000000000000	4.00000000000000000000	4.00000000000000000000	4.00000000000000000000	4.00000000000000000000	4.00000000000000000000	4.00000000000000000000	4.00000000000000000000
37.00000000000000000000	0.00000000000000000000	4215.89746093750000000000	4213.33300781250000000000	4169.74365234375000000000	4189.74365234375000000000	4234.35888671875000000000	4217.94873046875000000000	4204.10253906250000000000	4186.15380859375000000000	4191.79492187500000000000	4210.76904296875000000000	4133.33300781250000000000	4234.87158203125000000000	4144.61523437500000000000	4142.56396484375000000000	0.00000000000000000000	10250.00000000000000000000	10226.00000000000000000000	0.00000000000000000000	0.00000000000000000000	0.00000000000000000000	2283.00000000000000000000	407.00000000000000000000	4.00000000000000000000	4.00000000000000000000	4.00000000000000000000	4.00000000000000000000	4.00000000000000000000	4.00000000000000000000	4.00000000000000000000	4.00000000000000000000	4.00000000000000000000	4.00000000000000000000	4.00000000000000000000	4.00000000000000000000	4.00000000000000000000	4.00000000000000000000	4.00000000000000000000	4.00000000000000000000
38.00000000000000000000	0.00000000000000000000	4192.82031250000000000000	4172.30761718750000000000	4171.28173828125000000000	4169.74365234375000000000	4192.30761718750000000000	4180.51269531250000000000	4171.28173828125000000000	4143.58984375000000000000	4140.51269531250000000000	4170.25634765625000000000	4085.12817382812500000000	4191.28173828125000000000	4104.10253906250000000000	4109.23046875000000000000	0.00000000000000000000	10250.00000000000000000000	10226.00000000000000000000	0.00000000000000000000	0.00000000000000000000	0.00000000000000000000	2283.00000000000000000000	415.00000000000000000000	4.00000000000000000000	4.00000000000000000000	4.00000000000000000000	4.00000000000000000000	4.00000000000000000000	4.00000000000000000000	4.00000000000000000000	4.00000000000000000000	4.00000000000000000000	4.00000000000000000000	4.00000000000000000000	4.00000000000000000000	4.00000000000000000000	4.00000000000000000000	4.00000000000000000000	4.00000000000000000000
39.00000000000000000000	0.00000000000000000000	4216.41015625000000000000	4195.38427734375000000000	4163.58984375000000000000	4201.02539062500000000000	4214.35888671875000000000	4195.38427734375000000000	4186.66650390625000000000	4177.43603515625000000000	4170.25634765625000000000	4191.79492187500000000000	4137.94873046875000000000	4224.61523437500000000000	4151.28173828125000000000	4153.84619140625000000000	0.00000000000000000000	10250.00000000000000000000	10226.00000000000000000000	0.00000000000000000000	0.00000000000000000000	0.00000000000000000000	2283.00000000000000000000	422.00000000000000000000	4.00000000000000000000	4.00000000000000000000	4.00000000000000000000	4.00000000000000000000	4.00000000000000000000	4.00000000000000000000	4.00000000000000000000	4.00000000000000000000	4.00000000000000000000	4.00000000000000000000	4.00000000000000000000	4.00000000000000000000	4.00000000000000000000	4.00000000000000000000	4.00000000000000000000	4.00000000000000000000
40.00000000000000000000	0.00000000000000000000	4203.07666015625000000000	4177.94873046875000000000	4170.25634765625000000000	4194.87158203125000000000	4188.71777343750000000000	4164.61523437500000000000	4156.41015625000000000000	4171.79492187500000000000	4162.56396484375000000000	4178.97412109375000000000	4140.00000000000000000000	4226.15380859375000000000	4144.10253906250000000000	4151.79492187500000000000	0.00000000000000000000	10250.00000000000000000000	10226.00000000000000000000	0.00000000000000000000	0.00000000000000000000	0.00000000000000000000	2283.00000000000000000000	430.00000000000000000000	4.00000000000000000000	4.00000000000000000000	4.00000000000000000000	4.00000000000000000000	4.00000000000000000000	4.00000000000000000000	4.00000000000000000000	4.00000000000000000000	4.00000000000000000000	4.00000000000000000000	4.00000000000000000000	4.00000000000000000000	4.00000000000000000000	4.00000000000000000000	4.00000000000000000000	4.00000000000000000000
41.00000000000000000000	0.00000000000000000000	4193.84619140625000000000	4182.56396484375000000000	4174.87158203125000000000	4186.15380859375000000000	4186.15380859375000000000	4167.69238281250000000000	4166.66650390625000000000	4175.38427734375000000000	4168.71777343750000000000	4185.12792968750000000000	4135.38427734375000000000	4221.53857421875000000000	4132.30761718750000000000	4138.46142578125000000000	0.00000000000000000000	10248.00000000000000000000	10225.00000000000000000000	0.00000000000000000000	0.00000000000000000000	0.00000000000000000000	2283.00000000000000000000	437.00000000000000000000	4.00000000000000000000	4.00000000000000000000	4.00000000000000000000	4.00000000000000000000	4.00000000000000000000	4.00000000000000000000	4.00000000000000000000	4.00000000000000000000	4.00000000000000000000	4.00000000000000000000	4.00000000000000000000	4.00000000000000000000	4.00000000000000000000	4.00000000000000000000	4.00000000000000000000	4.00000000000000000000
42.00000000000000000000	0.00000000000000000000	4196.92285156250000000000	4200.00000000000000000000	4166.15380859375000000000	4189.74365234375000000000	4210.76904296875000000000	4198.46142578125000000000	4199.48730468750000000000	4193.84619140625000000000	4194.87158203125000000000	4216.41015625000000000000	4144.10253906250000000000	4227.17919921875000000000	4132.30761718750000000000	4143.07666015625000000000	0.00000000000000000000	10248.00000000000000000000	10225.00000000000000000000	0.00000000000000000000	0.00000000000000000000	0.00000000000000000000	2283.00000000000000000000	444.00000000000000000000	4.00000000000000000000	4.00000000000000000000	4.00000000000000000000	4.00000000000000000000	4.00000000000000000000	4.00000000000000000000	4.00000000000000000000	4.00000000000000000000	4.00000000000000000000	4.00000000000000000000	4.00000000000000000000	4.00000000000000000000	4.00000000000000000000	4.00000000000000000000	4.00000000000000000000	4.00000000000000000000
43.00000000000000000000	0.00000000000000000000	4168.20507812500000000000	4156.41015625000000000000	4171.79492187500000000000	4161.02539062500000000000	4176.41015625000000000000	4164.61523437500000000000	4163.58984375000000000000	4149.23046875000000000000	4144.61523437500000000000	4177.43603515625000000000	4097.94873046875000000000	4187.17919921875000000000	4081.02563476562500000000	4110.25634765625000000000	0.00000000000000000000	10248.00000000000000000000	10226.00000000000000000000	0.00000000000000000000	0.00000000000000000000	0.00000000000000000000	2283.00000000000000000000	452.00000000000000000000	4.00000000000000000000	4.00000000000000000000	4.00000000000000000000	4.00000000000000000000	4.00000000000000000000	4.00000000000000000000	4.00000000000000000000	4.00000000000000000000	4.00000000000000000000	4.00000000000000000000	4.00000000000000000000	4.00000000000000000000	4.00000000000000000000	4.00000000000000000000	4.00000000000000000000	4.00000000000000000000
44.00000000000000000000	0.00000000000000000000	4201.53857421875000000000	4198.46142578125000000000	4165.64111328125000000000	4194.87158203125000000000	4218.46142578125000000000	4197.94873046875000000000	4184.10253906250000000000	4176.41015625000000000000	4166.66650390625000000000	4194.35888671875000000000	4140.00000000000000000000	4216.41015625000000000000	4132.30761718750000000000	4147.69238281250000000000	0.00000000000000000000	10248.00000000000000000000	10226.00000000000000000000	0.00000000000000000000	0.00000000000000000000	0.00000000000000000000	2283.00000000000000000000	459.00000000000000000000	4.00000000000000000000	4.00000000000000000000	4.00000000000000000000	4.00000000000000000000	4.00000000000000000000	4.00000000000000000000	4.00000000000000000000	4.00000000000000000000	4.00000000000000000000	4.00000000000000000000	4.00000000000000000000	4.00000000000000000000	4.00000000000000000000	4.00000000000000000000	4.00000000000000000000	4.00000000000000000000
45.00000000000000000000	0.00000000000000000000	4192.30761718750000000000	4190.25634765625000000000	4165.12792968750000000000	4191.28173828125000000000	4205.12792968750000000000	4183.58984375000000000000	4167.17919921875000000000	4167.17919921875000000000	4157.43603515625000000000	4184.10253906250000000000	4136.92285156250000000000	4206.66650390625000000000	4140.51269531250000000000	4146.66650390625000000000	0.00000000000000000000	10247.00000000000000000000	10223.00000000000000000000	0.00000000000000000000	0.00000000000000000000	0.00000000000000000000	2283.00000000000000000000	467.00000000000000000000	4.00000000000000000000	4.00000000000000000000	4.00000000000000000000	4.00000000000000000000	4.00000000000000000000	4.00000000000000000000	4.00000000000000000000	4.00000000000000000000	4.00000000000000000000	4.00000000000000000000	4.00000000000000000000	4.00000000000000000000	4.00000000000000000000	4.00000000000000000000	4.00000000000000000000	4.00000000000000000000
46.00000000000000000000	0.00000000000000000000	4176.92285156250000000000	4171.28173828125000000000	4167.69238281250000000000	4174.87158203125000000000	4185.12792968750000000000	4169.74365234375000000000	4160.00000000000000000000	4162.56396484375000000000	4156.92285156250000000000	4178.46142578125000000000	4129.74365234375000000000	4196.41015625000000000000	4125.12792968750000000000	4134.87158203125000000000	0.00000000000000000000	10247.00000000000000000000	10223.00000000000000000000	0.00000000000000000000	0.00000000000000000000	0.00000000000000000000	2283.00000000000000000000	474.00000000000000000000	4.00000000000000000000	4.00000000000000000000	4.00000000000000000000	4.00000000000000000000	4.00000000000000000000	4.00000000000000000000	4.00000000000000000000	4.00000000000000000000	4.00000000000000000000	4.00000000000000000000	4.00000000000000000000	4.00000000000000000000	4.00000000000000000000	4.00000000000000000000	4.00000000000000000000	4.00000000000000000000
47.00000000000000000000	0.00000000000000000000	4188.71777343750000000000	4186.15380859375000000000	4161.53857421875000000000	4188.71777343750000000000	4204.61523437500000000000	4192.30761718750000000000	4186.66650390625000000000	4199.48730468750000000000	4197.94873046875000000000	4210.76904296875000000000	4161.02539062500000000000	4225.12792968750000000000	4140.51269531250000000000	4149.74365234375000000000	0.00000000000000000000	10245.00000000000000000000	10224.00000000000000000000	0.00000000000000000000	0.00000000000000000000	0.00000000000000000000	2283.00000000000000000000	481.00000000000000000000	4.00000000000000000000	4.00000000000000000000	4.00000000000000000000	4.00000000000000000000	4.00000000000000000000	4.00000000000000000000	4.00000000000000000000	4.00000000000000000000	4.00000000000000000000	4.00000000000000000000	4.00000000000000000000	4.00000000000000000000	4.00000000000000000000	4.00000000000000000000	4.00000000000000000000	4.00000000000000000000
48.00000000000000000000	0.00000000000000000000	4154.35888671875000000000	4142.56396484375000000000	4168.71777343750000000000	4164.61523437500000000000	4167.69238281250000000000	4160.51269531250000000000	4159.48730468750000000000	4164.61523437500000000000	4157.94873046875000000000	4178.97412109375000000000	4110.25634765625000000000	4191.79492187500000000000	4091.79467773437500000000	4108.71777343750000000000	0.00000000000000000000	10245.00000000000000000000	10224.00000000000000000000	0.00000000000000000000	0.00000000000000000000	0.00000000000000000000	2283.00000000000000000000	489.00000000000000000000	4.00000000000000000000	4.00000000000000000000	4.00000000000000000000	4.00000000000000000000	4.00000000000000000000	4.00000000000000000000	4.00000000000000000000	4.00000000000000000000	4.00000000000000000000	4.00000000000000000000	4.00000000000000000000	4.00000000000000000000	4.00000000000000000000	4.00000000000000000000	4.00000000000000000000	4.00000000000000000000
49.00000000000000000000	0.00000000000000000000	4177.43603515625000000000	4177.94873046875000000000	4161.53857421875000000000	4187.69238281250000000000	4201.53857421875000000000	4189.23046875000000000000	4186.66650390625000000000	4170.25634765625000000000	4164.61523437500000000000	4187.69238281250000000000	4118.46142578125000000000	4198.46142578125000000000	4117.43603515625000000000	4123.07666015625000000000	0.00000000000000000000	10246.00000000000000000000	10224.00000000000000000000	0.00000000000000000000	0.00000000000000000000	0.00000000000000000000	2283.00000000000000000000	496.00000000000000000000	4.00000000000000000000	4.00000000000000000000	4.00000000000000000000	4.00000000000000000000	4.00000000000000000000	4.00000000000000000000	4.00000000000000000000	4.00000000000000000000	4.00000000000000000000	4.00000000000000000000	4.00000000000000000000	4.00000000000000000000	4.00000000000000000000	4.00000000000000000000	4.00000000000000000000	4.00000000000000000000
50.00000000000000000000	0.00000000000000000000	4187.17919921875000000000	4186.15380859375000000000	4164.61523437500000000000	4194.35888671875000000000	4199.48730468750000000000	4183.07666015625000000000	4179.48730468750000000000	4148.20507812500000000000	4144.10253906250000000000	4172.30761718750000000000	4114.87158203125000000000	4189.74365234375000000000	4121.53857421875000000000	4123.58984375000000000000	0.00000000000000000000	10246.00000000000000000000	10224.00000000000000000000	0.00000000000000000000	0.00000000000000000000	0.00000000000000000000	2283.00000000000000000000	504.00000000000000000000	4.00000000000000000000	4.00000000000000000000	4.00000000000000000000	4.00000000000000000000	4.00000000000000000000	4.00000000000000000000	4.00000000000000000000	4.00000000000000000000	4.00000000000000000000	4.00000000000000000000	4.00000000000000000000	4.00000000000000000000	4.00000000000000000000	4.00000000000000000000	4.00000000000000000000	4.00000000000000000000
51.00000000000000000000	0.00000000000000000000	4189.74365234375000000000	4179.48730468750000000000	4176.92285156250000000000	4193.84619140625000000000	4192.82031250000000000000	4180.00000000000000000000	4173.84619140625000000000	4149.74365234375000000000	4140.00000000000000000000	4167.69238281250000000000	4125.12792968750000000000	4199.48730468750000000000	4123.58984375000000000000	4130.76904296875000000000	0.00000000000000000000	10248.00000000000000000000	10224.00000000000000000000	0.00000000000000000000	0.00000000000000000000	0.00000000000000000000	2283.00000000000000000000	511.00000000000000000000	4.00000000000000000000	4.00000000000000000000	4.00000000000000000000	4.00000000000000000000	4.00000000000000000000	4.00000000000000000000	4.00000000000000000000	4.00000000000000000000	4.00000000000000000000	4.00000000000000000000	4.00000000000000000000	4.00000000000000000000	4.00000000000000000000	4.00000000000000000000	4.00000000000000000000	4.00000000000000000000
52.00000000000000000000	0.00000000000000000000	4207.17919921875000000000	4193.84619140625000000000	4168.20507812500000000000	4209.74365234375000000000	4213.84619140625000000000	4199.48730468750000000000	4194.87158203125000000000	4203.58984375000000000000	4194.35888671875000000000	4209.23046875000000000000	4182.56396484375000000000	4245.12792968750000000000	4162.05126953125000000000	4171.79492187500000000000	0.00000000000000000000	10248.00000000000000000000	10224.00000000000000000000	0.00000000000000000000	0.00000000000000000000	0.00000000000000000000	2283.00000000000000000000	518.00000000000000000000	4.00000000000000000000	4.00000000000000000000	4.00000000000000000000	4.00000000000000000000	4.00000000000000000000	4.00000000000000000000	4.00000000000000000000	4.00000000000000000000	4.00000000000000000000	4.00000000000000000000	4.00000000000000000000	4.00000000000000000000	4.00000000000000000000	4.00000000000000000000	4.00000000000000000000	4.00000000000000000000
53.00000000000000000000	0.00000000000000000000	4173.33300781250000000000	4148.71777343750000000000	4174.35888671875000000000	4178.46142578125000000000	4167.17919921875000000000	4152.82031250000000000000	4159.48730468750000000000	4168.71777343750000000000	4163.07666015625000000000	4181.02539062500000000000	4149.23046875000000000000	4210.25634765625000000000	4120.51269531250000000000	4142.56396484375000000000	0.00000000000000000000	10246.00000000000000000000	10224.00000000000000000000	0.00000000000000000000	0.00000000000000000000	0.00000000000000000000	2283.00000000000000000000	526.00000000000000000000	4.00000000000000000000	4.00000000000000000000	4.00000000000000000000	4.00000000000000000000	4.00000000000000000000	4.00000000000000000000	4.00000000000000000000	4.00000000000000000000	4.00000000000000000000	4.00000000000000000000	4.00000000000000000000	4.00000000000000000000	4.00000000000000000000	4.00000000000000000000	4.00000000000000000000	4.00000000000000000000
54.00000000000000000000	0.00000000000000000000	4201.02539062500000000000	4195.89746093750000000000	4172.30761718750000000000	4199.48730468750000000000	4213.84619140625000000000	4203.58984375000000000000	4201.02539062500000000000	4182.05126953125000000000	4185.12792968750000000000	4217.43603515625000000000	4161.53857421875000000000	4223.07666015625000000000	4145.64111328125000000000	4153.84619140625000000000	0.00000000000000000000	10246.00000000000000000000	10224.00000000000000000000	0.00000000000000000000	0.00000000000000000000	0.00000000000000000000	2283.00000000000000000000	533.00000000000000000000	4.00000000000000000000	4.00000000000000000000	4.00000000000000000000	4.00000000000000000000	4.00000000000000000000	4.00000000000000000000	4.00000000000000000000	4.00000000000000000000	4.00000000000000000000	4.00000000000000000000	4.00000000000000000000	4.00000000000000000000	4.00000000000000000000	4.00000000000000000000	4.00000000000000000000	4.00000000000000000000
55.00000000000000000000	0.00000000000000000000	4200.00000000000000000000	4204.10253906250000000000	4167.17919921875000000000	4196.92285156250000000000	4226.66650390625000000000	4221.53857421875000000000	4209.74365234375000000000	4176.92285156250000000000	4186.66650390625000000000	4228.71777343750000000000	4145.12792968750000000000	4212.30761718750000000000	4137.94873046875000000000	4140.00000000000000000000	0.00000000000000000000	10246.00000000000000000000	10223.00000000000000000000	0.00000000000000000000	0.00000000000000000000	0.00000000000000000000	2283.00000000000000000000	541.00000000000000000000	4.00000000000000000000	4.00000000000000000000	4.00000000000000000000	4.00000000000000000000	4.00000000000000000000	4.00000000000000000000	4.00000000000000000000	4.00000000000000000000	4.00000000000000000000	4.00000000000000000000	4.00000000000000000000	4.00000000000000000000	4.00000000000000000000	4.00000000000000000000	4.00000000000000000000	4.00000000000000000000
56.00000000000000000000	0.00000000000000000000	4176.92285156250000000000	4174.87158203125000000000	4170.76904296875000000000	4177.94873046875000000000	4198.97412109375000000000	4191.79492187500000000000	4187.17919921875000000000	4153.84619140625000000000	4157.43603515625000000000	4204.61523437500000000000	4122.05126953125000000000	4184.10253906250000000000	4110.76904296875000000000	4121.02539062500000000000	0.00000000000000000000	10246.00000000000000000000	10223.00000000000000000000	0.00000000000000000000	0.00000000000000000000	0.00000000000000000000	2283.00000000000000000000	548.00000000000000000000	4.00000000000000000000	4.00000000000000000000	4.00000000000000000000	4.00000000000000000000	4.00000000000000000000	4.00000000000000000000	4.00000000000000000000	4.00000000000000000000	4.00000000000000000000	4.00000000000000000000	4.00000000000000000000	4.00000000000000000000	4.00000000000000000000	4.00000000000000000000	4.00000000000000000000	4.00000000000000000000
57.00000000000000000000	0.00000000000000000000	4207.17919921875000000000	4208.20507812500000000000	4164.61523437500000000000	4212.30761718750000000000	4223.07666015625000000000	4208.20507812500000000000	4203.58984375000000000000	4191.79492187500000000000	4187.17919921875000000000	4267.17919921875000000000	4175.38427734375000000000	4225.64111328125000000000	4162.56396484375000000000	4164.10253906250000000000	0.00000000000000000000	10245.00000000000000000000	10222.00000000000000000000	0.00000000000000000000	0.00000000000000000000	0.00000000000000000000	2283.00000000000000000000	555.00000000000000000000	4.00000000000000000000	4.00000000000000000000	4.00000000000000000000	4.00000000000000000000	4.00000000000000000000	4.00000000000000000000	4.00000000000000000000	4.00000000000000000000	4.00000000000000000000	4.00000000000000000000	4.00000000000000000000	4.00000000000000000000	4.00000000000000000000	4.00000000000000000000	4.00000000000000000000	4.00000000000000000000
58.00000000000000000000	0.00000000000000000000	4181.02539062500000000000	4168.71777343750000000000	4171.28173828125000000000	4195.89746093750000000000	4173.84619140625000000000	4162.05126953125000000000	4155.89746093750000000000	4159.48730468750000000000	4152.30761718750000000000	4264.61523437500000000000	4146.66650390625000000000	4208.71777343750000000000	4137.94873046875000000000	4145.12792968750000000000	0.00000000000000000000	10245.00000000000000000000	10222.00000000000000000000	0.00000000000000000000	0.00000000000000000000	0.00000000000000000000	2283.00000000000000000000	563.00000000000000000000	4.00000000000000000000	4.00000000000000000000	4.00000000000000000000	4.00000000000000000000	4.00000000000000000000	4.00000000000000000000	4.00000000000000000000	4.00000000000000000000	4.00000000000000000000	4.00000000000000000000	4.00000000000000000000	4.00000000000000000000	4.00000000000000000000	4.00000000000000000000	4.00000000000000000000	4.00000000000000000000
59.00000000000000000000	0.00000000000000000000	4186.66650390625000000000	4183.07666015625000000000	4169.23046875000000000000	4201.02539062500000000000	4192.82031250000000000000	4184.61523437500000000000	4174.87158203125000000000	4171.28173828125000000000	4173.33300781250000000000	4250.25634765625000000000	4155.89746093750000000000	4216.41015625000000000000	4148.20507812500000000000	4157.43603515625000000000	0.00000000000000000000	10245.00000000000000000000	10221.00000000000000000000	0.00000000000000000000	0.00000000000000000000	0.00000000000000000000	2283.00000000000000000000	570.00000000000000000000	4.00000000000000000000	4.00000000000000000000	4.00000000000000000000	4.00000000000000000000	4.00000000000000000000	4.00000000000000000000	4.00000000000000000000	4.00000000000000000000	4.00000000000000000000	4.00000000000000000000	4.00000000000000000000	4.00000000000000000000	4.00000000000000000000	4.00000000000000000000	4.00000000000000000000	4.00000000000000000000
60.00000000000000000000	0.00000000000000000000	4184.61523437500000000000	4188.71777343750000000000	4168.20507812500000000000	4197.43603515625000000000	4208.20507812500000000000	4202.05126953125000000000	4191.28173828125000000000	4183.07666015625000000000	4187.69238281250000000000	4228.20507812500000000000	4152.30761718750000000000	4211.28173828125000000000	4134.87158203125000000000	4151.79492187500000000000	0.00000000000000000000	10245.00000000000000000000	10221.00000000000000000000	0.00000000000000000000	0.00000000000000000000	0.00000000000000000000	2283.00000000000000000000	578.00000000000000000000	4.00000000000000000000	4.00000000000000000000	4.00000000000000000000	4.00000000000000000000	4.00000000000000000000	4.00000000000000000000	4.00000000000000000000	4.00000000000000000000	4.00000000000000000000	4.00000000000000000000	4.00000000000000000000	4.00000000000000000000	4.00000000000000000000	4.00000000000000000000	4.00000000000000000000	4.00000000000000000000
61.00000000000000000000	0.00000000000000000000	4167.17919921875000000000	4168.20507812500000000000	4174.35888671875000000000	4177.94873046875000000000	4176.92285156250000000000	4174.87158203125000000000	4166.66650390625000000000	4155.38427734375000000000	4153.33300781250000000000	4198.46142578125000000000	4116.92285156250000000000	4184.10253906250000000000	4102.56396484375000000000	4123.07666015625000000000	0.00000000000000000000	10245.00000000000000000000	10221.00000000000000000000	0.00000000000000000000	0.00000000000000000000	0.00000000000000000000	2283.00000000000000000000	585.00000000000000000000	4.00000000000000000000	4.00000000000000000000	4.00000000000000000000	4.00000000000000000000	4.00000000000000000000	4.00000000000000000000	4.00000000000000000000	4.00000000000000000000	4.00000000000000000000	4.00000000000000000000	4.00000000000000000000	4.00000000000000000000	4.00000000000000000000	4.00000000000000000000	4.00000000000000000000	4.00000000000000000000
62.00000000000000000000	0.00000000000000000000	4203.07666015625000000000	4210.25634765625000000000	4163.58984375000000000000	4208.20507812500000000000	4209.23046875000000000000	4198.97412109375000000000	4185.64111328125000000000	4176.41015625000000000000	4173.33300781250000000000	4214.35888671875000000000	4159.48730468750000000000	4217.43603515625000000000	4158.97412109375000000000	4163.07666015625000000000	0.00000000000000000000	10245.00000000000000000000	10221.00000000000000000000	0.00000000000000000000	0.00000000000000000000	0.00000000000000000000	2283.00000000000000000000	592.00000000000000000000	4.00000000000000000000	4.00000000000000000000	4.00000000000000000000	4.00000000000000000000	4.00000000000000000000	4.00000000000000000000	4.00000000000000000000	4.00000000000000000000	4.00000000000000000000	4.00000000000000000000	4.00000000000000000000	4.00000000000000000000	4.00000000000000000000	4.00000000000000000000	4.00000000000000000000	4.00000000000000000000
63.00000000000000000000	0.00000000000000000000	4186.15380859375000000000	4178.46142578125000000000	4168.71777343750000000000	4193.33300781250000000000	4185.12792968750000000000	4168.71777343750000000000	4159.48730468750000000000	4148.71777343750000000000	4143.58984375000000000000	4172.30761718750000000000	4142.05126953125000000000	4198.97412109375000000000	4138.97412109375000000000	4149.23046875000000000000	0.00000000000000000000	10246.00000000000000000000	10224.00000000000000000000	0.00000000000000000000	0.00000000000000000000	0.00000000000000000000	2283.00000000000000000000	600.00000000000000000000	4.00000000000000000000	4.00000000000000000000	4.00000000000000000000	4.00000000000000000000	4.00000000000000000000	4.00000000000000000000	4.00000000000000000000	4.00000000000000000000	4.00000000000000000000	4.00000000000000000000	4.00000000000000000000	4.00000000000000000000	4.00000000000000000000	4.00000000000000000000	4.00000000000000000000	4.00000000000000000000
64.00000000000000000000	0.00000000000000000000	4188.71777343750000000000	4185.12792968750000000000	4170.25634765625000000000	4198.46142578125000000000	4193.33300781250000000000	4177.94873046875000000000	4173.84619140625000000000	4178.46142578125000000000	4169.74365234375000000000	4190.76904296875000000000	4160.51269531250000000000	4218.97412109375000000000	4140.51269531250000000000	4160.51269531250000000000	1209.00000000000000000000	10246.00000000000000000000	10224.00000000000000000000	0.00000000000000000000	0.00000000000000000000	0.00000000000000000000	2283.00000000000000000000	607.00000000000000000000	4.00000000000000000000	4.00000000000000000000	4.00000000000000000000	4.00000000000000000000	4.00000000000000000000	4.00000000000000000000	4.00000000000000000000	4.00000000000000000000	4.00000000000000000000	4.00000000000000000000	4.00000000000000000000	4.00000000000000000000	4.00000000000000000000	4.00000000000000000000	4.00000000000000000000	4.00000000000000000000
65.00000000000000000000	0.00000000000000000000	4183.58984375000000000000	4182.56396484375000000000	4168.71777343750000000000	4193.84619140625000000000	4186.15380859375000000000	4175.89746093750000000000	4178.97412109375000000000	4201.02539062500000000000	4194.35888671875000000000	4214.87158203125000000000	4170.76904296875000000000	4231.28173828125000000000	4138.97412109375000000000	4166.66650390625000000000	2681.00000000000000000000	10246.00000000000000000000	10224.00000000000000000000	0.00000000000000000000	0.00000000000000000000	0.00000000000000000000	2283.00000000000000000000	615.00000000000000000000	4.00000000000000000000	4.00000000000000000000	4.00000000000000000000	4.00000000000000000000	4.00000000000000000000	4.00000000000000000000	4.00000000000000000000	4.00000000000000000000	4.00000000000000000000	4.00000000000000000000	4.00000000000000000000	4.00000000000000000000	4.00000000000000000000	4.00000000000000000000	4.00000000000000000000	4.00000000000000000000
66.00000000000000000000	0.00000000000000000000	4159.48730468750000000000	4151.79492187500000000000	4175.38427734375000000000	4166.66650390625000000000	4164.10253906250000000000	4158.97412109375000000000	4167.17919921875000000000	4168.71777343750000000000	4163.07666015625000000000	4182.05126953125000000000	4134.87158203125000000000	4197.43603515625000000000	4107.69238281250000000000	4133.33300781250000000000	3059.00000000000000000000	10246.00000000000000000000	10224.00000000000000000000	0.00000000000000000000	0.00000000000000000000	0.00000000000000000000	2283.00000000000000000000	622.00000000000000000000	4.00000000000000000000	4.00000000000000000000	4.00000000000000000000	4.00000000000000000000	4.00000000000000000000	4.00000000000000000000	4.00000000000000000000	4.00000000000000000000	4.00000000000000000000	4.00000000000000000000	4.00000000000000000000	4.00000000000000000000	4.00000000000000000000	4.00000000000000000000	4.00000000000000000000	4.00000000000000000000
67.00000000000000000000	0.00000000000000000000	4194.35888671875000000000	4208.71777343750000000000	4165.12792968750000000000	4204.61523437500000000000	4224.10253906250000000000	4211.79492187500000000000	4206.15380859375000000000	4185.12792968750000000000	4182.56396484375000000000	4191.79492187500000000000	4163.58984375000000000000	4215.89746093750000000000	4153.33300781250000000000	4155.89746093750000000000	3530.00000000000000000000	10248.00000000000000000000	10224.00000000000000000000	0.00000000000000000000	0.00000000000000000000	0.00000000000000000000	2283.00000000000000000000	630.00000000000000000000	4.00000000000000000000	4.00000000000000000000	4.00000000000000000000	4.00000000000000000000	4.00000000000000000000	4.00000000000000000000	4.00000000000000000000	4.00000000000000000000	4.00000000000000000000	4.00000000000000000000	4.00000000000000000000	4.00000000000000000000	4.00000000000000000000	4.00000000000000000000	4.00000000000000000000	4.00000000000000000000
68.00000000000000000000	0.00000000000000000000	4174.87158203125000000000	4190.76904296875000000000	4168.20507812500000000000	4199.48730468750000000000	4192.30761718750000000000	4174.35888671875000000000	4164.10253906250000000000	4135.89746093750000000000	4132.82031250000000000000	4151.79492187500000000000	4124.10253906250000000000	4183.07666015625000000000	4126.66650390625000000000	4132.30761718750000000000	3555.00000000000000000000	10248.00000000000000000000	10224.00000000000000000000	0.00000000000000000000	0.00000000000000000000	0.00000000000000000000	2283.00000000000000000000	637.00000000000000000000	4.00000000000000000000	4.00000000000000000000	4.00000000000000000000	4.00000000000000000000	4.00000000000000000000	4.00000000000000000000	4.00000000000000000000	4.00000000000000000000	4.00000000000000000000	4.00000000000000000000	4.00000000000000000000	4.00000000000000000000	4.00000000000000000000	4.00000000000000000000	4.00000000000000000000	4.00000000000000000000
69.00000000000000000000	0.00000000000000000000	4177.43603515625000000000	4186.66650390625000000000	4168.71777343750000000000	4203.07666015625000000000	4186.15380859375000000000	4168.71777343750000000000	4164.61523437500000000000	4144.61523437500000000000	4140.00000000000000000000	4155.38427734375000000000	4140.00000000000000000000	4197.43603515625000000000	4132.30761718750000000000	4144.10253906250000000000	3370.00000000000000000000	10247.00000000000000000000	10226.00000000000000000000	0.00000000000000000000	0.00000000000000000000	0.00000000000000000000	2283.00000000000000000000	644.00000000000000000000	4.00000000000000000000	4.00000000000000000000	4.00000000000000000000	4.00000000000000000000	4.00000000000000000000	4.00000000000000000000	4.00000000000000000000	4.00000000000000000000	4.00000000000000000000	4.00000000000000000000	4.00000000000000000000	4.00000000000000000000	4.00000000000000000000	4.00000000000000000000	4.00000000000000000000	4.00000000000000000000
70.00000000000000000000	0.00000000000000000000	4184.61523437500000000000	4185.12792968750000000000	4161.53857421875000000000	4208.71777343750000000000	4193.33300781250000000000	4176.41015625000000000000	4177.43603515625000000000	4187.17919921875000000000	4182.56396484375000000000	4177.94873046875000000000	4177.43603515625000000000	4228.20507812500000000000	4153.84619140625000000000	4167.17919921875000000000	3153.00000000000000000000	10247.00000000000000000000	10226.00000000000000000000	0.00000000000000000000	0.00000000000000000000	0.00000000000000000000	2283.00000000000000000000	652.00000000000000000000	4.00000000000000000000	4.00000000000000000000	4.00000000000000000000	4.00000000000000000000	4.00000000000000000000	4.00000000000000000000	4.00000000000000000000	4.00000000000000000000	4.00000000000000000000	4.00000000000000000000	4.00000000000000000000	4.00000000000000000000	4.00000000000000000000	4.00000000000000000000	4.00000000000000000000	4.00000000000000000000
71.00000000000000000000	0.00000000000000000000	4152.82031250000000000000	4149.23046875000000000000	4171.28173828125000000000	4183.58984375000000000000	4162.05126953125000000000	4145.12792968750000000000	4147.17919921875000000000	4160.00000000000000000000	4158.46142578125000000000	4154.87158203125000000000	4138.97412109375000000000	4194.35888671875000000000	4120.00000000000000000000	4135.38427734375000000000	3214.00000000000000000000	10247.00000000000000000000	10227.00000000000000000000	0.00000000000000000000	0.00000000000000000000	0.00000000000000000000	2283.00000000000000000000	659.00000000000000000000	4.00000000000000000000	4.00000000000000000000	4.00000000000000000000	4.00000000000000000000	4.00000000000000000000	4.00000000000000000000	4.00000000000000000000	4.00000000000000000000	4.00000000000000000000	4.00000000000000000000	4.00000000000000000000	4.00000000000000000000	4.00000000000000000000	4.00000000000000000000	4.00000000000000000000	4.00000000000000000000
72.00000000000000000000	0.00000000000000000000	4183.58984375000000000000	4200.00000000000000000000	4168.71777343750000000000	4209.23046875000000000000	4213.84619140625000000000	4196.41015625000000000000	4187.69238281250000000000	4181.53857421875000000000	4187.69238281250000000000	4191.28173828125000000000	4161.02539062500000000000	4210.25634765625000000000	4148.71777343750000000000	4151.79492187500000000000	3320.00000000000000000000	10247.00000000000000000000	10227.00000000000000000000	0.00000000000000000000	0.00000000000000000000	0.00000000000000000000	2283.00000000000000000000	667.00000000000000000000	4.00000000000000000000	4.00000000000000000000	4.00000000000000000000	4.00000000000000000000	4.00000000000000000000	4.00000000000000000000	4.00000000000000000000	4.00000000000000000000	4.00000000000000000000	4.00000000000000000000	4.00000000000000000000	4.00000000000000000000	4.00000000000000000000	4.00000000000000000000	4.00000000000000000000	4.00000000000000000000
73.00000000000000000000	0.00000000000000000000	4173.33300781250000000000	4184.61523437500000000000	4170.76904296875000000000	4195.89746093750000000000	4191.28173828125000000000	4182.56396484375000000000	4171.28173828125000000000	4152.82031250000000000000	4156.92285156250000000000	4166.66650390625000000000	4129.74365234375000000000	4183.58984375000000000000	4111.79492187500000000000	4124.10253906250000000000	2820.00000000000000000000	10246.00000000000000000000	10227.00000000000000000000	0.00000000000000000000	0.00000000000000000000	0.00000000000000000000	2283.00000000000000000000	674.00000000000000000000	4.00000000000000000000	4.00000000000000000000	4.00000000000000000000	4.00000000000000000000	4.00000000000000000000	4.00000000000000000000	4.00000000000000000000	4.00000000000000000000	4.00000000000000000000	4.00000000000000000000	4.00000000000000000000	4.00000000000000000000	4.00000000000000000000	4.00000000000000000000	4.00000000000000000000	4.00000000000000000000
74.00000000000000000000	0.00000000000000000000	4166.15380859375000000000	4177.94873046875000000000	4168.20507812500000000000	4193.84619140625000000000	4177.94873046875000000000	4165.64111328125000000000	4160.51269531250000000000	4139.48730468750000000000	4139.48730468750000000000	4145.64111328125000000000	4127.17919921875000000000	4177.94873046875000000000	4109.74365234375000000000	4125.12792968750000000000	3583.00000000000000000000	10246.00000000000000000000	10227.00000000000000000000	0.00000000000000000000	0.00000000000000000000	0.00000000000000000000	2283.00000000000000000000	681.00000000000000000000	4.00000000000000000000	4.00000000000000000000	4.00000000000000000000	4.00000000000000000000	4.00000000000000000000	4.00000000000000000000	4.00000000000000000000	4.00000000000000000000	4.00000000000000000000	4.00000000000000000000	4.00000000000000000000	4.00000000000000000000	4.00000000000000000000	4.00000000000000000000	4.00000000000000000000	4.00000000000000000000
75.00000000000000000000	0.00000000000000000000	4176.41015625000000000000	4188.20507812500000000000	4162.05126953125000000000	4207.17919921875000000000	4186.66650390625000000000	4162.56396484375000000000	4162.05126953125000000000	4152.82031250000000000000	4150.76904296875000000000	4153.84619140625000000000	4163.58984375000000000000	4205.12792968750000000000	4148.71777343750000000000	4154.87158203125000000000	3156.00000000000000000000	10247.00000000000000000000	10228.00000000000000000000	0.00000000000000000000	0.00000000000000000000	0.00000000000000000000	2283.00000000000000000000	689.00000000000000000000	4.00000000000000000000	4.00000000000000000000	4.00000000000000000000	4.00000000000000000000	4.00000000000000000000	4.00000000000000000000	4.00000000000000000000	4.00000000000000000000	4.00000000000000000000	4.00000000000000000000	4.00000000000000000000	4.00000000000000000000	4.00000000000000000000	4.00000000000000000000	4.00000000000000000000	4.00000000000000000000
76.00000000000000000000	0.00000000000000000000	4156.92285156250000000000	4148.71777343750000000000	4171.28173828125000000000	4184.61523437500000000000	4142.05126953125000000000	4127.17919921875000000000	4128.71777343750000000000	4127.17919921875000000000	4118.46142578125000000000	4122.56396484375000000000	4141.02539062500000000000	4188.71777343750000000000	4122.56396484375000000000	4134.87158203125000000000	3507.00000000000000000000	10247.00000000000000000000	10228.00000000000000000000	0.00000000000000000000	0.00000000000000000000	0.00000000000000000000	2283.00000000000000000000	696.00000000000000000000	4.00000000000000000000	4.00000000000000000000	4.00000000000000000000	4.00000000000000000000	4.00000000000000000000	4.00000000000000000000	4.00000000000000000000	4.00000000000000000000	4.00000000000000000000	4.00000000000000000000	4.00000000000000000000	4.00000000000000000000	4.00000000000000000000	4.00000000000000000000	4.00000000000000000000	4.00000000000000000000
77.00000000000000000000	0.00000000000000000000	4178.97412109375000000000	4187.17919921875000000000	4165.64111328125000000000	4205.12792968750000000000	4183.07666015625000000000	4174.87158203125000000000	4174.35888671875000000000	4170.25634765625000000000	4166.66650390625000000000	4164.61523437500000000000	4171.79492187500000000000	4217.43603515625000000000	4150.76904296875000000000	4161.02539062500000000000	3189.00000000000000000000	10246.00000000000000000000	10227.00000000000000000000	0.00000000000000000000	0.00000000000000000000	0.00000000000000000000	2283.00000000000000000000	704.00000000000000000000	4.00000000000000000000	4.00000000000000000000	4.00000000000000000000	4.00000000000000000000	4.00000000000000000000	4.00000000000000000000	4.00000000000000000000	4.00000000000000000000	4.00000000000000000000	4.00000000000000000000	4.00000000000000000000	4.00000000000000000000	4.00000000000000000000	4.00000000000000000000	4.00000000000000000000	4.00000000000000000000
78.00000000000000000000	0.00000000000000000000	4158.46142578125000000000	4177.43603515625000000000	4172.82031250000000000000	4189.23046875000000000000	4182.56396484375000000000	4172.30761718750000000000	4174.35888671875000000000	4160.51269531250000000000	4164.61523437500000000000	4171.28173828125000000000	4145.12792968750000000000	4195.38427734375000000000	4120.00000000000000000000	4135.38427734375000000000	3583.00000000000000000000	10246.00000000000000000000	10227.00000000000000000000	0.00000000000000000000	0.00000000000000000000	0.00000000000000000000	2283.00000000000000000000	711.00000000000000000000	4.00000000000000000000	4.00000000000000000000	4.00000000000000000000	4.00000000000000000000	4.00000000000000000000	4.00000000000000000000	4.00000000000000000000	4.00000000000000000000	4.00000000000000000000	4.00000000000000000000	4.00000000000000000000	4.00000000000000000000	4.00000000000000000000	4.00000000000000000000	4.00000000000000000000	4.00000000000000000000
79.00000000000000000000	0.00000000000000000000	4167.17919921875000000000	4185.12792968750000000000	4177.94873046875000000000	4193.33300781250000000000	4186.15380859375000000000	4173.33300781250000000000	4173.84619140625000000000	4151.28173828125000000000	4155.89746093750000000000	4167.17919921875000000000	4138.97412109375000000000	4185.64111328125000000000	4113.84619140625000000000	4125.12792968750000000000	3156.00000000000000000000	10247.00000000000000000000	10228.00000000000000000000	0.00000000000000000000	0.00000000000000000000	0.00000000000000000000	2283.00000000000000000000	718.00000000000000000000	4.00000000000000000000	4.00000000000000000000	4.00000000000000000000	4.00000000000000000000	4.00000000000000000000	4.00000000000000000000	4.00000000000000000000	4.00000000000000000000	4.00000000000000000000	4.00000000000000000000	4.00000000000000000000	4.00000000000000000000	4.00000000000000000000	4.00000000000000000000	4.00000000000000000000	4.00000000000000000000
80.00000000000000000000	0.00000000000000000000	4205.12792968750000000000	4227.17919921875000000000	4164.10253906250000000000	4228.71777343750000000000	4211.79492187500000000000	4194.87158203125000000000	4184.10253906250000000000	4168.20507812500000000000	4171.28173828125000000000	4174.35888671875000000000	4176.92285156250000000000	4209.23046875000000000000	4163.07666015625000000000	4159.48730468750000000000	3507.00000000000000000000	10247.00000000000000000000	10228.00000000000000000000	0.00000000000000000000	0.00000000000000000000	0.00000000000000000000	2283.00000000000000000000	727.00000000000000000000	4.00000000000000000000	4.00000000000000000000	4.00000000000000000000	4.00000000000000000000	4.00000000000000000000	4.00000000000000000000	4.00000000000000000000	4.00000000000000000000	4.00000000000000000000	4.00000000000000000000	4.00000000000000000000	4.00000000000000000000	4.00000000000000000000	4.00000000000000000000	4.00000000000000000000	4.00000000000000000000
81.00000000000000000000	0.00000000000000000000	4181.53857421875000000000	4193.84619140625000000000	4171.28173828125000000000	4208.20507812500000000000	4174.87158203125000000000	4157.43603515625000000000	4148.20507812500000000000	4138.46142578125000000000	4131.79492187500000000000	4135.38427734375000000000	4148.71777343750000000000	4184.61523437500000000000	4140.00000000000000000000	4142.05126953125000000000	3189.00000000000000000000	10245.00000000000000000000	10228.00000000000000000000	0.00000000000000000000	0.00000000000000000000	0.00000000000000000000	2283.00000000000000000000	735.00000000000000000000	4.00000000000000000000	4.00000000000000000000	4.00000000000000000000	4.00000000000000000000	4.00000000000000000000	4.00000000000000000000	4.00000000000000000000	4.00000000000000000000	4.00000000000000000000	4.00000000000000000000	4.00000000000000000000	4.00000000000000000000	4.00000000000000000000	4.00000000000000000000	4.00000000000000000000	4.00000000000000000000
82.00000000000000000000	0.00000000000000000000	4198.46142578125000000000	4214.87158203125000000000	4173.33300781250000000000	4221.53857421875000000000	4196.41015625000000000000	4186.66650390625000000000	4183.58984375000000000000	4191.79492187500000000000	4183.58984375000000000000	4178.46142578125000000000	4188.71777343750000000000	4225.64111328125000000000	4164.10253906250000000000	4167.17919921875000000000	3583.00000000000000000000	10245.00000000000000000000	10228.00000000000000000000	0.00000000000000000000	0.00000000000000000000	0.00000000000000000000	2283.00000000000000000000	744.00000000000000000000	4.00000000000000000000	4.00000000000000000000	4.00000000000000000000	4.00000000000000000000	4.00000000000000000000	4.00000000000000000000	4.00000000000000000000	4.00000000000000000000	4.00000000000000000000	4.00000000000000000000	4.00000000000000000000	4.00000000000000000000	4.00000000000000000000	4.00000000000000000000	4.00000000000000000000	4.00000000000000000000
83.00000000000000000000	0.00000000000000000000	4185.64111328125000000000	4200.51269531250000000000	4176.41015625000000000000	4210.25634765625000000000	4186.15380859375000000000	4174.35888671875000000000	4177.43603515625000000000	4194.87158203125000000000	4193.33300781250000000000	4186.15380859375000000000	4186.66650390625000000000	4229.23046875000000000000	4149.74365234375000000000	4159.48730468750000000000	3156.00000000000000000000	10246.00000000000000000000	10228.00000000000000000000	0.00000000000000000000	0.00000000000000000000	0.00000000000000000000	2283.00000000000000000000	752.00000000000000000000	4.00000000000000000000	4.00000000000000000000	4.00000000000000000000	4.00000000000000000000	4.00000000000000000000	4.00000000000000000000	4.00000000000000000000	4.00000000000000000000	4.00000000000000000000	4.00000000000000000000	4.00000000000000000000	4.00000000000000000000	4.00000000000000000000	4.00000000000000000000	4.00000000000000000000	4.00000000000000000000
84.00000000000000000000	0.00000000000000000000	4186.66650390625000000000	4203.07666015625000000000	4178.97412109375000000000	4207.17919921875000000000	4229.74365234375000000000	4173.84619140625000000000	4173.33300781250000000000	4167.69238281250000000000	4167.69238281250000000000	4167.69238281250000000000	4173.33300781250000000000	4211.79492187500000000000	4150.76904296875000000000	4158.97412109375000000000	3507.00000000000000000000	10246.00000000000000000000	10228.00000000000000000000	0.00000000000000000000	0.00000000000000000000	0.00000000000000000000	2283.00000000000000000000	760.00000000000000000000	4.00000000000000000000	4.00000000000000000000	4.00000000000000000000	4.00000000000000000000	4.00000000000000000000	4.00000000000000000000	4.00000000000000000000	4.00000000000000000000	4.00000000000000000000	4.00000000000000000000	4.00000000000000000000	4.00000000000000000000	4.00000000000000000000	4.00000000000000000000	4.00000000000000000000	4.00000000000000000000
85.00000000000000000000	0.00000000000000000000	4223.07666015625000000000	4243.58984375000000000000	4168.71777343750000000000	4232.30761718750000000000	4309.23046875000000000000	4209.74365234375000000000	4198.97412109375000000000	4176.41015625000000000000	4175.38427734375000000000	4185.12792968750000000000	4193.84619140625000000000	4222.56396484375000000000	4188.71777343750000000000	4187.17919921875000000000	3189.00000000000000000000	10246.00000000000000000000	10227.00000000000000000000	0.00000000000000000000	0.00000000000000000000	0.00000000000000000000	2283.00000000000000000000	769.00000000000000000000	4.00000000000000000000	4.00000000000000000000	4.00000000000000000000	4.00000000000000000000	4.00000000000000000000	4.00000000000000000000	4.00000000000000000000	4.00000000000000000000	4.00000000000000000000	4.00000000000000000000	4.00000000000000000000	4.00000000000000000000	4.00000000000000000000	4.00000000000000000000	4.00000000000000000000	4.00000000000000000000
86.00000000000000000000	0.00000000000000000000	4194.35888671875000000000	4204.61523437500000000000	4175.89746093750000000000	4202.05126953125000000000	4260.00000000000000000000	4164.61523437500000000000	4160.00000000000000000000	4131.79492187500000000000	4127.17919921875000000000	4144.61523437500000000000	4149.74365234375000000000	4185.12792968750000000000	4143.07666015625000000000	4150.76904296875000000000	3583.00000000000000000000	10246.00000000000000000000	10227.00000000000000000000	0.00000000000000000000	0.00000000000000000000	0.00000000000000000000	2283.00000000000000000000	777.00000000000000000000	4.00000000000000000000	4.00000000000000000000	4.00000000000000000000	4.00000000000000000000	4.00000000000000000000	4.00000000000000000000	4.00000000000000000000	4.00000000000000000000	4.00000000000000000000	4.00000000000000000000	4.00000000000000000000	4.00000000000000000000	4.00000000000000000000	4.00000000000000000000	4.00000000000000000000	4.00000000000000000000
87.00000000000000000000	0.00000000000000000000	4204.10253906250000000000	4222.56396484375000000000	4173.33300781250000000000	4213.84619140625000000000	4263.07666015625000000000	4174.35888671875000000000	4177.43603515625000000000	4164.61523437500000000000	4160.51269531250000000000	4160.51269531250000000000	4192.82031250000000000000	4221.02539062500000000000	4175.38427734375000000000	4183.58984375000000000000	3156.00000000000000000000	10248.00000000000000000000	10226.00000000000000000000	0.00000000000000000000	0.00000000000000000000	0.00000000000000000000	2283.00000000000000000000	786.00000000000000000000	4.00000000000000000000	4.00000000000000000000	4.00000000000000000000	4.00000000000000000000	4.00000000000000000000	4.00000000000000000000	4.00000000000000000000	4.00000000000000000000	4.00000000000000000000	4.00000000000000000000	4.00000000000000000000	4.00000000000000000000	4.00000000000000000000	4.00000000000000000000	4.00000000000000000000	4.00000000000000000000
88.00000000000000000000	0.00000000000000000000	4187.69238281250000000000	4191.79492187500000000000	4170.76904296875000000000	4205.12792968750000000000	4246.15380859375000000000	4155.89746093750000000000	4163.07666015625000000000	4173.84619140625000000000	4173.84619140625000000000	4161.02539062500000000000	4205.64111328125000000000	4230.76904296875000000000	4181.02539062500000000000	4193.84619140625000000000	3507.00000000000000000000	10248.00000000000000000000	10226.00000000000000000000	0.00000000000000000000	0.00000000000000000000	0.00000000000000000000	2283.00000000000000000000	794.00000000000000000000	4.00000000000000000000	4.00000000000000000000	4.00000000000000000000	4.00000000000000000000	4.00000000000000000000	4.00000000000000000000	4.00000000000000000000	4.00000000000000000000	4.00000000000000000000	4.00000000000000000000	4.00000000000000000000	4.00000000000000000000	4.00000000000000000000	4.00000000000000000000	4.00000000000000000000	4.00000000000000000000
89.00000000000000000000	0.00000000000000000000	4169.74365234375000000000	4165.64111328125000000000	4174.35888671875000000000	4188.71777343750000000000	4231.28173828125000000000	4150.25634765625000000000	4156.41015625000000000000	4153.84619140625000000000	4159.48730468750000000000	4151.79492187500000000000	4180.51269531250000000000	4206.15380859375000000000	4156.92285156250000000000	4169.23046875000000000000	3189.00000000000000000000	10249.00000000000000000000	10226.00000000000000000000	0.00000000000000000000	0.00000000000000000000	0.00000000000000000000	2283.00000000000000000000	802.00000000000000000000	4.00000000000000000000	4.00000000000000000000	4.00000000000000000000	4.00000000000000000000	4.00000000000000000000	4.00000000000000000000	4.00000000000000000000	4.00000000000000000000	4.00000000000000000000	4.00000000000000000000	4.00000000000000000000	4.00000000000000000000	4.00000000000000000000	4.00000000000000000000	4.00000000000000000000	4.00000000000000000000
90.00000000000000000000	0.00000000000000000000	4205.64111328125000000000	4225.12792968750000000000	4171.79492187500000000000	4218.46142578125000000000	4287.69238281250000000000	4208.20507812500000000000	4206.66650390625000000000	4180.00000000000000000000	4198.46142578125000000000	4194.87158203125000000000	4199.48730468750000000000	4223.07666015625000000000	4176.41015625000000000000	4180.00000000000000000000	3583.00000000000000000000	10249.00000000000000000000	10226.00000000000000000000	0.00000000000000000000	0.00000000000000000000	0.00000000000000000000	2283.00000000000000000000	811.00000000000000000000	4.00000000000000000000	4.00000000000000000000	4.00000000000000000000	4.00000000000000000000	4.00000000000000000000	4.00000000000000000000	4.00000000000000000000	4.00000000000000000000	4.00000000000000000000	4.00000000000000000000	4.00000000000000000000	4.00000000000000000000	4.00000000000000000000	4.00000000000000000000	4.00000000000000000000	4.00000000000000000000
91.00000000000000000000	0.00000000000000000000	4184.10253906250000000000	4198.97412109375000000000	4178.97412109375000000000	4197.94873046875000000000	4254.87158203125000000000	4172.82031250000000000000	4175.89746093750000000000	4140.00000000000000000000	4158.97412109375000000000	4160.00000000000000000000	4150.25634765625000000000	4184.10253906250000000000	4127.69238281250000000000	4137.94873046875000000000	3156.00000000000000000000	10249.00000000000000000000	10225.00000000000000000000	0.00000000000000000000	0.00000000000000000000	0.00000000000000000000	2283.00000000000000000000	819.00000000000000000000	4.00000000000000000000	4.00000000000000000000	4.00000000000000000000	4.00000000000000000000	4.00000000000000000000	4.00000000000000000000	4.00000000000000000000	4.00000000000000000000	4.00000000000000000000	4.00000000000000000000	4.00000000000000000000	4.00000000000000000000	4.00000000000000000000	4.00000000000000000000	4.00000000000000000000	4.00000000000000000000
92.00000000000000000000	0.00000000000000000000	4190.76904296875000000000	4203.07666015625000000000	4169.23046875000000000000	4210.76904296875000000000	4252.82031250000000000000	4170.76904296875000000000	4176.41015625000000000000	4154.35888671875000000000	4161.02539062500000000000	4155.38427734375000000000	4173.84619140625000000000	4195.38427734375000000000	4156.92285156250000000000	4157.94873046875000000000	3507.00000000000000000000	10249.00000000000000000000	10225.00000000000000000000	0.00000000000000000000	0.00000000000000000000	0.00000000000000000000	2283.00000000000000000000	828.00000000000000000000	4.00000000000000000000	4.00000000000000000000	4.00000000000000000000	4.00000000000000000000	4.00000000000000000000	4.00000000000000000000	4.00000000000000000000	4.00000000000000000000	4.00000000000000000000	4.00000000000000000000	4.00000000000000000000	4.00000000000000000000	4.00000000000000000000	4.00000000000000000000	4.00000000000000000000	4.00000000000000000000
93.00000000000000000000	0.00000000000000000000	4191.79492187500000000000	4197.94873046875000000000	4166.15380859375000000000	4219.48730468750000000000	4243.58984375000000000000	4162.56396484375000000000	4167.17919921875000000000	4166.15380859375000000000	4161.53857421875000000000	4151.79492187500000000000	4193.84619140625000000000	4206.66650390625000000000	4179.48730468750000000000	4178.97412109375000000000	3189.00000000000000000000	10250.00000000000000000000	10223.00000000000000000000	0.00000000000000000000	0.00000000000000000000	0.00000000000000000000	2283.00000000000000000000	836.00000000000000000000	4.00000000000000000000	4.00000000000000000000	4.00000000000000000000	4.00000000000000000000	4.00000000000000000000	4.00000000000000000000	4.00000000000000000000	4.00000000000000000000	4.00000000000000000000	4.00000000000000000000	4.00000000000000000000	4.00000000000000000000	4.00000000000000000000	4.00000000000000000000	4.00000000000000000000	4.00000000000000000000
94.00000000000000000000	0.00000000000000000000	4185.64111328125000000000	4183.07666015625000000000	4176.92285156250000000000	4203.58984375000000000000	4229.23046875000000000000	4150.76904296875000000000	4155.38427734375000000000	4151.79492187500000000000	4152.30761718750000000000	4140.00000000000000000000	4173.84619140625000000000	4196.41015625000000000000	4158.46142578125000000000	4164.10253906250000000000	3583.00000000000000000000	10250.00000000000000000000	10223.00000000000000000000	0.00000000000000000000	0.00000000000000000000	0.00000000000000000000	2283.00000000000000000000	844.00000000000000000000	4.00000000000000000000	4.00000000000000000000	4.00000000000000000000	4.00000000000000000000	4.00000000000000000000	4.00000000000000000000	4.00000000000000000000	4.00000000000000000000	4.00000000000000000000	4.00000000000000000000	4.00000000000000000000	4.00000000000000000000	4.00000000000000000000	4.00000000000000000000	4.00000000000000000000	4.00000000000000000000
95.00000000000000000000	0.00000000000000000000	4206.66650390625000000000	4217.43603515625000000000	4170.76904296875000000000	4214.87158203125000000000	4265.64111328125000000000	4192.82031250000000000000	4193.33300781250000000000	4187.69238281250000000000	4200.00000000000000000000	4183.07666015625000000000	4202.05126953125000000000	4225.64111328125000000000	4181.02539062500000000000	4177.43603515625000000000	3156.00000000000000000000	10248.00000000000000000000	10223.00000000000000000000	0.00000000000000000000	0.00000000000000000000	0.00000000000000000000	2283.00000000000000000000	853.00000000000000000000	4.00000000000000000000	4.00000000000000000000	4.00000000000000000000	4.00000000000000000000	4.00000000000000000000	4.00000000000000000000	4.00000000000000000000	4.00000000000000000000	4.00000000000000000000	4.00000000000000000000	4.00000000000000000000	4.00000000000000000000	4.00000000000000000000	4.00000000000000000000	4.00000000000000000000	4.00000000000000000000
96.00000000000000000000	0.00000000000000000000	4172.30761718750000000000	4178.97412109375000000000	4177.94873046875000000000	4185.12792968750000000000	4226.15380859375000000000	4160.51269531250000000000	4166.15380859375000000000	4161.53857421875000000000	4168.20507812500000000000	4161.02539062500000000000	4168.71777343750000000000	4197.94873046875000000000	4143.07666015625000000000	4148.71777343750000000000	3507.00000000000000000000	10248.00000000000000000000	10223.00000000000000000000	0.00000000000000000000	0.00000000000000000000	0.00000000000000000000	2283.00000000000000000000	861.00000000000000000000	4.00000000000000000000	4.00000000000000000000	4.00000000000000000000	4.00000000000000000000	4.00000000000000000000	4.00000000000000000000	4.00000000000000000000	4.00000000000000000000	4.00000000000000000000	4.00000000000000000000	4.00000000000000000000	4.00000000000000000000	4.00000000000000000000	4.00000000000000000000	4.00000000000000000000	4.00000000000000000000
97.00000000000000000000	0.00000000000000000000	4200.00000000000000000000	4208.20507812500000000000	4175.89746093750000000000	4208.20507812500000000000	4254.35888671875000000000	4181.02539062500000000000	4184.61523437500000000000	4174.87158203125000000000	4181.53857421875000000000	4174.35888671875000000000	4194.87158203125000000000	4217.43603515625000000000	4182.05126953125000000000	4180.00000000000000000000	3189.00000000000000000000	10245.00000000000000000000	10219.00000000000000000000	0.00000000000000000000	0.00000000000000000000	0.00000000000000000000	2283.00000000000000000000	870.00000000000000000000	4.00000000000000000000	4.00000000000000000000	4.00000000000000000000	4.00000000000000000000	4.00000000000000000000	4.00000000000000000000	4.00000000000000000000	4.00000000000000000000	4.00000000000000000000	4.00000000000000000000	4.00000000000000000000	4.00000000000000000000	4.00000000000000000000	4.00000000000000000000	4.00000000000000000000	4.00000000000000000000
98.00000000000000000000	0.00000000000000000000	4220.00000000000000000000	4229.23046875000000000000	4165.64111328125000000000	4228.20507812500000000000	4275.38427734375000000000	4197.94873046875000000000	4191.79492187500000000000	4173.33300781250000000000	4186.66650390625000000000	4178.97412109375000000000	4209.23046875000000000000	4224.10253906250000000000	4207.17919921875000000000	4193.84619140625000000000	3583.00000000000000000000	10245.00000000000000000000	10219.00000000000000000000	0.00000000000000000000	0.00000000000000000000	0.00000000000000000000	2283.00000000000000000000	878.00000000000000000000	4.00000000000000000000	4.00000000000000000000	4.00000000000000000000	4.00000000000000000000	4.00000000000000000000	4.00000000000000000000	4.00000000000000000000	4.00000000000000000000	4.00000000000000000000	4.00000000000000000000	4.00000000000000000000	4.00000000000000000000	4.00000000000000000000	4.00000000000000000000	4.00000000000000000000	4.00000000000000000000
99.00000000000000000000	0.00000000000000000000	4183.07666015625000000000	4188.20507812500000000000	4170.76904296875000000000	4199.48730468750000000000	4238.46142578125000000000	4172.30761718750000000000	4166.15380859375000000000	4149.23046875000000000000	4153.33300781250000000000	4142.56396484375000000000	4175.38427734375000000000	4195.38427734375000000000	4158.97412109375000000000	4158.97412109375000000000	3156.00000000000000000000	10245.00000000000000000000	10218.00000000000000000000	0.00000000000000000000	0.00000000000000000000	0.00000000000000000000	2283.00000000000000000000	886.00000000000000000000	4.00000000000000000000	4.00000000000000000000	4.00000000000000000000	4.00000000000000000000	4.00000000000000000000	4.00000000000000000000	4.00000000000000000000	4.00000000000000000000	4.00000000000000000000	4.00000000000000000000	4.00000000000000000000	4.00000000000000000000	4.00000000000000000000	4.00000000000000000000	4.00000000000000000000	4.00000000000000000000
100.00000000000000000000	0.00000000000000000000	4186.15380859375000000000	4196.41015625000000000000	4164.61523437500000000000	4198.97412109375000000000	4253.84619140625000000000	4190.25634765625000000000	4188.20507812500000000000	4201.02539062500000000000	4200.51269531250000000000	4175.38427734375000000000	4209.74365234375000000000	4228.20507812500000000000	4175.89746093750000000000	4174.87158203125000000000	3507.00000000000000000000	10245.00000000000000000000	10218.00000000000000000000	0.00000000000000000000	0.00000000000000000000	0.00000000000000000000	2283.00000000000000000000	895.00000000000000000000	4.00000000000000000000	4.00000000000000000000	4.00000000000000000000	4.00000000000000000000	4.00000000000000000000	4.00000000000000000000	4.00000000000000000000	4.00000000000000000000	4.00000000000000000000	4.00000000000000000000	4.00000000000000000000	4.00000000000000000000	4.00000000000000000000	4.00000000000000000000	4.00000000000000000000	4.00000000000000000000
101.00000000000000000000	0.00000000000000000000	4163.07666015625000000000	4157.43603515625000000000	4171.79492187500000000000	4173.33300781250000000000	4217.43603515625000000000	4156.41015625000000000000	4162.56396484375000000000	4178.97412109375000000000	4182.05126953125000000000	4163.07666015625000000000	4180.00000000000000000000	4205.64111328125000000000	4143.07666015625000000000	4147.17919921875000000000	3189.00000000000000000000	10246.00000000000000000000	10220.00000000000000000000	0.00000000000000000000	0.00000000000000000000	0.00000000000000000000	2283.00000000000000000000	903.00000000000000000000	4.00000000000000000000	4.00000000000000000000	4.00000000000000000000	4.00000000000000000000	4.00000000000000000000	4.00000000000000000000	4.00000000000000000000	4.00000000000000000000	4.00000000000000000000	4.00000000000000000000	4.00000000000000000000	4.00000000000000000000	4.00000000000000000000	4.00000000000000000000	4.00000000000000000000	4.00000000000000000000
102.00000000000000000000	0.00000000000000000000	4185.64111328125000000000	4189.74365234375000000000	4174.35888671875000000000	4197.43603515625000000000	4246.66650390625000000000	4188.20507812500000000000	4188.20507812500000000000	4171.28173828125000000000	4174.35888671875000000000	4168.71777343750000000000	4183.07666015625000000000	4208.20507812500000000000	4152.30761718750000000000	4154.35888671875000000000	3583.00000000000000000000	10246.00000000000000000000	10220.00000000000000000000	0.00000000000000000000	0.00000000000000000000	0.00000000000000000000	2283.00000000000000000000	912.00000000000000000000	4.00000000000000000000	4.00000000000000000000	4.00000000000000000000	4.00000000000000000000	4.00000000000000000000	4.00000000000000000000	4.00000000000000000000	4.00000000000000000000	4.00000000000000000000	4.00000000000000000000	4.00000000000000000000	4.00000000000000000000	4.00000000000000000000	4.00000000000000000000	4.00000000000000000000	4.00000000000000000000
103.00000000000000000000	0.00000000000000000000	4205.12792968750000000000	4221.02539062500000000000	4169.23046875000000000000	4218.46142578125000000000	4274.35888671875000000000	4213.33300781250000000000	4196.41015625000000000000	4168.71777343750000000000	4170.25634765625000000000	4168.20507812500000000000	4183.58984375000000000000	4205.64111328125000000000	4165.12792968750000000000	4158.97412109375000000000	3156.00000000000000000000	10245.00000000000000000000	10221.00000000000000000000	0.00000000000000000000	0.00000000000000000000	0.00000000000000000000	2283.00000000000000000000	920.00000000000000000000	4.00000000000000000000	4.00000000000000000000	4.00000000000000000000	4.00000000000000000000	4.00000000000000000000	4.00000000000000000000	4.00000000000000000000	4.00000000000000000000	4.00000000000000000000	4.00000000000000000000	4.00000000000000000000	4.00000000000000000000	4.00000000000000000000	4.00000000000000000000	4.00000000000000000000	4.00000000000000000000
103.00000000000000000000	0.00000000000000000000	4205.12792968750000000000	4221.02539062500000000000	4169.23046875000000000000	4218.46142578125000000000	4274.35888671875000000000	4213.33300781250000000000	4196.41015625000000000000	4168.71777343750000000000	4170.25634765625000000000	4168.20507812500000000000	4183.58984375000000000000	4205.64111328125000000000	4165.12792968750000000000	4158.97412109375000000000	3156.00000000000000000000	10245.00000000000000000000	10221.00000000000000000000	0.00000000000000000000	0.00000000000000000000	0.00000000000000000000	2283.00000000000000000000	928.00000000000000000000	4.00000000000000000000	4.00000000000000000000	4.00000000000000000000	4.00000000000000000000	4.00000000000000000000	4.00000000000000000000	4.00000000000000000000	4.00000000000000000000	4.00000000000000000000	4.00000000000000000000	4.00000000000000000000	4.00000000000000000000	4.00000000000000000000	4.00000000000000000000	4.00000000000000000000	4.00000000000000000000
104.00000000000000000000	0.00000000000000000000	4176.41015625000000000000	4184.61523437500000000000	4177.43603515625000000000	4193.33300781250000000000	4234.35888671875000000000	4174.87158203125000000000	4157.43603515625000000000	4136.41015625000000000000	4137.43603515625000000000	4132.30761718750000000000	4147.17919921875000000000	4172.82031250000000000000	4138.46142578125000000000	4134.35888671875000000000	3507.00000000000000000000	10245.00000000000000000000	10221.00000000000000000000	0.00000000000000000000	0.00000000000000000000	0.00000000000000000000	2283.00000000000000000000	937.00000000000000000000	4.00000000000000000000	4.00000000000000000000	4.00000000000000000000	4.00000000000000000000	4.00000000000000000000	4.00000000000000000000	4.00000000000000000000	4.00000000000000000000	4.00000000000000000000	4.00000000000000000000	4.00000000000000000000	4.00000000000000000000	4.00000000000000000000	4.00000000000000000000	4.00000000000000000000	4.00000000000000000000
105.00000000000000000000	0.00000000000000000000	4195.89746093750000000000	4207.69238281250000000000	4170.25634765625000000000	4213.84619140625000000000	4254.35888671875000000000	4193.84619140625000000000	4188.71777343750000000000	4183.58984375000000000000	4183.58984375000000000000	4165.64111328125000000000	4209.23046875000000000000	4225.64111328125000000000	4190.25634765625000000000	4184.10253906250000000000	3189.00000000000000000000	10245.00000000000000000000	10223.00000000000000000000	0.00000000000000000000	0.00000000000000000000	0.00000000000000000000	2283.00000000000000000000	945.00000000000000000000	4.00000000000000000000	4.00000000000000000000	4.00000000000000000000	4.00000000000000000000	4.00000000000000000000	4.00000000000000000000	4.00000000000000000000	4.00000000000000000000	4.00000000000000000000	4.00000000000000000000	4.00000000000000000000	4.00000000000000000000	4.00000000000000000000	4.00000000000000000000	4.00000000000000000000	4.00000000000000000000
106.00000000000000000000	0.00000000000000000000	4177.43603515625000000000	4170.76904296875000000000	4172.82031250000000000000	4193.33300781250000000000	4215.89746093750000000000	4158.97412109375000000000	4163.58984375000000000000	4171.28173828125000000000	4165.64111328125000000000	4146.66650390625000000000	4198.97412109375000000000	4223.07666015625000000000	4169.23046875000000000000	4175.89746093750000000000	3583.00000000000000000000	10245.00000000000000000000	10223.00000000000000000000	0.00000000000000000000	0.00000000000000000000	0.00000000000000000000	2283.00000000000000000000	954.00000000000000000000	4.00000000000000000000	4.00000000000000000000	4.00000000000000000000	4.00000000000000000000	4.00000000000000000000	4.00000000000000000000	4.00000000000000000000	4.00000000000000000000	4.00000000000000000000	4.00000000000000000000	4.00000000000000000000	4.00000000000000000000	4.00000000000000000000	4.00000000000000000000	4.00000000000000000000	4.00000000000000000000
107.00000000000000000000	0.00000000000000000000	4181.02539062500000000000	4175.89746093750000000000	4173.84619140625000000000	4188.20507812500000000000	4229.74365234375000000000	4173.84619140625000000000	4172.30761718750000000000	4173.33300781250000000000	4168.71777343750000000000	4149.74365234375000000000	4181.53857421875000000000	4214.35888671875000000000	4162.05126953125000000000	4165.64111328125000000000	3156.00000000000000000000	10245.00000000000000000000	10226.00000000000000000000	0.00000000000000000000	0.00000000000000000000	0.00000000000000000000	2283.00000000000000000000	962.00000000000000000000	4.00000000000000000000	4.00000000000000000000	4.00000000000000000000	4.00000000000000000000	4.00000000000000000000	4.00000000000000000000	4.00000000000000000000	4.00000000000000000000	4.00000000000000000000	4.00000000000000000000	4.00000000000000000000	4.00000000000000000000	4.00000000000000000000	4.00000000000000000000	4.00000000000000000000	4.00000000000000000000
108.00000000000000000000	0.00000000000000000000	4199.48730468750000000000	4205.64111328125000000000	4171.79492187500000000000	4193.84619140625000000000	4264.61523437500000000000	4207.69238281250000000000	4204.61523437500000000000	4189.74365234375000000000	4193.33300781250000000000	4174.35888671875000000000	4179.48730468750000000000	4222.05126953125000000000	4174.35888671875000000000	4163.58984375000000000000	3507.00000000000000000000	10245.00000000000000000000	10226.00000000000000000000	0.00000000000000000000	0.00000000000000000000	0.00000000000000000000	2283.00000000000000000000	970.00000000000000000000	4.00000000000000000000	4.00000000000000000000	4.00000000000000000000	4.00000000000000000000	4.00000000000000000000	4.00000000000000000000	4.00000000000000000000	4.00000000000000000000	4.00000000000000000000	4.00000000000000000000	4.00000000000000000000	4.00000000000000000000	4.00000000000000000000	4.00000000000000000000	4.00000000000000000000	4.00000000000000000000
109.00000000000000000000	0.00000000000000000000	4182.56396484375000000000	4176.41015625000000000000	4182.05126953125000000000	4169.74365234375000000000	4236.41015625000000000000	4183.07666015625000000000	4184.61523437500000000000	4157.43603515625000000000	4163.58984375000000000000	4145.12792968750000000000	4142.05126953125000000000	4200.51269531250000000000	4152.82031250000000000000	4132.30761718750000000000	3189.00000000000000000000	10247.00000000000000000000	10228.00000000000000000000	0.00000000000000000000	0.00000000000000000000	0.00000000000000000000	2283.00000000000000000000	979.00000000000000000000	4.00000000000000000000	4.00000000000000000000	4.00000000000000000000	4.00000000000000000000	4.00000000000000000000	4.00000000000000000000	4.00000000000000000000	4.00000000000000000000	4.00000000000000000000	4.00000000000000000000	4.00000000000000000000	4.00000000000000000000	4.00000000000000000000	4.00000000000000000000	4.00000000000000000000	4.00000000000000000000
110.00000000000000000000	0.00000000000000000000	4218.97412109375000000000	4210.76904296875000000000	4170.76904296875000000000	4202.05126953125000000000	4277.94873046875000000000	4217.43603515625000000000	4211.79492187500000000000	4196.41015625000000000000	4205.12792968750000000000	4174.87158203125000000000	4194.87158203125000000000	4241.02539062500000000000	4221.53857421875000000000	4179.48730468750000000000	3583.00000000000000000000	10247.00000000000000000000	10228.00000000000000000000	0.00000000000000000000	0.00000000000000000000	0.00000000000000000000	2283.00000000000000000000	987.00000000000000000000	4.00000000000000000000	4.00000000000000000000	4.00000000000000000000	4.00000000000000000000	4.00000000000000000000	4.00000000000000000000	4.00000000000000000000	4.00000000000000000000	4.00000000000000000000	4.00000000000000000000	4.00000000000000000000	4.00000000000000000000	4.00000000000000000000	4.00000000000000000000	4.00000000000000000000	4.00000000000000000000
111.00000000000000000000	0.00000000000000000000	4203.58984375000000000000	4178.97412109375000000000	4165.12792968750000000000	4183.07666015625000000000	4250.25634765625000000000	4183.58984375000000000000	4181.02539062500000000000	4183.07666015625000000000	4182.56396484375000000000	4152.82031250000000000000	4180.51269531250000000000	4227.17919921875000000000	4208.20507812500000000000	4171.79492187500000000000	3156.00000000000000000000	10250.00000000000000000000	10229.00000000000000000000	0.00000000000000000000	0.00000000000000000000	0.00000000000000000000	2283.00000000000000000000	996.00000000000000000000	4.00000000000000000000	4.00000000000000000000	4.00000000000000000000	4.00000000000000000000	4.00000000000000000000	4.00000000000000000000	4.00000000000000000000	4.00000000000000000000	4.00000000000000000000	4.00000000000000000000	4.00000000000000000000	4.00000000000000000000	4.00000000000000000000	4.00000000000000000000	4.00000000000000000000	4.00000000000000000000
112.00000000000000000000	0.00000000000000000000	4188.71777343750000000000	4164.61523437500000000000	4170.25634765625000000000	4163.58984375000000000000	4236.41015625000000000000	4175.38427734375000000000	4182.56396484375000000000	4187.17919921875000000000	4176.92285156250000000000	4143.58984375000000000000	4162.05126953125000000000	4219.48730468750000000000	4185.64111328125000000000	4149.23046875000000000000	3507.00000000000000000000	10250.00000000000000000000	10229.00000000000000000000	0.00000000000000000000	0.00000000000000000000	0.00000000000000000000	2284.00000000000000000000	4.00000000000000000000	4.00000000000000000000	4.00000000000000000000	4.00000000000000000000	4.00000000000000000000	4.00000000000000000000	4.00000000000000000000	4.00000000000000000000	4.00000000000000000000	4.00000000000000000000	4.00000000000000000000	4.00000000000000000000	4.00000000000000000000	4.00000000000000000000	4.00000000000000000000	4.00000000000000000000	4.00000000000000000000
113.00000000000000000000	0.00000000000000000000	4209.74365234375000000000	4200.00000000000000000000	4175.38427734375000000000	4186.15380859375000000000	4273.33300781250000000000	4221.02539062500000000000	4227.69238281250000000000	4233.33300781250000000000	4230.76904296875000000000	4188.71777343750000000000	4191.28173828125000000000	4251.28173828125000000000	4213.84619140625000000000	4164.61523437500000000000	3189.00000000000000000000	10250.00000000000000000000	10227.00000000000000000000	0.00000000000000000000	0.00000000000000000000	0.00000000000000000000	2284.00000000000000000000	12.00000000000000000000	4.00000000000000000000	4.00000000000000000000	4.00000000000000000000	4.00000000000000000000	4.00000000000000000000	4.00000000000000000000	4.00000000000000000000	4.00000000000000000000	4.00000000000000000000	4.00000000000000000000	4.00000000000000000000	4.00000000000000000000	4.00000000000000000000	4.00000000000000000000	4.00000000000000000000	4.00000000000000000000
114.00000000000000000000	0.00000000000000000000	4200.51269531250000000000	4184.10253906250000000000	4186.15380859375000000000	4174.87158203125000000000	4254.87158203125000000000	4203.58984375000000000000	4212.82031250000000000000	4205.64111328125000000000	4207.69238281250000000000	4171.79492187500000000000	4162.56396484375000000000	4230.76904296875000000000	4187.17919921875000000000	4150.76904296875000000000	3583.00000000000000000000	10250.00000000000000000000	10227.00000000000000000000	0.00000000000000000000	0.00000000000000000000	0.00000000000000000000	2284.00000000000000000000	21.00000000000000000000	4.00000000000000000000	4.00000000000000000000	4.00000000000000000000	4.00000000000000000000	4.00000000000000000000	4.00000000000000000000	4.00000000000000000000	4.00000000000000000000	4.00000000000000000000	4.00000000000000000000	4.00000000000000000000	4.00000000000000000000	4.00000000000000000000	4.00000000000000000000	4.00000000000000000000	4.00000000000000000000
115.00000000000000000000	0.00000000000000000000	4236.92285156250000000000	4225.12792968750000000000	4173.33300781250000000000	4198.97412109375000000000	4291.28173828125000000000	4227.17919921875000000000	4231.28173828125000000000	4211.79492187500000000000	4208.71777343750000000000	4176.41015625000000000000	4186.15380859375000000000	4246.66650390625000000000	4216.41015625000000000000	4183.58984375000000000000	3156.00000000000000000000	10250.00000000000000000000	10225.00000000000000000000	0.00000000000000000000	0.00000000000000000000	0.00000000000000000000	2284.00000000000000000000	29.00000000000000000000	4.00000000000000000000	4.00000000000000000000	4.00000000000000000000	4.00000000000000000000	4.00000000000000000000	4.00000000000000000000	4.00000000000000000000	4.00000000000000000000	4.00000000000000000000	4.00000000000000000000	4.00000000000000000000	4.00000000000000000000	4.00000000000000000000	4.00000000000000000000	4.00000000000000000000	4.00000000000000000000
116.00000000000000000000	0.00000000000000000000	4225.12792968750000000000	4208.71777343750000000000	4171.79492187500000000000	4192.30761718750000000000	4269.23046875000000000000	4203.07666015625000000000	4201.02539062500000000000	4177.43603515625000000000	4168.71777343750000000000	4143.07666015625000000000	4160.51269531250000000000	4222.05126953125000000000	4199.48730468750000000000	4166.66650390625000000000	3507.00000000000000000000	10250.00000000000000000000	10225.00000000000000000000	0.00000000000000000000	0.00000000000000000000	0.00000000000000000000	2284.00000000000000000000	38.00000000000000000000	4.00000000000000000000	4.00000000000000000000	4.00000000000000000000	4.00000000000000000000	4.00000000000000000000	4.00000000000000000000	4.00000000000000000000	4.00000000000000000000	4.00000000000000000000	4.00000000000000000000	4.00000000000000000000	4.00000000000000000000	4.00000000000000000000	4.00000000000000000000	4.00000000000000000000	4.00000000000000000000
117.00000000000000000000	0.00000000000000000000	4207.17919921875000000000	4191.28173828125000000000	4176.41015625000000000000	4183.58984375000000000000	4247.17919921875000000000	4192.82031250000000000000	4184.61523437500000000000	4170.25634765625000000000	4163.58984375000000000000	4133.84619140625000000000	4149.23046875000000000000	4216.92285156250000000000	4186.66650390625000000000	4154.35888671875000000000	3189.00000000000000000000	10248.00000000000000000000	10221.00000000000000000000	0.00000000000000000000	0.00000000000000000000	0.00000000000000000000	2284.00000000000000000000	46.00000000000000000000	4.00000000000000000000	4.00000000000000000000	4.00000000000000000000	4.00000000000000000000	4.00000000000000000000	4.00000000000000000000	4.00000000000000000000	4.00000000000000000000	4.00000000000000000000	4.00000000000000000000	4.00000000000000000000	4.00000000000000000000	4.00000000000000000000	4.00000000000000000000	4.00000000000000000000	4.00000000000000000000
118.00000000000000000000	0.00000000000000000000	4211.28173828125000000000	4198.97412109375000000000	4168.71777343750000000000	4191.28173828125000000000	4257.94873046875000000000	4207.17919921875000000000	4199.48730468750000000000	4212.82031250000000000000	4209.74365234375000000000	4170.25634765625000000000	4182.56396484375000000000	4250.25634765625000000000	4205.12792968750000000000	4175.89746093750000000000	3583.00000000000000000000	10248.00000000000000000000	10221.00000000000000000000	0.00000000000000000000	0.00000000000000000000	0.00000000000000000000	2284.00000000000000000000	54.00000000000000000000	4.00000000000000000000	4.00000000000000000000	4.00000000000000000000	4.00000000000000000000	4.00000000000000000000	4.00000000000000000000	4.00000000000000000000	4.00000000000000000000	4.00000000000000000000	4.00000000000000000000	4.00000000000000000000	4.00000000000000000000	4.00000000000000000000	4.00000000000000000000	4.00000000000000000000	4.00000000000000000000
119.00000000000000000000	0.00000000000000000000	4176.41015625000000000000	4150.25634765625000000000	4177.43603515625000000000	4160.00000000000000000000	4214.35888671875000000000	4164.61523437500000000000	4171.28173828125000000000	4175.89746093750000000000	4167.69238281250000000000	4140.51269531250000000000	4141.02539062500000000000	4215.89746093750000000000	4161.02539062500000000000	4142.05126953125000000000	3156.00000000000000000000	10247.00000000000000000000	10220.00000000000000000000	0.00000000000000000000	0.00000000000000000000	0.00000000000000000000	2284.00000000000000000000	63.00000000000000000000	4.00000000000000000000	4.00000000000000000000	4.00000000000000000000	4.00000000000000000000	4.00000000000000000000	4.00000000000000000000	4.00000000000000000000	4.00000000000000000000	4.00000000000000000000	4.00000000000000000000	4.00000000000000000000	4.00000000000000000000	4.00000000000000000000	4.00000000000000000000	4.00000000000000000000	4.00000000000000000000
120.00000000000000000000	0.00000000000000000000	4213.33300781250000000000	4200.51269531250000000000	4173.33300781250000000000	4186.66650390625000000000	4263.58984375000000000000	4207.69238281250000000000	4212.30761718750000000000	4185.12792968750000000000	4180.51269531250000000000	4165.12792968750000000000	4165.64111328125000000000	4231.79492187500000000000	4195.89746093750000000000	4164.61523437500000000000	3507.00000000000000000000	10247.00000000000000000000	10220.00000000000000000000	0.00000000000000000000	0.00000000000000000000	0.00000000000000000000	2284.00000000000000000000	71.00000000000000000000	4.00000000000000000000	4.00000000000000000000	4.00000000000000000000	4.00000000000000000000	4.00000000000000000000	4.00000000000000000000	4.00000000000000000000	4.00000000000000000000	4.00000000000000000000	4.00000000000000000000	4.00000000000000000000	4.00000000000000000000	4.00000000000000000000	4.00000000000000000000	4.00000000000000000000	4.00000000000000000000
121.00000000000000000000	0.00000000000000000000	4217.43603515625000000000	4207.17919921875000000000	4169.74365234375000000000	4187.69238281250000000000	4268.20507812500000000000	4210.25634765625000000000	4206.66650390625000000000	4169.74365234375000000000	4175.38427734375000000000	4163.58984375000000000000	4157.94873046875000000000	4219.48730468750000000000	4187.69238281250000000000	4156.92285156250000000000	3189.00000000000000000000	10243.00000000000000000000	10219.00000000000000000000	0.00000000000000000000	0.00000000000000000000	0.00000000000000000000	2284.00000000000000000000	80.00000000000000000000	4.00000000000000000000	4.00000000000000000000	4.00000000000000000000	4.00000000000000000000	4.00000000000000000000	4.00000000000000000000	4.00000000000000000000	4.00000000000000000000	4.00000000000000000000	4.00000000000000000000	4.00000000000000000000	4.00000000000000000000	4.00000000000000000000	4.00000000000000000000	4.00000000000000000000	4.00000000000000000000
122.00000000000000000000	0.00000000000000000000	4198.46142578125000000000	4178.46142578125000000000	4173.84619140625000000000	4173.84619140625000000000	4242.05126953125000000000	4188.71777343750000000000	4184.61523437500000000000	4156.41015625000000000000	4160.51269531250000000000	4146.15380859375000000000	4147.69238281250000000000	4208.20507812500000000000	4176.41015625000000000000	4148.20507812500000000000	3583.00000000000000000000	10243.00000000000000000000	10219.00000000000000000000	0.00000000000000000000	0.00000000000000000000	0.00000000000000000000	2284.00000000000000000000	88.00000000000000000000	4.00000000000000000000	4.00000000000000000000	4.00000000000000000000	4.00000000000000000000	4.00000000000000000000	4.00000000000000000000	4.00000000000000000000	4.00000000000000000000	4.00000000000000000000	4.00000000000000000000	4.00000000000000000000	4.00000000000000000000	4.00000000000000000000	4.00000000000000000000	4.00000000000000000000	4.00000000000000000000
123.00000000000000000000	0.00000000000000000000	4218.46142578125000000000	4196.41015625000000000000	4166.15380859375000000000	4198.97412109375000000000	4257.94873046875000000000	4199.48730468750000000000	4196.41015625000000000000	4198.46142578125000000000	4191.28173828125000000000	4172.82031250000000000000	4199.48730468750000000000	4254.87158203125000000000	4228.20507812500000000000	4193.33300781250000000000	3156.00000000000000000000	10243.00000000000000000000	10220.00000000000000000000	0.00000000000000000000	0.00000000000000000000	0.00000000000000000000	2284.00000000000000000000	97.00000000000000000000	4.00000000000000000000	4.00000000000000000000	4.00000000000000000000	4.00000000000000000000	4.00000000000000000000	4.00000000000000000000	4.00000000000000000000	4.00000000000000000000	4.00000000000000000000	4.00000000000000000000	4.00000000000000000000	4.00000000000000000000	4.00000000000000000000	4.00000000000000000000	4.00000000000000000000	4.00000000000000000000
124.00000000000000000000	0.00000000000000000000	4194.35888671875000000000	4162.56396484375000000000	4173.84619140625000000000	4183.07666015625000000000	4216.92285156250000000000	4159.48730468750000000000	4164.61523437500000000000	4169.23046875000000000000	4152.30761718750000000000	4143.07666015625000000000	4170.76904296875000000000	4233.84619140625000000000	4197.43603515625000000000	4173.33300781250000000000	3507.00000000000000000000	10243.00000000000000000000	10220.00000000000000000000	0.00000000000000000000	0.00000000000000000000	0.00000000000000000000	2284.00000000000000000000	105.00000000000000000000	4.00000000000000000000	4.00000000000000000000	4.00000000000000000000	4.00000000000000000000	4.00000000000000000000	4.00000000000000000000	4.00000000000000000000	4.00000000000000000000	4.00000000000000000000	4.00000000000000000000	4.00000000000000000000	4.00000000000000000000	4.00000000000000000000	4.00000000000000000000	4.00000000000000000000	4.00000000000000000000
125.00000000000000000000	0.00000000000000000000	4211.79492187500000000000	4199.48730468750000000000	4174.87158203125000000000	4196.41015625000000000000	4255.38427734375000000000	4203.58984375000000000000	4212.82031250000000000000	4187.69238281250000000000	4182.56396484375000000000	4172.82031250000000000000	4181.02539062500000000000	4243.07666015625000000000	4207.17919921875000000000	4180.51269531250000000000	3189.00000000000000000000	10242.00000000000000000000	10221.00000000000000000000	0.00000000000000000000	0.00000000000000000000	0.00000000000000000000	2284.00000000000000000000	113.00000000000000000000	4.00000000000000000000	4.00000000000000000000	4.00000000000000000000	4.00000000000000000000	4.00000000000000000000	4.00000000000000000000	4.00000000000000000000	4.00000000000000000000	4.00000000000000000000	4.00000000000000000000	4.00000000000000000000	4.00000000000000000000	4.00000000000000000000	4.00000000000000000000	4.00000000000000000000	4.00000000000000000000
126.00000000000000000000	0.00000000000000000000	4204.61523437500000000000	4198.97412109375000000000	4173.84619140625000000000	4182.56396484375000000000	4256.92285156250000000000	4210.25634765625000000000	4215.89746093750000000000	4186.66650390625000000000	4192.30761718750000000000	4183.58984375000000000000	4159.48730468750000000000	4226.15380859375000000000	4183.07666015625000000000	4156.92285156250000000000	3583.00000000000000000000	10242.00000000000000000000	10221.00000000000000000000	0.00000000000000000000	0.00000000000000000000	0.00000000000000000000	2284.00000000000000000000	122.00000000000000000000	4.00000000000000000000	4.00000000000000000000	4.00000000000000000000	4.00000000000000000000	4.00000000000000000000	4.00000000000000000000	4.00000000000000000000	4.00000000000000000000	4.00000000000000000000	4.00000000000000000000	4.00000000000000000000	4.00000000000000000000	4.00000000000000000000	4.00000000000000000000	4.00000000000000000000	4.00000000000000000000
127.00000000000000000000	0.00000000000000000000	4191.28173828125000000000	4175.38427734375000000000	4174.87158203125000000000	4168.20507812500000000000	4225.64111328125000000000	4177.43603515625000000000	4175.38427734375000000000	4161.53857421875000000000	4163.07666015625000000000	4153.84619140625000000000	4135.38427734375000000000	4200.51269531250000000000	4160.00000000000000000000	4134.87158203125000000000	51.00000000000000000000	10244.00000000000000000000	10226.00000000000000000000	0.00000000000000000000	0.00000000000000000000	0.00000000000000000000	2284.00000000000000000000	130.00000000000000000000	4.00000000000000000000	4.00000000000000000000	4.00000000000000000000	4.00000000000000000000	4.00000000000000000000	4.00000000000000000000	4.00000000000000000000	4.00000000000000000000	4.00000000000000000000	4.00000000000000000000	4.00000000000000000000	4.00000000000000000000	4.00000000000000000000	4.00000000000000000000	4.00000000000000000000	4.00000000000000000000
0.00000000000000000000	0.00000000000000000000	4229.23046875000000000000	4213.84619140625000000000	4164.10253906250000000000	4208.71777343750000000000	4257.43603515625000000000	4197.94873046875000000000	4190.25634765625000000000	4182.05126953125000000000	4182.05126953125000000000	4168.71777343750000000000	4188.71777343750000000000	4238.97412109375000000000	4226.66650390625000000000	4188.20507812500000000000	1212.00000000000000000000	10244.00000000000000000000	10226.00000000000000000000	0.00000000000000000000	0.00000000000000000000	0.00000000000000000000	2284.00000000000000000000	139.00000000000000000000	4.00000000000000000000	4.00000000000000000000	4.00000000000000000000	4.00000000000000000000	4.00000000000000000000	4.00000000000000000000	4.00000000000000000000	4.00000000000000000000	4.00000000000000000000	4.00000000000000000000	4.00000000000000000000	4.00000000000000000000	4.00000000000000000000	4.00000000000000000000	4.00000000000000000000	4.00000000000000000000
1.00000000000000000000	0.00000000000000000000	4208.71777343750000000000	4177.43603515625000000000	4173.33300781250000000000	4186.66650390625000000000	4218.46142578125000000000	4160.51269531250000000000	4163.58984375000000000000	4149.23046875000000000000	4144.10253906250000000000	4136.92285156250000000000	4162.05126953125000000000	4219.48730468750000000000	4207.69238281250000000000	4172.30761718750000000000	2675.00000000000000000000	10244.00000000000000000000	10224.00000000000000000000	0.00000000000000000000	0.00000000000000000000	0.00000000000000000000	2284.00000000000000000000	147.00000000000000000000	4.00000000000000000000	4.00000000000000000000	4.00000000000000000000	4.00000000000000000000	4.00000000000000000000	4.00000000000000000000	4.00000000000000000000	4.00000000000000000000	4.00000000000000000000	4.00000000000000000000	4.00000000000000000000	4.00000000000000000000	4.00000000000000000000	4.00000000000000000000	4.00000000000000000000	4.00000000000000000000
2.00000000000000000000	0.00000000000000000000	4215.89746093750000000000	4189.74365234375000000000	4175.38427734375000000000	4186.15380859375000000000	4231.28173828125000000000	4184.10253906250000000000	4197.43603515625000000000	4188.20507812500000000000	4183.07666015625000000000	4167.17919921875000000000	4181.02539062500000000000	4240.00000000000000000000	4212.82031250000000000000	4177.43603515625000000000	3065.00000000000000000000	10244.00000000000000000000	10224.00000000000000000000	0.00000000000000000000	0.00000000000000000000	0.00000000000000000000	2284.00000000000000000000	155.00000000000000000000	4.00000000000000000000	4.00000000000000000000	4.00000000000000000000	4.00000000000000000000	4.00000000000000000000	4.00000000000000000000	4.00000000000000000000	4.00000000000000000000	4.00000000000000000000	4.00000000000000000000	4.00000000000000000000	4.00000000000000000000	4.00000000000000000000	4.00000000000000000000	4.00000000000000000000	4.00000000000000000000
3.00000000000000000000	0.00000000000000000000	4204.61523437500000000000	4185.12792968750000000000	4170.76904296875000000000	4183.07666015625000000000	4236.41015625000000000000	4194.35888671875000000000	4209.23046875000000000000	4211.28173828125000000000	4211.28173828125000000000	4187.69238281250000000000	4192.30761718750000000000	4248.20507812500000000000	4203.07666015625000000000	4173.33300781250000000000	3539.00000000000000000000	10247.00000000000000000000	10224.00000000000000000000	0.00000000000000000000	0.00000000000000000000	0.00000000000000000000	2284.00000000000000000000	164.00000000000000000000	4.00000000000000000000	4.00000000000000000000	4.00000000000000000000	4.00000000000000000000	4.00000000000000000000	4.00000000000000000000	4.00000000000000000000	4.00000000000000000000	4.00000000000000000000	4.00000000000000000000	4.00000000000000000000	4.00000000000000000000	4.00000000000000000000	4.00000000000000000000	4.00000000000000000000	4.00000000000000000000
4.00000000000000000000	0.00000000000000000000	4179.48730468750000000000	4156.92285156250000000000	4173.33300781250000000000	4166.15380859375000000000	4217.94873046875000000000	4176.41015625000000000000	4181.53857421875000000000	4172.30761718750000000000	4178.97412109375000000000	4156.92285156250000000000	4163.07666015625000000000	4216.41015625000000000000	4174.87158203125000000000	4150.25634765625000000000	3561.00000000000000000000	10247.00000000000000000000	10224.00000000000000000000	0.00000000000000000000	0.00000000000000000000	0.00000000000000000000	2284.00000000000000000000	172.00000000000000000000	4.00000000000000000000	4.00000000000000000000	4.00000000000000000000	4.00000000000000000000	4.00000000000000000000	4.00000000000000000000	4.00000000000000000000	4.00000000000000000000	4.00000000000000000000	4.00000000000000000000	4.00000000000000000000	4.00000000000000000000	4.00000000000000000000	4.00000000000000000000	4.00000000000000000000	4.00000000000000000000
5.00000000000000000000	0.00000000000000000000	4222.05126953125000000000	4209.23046875000000000000	4164.61523437500000000000	4202.05126953125000000000	4264.61523437500000000000	4218.46142578125000000000	4207.69238281250000000000	4186.66650390625000000000	4198.46142578125000000000	4174.87158203125000000000	4198.46142578125000000000	4235.38427734375000000000	4221.02539062500000000000	4183.58984375000000000000	3382.00000000000000000000	10248.00000000000000000000	10226.00000000000000000000	0.00000000000000000000	0.00000000000000000000	0.00000000000000000000	2284.00000000000000000000	181.00000000000000000000	4.00000000000000000000	4.00000000000000000000	4.00000000000000000000	4.00000000000000000000	4.00000000000000000000	4.00000000000000000000	4.00000000000000000000	4.00000000000000000000	4.00000000000000000000	4.00000000000000000000	4.00000000000000000000	4.00000000000000000000	4.00000000000000000000	4.00000000000000000000	4.00000000000000000000	4.00000000000000000000
6.00000000000000000000	0.00000000000000000000	4212.30761718750000000000	4194.35888671875000000000	4171.79492187500000000000	4192.30761718750000000000	4234.87158203125000000000	4187.17919921875000000000	4179.48730468750000000000	4153.84619140625000000000	4158.46142578125000000000	4143.07666015625000000000	4170.25634765625000000000	4209.74365234375000000000	4192.82031250000000000000	4160.00000000000000000000	3173.00000000000000000000	10248.00000000000000000000	10226.00000000000000000000	0.00000000000000000000	0.00000000000000000000	0.00000000000000000000	2284.00000000000000000000	189.00000000000000000000	4.00000000000000000000	4.00000000000000000000	4.00000000000000000000	4.00000000000000000000	4.00000000000000000000	4.00000000000000000000	4.00000000000000000000	4.00000000000000000000	4.00000000000000000000	4.00000000000000000000	4.00000000000000000000	4.00000000000000000000	4.00000000000000000000	4.00000000000000000000	4.00000000000000000000	4.00000000000000000000
7.00000000000000000000	0.00000000000000000000	4219.48730468750000000000	4206.15380859375000000000	4174.87158203125000000000	4203.07666015625000000000	4240.51269531250000000000	4190.25634765625000000000	4185.12792968750000000000	4177.94873046875000000000	4174.35888671875000000000	4157.43603515625000000000	4190.76904296875000000000	4234.35888671875000000000	4208.71777343750000000000	4176.41015625000000000000	3204.00000000000000000000	10249.00000000000000000000	10228.00000000000000000000	0.00000000000000000000	0.00000000000000000000	0.00000000000000000000	2284.00000000000000000000	197.00000000000000000000	4.00000000000000000000	4.00000000000000000000	4.00000000000000000000	4.00000000000000000000	4.00000000000000000000	4.00000000000000000000	4.00000000000000000000	4.00000000000000000000	4.00000000000000000000	4.00000000000000000000	4.00000000000000000000	4.00000000000000000000	4.00000000000000000000	4.00000000000000000000	4.00000000000000000000	4.00000000000000000000
8.00000000000000000000	0.00000000000000000000	4218.46142578125000000000	4201.02539062500000000000	4172.30761718750000000000	4207.69238281250000000000	4235.38427734375000000000	4191.28173828125000000000	4182.05126953125000000000	4203.58984375000000000000	4197.94873046875000000000	4178.46142578125000000000	4210.76904296875000000000	4257.43603515625000000000	4223.07666015625000000000	4193.84619140625000000000	3329.00000000000000000000	10249.00000000000000000000	10228.00000000000000000000	0.00000000000000000000	0.00000000000000000000	0.00000000000000000000	2284.00000000000000000000	206.00000000000000000000	4.00000000000000000000	4.00000000000000000000	4.00000000000000000000	4.00000000000000000000	4.00000000000000000000	4.00000000000000000000	4.00000000000000000000	4.00000000000000000000	4.00000000000000000000	4.00000000000000000000	4.00000000000000000000	4.00000000000000000000	4.00000000000000000000	4.00000000000000000000	4.00000000000000000000	4.00000000000000000000
9.00000000000000000000	0.00000000000000000000	4185.64111328125000000000	4162.56396484375000000000	4178.46142578125000000000	4179.48730468750000000000	4201.02539062500000000000	4165.64111328125000000000	4158.97412109375000000000	4168.20507812500000000000	4161.02539062500000000000	4149.74365234375000000000	4170.25634765625000000000	4220.51269531250000000000	4173.33300781250000000000	4158.46142578125000000000	2829.00000000000000000000	10249.00000000000000000000	10227.00000000000000000000	0.00000000000000000000	0.00000000000000000000	0.00000000000000000000	2284.00000000000000000000	214.00000000000000000000	4.00000000000000000000	4.00000000000000000000	4.00000000000000000000	4.00000000000000000000	4.00000000000000000000	4.00000000000000000000	4.00000000000000000000	4.00000000000000000000	4.00000000000000000000	4.00000000000000000000	4.00000000000000000000	4.00000000000000000000	4.00000000000000000000	4.00000000000000000000	4.00000000000000000000	4.00000000000000000000
10.00000000000000000000	0.00000000000000000000	4208.20507812500000000000	4204.10253906250000000000	4168.20507812500000000000	4197.43603515625000000000	4247.17919921875000000000	4203.58984375000000000000	4198.46142578125000000000	4179.48730468750000000000	4180.00000000000000000000	4168.71777343750000000000	4184.61523437500000000000	4223.07666015625000000000	4189.74365234375000000000	4166.66650390625000000000	3571.00000000000000000000	10249.00000000000000000000	10227.00000000000000000000	0.00000000000000000000	0.00000000000000000000	0.00000000000000000000	2284.00000000000000000000	223.00000000000000000000	4.00000000000000000000	4.00000000000000000000	4.00000000000000000000	4.00000000000000000000	4.00000000000000000000	4.00000000000000000000	4.00000000000000000000	4.00000000000000000000	4.00000000000000000000	4.00000000000000000000	4.00000000000000000000	4.00000000000000000000	4.00000000000000000000	4.00000000000000000000	4.00000000000000000000	4.00000000000000000000
11.00000000000000000000	0.00000000000000000000	4196.41015625000000000000	4182.05126953125000000000	4170.76904296875000000000	4185.64111328125000000000	4225.12792968750000000000	4176.92285156250000000000	4175.38427734375000000000	4139.48730468750000000000	4147.17919921875000000000	4138.97412109375000000000	4143.58984375000000000000	4187.17919921875000000000	4167.17919921875000000000	4139.48730468750000000000	2912.00000000000000000000	10248.00000000000000000000	10226.00000000000000000000	0.00000000000000000000	0.00000000000000000000	0.00000000000000000000	2284.00000000000000000000	231.00000000000000000000	4.00000000000000000000	4.00000000000000000000	4.00000000000000000000	4.00000000000000000000	4.00000000000000000000	4.00000000000000000000	4.00000000000000000000	4.00000000000000000000	4.00000000000000000000	4.00000000000000000000	4.00000000000000000000	4.00000000000000000000	4.00000000000000000000	4.00000000000000000000	4.00000000000000000000	4.00000000000000000000
12.00000000000000000000	0.00000000000000000000	4205.12792968750000000000	4189.74365234375000000000	4172.30761718750000000000	4199.48730468750000000000	4231.28173828125000000000	4183.58984375000000000000	4183.07666015625000000000	4153.84619140625000000000	4154.35888671875000000000	4145.12792968750000000000	4165.64111328125000000000	4204.61523437500000000000	4194.87158203125000000000	4160.51269531250000000000	3481.00000000000000000000	10248.00000000000000000000	10226.00000000000000000000	0.00000000000000000000	0.00000000000000000000	0.00000000000000000000	2284.00000000000000000000	239.00000000000000000000	4.00000000000000000000	4.00000000000000000000	4.00000000000000000000	4.00000000000000000000	4.00000000000000000000	4.00000000000000000000	4.00000000000000000000	4.00000000000000000000	4.00000000000000000000	4.00000000000000000000	4.00000000000000000000	4.00000000000000000000	4.00000000000000000000	4.00000000000000000000	4.00000000000000000000	4.00000000000000000000
13.00000000000000000000	0.00000000000000000000	4207.69238281250000000000	4197.43603515625000000000	4166.66650390625000000000	4211.28173828125000000000	4237.43603515625000000000	4191.79492187500000000000	4189.74365234375000000000	4195.38427734375000000000	4180.00000000000000000000	4166.66650390625000000000	4211.28173828125000000000	4237.94873046875000000000	4224.61523437500000000000	4190.76904296875000000000	3171.00000000000000000000	10247.00000000000000000000	10227.00000000000000000000	0.00000000000000000000	0.00000000000000000000	0.00000000000000000000	2284.00000000000000000000	248.00000000000000000000	4.00000000000000000000	4.00000000000000000000	4.00000000000000000000	4.00000000000000000000	4.00000000000000000000	4.00000000000000000000	4.00000000000000000000	4.00000000000000000000	4.00000000000000000000	4.00000000000000000000	4.00000000000000000000	4.00000000000000000000	4.00000000000000000000	4.00000000000000000000	4.00000000000000000000	4.00000000000000000000
14.00000000000000000000	0.00000000000000000000	4180.00000000000000000000	4162.56396484375000000000	4173.33300781250000000000	4188.20507812500000000000	4200.00000000000000000000	4163.58984375000000000000	4165.12792968750000000000	4176.92285156250000000000	4162.05126953125000000000	4147.69238281250000000000	4184.10253906250000000000	4213.84619140625000000000	4189.74365234375000000000	4163.07666015625000000000	3571.00000000000000000000	10247.00000000000000000000	10227.00000000000000000000	0.00000000000000000000	0.00000000000000000000	0.00000000000000000000	2284.00000000000000000000	256.00000000000000000000	4.00000000000000000000	4.00000000000000000000	4.00000000000000000000	4.00000000000000000000	4.00000000000000000000	4.00000000000000000000	4.00000000000000000000	4.00000000000000000000	4.00000000000000000000	4.00000000000000000000	4.00000000000000000000	4.00000000000000000000	4.00000000000000000000	4.00000000000000000000	4.00000000000000000000	4.00000000000000000000
15.00000000000000000000	0.00000000000000000000	4214.87158203125000000000	4211.79492187500000000000	4170.76904296875000000000	4214.87158203125000000000	4254.35888671875000000000	4220.51269531250000000000	4221.02539062500000000000	4208.71777343750000000000	4215.38427734375000000000	4196.41015625000000000000	4213.84619140625000000000	4238.97412109375000000000	4221.53857421875000000000	4181.02539062500000000000	2912.00000000000000000000	10247.00000000000000000000	10225.00000000000000000000	0.00000000000000000000	0.00000000000000000000	0.00000000000000000000	2284.00000000000000000000	265.00000000000000000000	4.00000000000000000000	4.00000000000000000000	4.00000000000000000000	4.00000000000000000000	4.00000000000000000000	4.00000000000000000000	4.00000000000000000000	4.00000000000000000000	4.00000000000000000000	4.00000000000000000000	4.00000000000000000000	4.00000000000000000000	4.00000000000000000000	4.00000000000000000000	4.00000000000000000000	4.00000000000000000000
16.00000000000000000000	0.00000000000000000000	4204.61523437500000000000	4196.92285156250000000000	4179.48730468750000000000	4194.35888671875000000000	4242.05126953125000000000	4209.74365234375000000000	4209.23046875000000000000	4185.12792968750000000000	4195.89746093750000000000	4186.15380859375000000000	4185.64111328125000000000	4214.35888671875000000000	4192.30761718750000000000	4155.38427734375000000000	0.00000000000000000000	10247.00000000000000000000	10225.00000000000000000000	0.00000000000000000000	0.00000000000000000000	0.00000000000000000000	2284.00000000000000000000	273.00000000000000000000	4.00000000000000000000	4.00000000000000000000	4.00000000000000000000	4.00000000000000000000	4.00000000000000000000	4.00000000000000000000	4.00000000000000000000	4.00000000000000000000	4.00000000000000000000	4.00000000000000000000	4.00000000000000000000	4.00000000000000000000	4.00000000000000000000	4.00000000000000000000	4.00000000000000000000	4.00000000000000000000
17.00000000000000000000	0.00000000000000000000	4207.17919921875000000000	4196.92285156250000000000	4177.43603515625000000000	4193.33300781250000000000	4234.35888671875000000000	4201.53857421875000000000	4194.87158203125000000000	4176.41015625000000000000	4178.46142578125000000000	4167.69238281250000000000	4183.07666015625000000000	4205.12792968750000000000	4193.84619140625000000000	4156.41015625000000000000	0.00000000000000000000	10249.00000000000000000000	10224.00000000000000000000	0.00000000000000000000	0.00000000000000000000	0.00000000000000000000	2284.00000000000000000000	281.00000000000000000000	4.00000000000000000000	4.00000000000000000000	4.00000000000000000000	4.00000000000000000000	4.00000000000000000000	4.00000000000000000000	4.00000000000000000000	4.00000000000000000000	4.00000000000000000000	4.00000000000000000000	4.00000000000000000000	4.00000000000000000000	4.00000000000000000000	4.00000000000000000000	4.00000000000000000000	4.00000000000000000000
18.00000000000000000000	0.00000000000000000000	4222.05126953125000000000	4219.48730468750000000000	4162.05126953125000000000	4218.97412109375000000000	4246.66650390625000000000	4209.23046875000000000000	4195.38427734375000000000	4188.20507812500000000000	4189.23046875000000000000	4170.25634765625000000000	4211.28173828125000000000	4223.58984375000000000000	4226.66650390625000000000	4178.46142578125000000000	0.00000000000000000000	10249.00000000000000000000	10224.00000000000000000000	0.00000000000000000000	0.00000000000000000000	0.00000000000000000000	2284.00000000000000000000	290.00000000000000000000	4.00000000000000000000	4.00000000000000000000	4.00000000000000000000	4.00000000000000000000	4.00000000000000000000	4.00000000000000000000	4.00000000000000000000	4.00000000000000000000	4.00000000000000000000	4.00000000000000000000	4.00000000000000000000	4.00000000000000000000	4.00000000000000000000	4.00000000000000000000	4.00000000000000000000	4.00000000000000000000
19.00000000000000000000	0.00000000000000000000	4195.89746093750000000000	4184.10253906250000000000	4172.30761718750000000000	4196.92285156250000000000	4204.10253906250000000000	4167.69238281250000000000	4157.43603515625000000000	4154.35888671875000000000	4154.87158203125000000000	4135.89746093750000000000	4181.53857421875000000000	4201.02539062500000000000	4193.84619140625000000000	4154.87158203125000000000	0.00000000000000000000	10247.00000000000000000000	10223.00000000000000000000	0.00000000000000000000	0.00000000000000000000	0.00000000000000000000	2284.00000000000000000000	298.00000000000000000000	4.00000000000000000000	4.00000000000000000000	4.00000000000000000000	4.00000000000000000000	4.00000000000000000000	4.00000000000000000000	4.00000000000000000000	4.00000000000000000000	4.00000000000000000000	4.00000000000000000000	4.00000000000000000000	4.00000000000000000000	4.00000000000000000000	4.00000000000000000000	4.00000000000000000000	4.00000000000000000000
20.00000000000000000000	0.00000000000000000000	4221.02539062500000000000	4207.69238281250000000000	4174.35888671875000000000	4211.28173828125000000000	4232.82031250000000000000	4200.00000000000000000000	4188.71777343750000000000	4197.94873046875000000000	4200.00000000000000000000	4176.41015625000000000000	4216.92285156250000000000	4234.87158203125000000000	4224.61523437500000000000	4184.10253906250000000000	0.00000000000000000000	10247.00000000000000000000	10223.00000000000000000000	0.00000000000000000000	0.00000000000000000000	0.00000000000000000000	2284.00000000000000000000	307.00000000000000000000	4.00000000000000000000	4.00000000000000000000	4.00000000000000000000	4.00000000000000000000	4.00000000000000000000	4.00000000000000000000	4.00000000000000000000	4.00000000000000000000	4.00000000000000000000	4.00000000000000000000	4.00000000000000000000	4.00000000000000000000	4.00000000000000000000	4.00000000000000000000	4.00000000000000000000	4.00000000000000000000
21.00000000000000000000	0.00000000000000000000	4193.84619140625000000000	4172.82031250000000000000	4175.38427734375000000000	4190.25634765625000000000	4210.76904296875000000000	4183.58984375000000000000	4181.02539062500000000000	4191.79492187500000000000	4189.74365234375000000000	4174.35888671875000000000	4189.23046875000000000000	4214.87158203125000000000	4192.82031250000000000000	4156.92285156250000000000	0.00000000000000000000	10248.00000000000000000000	10222.00000000000000000000	0.00000000000000000000	0.00000000000000000000	0.00000000000000000000	2284.00000000000000000000	315.00000000000000000000	4.00000000000000000000	4.00000000000000000000	4.00000000000000000000	4.00000000000000000000	4.00000000000000000000	4.00000000000000000000	4.00000000000000000000	4.00000000000000000000	4.00000000000000000000	4.00000000000000000000	4.00000000000000000000	4.00000000000000000000	4.00000000000000000000	4.00000000000000000000	4.00000000000000000000	4.00000000000000000000
22.00000000000000000000	0.00000000000000000000	4180.00000000000000000000	4166.66650390625000000000	4174.35888671875000000000	4183.58984375000000000000	4209.23046875000000000000	4180.51269531250000000000	4184.61523437500000000000	4180.00000000000000000000	4172.30761718750000000000	4162.05126953125000000000	4171.28173828125000000000	4198.97412109375000000000	4176.92285156250000000000	4137.94873046875000000000	0.00000000000000000000	10248.00000000000000000000	10222.00000000000000000000	0.00000000000000000000	0.00000000000000000000	0.00000000000000000000	2284.00000000000000000000	323.00000000000000000000	4.00000000000000000000	4.00000000000000000000	4.00000000000000000000	4.00000000000000000000	4.00000000000000000000	4.00000000000000000000	4.00000000000000000000	4.00000000000000000000	4.00000000000000000000	4.00000000000000000000	4.00000000000000000000	4.00000000000000000000	4.00000000000000000000	4.00000000000000000000	4.00000000000000000000	4.00000000000000000000
23.00000000000000000000	0.00000000000000000000	4214.35888671875000000000	4211.79492187500000000000	4164.10253906250000000000	4211.79492187500000000000	4244.61523437500000000000	4206.15380859375000000000	4198.97412109375000000000	4189.23046875000000000000	4188.71777343750000000000	4176.41015625000000000000	4198.97412109375000000000	4215.89746093750000000000	4217.94873046875000000000	4166.66650390625000000000	0.00000000000000000000	10248.00000000000000000000	10222.00000000000000000000	0.00000000000000000000	0.00000000000000000000	0.00000000000000000000	2284.00000000000000000000	332.00000000000000000000	4.00000000000000000000	4.00000000000000000000	4.00000000000000000000	4.00000000000000000000	4.00000000000000000000	4.00000000000000000000	4.00000000000000000000	4.00000000000000000000	4.00000000000000000000	4.00000000000000000000	4.00000000000000000000	4.00000000000000000000	4.00000000000000000000	4.00000000000000000000	4.00000000000000000000	4.00000000000000000000
24.00000000000000000000	0.00000000000000000000	4189.23046875000000000000	4170.76904296875000000000	4168.71777343750000000000	4182.05126953125000000000	4200.51269531250000000000	4164.61523437500000000000	4151.28173828125000000000	4134.87158203125000000000	4138.97412109375000000000	4132.82031250000000000000	4156.41015625000000000000	4174.35888671875000000000	4181.53857421875000000000	4137.94873046875000000000	0.00000000000000000000	10248.00000000000000000000	10222.00000000000000000000	0.00000000000000000000	0.00000000000000000000	0.00000000000000000000	2284.00000000000000000000	340.00000000000000000000	4.00000000000000000000	4.00000000000000000000	4.00000000000000000000	4.00000000000000000000	4.00000000000000000000	4.00000000000000000000	4.00000000000000000000	4.00000000000000000000	4.00000000000000000000	4.00000000000000000000	4.00000000000000000000	4.00000000000000000000	4.00000000000000000000	4.00000000000000000000	4.00000000000000000000	4.00000000000000000000
25.00000000000000000000	0.00000000000000000000	4186.15380859375000000000	4170.76904296875000000000	4164.10253906250000000000	4185.12792968750000000000	4210.76904296875000000000	4178.97412109375000000000	4164.10253906250000000000	4166.66650390625000000000	4171.28173828125000000000	4153.33300781250000000000	4190.76904296875000000000	4203.07666015625000000000	4197.94873046875000000000	4160.00000000000000000000	0.00000000000000000000	10248.00000000000000000000	10221.00000000000000000000	0.00000000000000000000	0.00000000000000000000	0.00000000000000000000	2284.00000000000000000000	349.00000000000000000000	4.00000000000000000000	4.00000000000000000000	4.00000000000000000000	4.00000000000000000000	4.00000000000000000000	4.00000000000000000000	4.00000000000000000000	4.00000000000000000000	4.00000000000000000000	4.00000000000000000000	4.00000000000000000000	4.00000000000000000000	4.00000000000000000000	4.00000000000000000000	4.00000000000000000000	4.00000000000000000000
26.00000000000000000000	0.00000000000000000000	4165.12792968750000000000	4142.05126953125000000000	4166.66650390625000000000	4174.87158203125000000000	4181.02539062500000000000	4151.28173828125000000000	4148.20507812500000000000	4174.87158203125000000000	4173.33300781250000000000	4150.76904296875000000000	4195.38427734375000000000	4210.25634765625000000000	4185.12792968750000000000	4156.41015625000000000000	0.00000000000000000000	10248.00000000000000000000	10221.00000000000000000000	0.00000000000000000000	0.00000000000000000000	0.00000000000000000000	2284.00000000000000000000	357.00000000000000000000	4.00000000000000000000	4.00000000000000000000	4.00000000000000000000	4.00000000000000000000	4.00000000000000000000	4.00000000000000000000	4.00000000000000000000	4.00000000000000000000	4.00000000000000000000	4.00000000000000000000	4.00000000000000000000	4.00000000000000000000	4.00000000000000000000	4.00000000000000000000	4.00000000000000000000	4.00000000000000000000
27.00000000000000000000	0.00000000000000000000	4168.20507812500000000000	4147.17919921875000000000	4173.84619140625000000000	4173.84619140625000000000	4180.51269531250000000000	4151.28173828125000000000	4153.33300781250000000000	4157.94873046875000000000	4151.79492187500000000000	4140.00000000000000000000	4177.94873046875000000000	4194.87158203125000000000	4171.79492187500000000000	4142.56396484375000000000	0.00000000000000000000	10246.00000000000000000000	10222.00000000000000000000	0.00000000000000000000	0.00000000000000000000	0.00000000000000000000	2284.00000000000000000000	365.00000000000000000000	4.00000000000000000000	4.00000000000000000000	4.00000000000000000000	4.00000000000000000000	4.00000000000000000000	4.00000000000000000000	4.00000000000000000000	4.00000000000000000000	4.00000000000000000000	4.00000000000000000000	4.00000000000000000000	4.00000000000000000000	4.00000000000000000000	4.00000000000000000000	4.00000000000000000000	4.00000000000000000000
28.00000000000000000000	0.00000000000000000000	4207.69238281250000000000	4205.64111328125000000000	4170.76904296875000000000	4198.46142578125000000000	4239.48730468750000000000	4205.64111328125000000000	4195.38427734375000000000	4178.97412109375000000000	4182.56396484375000000000	4176.41015625000000000000	4195.38427734375000000000	4207.69238281250000000000	4197.94873046875000000000	4158.46142578125000000000	0.00000000000000000000	10246.00000000000000000000	10222.00000000000000000000	0.00000000000000000000	0.00000000000000000000	0.00000000000000000000	2284.00000000000000000000	374.00000000000000000000	4.00000000000000000000	4.00000000000000000000	4.00000000000000000000	4.00000000000000000000	4.00000000000000000000	4.00000000000000000000	4.00000000000000000000	4.00000000000000000000	4.00000000000000000000	4.00000000000000000000	4.00000000000000000000	4.00000000000000000000	4.00000000000000000000	4.00000000000000000000	4.00000000000000000000	4.00000000000000000000
29.00000000000000000000	0.00000000000000000000	4184.10253906250000000000	4171.79492187500000000000	4177.43603515625000000000	4173.84619140625000000000	4202.05126953125000000000	4173.33300781250000000000	4162.56396484375000000000	4145.12792968750000000000	4153.33300781250000000000	4149.74365234375000000000	4157.94873046875000000000	4174.87158203125000000000	4160.00000000000000000000	4129.23046875000000000000	0.00000000000000000000	10247.00000000000000000000	10221.00000000000000000000	0.00000000000000000000	0.00000000000000000000	0.00000000000000000000	2284.00000000000000000000	382.00000000000000000000	4.00000000000000000000	4.00000000000000000000	4.00000000000000000000	4.00000000000000000000	4.00000000000000000000	4.00000000000000000000	4.00000000000000000000	4.00000000000000000000	4.00000000000000000000	4.00000000000000000000	4.00000000000000000000	4.00000000000000000000	4.00000000000000000000	4.00000000000000000000	4.00000000000000000000	4.00000000000000000000
30.00000000000000000000	0.00000000000000000000	4198.46142578125000000000	4187.17919921875000000000	4168.71777343750000000000	4195.38427734375000000000	4205.64111328125000000000	4176.92285156250000000000	4168.20507812500000000000	4162.56396484375000000000	4166.15380859375000000000	4153.84619140625000000000	4197.94873046875000000000	4203.58984375000000000000	4200.00000000000000000000	4167.17919921875000000000	0.00000000000000000000	10247.00000000000000000000	10221.00000000000000000000	0.00000000000000000000	0.00000000000000000000	0.00000000000000000000	2284.00000000000000000000	391.00000000000000000000	4.00000000000000000000	4.00000000000000000000	4.00000000000000000000	4.00000000000000000000	4.00000000000000000000	4.00000000000000000000	4.00000000000000000000	4.00000000000000000000	4.00000000000000000000	4.00000000000000000000	4.00000000000000000000	4.00000000000000000000	4.00000000000000000000	4.00000000000000000000	4.00000000000000000000	4.00000000000000000000
31.00000000000000000000	0.00000000000000000000	4197.94873046875000000000	4183.58984375000000000000	4169.74365234375000000000	4202.05126953125000000000	4191.79492187500000000000	4156.92285156250000000000	4150.25634765625000000000	4158.97412109375000000000	4155.38427734375000000000	4140.00000000000000000000	4208.71777343750000000000	4210.25634765625000000000	4213.84619140625000000000	4183.07666015625000000000	0.00000000000000000000	10247.00000000000000000000	10223.00000000000000000000	0.00000000000000000000	0.00000000000000000000	0.00000000000000000000	2284.00000000000000000000	399.00000000000000000000	4.00000000000000000000	4.00000000000000000000	4.00000000000000000000	4.00000000000000000000	4.00000000000000000000	4.00000000000000000000	4.00000000000000000000	4.00000000000000000000	4.00000000000000000000	4.00000000000000000000	4.00000000000000000000	4.00000000000000000000	4.00000000000000000000	4.00000000000000000000	4.00000000000000000000	4.00000000000000000000
32.00000000000000000000	0.00000000000000000000	4189.23046875000000000000	4173.33300781250000000000	4181.53857421875000000000	4190.76904296875000000000	4185.64111328125000000000	4156.92285156250000000000	4154.35888671875000000000	4153.84619140625000000000	4150.76904296875000000000	4140.51269531250000000000	4188.71777343750000000000	4196.92285156250000000000	4198.46142578125000000000	4166.66650390625000000000	0.00000000000000000000	10247.00000000000000000000	10223.00000000000000000000	0.00000000000000000000	0.00000000000000000000	0.00000000000000000000	2284.00000000000000000000	408.00000000000000000000	4.00000000000000000000	4.00000000000000000000	4.00000000000000000000	4.00000000000000000000	4.00000000000000000000	4.00000000000000000000	4.00000000000000000000	4.00000000000000000000	4.00000000000000000000	4.00000000000000000000	4.00000000000000000000	4.00000000000000000000	4.00000000000000000000	4.00000000000000000000	4.00000000000000000000	4.00000000000000000000
33.00000000000000000000	0.00000000000000000000	4206.15380859375000000000	4202.05126953125000000000	4174.35888671875000000000	4207.69238281250000000000	4230.25634765625000000000	4208.20507812500000000000	4208.20507812500000000000	4198.97412109375000000000	4204.61523437500000000000	4197.94873046875000000000	4215.89746093750000000000	4223.07666015625000000000	4217.43603515625000000000	4177.94873046875000000000	0.00000000000000000000	10248.00000000000000000000	10223.00000000000000000000	0.00000000000000000000	0.00000000000000000000	0.00000000000000000000	2284.00000000000000000000	416.00000000000000000000	4.00000000000000000000	4.00000000000000000000	4.00000000000000000000	4.00000000000000000000	4.00000000000000000000	4.00000000000000000000	4.00000000000000000000	4.00000000000000000000	4.00000000000000000000	4.00000000000000000000	4.00000000000000000000	4.00000000000000000000	4.00000000000000000000	4.00000000000000000000	4.00000000000000000000	4.00000000000000000000
34.00000000000000000000	0.00000000000000000000	4169.74365234375000000000	4159.48730468750000000000	4181.02539062500000000000	4181.02539062500000000000	4192.82031250000000000000	4175.38427734375000000000	4178.46142578125000000000	4165.64111328125000000000	4179.48730468750000000000	4170.25634765625000000000	4178.46142578125000000000	4192.82031250000000000000	4173.33300781250000000000	4145.12792968750000000000	0.00000000000000000000	10248.00000000000000000000	10223.00000000000000000000	0.00000000000000000000	0.00000000000000000000	0.00000000000000000000	2284.00000000000000000000	424.00000000000000000000	4.00000000000000000000	4.00000000000000000000	4.00000000000000000000	4.00000000000000000000	4.00000000000000000000	4.00000000000000000000	4.00000000000000000000	4.00000000000000000000	4.00000000000000000000	4.00000000000000000000	4.00000000000000000000	4.00000000000000000000	4.00000000000000000000	4.00000000000000000000	4.00000000000000000000	4.00000000000000000000
35.00000000000000000000	0.00000000000000000000	4191.28173828125000000000	4187.17919921875000000000	4175.89746093750000000000	4199.48730468750000000000	4214.87158203125000000000	4192.82031250000000000000	4189.74365234375000000000	4175.38427734375000000000	4192.82031250000000000000	4171.28173828125000000000	4203.58984375000000000000	4208.71777343750000000000	4208.71777343750000000000	4172.82031250000000000000	0.00000000000000000000	10249.00000000000000000000	10225.00000000000000000000	0.00000000000000000000	0.00000000000000000000	0.00000000000000000000	2284.00000000000000000000	433.00000000000000000000	4.00000000000000000000	4.00000000000000000000	4.00000000000000000000	4.00000000000000000000	4.00000000000000000000	4.00000000000000000000	4.00000000000000000000	4.00000000000000000000	4.00000000000000000000	4.00000000000000000000	4.00000000000000000000	4.00000000000000000000	4.00000000000000000000	4.00000000000000000000	4.00000000000000000000	4.00000000000000000000
36.00000000000000000000	0.00000000000000000000	4197.94873046875000000000	4189.23046875000000000000	4167.17919921875000000000	4201.53857421875000000000	4213.84619140625000000000	4186.66650390625000000000	4183.58984375000000000000	4170.25634765625000000000	4179.48730468750000000000	4167.69238281250000000000	4209.74365234375000000000	4205.12792968750000000000	4219.48730468750000000000	4173.84619140625000000000	0.00000000000000000000	10249.00000000000000000000	10225.00000000000000000000	0.00000000000000000000	0.00000000000000000000	0.00000000000000000000	2284.00000000000000000000	441.00000000000000000000	4.00000000000000000000	4.00000000000000000000	4.00000000000000000000	4.00000000000000000000	4.00000000000000000000	4.00000000000000000000	4.00000000000000000000	4.00000000000000000000	4.00000000000000000000	4.00000000000000000000	4.00000000000000000000	4.00000000000000000000	4.00000000000000000000	4.00000000000000000000	4.00000000000000000000	4.00000000000000000000
37.00000000000000000000	0.00000000000000000000	4175.38427734375000000000	4156.92285156250000000000	4172.30761718750000000000	4180.00000000000000000000	4182.56396484375000000000	4152.82031250000000000000	4158.97412109375000000000	4147.17919921875000000000	4150.76904296875000000000	4143.07666015625000000000	4187.17919921875000000000	4186.66650390625000000000	4188.71777343750000000000	4149.23046875000000000000	0.00000000000000000000	10246.00000000000000000000	10226.00000000000000000000	0.00000000000000000000	0.00000000000000000000	0.00000000000000000000	2284.00000000000000000000	450.00000000000000000000	4.00000000000000000000	4.00000000000000000000	4.00000000000000000000	4.00000000000000000000	4.00000000000000000000	4.00000000000000000000	4.00000000000000000000	4.00000000000000000000	4.00000000000000000000	4.00000000000000000000	4.00000000000000000000	4.00000000000000000000	4.00000000000000000000	4.00000000000000000000	4.00000000000000000000	4.00000000000000000000
38.00000000000000000000	0.00000000000000000000	4192.82031250000000000000	4186.15380859375000000000	4170.25634765625000000000	4206.15380859375000000000	4214.35888671875000000000	4181.53857421875000000000	4188.71777343750000000000	4191.28173828125000000000	4202.05126953125000000000	4180.00000000000000000000	4231.79492187500000000000	4231.79492187500000000000	4224.61523437500000000000	4187.17919921875000000000	0.00000000000000000000	10246.00000000000000000000	10226.00000000000000000000	0.00000000000000000000	0.00000000000000000000	0.00000000000000000000	2284.00000000000000000000	458.00000000000000000000	4.00000000000000000000	4.00000000000000000000	4.00000000000000000000	4.00000000000000000000	4.00000000000000000000	4.00000000000000000000	4.00000000000000000000	4.00000000000000000000	4.00000000000000000000	4.00000000000000000000	4.00000000000000000000	4.00000000000000000000	4.00000000000000000000	4.00000000000000000000	4.00000000000000000000	4.00000000000000000000
39.00000000000000000000	0.00000000000000000000	4157.43603515625000000000	4152.82031250000000000000	4180.51269531250000000000	4183.58984375000000000000	4182.05126953125000000000	4160.00000000000000000000	4165.64111328125000000000	4166.66650390625000000000	4177.94873046875000000000	4161.53857421875000000000	4201.53857421875000000000	4208.71777343750000000000	4187.17919921875000000000	4165.12792968750000000000	0.00000000000000000000	10246.00000000000000000000	10227.00000000000000000000	0.00000000000000000000	0.00000000000000000000	0.00000000000000000000	2284.00000000000000000000	466.00000000000000000000	4.00000000000000000000	4.00000000000000000000	4.00000000000000000000	4.00000000000000000000	4.00000000000000000000	4.00000000000000000000	4.00000000000000000000	4.00000000000000000000	4.00000000000000000000	4.00000000000000000000	4.00000000000000000000	4.00000000000000000000	4.00000000000000000000	4.00000000000000000000	4.00000000000000000000	4.00000000000000000000
40.00000000000000000000	0.00000000000000000000	4175.89746093750000000000	4181.02539062500000000000	4176.41015625000000000000	4194.35888671875000000000	4212.30761718750000000000	4192.30761718750000000000	4189.74365234375000000000	4171.79492187500000000000	4187.69238281250000000000	4174.35888671875000000000	4208.20507812500000000000	4208.20507812500000000000	4199.48730468750000000000	4171.79492187500000000000	0.00000000000000000000	10246.00000000000000000000	10227.00000000000000000000	0.00000000000000000000	0.00000000000000000000	0.00000000000000000000	2284.00000000000000000000	475.00000000000000000000	4.00000000000000000000	4.00000000000000000000	4.00000000000000000000	4.00000000000000000000	4.00000000000000000000	4.00000000000000000000	4.00000000000000000000	4.00000000000000000000	4.00000000000000000000	4.00000000000000000000	4.00000000000000000000	4.00000000000000000000	4.00000000000000000000	4.00000000000000000000	4.00000000000000000000	4.00000000000000000000
41.00000000000000000000	0.00000000000000000000	4204.61523437500000000000	4209.74365234375000000000	4170.25634765625000000000	4212.82031250000000000000	4234.87158203125000000000	4206.15380859375000000000	4197.94873046875000000000	4165.12792968750000000000	4188.71777343750000000000	4180.51269531250000000000	4212.30761718750000000000	4207.17919921875000000000	4215.89746093750000000000	4182.56396484375000000000	0.00000000000000000000	10246.00000000000000000000	10226.00000000000000000000	0.00000000000000000000	0.00000000000000000000	0.00000000000000000000	2284.00000000000000000000	482.00000000000000000000	4.00000000000000000000	4.00000000000000000000	4.00000000000000000000	4.00000000000000000000	4.00000000000000000000	4.00000000000000000000	4.00000000000000000000	4.00000000000000000000	4.00000000000000000000	4.00000000000000000000	4.00000000000000000000	4.00000000000000000000	4.00000000000000000000	4.00000000000000000000	4.00000000000000000000	4.00000000000000000000
42.00000000000000000000	0.00000000000000000000	4182.56396484375000000000	4185.12792968750000000000	4179.48730468750000000000	4199.48730468750000000000	4198.97412109375000000000	4172.30761718750000000000	4165.12792968750000000000	4129.74365234375000000000	4142.56396484375000000000	4144.61523437500000000000	4183.07666015625000000000	4186.15380859375000000000	4188.20507812500000000000	4167.69238281250000000000	0.00000000000000000000	10246.00000000000000000000	10226.00000000000000000000	0.00000000000000000000	0.00000000000000000000	0.00000000000000000000	2284.00000000000000000000	490.00000000000000000000	4.00000000000000000000	4.00000000000000000000	4.00000000000000000000	4.00000000000000000000	4.00000000000000000000	4.00000000000000000000	4.00000000000000000000	4.00000000000000000000	4.00000000000000000000	4.00000000000000000000	4.00000000000000000000	4.00000000000000000000	4.00000000000000000000	4.00000000000000000000	4.00000000000000000000	4.00000000000000000000
43.00000000000000000000	0.00000000000000000000	4182.56396484375000000000	4195.89746093750000000000	4170.76904296875000000000	4212.30761718750000000000	4208.71777343750000000000	4188.71777343750000000000	4180.51269531250000000000	4173.33300781250000000000	4178.97412109375000000000	4169.74365234375000000000	4225.12792968750000000000	4223.07666015625000000000	4221.02539062500000000000	4197.43603515625000000000	0.00000000000000000000	10246.00000000000000000000	10226.00000000000000000000	0.00000000000000000000	0.00000000000000000000	0.00000000000000000000	2284.00000000000000000000	497.00000000000000000000	4.00000000000000000000	4.00000000000000000000	4.00000000000000000000	4.00000000000000000000	4.00000000000000000000	4.00000000000000000000	4.00000000000000000000	4.00000000000000000000	4.00000000000000000000	4.00000000000000000000	4.00000000000000000000	4.00000000000000000000	4.00000000000000000000	4.00000000000000000000	4.00000000000000000000	4.00000000000000000000
44.00000000000000000000	0.00000000000000000000	4148.20507812500000000000	4146.66650390625000000000	4172.82031250000000000000	4182.05126953125000000000	4163.07666015625000000000	4147.17919921875000000000	4147.17919921875000000000	4157.94873046875000000000	4166.15380859375000000000	4154.87158203125000000000	4200.00000000000000000000	4199.48730468750000000000	4188.20507812500000000000	4166.15380859375000000000	0.00000000000000000000	10246.00000000000000000000	10226.00000000000000000000	0.00000000000000000000	0.00000000000000000000	0.00000000000000000000	2284.00000000000000000000	504.00000000000000000000	4.00000000000000000000	4.00000000000000000000	4.00000000000000000000	4.00000000000000000000	4.00000000000000000000	4.00000000000000000000	4.00000000000000000000	4.00000000000000000000	4.00000000000000000000	4.00000000000000000000	4.00000000000000000000	4.00000000000000000000	4.00000000000000000000	4.00000000000000000000	4.00000000000000000000	4.00000000000000000000
45.00000000000000000000	0.00000000000000000000	4165.12792968750000000000	4166.15380859375000000000	4174.87158203125000000000	4187.17919921875000000000	4187.69238281250000000000	4169.23046875000000000000	4169.23046875000000000000	4163.58984375000000000000	4176.41015625000000000000	4173.84619140625000000000	4206.15380859375000000000	4200.00000000000000000000	4189.74365234375000000000	4164.10253906250000000000	0.00000000000000000000	10244.00000000000000000000	10225.00000000000000000000	0.00000000000000000000	0.00000000000000000000	0.00000000000000000000	2284.00000000000000000000	512.00000000000000000000	4.00000000000000000000	4.00000000000000000000	4.00000000000000000000	4.00000000000000000000	4.00000000000000000000	4.00000000000000000000	4.00000000000000000000	4.00000000000000000000	4.00000000000000000000	4.00000000000000000000	4.00000000000000000000	4.00000000000000000000	4.00000000000000000000	4.00000000000000000000	4.00000000000000000000	4.00000000000000000000
46.00000000000000000000	0.00000000000000000000	4175.38427734375000000000	4180.51269531250000000000	4168.20507812500000000000	4187.69238281250000000000	4213.33300781250000000000	4194.35888671875000000000	4187.69238281250000000000	4167.69238281250000000000	4182.05126953125000000000	4186.66650390625000000000	4206.15380859375000000000	4197.43603515625000000000	4190.76904296875000000000	4163.07666015625000000000	0.00000000000000000000	10244.00000000000000000000	10225.00000000000000000000	0.00000000000000000000	0.00000000000000000000	0.00000000000000000000	2284.00000000000000000000	519.00000000000000000000	4.00000000000000000000	4.00000000000000000000	4.00000000000000000000	4.00000000000000000000	4.00000000000000000000	4.00000000000000000000	4.00000000000000000000	4.00000000000000000000	4.00000000000000000000	4.00000000000000000000	4.00000000000000000000	4.00000000000000000000	4.00000000000000000000	4.00000000000000000000	4.00000000000000000000	4.00000000000000000000
47.00000000000000000000	0.00000000000000000000	4144.10253906250000000000	4138.46142578125000000000	4172.30761718750000000000	4152.30761718750000000000	4175.38427734375000000000	4156.41015625000000000000	4156.41015625000000000000	4122.56396484375000000000	4137.43603515625000000000	4144.10253906250000000000	4161.53857421875000000000	4155.89746093750000000000	4153.84619140625000000000	4129.74365234375000000000	0.00000000000000000000	10246.00000000000000000000	10226.00000000000000000000	0.00000000000000000000	0.00000000000000000000	0.00000000000000000000	2284.00000000000000000000	527.00000000000000000000	4.00000000000000000000	4.00000000000000000000	4.00000000000000000000	4.00000000000000000000	4.00000000000000000000	4.00000000000000000000	4.00000000000000000000	4.00000000000000000000	4.00000000000000000000	4.00000000000000000000	4.00000000000000000000	4.00000000000000000000	4.00000000000000000000	4.00000000000000000000	4.00000000000000000000	4.00000000000000000000
48.00000000000000000000	0.00000000000000000000	4175.38427734375000000000	4180.51269531250000000000	4165.12792968750000000000	4189.74365234375000000000	4209.74365234375000000000	4180.51269531250000000000	4183.07666015625000000000	4155.38427734375000000000	4171.28173828125000000000	4165.64111328125000000000	4215.38427734375000000000	4197.43603515625000000000	4208.20507812500000000000	4174.35888671875000000000	0.00000000000000000000	10246.00000000000000000000	10226.00000000000000000000	0.00000000000000000000	0.00000000000000000000	0.00000000000000000000	2284.00000000000000000000	534.00000000000000000000	4.00000000000000000000	4.00000000000000000000	4.00000000000000000000	4.00000000000000000000	4.00000000000000000000	4.00000000000000000000	4.00000000000000000000	4.00000000000000000000	4.00000000000000000000	4.00000000000000000000	4.00000000000000000000	4.00000000000000000000	4.00000000000000000000	4.00000000000000000000	4.00000000000000000000	4.00000000000000000000
49.00000000000000000000	0.00000000000000000000	4164.10253906250000000000	4163.07666015625000000000	4169.23046875000000000000	4192.30761718750000000000	4179.48730468750000000000	4150.76904296875000000000	4150.25634765625000000000	4145.12792968750000000000	4151.28173828125000000000	4137.94873046875000000000	4206.66650390625000000000	4194.35888671875000000000	4194.87158203125000000000	4166.66650390625000000000	0.00000000000000000000	10246.00000000000000000000	10227.00000000000000000000	0.00000000000000000000	0.00000000000000000000	0.00000000000000000000	2284.00000000000000000000	541.00000000000000000000	4.00000000000000000000	4.00000000000000000000	4.00000000000000000000	4.00000000000000000000	4.00000000000000000000	4.00000000000000000000	4.00000000000000000000	4.00000000000000000000	4.00000000000000000000	4.00000000000000000000	4.00000000000000000000	4.00000000000000000000	4.00000000000000000000	4.00000000000000000000	4.00000000000000000000	4.00000000000000000000
50.00000000000000000000	0.00000000000000000000	4165.64111328125000000000	4167.69238281250000000000	4172.82031250000000000000	4189.23046875000000000000	4176.92285156250000000000	4155.89746093750000000000	4153.33300781250000000000	4148.20507812500000000000	4153.33300781250000000000	4136.41015625000000000000	4203.07666015625000000000	4194.87158203125000000000	4191.79492187500000000000	4161.53857421875000000000	0.00000000000000000000	10246.00000000000000000000	10227.00000000000000000000	0.00000000000000000000	0.00000000000000000000	0.00000000000000000000	2284.00000000000000000000	549.00000000000000000000	4.00000000000000000000	4.00000000000000000000	4.00000000000000000000	4.00000000000000000000	4.00000000000000000000	4.00000000000000000000	4.00000000000000000000	4.00000000000000000000	4.00000000000000000000	4.00000000000000000000	4.00000000000000000000	4.00000000000000000000	4.00000000000000000000	4.00000000000000000000	4.00000000000000000000	4.00000000000000000000
51.00000000000000000000	0.00000000000000000000	4174.35888671875000000000	4191.28173828125000000000	4170.76904296875000000000	4191.79492187500000000000	4201.02539062500000000000	4186.66650390625000000000	4181.53857421875000000000	4170.25634765625000000000	4188.71777343750000000000	4169.23046875000000000000	4217.94873046875000000000	4208.71777343750000000000	4202.05126953125000000000	4169.74365234375000000000	0.00000000000000000000	10246.00000000000000000000	10227.00000000000000000000	0.00000000000000000000	0.00000000000000000000	0.00000000000000000000	2284.00000000000000000000	556.00000000000000000000	4.00000000000000000000	4.00000000000000000000	4.00000000000000000000	4.00000000000000000000	4.00000000000000000000	4.00000000000000000000	4.00000000000000000000	4.00000000000000000000	4.00000000000000000000	4.00000000000000000000	4.00000000000000000000	4.00000000000000000000	4.00000000000000000000	4.00000000000000000000	4.00000000000000000000	4.00000000000000000000
52.00000000000000000000	0.00000000000000000000	4147.17919921875000000000	4158.97412109375000000000	4180.51269531250000000000	4166.15380859375000000000	4170.76904296875000000000	4162.05126953125000000000	4157.43603515625000000000	4146.66650390625000000000	4166.66650390625000000000	4146.15380859375000000000	4178.46142578125000000000	4173.84619140625000000000	4161.53857421875000000000	4136.41015625000000000000	0.00000000000000000000	10246.00000000000000000000	10227.00000000000000000000	0.00000000000000000000	0.00000000000000000000	0.00000000000000000000	2284.00000000000000000000	564.00000000000000000000	4.00000000000000000000	4.00000000000000000000	4.00000000000000000000	4.00000000000000000000	4.00000000000000000000	4.00000000000000000000	4.00000000000000000000	4.00000000000000000000	4.00000000000000000000	4.00000000000000000000	4.00000000000000000000	4.00000000000000000000	4.00000000000000000000	4.00000000000000000000	4.00000000000000000000	4.00000000000000000000
53.00000000000000000000	0.00000000000000000000	4177.43603515625000000000	4198.46142578125000000000	4169.74365234375000000000	4196.41015625000000000000	4206.66650390625000000000	4184.61523437500000000000	4179.48730468750000000000	4167.17919921875000000000	4185.12792968750000000000	4158.46142578125000000000	4206.15380859375000000000	4191.28173828125000000000	4206.15380859375000000000	4163.07666015625000000000	0.00000000000000000000	10246.00000000000000000000	10229.00000000000000000000	0.00000000000000000000	0.00000000000000000000	0.00000000000000000000	2284.00000000000000000000	571.00000000000000000000	4.00000000000000000000	4.00000000000000000000	4.00000000000000000000	4.00000000000000000000	4.00000000000000000000	4.00000000000000000000	4.00000000000000000000	4.00000000000000000000	4.00000000000000000000	4.00000000000000000000	4.00000000000000000000	4.00000000000000000000	4.00000000000000000000	4.00000000000000000000	4.00000000000000000000	4.00000000000000000000
54.00000000000000000000	0.00000000000000000000	4162.56396484375000000000	4182.05126953125000000000	4166.15380859375000000000	4188.71777343750000000000	4184.61523437500000000000	4152.30761718750000000000	4150.76904296875000000000	4126.66650390625000000000	4139.48730468750000000000	4121.53857421875000000000	4184.61523437500000000000	4169.23046875000000000000	4195.38427734375000000000	4151.79492187500000000000	0.00000000000000000000	10246.00000000000000000000	10229.00000000000000000000	0.00000000000000000000	0.00000000000000000000	0.00000000000000000000	2284.00000000000000000000	578.00000000000000000000	4.00000000000000000000	4.00000000000000000000	4.00000000000000000000	4.00000000000000000000	4.00000000000000000000	4.00000000000000000000	4.00000000000000000000	4.00000000000000000000	4.00000000000000000000	4.00000000000000000000	4.00000000000000000000	4.00000000000000000000	4.00000000000000000000	4.00000000000000000000	4.00000000000000000000	4.00000000000000000000
55.00000000000000000000	0.00000000000000000000	4156.41015625000000000000	4171.79492187500000000000	4170.25634765625000000000	4182.56396484375000000000	4174.87158203125000000000	4150.76904296875000000000	4145.64111328125000000000	4131.79492187500000000000	4134.35888671875000000000	4117.43603515625000000000	4192.82031250000000000000	4176.92285156250000000000	4194.87158203125000000000	4156.41015625000000000000	0.00000000000000000000	10247.00000000000000000000	10229.00000000000000000000	0.00000000000000000000	0.00000000000000000000	0.00000000000000000000	2284.00000000000000000000	586.00000000000000000000	4.00000000000000000000	4.00000000000000000000	4.00000000000000000000	4.00000000000000000000	4.00000000000000000000	4.00000000000000000000	4.00000000000000000000	4.00000000000000000000	4.00000000000000000000	4.00000000000000000000	4.00000000000000000000	4.00000000000000000000	4.00000000000000000000	4.00000000000000000000	4.00000000000000000000	4.00000000000000000000
56.00000000000000000000	0.00000000000000000000	4168.20507812500000000000	4185.12792968750000000000	4168.71777343750000000000	4192.30761718750000000000	4190.25634765625000000000	4176.41015625000000000000	4170.76904296875000000000	4190.25634765625000000000	4190.25634765625000000000	4165.64111328125000000000	4239.48730468750000000000	4216.41015625000000000000	4226.66650390625000000000	4185.64111328125000000000	0.00000000000000000000	10247.00000000000000000000	10229.00000000000000000000	0.00000000000000000000	0.00000000000000000000	0.00000000000000000000	2284.00000000000000000000	593.00000000000000000000	4.00000000000000000000	4.00000000000000000000	4.00000000000000000000	4.00000000000000000000	4.00000000000000000000	4.00000000000000000000	4.00000000000000000000	4.00000000000000000000	4.00000000000000000000	4.00000000000000000000	4.00000000000000000000	4.00000000000000000000	4.00000000000000000000	4.00000000000000000000	4.00000000000000000000	4.00000000000000000000
57.00000000000000000000	0.00000000000000000000	4128.71777343750000000000	4144.10253906250000000000	4176.41015625000000000000	4160.51269531250000000000	4152.82031250000000000000	4143.07666015625000000000	4150.25634765625000000000	4160.51269531250000000000	4164.61523437500000000000	4143.07666015625000000000	4203.58984375000000000000	4186.66650390625000000000	4188.71777343750000000000	4152.82031250000000000000	0.00000000000000000000	10248.00000000000000000000	10228.00000000000000000000	0.00000000000000000000	0.00000000000000000000	0.00000000000000000000	2284.00000000000000000000	601.00000000000000000000	4.00000000000000000000	4.00000000000000000000	4.00000000000000000000	4.00000000000000000000	4.00000000000000000000	4.00000000000000000000	4.00000000000000000000	4.00000000000000000000	4.00000000000000000000	4.00000000000000000000	4.00000000000000000000	4.00000000000000000000	4.00000000000000000000	4.00000000000000000000	4.00000000000000000000	4.00000000000000000000
58.00000000000000000000	0.00000000000000000000	4150.25634765625000000000	4183.07666015625000000000	4166.66650390625000000000	4178.97412109375000000000	4197.94873046875000000000	4185.12792968750000000000	4185.64111328125000000000	4165.64111328125000000000	4174.87158203125000000000	4155.89746093750000000000	4221.53857421875000000000	4193.84619140625000000000	4211.28173828125000000000	4160.00000000000000000000	0.00000000000000000000	10248.00000000000000000000	10228.00000000000000000000	0.00000000000000000000	0.00000000000000000000	0.00000000000000000000	2284.00000000000000000000	608.00000000000000000000	4.00000000000000000000	4.00000000000000000000	4.00000000000000000000	4.00000000000000000000	4.00000000000000000000	4.00000000000000000000	4.00000000000000000000	4.00000000000000000000	4.00000000000000000000	4.00000000000000000000	4.00000000000000000000	4.00000000000000000000	4.00000000000000000000	4.00000000000000000000	4.00000000000000000000	4.00000000000000000000
59.00000000000000000000	0.00000000000000000000	4153.84619140625000000000	4178.46142578125000000000	4165.12792968750000000000	4173.84619140625000000000	4189.74365234375000000000	4182.05126953125000000000	4168.71777343750000000000	4136.41015625000000000000	4147.17919921875000000000	4136.41015625000000000000	4202.05126953125000000000	4167.69238281250000000000	4191.28173828125000000000	4139.48730468750000000000	0.00000000000000000000	10247.00000000000000000000	10227.00000000000000000000	0.00000000000000000000	0.00000000000000000000	0.00000000000000000000	2284.00000000000000000000	615.00000000000000000000	4.00000000000000000000	4.00000000000000000000	4.00000000000000000000	4.00000000000000000000	4.00000000000000000000	4.00000000000000000000	4.00000000000000000000	4.00000000000000000000	4.00000000000000000000	4.00000000000000000000	4.00000000000000000000	4.00000000000000000000	4.00000000000000000000	4.00000000000000000000	4.00000000000000000000	4.00000000000000000000
60.00000000000000000000	0.00000000000000000000	4152.82031250000000000000	4177.43603515625000000000	4174.35888671875000000000	4173.84619140625000000000	4177.94873046875000000000	4172.30761718750000000000	4157.94873046875000000000	4134.35888671875000000000	4137.94873046875000000000	4126.15380859375000000000	4202.05126953125000000000	4171.28173828125000000000	4189.74365234375000000000	4148.71777343750000000000	0.00000000000000000000	10247.00000000000000000000	10227.00000000000000000000	0.00000000000000000000	0.00000000000000000000	0.00000000000000000000	2284.00000000000000000000	623.00000000000000000000	4.00000000000000000000	4.00000000000000000000	4.00000000000000000000	4.00000000000000000000	4.00000000000000000000	4.00000000000000000000	4.00000000000000000000	4.00000000000000000000	4.00000000000000000000	4.00000000000000000000	4.00000000000000000000	4.00000000000000000000	4.00000000000000000000	4.00000000000000000000	4.00000000000000000000	4.00000000000000000000
61.00000000000000000000	0.00000000000000000000	4172.30761718750000000000	4204.61523437500000000000	4170.25634765625000000000	4201.53857421875000000000	4201.02539062500000000000	4185.12792968750000000000	4176.92285156250000000000	4183.58984375000000000000	4178.97412109375000000000	4152.82031250000000000000	4251.79492187500000000000	4221.53857421875000000000	4236.92285156250000000000	4199.48730468750000000000	0.00000000000000000000	10244.00000000000000000000	10224.00000000000000000000	0.00000000000000000000	0.00000000000000000000	0.00000000000000000000	2284.00000000000000000000	630.00000000000000000000	4.00000000000000000000	4.00000000000000000000	4.00000000000000000000	4.00000000000000000000	4.00000000000000000000	4.00000000000000000000	4.00000000000000000000	4.00000000000000000000	4.00000000000000000000	4.00000000000000000000	4.00000000000000000000	4.00000000000000000000	4.00000000000000000000	4.00000000000000000000	4.00000000000000000000	4.00000000000000000000
62.00000000000000000000	0.00000000000000000000	4146.66650390625000000000	4150.76904296875000000000	4176.41015625000000000000	4174.35888671875000000000	4156.92285156250000000000	4136.41015625000000000000	4138.46142578125000000000	4148.20507812500000000000	4140.51269531250000000000	4115.89746093750000000000	4211.28173828125000000000	4188.20507812500000000000	4197.43603515625000000000	4164.61523437500000000000	0.00000000000000000000	10244.00000000000000000000	10224.00000000000000000000	0.00000000000000000000	0.00000000000000000000	0.00000000000000000000	2284.00000000000000000000	638.00000000000000000000	4.00000000000000000000	4.00000000000000000000	4.00000000000000000000	4.00000000000000000000	4.00000000000000000000	4.00000000000000000000	4.00000000000000000000	4.00000000000000000000	4.00000000000000000000	4.00000000000000000000	4.00000000000000000000	4.00000000000000000000	4.00000000000000000000	4.00000000000000000000	4.00000000000000000000	4.00000000000000000000
63.00000000000000000000	0.00000000000000000000	4168.20507812500000000000	4180.00000000000000000000	4174.35888671875000000000	4182.05126953125000000000	4193.33300781250000000000	4175.89746093750000000000	4174.87158203125000000000	4160.51269531250000000000	4162.56396484375000000000	4146.66650390625000000000	4217.94873046875000000000	4190.25634765625000000000	4206.15380859375000000000	4162.05126953125000000000	0.00000000000000000000	10245.00000000000000000000	10223.00000000000000000000	0.00000000000000000000	0.00000000000000000000	0.00000000000000000000	2284.00000000000000000000	645.00000000000000000000	4.00000000000000000000	4.00000000000000000000	4.00000000000000000000	4.00000000000000000000	4.00000000000000000000	4.00000000000000000000	4.00000000000000000000	4.00000000000000000000	4.00000000000000000000	4.00000000000000000000	4.00000000000000000000	4.00000000000000000000	4.00000000000000000000	4.00000000000000000000	4.00000000000000000000	4.00000000000000000000
64.00000000000000000000	0.00000000000000000000	4161.02539062500000000000	4190.76904296875000000000	4175.89746093750000000000	4178.46142578125000000000	4194.35888671875000000000	4183.58984375000000000000	4181.02539062500000000000	4155.89746093750000000000	4166.15380859375000000000	4157.43603515625000000000	4194.87158203125000000000	4172.30761718750000000000	4184.10253906250000000000	4147.69238281250000000000	1216.00000000000000000000	10245.00000000000000000000	10223.00000000000000000000	0.00000000000000000000	0.00000000000000000000	0.00000000000000000000	2284.00000000000000000000	652.00000000000000000000	4.00000000000000000000	4.00000000000000000000	4.00000000000000000000	4.00000000000000000000	4.00000000000000000000	4.00000000000000000000	4.00000000000000000000	4.00000000000000000000	4.00000000000000000000	4.00000000000000000000	4.00000000000000000000	4.00000000000000000000	4.00000000000000000000	4.00000000000000000000	4.00000000000000000000	4.00000000000000000000
65.00000000000000000000	0.00000000000000000000	4148.20507812500000000000	4172.30761718750000000000	4175.38427734375000000000	4176.41015625000000000000	4172.30761718750000000000	4161.53857421875000000000	4162.05126953125000000000	4138.97412109375000000000	4147.17919921875000000000	4134.87158203125000000000	4177.94873046875000000000	4154.87158203125000000000	4173.33300781250000000000	4144.61523437500000000000	2657.00000000000000000000	10246.00000000000000000000	10226.00000000000000000000	0.00000000000000000000	0.00000000000000000000	0.00000000000000000000	2284.00000000000000000000	660.00000000000000000000	4.00000000000000000000	4.00000000000000000000	4.00000000000000000000	4.00000000000000000000	4.00000000000000000000	4.00000000000000000000	4.00000000000000000000	4.00000000000000000000	4.00000000000000000000	4.00000000000000000000	4.00000000000000000000	4.00000000000000000000	4.00000000000000000000	4.00000000000000000000	4.00000000000000000000	4.00000000000000000000
66.00000000000000000000	0.00000000000000000000	4176.41015625000000000000	4189.74365234375000000000	4161.53857421875000000000	4201.53857421875000000000	4200.00000000000000000000	4181.02539062500000000000	4176.41015625000000000000	4169.74365234375000000000	4172.30761718750000000000	4150.25634765625000000000	4232.82031250000000000000	4191.28173828125000000000	4231.28173828125000000000	4187.69238281250000000000	3041.00000000000000000000	10246.00000000000000000000	10226.00000000000000000000	0.00000000000000000000	0.00000000000000000000	0.00000000000000000000	2284.00000000000000000000	667.00000000000000000000	4.00000000000000000000	4.00000000000000000000	4.00000000000000000000	4.00000000000000000000	4.00000000000000000000	4.00000000000000000000	4.00000000000000000000	4.00000000000000000000	4.00000000000000000000	4.00000000000000000000	4.00000000000000000000	4.00000000000000000000	4.00000000000000000000	4.00000000000000000000	4.00000000000000000000	4.00000000000000000000
67.00000000000000000000	0.00000000000000000000	4152.30761718750000000000	4151.79492187500000000000	4170.25634765625000000000	4172.30761718750000000000	4164.10253906250000000000	4145.64111328125000000000	4141.53857421875000000000	4145.64111328125000000000	4140.00000000000000000000	4123.07666015625000000000	4211.79492187500000000000	4168.20507812500000000000	4205.64111328125000000000	4163.58984375000000000000	3504.00000000000000000000	10247.00000000000000000000	10227.00000000000000000000	0.00000000000000000000	0.00000000000000000000	0.00000000000000000000	2284.00000000000000000000	675.00000000000000000000	4.00000000000000000000	4.00000000000000000000	4.00000000000000000000	4.00000000000000000000	4.00000000000000000000	4.00000000000000000000	4.00000000000000000000	4.00000000000000000000	4.00000000000000000000	4.00000000000000000000	4.00000000000000000000	4.00000000000000000000	4.00000000000000000000	4.00000000000000000000	4.00000000000000000000	4.00000000000000000000
68.00000000000000000000	0.00000000000000000000	4157.94873046875000000000	4172.30761718750000000000	4168.71777343750000000000	4178.46142578125000000000	4185.12792968750000000000	4169.74365234375000000000	4172.30761718750000000000	4177.43603515625000000000	4177.43603515625000000000	4156.92285156250000000000	4230.25634765625000000000	4183.07666015625000000000	4215.89746093750000000000	4174.87158203125000000000	3536.00000000000000000000	10247.00000000000000000000	10227.00000000000000000000	0.00000000000000000000	0.00000000000000000000	0.00000000000000000000	2284.00000000000000000000	682.00000000000000000000	4.00000000000000000000	4.00000000000000000000	4.00000000000000000000	4.00000000000000000000	4.00000000000000000000	4.00000000000000000000	4.00000000000000000000	4.00000000000000000000	4.00000000000000000000	4.00000000000000000000	4.00000000000000000000	4.00000000000000000000	4.00000000000000000000	4.00000000000000000000	4.00000000000000000000	4.00000000000000000000
69.00000000000000000000	0.00000000000000000000	4142.05126953125000000000	4155.38427734375000000000	4165.64111328125000000000	4169.74365234375000000000	4177.94873046875000000000	4168.71777343750000000000	4178.97412109375000000000	4186.15380859375000000000	4188.71777343750000000000	4169.23046875000000000000	4221.02539062500000000000	4181.53857421875000000000	4201.02539062500000000000	4163.58984375000000000000	3383.00000000000000000000	10246.00000000000000000000	10228.00000000000000000000	0.00000000000000000000	0.00000000000000000000	0.00000000000000000000	2284.00000000000000000000	689.00000000000000000000	4.00000000000000000000	4.00000000000000000000	4.00000000000000000000	4.00000000000000000000	4.00000000000000000000	4.00000000000000000000	4.00000000000000000000	4.00000000000000000000	4.00000000000000000000	4.00000000000000000000	4.00000000000000000000	4.00000000000000000000	4.00000000000000000000	4.00000000000000000000	4.00000000000000000000	4.00000000000000000000
70.00000000000000000000	0.00000000000000000000	4130.76904296875000000000	4137.94873046875000000000	4173.33300781250000000000	4158.97412109375000000000	4163.58984375000000000000	4157.94873046875000000000	4163.07666015625000000000	4160.51269531250000000000	4156.41015625000000000000	4140.00000000000000000000	4189.74365234375000000000	4158.46142578125000000000	4175.89746093750000000000	4140.00000000000000000000	3203.00000000000000000000	10246.00000000000000000000	10228.00000000000000000000	0.00000000000000000000	0.00000000000000000000	0.00000000000000000000	2284.00000000000000000000	697.00000000000000000000	4.00000000000000000000	4.00000000000000000000	4.00000000000000000000	4.00000000000000000000	4.00000000000000000000	4.00000000000000000000	4.00000000000000000000	4.00000000000000000000	4.00000000000000000000	4.00000000000000000000	4.00000000000000000000	4.00000000000000000000	4.00000000000000000000	4.00000000000000000000	4.00000000000000000000	4.00000000000000000000
71.00000000000000000000	0.00000000000000000000	4182.05126953125000000000	4204.10253906250000000000	4167.69238281250000000000	4203.58984375000000000000	4225.12792968750000000000	4203.07666015625000000000	4195.89746093750000000000	4178.46142578125000000000	4182.05126953125000000000	4161.02539062500000000000	4221.53857421875000000000	4182.05126953125000000000	4225.12792968750000000000	4174.35888671875000000000	3236.00000000000000000000	10246.00000000000000000000	10230.00000000000000000000	0.00000000000000000000	0.00000000000000000000	0.00000000000000000000	2284.00000000000000000000	704.00000000000000000000	4.00000000000000000000	4.00000000000000000000	4.00000000000000000000	4.00000000000000000000	4.00000000000000000000	4.00000000000000000000	4.00000000000000000000	4.00000000000000000000	4.00000000000000000000	4.00000000000000000000	4.00000000000000000000	4.00000000000000000000	4.00000000000000000000	4.00000000000000000000	4.00000000000000000000	4.00000000000000000000
72.00000000000000000000	0.00000000000000000000	4168.20507812500000000000	4183.07666015625000000000	4174.35888671875000000000	4190.76904296875000000000	4203.07666015625000000000	4173.84619140625000000000	4168.20507812500000000000	4138.46142578125000000000	4146.15380859375000000000	4131.79492187500000000000	4184.10253906250000000000	4156.41015625000000000000	4203.07666015625000000000	4151.79492187500000000000	3360.00000000000000000000	10246.00000000000000000000	10230.00000000000000000000	0.00000000000000000000	0.00000000000000000000	0.00000000000000000000	2284.00000000000000000000	712.00000000000000000000	4.00000000000000000000	4.00000000000000000000	4.00000000000000000000	4.00000000000000000000	4.00000000000000000000	4.00000000000000000000	4.00000000000000000000	4.00000000000000000000	4.00000000000000000000	4.00000000000000000000	4.00000000000000000000	4.00000000000000000000	4.00000000000000000000	4.00000000000000000000	4.00000000000000000000	4.00000000000000000000
73.00000000000000000000	0.00000000000000000000	4167.69238281250000000000	4184.61523437500000000000	4173.84619140625000000000	4189.74365234375000000000	4204.61523437500000000000	4181.02539062500000000000	4174.35888671875000000000	4162.56396484375000000000	4168.71777343750000000000	4141.02539062500000000000	4196.92285156250000000000	4181.02539062500000000000	4218.97412109375000000000	4165.12792968750000000000	2868.00000000000000000000	10245.00000000000000000000	10230.00000000000000000000	0.00000000000000000000	0.00000000000000000000	0.00000000000000000000	2284.00000000000000000000	719.00000000000000000000	4.00000000000000000000	4.00000000000000000000	4.00000000000000000000	4.00000000000000000000	4.00000000000000000000	4.00000000000000000000	4.00000000000000000000	4.00000000000000000000	4.00000000000000000000	4.00000000000000000000	4.00000000000000000000	4.00000000000000000000	4.00000000000000000000	4.00000000000000000000	4.00000000000000000000	4.00000000000000000000
74.00000000000000000000	0.00000000000000000000	4161.02539062500000000000	4170.76904296875000000000	4173.33300781250000000000	4180.51269531250000000000	4190.76904296875000000000	4172.30761718750000000000	4170.25634765625000000000	4184.10253906250000000000	4187.69238281250000000000	4146.15380859375000000000	4202.56396484375000000000	4191.28173828125000000000	4218.46142578125000000000	4170.25634765625000000000	3532.00000000000000000000	10245.00000000000000000000	10230.00000000000000000000	0.00000000000000000000	0.00000000000000000000	0.00000000000000000000	2284.00000000000000000000	727.00000000000000000000	4.00000000000000000000	4.00000000000000000000	4.00000000000000000000	4.00000000000000000000	4.00000000000000000000	4.00000000000000000000	4.00000000000000000000	4.00000000000000000000	4.00000000000000000000	4.00000000000000000000	4.00000000000000000000	4.00000000000000000000	4.00000000000000000000	4.00000000000000000000	4.00000000000000000000	4.00000000000000000000
75.00000000000000000000	0.00000000000000000000	4151.79492187500000000000	4147.17919921875000000000	4181.02539062500000000000	4157.43603515625000000000	4173.33300781250000000000	4157.94873046875000000000	4162.56396484375000000000	4164.61523437500000000000	4165.64111328125000000000	4126.66650390625000000000	4170.76904296875000000000	4166.66650390625000000000	4187.69238281250000000000	4146.15380859375000000000	3047.00000000000000000000	10250.00000000000000000000	10227.00000000000000000000	0.00000000000000000000	0.00000000000000000000	0.00000000000000000000	2284.00000000000000000000	734.00000000000000000000	4.00000000000000000000	4.00000000000000000000	4.00000000000000000000	4.00000000000000000000	4.00000000000000000000	4.00000000000000000000	4.00000000000000000000	4.00000000000000000000	4.00000000000000000000	4.00000000000000000000	4.00000000000000000000	4.00000000000000000000	4.00000000000000000000	4.00000000000000000000	4.00000000000000000000	4.00000000000000000000
76.00000000000000000000	0.00000000000000000000	4193.33300781250000000000	4202.56396484375000000000	4172.82031250000000000000	4184.10253906250000000000	4233.33300781250000000000	4214.87158203125000000000	4209.74365234375000000000	4192.30761718750000000000	4202.05126953125000000000	4161.02539062500000000000	4198.97412109375000000000	4195.38427734375000000000	4226.66650390625000000000	4172.30761718750000000000	3466.00000000000000000000	10250.00000000000000000000	10227.00000000000000000000	0.00000000000000000000	0.00000000000000000000	0.00000000000000000000	2284.00000000000000000000	741.00000000000000000000	4.00000000000000000000	4.00000000000000000000	4.00000000000000000000	4.00000000000000000000	4.00000000000000000000	4.00000000000000000000	4.00000000000000000000	4.00000000000000000000	4.00000000000000000000	4.00000000000000000000	4.00000000000000000000	4.00000000000000000000	4.00000000000000000000	4.00000000000000000000	4.00000000000000000000	4.00000000000000000000
77.00000000000000000000	0.00000000000000000000	4177.43603515625000000000	4182.05126953125000000000	4178.46142578125000000000	4166.66650390625000000000	4209.74365234375000000000	4192.30761718750000000000	4183.58984375000000000000	4152.82031250000000000000	4169.23046875000000000000	4133.33300781250000000000	4166.66650390625000000000	4168.71777343750000000000	4206.66650390625000000000	4153.33300781250000000000	3168.00000000000000000000	10251.00000000000000000000	10225.00000000000000000000	0.00000000000000000000	0.00000000000000000000	0.00000000000000000000	2284.00000000000000000000	749.00000000000000000000	4.00000000000000000000	4.00000000000000000000	4.00000000000000000000	4.00000000000000000000	4.00000000000000000000	4.00000000000000000000	4.00000000000000000000	4.00000000000000000000	4.00000000000000000000	4.00000000000000000000	4.00000000000000000000	4.00000000000000000000	4.00000000000000000000	4.00000000000000000000	4.00000000000000000000	4.00000000000000000000
78.00000000000000000000	0.00000000000000000000	4188.71777343750000000000	4188.20507812500000000000	4176.92285156250000000000	4176.92285156250000000000	4215.89746093750000000000	4202.56396484375000000000	4191.28173828125000000000	4168.20507812500000000000	4176.41015625000000000000	4140.00000000000000000000	4195.89746093750000000000	4189.23046875000000000000	4241.02539062500000000000	4178.97412109375000000000	3532.00000000000000000000	10251.00000000000000000000	10225.00000000000000000000	0.00000000000000000000	0.00000000000000000000	0.00000000000000000000	2284.00000000000000000000	756.00000000000000000000	4.00000000000000000000	4.00000000000000000000	4.00000000000000000000	4.00000000000000000000	4.00000000000000000000	4.00000000000000000000	4.00000000000000000000	4.00000000000000000000	4.00000000000000000000	4.00000000000000000000	4.00000000000000000000	4.00000000000000000000	4.00000000000000000000	4.00000000000000000000	4.00000000000000000000	4.00000000000000000000
79.00000000000000000000	0.00000000000000000000	4192.30761718750000000000	4188.20507812500000000000	4168.71777343750000000000	4188.20507812500000000000	4215.38427734375000000000	4205.12792968750000000000	4190.76904296875000000000	4200.51269531250000000000	4192.30761718750000000000	4152.30761718750000000000	4229.23046875000000000000	4219.48730468750000000000	4268.20507812500000000000	4203.58984375000000000000	3047.00000000000000000000	10249.00000000000000000000	10221.00000000000000000000	0.00000000000000000000	0.00000000000000000000	0.00000000000000000000	2284.00000000000000000000	764.00000000000000000000	4.00000000000000000000	4.00000000000000000000	4.00000000000000000000	4.00000000000000000000	4.00000000000000000000	4.00000000000000000000	4.00000000000000000000	4.00000000000000000000	4.00000000000000000000	4.00000000000000000000	4.00000000000000000000	4.00000000000000000000	4.00000000000000000000	4.00000000000000000000	4.00000000000000000000	4.00000000000000000000
80.00000000000000000000	0.00000000000000000000	4166.66650390625000000000	4160.51269531250000000000	4177.43603515625000000000	4170.76904296875000000000	4191.28173828125000000000	4182.56396484375000000000	4178.97412109375000000000	4184.10253906250000000000	4176.41015625000000000000	4133.84619140625000000000	4201.53857421875000000000	4198.97412109375000000000	4234.35888671875000000000	4180.00000000000000000000	3466.00000000000000000000	10249.00000000000000000000	10221.00000000000000000000	0.00000000000000000000	0.00000000000000000000	0.00000000000000000000	2284.00000000000000000000	771.00000000000000000000	4.00000000000000000000	4.00000000000000000000	4.00000000000000000000	4.00000000000000000000	4.00000000000000000000	4.00000000000000000000	4.00000000000000000000	4.00000000000000000000	4.00000000000000000000	4.00000000000000000000	4.00000000000000000000	4.00000000000000000000	4.00000000000000000000	4.00000000000000000000	4.00000000000000000000	4.00000000000000000000
81.00000000000000000000	0.00000000000000000000	4206.15380859375000000000	4214.35888671875000000000	4175.89746093750000000000	4198.97412109375000000000	4252.30761718750000000000	4241.02539062500000000000	4242.05126953125000000000	4223.07666015625000000000	4237.43603515625000000000	4190.25634765625000000000	4235.38427734375000000000	4225.64111328125000000000	4267.69238281250000000000	4203.58984375000000000000	3168.00000000000000000000	10248.00000000000000000000	10221.00000000000000000000	0.00000000000000000000	0.00000000000000000000	0.00000000000000000000	2284.00000000000000000000	778.00000000000000000000	4.00000000000000000000	4.00000000000000000000	4.00000000000000000000	4.00000000000000000000	4.00000000000000000000	4.00000000000000000000	4.00000000000000000000	4.00000000000000000000	4.00000000000000000000	4.00000000000000000000	4.00000000000000000000	4.00000000000000000000	4.00000000000000000000	4.00000000000000000000	4.00000000000000000000	4.00000000000000000000
82.00000000000000000000	0.00000000000000000000	4193.84619140625000000000	4191.79492187500000000000	4180.51269531250000000000	4177.94873046875000000000	4225.64111328125000000000	4215.89746093750000000000	4218.46142578125000000000	4192.30761718750000000000	4211.28173828125000000000	4178.97412109375000000000	4193.33300781250000000000	4193.84619140625000000000	4230.25634765625000000000	4164.61523437500000000000	3532.00000000000000000000	10248.00000000000000000000	10221.00000000000000000000	0.00000000000000000000	0.00000000000000000000	0.00000000000000000000	2284.00000000000000000000	786.00000000000000000000	4.00000000000000000000	4.00000000000000000000	4.00000000000000000000	4.00000000000000000000	4.00000000000000000000	4.00000000000000000000	4.00000000000000000000	4.00000000000000000000	4.00000000000000000000	4.00000000000000000000	4.00000000000000000000	4.00000000000000000000	4.00000000000000000000	4.00000000000000000000	4.00000000000000000000	4.00000000000000000000
83.00000000000000000000	0.00000000000000000000	4190.76904296875000000000	4187.17919921875000000000	4172.82031250000000000000	4182.05126953125000000000	4216.92285156250000000000	4204.10253906250000000000	4201.53857421875000000000	4172.30761718750000000000	4186.15380859375000000000	4161.53857421875000000000	4177.43603515625000000000	4179.48730468750000000000	4224.61523437500000000000	4155.89746093750000000000	3047.00000000000000000000	10245.00000000000000000000	10219.00000000000000000000	0.00000000000000000000	0.00000000000000000000	0.00000000000000000000	2284.00000000000000000000	793.00000000000000000000	4.00000000000000000000	4.00000000000000000000	4.00000000000000000000	4.00000000000000000000	4.00000000000000000000	4.00000000000000000000	4.00000000000000000000	4.00000000000000000000	4.00000000000000000000	4.00000000000000000000	4.00000000000000000000	4.00000000000000000000	4.00000000000000000000	4.00000000000000000000	4.00000000000000000000	4.00000000000000000000
84.00000000000000000000	0.00000000000000000000	4201.53857421875000000000	4199.48730468750000000000	4162.56396484375000000000	4205.64111328125000000000	4227.17919921875000000000	4207.17919921875000000000	4192.82031250000000000000	4171.28173828125000000000	4186.66650390625000000000	4160.00000000000000000000	4197.94873046875000000000	4188.20507812500000000000	4250.76904296875000000000	4181.53857421875000000000	3466.00000000000000000000	10245.00000000000000000000	10219.00000000000000000000	0.00000000000000000000	0.00000000000000000000	0.00000000000000000000	2284.00000000000000000000	801.00000000000000000000	4.00000000000000000000	4.00000000000000000000	4.00000000000000000000	4.00000000000000000000	4.00000000000000000000	4.00000000000000000000	4.00000000000000000000	4.00000000000000000000	4.00000000000000000000	4.00000000000000000000	4.00000000000000000000	4.00000000000000000000	4.00000000000000000000	4.00000000000000000000	4.00000000000000000000	4.00000000000000000000
85.00000000000000000000	0.00000000000000000000	4186.15380859375000000000	4168.20507812500000000000	4175.89746093750000000000	4185.64111328125000000000	4189.74365234375000000000	4171.79492187500000000000	4157.94873046875000000000	4150.76904296875000000000	4161.53857421875000000000	4136.41015625000000000000	4181.02539062500000000000	4174.35888671875000000000	4227.17919921875000000000	4166.15380859375000000000	3168.00000000000000000000	10244.00000000000000000000	10220.00000000000000000000	0.00000000000000000000	0.00000000000000000000	0.00000000000000000000	2284.00000000000000000000	808.00000000000000000000	4.00000000000000000000	4.00000000000000000000	4.00000000000000000000	4.00000000000000000000	4.00000000000000000000	4.00000000000000000000	4.00000000000000000000	4.00000000000000000000	4.00000000000000000000	4.00000000000000000000	4.00000000000000000000	4.00000000000000000000	4.00000000000000000000	4.00000000000000000000	4.00000000000000000000	4.00000000000000000000
86.00000000000000000000	0.00000000000000000000	4214.35888671875000000000	4202.56396484375000000000	4175.38427734375000000000	4202.56396484375000000000	4226.66650390625000000000	4211.28173828125000000000	4204.10253906250000000000	4209.23046875000000000000	4218.97412109375000000000	4191.28173828125000000000	4226.66650390625000000000	4218.46142578125000000000	4257.43603515625000000000	4190.76904296875000000000	3532.00000000000000000000	10244.00000000000000000000	10220.00000000000000000000	0.00000000000000000000	0.00000000000000000000	0.00000000000000000000	2284.00000000000000000000	815.00000000000000000000	4.00000000000000000000	4.00000000000000000000	4.00000000000000000000	4.00000000000000000000	4.00000000000000000000	4.00000000000000000000	4.00000000000000000000	4.00000000000000000000	4.00000000000000000000	4.00000000000000000000	4.00000000000000000000	4.00000000000000000000	4.00000000000000000000	4.00000000000000000000	4.00000000000000000000	4.00000000000000000000
87.00000000000000000000	0.00000000000000000000	4192.30761718750000000000	4179.48730468750000000000	4180.51269531250000000000	4184.10253906250000000000	4210.76904296875000000000	4203.07666015625000000000	4199.48730468750000000000	4201.02539062500000000000	4215.89746093750000000000	4189.74365234375000000000	4205.12792968750000000000	4203.58984375000000000000	4226.66650390625000000000	4168.71777343750000000000	3047.00000000000000000000	10242.00000000000000000000	10221.00000000000000000000	0.00000000000000000000	0.00000000000000000000	0.00000000000000000000	2284.00000000000000000000	823.00000000000000000000	4.00000000000000000000	4.00000000000000000000	4.00000000000000000000	4.00000000000000000000	4.00000000000000000000	4.00000000000000000000	4.00000000000000000000	4.00000000000000000000	4.00000000000000000000	4.00000000000000000000	4.00000000000000000000	4.00000000000000000000	4.00000000000000000000	4.00000000000000000000	4.00000000000000000000	4.00000000000000000000
88.00000000000000000000	0.00000000000000000000	4199.48730468750000000000	4194.87158203125000000000	4183.58984375000000000000	4188.71777343750000000000	4218.97412109375000000000	4209.74365234375000000000	4200.51269531250000000000	4195.38427734375000000000	4207.69238281250000000000	4182.56396484375000000000	4203.58984375000000000000	4200.00000000000000000000	4233.84619140625000000000	4174.87158203125000000000	3466.00000000000000000000	10242.00000000000000000000	10221.00000000000000000000	0.00000000000000000000	0.00000000000000000000	0.00000000000000000000	2284.00000000000000000000	830.00000000000000000000	4.00000000000000000000	4.00000000000000000000	4.00000000000000000000	4.00000000000000000000	4.00000000000000000000	4.00000000000000000000	4.00000000000000000000	4.00000000000000000000	4.00000000000000000000	4.00000000000000000000	4.00000000000000000000	4.00000000000000000000	4.00000000000000000000	4.00000000000000000000	4.00000000000000000000	4.00000000000000000000
89.00000000000000000000	0.00000000000000000000	4228.20507812500000000000	4235.89746093750000000000	4173.84619140625000000000	4211.79492187500000000000	4249.23046875000000000000	4226.15380859375000000000	4216.92285156250000000000	4203.07666015625000000000	4213.33300781250000000000	4196.41015625000000000000	4225.64111328125000000000	4214.87158203125000000000	4270.76904296875000000000	4202.56396484375000000000	3168.00000000000000000000	10242.00000000000000000000	10223.00000000000000000000	0.00000000000000000000	0.00000000000000000000	0.00000000000000000000	2284.00000000000000000000	838.00000000000000000000	4.00000000000000000000	4.00000000000000000000	4.00000000000000000000	4.00000000000000000000	4.00000000000000000000	4.00000000000000000000	4.00000000000000000000	4.00000000000000000000	4.00000000000000000000	4.00000000000000000000	4.00000000000000000000	4.00000000000000000000	4.00000000000000000000	4.00000000000000000000	4.00000000000000000000	4.00000000000000000000
90.00000000000000000000	0.00000000000000000000	4197.94873046875000000000	4199.48730468750000000000	4176.92285156250000000000	4185.64111328125000000000	4214.87158203125000000000	4191.79492187500000000000	4190.25634765625000000000	4157.94873046875000000000	4165.64111328125000000000	4160.00000000000000000000	4185.64111328125000000000	4176.92285156250000000000	4230.76904296875000000000	4172.30761718750000000000	3532.00000000000000000000	10242.00000000000000000000	10223.00000000000000000000	0.00000000000000000000	0.00000000000000000000	0.00000000000000000000	2284.00000000000000000000	845.00000000000000000000	4.00000000000000000000	4.00000000000000000000	4.00000000000000000000	4.00000000000000000000	4.00000000000000000000	4.00000000000000000000	4.00000000000000000000	4.00000000000000000000	4.00000000000000000000	4.00000000000000000000	4.00000000000000000000	4.00000000000000000000	4.00000000000000000000	4.00000000000000000000	4.00000000000000000000	4.00000000000000000000
91.00000000000000000000	0.00000000000000000000	4210.76904296875000000000	4214.35888671875000000000	4171.28173828125000000000	4202.56396484375000000000	4235.38427734375000000000	4218.46142578125000000000	4210.76904296875000000000	4197.94873046875000000000	4204.61523437500000000000	4186.15380859375000000000	4229.74365234375000000000	4211.28173828125000000000	4261.02539062500000000000	4202.05126953125000000000	3047.00000000000000000000	10243.00000000000000000000	10228.00000000000000000000	0.00000000000000000000	0.00000000000000000000	0.00000000000000000000	2284.00000000000000000000	852.00000000000000000000	4.00000000000000000000	4.00000000000000000000	4.00000000000000000000	4.00000000000000000000	4.00000000000000000000	4.00000000000000000000	4.00000000000000000000	4.00000000000000000000	4.00000000000000000000	4.00000000000000000000	4.00000000000000000000	4.00000000000000000000	4.00000000000000000000	4.00000000000000000000	4.00000000000000000000	4.00000000000000000000
92.00000000000000000000	0.00000000000000000000	4187.17919921875000000000	4176.41015625000000000000	4174.35888671875000000000	4187.17919921875000000000	4194.87158203125000000000	4185.12792968750000000000	4180.51269531250000000000	4193.33300781250000000000	4200.51269531250000000000	4181.02539062500000000000	4218.97412109375000000000	4209.74365234375000000000	4242.56396484375000000000	4196.41015625000000000000	3466.00000000000000000000	10243.00000000000000000000	10228.00000000000000000000	0.00000000000000000000	0.00000000000000000000	0.00000000000000000000	2284.00000000000000000000	860.00000000000000000000	4.00000000000000000000	4.00000000000000000000	4.00000000000000000000	4.00000000000000000000	4.00000000000000000000	4.00000000000000000000	4.00000000000000000000	4.00000000000000000000	4.00000000000000000000	4.00000000000000000000	4.00000000000000000000	4.00000000000000000000	4.00000000000000000000	4.00000000000000000000	4.00000000000000000000	4.00000000000000000000
93.00000000000000000000	0.00000000000000000000	4175.38427734375000000000	4168.71777343750000000000	4177.94873046875000000000	4174.87158203125000000000	4185.64111328125000000000	4173.84619140625000000000	4176.41015625000000000000	4174.87158203125000000000	4178.97412109375000000000	4171.28173828125000000000	4192.30761718750000000000	4193.84619140625000000000	4220.51269531250000000000	4183.58984375000000000000	3168.00000000000000000000	10244.00000000000000000000	10226.00000000000000000000	0.00000000000000000000	0.00000000000000000000	0.00000000000000000000	2284.00000000000000000000	867.00000000000000000000	4.00000000000000000000	4.00000000000000000000	4.00000000000000000000	4.00000000000000000000	4.00000000000000000000	4.00000000000000000000	4.00000000000000000000	4.00000000000000000000	4.00000000000000000000	4.00000000000000000000	4.00000000000000000000	4.00000000000000000000	4.00000000000000000000	4.00000000000000000000	4.00000000000000000000	4.00000000000000000000
94.00000000000000000000	0.00000000000000000000	4199.48730468750000000000	4212.30761718750000000000	4168.71777343750000000000	4190.76904296875000000000	4232.82031250000000000000	4209.74365234375000000000	4205.64111328125000000000	4187.17919921875000000000	4188.20507812500000000000	4186.15380859375000000000	4198.46142578125000000000	4192.82031250000000000000	4230.76904296875000000000	4186.15380859375000000000	3532.00000000000000000000	10244.00000000000000000000	10226.00000000000000000000	0.00000000000000000000	0.00000000000000000000	0.00000000000000000000	2284.00000000000000000000	876.00000000000000000000	4.00000000000000000000	4.00000000000000000000	4.00000000000000000000	4.00000000000000000000	4.00000000000000000000	4.00000000000000000000	4.00000000000000000000	4.00000000000000000000	4.00000000000000000000	4.00000000000000000000	4.00000000000000000000	4.00000000000000000000	4.00000000000000000000	4.00000000000000000000	4.00000000000000000000	4.00000000000000000000
95.00000000000000000000	0.00000000000000000000	4179.48730468750000000000	4178.97412109375000000000	4173.84619140625000000000	4169.74365234375000000000	4200.00000000000000000000	4181.02539062500000000000	4176.92285156250000000000	4148.71777343750000000000	4150.25634765625000000000	4148.20507812500000000000	4153.84619140625000000000	4149.23046875000000000000	4188.20507812500000000000	4147.17919921875000000000	3047.00000000000000000000	10245.00000000000000000000	10228.00000000000000000000	0.00000000000000000000	0.00000000000000000000	0.00000000000000000000	2284.00000000000000000000	884.00000000000000000000	4.00000000000000000000	4.00000000000000000000	4.00000000000000000000	4.00000000000000000000	4.00000000000000000000	4.00000000000000000000	4.00000000000000000000	4.00000000000000000000	4.00000000000000000000	4.00000000000000000000	4.00000000000000000000	4.00000000000000000000	4.00000000000000000000	4.00000000000000000000	4.00000000000000000000	4.00000000000000000000
96.00000000000000000000	0.00000000000000000000	4203.58984375000000000000	4197.94873046875000000000	4167.69238281250000000000	4193.84619140625000000000	4214.35888671875000000000	4200.51269531250000000000	4195.89746093750000000000	4183.07666015625000000000	4184.61523437500000000000	4171.28173828125000000000	4201.02539062500000000000	4187.69238281250000000000	4233.33300781250000000000	4187.17919921875000000000	3466.00000000000000000000	10245.00000000000000000000	10228.00000000000000000000	0.00000000000000000000	0.00000000000000000000	0.00000000000000000000	2284.00000000000000000000	892.00000000000000000000	4.00000000000000000000	4.00000000000000000000	4.00000000000000000000	4.00000000000000000000	4.00000000000000000000	4.00000000000000000000	4.00000000000000000000	4.00000000000000000000	4.00000000000000000000	4.00000000000000000000	4.00000000000000000000	4.00000000000000000000	4.00000000000000000000	4.00000000000000000000	4.00000000000000000000	4.00000000000000000000
97.00000000000000000000	0.00000000000000000000	4198.46142578125000000000	4185.12792968750000000000	4169.74365234375000000000	4190.25634765625000000000	4192.30761718750000000000	4176.92285156250000000000	4168.20507812500000000000	4186.15380859375000000000	4176.41015625000000000000	4161.53857421875000000000	4216.41015625000000000000	4200.51269531250000000000	4241.53857421875000000000	4195.89746093750000000000	3168.00000000000000000000	10248.00000000000000000000	10228.00000000000000000000	0.00000000000000000000	0.00000000000000000000	0.00000000000000000000	2284.00000000000000000000	901.00000000000000000000	4.00000000000000000000	4.00000000000000000000	4.00000000000000000000	4.00000000000000000000	4.00000000000000000000	4.00000000000000000000	4.00000000000000000000	4.00000000000000000000	4.00000000000000000000	4.00000000000000000000	4.00000000000000000000	4.00000000000000000000	4.00000000000000000000	4.00000000000000000000	4.00000000000000000000	4.00000000000000000000
98.00000000000000000000	0.00000000000000000000	4186.15380859375000000000	4179.48730468750000000000	4177.43603515625000000000	4179.48730468750000000000	4186.15380859375000000000	4172.30761718750000000000	4166.15380859375000000000	4177.43603515625000000000	4166.15380859375000000000	4153.33300781250000000000	4205.64111328125000000000	4187.69238281250000000000	4228.71777343750000000000	4179.48730468750000000000	3532.00000000000000000000	10248.00000000000000000000	10228.00000000000000000000	0.00000000000000000000	0.00000000000000000000	0.00000000000000000000	2284.00000000000000000000	909.00000000000000000000	4.00000000000000000000	4.00000000000000000000	4.00000000000000000000	4.00000000000000000000	4.00000000000000000000	4.00000000000000000000	4.00000000000000000000	4.00000000000000000000	4.00000000000000000000	4.00000000000000000000	4.00000000000000000000	4.00000000000000000000	4.00000000000000000000	4.00000000000000000000	4.00000000000000000000	4.00000000000000000000
99.00000000000000000000	0.00000000000000000000	4198.97412109375000000000	4208.71777343750000000000	4167.17919921875000000000	4189.23046875000000000000	4224.61523437500000000000	4217.43603515625000000000	4219.48730468750000000000	4211.28173828125000000000	4215.38427734375000000000	4202.56396484375000000000	4225.64111328125000000000	4203.58984375000000000000	4245.64111328125000000000	4187.69238281250000000000	3047.00000000000000000000	10249.00000000000000000000	10227.00000000000000000000	0.00000000000000000000	0.00000000000000000000	0.00000000000000000000	2284.00000000000000000000	918.00000000000000000000	4.00000000000000000000	4.00000000000000000000	4.00000000000000000000	4.00000000000000000000	4.00000000000000000000	4.00000000000000000000	4.00000000000000000000	4.00000000000000000000	4.00000000000000000000	4.00000000000000000000	4.00000000000000000000	4.00000000000000000000	4.00000000000000000000	4.00000000000000000000	4.00000000000000000000	4.00000000000000000000
100.00000000000000000000	0.00000000000000000000	4167.69238281250000000000	4167.69238281250000000000	4171.28173828125000000000	4155.89746093750000000000	4180.51269531250000000000	4182.05126953125000000000	4189.23046875000000000000	4177.94873046875000000000	4183.07666015625000000000	4177.94873046875000000000	4183.07666015625000000000	4162.56396484375000000000	4197.94873046875000000000	4146.15380859375000000000	3466.00000000000000000000	10249.00000000000000000000	10227.00000000000000000000	0.00000000000000000000	0.00000000000000000000	0.00000000000000000000	2284.00000000000000000000	926.00000000000000000000	4.00000000000000000000	4.00000000000000000000	4.00000000000000000000	4.00000000000000000000	4.00000000000000000000	4.00000000000000000000	4.00000000000000000000	4.00000000000000000000	4.00000000000000000000	4.00000000000000000000	4.00000000000000000000	4.00000000000000000000	4.00000000000000000000	4.00000000000000000000	4.00000000000000000000	4.00000000000000000000
101.00000000000000000000	0.00000000000000000000	4194.87158203125000000000	4200.51269531250000000000	4166.15380859375000000000	4178.46142578125000000000	4202.05126953125000000000	4197.43603515625000000000	4195.38427734375000000000	4188.71777343750000000000	4190.76904296875000000000	4179.48730468750000000000	4215.89746093750000000000	4177.43603515625000000000	4236.92285156250000000000	4172.82031250000000000000	3168.00000000000000000000	10248.00000000000000000000	10226.00000000000000000000	0.00000000000000000000	0.00000000000000000000	0.00000000000000000000	2284.00000000000000000000	934.00000000000000000000	4.00000000000000000000	4.00000000000000000000	4.00000000000000000000	4.00000000000000000000	4.00000000000000000000	4.00000000000000000000	4.00000000000000000000	4.00000000000000000000	4.00000000000000000000	4.00000000000000000000	4.00000000000000000000	4.00000000000000000000	4.00000000000000000000	4.00000000000000000000	4.00000000000000000000	4.00000000000000000000
102.00000000000000000000	0.00000000000000000000	4196.92285156250000000000	4195.38427734375000000000	4163.07666015625000000000	4180.51269531250000000000	4195.89746093750000000000	4180.51269531250000000000	4174.35888671875000000000	4171.28173828125000000000	4171.28173828125000000000	4164.61523437500000000000	4218.46142578125000000000	4173.33300781250000000000	4245.12792968750000000000	4181.02539062500000000000	3532.00000000000000000000	10248.00000000000000000000	10226.00000000000000000000	0.00000000000000000000	0.00000000000000000000	0.00000000000000000000	2284.00000000000000000000	943.00000000000000000000	4.00000000000000000000	4.00000000000000000000	4.00000000000000000000	4.00000000000000000000	4.00000000000000000000	4.00000000000000000000	4.00000000000000000000	4.00000000000000000000	4.00000000000000000000	4.00000000000000000000	4.00000000000000000000	4.00000000000000000000	4.00000000000000000000	4.00000000000000000000	4.00000000000000000000	4.00000000000000000000
103.00000000000000000000	0.00000000000000000000	4181.02539062500000000000	4170.76904296875000000000	4171.28173828125000000000	4165.12792968750000000000	4171.79492187500000000000	4156.92285156250000000000	4154.87158203125000000000	4155.89746093750000000000	4154.35888671875000000000	4154.87158203125000000000	4200.51269531250000000000	4162.56396484375000000000	4224.10253906250000000000	4170.76904296875000000000	3047.00000000000000000000	10248.00000000000000000000	10225.00000000000000000000	0.00000000000000000000	0.00000000000000000000	0.00000000000000000000	2284.00000000000000000000	951.00000000000000000000	4.00000000000000000000	4.00000000000000000000	4.00000000000000000000	4.00000000000000000000	4.00000000000000000000	4.00000000000000000000	4.00000000000000000000	4.00000000000000000000	4.00000000000000000000	4.00000000000000000000	4.00000000000000000000	4.00000000000000000000	4.00000000000000000000	4.00000000000000000000	4.00000000000000000000	4.00000000000000000000
104.00000000000000000000	0.00000000000000000000	4201.53857421875000000000	4200.00000000000000000000	4170.76904296875000000000	4191.28173828125000000000	4202.56396484375000000000	4193.33300781250000000000	4196.41015625000000000000	4211.28173828125000000000	4214.35888671875000000000	4208.20507812500000000000	4243.58984375000000000000	4205.12792968750000000000	4257.94873046875000000000	4206.66650390625000000000	3466.00000000000000000000	10248.00000000000000000000	10225.00000000000000000000	0.00000000000000000000	0.00000000000000000000	0.00000000000000000000	2284.00000000000000000000	960.00000000000000000000	4.00000000000000000000	4.00000000000000000000	4.00000000000000000000	4.00000000000000000000	4.00000000000000000000	4.00000000000000000000	4.00000000000000000000	4.00000000000000000000	4.00000000000000000000	4.00000000000000000000	4.00000000000000000000	4.00000000000000000000	4.00000000000000000000	4.00000000000000000000	4.00000000000000000000	4.00000000000000000000
105.00000000000000000000	0.00000000000000000000	4169.23046875000000000000	4153.33300781250000000000	4177.43603515625000000000	4165.12792968750000000000	4167.17919921875000000000	4164.61523437500000000000	4176.41015625000000000000	4190.25634765625000000000	4189.23046875000000000000	4184.10253906250000000000	4205.12792968750000000000	4175.38427734375000000000	4209.23046875000000000000	4173.33300781250000000000	3168.00000000000000000000	10248.00000000000000000000	10225.00000000000000000000	0.00000000000000000000	0.00000000000000000000	0.00000000000000000000	2284.00000000000000000000	968.00000000000000000000	4.00000000000000000000	4.00000000000000000000	4.00000000000000000000	4.00000000000000000000	4.00000000000000000000	4.00000000000000000000	4.00000000000000000000	4.00000000000000000000	4.00000000000000000000	4.00000000000000000000	4.00000000000000000000	4.00000000000000000000	4.00000000000000000000	4.00000000000000000000	4.00000000000000000000	4.00000000000000000000
106.00000000000000000000	0.00000000000000000000	4187.17919921875000000000	4180.51269531250000000000	4167.69238281250000000000	4174.35888671875000000000	4195.89746093750000000000	4188.20507812500000000000	4193.84619140625000000000	4189.23046875000000000000	4187.69238281250000000000	4187.17919921875000000000	4206.15380859375000000000	4172.82031250000000000000	4212.30761718750000000000	4176.41015625000000000000	3532.00000000000000000000	10248.00000000000000000000	10225.00000000000000000000	0.00000000000000000000	0.00000000000000000000	0.00000000000000000000	2284.00000000000000000000	976.00000000000000000000	4.00000000000000000000	4.00000000000000000000	4.00000000000000000000	4.00000000000000000000	4.00000000000000000000	4.00000000000000000000	4.00000000000000000000	4.00000000000000000000	4.00000000000000000000	4.00000000000000000000	4.00000000000000000000	4.00000000000000000000	4.00000000000000000000	4.00000000000000000000	4.00000000000000000000	4.00000000000000000000
107.00000000000000000000	0.00000000000000000000	4200.51269531250000000000	4208.20507812500000000000	4163.58984375000000000000	4185.64111328125000000000	4206.15380859375000000000	4193.33300781250000000000	4188.71777343750000000000	4168.20507812500000000000	4173.84619140625000000000	4187.69238281250000000000	4199.48730468750000000000	4166.66650390625000000000	4217.94873046875000000000	4180.00000000000000000000	3047.00000000000000000000	10247.00000000000000000000	10225.00000000000000000000	0.00000000000000000000	0.00000000000000000000	0.00000000000000000000	2284.00000000000000000000	985.00000000000000000000	4.00000000000000000000	4.00000000000000000000	4.00000000000000000000	4.00000000000000000000	4.00000000000000000000	4.00000000000000000000	4.00000000000000000000	4.00000000000000000000	4.00000000000000000000	4.00000000000000000000	4.00000000000000000000	4.00000000000000000000	4.00000000000000000000	4.00000000000000000000	4.00000000000000000000	4.00000000000000000000
108.00000000000000000000	0.00000000000000000000	4182.56396484375000000000	4184.10253906250000000000	4175.89746093750000000000	4177.43603515625000000000	4174.87158203125000000000	4165.64111328125000000000	4168.71777343750000000000	4146.66650390625000000000	4148.71777343750000000000	4170.25634765625000000000	4185.12792968750000000000	4157.43603515625000000000	4204.10253906250000000000	4171.79492187500000000000	3466.00000000000000000000	10247.00000000000000000000	10225.00000000000000000000	0.00000000000000000000	0.00000000000000000000	0.00000000000000000000	2284.00000000000000000000	993.00000000000000000000	4.00000000000000000000	4.00000000000000000000	4.00000000000000000000	4.00000000000000000000	4.00000000000000000000	4.00000000000000000000	4.00000000000000000000	4.00000000000000000000	4.00000000000000000000	4.00000000000000000000	4.00000000000000000000	4.00000000000000000000	4.00000000000000000000	4.00000000000000000000	4.00000000000000000000	4.00000000000000000000
109.00000000000000000000	0.00000000000000000000	4200.00000000000000000000	4197.94873046875000000000	4170.25634765625000000000	4197.94873046875000000000	4194.87158203125000000000	4185.12792968750000000000	4196.41015625000000000000	4203.58984375000000000000	4200.51269531250000000000	4207.69238281250000000000	4245.12792968750000000000	4210.25634765625000000000	4249.74365234375000000000	4214.35888671875000000000	3168.00000000000000000000	10248.00000000000000000000	10224.00000000000000000000	0.00000000000000000000	0.00000000000000000000	0.00000000000000000000	2285.00000000000000000000	2.00000000000000000000	4.00000000000000000000	4.00000000000000000000	4.00000000000000000000	4.00000000000000000000	4.00000000000000000000	4.00000000000000000000	4.00000000000000000000	4.00000000000000000000	4.00000000000000000000	4.00000000000000000000	4.00000000000000000000	4.00000000000000000000	4.00000000000000000000	4.00000000000000000000	4.00000000000000000000	4.00000000000000000000
110.00000000000000000000	0.00000000000000000000	4174.35888671875000000000	4159.48730468750000000000	4173.84619140625000000000	4174.87158203125000000000	4159.48730468750000000000	4153.33300781250000000000	4167.69238281250000000000	4184.10253906250000000000	4182.05126953125000000000	4183.58984375000000000000	4222.05126953125000000000	4193.84619140625000000000	4222.05126953125000000000	4194.35888671875000000000	3532.00000000000000000000	10248.00000000000000000000	10224.00000000000000000000	0.00000000000000000000	0.00000000000000000000	0.00000000000000000000	2285.00000000000000000000	10.00000000000000000000	4.00000000000000000000	4.00000000000000000000	4.00000000000000000000	4.00000000000000000000	4.00000000000000000000	4.00000000000000000000	4.00000000000000000000	4.00000000000000000000	4.00000000000000000000	4.00000000000000000000	4.00000000000000000000	4.00000000000000000000	4.00000000000000000000	4.00000000000000000000	4.00000000000000000000	4.00000000000000000000
111.00000000000000000000	0.00000000000000000000	4193.84619140625000000000	4189.74365234375000000000	4174.87158203125000000000	4186.66650390625000000000	4201.02539062500000000000	4192.30761718750000000000	4199.48730468750000000000	4190.76904296875000000000	4196.92285156250000000000	4202.05126953125000000000	4229.23046875000000000000	4197.43603515625000000000	4234.35888671875000000000	4202.05126953125000000000	3047.00000000000000000000	10248.00000000000000000000	10224.00000000000000000000	0.00000000000000000000	0.00000000000000000000	0.00000000000000000000	2285.00000000000000000000	19.00000000000000000000	4.00000000000000000000	4.00000000000000000000	4.00000000000000000000	4.00000000000000000000	4.00000000000000000000	4.00000000000000000000	4.00000000000000000000	4.00000000000000000000	4.00000000000000000000	4.00000000000000000000	4.00000000000000000000	4.00000000000000000000	4.00000000000000000000	4.00000000000000000000	4.00000000000000000000	4.00000000000000000000
112.00000000000000000000	0.00000000000000000000	4208.71777343750000000000	4214.87158203125000000000	4171.79492187500000000000	4193.84619140625000000000	4232.82031250000000000000	4221.02539062500000000000	4224.10253906250000000000	4198.97412109375000000000	4206.15380859375000000000	4226.15380859375000000000	4233.33300781250000000000	4195.38427734375000000000	4240.00000000000000000000	4203.58984375000000000000	3466.00000000000000000000	10248.00000000000000000000	10224.00000000000000000000	0.00000000000000000000	0.00000000000000000000	0.00000000000000000000	2285.00000000000000000000	27.00000000000000000000	4.00000000000000000000	4.00000000000000000000	4.00000000000000000000	4.00000000000000000000	4.00000000000000000000	4.00000000000000000000	4.00000000000000000000	4.00000000000000000000	4.00000000000000000000	4.00000000000000000000	4.00000000000000000000	4.00000000000000000000	4.00000000000000000000	4.00000000000000000000	4.00000000000000000000	4.00000000000000000000
113.00000000000000000000	0.00000000000000000000	4184.61523437500000000000	4182.56396484375000000000	4173.33300781250000000000	4173.84619140625000000000	4195.38427734375000000000	4190.76904296875000000000	4195.89746093750000000000	4167.69238281250000000000	4167.69238281250000000000	4198.97412109375000000000	4202.56396484375000000000	4165.12792968750000000000	4214.87158203125000000000	4180.51269531250000000000	3168.00000000000000000000	10248.00000000000000000000	10223.00000000000000000000	0.00000000000000000000	0.00000000000000000000	0.00000000000000000000	2285.00000000000000000000	35.00000000000000000000	4.00000000000000000000	4.00000000000000000000	4.00000000000000000000	4.00000000000000000000	4.00000000000000000000	4.00000000000000000000	4.00000000000000000000	4.00000000000000000000	4.00000000000000000000	4.00000000000000000000	4.00000000000000000000	4.00000000000000000000	4.00000000000000000000	4.00000000000000000000	4.00000000000000000000	4.00000000000000000000
114.00000000000000000000	0.00000000000000000000	4212.30761718750000000000	4207.17919921875000000000	4162.05126953125000000000	4202.56396484375000000000	4213.33300781250000000000	4205.12792968750000000000	4206.66650390625000000000	4199.48730468750000000000	4200.00000000000000000000	4220.51269531250000000000	4254.87158203125000000000	4206.15380859375000000000	4271.79492187500000000000	4225.64111328125000000000	3532.00000000000000000000	10248.00000000000000000000	10223.00000000000000000000	0.00000000000000000000	0.00000000000000000000	0.00000000000000000000	2285.00000000000000000000	44.00000000000000000000	4.00000000000000000000	4.00000000000000000000	4.00000000000000000000	4.00000000000000000000	4.00000000000000000000	4.00000000000000000000	4.00000000000000000000	4.00000000000000000000	4.00000000000000000000	4.00000000000000000000	4.00000000000000000000	4.00000000000000000000	4.00000000000000000000	4.00000000000000000000	4.00000000000000000000	4.00000000000000000000
115.00000000000000000000	0.00000000000000000000	4197.43603515625000000000	4176.92285156250000000000	4170.76904296875000000000	4187.69238281250000000000	4172.82031250000000000000	4161.02539062500000000000	4166.66650390625000000000	4180.51269531250000000000	4176.92285156250000000000	4193.84619140625000000000	4232.30761718750000000000	4192.82031250000000000000	4244.61523437500000000000	4209.74365234375000000000	3047.00000000000000000000	10248.00000000000000000000	10223.00000000000000000000	0.00000000000000000000	0.00000000000000000000	0.00000000000000000000	2285.00000000000000000000	52.00000000000000000000	4.00000000000000000000	4.00000000000000000000	4.00000000000000000000	4.00000000000000000000	4.00000000000000000000	4.00000000000000000000	4.00000000000000000000	4.00000000000000000000	4.00000000000000000000	4.00000000000000000000	4.00000000000000000000	4.00000000000000000000	4.00000000000000000000	4.00000000000000000000	4.00000000000000000000	4.00000000000000000000
116.00000000000000000000	0.00000000000000000000	4192.82031250000000000000	4186.15380859375000000000	4172.82031250000000000000	4187.17919921875000000000	4182.56396484375000000000	4174.35888671875000000000	4177.94873046875000000000	4190.25634765625000000000	4185.64111328125000000000	4202.05126953125000000000	4217.43603515625000000000	4187.17919921875000000000	4222.05126953125000000000	4194.35888671875000000000	3466.00000000000000000000	10248.00000000000000000000	10223.00000000000000000000	0.00000000000000000000	0.00000000000000000000	0.00000000000000000000	2285.00000000000000000000	61.00000000000000000000	4.00000000000000000000	4.00000000000000000000	4.00000000000000000000	4.00000000000000000000	4.00000000000000000000	4.00000000000000000000	4.00000000000000000000	4.00000000000000000000	4.00000000000000000000	4.00000000000000000000	4.00000000000000000000	4.00000000000000000000	4.00000000000000000000	4.00000000000000000000	4.00000000000000000000	4.00000000000000000000
117.00000000000000000000	0.00000000000000000000	4189.74365234375000000000	4195.89746093750000000000	4167.17919921875000000000	4188.20507812500000000000	4206.15380859375000000000	4202.56396484375000000000	4198.97412109375000000000	4206.15380859375000000000	4206.15380859375000000000	4224.10253906250000000000	4218.46142578125000000000	4188.20507812500000000000	4216.41015625000000000000	4190.25634765625000000000	3168.00000000000000000000	10246.00000000000000000000	10222.00000000000000000000	0.00000000000000000000	0.00000000000000000000	0.00000000000000000000	2285.00000000000000000000	69.00000000000000000000	4.00000000000000000000	4.00000000000000000000	4.00000000000000000000	4.00000000000000000000	4.00000000000000000000	4.00000000000000000000	4.00000000000000000000	4.00000000000000000000	4.00000000000000000000	4.00000000000000000000	4.00000000000000000000	4.00000000000000000000	4.00000000000000000000	4.00000000000000000000	4.00000000000000000000	4.00000000000000000000
123.00000000000000000000	0.00000000000000000000	4156.41015625000000000000	4154.87158203125000000000	4173.33300781250000000000	4166.15380859375000000000	4166.15380859375000000000	4171.28173828125000000000	4162.05126953125000000000	4176.41015625000000000000	4176.41015625000000000000	4212.30761718750000000000	4209.74365234375000000000	4176.41015625000000000000	4187.17919921875000000000	4170.76904296875000000000	3047.00000000000000000000	10248.00000000000000000000	10223.00000000000000000000	0.00000000000000000000	0.00000000000000000000	0.00000000000000000000	2285.00000000000000000000	77.00000000000000000000	4.00000000000000000000	4.00000000000000000000	4.00000000000000000000	4.00000000000000000000	4.00000000000000000000	4.00000000000000000000	4.00000000000000000000	4.00000000000000000000	4.00000000000000000000	4.00000000000000000000	4.00000000000000000000	4.00000000000000000000	4.00000000000000000000	4.00000000000000000000	4.00000000000000000000	4.00000000000000000000
124.00000000000000000000	0.00000000000000000000	4181.53857421875000000000	4205.12792968750000000000	4166.15380859375000000000	4181.53857421875000000000	4214.87158203125000000000	4216.92285156250000000000	4201.02539062500000000000	4195.89746093750000000000	4191.79492187500000000000	4227.17919921875000000000	4232.82031250000000000000	4187.17919921875000000000	4222.05126953125000000000	4193.33300781250000000000	3466.00000000000000000000	10248.00000000000000000000	10223.00000000000000000000	0.00000000000000000000	0.00000000000000000000	0.00000000000000000000	2285.00000000000000000000	86.00000000000000000000	4.00000000000000000000	4.00000000000000000000	4.00000000000000000000	4.00000000000000000000	4.00000000000000000000	4.00000000000000000000	4.00000000000000000000	4.00000000000000000000	4.00000000000000000000	4.00000000000000000000	4.00000000000000000000	4.00000000000000000000	4.00000000000000000000	4.00000000000000000000	4.00000000000000000000	4.00000000000000000000
125.00000000000000000000	0.00000000000000000000	4184.10253906250000000000	4211.28173828125000000000	4168.71777343750000000000	4183.58984375000000000000	4208.71777343750000000000	4202.05126953125000000000	4189.23046875000000000000	4171.79492187500000000000	4169.23046875000000000000	4208.71777343750000000000	4207.69238281250000000000	4163.07666015625000000000	4213.84619140625000000000	4184.10253906250000000000	3168.00000000000000000000	10248.00000000000000000000	10224.00000000000000000000	0.00000000000000000000	0.00000000000000000000	0.00000000000000000000	2285.00000000000000000000	94.00000000000000000000	4.00000000000000000000	4.00000000000000000000	4.00000000000000000000	4.00000000000000000000	4.00000000000000000000	4.00000000000000000000	4.00000000000000000000	4.00000000000000000000	4.00000000000000000000	4.00000000000000000000	4.00000000000000000000	4.00000000000000000000	4.00000000000000000000	4.00000000000000000000	4.00000000000000000000	4.00000000000000000000
126.00000000000000000000	0.00000000000000000000	4185.64111328125000000000	4201.53857421875000000000	4172.30761718750000000000	4194.35888671875000000000	4194.87158203125000000000	4187.69238281250000000000	4179.48730468750000000000	4167.69238281250000000000	4169.23046875000000000000	4205.12792968750000000000	4211.79492187500000000000	4166.66650390625000000000	4217.43603515625000000000	4191.28173828125000000000	3532.00000000000000000000	10248.00000000000000000000	10224.00000000000000000000	0.00000000000000000000	0.00000000000000000000	0.00000000000000000000	2285.00000000000000000000	103.00000000000000000000	4.00000000000000000000	4.00000000000000000000	4.00000000000000000000	4.00000000000000000000	4.00000000000000000000	4.00000000000000000000	4.00000000000000000000	4.00000000000000000000	4.00000000000000000000	4.00000000000000000000	4.00000000000000000000	4.00000000000000000000	4.00000000000000000000	4.00000000000000000000	4.00000000000000000000	4.00000000000000000000
127.00000000000000000000	0.00000000000000000000	4197.43603515625000000000	4208.20507812500000000000	4167.69238281250000000000	4213.84619140625000000000	4203.58984375000000000000	4197.43603515625000000000	4194.35888671875000000000	4209.23046875000000000000	4211.28173828125000000000	4234.87158203125000000000	4264.10253906250000000000	4210.25634765625000000000	4253.84619140625000000000	4226.15380859375000000000	51.00000000000000000000	10246.00000000000000000000	10223.00000000000000000000	0.00000000000000000000	0.00000000000000000000	0.00000000000000000000	2285.00000000000000000000	111.00000000000000000000	4.00000000000000000000	4.00000000000000000000	4.00000000000000000000	4.00000000000000000000	4.00000000000000000000	4.00000000000000000000	4.00000000000000000000	4.00000000000000000000	4.00000000000000000000	4.00000000000000000000	4.00000000000000000000	4.00000000000000000000	4.00000000000000000000	4.00000000000000000000	4.00000000000000000000	4.00000000000000000000
0.00000000000000000000	0.00000000000000000000	4166.15380859375000000000	4166.15380859375000000000	4176.92285156250000000000	4182.56396484375000000000	4161.53857421875000000000	4160.51269531250000000000	4165.64111328125000000000	4188.20507812500000000000	4182.05126953125000000000	4210.76904296875000000000	4236.92285156250000000000	4188.20507812500000000000	4215.38427734375000000000	4198.97412109375000000000	1207.00000000000000000000	10246.00000000000000000000	10223.00000000000000000000	0.00000000000000000000	0.00000000000000000000	0.00000000000000000000	2285.00000000000000000000	119.00000000000000000000	4.00000000000000000000	4.00000000000000000000	4.00000000000000000000	4.00000000000000000000	4.00000000000000000000	4.00000000000000000000	4.00000000000000000000	4.00000000000000000000	4.00000000000000000000	4.00000000000000000000	4.00000000000000000000	4.00000000000000000000	4.00000000000000000000	4.00000000000000000000	4.00000000000000000000	4.00000000000000000000
1.00000000000000000000	0.00000000000000000000	4192.30761718750000000000	4205.12792968750000000000	4173.33300781250000000000	4194.35888671875000000000	4200.51269531250000000000	4200.00000000000000000000	4198.46142578125000000000	4210.76904296875000000000	4206.66650390625000000000	4241.02539062500000000000	4250.25634765625000000000	4202.05126953125000000000	4233.84619140625000000000	4215.38427734375000000000	2663.00000000000000000000	10246.00000000000000000000	10224.00000000000000000000	0.00000000000000000000	0.00000000000000000000	0.00000000000000000000	2285.00000000000000000000	128.00000000000000000000	4.00000000000000000000	4.00000000000000000000	4.00000000000000000000	4.00000000000000000000	4.00000000000000000000	4.00000000000000000000	4.00000000000000000000	4.00000000000000000000	4.00000000000000000000	4.00000000000000000000	4.00000000000000000000	4.00000000000000000000	4.00000000000000000000	4.00000000000000000000	4.00000000000000000000	4.00000000000000000000
2.00000000000000000000	0.00000000000000000000	4188.20507812500000000000	4198.46142578125000000000	4175.89746093750000000000	4179.48730468750000000000	4190.76904296875000000000	4194.87158203125000000000	4194.35888671875000000000	4188.20507812500000000000	4193.84619140625000000000	4233.84619140625000000000	4216.92285156250000000000	4175.89746093750000000000	4205.12792968750000000000	4190.76904296875000000000	3040.00000000000000000000	10246.00000000000000000000	10224.00000000000000000000	0.00000000000000000000	0.00000000000000000000	0.00000000000000000000	2285.00000000000000000000	136.00000000000000000000	4.00000000000000000000	4.00000000000000000000	4.00000000000000000000	4.00000000000000000000	4.00000000000000000000	4.00000000000000000000	4.00000000000000000000	4.00000000000000000000	4.00000000000000000000	4.00000000000000000000	4.00000000000000000000	4.00000000000000000000	4.00000000000000000000	4.00000000000000000000	4.00000000000000000000	4.00000000000000000000
3.00000000000000000000	0.00000000000000000000	4173.84619140625000000000	4180.51269531250000000000	4174.35888671875000000000	4169.74365234375000000000	4175.38427734375000000000	4184.10253906250000000000	4188.20507812500000000000	4166.66650390625000000000	4173.84619140625000000000	4212.30761718750000000000	4202.05126953125000000000	4153.33300781250000000000	4186.15380859375000000000	4167.17919921875000000000	3495.00000000000000000000	10245.00000000000000000000	10227.00000000000000000000	0.00000000000000000000	0.00000000000000000000	0.00000000000000000000	2285.00000000000000000000	145.00000000000000000000	4.00000000000000000000	4.00000000000000000000	4.00000000000000000000	4.00000000000000000000	4.00000000000000000000	4.00000000000000000000	4.00000000000000000000	4.00000000000000000000	4.00000000000000000000	4.00000000000000000000	4.00000000000000000000	4.00000000000000000000	4.00000000000000000000	4.00000000000000000000	4.00000000000000000000	4.00000000000000000000
4.00000000000000000000	0.00000000000000000000	4188.71777343750000000000	4203.58984375000000000000	4162.56396484375000000000	4195.38427734375000000000	4199.48730468750000000000	4200.00000000000000000000	4193.33300781250000000000	4187.69238281250000000000	4188.71777343750000000000	4224.61523437500000000000	4245.12792968750000000000	4182.56396484375000000000	4230.25634765625000000000	4202.56396484375000000000	3526.00000000000000000000	10245.00000000000000000000	10227.00000000000000000000	0.00000000000000000000	0.00000000000000000000	0.00000000000000000000	2285.00000000000000000000	153.00000000000000000000	4.00000000000000000000	4.00000000000000000000	4.00000000000000000000	4.00000000000000000000	4.00000000000000000000	4.00000000000000000000	4.00000000000000000000	4.00000000000000000000	4.00000000000000000000	4.00000000000000000000	4.00000000000000000000	4.00000000000000000000	4.00000000000000000000	4.00000000000000000000	4.00000000000000000000	4.00000000000000000000
5.00000000000000000000	0.00000000000000000000	4168.71777343750000000000	4171.79492187500000000000	4173.84619140625000000000	4174.87158203125000000000	4157.94873046875000000000	4156.92285156250000000000	4146.66650390625000000000	4155.38427734375000000000	4151.79492187500000000000	4193.84619140625000000000	4214.87158203125000000000	4162.56396484375000000000	4204.61523437500000000000	4190.25634765625000000000	3349.00000000000000000000	10245.00000000000000000000	10227.00000000000000000000	0.00000000000000000000	0.00000000000000000000	0.00000000000000000000	2285.00000000000000000000	161.00000000000000000000	4.00000000000000000000	4.00000000000000000000	4.00000000000000000000	4.00000000000000000000	4.00000000000000000000	4.00000000000000000000	4.00000000000000000000	4.00000000000000000000	4.00000000000000000000	4.00000000000000000000	4.00000000000000000000	4.00000000000000000000	4.00000000000000000000	4.00000000000000000000	4.00000000000000000000	4.00000000000000000000
6.00000000000000000000	0.00000000000000000000	4184.61523437500000000000	4193.33300781250000000000	4172.30761718750000000000	4183.58984375000000000000	4181.02539062500000000000	4183.07666015625000000000	4180.51269531250000000000	4189.23046875000000000000	4190.25634765625000000000	4233.84619140625000000000	4236.41015625000000000000	4185.12792968750000000000	4220.51269531250000000000	4202.56396484375000000000	3185.00000000000000000000	10245.00000000000000000000	10227.00000000000000000000	0.00000000000000000000	0.00000000000000000000	0.00000000000000000000	2285.00000000000000000000	170.00000000000000000000	4.00000000000000000000	4.00000000000000000000	4.00000000000000000000	4.00000000000000000000	4.00000000000000000000	4.00000000000000000000	4.00000000000000000000	4.00000000000000000000	4.00000000000000000000	4.00000000000000000000	4.00000000000000000000	4.00000000000000000000	4.00000000000000000000	4.00000000000000000000	4.00000000000000000000	4.00000000000000000000
7.00000000000000000000	0.00000000000000000000	4156.41015625000000000000	4168.71777343750000000000	4168.71777343750000000000	4162.56396484375000000000	4168.20507812500000000000	4174.87158203125000000000	4176.92285156250000000000	4187.69238281250000000000	4187.17919921875000000000	4237.43603515625000000000	4223.58984375000000000000	4171.79492187500000000000	4192.82031250000000000000	4177.94873046875000000000	3253.00000000000000000000	10244.00000000000000000000	10228.00000000000000000000	0.00000000000000000000	0.00000000000000000000	0.00000000000000000000	2285.00000000000000000000	178.00000000000000000000	4.00000000000000000000	4.00000000000000000000	4.00000000000000000000	4.00000000000000000000	4.00000000000000000000	4.00000000000000000000	4.00000000000000000000	4.00000000000000000000	4.00000000000000000000	4.00000000000000000000	4.00000000000000000000	4.00000000000000000000	4.00000000000000000000	4.00000000000000000000	4.00000000000000000000	4.00000000000000000000
8.00000000000000000000	0.00000000000000000000	4143.58984375000000000000	4166.66650390625000000000	4171.79492187500000000000	4152.82031250000000000000	4161.53857421875000000000	4162.05126953125000000000	4156.92285156250000000000	4162.56396484375000000000	4157.43603515625000000000	4209.74365234375000000000	4201.02539062500000000000	4148.71777343750000000000	4174.35888671875000000000	4161.53857421875000000000	3369.00000000000000000000	10244.00000000000000000000	10228.00000000000000000000	0.00000000000000000000	0.00000000000000000000	0.00000000000000000000	2285.00000000000000000000	187.00000000000000000000	4.00000000000000000000	4.00000000000000000000	4.00000000000000000000	4.00000000000000000000	4.00000000000000000000	4.00000000000000000000	4.00000000000000000000	4.00000000000000000000	4.00000000000000000000	4.00000000000000000000	4.00000000000000000000	4.00000000000000000000	4.00000000000000000000	4.00000000000000000000	4.00000000000000000000	4.00000000000000000000
9.00000000000000000000	0.00000000000000000000	4191.28173828125000000000	4224.10253906250000000000	4160.00000000000000000000	4194.35888671875000000000	4207.69238281250000000000	4193.84619140625000000000	4180.51269531250000000000	4178.46142578125000000000	4178.46142578125000000000	4227.69238281250000000000	4230.76904296875000000000	4169.23046875000000000000	4224.10253906250000000000	4195.38427734375000000000	2870.00000000000000000000	10244.00000000000000000000	10228.00000000000000000000	0.00000000000000000000	0.00000000000000000000	0.00000000000000000000	2285.00000000000000000000	195.00000000000000000000	4.00000000000000000000	4.00000000000000000000	4.00000000000000000000	4.00000000000000000000	4.00000000000000000000	4.00000000000000000000	4.00000000000000000000	4.00000000000000000000	4.00000000000000000000	4.00000000000000000000	4.00000000000000000000	4.00000000000000000000	4.00000000000000000000	4.00000000000000000000	4.00000000000000000000	4.00000000000000000000
10.00000000000000000000	0.00000000000000000000	4168.20507812500000000000	4183.07666015625000000000	4165.64111328125000000000	4171.28173828125000000000	4162.05126953125000000000	4146.66650390625000000000	4141.02539062500000000000	4131.28173828125000000000	4131.79492187500000000000	4186.15380859375000000000	4188.71777343750000000000	4131.79492187500000000000	4187.69238281250000000000	4166.15380859375000000000	3542.00000000000000000000	10244.00000000000000000000	10228.00000000000000000000	0.00000000000000000000	0.00000000000000000000	0.00000000000000000000	2285.00000000000000000000	203.00000000000000000000	4.00000000000000000000	4.00000000000000000000	4.00000000000000000000	4.00000000000000000000	4.00000000000000000000	4.00000000000000000000	4.00000000000000000000	4.00000000000000000000	4.00000000000000000000	4.00000000000000000000	4.00000000000000000000	4.00000000000000000000	4.00000000000000000000	4.00000000000000000000	4.00000000000000000000	4.00000000000000000000
11.00000000000000000000	0.00000000000000000000	4172.30761718750000000000	4196.41015625000000000000	4168.71777343750000000000	4176.92285156250000000000	4175.38427734375000000000	4163.58984375000000000000	4156.41015625000000000000	4161.53857421875000000000	4160.00000000000000000000	4204.61523437500000000000	4227.17919921875000000000	4166.66650390625000000000	4209.74365234375000000000	4192.30761718750000000000	3122.00000000000000000000	10246.00000000000000000000	10228.00000000000000000000	0.00000000000000000000	0.00000000000000000000	0.00000000000000000000	2285.00000000000000000000	212.00000000000000000000	4.00000000000000000000	4.00000000000000000000	4.00000000000000000000	4.00000000000000000000	4.00000000000000000000	4.00000000000000000000	4.00000000000000000000	4.00000000000000000000	4.00000000000000000000	4.00000000000000000000	4.00000000000000000000	4.00000000000000000000	4.00000000000000000000	4.00000000000000000000	4.00000000000000000000	4.00000000000000000000
12.00000000000000000000	0.00000000000000000000	4166.15380859375000000000	4187.69238281250000000000	4171.28173828125000000000	4177.43603515625000000000	4167.69238281250000000000	4163.07666015625000000000	4151.28173828125000000000	4185.12792968750000000000	4184.61523437500000000000	4223.58984375000000000000	4252.82031250000000000000	4191.79492187500000000000	4218.46142578125000000000	4202.56396484375000000000	3488.00000000000000000000	10246.00000000000000000000	10228.00000000000000000000	0.00000000000000000000	0.00000000000000000000	0.00000000000000000000	2285.00000000000000000000	220.00000000000000000000	4.00000000000000000000	4.00000000000000000000	4.00000000000000000000	4.00000000000000000000	4.00000000000000000000	4.00000000000000000000	4.00000000000000000000	4.00000000000000000000	4.00000000000000000000	4.00000000000000000000	4.00000000000000000000	4.00000000000000000000	4.00000000000000000000	4.00000000000000000000	4.00000000000000000000	4.00000000000000000000
13.00000000000000000000	0.00000000000000000000	4150.76904296875000000000	4160.00000000000000000000	4176.41015625000000000000	4161.02539062500000000000	4143.07666015625000000000	4142.56396484375000000000	4139.48730468750000000000	4162.56396484375000000000	4163.58984375000000000000	4207.69238281250000000000	4222.05126953125000000000	4162.56396484375000000000	4190.76904296875000000000	4176.41015625000000000000	3179.00000000000000000000	10244.00000000000000000000	10229.00000000000000000000	0.00000000000000000000	0.00000000000000000000	0.00000000000000000000	2285.00000000000000000000	229.00000000000000000000	4.00000000000000000000	4.00000000000000000000	4.00000000000000000000	4.00000000000000000000	4.00000000000000000000	4.00000000000000000000	4.00000000000000000000	4.00000000000000000000	4.00000000000000000000	4.00000000000000000000	4.00000000000000000000	4.00000000000000000000	4.00000000000000000000	4.00000000000000000000	4.00000000000000000000	4.00000000000000000000
14.00000000000000000000	0.00000000000000000000	4188.20507812500000000000	4218.97412109375000000000	4170.25634765625000000000	4188.71777343750000000000	4204.10253906250000000000	4195.89746093750000000000	4194.35888671875000000000	4188.71777343750000000000	4197.43603515625000000000	4238.46142578125000000000	4238.46142578125000000000	4175.89746093750000000000	4219.48730468750000000000	4199.48730468750000000000	3542.00000000000000000000	10244.00000000000000000000	10229.00000000000000000000	0.00000000000000000000	0.00000000000000000000	0.00000000000000000000	2285.00000000000000000000	237.00000000000000000000	4.00000000000000000000	4.00000000000000000000	4.00000000000000000000	4.00000000000000000000	4.00000000000000000000	4.00000000000000000000	4.00000000000000000000	4.00000000000000000000	4.00000000000000000000	4.00000000000000000000	4.00000000000000000000	4.00000000000000000000	4.00000000000000000000	4.00000000000000000000	4.00000000000000000000	4.00000000000000000000
15.00000000000000000000	0.00000000000000000000	4172.30761718750000000000	4206.66650390625000000000	4178.46142578125000000000	4173.84619140625000000000	4189.23046875000000000000	4185.12792968750000000000	4176.41015625000000000000	4161.53857421875000000000	4173.84619140625000000000	4215.89746093750000000000	4204.61523437500000000000	4152.82031250000000000000	4191.28173828125000000000	4178.46142578125000000000	3122.00000000000000000000	10246.00000000000000000000	10229.00000000000000000000	0.00000000000000000000	0.00000000000000000000	0.00000000000000000000	2285.00000000000000000000	245.00000000000000000000	4.00000000000000000000	4.00000000000000000000	4.00000000000000000000	4.00000000000000000000	4.00000000000000000000	4.00000000000000000000	4.00000000000000000000	4.00000000000000000000	4.00000000000000000000	4.00000000000000000000	4.00000000000000000000	4.00000000000000000000	4.00000000000000000000	4.00000000000000000000	4.00000000000000000000	4.00000000000000000000
16.00000000000000000000	0.00000000000000000000	4179.48730468750000000000	4208.20507812500000000000	4173.84619140625000000000	4185.12792968750000000000	4186.66650390625000000000	4185.64111328125000000000	4174.87158203125000000000	4182.05126953125000000000	4191.28173828125000000000	4230.25634765625000000000	4240.51269531250000000000	4182.56396484375000000000	4221.53857421875000000000	4205.64111328125000000000	0.00000000000000000000	10246.00000000000000000000	10229.00000000000000000000	0.00000000000000000000	0.00000000000000000000	0.00000000000000000000	2285.00000000000000000000	254.00000000000000000000	4.00000000000000000000	4.00000000000000000000	4.00000000000000000000	4.00000000000000000000	4.00000000000000000000	4.00000000000000000000	4.00000000000000000000	4.00000000000000000000	4.00000000000000000000	4.00000000000000000000	4.00000000000000000000	4.00000000000000000000	4.00000000000000000000	4.00000000000000000000	4.00000000000000000000	4.00000000000000000000
17.00000000000000000000	0.00000000000000000000	4171.79492187500000000000	4187.17919921875000000000	4164.61523437500000000000	4183.07666015625000000000	4161.02539062500000000000	4155.89746093750000000000	4156.41015625000000000000	4191.28173828125000000000	4193.33300781250000000000	4230.25634765625000000000	4258.46142578125000000000	4191.79492187500000000000	4231.79492187500000000000	4214.35888671875000000000	0.00000000000000000000	10245.00000000000000000000	10229.00000000000000000000	0.00000000000000000000	0.00000000000000000000	0.00000000000000000000	2285.00000000000000000000	262.00000000000000000000	4.00000000000000000000	4.00000000000000000000	4.00000000000000000000	4.00000000000000000000	4.00000000000000000000	4.00000000000000000000	4.00000000000000000000	4.00000000000000000000	4.00000000000000000000	4.00000000000000000000	4.00000000000000000000	4.00000000000000000000	4.00000000000000000000	4.00000000000000000000	4.00000000000000000000	4.00000000000000000000
18.00000000000000000000	0.00000000000000000000	4133.84619140625000000000	4144.61523437500000000000	4167.17919921875000000000	4151.79492187500000000000	4129.23046875000000000000	4129.74365234375000000000	4134.35888671875000000000	4153.84619140625000000000	4156.41015625000000000000	4195.38427734375000000000	4204.61523437500000000000	4147.69238281250000000000	4181.53857421875000000000	4168.20507812500000000000	0.00000000000000000000	10245.00000000000000000000	10229.00000000000000000000	0.00000000000000000000	0.00000000000000000000	0.00000000000000000000	2285.00000000000000000000	271.00000000000000000000	4.00000000000000000000	4.00000000000000000000	4.00000000000000000000	4.00000000000000000000	4.00000000000000000000	4.00000000000000000000	4.00000000000000000000	4.00000000000000000000	4.00000000000000000000	4.00000000000000000000	4.00000000000000000000	4.00000000000000000000	4.00000000000000000000	4.00000000000000000000	4.00000000000000000000	4.00000000000000000000
19.00000000000000000000	0.00000000000000000000	4144.61523437500000000000	4176.92285156250000000000	4158.46142578125000000000	4161.53857421875000000000	4175.89746093750000000000	4181.53857421875000000000	4175.89746093750000000000	4169.23046875000000000000	4184.61523437500000000000	4225.12792968750000000000	4206.66650390625000000000	4153.33300781250000000000	4184.10253906250000000000	4165.64111328125000000000	0.00000000000000000000	10248.00000000000000000000	10229.00000000000000000000	0.00000000000000000000	0.00000000000000000000	0.00000000000000000000	2285.00000000000000000000	279.00000000000000000000	4.00000000000000000000	4.00000000000000000000	4.00000000000000000000	4.00000000000000000000	4.00000000000000000000	4.00000000000000000000	4.00000000000000000000	4.00000000000000000000	4.00000000000000000000	4.00000000000000000000	4.00000000000000000000	4.00000000000000000000	4.00000000000000000000	4.00000000000000000000	4.00000000000000000000	4.00000000000000000000
20.00000000000000000000	0.00000000000000000000	4128.71777343750000000000	4156.41015625000000000000	4169.74365234375000000000	4140.00000000000000000000	4146.15380859375000000000	4152.30761718750000000000	4149.23046875000000000000	4134.87158203125000000000	4148.71777343750000000000	4201.02539062500000000000	4170.25634765625000000000	4122.56396484375000000000	4141.02539062500000000000	4133.33300781250000000000	0.00000000000000000000	10248.00000000000000000000	10229.00000000000000000000	0.00000000000000000000	0.00000000000000000000	0.00000000000000000000	2285.00000000000000000000	287.00000000000000000000	4.00000000000000000000	4.00000000000000000000	4.00000000000000000000	4.00000000000000000000	4.00000000000000000000	4.00000000000000000000	4.00000000000000000000	4.00000000000000000000	4.00000000000000000000	4.00000000000000000000	4.00000000000000000000	4.00000000000000000000	4.00000000000000000000	4.00000000000000000000	4.00000000000000000000	4.00000000000000000000
21.00000000000000000000	0.00000000000000000000	4159.48730468750000000000	4179.48730468750000000000	4173.84619140625000000000	4160.51269531250000000000	4157.43603515625000000000	4155.89746093750000000000	4153.33300781250000000000	4147.17919921875000000000	4152.82031250000000000000	4200.51269531250000000000	4202.05126953125000000000	4142.56396484375000000000	4180.00000000000000000000	4163.58984375000000000000	0.00000000000000000000	10248.00000000000000000000	10229.00000000000000000000	0.00000000000000000000	0.00000000000000000000	0.00000000000000000000	2285.00000000000000000000	296.00000000000000000000	4.00000000000000000000	4.00000000000000000000	4.00000000000000000000	4.00000000000000000000	4.00000000000000000000	4.00000000000000000000	4.00000000000000000000	4.00000000000000000000	4.00000000000000000000	4.00000000000000000000	4.00000000000000000000	4.00000000000000000000	4.00000000000000000000	4.00000000000000000000	4.00000000000000000000	4.00000000000000000000
22.00000000000000000000	0.00000000000000000000	4171.28173828125000000000	4183.07666015625000000000	4164.10253906250000000000	4175.89746093750000000000	4163.58984375000000000000	4153.33300781250000000000	4147.69238281250000000000	4158.46142578125000000000	4157.94873046875000000000	4202.05126953125000000000	4231.79492187500000000000	4164.10253906250000000000	4218.97412109375000000000	4193.84619140625000000000	0.00000000000000000000	10248.00000000000000000000	10229.00000000000000000000	0.00000000000000000000	0.00000000000000000000	0.00000000000000000000	2285.00000000000000000000	304.00000000000000000000	4.00000000000000000000	4.00000000000000000000	4.00000000000000000000	4.00000000000000000000	4.00000000000000000000	4.00000000000000000000	4.00000000000000000000	4.00000000000000000000	4.00000000000000000000	4.00000000000000000000	4.00000000000000000000	4.00000000000000000000	4.00000000000000000000	4.00000000000000000000	4.00000000000000000000	4.00000000000000000000
23.00000000000000000000	0.00000000000000000000	4136.41015625000000000000	4141.02539062500000000000	4167.69238281250000000000	4151.28173828125000000000	4120.51269531250000000000	4112.30761718750000000000	4113.33300781250000000000	4127.17919921875000000000	4117.43603515625000000000	4173.33300781250000000000	4198.46142578125000000000	4138.97412109375000000000	4180.00000000000000000000	4165.12792968750000000000	0.00000000000000000000	10247.00000000000000000000	10227.00000000000000000000	0.00000000000000000000	0.00000000000000000000	0.00000000000000000000	2285.00000000000000000000	313.00000000000000000000	4.00000000000000000000	4.00000000000000000000	4.00000000000000000000	4.00000000000000000000	4.00000000000000000000	4.00000000000000000000	4.00000000000000000000	4.00000000000000000000	4.00000000000000000000	4.00000000000000000000	4.00000000000000000000	4.00000000000000000000	4.00000000000000000000	4.00000000000000000000	4.00000000000000000000	4.00000000000000000000
24.00000000000000000000	0.00000000000000000000	4162.05126953125000000000	4182.05126953125000000000	4165.64111328125000000000	4174.87158203125000000000	4155.89746093750000000000	4154.87158203125000000000	4158.97412109375000000000	4178.46142578125000000000	4171.79492187500000000000	4222.56396484375000000000	4239.48730468750000000000	4172.82031250000000000000	4208.20507812500000000000	4189.23046875000000000000	0.00000000000000000000	10247.00000000000000000000	10227.00000000000000000000	0.00000000000000000000	0.00000000000000000000	0.00000000000000000000	2285.00000000000000000000	321.00000000000000000000	4.00000000000000000000	4.00000000000000000000	4.00000000000000000000	4.00000000000000000000	4.00000000000000000000	4.00000000000000000000	4.00000000000000000000	4.00000000000000000000	4.00000000000000000000	4.00000000000000000000	4.00000000000000000000	4.00000000000000000000	4.00000000000000000000	4.00000000000000000000	4.00000000000000000000	4.00000000000000000000
25.00000000000000000000	0.00000000000000000000	4144.10253906250000000000	4160.00000000000000000000	4174.35888671875000000000	4152.30761718750000000000	4135.38427734375000000000	4143.58984375000000000000	4147.69238281250000000000	4172.30761718750000000000	4174.35888671875000000000	4218.46142578125000000000	4217.43603515625000000000	4155.89746093750000000000	4184.61523437500000000000	4169.23046875000000000000	0.00000000000000000000	10246.00000000000000000000	10223.00000000000000000000	0.00000000000000000000	0.00000000000000000000	0.00000000000000000000	2285.00000000000000000000	330.00000000000000000000	4.00000000000000000000	4.00000000000000000000	4.00000000000000000000	4.00000000000000000000	4.00000000000000000000	4.00000000000000000000	4.00000000000000000000	4.00000000000000000000	4.00000000000000000000	4.00000000000000000000	4.00000000000000000000	4.00000000000000000000	4.00000000000000000000	4.00000000000000000000	4.00000000000000000000	4.00000000000000000000
26.00000000000000000000	0.00000000000000000000	4151.28173828125000000000	4171.79492187500000000000	4172.30761718750000000000	4150.76904296875000000000	4146.15380859375000000000	4151.79492187500000000000	4148.71777343750000000000	4157.94873046875000000000	4166.66650390625000000000	4212.30761718750000000000	4208.20507812500000000000	4150.76904296875000000000	4186.15380859375000000000	4171.28173828125000000000	0.00000000000000000000	10246.00000000000000000000	10223.00000000000000000000	0.00000000000000000000	0.00000000000000000000	0.00000000000000000000	2285.00000000000000000000	338.00000000000000000000	4.00000000000000000000	4.00000000000000000000	4.00000000000000000000	4.00000000000000000000	4.00000000000000000000	4.00000000000000000000	4.00000000000000000000	4.00000000000000000000	4.00000000000000000000	4.00000000000000000000	4.00000000000000000000	4.00000000000000000000	4.00000000000000000000	4.00000000000000000000	4.00000000000000000000	4.00000000000000000000
27.00000000000000000000	0.00000000000000000000	4175.89746093750000000000	4202.05126953125000000000	4160.00000000000000000000	4171.28173828125000000000	4168.20507812500000000000	4167.17919921875000000000	4158.97412109375000000000	4148.20507812500000000000	4158.46142578125000000000	4212.30761718750000000000	4216.41015625000000000000	4153.84619140625000000000	4206.66650390625000000000	4187.69238281250000000000	0.00000000000000000000	10246.00000000000000000000	10223.00000000000000000000	0.00000000000000000000	0.00000000000000000000	0.00000000000000000000	2285.00000000000000000000	346.00000000000000000000	4.00000000000000000000	4.00000000000000000000	4.00000000000000000000	4.00000000000000000000	4.00000000000000000000	4.00000000000000000000	4.00000000000000000000	4.00000000000000000000	4.00000000000000000000	4.00000000000000000000	4.00000000000000000000	4.00000000000000000000	4.00000000000000000000	4.00000000000000000000	4.00000000000000000000	4.00000000000000000000
28.00000000000000000000	0.00000000000000000000	4149.74365234375000000000	4167.69238281250000000000	4168.71777343750000000000	4155.89746093750000000000	4135.38427734375000000000	4141.02539062500000000000	4134.35888671875000000000	4121.02539062500000000000	4122.56396484375000000000	4182.56396484375000000000	4189.74365234375000000000	4128.71777343750000000000	4185.64111328125000000000	4170.25634765625000000000	0.00000000000000000000	10246.00000000000000000000	10223.00000000000000000000	0.00000000000000000000	0.00000000000000000000	0.00000000000000000000	2285.00000000000000000000	355.00000000000000000000	4.00000000000000000000	4.00000000000000000000	4.00000000000000000000	4.00000000000000000000	4.00000000000000000000	4.00000000000000000000	4.00000000000000000000	4.00000000000000000000	4.00000000000000000000	4.00000000000000000000	4.00000000000000000000	4.00000000000000000000	4.00000000000000000000	4.00000000000000000000	4.00000000000000000000	4.00000000000000000000
29.00000000000000000000	0.00000000000000000000	4160.00000000000000000000	4188.71777343750000000000	4167.17919921875000000000	4175.38427734375000000000	4164.61523437500000000000	4173.33300781250000000000	4164.61523437500000000000	4176.92285156250000000000	4175.89746093750000000000	4223.07666015625000000000	4237.43603515625000000000	4174.87158203125000000000	4229.74365234375000000000	4205.64111328125000000000	0.00000000000000000000	10246.00000000000000000000	10223.00000000000000000000	0.00000000000000000000	0.00000000000000000000	0.00000000000000000000	2285.00000000000000000000	363.00000000000000000000	4.00000000000000000000	4.00000000000000000000	4.00000000000000000000	4.00000000000000000000	4.00000000000000000000	4.00000000000000000000	4.00000000000000000000	4.00000000000000000000	4.00000000000000000000	4.00000000000000000000	4.00000000000000000000	4.00000000000000000000	4.00000000000000000000	4.00000000000000000000	4.00000000000000000000	4.00000000000000000000
30.00000000000000000000	0.00000000000000000000	4136.92285156250000000000	4158.46142578125000000000	4169.74365234375000000000	4157.43603515625000000000	4134.87158203125000000000	4144.10253906250000000000	4145.64111328125000000000	4166.15380859375000000000	4167.17919921875000000000	4208.20507812500000000000	4216.92285156250000000000	4167.69238281250000000000	4195.89746093750000000000	4181.02539062500000000000	0.00000000000000000000	10246.00000000000000000000	10223.00000000000000000000	0.00000000000000000000	0.00000000000000000000	0.00000000000000000000	2285.00000000000000000000	372.00000000000000000000	4.00000000000000000000	4.00000000000000000000	4.00000000000000000000	4.00000000000000000000	4.00000000000000000000	4.00000000000000000000	4.00000000000000000000	4.00000000000000000000	4.00000000000000000000	4.00000000000000000000	4.00000000000000000000	4.00000000000000000000	4.00000000000000000000	4.00000000000000000000	4.00000000000000000000	4.00000000000000000000
31.00000000000000000000	0.00000000000000000000	4143.07666015625000000000	4165.12792968750000000000	4170.25634765625000000000	4160.00000000000000000000	4149.23046875000000000000	4150.76904296875000000000	4154.35888671875000000000	4161.02539062500000000000	4163.07666015625000000000	4205.64111328125000000000	4211.28173828125000000000	4162.56396484375000000000	4180.51269531250000000000	4171.28173828125000000000	0.00000000000000000000	10246.00000000000000000000	10226.00000000000000000000	0.00000000000000000000	0.00000000000000000000	0.00000000000000000000	2285.00000000000000000000	380.00000000000000000000	4.00000000000000000000	4.00000000000000000000	4.00000000000000000000	4.00000000000000000000	4.00000000000000000000	4.00000000000000000000	4.00000000000000000000	4.00000000000000000000	4.00000000000000000000	4.00000000000000000000	4.00000000000000000000	4.00000000000000000000	4.00000000000000000000	4.00000000000000000000	4.00000000000000000000	4.00000000000000000000
32.00000000000000000000	0.00000000000000000000	4169.23046875000000000000	4199.48730468750000000000	4164.10253906250000000000	4138.97412109375000000000	4190.25634765625000000000	4184.10253906250000000000	4175.89746093750000000000	4178.46142578125000000000	4183.58984375000000000000	4232.82031250000000000000	4227.69238281250000000000	4171.79492187500000000000	4201.53857421875000000000	4183.58984375000000000000	0.00000000000000000000	10246.00000000000000000000	10226.00000000000000000000	0.00000000000000000000	0.00000000000000000000	0.00000000000000000000	2285.00000000000000000000	388.00000000000000000000	4.00000000000000000000	4.00000000000000000000	4.00000000000000000000	4.00000000000000000000	4.00000000000000000000	4.00000000000000000000	4.00000000000000000000	4.00000000000000000000	4.00000000000000000000	4.00000000000000000000	4.00000000000000000000	4.00000000000000000000	4.00000000000000000000	4.00000000000000000000	4.00000000000000000000	4.00000000000000000000
33.00000000000000000000	0.00000000000000000000	4143.07666015625000000000	4162.56396484375000000000	4170.76904296875000000000	4020.00000000000000000000	4147.17919921875000000000	4148.71777343750000000000	4143.07666015625000000000	4137.94873046875000000000	4140.00000000000000000000	4196.41015625000000000000	4178.97412109375000000000	4129.74365234375000000000	4168.20507812500000000000	4147.17919921875000000000	0.00000000000000000000	10245.00000000000000000000	10228.00000000000000000000	0.00000000000000000000	0.00000000000000000000	0.00000000000000000000	2285.00000000000000000000	396.00000000000000000000	4.00000000000000000000	4.00000000000000000000	4.00000000000000000000	4.00000000000000000000	4.00000000000000000000	4.00000000000000000000	4.00000000000000000000	4.00000000000000000000	4.00000000000000000000	4.00000000000000000000	4.00000000000000000000	4.00000000000000000000	4.00000000000000000000	4.00000000000000000000	4.00000000000000000000	4.00000000000000000000
34.00000000000000000000	0.00000000000000000000	4170.25634765625000000000	4192.82031250000000000000	4168.20507812500000000000	3986.15380859375000000000	4171.28173828125000000000	4171.28173828125000000000	4168.20507812500000000000	4171.79492187500000000000	4168.71777343750000000000	4212.30761718750000000000	4221.02539062500000000000	4168.71777343750000000000	4221.02539062500000000000	4192.30761718750000000000	0.00000000000000000000	10245.00000000000000000000	10228.00000000000000000000	0.00000000000000000000	0.00000000000000000000	0.00000000000000000000	2285.00000000000000000000	403.00000000000000000000	4.00000000000000000000	4.00000000000000000000	4.00000000000000000000	4.00000000000000000000	4.00000000000000000000	4.00000000000000000000	4.00000000000000000000	4.00000000000000000000	4.00000000000000000000	4.00000000000000000000	4.00000000000000000000	4.00000000000000000000	4.00000000000000000000	4.00000000000000000000	4.00000000000000000000	4.00000000000000000000
35.00000000000000000000	0.00000000000000000000	4169.74365234375000000000	4177.94873046875000000000	4175.89746093750000000000	3989.23071289062500000000	4156.41015625000000000000	4144.10253906250000000000	4144.61523437500000000000	4168.20507812500000000000	4158.97412109375000000000	4199.48730468750000000000	4227.69238281250000000000	4185.12792968750000000000	4223.58984375000000000000	4210.25634765625000000000	0.00000000000000000000	10245.00000000000000000000	10231.00000000000000000000	0.00000000000000000000	0.00000000000000000000	0.00000000000000000000	2285.00000000000000000000	411.00000000000000000000	4.00000000000000000000	4.00000000000000000000	4.00000000000000000000	4.00000000000000000000	4.00000000000000000000	4.00000000000000000000	4.00000000000000000000	4.00000000000000000000	4.00000000000000000000	4.00000000000000000000	4.00000000000000000000	4.00000000000000000000	4.00000000000000000000	4.00000000000000000000	4.00000000000000000000	4.00000000000000000000
36.00000000000000000000	0.00000000000000000000	4168.20507812500000000000	4165.64111328125000000000	4181.02539062500000000000	3984.61523437500000000000	4153.33300781250000000000	4141.53857421875000000000	4150.25634765625000000000	4168.71777343750000000000	4162.05126953125000000000	4198.97412109375000000000	4216.92285156250000000000	4188.71777343750000000000	4210.76904296875000000000	4203.07666015625000000000	0.00000000000000000000	10245.00000000000000000000	10231.00000000000000000000	0.00000000000000000000	0.00000000000000000000	0.00000000000000000000	2285.00000000000000000000	418.00000000000000000000	4.00000000000000000000	4.00000000000000000000	4.00000000000000000000	4.00000000000000000000	4.00000000000000000000	4.00000000000000000000	4.00000000000000000000	4.00000000000000000000	4.00000000000000000000	4.00000000000000000000	4.00000000000000000000	4.00000000000000000000	4.00000000000000000000	4.00000000000000000000	4.00000000000000000000	4.00000000000000000000
37.00000000000000000000	0.00000000000000000000	4182.05126953125000000000	4188.20507812500000000000	4174.87158203125000000000	3982.56396484375000000000	4189.74365234375000000000	4188.71777343750000000000	4196.92285156250000000000	4207.17919921875000000000	4210.76904296875000000000	4238.97412109375000000000	4224.10253906250000000000	4206.66650390625000000000	4225.64111328125000000000	4203.58984375000000000000	0.00000000000000000000	10246.00000000000000000000	10230.00000000000000000000	0.00000000000000000000	0.00000000000000000000	0.00000000000000000000	2285.00000000000000000000	425.00000000000000000000	4.00000000000000000000	4.00000000000000000000	4.00000000000000000000	4.00000000000000000000	4.00000000000000000000	4.00000000000000000000	4.00000000000000000000	4.00000000000000000000	4.00000000000000000000	4.00000000000000000000	4.00000000000000000000	4.00000000000000000000	4.00000000000000000000	4.00000000000000000000	4.00000000000000000000	4.00000000000000000000
38.00000000000000000000	0.00000000000000000000	4152.82031250000000000000	4152.30761718750000000000	4182.56396484375000000000	3955.38452148437500000000	4155.89746093750000000000	4156.92285156250000000000	4158.97412109375000000000	4167.69238281250000000000	4170.25634765625000000000	4204.61523437500000000000	4164.61523437500000000000	4166.15380859375000000000	4180.00000000000000000000	4158.46142578125000000000	0.00000000000000000000	10246.00000000000000000000	10230.00000000000000000000	0.00000000000000000000	0.00000000000000000000	0.00000000000000000000	2285.00000000000000000000	433.00000000000000000000	4.00000000000000000000	4.00000000000000000000	4.00000000000000000000	4.00000000000000000000	4.00000000000000000000	4.00000000000000000000	4.00000000000000000000	4.00000000000000000000	4.00000000000000000000	4.00000000000000000000	4.00000000000000000000	4.00000000000000000000	4.00000000000000000000	4.00000000000000000000	4.00000000000000000000	4.00000000000000000000
39.00000000000000000000	0.00000000000000000000	4187.17919921875000000000	4185.12792968750000000000	4169.23046875000000000000	3986.66650390625000000000	4187.69238281250000000000	4177.94873046875000000000	4170.76904296875000000000	4183.07666015625000000000	4183.07666015625000000000	4208.71777343750000000000	4195.89746093750000000000	4190.25634765625000000000	4224.61523437500000000000	4188.71777343750000000000	0.00000000000000000000	10249.00000000000000000000	10228.00000000000000000000	0.00000000000000000000	0.00000000000000000000	0.00000000000000000000	2285.00000000000000000000	440.00000000000000000000	4.00000000000000000000	4.00000000000000000000	4.00000000000000000000	4.00000000000000000000	4.00000000000000000000	4.00000000000000000000	4.00000000000000000000	4.00000000000000000000	4.00000000000000000000	4.00000000000000000000	4.00000000000000000000	4.00000000000000000000	4.00000000000000000000	4.00000000000000000000	4.00000000000000000000	4.00000000000000000000
40.00000000000000000000	0.00000000000000000000	4191.28173828125000000000	4183.07666015625000000000	4164.10253906250000000000	3990.76904296875000000000	4191.28173828125000000000	4181.02539062500000000000	4173.33300781250000000000	4187.17919921875000000000	4183.58984375000000000000	4196.41015625000000000000	4206.15380859375000000000	4195.38427734375000000000	4243.07666015625000000000	4197.94873046875000000000	0.00000000000000000000	10249.00000000000000000000	10228.00000000000000000000	0.00000000000000000000	0.00000000000000000000	0.00000000000000000000	2285.00000000000000000000	448.00000000000000000000	4.00000000000000000000	4.00000000000000000000	4.00000000000000000000	4.00000000000000000000	4.00000000000000000000	4.00000000000000000000	4.00000000000000000000	4.00000000000000000000	4.00000000000000000000	4.00000000000000000000	4.00000000000000000000	4.00000000000000000000	4.00000000000000000000	4.00000000000000000000	4.00000000000000000000	4.00000000000000000000
41.00000000000000000000	0.00000000000000000000	4176.92285156250000000000	4178.46142578125000000000	4175.38427734375000000000	3987.17944335937500000000	4187.17919921875000000000	4180.51269531250000000000	4174.87158203125000000000	4188.71777343750000000000	4179.48730468750000000000	4191.28173828125000000000	4191.28173828125000000000	4191.28173828125000000000	4225.12792968750000000000	4184.61523437500000000000	0.00000000000000000000	10249.00000000000000000000	10228.00000000000000000000	0.00000000000000000000	0.00000000000000000000	0.00000000000000000000	2285.00000000000000000000	455.00000000000000000000	4.00000000000000000000	4.00000000000000000000	4.00000000000000000000	4.00000000000000000000	4.00000000000000000000	4.00000000000000000000	4.00000000000000000000	4.00000000000000000000	4.00000000000000000000	4.00000000000000000000	4.00000000000000000000	4.00000000000000000000	4.00000000000000000000	4.00000000000000000000	4.00000000000000000000	4.00000000000000000000
42.00000000000000000000	0.00000000000000000000	4188.20507812500000000000	4202.56396484375000000000	4172.82031250000000000000	4007.69213867187500000000	4210.25634765625000000000	4198.97412109375000000000	4197.43603515625000000000	4228.20507812500000000000	4222.56396484375000000000	4231.79492187500000000000	4219.48730468750000000000	4222.56396484375000000000	4238.97412109375000000000	4203.07666015625000000000	0.00000000000000000000	10249.00000000000000000000	10228.00000000000000000000	0.00000000000000000000	0.00000000000000000000	0.00000000000000000000	2285.00000000000000000000	462.00000000000000000000	4.00000000000000000000	4.00000000000000000000	4.00000000000000000000	4.00000000000000000000	4.00000000000000000000	4.00000000000000000000	4.00000000000000000000	4.00000000000000000000	4.00000000000000000000	4.00000000000000000000	4.00000000000000000000	4.00000000000000000000	4.00000000000000000000	4.00000000000000000000	4.00000000000000000000	4.00000000000000000000
43.00000000000000000000	0.00000000000000000000	4157.94873046875000000000	4155.89746093750000000000	4178.97412109375000000000	3978.97436523437500000000	4167.17919921875000000000	4158.46142578125000000000	4164.10253906250000000000	4199.48730468750000000000	4192.30761718750000000000	4202.05126953125000000000	4188.71777343750000000000	4191.79492187500000000000	4205.12792968750000000000	4176.41015625000000000000	0.00000000000000000000	10248.00000000000000000000	10224.00000000000000000000	0.00000000000000000000	0.00000000000000000000	0.00000000000000000000	2285.00000000000000000000	470.00000000000000000000	4.00000000000000000000	4.00000000000000000000	4.00000000000000000000	4.00000000000000000000	4.00000000000000000000	4.00000000000000000000	4.00000000000000000000	4.00000000000000000000	4.00000000000000000000	4.00000000000000000000	4.00000000000000000000	4.00000000000000000000	4.00000000000000000000	4.00000000000000000000	4.00000000000000000000	4.00000000000000000000
44.00000000000000000000	0.00000000000000000000	4190.76904296875000000000	4200.00000000000000000000	4174.87158203125000000000	4002.05126953125000000000	4205.12792968750000000000	4197.43603515625000000000	4191.28173828125000000000	4211.79492187500000000000	4201.02539062500000000000	4209.74365234375000000000	4208.20507812500000000000	4202.56396484375000000000	4236.92285156250000000000	4200.00000000000000000000	0.00000000000000000000	10248.00000000000000000000	10224.00000000000000000000	0.00000000000000000000	0.00000000000000000000	0.00000000000000000000	2285.00000000000000000000	477.00000000000000000000	4.00000000000000000000	4.00000000000000000000	4.00000000000000000000	4.00000000000000000000	4.00000000000000000000	4.00000000000000000000	4.00000000000000000000	4.00000000000000000000	4.00000000000000000000	4.00000000000000000000	4.00000000000000000000	4.00000000000000000000	4.00000000000000000000	4.00000000000000000000	4.00000000000000000000	4.00000000000000000000
45.00000000000000000000	0.00000000000000000000	4204.61523437500000000000	4214.87158203125000000000	4173.33300781250000000000	4010.76904296875000000000	4210.25634765625000000000	4200.51269531250000000000	4189.74365234375000000000	4192.82031250000000000000	4185.12792968750000000000	4202.05126953125000000000	4193.84619140625000000000	4192.30761718750000000000	4226.66650390625000000000	4198.46142578125000000000	0.00000000000000000000	10245.00000000000000000000	10223.00000000000000000000	0.00000000000000000000	0.00000000000000000000	0.00000000000000000000	2285.00000000000000000000	485.00000000000000000000	4.00000000000000000000	4.00000000000000000000	4.00000000000000000000	4.00000000000000000000	4.00000000000000000000	4.00000000000000000000	4.00000000000000000000	4.00000000000000000000	4.00000000000000000000	4.00000000000000000000	4.00000000000000000000	4.00000000000000000000	4.00000000000000000000	4.00000000000000000000	4.00000000000000000000	4.00000000000000000000
46.00000000000000000000	0.00000000000000000000	4193.84619140625000000000	4189.74365234375000000000	4182.05126953125000000000	3992.82031250000000000000	4185.12792968750000000000	4178.97412109375000000000	4176.92285156250000000000	4177.94873046875000000000	4169.74365234375000000000	4187.17919921875000000000	4183.07666015625000000000	4186.66650390625000000000	4210.76904296875000000000	4191.79492187500000000000	0.00000000000000000000	10245.00000000000000000000	10223.00000000000000000000	0.00000000000000000000	0.00000000000000000000	0.00000000000000000000	2285.00000000000000000000	492.00000000000000000000	4.00000000000000000000	4.00000000000000000000	4.00000000000000000000	4.00000000000000000000	4.00000000000000000000	4.00000000000000000000	4.00000000000000000000	4.00000000000000000000	4.00000000000000000000	4.00000000000000000000	4.00000000000000000000	4.00000000000000000000	4.00000000000000000000	4.00000000000000000000	4.00000000000000000000	4.00000000000000000000
47.00000000000000000000	0.00000000000000000000	4211.79492187500000000000	4210.25634765625000000000	4176.41015625000000000000	4008.20507812500000000000	4203.07666015625000000000	4197.94873046875000000000	4195.89746093750000000000	4222.56396484375000000000	4213.33300781250000000000	4220.51269531250000000000	4243.58984375000000000000	4234.35888671875000000000	4267.17919921875000000000	4234.87158203125000000000	0.00000000000000000000	10245.00000000000000000000	10221.00000000000000000000	0.00000000000000000000	0.00000000000000000000	0.00000000000000000000	2285.00000000000000000000	499.00000000000000000000	4.00000000000000000000	4.00000000000000000000	4.00000000000000000000	4.00000000000000000000	4.00000000000000000000	4.00000000000000000000	4.00000000000000000000	4.00000000000000000000	4.00000000000000000000	4.00000000000000000000	4.00000000000000000000	4.00000000000000000000	4.00000000000000000000	4.00000000000000000000	4.00000000000000000000	4.00000000000000000000
48.00000000000000000000	0.00000000000000000000	4176.41015625000000000000	4170.25634765625000000000	4178.46142578125000000000	3985.64086914062500000000	4153.33300781250000000000	4150.25634765625000000000	4151.28173828125000000000	4181.02539062500000000000	4170.76904296875000000000	4183.07666015625000000000	4204.61523437500000000000	4200.51269531250000000000	4229.23046875000000000000	4204.10253906250000000000	0.00000000000000000000	10245.00000000000000000000	10221.00000000000000000000	0.00000000000000000000	0.00000000000000000000	0.00000000000000000000	2285.00000000000000000000	507.00000000000000000000	4.00000000000000000000	4.00000000000000000000	4.00000000000000000000	4.00000000000000000000	4.00000000000000000000	4.00000000000000000000	4.00000000000000000000	4.00000000000000000000	4.00000000000000000000	4.00000000000000000000	4.00000000000000000000	4.00000000000000000000	4.00000000000000000000	4.00000000000000000000	4.00000000000000000000	4.00000000000000000000
49.00000000000000000000	0.00000000000000000000	4191.79492187500000000000	4201.02539062500000000000	4173.84619140625000000000	3998.46142578125000000000	4187.69238281250000000000	4185.64111328125000000000	4185.12792968750000000000	4192.30761718750000000000	4187.69238281250000000000	4201.53857421875000000000	4200.00000000000000000000	4201.53857421875000000000	4230.25634765625000000000	4206.15380859375000000000	0.00000000000000000000	10244.00000000000000000000	10222.00000000000000000000	0.00000000000000000000	0.00000000000000000000	0.00000000000000000000	2285.00000000000000000000	514.00000000000000000000	4.00000000000000000000	4.00000000000000000000	4.00000000000000000000	4.00000000000000000000	4.00000000000000000000	4.00000000000000000000	4.00000000000000000000	4.00000000000000000000	4.00000000000000000000	4.00000000000000000000	4.00000000000000000000	4.00000000000000000000	4.00000000000000000000	4.00000000000000000000	4.00000000000000000000	4.00000000000000000000
50.00000000000000000000	0.00000000000000000000	4192.30761718750000000000	4209.74365234375000000000	4170.25634765625000000000	3997.43579101562500000000	4206.66650390625000000000	4212.82031250000000000000	4205.12792968750000000000	4202.56396484375000000000	4202.05126953125000000000	4218.46142578125000000000	4189.74365234375000000000	4198.46142578125000000000	4221.53857421875000000000	4197.43603515625000000000	0.00000000000000000000	10244.00000000000000000000	10222.00000000000000000000	0.00000000000000000000	0.00000000000000000000	0.00000000000000000000	2285.00000000000000000000	522.00000000000000000000	4.00000000000000000000	4.00000000000000000000	4.00000000000000000000	4.00000000000000000000	4.00000000000000000000	4.00000000000000000000	4.00000000000000000000	4.00000000000000000000	4.00000000000000000000	4.00000000000000000000	4.00000000000000000000	4.00000000000000000000	4.00000000000000000000	4.00000000000000000000	4.00000000000000000000	4.00000000000000000000
51.00000000000000000000	0.00000000000000000000	4166.15380859375000000000	4173.33300781250000000000	4173.33300781250000000000	3982.05126953125000000000	4171.79492187500000000000	4183.58984375000000000000	4175.38427734375000000000	4174.35888671875000000000	4169.74365234375000000000	4189.74365234375000000000	4165.12792968750000000000	4172.30761718750000000000	4196.41015625000000000000	4176.41015625000000000000	0.00000000000000000000	10242.00000000000000000000	10223.00000000000000000000	0.00000000000000000000	0.00000000000000000000	0.00000000000000000000	2285.00000000000000000000	529.00000000000000000000	4.00000000000000000000	4.00000000000000000000	4.00000000000000000000	4.00000000000000000000	4.00000000000000000000	4.00000000000000000000	4.00000000000000000000	4.00000000000000000000	4.00000000000000000000	4.00000000000000000000	4.00000000000000000000	4.00000000000000000000	4.00000000000000000000	4.00000000000000000000	4.00000000000000000000	4.00000000000000000000
52.00000000000000000000	0.00000000000000000000	4195.38427734375000000000	4203.07666015625000000000	4164.10253906250000000000	4018.46142578125000000000	4199.48730468750000000000	4197.43603515625000000000	4188.20507812500000000000	4204.10253906250000000000	4202.56396484375000000000	4215.38427734375000000000	4223.07666015625000000000	4212.30761718750000000000	4253.33300781250000000000	4224.61523437500000000000	0.00000000000000000000	10242.00000000000000000000	10223.00000000000000000000	0.00000000000000000000	0.00000000000000000000	0.00000000000000000000	2285.00000000000000000000	536.00000000000000000000	4.00000000000000000000	4.00000000000000000000	4.00000000000000000000	4.00000000000000000000	4.00000000000000000000	4.00000000000000000000	4.00000000000000000000	4.00000000000000000000	4.00000000000000000000	4.00000000000000000000	4.00000000000000000000	4.00000000000000000000	4.00000000000000000000	4.00000000000000000000	4.00000000000000000000	4.00000000000000000000
53.00000000000000000000	0.00000000000000000000	4182.56396484375000000000	4177.94873046875000000000	4172.82031250000000000000	4006.66650390625000000000	4174.35888671875000000000	4168.71777343750000000000	4157.94873046875000000000	4181.53857421875000000000	4184.10253906250000000000	4193.84619140625000000000	4211.28173828125000000000	4205.12792968750000000000	4241.53857421875000000000	4216.41015625000000000000	0.00000000000000000000	10242.00000000000000000000	10226.00000000000000000000	0.00000000000000000000	0.00000000000000000000	0.00000000000000000000	2285.00000000000000000000	544.00000000000000000000	4.00000000000000000000	4.00000000000000000000	4.00000000000000000000	4.00000000000000000000	4.00000000000000000000	4.00000000000000000000	4.00000000000000000000	4.00000000000000000000	4.00000000000000000000	4.00000000000000000000	4.00000000000000000000	4.00000000000000000000	4.00000000000000000000	4.00000000000000000000	4.00000000000000000000	4.00000000000000000000
54.00000000000000000000	0.00000000000000000000	4187.69238281250000000000	4187.17919921875000000000	4171.28173828125000000000	4012.82031250000000000000	4187.69238281250000000000	4193.33300781250000000000	4182.05126953125000000000	4196.92285156250000000000	4201.53857421875000000000	4206.66650390625000000000	4217.94873046875000000000	4213.33300781250000000000	4250.25634765625000000000	4216.92285156250000000000	0.00000000000000000000	10242.00000000000000000000	10226.00000000000000000000	0.00000000000000000000	0.00000000000000000000	0.00000000000000000000	2285.00000000000000000000	551.00000000000000000000	4.00000000000000000000	4.00000000000000000000	4.00000000000000000000	4.00000000000000000000	4.00000000000000000000	4.00000000000000000000	4.00000000000000000000	4.00000000000000000000	4.00000000000000000000	4.00000000000000000000	4.00000000000000000000	4.00000000000000000000	4.00000000000000000000	4.00000000000000000000	4.00000000000000000000	4.00000000000000000000
55.00000000000000000000	0.00000000000000000000	4175.89746093750000000000	4175.38427734375000000000	4164.10253906250000000000	4005.12817382812500000000	4178.97412109375000000000	4189.74365234375000000000	4187.69238281250000000000	4200.51269531250000000000	4202.56396484375000000000	4214.87158203125000000000	4201.53857421875000000000	4198.46142578125000000000	4223.58984375000000000000	4193.84619140625000000000	0.00000000000000000000	10242.00000000000000000000	10228.00000000000000000000	0.00000000000000000000	0.00000000000000000000	0.00000000000000000000	2285.00000000000000000000	559.00000000000000000000	4.00000000000000000000	4.00000000000000000000	4.00000000000000000000	4.00000000000000000000	4.00000000000000000000	4.00000000000000000000	4.00000000000000000000	4.00000000000000000000	4.00000000000000000000	4.00000000000000000000	4.00000000000000000000	4.00000000000000000000	4.00000000000000000000	4.00000000000000000000	4.00000000000000000000	4.00000000000000000000
56.00000000000000000000	0.00000000000000000000	4154.35888671875000000000	4144.61523437500000000000	4174.87158203125000000000	3978.97436523437500000000	4146.15380859375000000000	4150.25634765625000000000	4155.89746093750000000000	4161.53857421875000000000	4160.00000000000000000000	4182.56396484375000000000	4155.89746093750000000000	4163.07666015625000000000	4168.20507812500000000000	4156.41015625000000000000	0.00000000000000000000	10242.00000000000000000000	10228.00000000000000000000	0.00000000000000000000	0.00000000000000000000	0.00000000000000000000	2285.00000000000000000000	566.00000000000000000000	4.00000000000000000000	4.00000000000000000000	4.00000000000000000000	4.00000000000000000000	4.00000000000000000000	4.00000000000000000000	4.00000000000000000000	4.00000000000000000000	4.00000000000000000000	4.00000000000000000000	4.00000000000000000000	4.00000000000000000000	4.00000000000000000000	4.00000000000000000000	4.00000000000000000000	4.00000000000000000000
57.00000000000000000000	0.00000000000000000000	4205.64111328125000000000	4202.05126953125000000000	4167.69238281250000000000	4021.53833007812500000000	4195.89746093750000000000	4189.74365234375000000000	4186.66650390625000000000	4188.20507812500000000000	4187.17919921875000000000	4206.66650390625000000000	4205.12792968750000000000	4206.15380859375000000000	4230.25634765625000000000	4206.66650390625000000000	0.00000000000000000000	10242.00000000000000000000	10227.00000000000000000000	0.00000000000000000000	0.00000000000000000000	0.00000000000000000000	2285.00000000000000000000	573.00000000000000000000	4.00000000000000000000	4.00000000000000000000	4.00000000000000000000	4.00000000000000000000	4.00000000000000000000	4.00000000000000000000	4.00000000000000000000	4.00000000000000000000	4.00000000000000000000	4.00000000000000000000	4.00000000000000000000	4.00000000000000000000	4.00000000000000000000	4.00000000000000000000	4.00000000000000000000	4.00000000000000000000
58.00000000000000000000	0.00000000000000000000	4197.43603515625000000000	4184.61523437500000000000	4170.25634765625000000000	4020.00000000000000000000	4167.17919921875000000000	4162.05126953125000000000	4155.38427734375000000000	4160.00000000000000000000	4153.84619140625000000000	4177.43603515625000000000	4189.23046875000000000000	4192.30761718750000000000	4224.61523437500000000000	4204.10253906250000000000	0.00000000000000000000	10242.00000000000000000000	10227.00000000000000000000	0.00000000000000000000	0.00000000000000000000	0.00000000000000000000	2285.00000000000000000000	582.00000000000000000000	4.00000000000000000000	4.00000000000000000000	4.00000000000000000000	4.00000000000000000000	4.00000000000000000000	4.00000000000000000000	4.00000000000000000000	4.00000000000000000000	4.00000000000000000000	4.00000000000000000000	4.00000000000000000000	4.00000000000000000000	4.00000000000000000000	4.00000000000000000000	4.00000000000000000000	4.00000000000000000000
59.00000000000000000000	0.00000000000000000000	4193.84619140625000000000	4186.15380859375000000000	4176.41015625000000000000	4024.61523437500000000000	4168.71777343750000000000	4166.15380859375000000000	4160.51269531250000000000	4178.46142578125000000000	4174.35888671875000000000	4189.74365234375000000000	4198.97412109375000000000	4205.64111328125000000000	4223.07666015625000000000	4210.25634765625000000000	0.00000000000000000000	10244.00000000000000000000	10227.00000000000000000000	0.00000000000000000000	0.00000000000000000000	0.00000000000000000000	2285.00000000000000000000	590.00000000000000000000	4.00000000000000000000	4.00000000000000000000	4.00000000000000000000	4.00000000000000000000	4.00000000000000000000	4.00000000000000000000	4.00000000000000000000	4.00000000000000000000	4.00000000000000000000	4.00000000000000000000	4.00000000000000000000	4.00000000000000000000	4.00000000000000000000	4.00000000000000000000	4.00000000000000000000	4.00000000000000000000
60.00000000000000000000	0.00000000000000000000	4197.43603515625000000000	4190.25634765625000000000	4174.35888671875000000000	4030.76904296875000000000	4178.46142578125000000000	4184.61523437500000000000	4181.02539062500000000000	4218.46142578125000000000	4216.41015625000000000000	4222.56396484375000000000	4225.12792968750000000000	4234.35888671875000000000	4234.35888671875000000000	4224.10253906250000000000	0.00000000000000000000	10244.00000000000000000000	10227.00000000000000000000	0.00000000000000000000	0.00000000000000000000	0.00000000000000000000	2285.00000000000000000000	599.00000000000000000000	4.00000000000000000000	4.00000000000000000000	4.00000000000000000000	4.00000000000000000000	4.00000000000000000000	4.00000000000000000000	4.00000000000000000000	4.00000000000000000000	4.00000000000000000000	4.00000000000000000000	4.00000000000000000000	4.00000000000000000000	4.00000000000000000000	4.00000000000000000000	4.00000000000000000000	4.00000000000000000000
61.00000000000000000000	0.00000000000000000000	4168.20507812500000000000	4147.17919921875000000000	4173.84619140625000000000	3998.97436523437500000000	4141.02539062500000000000	4158.46142578125000000000	4161.53857421875000000000	4183.07666015625000000000	4172.30761718750000000000	4187.17919921875000000000	4182.05126953125000000000	4194.35888671875000000000	4193.33300781250000000000	4188.71777343750000000000	0.00000000000000000000	10247.00000000000000000000	10229.00000000000000000000	0.00000000000000000000	0.00000000000000000000	0.00000000000000000000	2285.00000000000000000000	607.00000000000000000000	4.00000000000000000000	4.00000000000000000000	4.00000000000000000000	4.00000000000000000000	4.00000000000000000000	4.00000000000000000000	4.00000000000000000000	4.00000000000000000000	4.00000000000000000000	4.00000000000000000000	4.00000000000000000000	4.00000000000000000000	4.00000000000000000000	4.00000000000000000000	4.00000000000000000000	4.00000000000000000000
62.00000000000000000000	0.00000000000000000000	4190.25634765625000000000	4190.25634765625000000000	4161.53857421875000000000	4016.41015625000000000000	4189.74365234375000000000	4197.43603515625000000000	4196.41015625000000000000	4189.74365234375000000000	4179.48730468750000000000	4201.02539062500000000000	4195.38427734375000000000	4192.82031250000000000000	4215.38427734375000000000	4197.94873046875000000000	0.00000000000000000000	10247.00000000000000000000	10229.00000000000000000000	0.00000000000000000000	0.00000000000000000000	0.00000000000000000000	2285.00000000000000000000	615.00000000000000000000	4.00000000000000000000	4.00000000000000000000	4.00000000000000000000	4.00000000000000000000	4.00000000000000000000	4.00000000000000000000	4.00000000000000000000	4.00000000000000000000	4.00000000000000000000	4.00000000000000000000	4.00000000000000000000	4.00000000000000000000	4.00000000000000000000	4.00000000000000000000	4.00000000000000000000	4.00000000000000000000
63.00000000000000000000	0.00000000000000000000	4172.82031250000000000000	4175.38427734375000000000	4167.17919921875000000000	4007.69213867187500000000	4175.89746093750000000000	4179.48730468750000000000	4172.30761718750000000000	4157.43603515625000000000	4155.89746093750000000000	4182.56396484375000000000	4169.74365234375000000000	4165.12792968750000000000	4193.33300781250000000000	4172.30761718750000000000	0.00000000000000000000	10248.00000000000000000000	10230.00000000000000000000	0.00000000000000000000	0.00000000000000000000	0.00000000000000000000	2285.00000000000000000000	624.00000000000000000000	4.00000000000000000000	4.00000000000000000000	4.00000000000000000000	4.00000000000000000000	4.00000000000000000000	4.00000000000000000000	4.00000000000000000000	4.00000000000000000000	4.00000000000000000000	4.00000000000000000000	4.00000000000000000000	4.00000000000000000000	4.00000000000000000000	4.00000000000000000000	4.00000000000000000000	4.00000000000000000000
64.00000000000000000000	0.00000000000000000000	4171.79492187500000000000	4161.53857421875000000000	4166.66650390625000000000	4011.28198242187500000000	4162.56396484375000000000	4172.82031250000000000000	4165.12792968750000000000	4163.07666015625000000000	4159.48730468750000000000	4182.56396484375000000000	4187.69238281250000000000	4181.02539062500000000000	4207.69238281250000000000	4184.61523437500000000000	1199.00000000000000000000	10248.00000000000000000000	10230.00000000000000000000	0.00000000000000000000	0.00000000000000000000	0.00000000000000000000	2285.00000000000000000000	632.00000000000000000000	4.00000000000000000000	4.00000000000000000000	4.00000000000000000000	4.00000000000000000000	4.00000000000000000000	4.00000000000000000000	4.00000000000000000000	4.00000000000000000000	4.00000000000000000000	4.00000000000000000000	4.00000000000000000000	4.00000000000000000000	4.00000000000000000000	4.00000000000000000000	4.00000000000000000000	4.00000000000000000000
65.00000000000000000000	0.00000000000000000000	4184.10253906250000000000	4170.25634765625000000000	4158.46142578125000000000	4028.20507812500000000000	4165.64111328125000000000	4172.30761718750000000000	4173.33300781250000000000	4199.48730468750000000000	4185.12792968750000000000	4202.56396484375000000000	4234.87158203125000000000	4220.51269531250000000000	4244.10253906250000000000	4216.41015625000000000000	2700.00000000000000000000	10248.00000000000000000000	10226.00000000000000000000	0.00000000000000000000	0.00000000000000000000	0.00000000000000000000	2285.00000000000000000000	641.00000000000000000000	4.00000000000000000000	4.00000000000000000000	4.00000000000000000000	4.00000000000000000000	4.00000000000000000000	4.00000000000000000000	4.00000000000000000000	4.00000000000000000000	4.00000000000000000000	4.00000000000000000000	4.00000000000000000000	4.00000000000000000000	4.00000000000000000000	4.00000000000000000000	4.00000000000000000000	4.00000000000000000000
66.00000000000000000000	0.00000000000000000000	4154.35888671875000000000	4141.53857421875000000000	4173.33300781250000000000	4011.28198242187500000000	4128.71777343750000000000	4136.41015625000000000000	4144.61523437500000000000	4178.46142578125000000000	4160.51269531250000000000	4180.51269531250000000000	4204.10253906250000000000	4193.84619140625000000000	4210.76904296875000000000	4188.20507812500000000000	3062.00000000000000000000	10248.00000000000000000000	10226.00000000000000000000	0.00000000000000000000	0.00000000000000000000	0.00000000000000000000	2285.00000000000000000000	649.00000000000000000000	4.00000000000000000000	4.00000000000000000000	4.00000000000000000000	4.00000000000000000000	4.00000000000000000000	4.00000000000000000000	4.00000000000000000000	4.00000000000000000000	4.00000000000000000000	4.00000000000000000000	4.00000000000000000000	4.00000000000000000000	4.00000000000000000000	4.00000000000000000000	4.00000000000000000000	4.00000000000000000000
67.00000000000000000000	0.00000000000000000000	4175.38427734375000000000	4186.15380859375000000000	4170.76904296875000000000	4036.41015625000000000000	4177.43603515625000000000	4185.12792968750000000000	4187.69238281250000000000	4205.12792968750000000000	4200.51269531250000000000	4218.97412109375000000000	4221.53857421875000000000	4205.64111328125000000000	4229.23046875000000000000	4200.00000000000000000000	3517.00000000000000000000	10248.00000000000000000000	10225.00000000000000000000	0.00000000000000000000	0.00000000000000000000	0.00000000000000000000	2285.00000000000000000000	658.00000000000000000000	4.00000000000000000000	4.00000000000000000000	4.00000000000000000000	4.00000000000000000000	4.00000000000000000000	4.00000000000000000000	4.00000000000000000000	4.00000000000000000000	4.00000000000000000000	4.00000000000000000000	4.00000000000000000000	4.00000000000000000000	4.00000000000000000000	4.00000000000000000000	4.00000000000000000000	4.00000000000000000000
68.00000000000000000000	0.00000000000000000000	4166.15380859375000000000	4174.35888671875000000000	4170.25634765625000000000	4027.17944335937500000000	4171.79492187500000000000	4175.38427734375000000000	4179.48730468750000000000	4179.48730468750000000000	4176.92285156250000000000	4203.07666015625000000000	4188.20507812500000000000	4177.94873046875000000000	4192.30761718750000000000	4171.79492187500000000000	3543.00000000000000000000	10248.00000000000000000000	10225.00000000000000000000	0.00000000000000000000	0.00000000000000000000	0.00000000000000000000	2285.00000000000000000000	666.00000000000000000000	4.00000000000000000000	4.00000000000000000000	4.00000000000000000000	4.00000000000000000000	4.00000000000000000000	4.00000000000000000000	4.00000000000000000000	4.00000000000000000000	4.00000000000000000000	4.00000000000000000000	4.00000000000000000000	4.00000000000000000000	4.00000000000000000000	4.00000000000000000000	4.00000000000000000000	4.00000000000000000000
69.00000000000000000000	0.00000000000000000000	4168.71777343750000000000	4172.30761718750000000000	4171.79492187500000000000	4031.79467773437500000000	4163.58984375000000000000	4164.10253906250000000000	4168.71777343750000000000	4167.69238281250000000000	4156.92285156250000000000	4183.58984375000000000000	4180.51269531250000000000	4174.35888671875000000000	4186.66650390625000000000	4171.79492187500000000000	3353.00000000000000000000	10246.00000000000000000000	10226.00000000000000000000	0.00000000000000000000	0.00000000000000000000	0.00000000000000000000	2285.00000000000000000000	674.00000000000000000000	4.00000000000000000000	4.00000000000000000000	4.00000000000000000000	4.00000000000000000000	4.00000000000000000000	4.00000000000000000000	4.00000000000000000000	4.00000000000000000000	4.00000000000000000000	4.00000000000000000000	4.00000000000000000000	4.00000000000000000000	4.00000000000000000000	4.00000000000000000000	4.00000000000000000000	4.00000000000000000000
70.00000000000000000000	0.00000000000000000000	4187.69238281250000000000	4195.89746093750000000000	4163.07666015625000000000	4060.00000000000000000000	4178.46142578125000000000	4177.94873046875000000000	4169.23046875000000000000	4189.23046875000000000000	4175.89746093750000000000	4195.89746093750000000000	4220.00000000000000000000	4206.66650390625000000000	4229.23046875000000000000	4209.23046875000000000000	3168.00000000000000000000	10246.00000000000000000000	10226.00000000000000000000	0.00000000000000000000	0.00000000000000000000	0.00000000000000000000	2285.00000000000000000000	683.00000000000000000000	4.00000000000000000000	4.00000000000000000000	4.00000000000000000000	4.00000000000000000000	4.00000000000000000000	4.00000000000000000000	4.00000000000000000000	4.00000000000000000000	4.00000000000000000000	4.00000000000000000000	4.00000000000000000000	4.00000000000000000000	4.00000000000000000000	4.00000000000000000000	4.00000000000000000000	4.00000000000000000000
71.00000000000000000000	0.00000000000000000000	4160.51269531250000000000	4157.43603515625000000000	4168.71777343750000000000	4040.00000000000000000000	4136.92285156250000000000	4137.94873046875000000000	4128.71777343750000000000	4151.79492187500000000000	4135.38427734375000000000	4160.51269531250000000000	4191.79492187500000000000	4180.00000000000000000000	4197.94873046875000000000	4185.12792968750000000000	3234.00000000000000000000	10246.00000000000000000000	10226.00000000000000000000	0.00000000000000000000	0.00000000000000000000	0.00000000000000000000	2285.00000000000000000000	691.00000000000000000000	4.00000000000000000000	4.00000000000000000000	4.00000000000000000000	4.00000000000000000000	4.00000000000000000000	4.00000000000000000000	4.00000000000000000000	4.00000000000000000000	4.00000000000000000000	4.00000000000000000000	4.00000000000000000000	4.00000000000000000000	4.00000000000000000000	4.00000000000000000000	4.00000000000000000000	4.00000000000000000000
72.00000000000000000000	0.00000000000000000000	4183.58984375000000000000	4192.82031250000000000000	4166.66650390625000000000	4059.48706054687500000000	4174.35888671875000000000	4176.92285156250000000000	4171.79492187500000000000	4191.28173828125000000000	4183.58984375000000000000	4202.56396484375000000000	4223.58984375000000000000	4211.28173828125000000000	4225.12792968750000000000	4208.71777343750000000000	3352.00000000000000000000	10246.00000000000000000000	10226.00000000000000000000	0.00000000000000000000	0.00000000000000000000	0.00000000000000000000	2285.00000000000000000000	700.00000000000000000000	4.00000000000000000000	4.00000000000000000000	4.00000000000000000000	4.00000000000000000000	4.00000000000000000000	4.00000000000000000000	4.00000000000000000000	4.00000000000000000000	4.00000000000000000000	4.00000000000000000000	4.00000000000000000000	4.00000000000000000000	4.00000000000000000000	4.00000000000000000000	4.00000000000000000000	4.00000000000000000000
73.00000000000000000000	0.00000000000000000000	4165.64111328125000000000	4176.92285156250000000000	4171.28173828125000000000	4043.07690429687500000000	4163.58984375000000000000	4177.43603515625000000000	4175.89746093750000000000	4200.51269531250000000000	4201.02539062500000000000	4213.84619140625000000000	4208.20507812500000000000	4206.15380859375000000000	4201.53857421875000000000	4194.87158203125000000000	2854.00000000000000000000	10247.00000000000000000000	10226.00000000000000000000	0.00000000000000000000	0.00000000000000000000	0.00000000000000000000	2285.00000000000000000000	708.00000000000000000000	4.00000000000000000000	4.00000000000000000000	4.00000000000000000000	4.00000000000000000000	4.00000000000000000000	4.00000000000000000000	4.00000000000000000000	4.00000000000000000000	4.00000000000000000000	4.00000000000000000000	4.00000000000000000000	4.00000000000000000000	4.00000000000000000000	4.00000000000000000000	4.00000000000000000000	4.00000000000000000000
74.00000000000000000000	0.00000000000000000000	4153.33300781250000000000	4166.15380859375000000000	4174.35888671875000000000	4030.76904296875000000000	4153.33300781250000000000	4170.25634765625000000000	4168.20507812500000000000	4183.07666015625000000000	4178.46142578125000000000	4190.25634765625000000000	4187.17919921875000000000	4184.10253906250000000000	4184.61523437500000000000	4178.97412109375000000000	3563.00000000000000000000	10247.00000000000000000000	10226.00000000000000000000	0.00000000000000000000	0.00000000000000000000	0.00000000000000000000	2285.00000000000000000000	716.00000000000000000000	4.00000000000000000000	4.00000000000000000000	4.00000000000000000000	4.00000000000000000000	4.00000000000000000000	4.00000000000000000000	4.00000000000000000000	4.00000000000000000000	4.00000000000000000000	4.00000000000000000000	4.00000000000000000000	4.00000000000000000000	4.00000000000000000000	4.00000000000000000000	4.00000000000000000000	4.00000000000000000000
75.00000000000000000000	0.00000000000000000000	4188.20507812500000000000	4211.28173828125000000000	4161.53857421875000000000	4062.56396484375000000000	4194.35888671875000000000	4193.84619140625000000000	4186.66650390625000000000	4188.71777343750000000000	4182.05126953125000000000	4199.48730468750000000000	4215.38427734375000000000	4197.43603515625000000000	4228.20507812500000000000	4205.64111328125000000000	3150.00000000000000000000	10247.00000000000000000000	10225.00000000000000000000	0.00000000000000000000	0.00000000000000000000	0.00000000000000000000	2285.00000000000000000000	725.00000000000000000000	4.00000000000000000000	4.00000000000000000000	4.00000000000000000000	4.00000000000000000000	4.00000000000000000000	4.00000000000000000000	4.00000000000000000000	4.00000000000000000000	4.00000000000000000000	4.00000000000000000000	4.00000000000000000000	4.00000000000000000000	4.00000000000000000000	4.00000000000000000000	4.00000000000000000000	4.00000000000000000000
76.00000000000000000000	0.00000000000000000000	4175.89746093750000000000	4190.25634765625000000000	4168.71777343750000000000	4048.20507812500000000000	4164.10253906250000000000	4160.00000000000000000000	4151.79492187500000000000	4151.28173828125000000000	4142.05126953125000000000	4170.76904296875000000000	4185.12792968750000000000	4172.30761718750000000000	4202.56396484375000000000	4184.61523437500000000000	3510.00000000000000000000	10247.00000000000000000000	10225.00000000000000000000	0.00000000000000000000	0.00000000000000000000	0.00000000000000000000	2285.00000000000000000000	733.00000000000000000000	4.00000000000000000000	4.00000000000000000000	4.00000000000000000000	4.00000000000000000000	4.00000000000000000000	4.00000000000000000000	4.00000000000000000000	4.00000000000000000000	4.00000000000000000000	4.00000000000000000000	4.00000000000000000000	4.00000000000000000000	4.00000000000000000000	4.00000000000000000000	4.00000000000000000000	4.00000000000000000000
77.00000000000000000000	0.00000000000000000000	4195.89746093750000000000	4216.41015625000000000000	4172.30761718750000000000	4067.69213867187500000000	4186.15380859375000000000	4190.25634765625000000000	4178.46142578125000000000	4200.00000000000000000000	4183.07666015625000000000	4205.12792968750000000000	4228.20507812500000000000	4211.79492187500000000000	4235.89746093750000000000	4216.41015625000000000000	3194.00000000000000000000	10246.00000000000000000000	10226.00000000000000000000	0.00000000000000000000	0.00000000000000000000	0.00000000000000000000	2285.00000000000000000000	742.00000000000000000000	4.00000000000000000000	4.00000000000000000000	4.00000000000000000000	4.00000000000000000000	4.00000000000000000000	4.00000000000000000000	4.00000000000000000000	4.00000000000000000000	4.00000000000000000000	4.00000000000000000000	4.00000000000000000000	4.00000000000000000000	4.00000000000000000000	4.00000000000000000000	4.00000000000000000000	4.00000000000000000000
78.00000000000000000000	0.00000000000000000000	4180.51269531250000000000	4185.12792968750000000000	4174.35888671875000000000	4060.51269531250000000000	4165.12792968750000000000	4175.38427734375000000000	4172.82031250000000000000	4213.84619140625000000000	4190.25634765625000000000	4209.74365234375000000000	4234.87158203125000000000	4215.89746093750000000000	4230.25634765625000000000	4215.38427734375000000000	3563.00000000000000000000	10246.00000000000000000000	10226.00000000000000000000	0.00000000000000000000	0.00000000000000000000	0.00000000000000000000	2285.00000000000000000000	750.00000000000000000000	4.00000000000000000000	4.00000000000000000000	4.00000000000000000000	4.00000000000000000000	4.00000000000000000000	4.00000000000000000000	4.00000000000000000000	4.00000000000000000000	4.00000000000000000000	4.00000000000000000000	4.00000000000000000000	4.00000000000000000000	4.00000000000000000000	4.00000000000000000000	4.00000000000000000000	4.00000000000000000000
79.00000000000000000000	0.00000000000000000000	4169.23046875000000000000	4167.17919921875000000000	4178.97412109375000000000	4051.79467773437500000000	4156.41015625000000000000	4167.69238281250000000000	4170.25634765625000000000	4196.41015625000000000000	4176.92285156250000000000	4196.92285156250000000000	4218.97412109375000000000	4199.48730468750000000000	4206.66650390625000000000	4197.94873046875000000000	3150.00000000000000000000	10245.00000000000000000000	10225.00000000000000000000	0.00000000000000000000	0.00000000000000000000	0.00000000000000000000	2285.00000000000000000000	758.00000000000000000000	4.00000000000000000000	4.00000000000000000000	4.00000000000000000000	4.00000000000000000000	4.00000000000000000000	4.00000000000000000000	4.00000000000000000000	4.00000000000000000000	4.00000000000000000000	4.00000000000000000000	4.00000000000000000000	4.00000000000000000000	4.00000000000000000000	4.00000000000000000000	4.00000000000000000000	4.00000000000000000000
80.00000000000000000000	0.00000000000000000000	4210.76904296875000000000	4233.84619140625000000000	4172.82031250000000000000	4087.17944335937500000000	4216.92285156250000000000	4225.12792968750000000000	4215.38427734375000000000	4225.12792968750000000000	4213.33300781250000000000	4234.87158203125000000000	4247.17919921875000000000	4221.02539062500000000000	4240.51269531250000000000	4222.56396484375000000000	3510.00000000000000000000	10245.00000000000000000000	10225.00000000000000000000	0.00000000000000000000	0.00000000000000000000	0.00000000000000000000	2285.00000000000000000000	767.00000000000000000000	4.00000000000000000000	4.00000000000000000000	4.00000000000000000000	4.00000000000000000000	4.00000000000000000000	4.00000000000000000000	4.00000000000000000000	4.00000000000000000000	4.00000000000000000000	4.00000000000000000000	4.00000000000000000000	4.00000000000000000000	4.00000000000000000000	4.00000000000000000000	4.00000000000000000000	4.00000000000000000000
81.00000000000000000000	0.00000000000000000000	4186.15380859375000000000	4206.15380859375000000000	4177.43603515625000000000	4064.61523437500000000000	4178.46142578125000000000	4192.30761718750000000000	4182.56396484375000000000	4185.64111328125000000000	4171.28173828125000000000	4203.58984375000000000000	4195.89746093750000000000	4178.46142578125000000000	4204.10253906250000000000	4189.74365234375000000000	3194.00000000000000000000	10245.00000000000000000000	10224.00000000000000000000	0.00000000000000000000	0.00000000000000000000	0.00000000000000000000	2285.00000000000000000000	775.00000000000000000000	4.00000000000000000000	4.00000000000000000000	4.00000000000000000000	4.00000000000000000000	4.00000000000000000000	4.00000000000000000000	4.00000000000000000000	4.00000000000000000000	4.00000000000000000000	4.00000000000000000000	4.00000000000000000000	4.00000000000000000000	4.00000000000000000000	4.00000000000000000000	4.00000000000000000000	4.00000000000000000000
82.00000000000000000000	0.00000000000000000000	4191.79492187500000000000	4207.17919921875000000000	4168.71777343750000000000	4077.43579101562500000000	4177.43603515625000000000	4191.79492187500000000000	4185.64111328125000000000	4199.48730468750000000000	4184.61523437500000000000	4206.15380859375000000000	4222.56396484375000000000	4198.97412109375000000000	4232.30761718750000000000	4211.28173828125000000000	3563.00000000000000000000	10245.00000000000000000000	10224.00000000000000000000	0.00000000000000000000	0.00000000000000000000	0.00000000000000000000	2285.00000000000000000000	784.00000000000000000000	4.00000000000000000000	4.00000000000000000000	4.00000000000000000000	4.00000000000000000000	4.00000000000000000000	4.00000000000000000000	4.00000000000000000000	4.00000000000000000000	4.00000000000000000000	4.00000000000000000000	4.00000000000000000000	4.00000000000000000000	4.00000000000000000000	4.00000000000000000000	4.00000000000000000000	4.00000000000000000000
83.00000000000000000000	0.00000000000000000000	4191.28173828125000000000	4197.94873046875000000000	4166.15380859375000000000	4086.15380859375000000000	4168.20507812500000000000	4177.94873046875000000000	4170.25634765625000000000	4205.64111328125000000000	4190.25634765625000000000	4200.00000000000000000000	4247.17919921875000000000	4218.46142578125000000000	4245.64111328125000000000	4225.64111328125000000000	3150.00000000000000000000	10246.00000000000000000000	10224.00000000000000000000	0.00000000000000000000	0.00000000000000000000	0.00000000000000000000	2285.00000000000000000000	792.00000000000000000000	4.00000000000000000000	4.00000000000000000000	4.00000000000000000000	4.00000000000000000000	4.00000000000000000000	4.00000000000000000000	4.00000000000000000000	4.00000000000000000000	4.00000000000000000000	4.00000000000000000000	4.00000000000000000000	4.00000000000000000000	4.00000000000000000000	4.00000000000000000000	4.00000000000000000000	4.00000000000000000000
84.00000000000000000000	0.00000000000000000000	4173.84619140625000000000	4177.94873046875000000000	4174.87158203125000000000	4070.25634765625000000000	4149.74365234375000000000	4164.10253906250000000000	4156.92285156250000000000	4185.12792968750000000000	4169.74365234375000000000	4181.53857421875000000000	4223.07666015625000000000	4199.48730468750000000000	4215.38427734375000000000	4207.69238281250000000000	3510.00000000000000000000	10246.00000000000000000000	10224.00000000000000000000	0.00000000000000000000	0.00000000000000000000	0.00000000000000000000	2285.00000000000000000000	800.00000000000000000000	4.00000000000000000000	4.00000000000000000000	4.00000000000000000000	4.00000000000000000000	4.00000000000000000000	4.00000000000000000000	4.00000000000000000000	4.00000000000000000000	4.00000000000000000000	4.00000000000000000000	4.00000000000000000000	4.00000000000000000000	4.00000000000000000000	4.00000000000000000000	4.00000000000000000000	4.00000000000000000000
85.00000000000000000000	0.00000000000000000000	4192.82031250000000000000	4214.35888671875000000000	4169.74365234375000000000	4087.17944335937500000000	4187.69238281250000000000	4205.12792968750000000000	4197.94873046875000000000	4215.38427734375000000000	4203.58984375000000000000	4218.97412109375000000000	4242.05126953125000000000	4220.00000000000000000000	4230.25634765625000000000	4222.56396484375000000000	3194.00000000000000000000	10245.00000000000000000000	10226.00000000000000000000	0.00000000000000000000	0.00000000000000000000	0.00000000000000000000	2285.00000000000000000000	809.00000000000000000000	4.00000000000000000000	4.00000000000000000000	4.00000000000000000000	4.00000000000000000000	4.00000000000000000000	4.00000000000000000000	4.00000000000000000000	4.00000000000000000000	4.00000000000000000000	4.00000000000000000000	4.00000000000000000000	4.00000000000000000000	4.00000000000000000000	4.00000000000000000000	4.00000000000000000000	4.00000000000000000000
86.00000000000000000000	0.00000000000000000000	4166.66650390625000000000	4184.10253906250000000000	4178.97412109375000000000	4065.12817382812500000000	4151.28173828125000000000	4171.28173828125000000000	4170.25634765625000000000	4181.02539062500000000000	4167.17919921875000000000	4188.71777343750000000000	4195.38427734375000000000	4188.71777343750000000000	4187.17919921875000000000	4187.17919921875000000000	3563.00000000000000000000	10245.00000000000000000000	10226.00000000000000000000	0.00000000000000000000	0.00000000000000000000	0.00000000000000000000	2285.00000000000000000000	817.00000000000000000000	4.00000000000000000000	4.00000000000000000000	4.00000000000000000000	4.00000000000000000000	4.00000000000000000000	4.00000000000000000000	4.00000000000000000000	4.00000000000000000000	4.00000000000000000000	4.00000000000000000000	4.00000000000000000000	4.00000000000000000000	4.00000000000000000000	4.00000000000000000000	4.00000000000000000000	4.00000000000000000000
[truncated: 236 more rows]
