# Supplementary material for: Discriminating three motor imagery states of the same joint for brain-computer interface
Source: PeerJ. 2021 Aug 24;9:e12027. doi: 10.7717/peerj.12027 (PMC8395581; doi:10.7717/peerj.12027)
Supplement: Supplemental Information 1 [file peerj-09-12027-s001.zip › dataset/A/01-06-04.11.17.19.10.47.csv]

title:06	recorded:04.11.17 19.10.47	sampling:128	subject:01	labels:COUNTER INTERPOLATED AF3 F7 F3 FC5 T7 P7 O1 O2 P8 T8 FC6 F4 F8 AF4 RAW_CQ GYROX GYROY MARKER MARKER_HARDWARE SYNC TIME_STAMP_s TIME_STAMP_ms CQ_AF3 CQ_F7 CQ_F3 CQ_FC5 CQ_T7 CQ_P7 CQ_O1 CQ_O2 CQ_P8 CQ_T8 CQ_FC6 CQ_F4 CQ_F8 CQ_AF4 CQ_CMS CQ_DRL	chan:40	units:emotiv
125.00000000000000000000	0.00000000000000000000	4191.79492187500000000000	4176.41015625000000000000	4174.87158203125000000000	3808.71777343750000000000	4169.23046875000000000000	4157.43603515625000000000	4156.92285156250000000000	4132.30761718750000000000	4101.02539062500000000000	4142.56396484375000000000	4138.97412109375000000000	4177.94873046875000000000	4164.10253906250000000000	4151.79492187500000000000	3138.00000000000000000000	10253.00000000000000000000	10224.00000000000000000000	0.00000000000000000000	0.00000000000000000000	0.00000000000000000000	3249.00000000000000000000	389.00000000000000000000	0.00000000000000000000	0.00000000000000000000	0.00000000000000000000	0.00000000000000000000	0.00000000000000000000	0.00000000000000000000	0.00000000000000000000	0.00000000000000000000	0.00000000000000000000	0.00000000000000000000	0.00000000000000000000	0.00000000000000000000	0.00000000000000000000	0.00000000000000000000	0.00000000000000000000	0.00000000000000000000
126.00000000000000000000	0.00000000000000000000	4206.66650390625000000000	4199.48730468750000000000	4161.53857421875000000000	3833.33325195312500000000	4179.48730468750000000000	4164.10253906250000000000	4161.02539062500000000000	4165.12792968750000000000	4130.25634765625000000000	4164.10253906250000000000	4195.89746093750000000000	4223.07666015625000000000	4221.53857421875000000000	4198.97412109375000000000	3652.00000000000000000000	10253.00000000000000000000	10224.00000000000000000000	0.00000000000000000000	0.00000000000000000000	0.00000000000000000000	3249.00000000000000000000	397.00000000000000000000	0.00000000000000000000	0.00000000000000000000	0.00000000000000000000	0.00000000000000000000	0.00000000000000000000	0.00000000000000000000	0.00000000000000000000	0.00000000000000000000	0.00000000000000000000	0.00000000000000000000	0.00000000000000000000	0.00000000000000000000	0.00000000000000000000	0.00000000000000000000	0.00000000000000000000	0.00000000000000000000
127.00000000000000000000	0.00000000000000000000	4198.46142578125000000000	4167.69238281250000000000	4172.82031250000000000000	3816.92309570312500000000	4143.58984375000000000000	4126.15380859375000000000	4129.23046875000000000000	4147.69238281250000000000	4108.20507812500000000000	4137.43603515625000000000	4186.15380859375000000000	4216.92285156250000000000	4208.71777343750000000000	4192.30761718750000000000	50.00000000000000000000	10250.00000000000000000000	10225.00000000000000000000	0.00000000000000000000	0.00000000000000000000	0.00000000000000000000	3249.00000000000000000000	406.00000000000000000000	0.00000000000000000000	0.00000000000000000000	0.00000000000000000000	0.00000000000000000000	0.00000000000000000000	0.00000000000000000000	0.00000000000000000000	0.00000000000000000000	0.00000000000000000000	0.00000000000000000000	0.00000000000000000000	0.00000000000000000000	0.00000000000000000000	0.00000000000000000000	0.00000000000000000000	0.00000000000000000000
0.00000000000000000000	0.00000000000000000000	4196.92285156250000000000	4173.84619140625000000000	4174.35888671875000000000	3817.43579101562500000000	4160.51269531250000000000	4148.20507812500000000000	4155.38427734375000000000	4167.17919921875000000000	4128.71777343750000000000	4157.43603515625000000000	4183.58984375000000000000	4217.43603515625000000000	4199.48730468750000000000	4186.15380859375000000000	718.00000000000000000000	10250.00000000000000000000	10225.00000000000000000000	0.00000000000000000000	0.00000000000000000000	0.00000000000000000000	3249.00000000000000000000	413.00000000000000000000	4.00000000000000000000	0.00000000000000000000	0.00000000000000000000	0.00000000000000000000	0.00000000000000000000	0.00000000000000000000	0.00000000000000000000	0.00000000000000000000	0.00000000000000000000	0.00000000000000000000	0.00000000000000000000	0.00000000000000000000	0.00000000000000000000	0.00000000000000000000	0.00000000000000000000	0.00000000000000000000
1.00000000000000000000	0.00000000000000000000	4191.28173828125000000000	4183.58984375000000000000	4169.23046875000000000000	3813.33325195312500000000	4184.10253906250000000000	4177.43603515625000000000	4184.61523437500000000000	4192.30761718750000000000	4161.02539062500000000000	4191.79492187500000000000	4179.48730468750000000000	4217.43603515625000000000	4183.58984375000000000000	4173.33300781250000000000	2658.00000000000000000000	10249.00000000000000000000	10225.00000000000000000000	0.00000000000000000000	0.00000000000000000000	0.00000000000000000000	3249.00000000000000000000	421.00000000000000000000	4.00000000000000000000	4.00000000000000000000	0.00000000000000000000	0.00000000000000000000	0.00000000000000000000	0.00000000000000000000	0.00000000000000000000	0.00000000000000000000	0.00000000000000000000	0.00000000000000000000	0.00000000000000000000	0.00000000000000000000	0.00000000000000000000	0.00000000000000000000	0.00000000000000000000	0.00000000000000000000
2.00000000000000000000	0.00000000000000000000	4178.97412109375000000000	4166.66650390625000000000	4178.97412109375000000000	3793.33325195312500000000	4167.69238281250000000000	4162.56396484375000000000	4171.79492187500000000000	4165.12792968750000000000	4132.82031250000000000000	4167.17919921875000000000	4147.17919921875000000000	4192.30761718750000000000	4150.76904296875000000000	4147.17919921875000000000	2444.00000000000000000000	10249.00000000000000000000	10225.00000000000000000000	0.00000000000000000000	0.00000000000000000000	0.00000000000000000000	3249.00000000000000000000	430.00000000000000000000	4.00000000000000000000	4.00000000000000000000	4.00000000000000000000	0.00000000000000000000	0.00000000000000000000	0.00000000000000000000	0.00000000000000000000	0.00000000000000000000	0.00000000000000000000	0.00000000000000000000	0.00000000000000000000	0.00000000000000000000	0.00000000000000000000	0.00000000000000000000	4.00000000000000000000	0.00000000000000000000
3.00000000000000000000	0.00000000000000000000	4211.79492187500000000000	4224.61523437500000000000	4167.17919921875000000000	3839.48706054687500000000	4218.97412109375000000000	4201.02539062500000000000	4193.33300781250000000000	4180.51269531250000000000	4149.23046875000000000000	4184.61523437500000000000	4195.38427734375000000000	4222.05126953125000000000	4209.74365234375000000000	4192.82031250000000000000	3391.00000000000000000000	10246.00000000000000000000	10225.00000000000000000000	0.00000000000000000000	0.00000000000000000000	0.00000000000000000000	3249.00000000000000000000	438.00000000000000000000	4.00000000000000000000	4.00000000000000000000	4.00000000000000000000	4.00000000000000000000	0.00000000000000000000	0.00000000000000000000	0.00000000000000000000	0.00000000000000000000	0.00000000000000000000	0.00000000000000000000	0.00000000000000000000	0.00000000000000000000	0.00000000000000000000	0.00000000000000000000	4.00000000000000000000	4.00000000000000000000
4.00000000000000000000	0.00000000000000000000	4211.28173828125000000000	4212.30761718750000000000	4174.35888671875000000000	3840.00000000000000000000	4201.02539062500000000000	4175.89746093750000000000	4166.15380859375000000000	4145.12792968750000000000	4113.84619140625000000000	4156.92285156250000000000	4183.07666015625000000000	4204.61523437500000000000	4202.56396484375000000000	4186.66650390625000000000	3416.00000000000000000000	10246.00000000000000000000	10225.00000000000000000000	0.00000000000000000000	0.00000000000000000000	0.00000000000000000000	3249.00000000000000000000	445.00000000000000000000	4.00000000000000000000	4.00000000000000000000	4.00000000000000000000	4.00000000000000000000	4.00000000000000000000	0.00000000000000000000	0.00000000000000000000	0.00000000000000000000	0.00000000000000000000	0.00000000000000000000	0.00000000000000000000	0.00000000000000000000	0.00000000000000000000	0.00000000000000000000	4.00000000000000000000	4.00000000000000000000
5.00000000000000000000	0.00000000000000000000	4207.69238281250000000000	4204.10253906250000000000	4175.89746093750000000000	3834.35888671875000000000	4194.87158203125000000000	4169.23046875000000000000	4167.69238281250000000000	4158.46142578125000000000	4120.51269531250000000000	4158.46142578125000000000	4182.05126953125000000000	4220.00000000000000000000	4209.74365234375000000000	4196.41015625000000000000	3197.00000000000000000000	10246.00000000000000000000	10226.00000000000000000000	0.00000000000000000000	0.00000000000000000000	0.00000000000000000000	3249.00000000000000000000	453.00000000000000000000	4.00000000000000000000	4.00000000000000000000	4.00000000000000000000	4.00000000000000000000	4.00000000000000000000	4.00000000000000000000	0.00000000000000000000	0.00000000000000000000	0.00000000000000000000	0.00000000000000000000	0.00000000000000000000	0.00000000000000000000	0.00000000000000000000	0.00000000000000000000	4.00000000000000000000	4.00000000000000000000
6.00000000000000000000	0.00000000000000000000	4209.74365234375000000000	4200.00000000000000000000	4170.76904296875000000000	3835.89746093750000000000	4193.84619140625000000000	4168.71777343750000000000	4170.25634765625000000000	4194.87158203125000000000	4156.41015625000000000000	4183.07666015625000000000	4191.28173828125000000000	4254.35888671875000000000	4231.28173828125000000000	4216.92285156250000000000	2984.00000000000000000000	10246.00000000000000000000	10226.00000000000000000000	0.00000000000000000000	0.00000000000000000000	0.00000000000000000000	3249.00000000000000000000	461.00000000000000000000	4.00000000000000000000	4.00000000000000000000	4.00000000000000000000	4.00000000000000000000	4.00000000000000000000	4.00000000000000000000	4.00000000000000000000	0.00000000000000000000	0.00000000000000000000	0.00000000000000000000	0.00000000000000000000	0.00000000000000000000	0.00000000000000000000	0.00000000000000000000	4.00000000000000000000	4.00000000000000000000
7.00000000000000000000	0.00000000000000000000	4200.00000000000000000000	4171.28173828125000000000	4186.66650390625000000000	3818.97436523437500000000	4164.10253906250000000000	4149.74365234375000000000	4155.89746093750000000000	4173.33300781250000000000	4140.00000000000000000000	4168.71777343750000000000	4162.56396484375000000000	4236.41015625000000000000	4200.00000000000000000000	4195.89746093750000000000	2958.00000000000000000000	10246.00000000000000000000	10227.00000000000000000000	0.00000000000000000000	0.00000000000000000000	0.00000000000000000000	3249.00000000000000000000	469.00000000000000000000	4.00000000000000000000	4.00000000000000000000	4.00000000000000000000	4.00000000000000000000	4.00000000000000000000	4.00000000000000000000	4.00000000000000000000	4.00000000000000000000	0.00000000000000000000	0.00000000000000000000	0.00000000000000000000	0.00000000000000000000	0.00000000000000000000	0.00000000000000000000	4.00000000000000000000	4.00000000000000000000
8.00000000000000000000	0.00000000000000000000	4230.25634765625000000000	4238.46142578125000000000	4180.00000000000000000000	3853.84594726562500000000	4229.74365234375000000000	4216.41015625000000000000	4216.41015625000000000000	4205.64111328125000000000	4178.46142578125000000000	4216.92285156250000000000	4205.64111328125000000000	4263.58984375000000000000	4235.89746093750000000000	4225.12792968750000000000	3367.00000000000000000000	10246.00000000000000000000	10227.00000000000000000000	0.00000000000000000000	0.00000000000000000000	0.00000000000000000000	3249.00000000000000000000	477.00000000000000000000	4.00000000000000000000	4.00000000000000000000	4.00000000000000000000	4.00000000000000000000	4.00000000000000000000	4.00000000000000000000	4.00000000000000000000	4.00000000000000000000	4.00000000000000000000	0.00000000000000000000	0.00000000000000000000	0.00000000000000000000	0.00000000000000000000	0.00000000000000000000	4.00000000000000000000	4.00000000000000000000
9.00000000000000000000	0.00000000000000000000	4233.33300781250000000000	4246.15380859375000000000	4185.64111328125000000000	3851.28198242187500000000	4232.30761718750000000000	4213.84619140625000000000	4212.82031250000000000000	4184.10253906250000000000	4161.53857421875000000000	4209.74365234375000000000	4186.66650390625000000000	4246.15380859375000000000	4217.94873046875000000000	4206.15380859375000000000	3049.00000000000000000000	10245.00000000000000000000	10227.00000000000000000000	0.00000000000000000000	0.00000000000000000000	0.00000000000000000000	3249.00000000000000000000	484.00000000000000000000	4.00000000000000000000	4.00000000000000000000	4.00000000000000000000	4.00000000000000000000	4.00000000000000000000	4.00000000000000000000	4.00000000000000000000	4.00000000000000000000	4.00000000000000000000	4.00000000000000000000	0.00000000000000000000	0.00000000000000000000	0.00000000000000000000	0.00000000000000000000	4.00000000000000000000	4.00000000000000000000
10.00000000000000000000	0.00000000000000000000	4230.25634765625000000000	4239.48730468750000000000	4185.12792968750000000000	3853.33325195312500000000	4221.53857421875000000000	4201.53857421875000000000	4196.41015625000000000000	4171.28173828125000000000	4150.25634765625000000000	4195.89746093750000000000	4185.12792968750000000000	4237.94873046875000000000	4217.94873046875000000000	4204.10253906250000000000	3553.00000000000000000000	10245.00000000000000000000	10227.00000000000000000000	0.00000000000000000000	0.00000000000000000000	0.00000000000000000000	3249.00000000000000000000	493.00000000000000000000	4.00000000000000000000	4.00000000000000000000	4.00000000000000000000	4.00000000000000000000	4.00000000000000000000	4.00000000000000000000	4.00000000000000000000	4.00000000000000000000	4.00000000000000000000	4.00000000000000000000	4.00000000000000000000	0.00000000000000000000	0.00000000000000000000	0.00000000000000000000	4.00000000000000000000	4.00000000000000000000
11.00000000000000000000	0.00000000000000000000	4228.71777343750000000000	4232.30761718750000000000	4168.71777343750000000000	3856.92309570312500000000	4217.43603515625000000000	4196.41015625000000000000	4186.66650390625000000000	4184.10253906250000000000	4157.43603515625000000000	4193.33300781250000000000	4216.92285156250000000000	4254.87158203125000000000	4244.10253906250000000000	4226.15380859375000000000	2810.00000000000000000000	10244.00000000000000000000	10227.00000000000000000000	0.00000000000000000000	0.00000000000000000000	0.00000000000000000000	3249.00000000000000000000	501.00000000000000000000	4.00000000000000000000	4.00000000000000000000	4.00000000000000000000	4.00000000000000000000	4.00000000000000000000	4.00000000000000000000	4.00000000000000000000	4.00000000000000000000	4.00000000000000000000	4.00000000000000000000	4.00000000000000000000	4.00000000000000000000	0.00000000000000000000	0.00000000000000000000	4.00000000000000000000	4.00000000000000000000
12.00000000000000000000	0.00000000000000000000	4203.07666015625000000000	4173.33300781250000000000	4173.33300781250000000000	3815.89746093750000000000	4164.61523437500000000000	4149.23046875000000000000	4150.25634765625000000000	4152.30761718750000000000	4118.46142578125000000000	4148.71777343750000000000	4181.02539062500000000000	4224.10253906250000000000	4202.56396484375000000000	4190.25634765625000000000	3474.00000000000000000000	10244.00000000000000000000	10227.00000000000000000000	0.00000000000000000000	0.00000000000000000000	0.00000000000000000000	3249.00000000000000000000	508.00000000000000000000	4.00000000000000000000	4.00000000000000000000	4.00000000000000000000	4.00000000000000000000	4.00000000000000000000	4.00000000000000000000	4.00000000000000000000	4.00000000000000000000	4.00000000000000000000	4.00000000000000000000	4.00000000000000000000	4.00000000000000000000	4.00000000000000000000	0.00000000000000000000	4.00000000000000000000	4.00000000000000000000
13.00000000000000000000	0.00000000000000000000	4213.33300781250000000000	4202.05126953125000000000	4167.17919921875000000000	3831.79467773437500000000	4199.48730468750000000000	4188.20507812500000000000	4188.71777343750000000000	4195.89746093750000000000	4170.25634765625000000000	4197.43603515625000000000	4208.71777343750000000000	4251.28173828125000000000	4225.12792968750000000000	4206.66650390625000000000	3146.00000000000000000000	10244.00000000000000000000	10228.00000000000000000000	0.00000000000000000000	0.00000000000000000000	0.00000000000000000000	3249.00000000000000000000	516.00000000000000000000	4.00000000000000000000	4.00000000000000000000	4.00000000000000000000	4.00000000000000000000	4.00000000000000000000	4.00000000000000000000	4.00000000000000000000	4.00000000000000000000	4.00000000000000000000	4.00000000000000000000	4.00000000000000000000	4.00000000000000000000	4.00000000000000000000	4.00000000000000000000	4.00000000000000000000	4.00000000000000000000
14.00000000000000000000	0.00000000000000000000	4204.61523437500000000000	4190.76904296875000000000	4177.43603515625000000000	3818.97436523437500000000	4186.15380859375000000000	4181.53857421875000000000	4184.61523437500000000000	4192.30761718750000000000	4169.74365234375000000000	4204.10253906250000000000	4193.84619140625000000000	4246.66650390625000000000	4196.92285156250000000000	4191.28173828125000000000	3553.00000000000000000000	10244.00000000000000000000	10228.00000000000000000000	0.00000000000000000000	0.00000000000000000000	0.00000000000000000000	3249.00000000000000000000	524.00000000000000000000	4.00000000000000000000	4.00000000000000000000	4.00000000000000000000	4.00000000000000000000	4.00000000000000000000	4.00000000000000000000	4.00000000000000000000	4.00000000000000000000	4.00000000000000000000	4.00000000000000000000	4.00000000000000000000	4.00000000000000000000	4.00000000000000000000	4.00000000000000000000	4.00000000000000000000	4.00000000000000000000
15.00000000000000000000	0.00000000000000000000	4200.00000000000000000000	4182.56396484375000000000	4181.53857421875000000000	3808.20507812500000000000	4172.30761718750000000000	4166.66650390625000000000	4173.84619140625000000000	4164.61523437500000000000	4136.41015625000000000000	4179.48730468750000000000	4173.33300781250000000000	4227.69238281250000000000	4174.35888671875000000000	4177.43603515625000000000	2810.00000000000000000000	10246.00000000000000000000	10226.00000000000000000000	0.00000000000000000000	0.00000000000000000000	0.00000000000000000000	3249.00000000000000000000	532.00000000000000000000	4.00000000000000000000	4.00000000000000000000	4.00000000000000000000	4.00000000000000000000	4.00000000000000000000	4.00000000000000000000	4.00000000000000000000	4.00000000000000000000	4.00000000000000000000	4.00000000000000000000	4.00000000000000000000	4.00000000000000000000	4.00000000000000000000	4.00000000000000000000	4.00000000000000000000	4.00000000000000000000
16.00000000000000000000	0.00000000000000000000	4216.41015625000000000000	4218.46142578125000000000	4164.10253906250000000000	3833.84594726562500000000	4204.61523437500000000000	4191.28173828125000000000	4185.12792968750000000000	4166.66650390625000000000	4139.48730468750000000000	4187.17919921875000000000	4189.23046875000000000000	4230.76904296875000000000	4205.12792968750000000000	4196.41015625000000000000	0.00000000000000000000	10246.00000000000000000000	10226.00000000000000000000	0.00000000000000000000	0.00000000000000000000	0.00000000000000000000	3249.00000000000000000000	540.00000000000000000000	4.00000000000000000000	4.00000000000000000000	4.00000000000000000000	4.00000000000000000000	4.00000000000000000000	4.00000000000000000000	4.00000000000000000000	4.00000000000000000000	4.00000000000000000000	4.00000000000000000000	4.00000000000000000000	4.00000000000000000000	4.00000000000000000000	4.00000000000000000000	4.00000000000000000000	4.00000000000000000000
17.00000000000000000000	0.00000000000000000000	4212.30761718750000000000	4203.07666015625000000000	4176.41015625000000000000	3823.07690429687500000000	4186.66650390625000000000	4172.30761718750000000000	4157.94873046875000000000	4133.33300781250000000000	4107.69238281250000000000	4152.82031250000000000000	4164.10253906250000000000	4209.23046875000000000000	4186.66650390625000000000	4184.61523437500000000000	0.00000000000000000000	10247.00000000000000000000	10226.00000000000000000000	0.00000000000000000000	0.00000000000000000000	0.00000000000000000000	3249.00000000000000000000	547.00000000000000000000	4.00000000000000000000	4.00000000000000000000	4.00000000000000000000	4.00000000000000000000	4.00000000000000000000	4.00000000000000000000	4.00000000000000000000	4.00000000000000000000	4.00000000000000000000	4.00000000000000000000	4.00000000000000000000	4.00000000000000000000	4.00000000000000000000	4.00000000000000000000	4.00000000000000000000	4.00000000000000000000
18.00000000000000000000	0.00000000000000000000	4234.35888671875000000000	4236.92285156250000000000	4177.94873046875000000000	3845.12817382812500000000	4217.94873046875000000000	4198.46142578125000000000	4183.07666015625000000000	4181.53857421875000000000	4151.79492187500000000000	4188.71777343750000000000	4221.53857421875000000000	4265.12792968750000000000	4237.94873046875000000000	4237.43603515625000000000	0.00000000000000000000	10247.00000000000000000000	10226.00000000000000000000	0.00000000000000000000	0.00000000000000000000	0.00000000000000000000	3249.00000000000000000000	555.00000000000000000000	4.00000000000000000000	4.00000000000000000000	4.00000000000000000000	4.00000000000000000000	4.00000000000000000000	4.00000000000000000000	4.00000000000000000000	4.00000000000000000000	4.00000000000000000000	4.00000000000000000000	4.00000000000000000000	4.00000000000000000000	4.00000000000000000000	4.00000000000000000000	4.00000000000000000000	4.00000000000000000000
19.00000000000000000000	0.00000000000000000000	4224.61523437500000000000	4206.66650390625000000000	4178.97412109375000000000	3830.25634765625000000000	4182.05126953125000000000	4167.69238281250000000000	4167.69238281250000000000	4192.82031250000000000000	4158.46142578125000000000	4196.41015625000000000000	4231.79492187500000000000	4278.46142578125000000000	4237.43603515625000000000	4239.48730468750000000000	0.00000000000000000000	10246.00000000000000000000	10226.00000000000000000000	0.00000000000000000000	0.00000000000000000000	0.00000000000000000000	3249.00000000000000000000	564.00000000000000000000	4.00000000000000000000	4.00000000000000000000	4.00000000000000000000	4.00000000000000000000	4.00000000000000000000	4.00000000000000000000	4.00000000000000000000	4.00000000000000000000	4.00000000000000000000	4.00000000000000000000	4.00000000000000000000	4.00000000000000000000	4.00000000000000000000	4.00000000000000000000	4.00000000000000000000	4.00000000000000000000
20.00000000000000000000	0.00000000000000000000	4206.15380859375000000000	4183.07666015625000000000	4182.56396484375000000000	3812.30761718750000000000	4163.58984375000000000000	4156.92285156250000000000	4165.64111328125000000000	4176.41015625000000000000	4143.07666015625000000000	4180.00000000000000000000	4207.69238281250000000000	4256.41015625000000000000	4209.23046875000000000000	4213.33300781250000000000	0.00000000000000000000	10246.00000000000000000000	10226.00000000000000000000	0.00000000000000000000	0.00000000000000000000	0.00000000000000000000	3249.00000000000000000000	571.00000000000000000000	4.00000000000000000000	4.00000000000000000000	4.00000000000000000000	4.00000000000000000000	4.00000000000000000000	4.00000000000000000000	4.00000000000000000000	4.00000000000000000000	4.00000000000000000000	4.00000000000000000000	4.00000000000000000000	4.00000000000000000000	4.00000000000000000000	4.00000000000000000000	4.00000000000000000000	4.00000000000000000000
21.00000000000000000000	0.00000000000000000000	4226.15380859375000000000	4232.30761718750000000000	4176.41015625000000000000	3832.82031250000000000000	4225.12792968750000000000	4214.35888671875000000000	4208.71777343750000000000	4196.41015625000000000000	4174.35888671875000000000	4211.79492187500000000000	4218.46142578125000000000	4265.64111328125000000000	4224.10253906250000000000	4225.64111328125000000000	0.00000000000000000000	10247.00000000000000000000	10225.00000000000000000000	0.00000000000000000000	0.00000000000000000000	0.00000000000000000000	3249.00000000000000000000	579.00000000000000000000	4.00000000000000000000	4.00000000000000000000	4.00000000000000000000	4.00000000000000000000	4.00000000000000000000	4.00000000000000000000	4.00000000000000000000	4.00000000000000000000	4.00000000000000000000	4.00000000000000000000	4.00000000000000000000	4.00000000000000000000	4.00000000000000000000	4.00000000000000000000	4.00000000000000000000	4.00000000000000000000
22.00000000000000000000	0.00000000000000000000	4212.82031250000000000000	4203.58984375000000000000	4185.64111328125000000000	3803.58959960937500000000	4190.76904296875000000000	4182.05126953125000000000	4182.56396484375000000000	4154.87158203125000000000	4135.89746093750000000000	4181.02539062500000000000	4165.64111328125000000000	4222.56396484375000000000	4173.33300781250000000000	4183.07666015625000000000	0.00000000000000000000	10247.00000000000000000000	10225.00000000000000000000	0.00000000000000000000	0.00000000000000000000	0.00000000000000000000	3249.00000000000000000000	587.00000000000000000000	4.00000000000000000000	4.00000000000000000000	4.00000000000000000000	4.00000000000000000000	4.00000000000000000000	4.00000000000000000000	4.00000000000000000000	4.00000000000000000000	4.00000000000000000000	4.00000000000000000000	4.00000000000000000000	4.00000000000000000000	4.00000000000000000000	4.00000000000000000000	4.00000000000000000000	4.00000000000000000000
23.00000000000000000000	0.00000000000000000000	4213.33300781250000000000	4206.66650390625000000000	4170.76904296875000000000	3815.38452148437500000000	4190.25634765625000000000	4176.41015625000000000000	4179.48730468750000000000	4163.07666015625000000000	4139.48730468750000000000	4176.41015625000000000000	4188.71777343750000000000	4233.33300781250000000000	4199.48730468750000000000	4198.97412109375000000000	0.00000000000000000000	10248.00000000000000000000	10226.00000000000000000000	0.00000000000000000000	0.00000000000000000000	0.00000000000000000000	3249.00000000000000000000	596.00000000000000000000	4.00000000000000000000	4.00000000000000000000	4.00000000000000000000	4.00000000000000000000	4.00000000000000000000	4.00000000000000000000	4.00000000000000000000	4.00000000000000000000	4.00000000000000000000	4.00000000000000000000	4.00000000000000000000	4.00000000000000000000	4.00000000000000000000	4.00000000000000000000	4.00000000000000000000	4.00000000000000000000
24.00000000000000000000	0.00000000000000000000	4209.23046875000000000000	4191.28173828125000000000	4163.58984375000000000000	3817.94873046875000000000	4180.00000000000000000000	4162.05126953125000000000	4154.87158203125000000000	4155.38427734375000000000	4125.64111328125000000000	4154.35888671875000000000	4197.43603515625000000000	4235.38427734375000000000	4208.71777343750000000000	4207.69238281250000000000	0.00000000000000000000	10248.00000000000000000000	10226.00000000000000000000	0.00000000000000000000	0.00000000000000000000	0.00000000000000000000	3249.00000000000000000000	603.00000000000000000000	4.00000000000000000000	4.00000000000000000000	4.00000000000000000000	4.00000000000000000000	4.00000000000000000000	4.00000000000000000000	4.00000000000000000000	4.00000000000000000000	4.00000000000000000000	4.00000000000000000000	4.00000000000000000000	4.00000000000000000000	4.00000000000000000000	4.00000000000000000000	4.00000000000000000000	4.00000000000000000000
25.00000000000000000000	0.00000000000000000000	4193.84619140625000000000	4168.71777343750000000000	4174.87158203125000000000	3796.41015625000000000000	4159.48730468750000000000	4152.82031250000000000000	4147.69238281250000000000	4143.58984375000000000000	4112.30761718750000000000	4141.02539062500000000000	4169.23046875000000000000	4214.35888671875000000000	4175.38427734375000000000	4184.10253906250000000000	0.00000000000000000000	10249.00000000000000000000	10229.00000000000000000000	0.00000000000000000000	0.00000000000000000000	0.00000000000000000000	3249.00000000000000000000	611.00000000000000000000	4.00000000000000000000	4.00000000000000000000	4.00000000000000000000	4.00000000000000000000	4.00000000000000000000	4.00000000000000000000	4.00000000000000000000	4.00000000000000000000	4.00000000000000000000	4.00000000000000000000	4.00000000000000000000	4.00000000000000000000	4.00000000000000000000	4.00000000000000000000	4.00000000000000000000	4.00000000000000000000
26.00000000000000000000	0.00000000000000000000	4196.41015625000000000000	4188.20507812500000000000	4168.20507812500000000000	3804.10253906250000000000	4186.15380859375000000000	4184.10253906250000000000	4187.69238281250000000000	4192.82031250000000000000	4166.66650390625000000000	4189.23046875000000000000	4193.33300781250000000000	4237.94873046875000000000	4184.10253906250000000000	4190.76904296875000000000	0.00000000000000000000	10249.00000000000000000000	10229.00000000000000000000	0.00000000000000000000	0.00000000000000000000	0.00000000000000000000	3249.00000000000000000000	619.00000000000000000000	4.00000000000000000000	4.00000000000000000000	4.00000000000000000000	4.00000000000000000000	4.00000000000000000000	4.00000000000000000000	4.00000000000000000000	4.00000000000000000000	4.00000000000000000000	4.00000000000000000000	4.00000000000000000000	4.00000000000000000000	4.00000000000000000000	4.00000000000000000000	4.00000000000000000000	4.00000000000000000000
27.00000000000000000000	0.00000000000000000000	4176.41015625000000000000	4145.12792968750000000000	4176.41015625000000000000	3774.87158203125000000000	4148.71777343750000000000	4147.69238281250000000000	4158.97412109375000000000	4165.12792968750000000000	4141.02539062500000000000	4161.53857421875000000000	4155.89746093750000000000	4209.74365234375000000000	4134.87158203125000000000	4152.82031250000000000000	0.00000000000000000000	10250.00000000000000000000	10229.00000000000000000000	0.00000000000000000000	0.00000000000000000000	0.00000000000000000000	3249.00000000000000000000	628.00000000000000000000	4.00000000000000000000	4.00000000000000000000	4.00000000000000000000	4.00000000000000000000	4.00000000000000000000	4.00000000000000000000	4.00000000000000000000	4.00000000000000000000	4.00000000000000000000	4.00000000000000000000	4.00000000000000000000	4.00000000000000000000	4.00000000000000000000	4.00000000000000000000	4.00000000000000000000	4.00000000000000000000
28.00000000000000000000	0.00000000000000000000	4189.74365234375000000000	4175.89746093750000000000	4167.69238281250000000000	3788.20507812500000000000	4177.43603515625000000000	4174.87158203125000000000	4172.30761718750000000000	4160.51269531250000000000	4141.02539062500000000000	4165.12792968750000000000	4161.02539062500000000000	4211.28173828125000000000	4152.82031250000000000000	4164.61523437500000000000	0.00000000000000000000	10250.00000000000000000000	10229.00000000000000000000	0.00000000000000000000	0.00000000000000000000	0.00000000000000000000	3249.00000000000000000000	635.00000000000000000000	4.00000000000000000000	4.00000000000000000000	4.00000000000000000000	4.00000000000000000000	4.00000000000000000000	4.00000000000000000000	4.00000000000000000000	4.00000000000000000000	4.00000000000000000000	4.00000000000000000000	4.00000000000000000000	4.00000000000000000000	4.00000000000000000000	4.00000000000000000000	4.00000000000000000000	4.00000000000000000000
29.00000000000000000000	0.00000000000000000000	4197.43603515625000000000	4195.89746093750000000000	4163.07666015625000000000	3795.38452148437500000000	4190.76904296875000000000	4188.20507812500000000000	4181.02539062500000000000	4151.79492187500000000000	4131.79492187500000000000	4165.12792968750000000000	4160.00000000000000000000	4205.64111328125000000000	4168.20507812500000000000	4169.23046875000000000000	0.00000000000000000000	10249.00000000000000000000	10231.00000000000000000000	0.00000000000000000000	0.00000000000000000000	0.00000000000000000000	3249.00000000000000000000	642.00000000000000000000	4.00000000000000000000	4.00000000000000000000	4.00000000000000000000	4.00000000000000000000	4.00000000000000000000	4.00000000000000000000	4.00000000000000000000	4.00000000000000000000	4.00000000000000000000	4.00000000000000000000	4.00000000000000000000	4.00000000000000000000	4.00000000000000000000	4.00000000000000000000	4.00000000000000000000	4.00000000000000000000
30.00000000000000000000	0.00000000000000000000	4185.12792968750000000000	4171.79492187500000000000	4176.41015625000000000000	3778.97436523437500000000	4166.15380859375000000000	4165.12792968750000000000	4167.17919921875000000000	4135.38427734375000000000	4106.66650390625000000000	4136.41015625000000000000	4147.17919921875000000000	4191.28173828125000000000	4153.84619140625000000000	4155.38427734375000000000	0.00000000000000000000	10249.00000000000000000000	10231.00000000000000000000	0.00000000000000000000	0.00000000000000000000	0.00000000000000000000	3249.00000000000000000000	650.00000000000000000000	4.00000000000000000000	4.00000000000000000000	4.00000000000000000000	4.00000000000000000000	4.00000000000000000000	4.00000000000000000000	4.00000000000000000000	4.00000000000000000000	4.00000000000000000000	4.00000000000000000000	4.00000000000000000000	4.00000000000000000000	4.00000000000000000000	4.00000000000000000000	4.00000000000000000000	4.00000000000000000000
31.00000000000000000000	0.00000000000000000000	4202.05126953125000000000	4198.46142578125000000000	4167.69238281250000000000	3797.94873046875000000000	4192.30761718750000000000	4189.74365234375000000000	4186.66650390625000000000	4189.74365234375000000000	4161.53857421875000000000	4178.46142578125000000000	4207.69238281250000000000	4243.07666015625000000000	4201.53857421875000000000	4200.00000000000000000000	0.00000000000000000000	10247.00000000000000000000	10230.00000000000000000000	0.00000000000000000000	0.00000000000000000000	0.00000000000000000000	3249.00000000000000000000	658.00000000000000000000	4.00000000000000000000	4.00000000000000000000	4.00000000000000000000	4.00000000000000000000	4.00000000000000000000	4.00000000000000000000	4.00000000000000000000	4.00000000000000000000	4.00000000000000000000	4.00000000000000000000	4.00000000000000000000	4.00000000000000000000	4.00000000000000000000	4.00000000000000000000	4.00000000000000000000	4.00000000000000000000
32.00000000000000000000	0.00000000000000000000	4187.69238281250000000000	4154.35888671875000000000	4174.35888671875000000000	3768.20507812500000000000	4143.07666015625000000000	4148.71777343750000000000	4156.41015625000000000000	4177.94873046875000000000	4149.74365234375000000000	4168.20507812500000000000	4189.23046875000000000000	4231.79492187500000000000	4175.38427734375000000000	4183.07666015625000000000	0.00000000000000000000	10247.00000000000000000000	10230.00000000000000000000	0.00000000000000000000	0.00000000000000000000	0.00000000000000000000	3249.00000000000000000000	666.00000000000000000000	4.00000000000000000000	4.00000000000000000000	4.00000000000000000000	4.00000000000000000000	4.00000000000000000000	4.00000000000000000000	4.00000000000000000000	4.00000000000000000000	4.00000000000000000000	4.00000000000000000000	4.00000000000000000000	4.00000000000000000000	4.00000000000000000000	4.00000000000000000000	4.00000000000000000000	4.00000000000000000000
33.00000000000000000000	0.00000000000000000000	4186.15380859375000000000	4163.58984375000000000000	4171.79492187500000000000	3767.69213867187500000000	4158.97412109375000000000	4172.30761718750000000000	4186.66650390625000000000	4187.17919921875000000000	4160.51269531250000000000	4184.10253906250000000000	4188.20507812500000000000	4227.69238281250000000000	4178.46142578125000000000	4180.51269531250000000000	0.00000000000000000000	10246.00000000000000000000	10229.00000000000000000000	0.00000000000000000000	0.00000000000000000000	0.00000000000000000000	3249.00000000000000000000	673.00000000000000000000	4.00000000000000000000	4.00000000000000000000	4.00000000000000000000	4.00000000000000000000	4.00000000000000000000	4.00000000000000000000	4.00000000000000000000	4.00000000000000000000	4.00000000000000000000	4.00000000000000000000	4.00000000000000000000	4.00000000000000000000	4.00000000000000000000	4.00000000000000000000	4.00000000000000000000	4.00000000000000000000
34.00000000000000000000	0.00000000000000000000	4183.07666015625000000000	4185.64111328125000000000	4167.69238281250000000000	3770.25634765625000000000	4196.92285156250000000000	4210.25634765625000000000	4216.92285156250000000000	4192.82031250000000000000	4175.38427734375000000000	4207.17919921875000000000	4184.10253906250000000000	4218.97412109375000000000	4174.35888671875000000000	4170.76904296875000000000	0.00000000000000000000	10246.00000000000000000000	10229.00000000000000000000	0.00000000000000000000	0.00000000000000000000	0.00000000000000000000	3249.00000000000000000000	681.00000000000000000000	4.00000000000000000000	4.00000000000000000000	4.00000000000000000000	4.00000000000000000000	4.00000000000000000000	4.00000000000000000000	4.00000000000000000000	4.00000000000000000000	4.00000000000000000000	4.00000000000000000000	4.00000000000000000000	4.00000000000000000000	4.00000000000000000000	4.00000000000000000000	4.00000000000000000000	4.00000000000000000000
35.00000000000000000000	0.00000000000000000000	4166.15380859375000000000	4157.43603515625000000000	4175.89746093750000000000	3747.69213867187500000000	4169.74365234375000000000	4182.56396484375000000000	4189.74365234375000000000	4156.92285156250000000000	4141.53857421875000000000	4177.43603515625000000000	4146.15380859375000000000	4185.12792968750000000000	4140.00000000000000000000	4137.43603515625000000000	0.00000000000000000000	10245.00000000000000000000	10228.00000000000000000000	0.00000000000000000000	0.00000000000000000000	0.00000000000000000000	3249.00000000000000000000	690.00000000000000000000	4.00000000000000000000	4.00000000000000000000	4.00000000000000000000	4.00000000000000000000	4.00000000000000000000	4.00000000000000000000	4.00000000000000000000	4.00000000000000000000	4.00000000000000000000	4.00000000000000000000	4.00000000000000000000	4.00000000000000000000	4.00000000000000000000	4.00000000000000000000	4.00000000000000000000	4.00000000000000000000
36.00000000000000000000	0.00000000000000000000	4188.20507812500000000000	4189.74365234375000000000	4162.05126953125000000000	3779.48706054687500000000	4187.17919921875000000000	4191.28173828125000000000	4193.84619140625000000000	4178.46142578125000000000	4161.53857421875000000000	4189.23046875000000000000	4189.74365234375000000000	4212.82031250000000000000	4197.43603515625000000000	4178.97412109375000000000	0.00000000000000000000	10245.00000000000000000000	10228.00000000000000000000	0.00000000000000000000	0.00000000000000000000	0.00000000000000000000	3249.00000000000000000000	697.00000000000000000000	4.00000000000000000000	4.00000000000000000000	4.00000000000000000000	4.00000000000000000000	4.00000000000000000000	4.00000000000000000000	4.00000000000000000000	4.00000000000000000000	4.00000000000000000000	4.00000000000000000000	4.00000000000000000000	4.00000000000000000000	4.00000000000000000000	4.00000000000000000000	4.00000000000000000000	4.00000000000000000000
37.00000000000000000000	0.00000000000000000000	4184.10253906250000000000	4168.20507812500000000000	4167.17919921875000000000	3772.30761718750000000000	4155.89746093750000000000	4155.89746093750000000000	4156.92285156250000000000	4148.20507812500000000000	4127.17919921875000000000	4153.84619140625000000000	4178.46142578125000000000	4200.00000000000000000000	4184.10253906250000000000	4172.30761718750000000000	0.00000000000000000000	10246.00000000000000000000	10228.00000000000000000000	0.00000000000000000000	0.00000000000000000000	0.00000000000000000000	3249.00000000000000000000	705.00000000000000000000	4.00000000000000000000	4.00000000000000000000	4.00000000000000000000	4.00000000000000000000	4.00000000000000000000	4.00000000000000000000	4.00000000000000000000	4.00000000000000000000	4.00000000000000000000	4.00000000000000000000	4.00000000000000000000	4.00000000000000000000	4.00000000000000000000	4.00000000000000000000	4.00000000000000000000	4.00000000000000000000
38.00000000000000000000	0.00000000000000000000	4185.12792968750000000000	4173.84619140625000000000	4167.69238281250000000000	3770.25634765625000000000	4160.00000000000000000000	4163.58984375000000000000	4163.58984375000000000000	4162.56396484375000000000	4136.92285156250000000000	4164.10253906250000000000	4186.15380859375000000000	4214.87158203125000000000	4176.41015625000000000000	4174.35888671875000000000	0.00000000000000000000	10246.00000000000000000000	10228.00000000000000000000	0.00000000000000000000	0.00000000000000000000	0.00000000000000000000	3249.00000000000000000000	714.00000000000000000000	4.00000000000000000000	4.00000000000000000000	4.00000000000000000000	4.00000000000000000000	4.00000000000000000000	4.00000000000000000000	4.00000000000000000000	4.00000000000000000000	4.00000000000000000000	4.00000000000000000000	4.00000000000000000000	4.00000000000000000000	4.00000000000000000000	4.00000000000000000000	4.00000000000000000000	4.00000000000000000000
39.00000000000000000000	0.00000000000000000000	4180.51269531250000000000	4172.82031250000000000000	4162.56396484375000000000	3763.07690429687500000000	4155.89746093750000000000	4166.66650390625000000000	4176.92285156250000000000	4191.79492187500000000000	4168.71777343750000000000	4197.43603515625000000000	4191.79492187500000000000	4228.71777343750000000000	4175.38427734375000000000	4172.30761718750000000000	0.00000000000000000000	10245.00000000000000000000	10229.00000000000000000000	0.00000000000000000000	0.00000000000000000000	0.00000000000000000000	3249.00000000000000000000	721.00000000000000000000	4.00000000000000000000	4.00000000000000000000	4.00000000000000000000	4.00000000000000000000	4.00000000000000000000	4.00000000000000000000	4.00000000000000000000	4.00000000000000000000	4.00000000000000000000	4.00000000000000000000	4.00000000000000000000	4.00000000000000000000	4.00000000000000000000	4.00000000000000000000	4.00000000000000000000	4.00000000000000000000
40.00000000000000000000	0.00000000000000000000	4157.43603515625000000000	4131.28173828125000000000	4176.92285156250000000000	3731.79467773437500000000	4118.97412109375000000000	4135.89746093750000000000	4154.87158203125000000000	4150.76904296875000000000	4128.20507812500000000000	4165.12792968750000000000	4143.58984375000000000000	4188.71777343750000000000	4128.71777343750000000000	4130.25634765625000000000	0.00000000000000000000	10245.00000000000000000000	10229.00000000000000000000	0.00000000000000000000	0.00000000000000000000	0.00000000000000000000	3249.00000000000000000000	729.00000000000000000000	4.00000000000000000000	4.00000000000000000000	4.00000000000000000000	4.00000000000000000000	4.00000000000000000000	4.00000000000000000000	4.00000000000000000000	4.00000000000000000000	4.00000000000000000000	4.00000000000000000000	4.00000000000000000000	4.00000000000000000000	4.00000000000000000000	4.00000000000000000000	4.00000000000000000000	4.00000000000000000000
41.00000000000000000000	0.00000000000000000000	4184.10253906250000000000	4191.28173828125000000000	4167.69238281250000000000	3768.71777343750000000000	4183.58984375000000000000	4191.28173828125000000000	4189.23046875000000000000	4167.69238281250000000000	4146.66650390625000000000	4189.23046875000000000000	4177.94873046875000000000	4212.30761718750000000000	4171.79492187500000000000	4164.61523437500000000000	0.00000000000000000000	10246.00000000000000000000	10227.00000000000000000000	0.00000000000000000000	0.00000000000000000000	0.00000000000000000000	3249.00000000000000000000	736.00000000000000000000	4.00000000000000000000	4.00000000000000000000	4.00000000000000000000	4.00000000000000000000	4.00000000000000000000	4.00000000000000000000	4.00000000000000000000	4.00000000000000000000	4.00000000000000000000	4.00000000000000000000	4.00000000000000000000	4.00000000000000000000	4.00000000000000000000	4.00000000000000000000	4.00000000000000000000	4.00000000000000000000
42.00000000000000000000	0.00000000000000000000	4183.58984375000000000000	4186.66650390625000000000	4169.74365234375000000000	3761.02563476562500000000	4170.25634765625000000000	4175.38427734375000000000	4172.82031250000000000000	4140.00000000000000000000	4121.53857421875000000000	4170.25634765625000000000	4157.94873046875000000000	4190.76904296875000000000	4163.07666015625000000000	4155.38427734375000000000	0.00000000000000000000	10246.00000000000000000000	10227.00000000000000000000	0.00000000000000000000	0.00000000000000000000	0.00000000000000000000	3249.00000000000000000000	744.00000000000000000000	4.00000000000000000000	4.00000000000000000000	4.00000000000000000000	4.00000000000000000000	4.00000000000000000000	4.00000000000000000000	4.00000000000000000000	4.00000000000000000000	4.00000000000000000000	4.00000000000000000000	4.00000000000000000000	4.00000000000000000000	4.00000000000000000000	4.00000000000000000000	4.00000000000000000000	4.00000000000000000000
43.00000000000000000000	0.00000000000000000000	4176.41015625000000000000	4169.23046875000000000000	4171.79492187500000000000	3753.84594726562500000000	4152.82031250000000000000	4161.02539062500000000000	4169.23046875000000000000	4137.94873046875000000000	4120.51269531250000000000	4165.64111328125000000000	4164.61523437500000000000	4192.82031250000000000000	4169.23046875000000000000	4155.89746093750000000000	0.00000000000000000000	10246.00000000000000000000	10228.00000000000000000000	0.00000000000000000000	0.00000000000000000000	0.00000000000000000000	3249.00000000000000000000	753.00000000000000000000	4.00000000000000000000	4.00000000000000000000	4.00000000000000000000	4.00000000000000000000	4.00000000000000000000	4.00000000000000000000	4.00000000000000000000	4.00000000000000000000	4.00000000000000000000	4.00000000000000000000	4.00000000000000000000	4.00000000000000000000	4.00000000000000000000	4.00000000000000000000	4.00000000000000000000	4.00000000000000000000
44.00000000000000000000	0.00000000000000000000	4186.66650390625000000000	4178.46142578125000000000	4164.61523437500000000000	3771.28198242187500000000	4166.66650390625000000000	4173.84619140625000000000	4174.87158203125000000000	4181.53857421875000000000	4160.00000000000000000000	4196.92285156250000000000	4215.38427734375000000000	4237.43603515625000000000	4208.71777343750000000000	4191.79492187500000000000	0.00000000000000000000	10246.00000000000000000000	10228.00000000000000000000	0.00000000000000000000	0.00000000000000000000	0.00000000000000000000	3249.00000000000000000000	760.00000000000000000000	4.00000000000000000000	4.00000000000000000000	4.00000000000000000000	4.00000000000000000000	4.00000000000000000000	4.00000000000000000000	4.00000000000000000000	4.00000000000000000000	4.00000000000000000000	4.00000000000000000000	4.00000000000000000000	4.00000000000000000000	4.00000000000000000000	4.00000000000000000000	4.00000000000000000000	4.00000000000000000000
45.00000000000000000000	0.00000000000000000000	4168.71777343750000000000	4138.97412109375000000000	4174.35888671875000000000	3743.58959960937500000000	4127.17919921875000000000	4142.56396484375000000000	4148.71777343750000000000	4163.07666015625000000000	4136.92285156250000000000	4169.74365234375000000000	4188.20507812500000000000	4215.89746093750000000000	4173.33300781250000000000	4168.71777343750000000000	0.00000000000000000000	10247.00000000000000000000	10228.00000000000000000000	0.00000000000000000000	0.00000000000000000000	0.00000000000000000000	3249.00000000000000000000	768.00000000000000000000	4.00000000000000000000	4.00000000000000000000	4.00000000000000000000	4.00000000000000000000	4.00000000000000000000	4.00000000000000000000	4.00000000000000000000	4.00000000000000000000	4.00000000000000000000	4.00000000000000000000	4.00000000000000000000	4.00000000000000000000	4.00000000000000000000	4.00000000000000000000	4.00000000000000000000	4.00000000000000000000
46.00000000000000000000	0.00000000000000000000	4173.84619140625000000000	4165.64111328125000000000	4167.17919921875000000000	3750.76904296875000000000	4168.20507812500000000000	4187.69238281250000000000	4195.38427734375000000000	4184.10253906250000000000	4165.64111328125000000000	4199.48730468750000000000	4195.89746093750000000000	4220.00000000000000000000	4182.05126953125000000000	4175.38427734375000000000	0.00000000000000000000	10247.00000000000000000000	10228.00000000000000000000	0.00000000000000000000	0.00000000000000000000	0.00000000000000000000	3249.00000000000000000000	776.00000000000000000000	4.00000000000000000000	4.00000000000000000000	4.00000000000000000000	4.00000000000000000000	4.00000000000000000000	4.00000000000000000000	4.00000000000000000000	4.00000000000000000000	4.00000000000000000000	4.00000000000000000000	4.00000000000000000000	4.00000000000000000000	4.00000000000000000000	4.00000000000000000000	4.00000000000000000000	4.00000000000000000000
47.00000000000000000000	0.00000000000000000000	4162.05126953125000000000	4157.94873046875000000000	4172.82031250000000000000	3740.51269531250000000000	4174.87158203125000000000	4192.82031250000000000000	4196.92285156250000000000	4169.23046875000000000000	4154.35888671875000000000	4198.97412109375000000000	4164.61523437500000000000	4195.38427734375000000000	4148.20507812500000000000	4144.10253906250000000000	0.00000000000000000000	10248.00000000000000000000	10228.00000000000000000000	0.00000000000000000000	0.00000000000000000000	0.00000000000000000000	3249.00000000000000000000	785.00000000000000000000	4.00000000000000000000	4.00000000000000000000	4.00000000000000000000	4.00000000000000000000	4.00000000000000000000	4.00000000000000000000	4.00000000000000000000	4.00000000000000000000	4.00000000000000000000	4.00000000000000000000	4.00000000000000000000	4.00000000000000000000	4.00000000000000000000	4.00000000000000000000	4.00000000000000000000	4.00000000000000000000
48.00000000000000000000	0.00000000000000000000	4161.53857421875000000000	4167.17919921875000000000	4172.82031250000000000000	3746.15380859375000000000	4176.41015625000000000000	4190.76904296875000000000	4188.20507812500000000000	4161.02539062500000000000	4142.56396484375000000000	4191.79492187500000000000	4159.48730468750000000000	4184.61523437500000000000	4149.23046875000000000000	4139.48730468750000000000	0.00000000000000000000	10248.00000000000000000000	10228.00000000000000000000	0.00000000000000000000	0.00000000000000000000	0.00000000000000000000	3249.00000000000000000000	792.00000000000000000000	4.00000000000000000000	4.00000000000000000000	4.00000000000000000000	4.00000000000000000000	4.00000000000000000000	4.00000000000000000000	4.00000000000000000000	4.00000000000000000000	4.00000000000000000000	4.00000000000000000000	4.00000000000000000000	4.00000000000000000000	4.00000000000000000000	4.00000000000000000000	4.00000000000000000000	4.00000000000000000000
49.00000000000000000000	0.00000000000000000000	4185.12792968750000000000	4201.53857421875000000000	4159.48730468750000000000	3777.94873046875000000000	4198.97412109375000000000	4204.10253906250000000000	4196.92285156250000000000	4174.87158203125000000000	4157.43603515625000000000	4202.56396484375000000000	4200.00000000000000000000	4212.82031250000000000000	4203.58984375000000000000	4182.56396484375000000000	0.00000000000000000000	10247.00000000000000000000	10228.00000000000000000000	0.00000000000000000000	0.00000000000000000000	0.00000000000000000000	3249.00000000000000000000	800.00000000000000000000	4.00000000000000000000	4.00000000000000000000	4.00000000000000000000	4.00000000000000000000	4.00000000000000000000	4.00000000000000000000	4.00000000000000000000	4.00000000000000000000	4.00000000000000000000	4.00000000000000000000	4.00000000000000000000	4.00000000000000000000	4.00000000000000000000	4.00000000000000000000	4.00000000000000000000	4.00000000000000000000
50.00000000000000000000	0.00000000000000000000	4178.46142578125000000000	4174.35888671875000000000	4174.35888671875000000000	3765.64086914062500000000	4161.02539062500000000000	4161.02539062500000000000	4163.58984375000000000000	4142.05126953125000000000	4122.56396484375000000000	4166.15380859375000000000	4180.51269531250000000000	4198.97412109375000000000	4183.58984375000000000000	4168.71777343750000000000	0.00000000000000000000	10247.00000000000000000000	10228.00000000000000000000	0.00000000000000000000	0.00000000000000000000	0.00000000000000000000	3249.00000000000000000000	808.00000000000000000000	4.00000000000000000000	4.00000000000000000000	4.00000000000000000000	4.00000000000000000000	4.00000000000000000000	4.00000000000000000000	4.00000000000000000000	4.00000000000000000000	4.00000000000000000000	4.00000000000000000000	4.00000000000000000000	4.00000000000000000000	4.00000000000000000000	4.00000000000000000000	4.00000000000000000000	4.00000000000000000000
51.00000000000000000000	0.00000000000000000000	4191.28173828125000000000	4206.66650390625000000000	4173.33300781250000000000	3783.07690429687500000000	4186.15380859375000000000	4184.61523437500000000000	4187.69238281250000000000	4187.69238281250000000000	4172.30761718750000000000	4215.89746093750000000000	4222.05126953125000000000	4237.94873046875000000000	4212.30761718750000000000	4192.82031250000000000000	0.00000000000000000000	10248.00000000000000000000	10226.00000000000000000000	0.00000000000000000000	0.00000000000000000000	0.00000000000000000000	3249.00000000000000000000	816.00000000000000000000	4.00000000000000000000	4.00000000000000000000	4.00000000000000000000	4.00000000000000000000	4.00000000000000000000	4.00000000000000000000	4.00000000000000000000	4.00000000000000000000	4.00000000000000000000	4.00000000000000000000	4.00000000000000000000	4.00000000000000000000	4.00000000000000000000	4.00000000000000000000	4.00000000000000000000	4.00000000000000000000
52.00000000000000000000	0.00000000000000000000	4182.05126953125000000000	4181.53857421875000000000	4175.89746093750000000000	3764.61523437500000000000	4167.17919921875000000000	4173.33300781250000000000	4179.48730468750000000000	4195.89746093750000000000	4184.10253906250000000000	4227.17919921875000000000	4215.38427734375000000000	4238.46142578125000000000	4189.74365234375000000000	4182.56396484375000000000	0.00000000000000000000	10248.00000000000000000000	10226.00000000000000000000	0.00000000000000000000	0.00000000000000000000	0.00000000000000000000	3249.00000000000000000000	824.00000000000000000000	4.00000000000000000000	4.00000000000000000000	4.00000000000000000000	4.00000000000000000000	4.00000000000000000000	4.00000000000000000000	4.00000000000000000000	4.00000000000000000000	4.00000000000000000000	4.00000000000000000000	4.00000000000000000000	4.00000000000000000000	4.00000000000000000000	4.00000000000000000000	4.00000000000000000000	4.00000000000000000000
53.00000000000000000000	0.00000000000000000000	4175.89746093750000000000	4167.17919921875000000000	4182.05126953125000000000	3751.28198242187500000000	4162.56396484375000000000	4170.25634765625000000000	4178.97412109375000000000	4174.87158203125000000000	4158.97412109375000000000	4198.46142578125000000000	4187.69238281250000000000	4216.92285156250000000000	4159.48730468750000000000	4166.15380859375000000000	0.00000000000000000000	10249.00000000000000000000	10226.00000000000000000000	0.00000000000000000000	0.00000000000000000000	0.00000000000000000000	3249.00000000000000000000	831.00000000000000000000	4.00000000000000000000	4.00000000000000000000	4.00000000000000000000	4.00000000000000000000	4.00000000000000000000	4.00000000000000000000	4.00000000000000000000	4.00000000000000000000	4.00000000000000000000	4.00000000000000000000	4.00000000000000000000	4.00000000000000000000	4.00000000000000000000	4.00000000000000000000	4.00000000000000000000	4.00000000000000000000
54.00000000000000000000	0.00000000000000000000	4198.97412109375000000000	4223.07666015625000000000	4171.79492187500000000000	3781.53833007812500000000	4217.43603515625000000000	4215.89746093750000000000	4213.84619140625000000000	4185.64111328125000000000	4172.30761718750000000000	4218.46142578125000000000	4203.07666015625000000000	4226.15380859375000000000	4191.28173828125000000000	4183.07666015625000000000	0.00000000000000000000	10249.00000000000000000000	10226.00000000000000000000	0.00000000000000000000	0.00000000000000000000	0.00000000000000000000	3249.00000000000000000000	839.00000000000000000000	4.00000000000000000000	4.00000000000000000000	4.00000000000000000000	4.00000000000000000000	4.00000000000000000000	4.00000000000000000000	4.00000000000000000000	4.00000000000000000000	4.00000000000000000000	4.00000000000000000000	4.00000000000000000000	4.00000000000000000000	4.00000000000000000000	4.00000000000000000000	4.00000000000000000000	4.00000000000000000000
55.00000000000000000000	0.00000000000000000000	4184.61523437500000000000	4192.30761718750000000000	4180.51269531250000000000	3758.97436523437500000000	4182.05126953125000000000	4185.64111328125000000000	4186.66650390625000000000	4144.61523437500000000000	4133.84619140625000000000	4191.79492187500000000000	4163.07666015625000000000	4192.82031250000000000000	4161.02539062500000000000	4151.79492187500000000000	0.00000000000000000000	10247.00000000000000000000	10226.00000000000000000000	0.00000000000000000000	0.00000000000000000000	0.00000000000000000000	3249.00000000000000000000	847.00000000000000000000	4.00000000000000000000	4.00000000000000000000	4.00000000000000000000	4.00000000000000000000	4.00000000000000000000	4.00000000000000000000	4.00000000000000000000	4.00000000000000000000	4.00000000000000000000	4.00000000000000000000	4.00000000000000000000	4.00000000000000000000	4.00000000000000000000	4.00000000000000000000	4.00000000000000000000	4.00000000000000000000
56.00000000000000000000	0.00000000000000000000	4192.82031250000000000000	4199.48730468750000000000	4172.30761718750000000000	3769.74340820312500000000	4185.64111328125000000000	4193.33300781250000000000	4195.38427734375000000000	4177.94873046875000000000	4165.12792968750000000000	4213.33300781250000000000	4208.20507812500000000000	4227.69238281250000000000	4198.46142578125000000000	4188.71777343750000000000	0.00000000000000000000	10247.00000000000000000000	10226.00000000000000000000	0.00000000000000000000	0.00000000000000000000	0.00000000000000000000	3249.00000000000000000000	855.00000000000000000000	4.00000000000000000000	4.00000000000000000000	4.00000000000000000000	4.00000000000000000000	4.00000000000000000000	4.00000000000000000000	4.00000000000000000000	4.00000000000000000000	4.00000000000000000000	4.00000000000000000000	4.00000000000000000000	4.00000000000000000000	4.00000000000000000000	4.00000000000000000000	4.00000000000000000000	4.00000000000000000000
57.00000000000000000000	0.00000000000000000000	4194.35888671875000000000	4185.64111328125000000000	4168.71777343750000000000	3765.12817382812500000000	4166.66650390625000000000	4171.28173828125000000000	4173.33300781250000000000	4190.25634765625000000000	4170.76904296875000000000	4210.25634765625000000000	4230.25634765625000000000	4244.10253906250000000000	4210.76904296875000000000	4205.12792968750000000000	0.00000000000000000000	10245.00000000000000000000	10225.00000000000000000000	0.00000000000000000000	0.00000000000000000000	0.00000000000000000000	3249.00000000000000000000	862.00000000000000000000	4.00000000000000000000	4.00000000000000000000	4.00000000000000000000	4.00000000000000000000	4.00000000000000000000	4.00000000000000000000	4.00000000000000000000	4.00000000000000000000	4.00000000000000000000	4.00000000000000000000	4.00000000000000000000	4.00000000000000000000	4.00000000000000000000	4.00000000000000000000	4.00000000000000000000	4.00000000000000000000
58.00000000000000000000	0.00000000000000000000	4181.53857421875000000000	4158.97412109375000000000	4175.38427734375000000000	3741.53833007812500000000	4148.20507812500000000000	4156.92285156250000000000	4164.10253906250000000000	4168.71777343750000000000	4148.71777343750000000000	4192.82031250000000000000	4197.94873046875000000000	4220.00000000000000000000	4175.89746093750000000000	4178.46142578125000000000	0.00000000000000000000	10245.00000000000000000000	10225.00000000000000000000	0.00000000000000000000	0.00000000000000000000	0.00000000000000000000	3249.00000000000000000000	869.00000000000000000000	4.00000000000000000000	4.00000000000000000000	4.00000000000000000000	4.00000000000000000000	4.00000000000000000000	4.00000000000000000000	4.00000000000000000000	4.00000000000000000000	4.00000000000000000000	4.00000000000000000000	4.00000000000000000000	4.00000000000000000000	4.00000000000000000000	4.00000000000000000000	4.00000000000000000000	4.00000000000000000000
59.00000000000000000000	0.00000000000000000000	4190.76904296875000000000	4192.82031250000000000000	4169.74365234375000000000	3758.97436523437500000000	4199.48730468750000000000	4213.84619140625000000000	4216.41015625000000000000	4205.12792968750000000000	4193.33300781250000000000	4243.07666015625000000000	4216.92285156250000000000	4238.97412109375000000000	4190.76904296875000000000	4191.28173828125000000000	0.00000000000000000000	10243.00000000000000000000	10224.00000000000000000000	0.00000000000000000000	0.00000000000000000000	0.00000000000000000000	3249.00000000000000000000	878.00000000000000000000	4.00000000000000000000	4.00000000000000000000	4.00000000000000000000	4.00000000000000000000	4.00000000000000000000	4.00000000000000000000	4.00000000000000000000	4.00000000000000000000	4.00000000000000000000	4.00000000000000000000	4.00000000000000000000	4.00000000000000000000	4.00000000000000000000	4.00000000000000000000	4.00000000000000000000	4.00000000000000000000
60.00000000000000000000	0.00000000000000000000	4177.43603515625000000000	4167.17919921875000000000	4183.58984375000000000000	3740.00000000000000000000	4175.38427734375000000000	4192.30761718750000000000	4197.43603515625000000000	4181.53857421875000000000	4169.74365234375000000000	4226.15380859375000000000	4182.05126953125000000000	4211.28173828125000000000	4156.92285156250000000000	4158.97412109375000000000	0.00000000000000000000	10243.00000000000000000000	10224.00000000000000000000	0.00000000000000000000	0.00000000000000000000	0.00000000000000000000	3249.00000000000000000000	885.00000000000000000000	4.00000000000000000000	4.00000000000000000000	4.00000000000000000000	4.00000000000000000000	4.00000000000000000000	4.00000000000000000000	4.00000000000000000000	4.00000000000000000000	4.00000000000000000000	4.00000000000000000000	4.00000000000000000000	4.00000000000000000000	4.00000000000000000000	4.00000000000000000000	4.00000000000000000000	4.00000000000000000000
61.00000000000000000000	0.00000000000000000000	4186.66650390625000000000	4191.79492187500000000000	4174.35888671875000000000	3755.89746093750000000000	4192.30761718750000000000	4198.46142578125000000000	4199.48730468750000000000	4183.07666015625000000000	4168.71777343750000000000	4225.12792968750000000000	4193.33300781250000000000	4216.92285156250000000000	4183.58984375000000000000	4172.82031250000000000000	0.00000000000000000000	10243.00000000000000000000	10224.00000000000000000000	0.00000000000000000000	0.00000000000000000000	0.00000000000000000000	3249.00000000000000000000	893.00000000000000000000	4.00000000000000000000	4.00000000000000000000	4.00000000000000000000	4.00000000000000000000	4.00000000000000000000	4.00000000000000000000	4.00000000000000000000	4.00000000000000000000	4.00000000000000000000	4.00000000000000000000	4.00000000000000000000	4.00000000000000000000	4.00000000000000000000	4.00000000000000000000	4.00000000000000000000	4.00000000000000000000
62.00000000000000000000	0.00000000000000000000	4184.61523437500000000000	4196.41015625000000000000	4162.56396484375000000000	3760.51269531250000000000	4190.76904296875000000000	4190.76904296875000000000	4186.66650390625000000000	4167.69238281250000000000	4149.23046875000000000000	4203.58984375000000000000	4193.33300781250000000000	4214.35888671875000000000	4190.25634765625000000000	4178.97412109375000000000	0.00000000000000000000	10243.00000000000000000000	10224.00000000000000000000	0.00000000000000000000	0.00000000000000000000	0.00000000000000000000	3249.00000000000000000000	901.00000000000000000000	4.00000000000000000000	4.00000000000000000000	4.00000000000000000000	4.00000000000000000000	4.00000000000000000000	4.00000000000000000000	4.00000000000000000000	4.00000000000000000000	4.00000000000000000000	4.00000000000000000000	4.00000000000000000000	4.00000000000000000000	4.00000000000000000000	4.00000000000000000000	4.00000000000000000000	4.00000000000000000000
63.00000000000000000000	0.00000000000000000000	4167.17919921875000000000	4164.10253906250000000000	4171.79492187500000000000	3738.97436523437500000000	4157.43603515625000000000	4162.56396484375000000000	4162.56396484375000000000	4146.66650390625000000000	4118.46142578125000000000	4170.25634765625000000000	4172.82031250000000000000	4193.84619140625000000000	4152.82031250000000000000	4155.38427734375000000000	0.00000000000000000000	10246.00000000000000000000	10227.00000000000000000000	0.00000000000000000000	0.00000000000000000000	0.00000000000000000000	3249.00000000000000000000	909.00000000000000000000	4.00000000000000000000	4.00000000000000000000	4.00000000000000000000	4.00000000000000000000	4.00000000000000000000	4.00000000000000000000	4.00000000000000000000	4.00000000000000000000	4.00000000000000000000	4.00000000000000000000	4.00000000000000000000	4.00000000000000000000	4.00000000000000000000	4.00000000000000000000	4.00000000000000000000	4.00000000000000000000
64.00000000000000000000	0.00000000000000000000	4179.48730468750000000000	4184.10253906250000000000	4167.17919921875000000000	3755.38452148437500000000	4178.97412109375000000000	4186.66650390625000000000	4189.23046875000000000000	4204.10253906250000000000	4176.41015625000000000000	4224.10253906250000000000	4219.48730468750000000000	4233.84619140625000000000	4184.10253906250000000000	4183.07666015625000000000	849.00000000000000000000	10246.00000000000000000000	10227.00000000000000000000	0.00000000000000000000	0.00000000000000000000	0.00000000000000000000	3249.00000000000000000000	917.00000000000000000000	4.00000000000000000000	4.00000000000000000000	4.00000000000000000000	4.00000000000000000000	4.00000000000000000000	4.00000000000000000000	4.00000000000000000000	4.00000000000000000000	4.00000000000000000000	4.00000000000000000000	4.00000000000000000000	4.00000000000000000000	4.00000000000000000000	4.00000000000000000000	4.00000000000000000000	4.00000000000000000000
65.00000000000000000000	0.00000000000000000000	4166.15380859375000000000	4149.74365234375000000000	4180.00000000000000000000	3732.30761718750000000000	4147.69238281250000000000	4158.46142578125000000000	4170.25634765625000000000	4190.25634765625000000000	4169.74365234375000000000	4221.02539062500000000000	4195.89746093750000000000	4222.56396484375000000000	4160.51269531250000000000	4167.69238281250000000000	2601.00000000000000000000	10247.00000000000000000000	10228.00000000000000000000	0.00000000000000000000	0.00000000000000000000	0.00000000000000000000	3249.00000000000000000000	925.00000000000000000000	4.00000000000000000000	4.00000000000000000000	4.00000000000000000000	4.00000000000000000000	4.00000000000000000000	4.00000000000000000000	4.00000000000000000000	4.00000000000000000000	4.00000000000000000000	4.00000000000000000000	4.00000000000000000000	4.00000000000000000000	4.00000000000000000000	4.00000000000000000000	4.00000000000000000000	4.00000000000000000000
66.00000000000000000000	0.00000000000000000000	4175.38427734375000000000	4183.07666015625000000000	4176.41015625000000000000	3744.61523437500000000000	4183.07666015625000000000	4188.20507812500000000000	4192.82031250000000000000	4186.15380859375000000000	4172.30761718750000000000	4224.61523437500000000000	4192.82031250000000000000	4221.53857421875000000000	4170.25634765625000000000	4171.79492187500000000000	2417.00000000000000000000	10247.00000000000000000000	10228.00000000000000000000	0.00000000000000000000	0.00000000000000000000	0.00000000000000000000	3249.00000000000000000000	933.00000000000000000000	4.00000000000000000000	4.00000000000000000000	4.00000000000000000000	4.00000000000000000000	4.00000000000000000000	4.00000000000000000000	4.00000000000000000000	4.00000000000000000000	4.00000000000000000000	4.00000000000000000000	4.00000000000000000000	4.00000000000000000000	4.00000000000000000000	4.00000000000000000000	4.00000000000000000000	4.00000000000000000000
67.00000000000000000000	0.00000000000000000000	4182.05126953125000000000	4203.58984375000000000000	4165.12792968750000000000	3751.79467773437500000000	4203.07666015625000000000	4208.20507812500000000000	4202.56396484375000000000	4175.38427734375000000000	4164.61523437500000000000	4222.56396484375000000000	4178.46142578125000000000	4208.71777343750000000000	4168.20507812500000000000	4158.97412109375000000000	3382.00000000000000000000	10248.00000000000000000000	10231.00000000000000000000	0.00000000000000000000	0.00000000000000000000	0.00000000000000000000	3249.00000000000000000000	942.00000000000000000000	4.00000000000000000000	4.00000000000000000000	4.00000000000000000000	4.00000000000000000000	4.00000000000000000000	4.00000000000000000000	4.00000000000000000000	4.00000000000000000000	4.00000000000000000000	4.00000000000000000000	4.00000000000000000000	4.00000000000000000000	4.00000000000000000000	4.00000000000000000000	4.00000000000000000000	4.00000000000000000000
68.00000000000000000000	0.00000000000000000000	4168.20507812500000000000	4167.17919921875000000000	4175.89746093750000000000	3730.25634765625000000000	4167.69238281250000000000	4180.51269531250000000000	4179.48730468750000000000	4141.02539062500000000000	4128.71777343750000000000	4190.76904296875000000000	4145.64111328125000000000	4181.02539062500000000000	4144.61523437500000000000	4136.92285156250000000000	3440.00000000000000000000	10248.00000000000000000000	10231.00000000000000000000	0.00000000000000000000	0.00000000000000000000	0.00000000000000000000	3249.00000000000000000000	950.00000000000000000000	4.00000000000000000000	4.00000000000000000000	4.00000000000000000000	4.00000000000000000000	4.00000000000000000000	4.00000000000000000000	4.00000000000000000000	4.00000000000000000000	4.00000000000000000000	4.00000000000000000000	4.00000000000000000000	4.00000000000000000000	4.00000000000000000000	4.00000000000000000000	4.00000000000000000000	4.00000000000000000000
69.00000000000000000000	0.00000000000000000000	4186.15380859375000000000	4196.92285156250000000000	4166.66650390625000000000	3762.05126953125000000000	4202.56396484375000000000	4204.10253906250000000000	4195.38427734375000000000	4180.00000000000000000000	4168.71777343750000000000	4216.41015625000000000000	4198.46142578125000000000	4227.69238281250000000000	4208.20507812500000000000	4193.84619140625000000000	3274.00000000000000000000	10247.00000000000000000000	10230.00000000000000000000	0.00000000000000000000	0.00000000000000000000	0.00000000000000000000	3249.00000000000000000000	957.00000000000000000000	4.00000000000000000000	4.00000000000000000000	4.00000000000000000000	4.00000000000000000000	4.00000000000000000000	4.00000000000000000000	4.00000000000000000000	4.00000000000000000000	4.00000000000000000000	4.00000000000000000000	4.00000000000000000000	4.00000000000000000000	4.00000000000000000000	4.00000000000000000000	4.00000000000000000000	4.00000000000000000000
70.00000000000000000000	0.00000000000000000000	4167.69238281250000000000	4151.79492187500000000000	4167.17919921875000000000	3742.56396484375000000000	4160.51269531250000000000	4151.79492187500000000000	4150.76904296875000000000	4157.43603515625000000000	4140.00000000000000000000	4177.94873046875000000000	4163.58984375000000000000	4210.76904296875000000000	4176.92285156250000000000	4170.76904296875000000000	3084.00000000000000000000	10247.00000000000000000000	10230.00000000000000000000	0.00000000000000000000	0.00000000000000000000	0.00000000000000000000	3249.00000000000000000000	966.00000000000000000000	4.00000000000000000000	4.00000000000000000000	4.00000000000000000000	4.00000000000000000000	4.00000000000000000000	4.00000000000000000000	4.00000000000000000000	4.00000000000000000000	4.00000000000000000000	4.00000000000000000000	4.00000000000000000000	4.00000000000000000000	4.00000000000000000000	4.00000000000000000000	4.00000000000000000000	4.00000000000000000000
71.00000000000000000000	0.00000000000000000000	4156.92285156250000000000	4134.87158203125000000000	4165.64111328125000000000	3729.74340820312500000000	4149.74365234375000000000	4146.15380859375000000000	4155.89746093750000000000	4156.92285156250000000000	4137.94873046875000000000	4173.84619140625000000000	4137.43603515625000000000	4197.43603515625000000000	4150.25634765625000000000	4148.20507812500000000000	3148.00000000000000000000	10249.00000000000000000000	10232.00000000000000000000	0.00000000000000000000	0.00000000000000000000	0.00000000000000000000	3249.00000000000000000000	974.00000000000000000000	4.00000000000000000000	4.00000000000000000000	4.00000000000000000000	4.00000000000000000000	4.00000000000000000000	4.00000000000000000000	4.00000000000000000000	4.00000000000000000000	4.00000000000000000000	4.00000000000000000000	4.00000000000000000000	4.00000000000000000000	4.00000000000000000000	4.00000000000000000000	4.00000000000000000000	4.00000000000000000000
72.00000000000000000000	0.00000000000000000000	4161.53857421875000000000	4153.33300781250000000000	4167.69238281250000000000	3732.30761718750000000000	4176.41015625000000000000	4180.00000000000000000000	4185.64111328125000000000	4173.84619140625000000000	4162.05126953125000000000	4203.58984375000000000000	4142.05126953125000000000	4202.56396484375000000000	4151.28173828125000000000	4149.74365234375000000000	3370.00000000000000000000	10249.00000000000000000000	10232.00000000000000000000	0.00000000000000000000	0.00000000000000000000	0.00000000000000000000	3249.00000000000000000000	982.00000000000000000000	4.00000000000000000000	4.00000000000000000000	4.00000000000000000000	4.00000000000000000000	4.00000000000000000000	4.00000000000000000000	4.00000000000000000000	4.00000000000000000000	4.00000000000000000000	4.00000000000000000000	4.00000000000000000000	4.00000000000000000000	4.00000000000000000000	4.00000000000000000000	4.00000000000000000000	4.00000000000000000000
73.00000000000000000000	0.00000000000000000000	4148.71777343750000000000	4135.38427734375000000000	4179.48730468750000000000	3714.35888671875000000000	4157.94873046875000000000	4162.56396484375000000000	4167.17919921875000000000	4144.10253906250000000000	4128.71777343750000000000	4173.33300781250000000000	4108.20507812500000000000	4174.35888671875000000000	4120.51269531250000000000	4123.07666015625000000000	3074.00000000000000000000	10251.00000000000000000000	10231.00000000000000000000	0.00000000000000000000	0.00000000000000000000	0.00000000000000000000	3249.00000000000000000000	989.00000000000000000000	4.00000000000000000000	4.00000000000000000000	4.00000000000000000000	4.00000000000000000000	4.00000000000000000000	4.00000000000000000000	4.00000000000000000000	4.00000000000000000000	4.00000000000000000000	4.00000000000000000000	4.00000000000000000000	4.00000000000000000000	4.00000000000000000000	4.00000000000000000000	4.00000000000000000000	4.00000000000000000000
74.00000000000000000000	0.00000000000000000000	4169.23046875000000000000	4175.89746093750000000000	4160.51269531250000000000	3749.23071289062500000000	4197.94873046875000000000	4187.69238281250000000000	4183.58984375000000000000	4165.64111328125000000000	4147.17919921875000000000	4184.10253906250000000000	4138.46142578125000000000	4196.92285156250000000000	4168.71777343750000000000	4154.87158203125000000000	3451.00000000000000000000	10251.00000000000000000000	10231.00000000000000000000	0.00000000000000000000	0.00000000000000000000	0.00000000000000000000	3249.00000000000000000000	997.00000000000000000000	4.00000000000000000000	4.00000000000000000000	4.00000000000000000000	4.00000000000000000000	4.00000000000000000000	4.00000000000000000000	4.00000000000000000000	4.00000000000000000000	4.00000000000000000000	4.00000000000000000000	4.00000000000000000000	4.00000000000000000000	4.00000000000000000000	4.00000000000000000000	4.00000000000000000000	4.00000000000000000000
75.00000000000000000000	0.00000000000000000000	4168.20507812500000000000	4161.02539062500000000000	4165.12792968750000000000	3748.20507812500000000000	4180.00000000000000000000	4165.12792968750000000000	4159.48730468750000000000	4137.43603515625000000000	4116.41015625000000000000	4151.28173828125000000000	4118.97412109375000000000	4180.00000000000000000000	4156.41015625000000000000	4146.66650390625000000000	2968.00000000000000000000	10250.00000000000000000000	10228.00000000000000000000	0.00000000000000000000	0.00000000000000000000	0.00000000000000000000	3250.00000000000000000000	5.00000000000000000000	4.00000000000000000000	4.00000000000000000000	4.00000000000000000000	4.00000000000000000000	4.00000000000000000000	4.00000000000000000000	4.00000000000000000000	4.00000000000000000000	4.00000000000000000000	4.00000000000000000000	4.00000000000000000000	4.00000000000000000000	4.00000000000000000000	4.00000000000000000000	4.00000000000000000000	4.00000000000000000000
76.00000000000000000000	0.00000000000000000000	4168.71777343750000000000	4164.10253906250000000000	4172.30761718750000000000	3750.25634765625000000000	4177.94873046875000000000	4165.64111328125000000000	4161.53857421875000000000	4146.66650390625000000000	4124.61523437500000000000	4154.87158203125000000000	4135.38427734375000000000	4192.82031250000000000000	4158.46142578125000000000	4156.92285156250000000000	3367.00000000000000000000	10250.00000000000000000000	10228.00000000000000000000	0.00000000000000000000	0.00000000000000000000	0.00000000000000000000	3250.00000000000000000000	12.00000000000000000000	4.00000000000000000000	4.00000000000000000000	4.00000000000000000000	4.00000000000000000000	4.00000000000000000000	4.00000000000000000000	4.00000000000000000000	4.00000000000000000000	4.00000000000000000000	4.00000000000000000000	4.00000000000000000000	4.00000000000000000000	4.00000000000000000000	4.00000000000000000000	4.00000000000000000000	4.00000000000000000000
77.00000000000000000000	0.00000000000000000000	4178.97412109375000000000	4171.79492187500000000000	4165.64111328125000000000	3762.05126953125000000000	4184.10253906250000000000	4172.30761718750000000000	4171.79492187500000000000	4193.33300781250000000000	4175.38427734375000000000	4203.07666015625000000000	4185.64111328125000000000	4236.41015625000000000000	4197.43603515625000000000	4188.20507812500000000000	3082.00000000000000000000	10249.00000000000000000000	10225.00000000000000000000	0.00000000000000000000	0.00000000000000000000	0.00000000000000000000	3250.00000000000000000000	20.00000000000000000000	4.00000000000000000000	4.00000000000000000000	4.00000000000000000000	4.00000000000000000000	4.00000000000000000000	4.00000000000000000000	4.00000000000000000000	4.00000000000000000000	4.00000000000000000000	4.00000000000000000000	4.00000000000000000000	4.00000000000000000000	4.00000000000000000000	4.00000000000000000000	4.00000000000000000000	4.00000000000000000000
78.00000000000000000000	0.00000000000000000000	4169.23046875000000000000	4133.84619140625000000000	4180.51269531250000000000	3740.00000000000000000000	4146.66650390625000000000	4143.07666015625000000000	4154.87158203125000000000	4174.87158203125000000000	4160.00000000000000000000	4192.30761718750000000000	4168.71777343750000000000	4223.07666015625000000000	4175.89746093750000000000	4172.30761718750000000000	3451.00000000000000000000	10249.00000000000000000000	10225.00000000000000000000	0.00000000000000000000	0.00000000000000000000	0.00000000000000000000	3250.00000000000000000000	28.00000000000000000000	4.00000000000000000000	4.00000000000000000000	4.00000000000000000000	4.00000000000000000000	4.00000000000000000000	4.00000000000000000000	4.00000000000000000000	4.00000000000000000000	4.00000000000000000000	4.00000000000000000000	4.00000000000000000000	4.00000000000000000000	4.00000000000000000000	4.00000000000000000000	4.00000000000000000000	4.00000000000000000000
79.00000000000000000000	0.00000000000000000000	4188.71777343750000000000	4189.74365234375000000000	4174.87158203125000000000	3765.64086914062500000000	4209.74365234375000000000	4206.66650390625000000000	4207.69238281250000000000	4200.51269531250000000000	4190.25634765625000000000	4225.12792968750000000000	4194.87158203125000000000	4242.56396484375000000000	4198.97412109375000000000	4194.87158203125000000000	2968.00000000000000000000	10244.00000000000000000000	10224.00000000000000000000	0.00000000000000000000	0.00000000000000000000	0.00000000000000000000	3250.00000000000000000000	36.00000000000000000000	4.00000000000000000000	4.00000000000000000000	4.00000000000000000000	4.00000000000000000000	4.00000000000000000000	4.00000000000000000000	4.00000000000000000000	4.00000000000000000000	4.00000000000000000000	4.00000000000000000000	4.00000000000000000000	4.00000000000000000000	4.00000000000000000000	4.00000000000000000000	4.00000000000000000000	4.00000000000000000000
80.00000000000000000000	0.00000000000000000000	4181.02539062500000000000	4192.82031250000000000000	4177.43603515625000000000	3752.82031250000000000000	4215.89746093750000000000	4210.25634765625000000000	4204.10253906250000000000	4180.51269531250000000000	4168.71777343750000000000	4211.28173828125000000000	4163.07666015625000000000	4214.35888671875000000000	4172.30761718750000000000	4166.66650390625000000000	3367.00000000000000000000	10244.00000000000000000000	10224.00000000000000000000	0.00000000000000000000	0.00000000000000000000	0.00000000000000000000	3250.00000000000000000000	44.00000000000000000000	4.00000000000000000000	4.00000000000000000000	4.00000000000000000000	4.00000000000000000000	4.00000000000000000000	4.00000000000000000000	4.00000000000000000000	4.00000000000000000000	4.00000000000000000000	4.00000000000000000000	4.00000000000000000000	4.00000000000000000000	4.00000000000000000000	4.00000000000000000000	4.00000000000000000000	4.00000000000000000000
81.00000000000000000000	0.00000000000000000000	4177.94873046875000000000	4178.97412109375000000000	4178.46142578125000000000	3748.71777343750000000000	4193.33300781250000000000	4187.17919921875000000000	4186.66650390625000000000	4167.17919921875000000000	4152.82031250000000000000	4196.41015625000000000000	4158.97412109375000000000	4207.69238281250000000000	4182.05126953125000000000	4168.20507812500000000000	3082.00000000000000000000	10243.00000000000000000000	10224.00000000000000000000	0.00000000000000000000	0.00000000000000000000	0.00000000000000000000	3250.00000000000000000000	51.00000000000000000000	4.00000000000000000000	4.00000000000000000000	4.00000000000000000000	4.00000000000000000000	4.00000000000000000000	4.00000000000000000000	4.00000000000000000000	4.00000000000000000000	4.00000000000000000000	4.00000000000000000000	4.00000000000000000000	4.00000000000000000000	4.00000000000000000000	4.00000000000000000000	4.00000000000000000000	4.00000000000000000000
82.00000000000000000000	0.00000000000000000000	4192.82031250000000000000	4192.30761718750000000000	4163.58984375000000000000	3774.35888671875000000000	4196.92285156250000000000	4184.61523437500000000000	4183.58984375000000000000	4190.76904296875000000000	4172.30761718750000000000	4209.23046875000000000000	4212.82031250000000000000	4248.20507812500000000000	4236.41015625000000000000	4218.46142578125000000000	3451.00000000000000000000	10243.00000000000000000000	10224.00000000000000000000	0.00000000000000000000	0.00000000000000000000	0.00000000000000000000	3250.00000000000000000000	59.00000000000000000000	4.00000000000000000000	4.00000000000000000000	4.00000000000000000000	4.00000000000000000000	4.00000000000000000000	4.00000000000000000000	4.00000000000000000000	4.00000000000000000000	4.00000000000000000000	4.00000000000000000000	4.00000000000000000000	4.00000000000000000000	4.00000000000000000000	4.00000000000000000000	4.00000000000000000000	4.00000000000000000000
83.00000000000000000000	0.00000000000000000000	4171.28173828125000000000	4150.25634765625000000000	4173.84619140625000000000	3749.23071289062500000000	4155.38427734375000000000	4144.61523437500000000000	4147.69238281250000000000	4160.00000000000000000000	4133.33300781250000000000	4170.76904296875000000000	4176.92285156250000000000	4218.97412109375000000000	4196.41015625000000000000	4188.71777343750000000000	2968.00000000000000000000	10240.00000000000000000000	10222.00000000000000000000	0.00000000000000000000	0.00000000000000000000	0.00000000000000000000	3250.00000000000000000000	68.00000000000000000000	4.00000000000000000000	4.00000000000000000000	4.00000000000000000000	4.00000000000000000000	4.00000000000000000000	4.00000000000000000000	4.00000000000000000000	4.00000000000000000000	4.00000000000000000000	4.00000000000000000000	4.00000000000000000000	4.00000000000000000000	4.00000000000000000000	4.00000000000000000000	4.00000000000000000000	4.00000000000000000000
84.00000000000000000000	0.00000000000000000000	4176.92285156250000000000	4176.92285156250000000000	4172.30761718750000000000	3756.92309570312500000000	4191.79492187500000000000	4187.17919921875000000000	4187.17919921875000000000	4192.82031250000000000000	4173.84619140625000000000	4210.25634765625000000000	4174.87158203125000000000	4225.64111328125000000000	4196.41015625000000000000	4184.61523437500000000000	3367.00000000000000000000	10240.00000000000000000000	10222.00000000000000000000	0.00000000000000000000	0.00000000000000000000	0.00000000000000000000	3250.00000000000000000000	76.00000000000000000000	4.00000000000000000000	4.00000000000000000000	4.00000000000000000000	4.00000000000000000000	4.00000000000000000000	4.00000000000000000000	4.00000000000000000000	4.00000000000000000000	4.00000000000000000000	4.00000000000000000000	4.00000000000000000000	4.00000000000000000000	4.00000000000000000000	4.00000000000000000000	4.00000000000000000000	4.00000000000000000000
85.00000000000000000000	0.00000000000000000000	4169.74365234375000000000	4170.25634765625000000000	4176.92285156250000000000	3740.51269531250000000000	4185.12792968750000000000	4187.17919921875000000000	4191.28173828125000000000	4188.71777343750000000000	4181.02539062500000000000	4218.97412109375000000000	4153.33300781250000000000	4216.41015625000000000000	4166.15380859375000000000	4168.71777343750000000000	3082.00000000000000000000	10240.00000000000000000000	10223.00000000000000000000	0.00000000000000000000	0.00000000000000000000	0.00000000000000000000	3250.00000000000000000000	84.00000000000000000000	4.00000000000000000000	4.00000000000000000000	4.00000000000000000000	4.00000000000000000000	4.00000000000000000000	4.00000000000000000000	4.00000000000000000000	4.00000000000000000000	4.00000000000000000000	4.00000000000000000000	4.00000000000000000000	4.00000000000000000000	4.00000000000000000000	4.00000000000000000000	4.00000000000000000000	4.00000000000000000000
86.00000000000000000000	0.00000000000000000000	4169.74365234375000000000	4173.84619140625000000000	4181.02539062500000000000	3736.92309570312500000000	4183.07666015625000000000	4177.94873046875000000000	4183.07666015625000000000	4166.66650390625000000000	4158.97412109375000000000	4196.92285156250000000000	4150.76904296875000000000	4209.23046875000000000000	4166.15380859375000000000	4169.74365234375000000000	3451.00000000000000000000	10240.00000000000000000000	10223.00000000000000000000	0.00000000000000000000	0.00000000000000000000	0.00000000000000000000	3250.00000000000000000000	93.00000000000000000000	4.00000000000000000000	4.00000000000000000000	4.00000000000000000000	4.00000000000000000000	4.00000000000000000000	4.00000000000000000000	4.00000000000000000000	4.00000000000000000000	4.00000000000000000000	4.00000000000000000000	4.00000000000000000000	4.00000000000000000000	4.00000000000000000000	4.00000000000000000000	4.00000000000000000000	4.00000000000000000000
87.00000000000000000000	0.00000000000000000000	4202.05126953125000000000	4232.30761718750000000000	4167.17919921875000000000	3778.46142578125000000000	4235.38427734375000000000	4212.82031250000000000000	4204.10253906250000000000	4182.05126953125000000000	4176.92285156250000000000	4216.41015625000000000000	4196.41015625000000000000	4236.41015625000000000000	4232.30761718750000000000	4207.69238281250000000000	2968.00000000000000000000	10243.00000000000000000000	10228.00000000000000000000	0.00000000000000000000	0.00000000000000000000	0.00000000000000000000	3250.00000000000000000000	101.00000000000000000000	4.00000000000000000000	4.00000000000000000000	4.00000000000000000000	4.00000000000000000000	4.00000000000000000000	4.00000000000000000000	4.00000000000000000000	4.00000000000000000000	4.00000000000000000000	4.00000000000000000000	4.00000000000000000000	4.00000000000000000000	4.00000000000000000000	4.00000000000000000000	4.00000000000000000000	4.00000000000000000000
88.00000000000000000000	0.00000000000000000000	4187.69238281250000000000	4194.35888671875000000000	4174.35888671875000000000	3748.71777343750000000000	4196.41015625000000000000	4174.35888671875000000000	4169.23046875000000000000	4142.05126953125000000000	4134.35888671875000000000	4183.07666015625000000000	4161.53857421875000000000	4205.64111328125000000000	4197.94873046875000000000	4176.41015625000000000000	3367.00000000000000000000	10243.00000000000000000000	10228.00000000000000000000	0.00000000000000000000	0.00000000000000000000	0.00000000000000000000	3250.00000000000000000000	108.00000000000000000000	4.00000000000000000000	4.00000000000000000000	4.00000000000000000000	4.00000000000000000000	4.00000000000000000000	4.00000000000000000000	4.00000000000000000000	4.00000000000000000000	4.00000000000000000000	4.00000000000000000000	4.00000000000000000000	4.00000000000000000000	4.00000000000000000000	4.00000000000000000000	4.00000000000000000000	4.00000000000000000000
89.00000000000000000000	0.00000000000000000000	4185.12792968750000000000	4188.20507812500000000000	4170.76904296875000000000	3742.56396484375000000000	4196.92285156250000000000	4181.02539062500000000000	4180.00000000000000000000	4180.00000000000000000000	4164.61523437500000000000	4206.15380859375000000000	4191.79492187500000000000	4234.87158203125000000000	4208.71777343750000000000	4196.92285156250000000000	3082.00000000000000000000	10244.00000000000000000000	10228.00000000000000000000	0.00000000000000000000	0.00000000000000000000	0.00000000000000000000	3250.00000000000000000000	116.00000000000000000000	4.00000000000000000000	4.00000000000000000000	4.00000000000000000000	4.00000000000000000000	4.00000000000000000000	4.00000000000000000000	4.00000000000000000000	4.00000000000000000000	4.00000000000000000000	4.00000000000000000000	4.00000000000000000000	4.00000000000000000000	4.00000000000000000000	4.00000000000000000000	4.00000000000000000000	4.00000000000000000000
90.00000000000000000000	0.00000000000000000000	4183.07666015625000000000	4170.76904296875000000000	4171.28173828125000000000	3742.05126953125000000000	4178.46142578125000000000	4166.66650390625000000000	4170.25634765625000000000	4203.07666015625000000000	4185.64111328125000000000	4212.82031250000000000000	4206.15380859375000000000	4252.82031250000000000000	4210.76904296875000000000	4208.20507812500000000000	3451.00000000000000000000	10244.00000000000000000000	10228.00000000000000000000	0.00000000000000000000	0.00000000000000000000	0.00000000000000000000	3250.00000000000000000000	124.00000000000000000000	4.00000000000000000000	4.00000000000000000000	4.00000000000000000000	4.00000000000000000000	4.00000000000000000000	4.00000000000000000000	4.00000000000000000000	4.00000000000000000000	4.00000000000000000000	4.00000000000000000000	4.00000000000000000000	4.00000000000000000000	4.00000000000000000000	4.00000000000000000000	4.00000000000000000000	4.00000000000000000000
91.00000000000000000000	0.00000000000000000000	4171.79492187500000000000	4154.87158203125000000000	4174.35888671875000000000	3771.79467773437500000000	4164.10253906250000000000	4157.43603515625000000000	4163.58984375000000000000	4177.43603515625000000000	4166.66650390625000000000	4193.33300781250000000000	4175.89746093750000000000	4225.12792968750000000000	4181.02539062500000000000	4183.07666015625000000000	2968.00000000000000000000	10245.00000000000000000000	10227.00000000000000000000	0.00000000000000000000	0.00000000000000000000	0.00000000000000000000	3250.00000000000000000000	132.00000000000000000000	4.00000000000000000000	4.00000000000000000000	4.00000000000000000000	4.00000000000000000000	4.00000000000000000000	4.00000000000000000000	4.00000000000000000000	4.00000000000000000000	4.00000000000000000000	4.00000000000000000000	4.00000000000000000000	4.00000000000000000000	4.00000000000000000000	4.00000000000000000000	4.00000000000000000000	4.00000000000000000000
92.00000000000000000000	0.00000000000000000000	4169.74365234375000000000	4186.15380859375000000000	4163.07666015625000000000	3809.74340820312500000000	4213.84619140625000000000	4205.64111328125000000000	4202.56396484375000000000	4189.23046875000000000000	4184.61523437500000000000	4223.58984375000000000000	4178.46142578125000000000	4222.05126953125000000000	4187.17919921875000000000	4176.92285156250000000000	3367.00000000000000000000	10245.00000000000000000000	10227.00000000000000000000	0.00000000000000000000	0.00000000000000000000	0.00000000000000000000	3250.00000000000000000000	139.00000000000000000000	4.00000000000000000000	4.00000000000000000000	4.00000000000000000000	4.00000000000000000000	4.00000000000000000000	4.00000000000000000000	4.00000000000000000000	4.00000000000000000000	4.00000000000000000000	4.00000000000000000000	4.00000000000000000000	4.00000000000000000000	4.00000000000000000000	4.00000000000000000000	4.00000000000000000000	4.00000000000000000000
93.00000000000000000000	0.00000000000000000000	4148.20507812500000000000	4150.25634765625000000000	4175.38427734375000000000	3689.74340820312500000000	4186.15380859375000000000	4180.51269531250000000000	4183.58984375000000000000	4157.43603515625000000000	4147.69238281250000000000	4194.35888671875000000000	4131.28173828125000000000	4184.10253906250000000000	4144.10253906250000000000	4134.35888671875000000000	3082.00000000000000000000	10249.00000000000000000000	10227.00000000000000000000	0.00000000000000000000	0.00000000000000000000	0.00000000000000000000	3250.00000000000000000000	147.00000000000000000000	4.00000000000000000000	4.00000000000000000000	4.00000000000000000000	4.00000000000000000000	4.00000000000000000000	4.00000000000000000000	4.00000000000000000000	4.00000000000000000000	4.00000000000000000000	4.00000000000000000000	4.00000000000000000000	4.00000000000000000000	4.00000000000000000000	4.00000000000000000000	4.00000000000000000000	4.00000000000000000000
94.00000000000000000000	0.00000000000000000000	4170.76904296875000000000	4180.51269531250000000000	4167.69238281250000000000	3796.92309570312500000000	4204.61523437500000000000	4195.89746093750000000000	4198.46142578125000000000	4180.51269531250000000000	4170.76904296875000000000	4207.17919921875000000000	4171.28173828125000000000	4216.41015625000000000000	4190.25634765625000000000	4178.46142578125000000000	3451.00000000000000000000	10249.00000000000000000000	10227.00000000000000000000	0.00000000000000000000	0.00000000000000000000	0.00000000000000000000	3250.00000000000000000000	154.00000000000000000000	4.00000000000000000000	4.00000000000000000000	4.00000000000000000000	4.00000000000000000000	4.00000000000000000000	4.00000000000000000000	4.00000000000000000000	4.00000000000000000000	4.00000000000000000000	4.00000000000000000000	4.00000000000000000000	4.00000000000000000000	4.00000000000000000000	4.00000000000000000000	4.00000000000000000000	4.00000000000000000000
95.00000000000000000000	0.00000000000000000000	4182.05126953125000000000	4192.30761718750000000000	4159.48730468750000000000	3825.12817382812500000000	4199.48730468750000000000	4184.10253906250000000000	4184.10253906250000000000	4185.64111328125000000000	4174.87158203125000000000	4203.07666015625000000000	4197.94873046875000000000	4234.87158203125000000000	4218.46142578125000000000	4207.17919921875000000000	2968.00000000000000000000	10251.00000000000000000000	10226.00000000000000000000	0.00000000000000000000	0.00000000000000000000	0.00000000000000000000	3250.00000000000000000000	163.00000000000000000000	4.00000000000000000000	4.00000000000000000000	4.00000000000000000000	4.00000000000000000000	4.00000000000000000000	4.00000000000000000000	4.00000000000000000000	4.00000000000000000000	4.00000000000000000000	4.00000000000000000000	4.00000000000000000000	4.00000000000000000000	4.00000000000000000000	4.00000000000000000000	4.00000000000000000000	4.00000000000000000000
96.00000000000000000000	0.00000000000000000000	4160.00000000000000000000	4160.00000000000000000000	4168.71777343750000000000	2979.48706054687500000000	4162.56396484375000000000	4149.74365234375000000000	4159.48730468750000000000	4160.00000000000000000000	4143.07666015625000000000	4169.23046875000000000000	4161.53857421875000000000	4206.66650390625000000000	4177.94873046875000000000	4171.28173828125000000000	3367.00000000000000000000	10251.00000000000000000000	10226.00000000000000000000	0.00000000000000000000	0.00000000000000000000	0.00000000000000000000	3250.00000000000000000000	170.00000000000000000000	4.00000000000000000000	4.00000000000000000000	4.00000000000000000000	4.00000000000000000000	4.00000000000000000000	4.00000000000000000000	4.00000000000000000000	4.00000000000000000000	4.00000000000000000000	4.00000000000000000000	4.00000000000000000000	4.00000000000000000000	4.00000000000000000000	4.00000000000000000000	4.00000000000000000000	4.00000000000000000000
97.00000000000000000000	0.00000000000000000000	4165.64111328125000000000	4188.20507812500000000000	4166.66650390625000000000	1970.25634765625000000000	4198.97412109375000000000	4191.28173828125000000000	4202.56396484375000000000	4207.17919921875000000000	4192.30761718750000000000	4222.56396484375000000000	4189.74365234375000000000	4238.46142578125000000000	4196.41015625000000000000	4186.66650390625000000000	3082.00000000000000000000	10251.00000000000000000000	10226.00000000000000000000	0.00000000000000000000	0.00000000000000000000	0.00000000000000000000	3250.00000000000000000000	177.00000000000000000000	4.00000000000000000000	4.00000000000000000000	4.00000000000000000000	4.00000000000000000000	4.00000000000000000000	4.00000000000000000000	4.00000000000000000000	4.00000000000000000000	4.00000000000000000000	4.00000000000000000000	4.00000000000000000000	4.00000000000000000000	4.00000000000000000000	4.00000000000000000000	4.00000000000000000000	4.00000000000000000000
98.00000000000000000000	0.00000000000000000000	4157.94873046875000000000	4169.74365234375000000000	4184.10253906250000000000	1824.10253906250000000000	4185.12792968750000000000	4181.53857421875000000000	4196.92285156250000000000	4203.07666015625000000000	4189.23046875000000000000	4229.23046875000000000000	4178.97412109375000000000	4231.28173828125000000000	4172.30761718750000000000	4171.79492187500000000000	3451.00000000000000000000	10251.00000000000000000000	10226.00000000000000000000	0.00000000000000000000	0.00000000000000000000	0.00000000000000000000	3250.00000000000000000000	185.00000000000000000000	4.00000000000000000000	4.00000000000000000000	4.00000000000000000000	4.00000000000000000000	4.00000000000000000000	4.00000000000000000000	4.00000000000000000000	4.00000000000000000000	4.00000000000000000000	4.00000000000000000000	4.00000000000000000000	4.00000000000000000000	4.00000000000000000000	4.00000000000000000000	4.00000000000000000000	4.00000000000000000000
99.00000000000000000000	0.00000000000000000000	4174.87158203125000000000	4205.12792968750000000000	4177.43603515625000000000	2084.10253906250000000000	4215.38427734375000000000	4202.56396484375000000000	4210.25634765625000000000	4204.10253906250000000000	4194.35888671875000000000	4231.28173828125000000000	4195.89746093750000000000	4234.87158203125000000000	4195.38427734375000000000	4185.64111328125000000000	2968.00000000000000000000	10250.00000000000000000000	10226.00000000000000000000	0.00000000000000000000	0.00000000000000000000	0.00000000000000000000	3250.00000000000000000000	193.00000000000000000000	4.00000000000000000000	4.00000000000000000000	4.00000000000000000000	4.00000000000000000000	4.00000000000000000000	4.00000000000000000000	4.00000000000000000000	4.00000000000000000000	4.00000000000000000000	4.00000000000000000000	4.00000000000000000000	4.00000000000000000000	4.00000000000000000000	4.00000000000000000000	4.00000000000000000000	4.00000000000000000000
100.00000000000000000000	0.00000000000000000000	4183.07666015625000000000	4220.00000000000000000000	4163.07666015625000000000	2007.17944335937500000000	4222.56396484375000000000	4201.02539062500000000000	4196.92285156250000000000	4177.94873046875000000000	4173.84619140625000000000	4212.82031250000000000000	4189.74365234375000000000	4223.58984375000000000000	4209.74365234375000000000	4190.76904296875000000000	3367.00000000000000000000	10250.00000000000000000000	10226.00000000000000000000	0.00000000000000000000	0.00000000000000000000	0.00000000000000000000	3250.00000000000000000000	200.00000000000000000000	4.00000000000000000000	4.00000000000000000000	4.00000000000000000000	4.00000000000000000000	4.00000000000000000000	4.00000000000000000000	4.00000000000000000000	4.00000000000000000000	4.00000000000000000000	4.00000000000000000000	4.00000000000000000000	4.00000000000000000000	4.00000000000000000000	4.00000000000000000000	4.00000000000000000000	4.00000000000000000000
101.00000000000000000000	0.00000000000000000000	4169.74365234375000000000	4189.74365234375000000000	4176.92285156250000000000	1961.02563476562500000000	4187.17919921875000000000	4170.76904296875000000000	4169.23046875000000000000	4148.20507812500000000000	4142.05126953125000000000	4185.12792968750000000000	4172.30761718750000000000	4213.33300781250000000000	4194.87158203125000000000	4185.64111328125000000000	3082.00000000000000000000	10247.00000000000000000000	10226.00000000000000000000	0.00000000000000000000	0.00000000000000000000	0.00000000000000000000	3250.00000000000000000000	208.00000000000000000000	4.00000000000000000000	4.00000000000000000000	4.00000000000000000000	4.00000000000000000000	4.00000000000000000000	4.00000000000000000000	4.00000000000000000000	4.00000000000000000000	4.00000000000000000000	4.00000000000000000000	4.00000000000000000000	4.00000000000000000000	4.00000000000000000000	4.00000000000000000000	4.00000000000000000000	4.00000000000000000000
102.00000000000000000000	0.00000000000000000000	4187.69238281250000000000	4218.97412109375000000000	4171.28173828125000000000	2105.64086914062500000000	4217.94873046875000000000	4202.05126953125000000000	4202.56396484375000000000	4215.38427734375000000000	4205.12792968750000000000	4236.41015625000000000000	4240.00000000000000000000	4274.87158203125000000000	4244.61523437500000000000	4234.35888671875000000000	3451.00000000000000000000	10247.00000000000000000000	10226.00000000000000000000	0.00000000000000000000	0.00000000000000000000	0.00000000000000000000	3250.00000000000000000000	216.00000000000000000000	4.00000000000000000000	4.00000000000000000000	4.00000000000000000000	4.00000000000000000000	4.00000000000000000000	4.00000000000000000000	4.00000000000000000000	4.00000000000000000000	4.00000000000000000000	4.00000000000000000000	4.00000000000000000000	4.00000000000000000000	4.00000000000000000000	4.00000000000000000000	4.00000000000000000000	4.00000000000000000000
103.00000000000000000000	0.00000000000000000000	4165.64111328125000000000	4167.17919921875000000000	4174.35888671875000000000	2087.17944335937500000000	4174.87158203125000000000	4165.12792968750000000000	4175.89746093750000000000	4201.02539062500000000000	4190.25634765625000000000	4215.38427734375000000000	4211.28173828125000000000	4253.84619140625000000000	4204.10253906250000000000	4202.56396484375000000000	2968.00000000000000000000	10245.00000000000000000000	10225.00000000000000000000	0.00000000000000000000	0.00000000000000000000	0.00000000000000000000	3250.00000000000000000000	224.00000000000000000000	4.00000000000000000000	4.00000000000000000000	4.00000000000000000000	4.00000000000000000000	4.00000000000000000000	4.00000000000000000000	4.00000000000000000000	4.00000000000000000000	4.00000000000000000000	4.00000000000000000000	4.00000000000000000000	4.00000000000000000000	4.00000000000000000000	4.00000000000000000000	4.00000000000000000000	4.00000000000000000000
104.00000000000000000000	0.00000000000000000000	4153.84619140625000000000	4165.64111328125000000000	4170.76904296875000000000	2098.46142578125000000000	4188.20507812500000000000	4185.12792968750000000000	4190.25634765625000000000	4186.66650390625000000000	4184.61523437500000000000	4214.87158203125000000000	4186.66650390625000000000	4231.28173828125000000000	4188.20507812500000000000	4181.53857421875000000000	3367.00000000000000000000	10245.00000000000000000000	10225.00000000000000000000	0.00000000000000000000	0.00000000000000000000	0.00000000000000000000	3250.00000000000000000000	233.00000000000000000000	4.00000000000000000000	4.00000000000000000000	4.00000000000000000000	4.00000000000000000000	4.00000000000000000000	4.00000000000000000000	4.00000000000000000000	4.00000000000000000000	4.00000000000000000000	4.00000000000000000000	4.00000000000000000000	4.00000000000000000000	4.00000000000000000000	4.00000000000000000000	4.00000000000000000000	4.00000000000000000000
105.00000000000000000000	0.00000000000000000000	4162.56396484375000000000	4206.15380859375000000000	4165.64111328125000000000	2140.51269531250000000000	4232.30761718750000000000	4229.23046875000000000000	4219.48730468750000000000	4189.74365234375000000000	4195.89746093750000000000	4236.41015625000000000000	4179.48730468750000000000	4223.58984375000000000000	4187.17919921875000000000	4174.87158203125000000000	3082.00000000000000000000	10245.00000000000000000000	10226.00000000000000000000	0.00000000000000000000	0.00000000000000000000	0.00000000000000000000	3250.00000000000000000000	241.00000000000000000000	4.00000000000000000000	4.00000000000000000000	4.00000000000000000000	4.00000000000000000000	4.00000000000000000000	4.00000000000000000000	4.00000000000000000000	4.00000000000000000000	4.00000000000000000000	4.00000000000000000000	4.00000000000000000000	4.00000000000000000000	4.00000000000000000000	4.00000000000000000000	4.00000000000000000000	4.00000000000000000000
106.00000000000000000000	0.00000000000000000000	4154.35888671875000000000	4188.20507812500000000000	4177.43603515625000000000	2144.10253906250000000000	4202.56396484375000000000	4198.46142578125000000000	4191.79492187500000000000	4155.38427734375000000000	4157.94873046875000000000	4202.56396484375000000000	4141.53857421875000000000	4189.74365234375000000000	4151.28173828125000000000	4147.69238281250000000000	3451.00000000000000000000	10245.00000000000000000000	10226.00000000000000000000	0.00000000000000000000	0.00000000000000000000	0.00000000000000000000	3250.00000000000000000000	249.00000000000000000000	4.00000000000000000000	4.00000000000000000000	4.00000000000000000000	4.00000000000000000000	4.00000000000000000000	4.00000000000000000000	4.00000000000000000000	4.00000000000000000000	4.00000000000000000000	4.00000000000000000000	4.00000000000000000000	4.00000000000000000000	4.00000000000000000000	4.00000000000000000000	4.00000000000000000000	4.00000000000000000000
107.00000000000000000000	0.00000000000000000000	4176.92285156250000000000	4215.38427734375000000000	4166.15380859375000000000	2203.58959960937500000000	4219.48730468750000000000	4204.61523437500000000000	4198.46142578125000000000	4186.66650390625000000000	4183.07666015625000000000	4220.51269531250000000000	4197.94873046875000000000	4230.25634765625000000000	4215.38427734375000000000	4201.53857421875000000000	2968.00000000000000000000	10244.00000000000000000000	10225.00000000000000000000	0.00000000000000000000	0.00000000000000000000	0.00000000000000000000	3250.00000000000000000000	258.00000000000000000000	4.00000000000000000000	4.00000000000000000000	4.00000000000000000000	4.00000000000000000000	4.00000000000000000000	4.00000000000000000000	4.00000000000000000000	4.00000000000000000000	4.00000000000000000000	4.00000000000000000000	4.00000000000000000000	4.00000000000000000000	4.00000000000000000000	4.00000000000000000000	4.00000000000000000000	4.00000000000000000000
108.00000000000000000000	0.00000000000000000000	4171.28173828125000000000	4195.38427734375000000000	4170.25634765625000000000	2216.92309570312500000000	4189.23046875000000000000	4171.28173828125000000000	4168.20507812500000000000	4170.25634765625000000000	4157.43603515625000000000	4191.28173828125000000000	4198.46142578125000000000	4232.82031250000000000000	4213.33300781250000000000	4202.56396484375000000000	3367.00000000000000000000	10244.00000000000000000000	10225.00000000000000000000	0.00000000000000000000	0.00000000000000000000	0.00000000000000000000	3250.00000000000000000000	265.00000000000000000000	4.00000000000000000000	4.00000000000000000000	4.00000000000000000000	4.00000000000000000000	4.00000000000000000000	4.00000000000000000000	4.00000000000000000000	4.00000000000000000000	4.00000000000000000000	4.00000000000000000000	4.00000000000000000000	4.00000000000000000000	4.00000000000000000000	4.00000000000000000000	4.00000000000000000000	4.00000000000000000000
109.00000000000000000000	0.00000000000000000000	4164.61523437500000000000	4197.43603515625000000000	4174.35888671875000000000	2233.33325195312500000000	4187.17919921875000000000	4175.38427734375000000000	4176.92285156250000000000	4174.35888671875000000000	4163.58984375000000000000	4193.33300781250000000000	4193.84619140625000000000	4234.35888671875000000000	4195.89746093750000000000	4191.79492187500000000000	3082.00000000000000000000	10245.00000000000000000000	10226.00000000000000000000	0.00000000000000000000	0.00000000000000000000	0.00000000000000000000	3250.00000000000000000000	272.00000000000000000000	4.00000000000000000000	4.00000000000000000000	4.00000000000000000000	4.00000000000000000000	4.00000000000000000000	4.00000000000000000000	4.00000000000000000000	4.00000000000000000000	4.00000000000000000000	4.00000000000000000000	4.00000000000000000000	4.00000000000000000000	4.00000000000000000000	4.00000000000000000000	4.00000000000000000000	4.00000000000000000000
110.00000000000000000000	0.00000000000000000000	4169.74365234375000000000	4204.10253906250000000000	4172.82031250000000000000	2260.51269531250000000000	4204.10253906250000000000	4196.92285156250000000000	4204.10253906250000000000	4210.76904296875000000000	4212.30761718750000000000	4241.02539062500000000000	4211.28173828125000000000	4253.33300781250000000000	4202.05126953125000000000	4200.51269531250000000000	3451.00000000000000000000	10245.00000000000000000000	10226.00000000000000000000	0.00000000000000000000	0.00000000000000000000	0.00000000000000000000	3250.00000000000000000000	280.00000000000000000000	4.00000000000000000000	4.00000000000000000000	4.00000000000000000000	4.00000000000000000000	4.00000000000000000000	4.00000000000000000000	4.00000000000000000000	4.00000000000000000000	4.00000000000000000000	4.00000000000000000000	4.00000000000000000000	4.00000000000000000000	4.00000000000000000000	4.00000000000000000000	4.00000000000000000000	4.00000000000000000000
111.00000000000000000000	0.00000000000000000000	4160.51269531250000000000	4172.82031250000000000000	4186.66650390625000000000	2262.05126953125000000000	4184.10253906250000000000	4180.00000000000000000000	4196.92285156250000000000	4194.35888671875000000000	4195.38427734375000000000	4228.20507812500000000000	4184.61523437500000000000	4232.82031250000000000000	4171.28173828125000000000	4177.43603515625000000000	2968.00000000000000000000	10244.00000000000000000000	10225.00000000000000000000	0.00000000000000000000	0.00000000000000000000	0.00000000000000000000	3250.00000000000000000000	288.00000000000000000000	4.00000000000000000000	4.00000000000000000000	4.00000000000000000000	4.00000000000000000000	4.00000000000000000000	4.00000000000000000000	4.00000000000000000000	4.00000000000000000000	4.00000000000000000000	4.00000000000000000000	4.00000000000000000000	4.00000000000000000000	4.00000000000000000000	4.00000000000000000000	4.00000000000000000000	4.00000000000000000000
112.00000000000000000000	0.00000000000000000000	4187.17919921875000000000	4238.46142578125000000000	4174.35888671875000000000	2316.92309570312500000000	4248.71777343750000000000	4237.43603515625000000000	4240.51269531250000000000	4216.92285156250000000000	4222.56396484375000000000	4255.38427734375000000000	4225.12792968750000000000	4261.02539062500000000000	4222.05126953125000000000	4216.41015625000000000000	3367.00000000000000000000	10244.00000000000000000000	10225.00000000000000000000	0.00000000000000000000	0.00000000000000000000	0.00000000000000000000	3250.00000000000000000000	296.00000000000000000000	4.00000000000000000000	4.00000000000000000000	4.00000000000000000000	4.00000000000000000000	4.00000000000000000000	4.00000000000000000000	4.00000000000000000000	4.00000000000000000000	4.00000000000000000000	4.00000000000000000000	4.00000000000000000000	4.00000000000000000000	4.00000000000000000000	4.00000000000000000000	4.00000000000000000000	4.00000000000000000000
113.00000000000000000000	0.00000000000000000000	4184.10253906250000000000	4236.41015625000000000000	4174.87158203125000000000	2335.38452148437500000000	4239.48730468750000000000	4224.61523437500000000000	4218.97412109375000000000	4183.07666015625000000000	4192.30761718750000000000	4233.33300781250000000000	4205.64111328125000000000	4239.48730468750000000000	4220.00000000000000000000	4208.71777343750000000000	3082.00000000000000000000	10246.00000000000000000000	10226.00000000000000000000	0.00000000000000000000	0.00000000000000000000	0.00000000000000000000	3250.00000000000000000000	304.00000000000000000000	4.00000000000000000000	4.00000000000000000000	4.00000000000000000000	4.00000000000000000000	4.00000000000000000000	4.00000000000000000000	4.00000000000000000000	4.00000000000000000000	4.00000000000000000000	4.00000000000000000000	4.00000000000000000000	4.00000000000000000000	4.00000000000000000000	4.00000000000000000000	4.00000000000000000000	4.00000000000000000000
114.00000000000000000000	0.00000000000000000000	4169.23046875000000000000	4204.10253906250000000000	4175.38427734375000000000	2345.64086914062500000000	4206.66650390625000000000	4197.94873046875000000000	4194.35888671875000000000	4169.74365234375000000000	4168.71777343750000000000	4210.76904296875000000000	4193.33300781250000000000	4227.17919921875000000000	4204.10253906250000000000	4196.41015625000000000000	3451.00000000000000000000	10246.00000000000000000000	10226.00000000000000000000	0.00000000000000000000	0.00000000000000000000	0.00000000000000000000	3250.00000000000000000000	312.00000000000000000000	4.00000000000000000000	4.00000000000000000000	4.00000000000000000000	4.00000000000000000000	4.00000000000000000000	4.00000000000000000000	4.00000000000000000000	4.00000000000000000000	4.00000000000000000000	4.00000000000000000000	4.00000000000000000000	4.00000000000000000000	4.00000000000000000000	4.00000000000000000000	4.00000000000000000000	4.00000000000000000000
115.00000000000000000000	0.00000000000000000000	4163.58984375000000000000	4197.43603515625000000000	4162.56396484375000000000	2371.79492187500000000000	4204.10253906250000000000	4200.00000000000000000000	4197.43603515625000000000	4202.56396484375000000000	4195.89746093750000000000	4228.20507812500000000000	4227.17919921875000000000	4257.43603515625000000000	4222.56396484375000000000	4215.38427734375000000000	2968.00000000000000000000	10246.00000000000000000000	10225.00000000000000000000	0.00000000000000000000	0.00000000000000000000	0.00000000000000000000	3250.00000000000000000000	321.00000000000000000000	4.00000000000000000000	4.00000000000000000000	4.00000000000000000000	4.00000000000000000000	4.00000000000000000000	4.00000000000000000000	4.00000000000000000000	4.00000000000000000000	4.00000000000000000000	4.00000000000000000000	4.00000000000000000000	4.00000000000000000000	4.00000000000000000000	4.00000000000000000000	4.00000000000000000000	4.00000000000000000000
116.00000000000000000000	0.00000000000000000000	4136.92285156250000000000	4150.76904296875000000000	4172.82031250000000000000	2363.58959960937500000000	4163.58984375000000000000	4163.58984375000000000000	4170.76904296875000000000	4167.69238281250000000000	4166.15380859375000000000	4196.92285156250000000000	4188.71777343750000000000	4226.66650390625000000000	4183.07666015625000000000	4181.53857421875000000000	3367.00000000000000000000	10246.00000000000000000000	10225.00000000000000000000	0.00000000000000000000	0.00000000000000000000	0.00000000000000000000	3250.00000000000000000000	328.00000000000000000000	4.00000000000000000000	4.00000000000000000000	4.00000000000000000000	4.00000000000000000000	4.00000000000000000000	4.00000000000000000000	4.00000000000000000000	4.00000000000000000000	4.00000000000000000000	4.00000000000000000000	4.00000000000000000000	4.00000000000000000000	4.00000000000000000000	4.00000000000000000000	4.00000000000000000000	4.00000000000000000000
117.00000000000000000000	0.00000000000000000000	4153.84619140625000000000	4198.46142578125000000000	4167.69238281250000000000	2406.15380859375000000000	4216.92285156250000000000	4214.35888671875000000000	4215.38427734375000000000	4189.74365234375000000000	4197.43603515625000000000	4234.35888671875000000000	4198.97412109375000000000	4234.35888671875000000000	4197.43603515625000000000	4190.25634765625000000000	3082.00000000000000000000	10247.00000000000000000000	10225.00000000000000000000	0.00000000000000000000	0.00000000000000000000	0.00000000000000000000	3250.00000000000000000000	336.00000000000000000000	4.00000000000000000000	4.00000000000000000000	4.00000000000000000000	4.00000000000000000000	4.00000000000000000000	4.00000000000000000000	4.00000000000000000000	4.00000000000000000000	4.00000000000000000000	4.00000000000000000000	4.00000000000000000000	4.00000000000000000000	4.00000000000000000000	4.00000000000000000000	4.00000000000000000000	4.00000000000000000000
118.00000000000000000000	0.00000000000000000000	4157.43603515625000000000	4211.79492187500000000000	4173.84619140625000000000	2426.66650390625000000000	4223.07666015625000000000	4223.58984375000000000000	4224.10253906250000000000	4189.74365234375000000000	4201.02539062500000000000	4246.15380859375000000000	4182.56396484375000000000	4225.64111328125000000000	4175.38427734375000000000	4174.87158203125000000000	3451.00000000000000000000	10247.00000000000000000000	10225.00000000000000000000	0.00000000000000000000	0.00000000000000000000	0.00000000000000000000	3250.00000000000000000000	344.00000000000000000000	4.00000000000000000000	4.00000000000000000000	4.00000000000000000000	4.00000000000000000000	4.00000000000000000000	4.00000000000000000000	4.00000000000000000000	4.00000000000000000000	4.00000000000000000000	4.00000000000000000000	4.00000000000000000000	4.00000000000000000000	4.00000000000000000000	4.00000000000000000000	4.00000000000000000000	4.00000000000000000000
119.00000000000000000000	0.00000000000000000000	4160.00000000000000000000	4205.12792968750000000000	4180.51269531250000000000	2450.25634765625000000000	4206.15380859375000000000	4207.17919921875000000000	4211.79492187500000000000	4184.10253906250000000000	4192.82031250000000000000	4230.76904296875000000000	4189.74365234375000000000	4229.74365234375000000000	4186.66650390625000000000	4184.61523437500000000000	2968.00000000000000000000	10248.00000000000000000000	10225.00000000000000000000	0.00000000000000000000	0.00000000000000000000	0.00000000000000000000	3250.00000000000000000000	352.00000000000000000000	4.00000000000000000000	4.00000000000000000000	4.00000000000000000000	4.00000000000000000000	4.00000000000000000000	4.00000000000000000000	4.00000000000000000000	4.00000000000000000000	4.00000000000000000000	4.00000000000000000000	4.00000000000000000000	4.00000000000000000000	4.00000000000000000000	4.00000000000000000000	4.00000000000000000000	4.00000000000000000000
120.00000000000000000000	0.00000000000000000000	4186.15380859375000000000	4236.92285156250000000000	4165.12792968750000000000	2507.69213867187500000000	4235.38427734375000000000	4220.00000000000000000000	4213.84619140625000000000	4206.66650390625000000000	4211.28173828125000000000	4244.10253906250000000000	4247.69238281250000000000	4270.25634765625000000000	4260.00000000000000000000	4241.02539062500000000000	3367.00000000000000000000	10248.00000000000000000000	10225.00000000000000000000	0.00000000000000000000	0.00000000000000000000	0.00000000000000000000	3250.00000000000000000000	360.00000000000000000000	4.00000000000000000000	4.00000000000000000000	4.00000000000000000000	4.00000000000000000000	4.00000000000000000000	4.00000000000000000000	4.00000000000000000000	4.00000000000000000000	4.00000000000000000000	4.00000000000000000000	4.00000000000000000000	4.00000000000000000000	4.00000000000000000000	4.00000000000000000000	4.00000000000000000000	4.00000000000000000000
121.00000000000000000000	0.00000000000000000000	4172.30761718750000000000	4206.66650390625000000000	4174.35888671875000000000	2509.23071289062500000000	4200.00000000000000000000	4183.58984375000000000000	4182.56396484375000000000	4172.30761718750000000000	4172.82031250000000000000	4212.82031250000000000000	4217.94873046875000000000	4248.20507812500000000000	4226.66650390625000000000	4218.46142578125000000000	3082.00000000000000000000	10248.00000000000000000000	10226.00000000000000000000	0.00000000000000000000	0.00000000000000000000	0.00000000000000000000	3250.00000000000000000000	367.00000000000000000000	4.00000000000000000000	4.00000000000000000000	4.00000000000000000000	4.00000000000000000000	4.00000000000000000000	4.00000000000000000000	4.00000000000000000000	4.00000000000000000000	4.00000000000000000000	4.00000000000000000000	4.00000000000000000000	4.00000000000000000000	4.00000000000000000000	4.00000000000000000000	4.00000000000000000000	4.00000000000000000000
122.00000000000000000000	0.00000000000000000000	4177.43603515625000000000	4227.17919921875000000000	4176.41015625000000000000	2533.33325195312500000000	4216.41015625000000000000	4212.30761718750000000000	4220.51269531250000000000	4214.87158203125000000000	4221.02539062500000000000	4254.35888671875000000000	4237.94873046875000000000	4273.33300781250000000000	4228.20507812500000000000	4227.17919921875000000000	3451.00000000000000000000	10248.00000000000000000000	10226.00000000000000000000	0.00000000000000000000	0.00000000000000000000	0.00000000000000000000	3250.00000000000000000000	375.00000000000000000000	4.00000000000000000000	4.00000000000000000000	4.00000000000000000000	4.00000000000000000000	4.00000000000000000000	4.00000000000000000000	4.00000000000000000000	4.00000000000000000000	4.00000000000000000000	4.00000000000000000000	4.00000000000000000000	4.00000000000000000000	4.00000000000000000000	4.00000000000000000000	4.00000000000000000000	4.00000000000000000000
123.00000000000000000000	0.00000000000000000000	4172.30761718750000000000	4212.30761718750000000000	4182.56396484375000000000	2539.48706054687500000000	4201.53857421875000000000	4207.17919921875000000000	4218.46142578125000000000	4228.20507812500000000000	4237.43603515625000000000	4258.97412109375000000000	4233.33300781250000000000	4276.92285156250000000000	4210.76904296875000000000	4218.97412109375000000000	2968.00000000000000000000	10248.00000000000000000000	10227.00000000000000000000	0.00000000000000000000	0.00000000000000000000	0.00000000000000000000	3250.00000000000000000000	383.00000000000000000000	4.00000000000000000000	4.00000000000000000000	4.00000000000000000000	4.00000000000000000000	4.00000000000000000000	4.00000000000000000000	4.00000000000000000000	4.00000000000000000000	4.00000000000000000000	4.00000000000000000000	4.00000000000000000000	4.00000000000000000000	4.00000000000000000000	4.00000000000000000000	4.00000000000000000000	4.00000000000000000000
124.00000000000000000000	0.00000000000000000000	4163.58984375000000000000	4199.48730468750000000000	4185.64111328125000000000	2546.15380859375000000000	4189.23046875000000000000	4195.38427734375000000000	4200.51269531250000000000	4194.87158203125000000000	4197.43603515625000000000	4218.97412109375000000000	4205.12792968750000000000	4252.30761718750000000000	4187.17919921875000000000	4200.51269531250000000000	3367.00000000000000000000	10248.00000000000000000000	10227.00000000000000000000	0.00000000000000000000	0.00000000000000000000	0.00000000000000000000	3250.00000000000000000000	391.00000000000000000000	4.00000000000000000000	4.00000000000000000000	4.00000000000000000000	4.00000000000000000000	4.00000000000000000000	4.00000000000000000000	4.00000000000000000000	4.00000000000000000000	4.00000000000000000000	4.00000000000000000000	4.00000000000000000000	4.00000000000000000000	4.00000000000000000000	4.00000000000000000000	4.00000000000000000000	4.00000000000000000000
125.00000000000000000000	0.00000000000000000000	4183.58984375000000000000	4252.30761718750000000000	4167.69238281250000000000	2594.35888671875000000000	4244.61523437500000000000	4241.02539062500000000000	4234.35888671875000000000	4204.61523437500000000000	4211.28173828125000000000	4238.46142578125000000000	4226.15380859375000000000	4262.56396484375000000000	4227.17919921875000000000	4224.61523437500000000000	3082.00000000000000000000	10249.00000000000000000000	10227.00000000000000000000	0.00000000000000000000	0.00000000000000000000	0.00000000000000000000	3250.00000000000000000000	399.00000000000000000000	4.00000000000000000000	4.00000000000000000000	4.00000000000000000000	4.00000000000000000000	4.00000000000000000000	4.00000000000000000000	4.00000000000000000000	4.00000000000000000000	4.00000000000000000000	4.00000000000000000000	4.00000000000000000000	4.00000000000000000000	4.00000000000000000000	4.00000000000000000000	4.00000000000000000000	4.00000000000000000000
126.00000000000000000000	0.00000000000000000000	4172.30761718750000000000	4223.07666015625000000000	4178.97412109375000000000	2592.82055664062500000000	4216.41015625000000000000	4217.94873046875000000000	4217.94873046875000000000	4173.84619140625000000000	4182.56396484375000000000	4211.79492187500000000000	4191.28173828125000000000	4231.28173828125000000000	4201.53857421875000000000	4200.00000000000000000000	3451.00000000000000000000	10249.00000000000000000000	10227.00000000000000000000	0.00000000000000000000	0.00000000000000000000	0.00000000000000000000	3250.00000000000000000000	407.00000000000000000000	4.00000000000000000000	4.00000000000000000000	4.00000000000000000000	4.00000000000000000000	4.00000000000000000000	4.00000000000000000000	4.00000000000000000000	4.00000000000000000000	4.00000000000000000000	4.00000000000000000000	4.00000000000000000000	4.00000000000000000000	4.00000000000000000000	4.00000000000000000000	4.00000000000000000000	4.00000000000000000000
127.00000000000000000000	0.00000000000000000000	4175.38427734375000000000	4225.12792968750000000000	4174.87158203125000000000	2620.51269531250000000000	4221.02539062500000000000	4226.66650390625000000000	4225.12792968750000000000	4206.66650390625000000000	4204.61523437500000000000	4222.56396484375000000000	4226.15380859375000000000	4265.12792968750000000000	4230.25634765625000000000	4228.20507812500000000000	50.00000000000000000000	10248.00000000000000000000	10228.00000000000000000000	0.00000000000000000000	0.00000000000000000000	0.00000000000000000000	3250.00000000000000000000	416.00000000000000000000	4.00000000000000000000	4.00000000000000000000	4.00000000000000000000	4.00000000000000000000	4.00000000000000000000	4.00000000000000000000	4.00000000000000000000	4.00000000000000000000	4.00000000000000000000	4.00000000000000000000	4.00000000000000000000	4.00000000000000000000	4.00000000000000000000	4.00000000000000000000	4.00000000000000000000	4.00000000000000000000
0.00000000000000000000	0.00000000000000000000	4175.38427734375000000000	4210.25634765625000000000	4166.66650390625000000000	2644.61523437500000000000	4209.23046875000000000000	4208.20507812500000000000	4207.17919921875000000000	4225.12792968750000000000	4212.82031250000000000000	4222.56396484375000000000	4246.15380859375000000000	4286.15380859375000000000	4240.51269531250000000000	4246.15380859375000000000	905.00000000000000000000	10248.00000000000000000000	10228.00000000000000000000	0.00000000000000000000	0.00000000000000000000	0.00000000000000000000	3250.00000000000000000000	423.00000000000000000000	4.00000000000000000000	4.00000000000000000000	4.00000000000000000000	4.00000000000000000000	4.00000000000000000000	4.00000000000000000000	4.00000000000000000000	4.00000000000000000000	4.00000000000000000000	4.00000000000000000000	4.00000000000000000000	4.00000000000000000000	4.00000000000000000000	4.00000000000000000000	4.00000000000000000000	4.00000000000000000000
1.00000000000000000000	0.00000000000000000000	4166.15380859375000000000	4187.69238281250000000000	4177.43603515625000000000	2652.30761718750000000000	4191.79492187500000000000	4190.25634765625000000000	4198.97412109375000000000	4203.58984375000000000000	4198.46142578125000000000	4209.74365234375000000000	4216.92285156250000000000	4259.48730468750000000000	4209.74365234375000000000	4219.48730468750000000000	2621.00000000000000000000	10248.00000000000000000000	10229.00000000000000000000	0.00000000000000000000	0.00000000000000000000	0.00000000000000000000	3250.00000000000000000000	431.00000000000000000000	4.00000000000000000000	4.00000000000000000000	4.00000000000000000000	4.00000000000000000000	4.00000000000000000000	4.00000000000000000000	4.00000000000000000000	4.00000000000000000000	4.00000000000000000000	4.00000000000000000000	4.00000000000000000000	4.00000000000000000000	4.00000000000000000000	4.00000000000000000000	4.00000000000000000000	4.00000000000000000000
2.00000000000000000000	0.00000000000000000000	4175.38427734375000000000	4230.76904296875000000000	4171.79492187500000000000	2687.17944335937500000000	4240.51269531250000000000	4246.15380859375000000000	4250.25634765625000000000	4229.23046875000000000000	4241.02539062500000000000	4256.92285156250000000000	4229.74365234375000000000	4272.30761718750000000000	4224.10253906250000000000	4223.58984375000000000000	2431.00000000000000000000	10248.00000000000000000000	10229.00000000000000000000	0.00000000000000000000	0.00000000000000000000	0.00000000000000000000	3250.00000000000000000000	439.00000000000000000000	4.00000000000000000000	4.00000000000000000000	4.00000000000000000000	4.00000000000000000000	4.00000000000000000000	4.00000000000000000000	4.00000000000000000000	4.00000000000000000000	4.00000000000000000000	4.00000000000000000000	4.00000000000000000000	4.00000000000000000000	4.00000000000000000000	4.00000000000000000000	4.00000000000000000000	4.00000000000000000000
3.00000000000000000000	0.00000000000000000000	4157.94873046875000000000	4204.10253906250000000000	4180.51269531250000000000	2683.07690429687500000000	4209.23046875000000000000	4221.53857421875000000000	4227.17919921875000000000	4196.92285156250000000000	4205.12792968750000000000	4229.23046875000000000000	4184.61523437500000000000	4240.00000000000000000000	4177.94873046875000000000	4185.64111328125000000000	3485.00000000000000000000	10245.00000000000000000000	10229.00000000000000000000	0.00000000000000000000	0.00000000000000000000	0.00000000000000000000	3250.00000000000000000000	447.00000000000000000000	4.00000000000000000000	4.00000000000000000000	4.00000000000000000000	4.00000000000000000000	4.00000000000000000000	4.00000000000000000000	4.00000000000000000000	4.00000000000000000000	4.00000000000000000000	4.00000000000000000000	4.00000000000000000000	4.00000000000000000000	4.00000000000000000000	4.00000000000000000000	4.00000000000000000000	4.00000000000000000000
4.00000000000000000000	0.00000000000000000000	4177.94873046875000000000	4230.25634765625000000000	4177.43603515625000000000	2730.76904296875000000000	4225.64111328125000000000	4229.74365234375000000000	4231.28173828125000000000	4207.69238281250000000000	4210.25634765625000000000	4230.76904296875000000000	4213.33300781250000000000	4257.43603515625000000000	4214.35888671875000000000	4215.89746093750000000000	3554.00000000000000000000	10245.00000000000000000000	10229.00000000000000000000	0.00000000000000000000	0.00000000000000000000	0.00000000000000000000	3250.00000000000000000000	454.00000000000000000000	4.00000000000000000000	4.00000000000000000000	4.00000000000000000000	4.00000000000000000000	4.00000000000000000000	4.00000000000000000000	4.00000000000000000000	4.00000000000000000000	4.00000000000000000000	4.00000000000000000000	4.00000000000000000000	4.00000000000000000000	4.00000000000000000000	4.00000000000000000000	4.00000000000000000000	4.00000000000000000000
5.00000000000000000000	0.00000000000000000000	4201.02539062500000000000	4254.87158203125000000000	4172.82031250000000000000	2777.94873046875000000000	4245.12792968750000000000	4240.00000000000000000000	4234.35888671875000000000	4219.48730468750000000000	4223.07666015625000000000	4238.97412109375000000000	4255.89746093750000000000	4285.64111328125000000000	4264.10253906250000000000	4253.84619140625000000000	3384.00000000000000000000	10245.00000000000000000000	10228.00000000000000000000	0.00000000000000000000	0.00000000000000000000	0.00000000000000000000	3250.00000000000000000000	462.00000000000000000000	4.00000000000000000000	4.00000000000000000000	4.00000000000000000000	4.00000000000000000000	4.00000000000000000000	4.00000000000000000000	4.00000000000000000000	4.00000000000000000000	4.00000000000000000000	4.00000000000000000000	4.00000000000000000000	4.00000000000000000000	4.00000000000000000000	4.00000000000000000000	4.00000000000000000000	4.00000000000000000000
6.00000000000000000000	0.00000000000000000000	4187.17919921875000000000	4230.25634765625000000000	4181.02539062500000000000	2775.38452148437500000000	4215.38427734375000000000	4214.35888671875000000000	4213.33300781250000000000	4198.97412109375000000000	4198.46142578125000000000	4213.84619140625000000000	4234.35888671875000000000	4274.35888671875000000000	4241.53857421875000000000	4237.43603515625000000000	3047.00000000000000000000	10245.00000000000000000000	10228.00000000000000000000	0.00000000000000000000	0.00000000000000000000	0.00000000000000000000	3250.00000000000000000000	469.00000000000000000000	4.00000000000000000000	4.00000000000000000000	4.00000000000000000000	4.00000000000000000000	4.00000000000000000000	4.00000000000000000000	4.00000000000000000000	4.00000000000000000000	4.00000000000000000000	4.00000000000000000000	4.00000000000000000000	4.00000000000000000000	4.00000000000000000000	4.00000000000000000000	4.00000000000000000000	4.00000000000000000000
7.00000000000000000000	0.00000000000000000000	4194.35888671875000000000	4257.43603515625000000000	4171.79492187500000000000	2802.56396484375000000000	4241.53857421875000000000	4245.64111328125000000000	4243.58984375000000000000	4250.25634765625000000000	4251.79492187500000000000	4262.05126953125000000000	4261.53857421875000000000	4306.15380859375000000000	4263.07666015625000000000	4259.48730468750000000000	3111.00000000000000000000	10245.00000000000000000000	10227.00000000000000000000	0.00000000000000000000	0.00000000000000000000	0.00000000000000000000	3250.00000000000000000000	477.00000000000000000000	4.00000000000000000000	4.00000000000000000000	4.00000000000000000000	4.00000000000000000000	4.00000000000000000000	4.00000000000000000000	4.00000000000000000000	4.00000000000000000000	4.00000000000000000000	4.00000000000000000000	4.00000000000000000000	4.00000000000000000000	4.00000000000000000000	4.00000000000000000000	4.00000000000000000000	4.00000000000000000000
8.00000000000000000000	0.00000000000000000000	4182.56396484375000000000	4225.12792968750000000000	4184.10253906250000000000	2796.41015625000000000000	4215.89746093750000000000	4232.30761718750000000000	4233.84619140625000000000	4243.07666015625000000000	4248.20507812500000000000	4264.10253906250000000000	4242.05126953125000000000	4293.33300781250000000000	4233.84619140625000000000	4238.46142578125000000000	3248.00000000000000000000	10245.00000000000000000000	10227.00000000000000000000	0.00000000000000000000	0.00000000000000000000	0.00000000000000000000	3250.00000000000000000000	485.00000000000000000000	4.00000000000000000000	4.00000000000000000000	4.00000000000000000000	4.00000000000000000000	4.00000000000000000000	4.00000000000000000000	4.00000000000000000000	4.00000000000000000000	4.00000000000000000000	4.00000000000000000000	4.00000000000000000000	4.00000000000000000000	4.00000000000000000000	4.00000000000000000000	4.00000000000000000000	4.00000000000000000000
9.00000000000000000000	0.00000000000000000000	4195.89746093750000000000	4251.79492187500000000000	4186.66650390625000000000	2826.66650390625000000000	4251.28173828125000000000	4264.10253906250000000000	4259.48730468750000000000	4242.05126953125000000000	4253.33300781250000000000	4276.41015625000000000000	4260.51269531250000000000	4302.05126953125000000000	4255.38427734375000000000	4253.84619140625000000000	2987.00000000000000000000	10244.00000000000000000000	10228.00000000000000000000	0.00000000000000000000	0.00000000000000000000	0.00000000000000000000	3250.00000000000000000000	492.00000000000000000000	4.00000000000000000000	4.00000000000000000000	4.00000000000000000000	4.00000000000000000000	4.00000000000000000000	4.00000000000000000000	4.00000000000000000000	4.00000000000000000000	4.00000000000000000000	4.00000000000000000000	4.00000000000000000000	4.00000000000000000000	4.00000000000000000000	4.00000000000000000000	4.00000000000000000000	4.00000000000000000000
10.00000000000000000000	0.00000000000000000000	4211.79492187500000000000	4287.69238281250000000000	4175.38427734375000000000	2863.58959960937500000000	4289.74365234375000000000	4285.64111328125000000000	4275.38427734375000000000	4238.97412109375000000000	4256.41015625000000000000	4286.15380859375000000000	4266.66650390625000000000	4301.02539062500000000000	4276.41015625000000000000	4264.10253906250000000000	3436.00000000000000000000	10244.00000000000000000000	10228.00000000000000000000	0.00000000000000000000	0.00000000000000000000	0.00000000000000000000	3250.00000000000000000000	500.00000000000000000000	4.00000000000000000000	4.00000000000000000000	4.00000000000000000000	4.00000000000000000000	4.00000000000000000000	4.00000000000000000000	4.00000000000000000000	4.00000000000000000000	4.00000000000000000000	4.00000000000000000000	4.00000000000000000000	4.00000000000000000000	4.00000000000000000000	4.00000000000000000000	4.00000000000000000000	4.00000000000000000000
11.00000000000000000000	0.00000000000000000000	4194.35888671875000000000	4244.61523437500000000000	4180.51269531250000000000	2859.48706054687500000000	4246.15380859375000000000	4245.12792968750000000000	4243.07666015625000000000	4201.53857421875000000000	4213.84619140625000000000	4245.64111328125000000000	4220.51269531250000000000	4263.07666015625000000000	4236.41015625000000000000	4228.71777343750000000000	3001.00000000000000000000	10244.00000000000000000000	10226.00000000000000000000	0.00000000000000000000	0.00000000000000000000	0.00000000000000000000	3250.00000000000000000000	509.00000000000000000000	4.00000000000000000000	4.00000000000000000000	4.00000000000000000000	4.00000000000000000000	4.00000000000000000000	4.00000000000000000000	4.00000000000000000000	4.00000000000000000000	4.00000000000000000000	4.00000000000000000000	4.00000000000000000000	4.00000000000000000000	4.00000000000000000000	4.00000000000000000000	4.00000000000000000000	4.00000000000000000000
12.00000000000000000000	0.00000000000000000000	4204.61523437500000000000	4258.97412109375000000000	4172.82031250000000000000	2902.56396484375000000000	4254.35888671875000000000	4256.92285156250000000000	4251.28173828125000000000	4241.02539062500000000000	4244.10253906250000000000	4267.17919921875000000000	4271.28173828125000000000	4305.12792968750000000000	4278.97412109375000000000	4267.69238281250000000000	3309.00000000000000000000	10244.00000000000000000000	10226.00000000000000000000	0.00000000000000000000	0.00000000000000000000	0.00000000000000000000	3250.00000000000000000000	516.00000000000000000000	4.00000000000000000000	4.00000000000000000000	4.00000000000000000000	4.00000000000000000000	4.00000000000000000000	4.00000000000000000000	4.00000000000000000000	4.00000000000000000000	4.00000000000000000000	4.00000000000000000000	4.00000000000000000000	4.00000000000000000000	4.00000000000000000000	4.00000000000000000000	4.00000000000000000000	4.00000000000000000000
13.00000000000000000000	0.00000000000000000000	4189.74365234375000000000	4227.69238281250000000000	4181.02539062500000000000	2908.20507812500000000000	4215.38427734375000000000	4216.92285156250000000000	4217.43603515625000000000	4228.20507812500000000000	4225.12792968750000000000	4247.69238281250000000000	4266.15380859375000000000	4301.02539062500000000000	4260.51269531250000000000	4258.46142578125000000000	3007.00000000000000000000	10246.00000000000000000000	10227.00000000000000000000	0.00000000000000000000	0.00000000000000000000	0.00000000000000000000	3250.00000000000000000000	524.00000000000000000000	4.00000000000000000000	4.00000000000000000000	4.00000000000000000000	4.00000000000000000000	4.00000000000000000000	4.00000000000000000000	4.00000000000000000000	4.00000000000000000000	4.00000000000000000000	4.00000000000000000000	4.00000000000000000000	4.00000000000000000000	4.00000000000000000000	4.00000000000000000000	4.00000000000000000000	4.00000000000000000000
14.00000000000000000000	0.00000000000000000000	4190.25634765625000000000	4229.23046875000000000000	4182.05126953125000000000	2922.56396484375000000000	4221.02539062500000000000	4228.20507812500000000000	4236.41015625000000000000	4229.74365234375000000000	4232.30761718750000000000	4258.46142578125000000000	4253.84619140625000000000	4294.87158203125000000000	4246.15380859375000000000	4247.69238281250000000000	3436.00000000000000000000	10246.00000000000000000000	10227.00000000000000000000	0.00000000000000000000	0.00000000000000000000	0.00000000000000000000	3250.00000000000000000000	533.00000000000000000000	4.00000000000000000000	4.00000000000000000000	4.00000000000000000000	4.00000000000000000000	4.00000000000000000000	4.00000000000000000000	4.00000000000000000000	4.00000000000000000000	4.00000000000000000000	4.00000000000000000000	4.00000000000000000000	4.00000000000000000000	4.00000000000000000000	4.00000000000000000000	4.00000000000000000000	4.00000000000000000000
15.00000000000000000000	0.00000000000000000000	4202.56396484375000000000	4255.38427734375000000000	4177.43603515625000000000	2949.74340820312500000000	4251.28173828125000000000	4264.61523437500000000000	4268.71777343750000000000	4249.23046875000000000000	4264.61523437500000000000	4294.35888671875000000000	4256.92285156250000000000	4305.12792968750000000000	4251.28173828125000000000	4250.25634765625000000000	3001.00000000000000000000	10247.00000000000000000000	10229.00000000000000000000	0.00000000000000000000	0.00000000000000000000	0.00000000000000000000	3250.00000000000000000000	541.00000000000000000000	4.00000000000000000000	4.00000000000000000000	4.00000000000000000000	4.00000000000000000000	4.00000000000000000000	4.00000000000000000000	4.00000000000000000000	4.00000000000000000000	4.00000000000000000000	4.00000000000000000000	4.00000000000000000000	4.00000000000000000000	4.00000000000000000000	4.00000000000000000000	4.00000000000000000000	4.00000000000000000000
16.00000000000000000000	0.00000000000000000000	4184.61523437500000000000	4231.28173828125000000000	4191.79492187500000000000	2942.56396484375000000000	4218.97412109375000000000	4237.43603515625000000000	4241.53857421875000000000	4215.38427734375000000000	4232.30761718750000000000	4264.10253906250000000000	4214.87158203125000000000	4273.33300781250000000000	4208.20507812500000000000	4219.48730468750000000000	0.00000000000000000000	10247.00000000000000000000	10229.00000000000000000000	0.00000000000000000000	0.00000000000000000000	0.00000000000000000000	3250.00000000000000000000	549.00000000000000000000	4.00000000000000000000	4.00000000000000000000	4.00000000000000000000	4.00000000000000000000	4.00000000000000000000	4.00000000000000000000	4.00000000000000000000	4.00000000000000000000	4.00000000000000000000	4.00000000000000000000	4.00000000000000000000	4.00000000000000000000	4.00000000000000000000	4.00000000000000000000	4.00000000000000000000	4.00000000000000000000
17.00000000000000000000	0.00000000000000000000	4210.76904296875000000000	4284.10253906250000000000	4178.97412109375000000000	2994.87182617187500000000	4263.07666015625000000000	4272.82031250000000000000	4266.66650390625000000000	4246.15380859375000000000	4260.51269531250000000000	4289.74365234375000000000	4256.92285156250000000000	4303.58984375000000000000	4262.56396484375000000000	4265.64111328125000000000	0.00000000000000000000	10248.00000000000000000000	10228.00000000000000000000	0.00000000000000000000	0.00000000000000000000	0.00000000000000000000	3250.00000000000000000000	557.00000000000000000000	4.00000000000000000000	4.00000000000000000000	4.00000000000000000000	4.00000000000000000000	4.00000000000000000000	4.00000000000000000000	4.00000000000000000000	4.00000000000000000000	4.00000000000000000000	4.00000000000000000000	4.00000000000000000000	4.00000000000000000000	4.00000000000000000000	4.00000000000000000000	4.00000000000000000000	4.00000000000000000000
18.00000000000000000000	0.00000000000000000000	4217.43603515625000000000	4278.46142578125000000000	4177.43603515625000000000	3018.46142578125000000000	4251.28173828125000000000	4251.28173828125000000000	4241.53857421875000000000	4226.15380859375000000000	4238.46142578125000000000	4269.74365234375000000000	4251.79492187500000000000	4295.38427734375000000000	4272.30761718750000000000	4270.25634765625000000000	0.00000000000000000000	10248.00000000000000000000	10228.00000000000000000000	0.00000000000000000000	0.00000000000000000000	0.00000000000000000000	3250.00000000000000000000	565.00000000000000000000	4.00000000000000000000	4.00000000000000000000	4.00000000000000000000	4.00000000000000000000	4.00000000000000000000	4.00000000000000000000	4.00000000000000000000	4.00000000000000000000	4.00000000000000000000	4.00000000000000000000	4.00000000000000000000	4.00000000000000000000	4.00000000000000000000	4.00000000000000000000	4.00000000000000000000	4.00000000000000000000
19.00000000000000000000	0.00000000000000000000	4207.17919921875000000000	4264.10253906250000000000	4181.53857421875000000000	3025.64086914062500000000	4237.43603515625000000000	4237.43603515625000000000	4229.23046875000000000000	4222.56396484375000000000	4230.76904296875000000000	4262.05126953125000000000	4251.79492187500000000000	4294.87158203125000000000	4260.51269531250000000000	4260.51269531250000000000	0.00000000000000000000	10249.00000000000000000000	10227.00000000000000000000	0.00000000000000000000	0.00000000000000000000	0.00000000000000000000	3250.00000000000000000000	574.00000000000000000000	4.00000000000000000000	4.00000000000000000000	4.00000000000000000000	4.00000000000000000000	4.00000000000000000000	4.00000000000000000000	4.00000000000000000000	4.00000000000000000000	4.00000000000000000000	4.00000000000000000000	4.00000000000000000000	4.00000000000000000000	4.00000000000000000000	4.00000000000000000000	4.00000000000000000000	4.00000000000000000000
20.00000000000000000000	0.00000000000000000000	4210.25634765625000000000	4271.79492187500000000000	4177.43603515625000000000	3045.12817382812500000000	4254.87158203125000000000	4263.07666015625000000000	4258.97412109375000000000	4275.89746093750000000000	4286.15380859375000000000	4310.25634765625000000000	4295.38427734375000000000	4335.89746093750000000000	4280.00000000000000000000	4282.05126953125000000000	0.00000000000000000000	10249.00000000000000000000	10227.00000000000000000000	0.00000000000000000000	0.00000000000000000000	0.00000000000000000000	3250.00000000000000000000	581.00000000000000000000	4.00000000000000000000	4.00000000000000000000	4.00000000000000000000	4.00000000000000000000	4.00000000000000000000	4.00000000000000000000	4.00000000000000000000	4.00000000000000000000	4.00000000000000000000	4.00000000000000000000	4.00000000000000000000	4.00000000000000000000	4.00000000000000000000	4.00000000000000000000	4.00000000000000000000	4.00000000000000000000
21.00000000000000000000	0.00000000000000000000	4198.46142578125000000000	4232.30761718750000000000	4191.79492187500000000000	3037.43579101562500000000	4224.61523437500000000000	4241.53857421875000000000	4248.71777343750000000000	4254.87158203125000000000	4268.20507812500000000000	4290.25634765625000000000	4270.76904296875000000000	4315.89746093750000000000	4250.76904296875000000000	4259.48730468750000000000	0.00000000000000000000	10248.00000000000000000000	10228.00000000000000000000	0.00000000000000000000	0.00000000000000000000	0.00000000000000000000	3250.00000000000000000000	588.00000000000000000000	4.00000000000000000000	4.00000000000000000000	4.00000000000000000000	4.00000000000000000000	4.00000000000000000000	4.00000000000000000000	4.00000000000000000000	4.00000000000000000000	4.00000000000000000000	4.00000000000000000000	4.00000000000000000000	4.00000000000000000000	4.00000000000000000000	4.00000000000000000000	4.00000000000000000000	4.00000000000000000000
22.00000000000000000000	0.00000000000000000000	4209.74365234375000000000	4281.53857421875000000000	4182.05126953125000000000	3076.92309570312500000000	4276.92285156250000000000	4284.10253906250000000000	4278.46142578125000000000	4253.84619140625000000000	4271.79492187500000000000	4300.00000000000000000000	4277.94873046875000000000	4316.41015625000000000000	4273.33300781250000000000	4269.23046875000000000000	0.00000000000000000000	10248.00000000000000000000	10228.00000000000000000000	0.00000000000000000000	0.00000000000000000000	0.00000000000000000000	3250.00000000000000000000	596.00000000000000000000	4.00000000000000000000	4.00000000000000000000	4.00000000000000000000	4.00000000000000000000	4.00000000000000000000	4.00000000000000000000	4.00000000000000000000	4.00000000000000000000	4.00000000000000000000	4.00000000000000000000	4.00000000000000000000	4.00000000000000000000	4.00000000000000000000	4.00000000000000000000	4.00000000000000000000	4.00000000000000000000
23.00000000000000000000	0.00000000000000000000	4195.38427734375000000000	4279.48730468750000000000	4179.48730468750000000000	3085.12817382812500000000	4273.84619140625000000000	4278.46142578125000000000	4267.17919921875000000000	4223.07666015625000000000	4241.53857421875000000000	4282.05126953125000000000	4237.94873046875000000000	4284.10253906250000000000	4240.51269531250000000000	4237.43603515625000000000	0.00000000000000000000	10248.00000000000000000000	10226.00000000000000000000	0.00000000000000000000	0.00000000000000000000	0.00000000000000000000	3250.00000000000000000000	603.00000000000000000000	4.00000000000000000000	4.00000000000000000000	4.00000000000000000000	4.00000000000000000000	4.00000000000000000000	4.00000000000000000000	4.00000000000000000000	4.00000000000000000000	4.00000000000000000000	4.00000000000000000000	4.00000000000000000000	4.00000000000000000000	4.00000000000000000000	4.00000000000000000000	4.00000000000000000000	4.00000000000000000000
24.00000000000000000000	0.00000000000000000000	4187.69238281250000000000	4251.28173828125000000000	4182.56396484375000000000	3093.84619140625000000000	4242.05126953125000000000	4253.33300781250000000000	4251.79492187500000000000	4210.76904296875000000000	4226.15380859375000000000	4263.07666015625000000000	4228.71777343750000000000	4275.38427734375000000000	4226.15380859375000000000	4228.71777343750000000000	0.00000000000000000000	10248.00000000000000000000	10226.00000000000000000000	0.00000000000000000000	0.00000000000000000000	0.00000000000000000000	3250.00000000000000000000	611.00000000000000000000	4.00000000000000000000	4.00000000000000000000	4.00000000000000000000	4.00000000000000000000	4.00000000000000000000	4.00000000000000000000	4.00000000000000000000	4.00000000000000000000	4.00000000000000000000	4.00000000000000000000	4.00000000000000000000	4.00000000000000000000	4.00000000000000000000	4.00000000000000000000	4.00000000000000000000	4.00000000000000000000
25.00000000000000000000	0.00000000000000000000	4204.10253906250000000000	4266.66650390625000000000	4169.74365234375000000000	3132.82055664062500000000	4249.74365234375000000000	4256.41015625000000000000	4251.79492187500000000000	4244.61523437500000000000	4255.38427734375000000000	4277.94873046875000000000	4287.17919921875000000000	4322.56396484375000000000	4280.00000000000000000000	4274.35888671875000000000	0.00000000000000000000	10248.00000000000000000000	10225.00000000000000000000	0.00000000000000000000	0.00000000000000000000	0.00000000000000000000	3250.00000000000000000000	618.00000000000000000000	4.00000000000000000000	4.00000000000000000000	4.00000000000000000000	4.00000000000000000000	4.00000000000000000000	4.00000000000000000000	4.00000000000000000000	4.00000000000000000000	4.00000000000000000000	4.00000000000000000000	4.00000000000000000000	4.00000000000000000000	4.00000000000000000000	4.00000000000000000000	4.00000000000000000000	4.00000000000000000000
26.00000000000000000000	0.00000000000000000000	4187.69238281250000000000	4230.76904296875000000000	4180.00000000000000000000	3124.61523437500000000000	4209.23046875000000000000	4215.38427734375000000000	4214.35888671875000000000	4220.00000000000000000000	4223.58984375000000000000	4243.07666015625000000000	4257.43603515625000000000	4303.07666015625000000000	4251.28173828125000000000	4252.82031250000000000000	0.00000000000000000000	10248.00000000000000000000	10225.00000000000000000000	0.00000000000000000000	0.00000000000000000000	0.00000000000000000000	3250.00000000000000000000	626.00000000000000000000	4.00000000000000000000	4.00000000000000000000	4.00000000000000000000	4.00000000000000000000	4.00000000000000000000	4.00000000000000000000	4.00000000000000000000	4.00000000000000000000	4.00000000000000000000	4.00000000000000000000	4.00000000000000000000	4.00000000000000000000	4.00000000000000000000	4.00000000000000000000	4.00000000000000000000	4.00000000000000000000
27.00000000000000000000	0.00000000000000000000	4195.89746093750000000000	4257.94873046875000000000	4180.51269531250000000000	3149.74340820312500000000	4246.66650390625000000000	4254.35888671875000000000	4257.43603515625000000000	4251.28173828125000000000	4262.05126953125000000000	4283.58984375000000000000	4263.07666015625000000000	4312.30761718750000000000	4258.46142578125000000000	4261.53857421875000000000	0.00000000000000000000	10248.00000000000000000000	10224.00000000000000000000	0.00000000000000000000	0.00000000000000000000	0.00000000000000000000	3250.00000000000000000000	635.00000000000000000000	4.00000000000000000000	4.00000000000000000000	4.00000000000000000000	4.00000000000000000000	4.00000000000000000000	4.00000000000000000000	4.00000000000000000000	4.00000000000000000000	4.00000000000000000000	4.00000000000000000000	4.00000000000000000000	4.00000000000000000000	4.00000000000000000000	4.00000000000000000000	4.00000000000000000000	4.00000000000000000000
28.00000000000000000000	0.00000000000000000000	4190.25634765625000000000	4250.25634765625000000000	4185.64111328125000000000	3152.82055664062500000000	4245.64111328125000000000	4257.43603515625000000000	4265.12792968750000000000	4248.20507812500000000000	4268.20507812500000000000	4294.87158203125000000000	4246.15380859375000000000	4299.48730468750000000000	4232.82031250000000000000	4240.51269531250000000000	0.00000000000000000000	10248.00000000000000000000	10224.00000000000000000000	0.00000000000000000000	0.00000000000000000000	0.00000000000000000000	3250.00000000000000000000	642.00000000000000000000	4.00000000000000000000	4.00000000000000000000	4.00000000000000000000	4.00000000000000000000	4.00000000000000000000	4.00000000000000000000	4.00000000000000000000	4.00000000000000000000	4.00000000000000000000	4.00000000000000000000	4.00000000000000000000	4.00000000000000000000	4.00000000000000000000	4.00000000000000000000	4.00000000000000000000	4.00000000000000000000
29.00000000000000000000	0.00000000000000000000	4182.56396484375000000000	4233.33300781250000000000	4185.64111328125000000000	3156.41015625000000000000	4218.46142578125000000000	4230.25634765625000000000	4238.97412109375000000000	4215.38427734375000000000	4230.76904296875000000000	4257.43603515625000000000	4223.07666015625000000000	4275.38427734375000000000	4213.33300781250000000000	4219.48730468750000000000	0.00000000000000000000	10247.00000000000000000000	10225.00000000000000000000	0.00000000000000000000	0.00000000000000000000	0.00000000000000000000	3250.00000000000000000000	650.00000000000000000000	4.00000000000000000000	4.00000000000000000000	4.00000000000000000000	4.00000000000000000000	4.00000000000000000000	4.00000000000000000000	4.00000000000000000000	4.00000000000000000000	4.00000000000000000000	4.00000000000000000000	4.00000000000000000000	4.00000000000000000000	4.00000000000000000000	4.00000000000000000000	4.00000000000000000000	4.00000000000000000000
30.00000000000000000000	0.00000000000000000000	4202.56396484375000000000	4277.94873046875000000000	4166.66650390625000000000	3206.66650390625000000000	4250.25634765625000000000	4251.79492187500000000000	4244.61523437500000000000	4224.10253906250000000000	4237.43603515625000000000	4261.02539062500000000000	4252.82031250000000000000	4292.82031250000000000000	4263.58984375000000000000	4256.41015625000000000000	0.00000000000000000000	10247.00000000000000000000	10225.00000000000000000000	0.00000000000000000000	0.00000000000000000000	0.00000000000000000000	3250.00000000000000000000	659.00000000000000000000	4.00000000000000000000	4.00000000000000000000	4.00000000000000000000	4.00000000000000000000	4.00000000000000000000	4.00000000000000000000	4.00000000000000000000	4.00000000000000000000	4.00000000000000000000	4.00000000000000000000	4.00000000000000000000	4.00000000000000000000	4.00000000000000000000	4.00000000000000000000	4.00000000000000000000	4.00000000000000000000
31.00000000000000000000	0.00000000000000000000	4188.20507812500000000000	4254.35888671875000000000	4177.94873046875000000000	3204.10253906250000000000	4223.58984375000000000000	4225.64111328125000000000	4216.92285156250000000000	4189.74365234375000000000	4201.02539062500000000000	4227.69238281250000000000	4219.48730468750000000000	4263.07666015625000000000	4235.89746093750000000000	4235.89746093750000000000	0.00000000000000000000	10245.00000000000000000000	10223.00000000000000000000	0.00000000000000000000	0.00000000000000000000	0.00000000000000000000	3250.00000000000000000000	667.00000000000000000000	4.00000000000000000000	4.00000000000000000000	4.00000000000000000000	4.00000000000000000000	4.00000000000000000000	4.00000000000000000000	4.00000000000000000000	4.00000000000000000000	4.00000000000000000000	4.00000000000000000000	4.00000000000000000000	4.00000000000000000000	4.00000000000000000000	4.00000000000000000000	4.00000000000000000000	4.00000000000000000000
32.00000000000000000000	0.00000000000000000000	4194.35888671875000000000	4259.48730468750000000000	4177.94873046875000000000	3218.97436523437500000000	4241.02539062500000000000	4248.20507812500000000000	4245.64111328125000000000	4236.41015625000000000000	4245.12792968750000000000	4261.02539062500000000000	4252.30761718750000000000	4291.79492187500000000000	4253.84619140625000000000	4251.79492187500000000000	0.00000000000000000000	10245.00000000000000000000	10223.00000000000000000000	0.00000000000000000000	0.00000000000000000000	0.00000000000000000000	3250.00000000000000000000	675.00000000000000000000	4.00000000000000000000	4.00000000000000000000	4.00000000000000000000	4.00000000000000000000	4.00000000000000000000	4.00000000000000000000	4.00000000000000000000	4.00000000000000000000	4.00000000000000000000	4.00000000000000000000	4.00000000000000000000	4.00000000000000000000	4.00000000000000000000	4.00000000000000000000	4.00000000000000000000	4.00000000000000000000
33.00000000000000000000	0.00000000000000000000	4184.61523437500000000000	4228.71777343750000000000	4175.38427734375000000000	3221.02563476562500000000	4222.56396484375000000000	4236.41015625000000000000	4242.05126953125000000000	4255.38427734375000000000	4264.61523437500000000000	4274.35888671875000000000	4265.12792968750000000000	4304.61523437500000000000	4250.25634765625000000000	4248.71777343750000000000	0.00000000000000000000	10245.00000000000000000000	10223.00000000000000000000	0.00000000000000000000	0.00000000000000000000	0.00000000000000000000	3250.00000000000000000000	684.00000000000000000000	4.00000000000000000000	4.00000000000000000000	4.00000000000000000000	4.00000000000000000000	4.00000000000000000000	4.00000000000000000000	4.00000000000000000000	4.00000000000000000000	4.00000000000000000000	4.00000000000000000000	4.00000000000000000000	4.00000000000000000000	4.00000000000000000000	4.00000000000000000000	4.00000000000000000000	4.00000000000000000000
34.00000000000000000000	0.00000000000000000000	4155.89746093750000000000	4197.94873046875000000000	4181.53857421875000000000	3212.82031250000000000000	4200.00000000000000000000	4213.84619140625000000000	4221.02539062500000000000	4209.23046875000000000000	4216.41015625000000000000	4239.48730468750000000000	4223.58984375000000000000	4265.64111328125000000000	4206.15380859375000000000	4209.74365234375000000000	0.00000000000000000000	10245.00000000000000000000	10223.00000000000000000000	0.00000000000000000000	0.00000000000000000000	0.00000000000000000000	3250.00000000000000000000	692.00000000000000000000	4.00000000000000000000	4.00000000000000000000	4.00000000000000000000	4.00000000000000000000	4.00000000000000000000	4.00000000000000000000	4.00000000000000000000	4.00000000000000000000	4.00000000000000000000	4.00000000000000000000	4.00000000000000000000	4.00000000000000000000	4.00000000000000000000	4.00000000000000000000	4.00000000000000000000	4.00000000000000000000
35.00000000000000000000	0.00000000000000000000	4171.28173828125000000000	4255.89746093750000000000	4170.76904296875000000000	3253.84619140625000000000	4259.48730468750000000000	4262.56396484375000000000	4257.94873046875000000000	4219.48730468750000000000	4229.23046875000000000000	4263.07666015625000000000	4233.84619140625000000000	4267.69238281250000000000	4226.66650390625000000000	4219.48730468750000000000	0.00000000000000000000	10246.00000000000000000000	10227.00000000000000000000	0.00000000000000000000	0.00000000000000000000	0.00000000000000000000	3250.00000000000000000000	700.00000000000000000000	4.00000000000000000000	4.00000000000000000000	4.00000000000000000000	4.00000000000000000000	4.00000000000000000000	4.00000000000000000000	4.00000000000000000000	4.00000000000000000000	4.00000000000000000000	4.00000000000000000000	4.00000000000000000000	4.00000000000000000000	4.00000000000000000000	4.00000000000000000000	4.00000000000000000000	4.00000000000000000000
36.00000000000000000000	0.00000000000000000000	4173.84619140625000000000	4241.02539062500000000000	4182.05126953125000000000	3260.00000000000000000000	4235.38427734375000000000	4241.02539062500000000000	4238.46142578125000000000	4188.71777343750000000000	4204.10253906250000000000	4238.97412109375000000000	4198.46142578125000000000	4238.46142578125000000000	4200.00000000000000000000	4198.46142578125000000000	0.00000000000000000000	10246.00000000000000000000	10227.00000000000000000000	0.00000000000000000000	0.00000000000000000000	0.00000000000000000000	3250.00000000000000000000	708.00000000000000000000	4.00000000000000000000	4.00000000000000000000	4.00000000000000000000	4.00000000000000000000	4.00000000000000000000	4.00000000000000000000	4.00000000000000000000	4.00000000000000000000	4.00000000000000000000	4.00000000000000000000	4.00000000000000000000	4.00000000000000000000	4.00000000000000000000	4.00000000000000000000	4.00000000000000000000	4.00000000000000000000
37.00000000000000000000	0.00000000000000000000	4188.71777343750000000000	4253.84619140625000000000	4177.94873046875000000000	3292.82031250000000000000	4239.48730468750000000000	4245.12792968750000000000	4243.58984375000000000000	4204.10253906250000000000	4218.46142578125000000000	4247.69238281250000000000	4232.82031250000000000000	4264.61523437500000000000	4231.28173828125000000000	4231.28173828125000000000	0.00000000000000000000	10247.00000000000000000000	10228.00000000000000000000	0.00000000000000000000	0.00000000000000000000	0.00000000000000000000	3250.00000000000000000000	715.00000000000000000000	4.00000000000000000000	4.00000000000000000000	4.00000000000000000000	4.00000000000000000000	4.00000000000000000000	4.00000000000000000000	4.00000000000000000000	4.00000000000000000000	4.00000000000000000000	4.00000000000000000000	4.00000000000000000000	4.00000000000000000000	4.00000000000000000000	4.00000000000000000000	4.00000000000000000000	4.00000000000000000000
38.00000000000000000000	0.00000000000000000000	4192.82031250000000000000	4251.79492187500000000000	4173.33300781250000000000	3314.35888671875000000000	4232.82031250000000000000	4229.23046875000000000000	4231.79492187500000000000	4223.58984375000000000000	4223.58984375000000000000	4249.74365234375000000000	4262.05126953125000000000	4291.79492187500000000000	4252.30761718750000000000	4253.33300781250000000000	0.00000000000000000000	10247.00000000000000000000	10228.00000000000000000000	0.00000000000000000000	0.00000000000000000000	0.00000000000000000000	3250.00000000000000000000	722.00000000000000000000	4.00000000000000000000	4.00000000000000000000	4.00000000000000000000	4.00000000000000000000	4.00000000000000000000	4.00000000000000000000	4.00000000000000000000	4.00000000000000000000	4.00000000000000000000	4.00000000000000000000	4.00000000000000000000	4.00000000000000000000	4.00000000000000000000	4.00000000000000000000	4.00000000000000000000	4.00000000000000000000
39.00000000000000000000	0.00000000000000000000	4177.94873046875000000000	4216.41015625000000000000	4188.71777343750000000000	3304.61523437500000000000	4194.87158203125000000000	4194.87158203125000000000	4209.23046875000000000000	4209.74365234375000000000	4202.56396484375000000000	4223.07666015625000000000	4227.17919921875000000000	4271.79492187500000000000	4215.89746093750000000000	4228.20507812500000000000	0.00000000000000000000	10246.00000000000000000000	10229.00000000000000000000	0.00000000000000000000	0.00000000000000000000	0.00000000000000000000	3250.00000000000000000000	730.00000000000000000000	4.00000000000000000000	4.00000000000000000000	4.00000000000000000000	4.00000000000000000000	4.00000000000000000000	4.00000000000000000000	4.00000000000000000000	4.00000000000000000000	4.00000000000000000000	4.00000000000000000000	4.00000000000000000000	4.00000000000000000000	4.00000000000000000000	4.00000000000000000000	4.00000000000000000000	4.00000000000000000000
40.00000000000000000000	0.00000000000000000000	4185.64111328125000000000	4244.61523437500000000000	4177.94873046875000000000	3329.23071289062500000000	4231.79492187500000000000	4239.48730468750000000000	4251.28173828125000000000	4242.56396484375000000000	4248.71777343750000000000	4267.17919921875000000000	4233.84619140625000000000	4283.58984375000000000000	4227.17919921875000000000	4237.43603515625000000000	0.00000000000000000000	10246.00000000000000000000	10229.00000000000000000000	0.00000000000000000000	0.00000000000000000000	0.00000000000000000000	3250.00000000000000000000	737.00000000000000000000	4.00000000000000000000	4.00000000000000000000	4.00000000000000000000	4.00000000000000000000	4.00000000000000000000	4.00000000000000000000	4.00000000000000000000	4.00000000000000000000	4.00000000000000000000	4.00000000000000000000	4.00000000000000000000	4.00000000000000000000	4.00000000000000000000	4.00000000000000000000	4.00000000000000000000	4.00000000000000000000
41.00000000000000000000	0.00000000000000000000	4160.51269531250000000000	4209.74365234375000000000	4180.51269531250000000000	3312.82031250000000000000	4211.28173828125000000000	4218.97412109375000000000	4236.41015625000000000000	4212.82031250000000000000	4223.58984375000000000000	4247.69238281250000000000	4180.51269531250000000000	4240.51269531250000000000	4174.87158203125000000000	4191.79492187500000000000	0.00000000000000000000	10245.00000000000000000000	10231.00000000000000000000	0.00000000000000000000	0.00000000000000000000	0.00000000000000000000	3250.00000000000000000000	744.00000000000000000000	4.00000000000000000000	4.00000000000000000000	4.00000000000000000000	4.00000000000000000000	4.00000000000000000000	4.00000000000000000000	4.00000000000000000000	4.00000000000000000000	4.00000000000000000000	4.00000000000000000000	4.00000000000000000000	4.00000000000000000000	4.00000000000000000000	4.00000000000000000000	4.00000000000000000000	4.00000000000000000000
42.00000000000000000000	0.00000000000000000000	4169.74365234375000000000	4230.25634765625000000000	4177.94873046875000000000	3337.94873046875000000000	4230.76904296875000000000	4229.74365234375000000000	4241.02539062500000000000	4216.41015625000000000000	4222.05126953125000000000	4243.07666015625000000000	4186.66650390625000000000	4246.15380859375000000000	4196.41015625000000000000	4201.02539062500000000000	0.00000000000000000000	10245.00000000000000000000	10231.00000000000000000000	0.00000000000000000000	0.00000000000000000000	0.00000000000000000000	3250.00000000000000000000	753.00000000000000000000	4.00000000000000000000	4.00000000000000000000	4.00000000000000000000	4.00000000000000000000	4.00000000000000000000	4.00000000000000000000	4.00000000000000000000	4.00000000000000000000	4.00000000000000000000	4.00000000000000000000	4.00000000000000000000	4.00000000000000000000	4.00000000000000000000	4.00000000000000000000	4.00000000000000000000	4.00000000000000000000
43.00000000000000000000	0.00000000000000000000	4191.79492187500000000000	4253.84619140625000000000	4168.71777343750000000000	3371.28198242187500000000	4247.17919921875000000000	4242.56396484375000000000	4240.00000000000000000000	4220.00000000000000000000	4224.61523437500000000000	4245.64111328125000000000	4211.79492187500000000000	4267.17919921875000000000	4243.58984375000000000000	4233.84619140625000000000	0.00000000000000000000	10246.00000000000000000000	10231.00000000000000000000	0.00000000000000000000	0.00000000000000000000	0.00000000000000000000	3250.00000000000000000000	761.00000000000000000000	4.00000000000000000000	4.00000000000000000000	4.00000000000000000000	4.00000000000000000000	4.00000000000000000000	4.00000000000000000000	4.00000000000000000000	4.00000000000000000000	4.00000000000000000000	4.00000000000000000000	4.00000000000000000000	4.00000000000000000000	4.00000000000000000000	4.00000000000000000000	4.00000000000000000000	4.00000000000000000000
44.00000000000000000000	0.00000000000000000000	4168.20507812500000000000	4199.48730468750000000000	4175.38427734375000000000	3350.25634765625000000000	4203.07666015625000000000	4202.56396484375000000000	4207.69238281250000000000	4181.53857421875000000000	4184.10253906250000000000	4204.10253906250000000000	4178.46142578125000000000	4237.94873046875000000000	4205.12792968750000000000	4208.20507812500000000000	0.00000000000000000000	10246.00000000000000000000	10231.00000000000000000000	0.00000000000000000000	0.00000000000000000000	0.00000000000000000000	3250.00000000000000000000	769.00000000000000000000	4.00000000000000000000	4.00000000000000000000	4.00000000000000000000	4.00000000000000000000	4.00000000000000000000	4.00000000000000000000	4.00000000000000000000	4.00000000000000000000	4.00000000000000000000	4.00000000000000000000	4.00000000000000000000	4.00000000000000000000	4.00000000000000000000	4.00000000000000000000	4.00000000000000000000	4.00000000000000000000
45.00000000000000000000	0.00000000000000000000	4167.69238281250000000000	4208.71777343750000000000	4169.23046875000000000000	3373.33325195312500000000	4230.25634765625000000000	4225.64111328125000000000	4234.35888671875000000000	4233.33300781250000000000	4236.41015625000000000000	4237.43603515625000000000	4216.41015625000000000000	4274.35888671875000000000	4227.69238281250000000000	4230.76904296875000000000	0.00000000000000000000	10248.00000000000000000000	10231.00000000000000000000	0.00000000000000000000	0.00000000000000000000	0.00000000000000000000	3250.00000000000000000000	777.00000000000000000000	4.00000000000000000000	4.00000000000000000000	4.00000000000000000000	4.00000000000000000000	4.00000000000000000000	4.00000000000000000000	4.00000000000000000000	4.00000000000000000000	4.00000000000000000000	4.00000000000000000000	4.00000000000000000000	4.00000000000000000000	4.00000000000000000000	4.00000000000000000000	4.00000000000000000000	4.00000000000000000000
46.00000000000000000000	0.00000000000000000000	4151.28173828125000000000	4176.41015625000000000000	4181.02539062500000000000	3371.28198242187500000000	4205.64111328125000000000	4202.56396484375000000000	4216.41015625000000000000	4231.28173828125000000000	4229.23046875000000000000	4225.64111328125000000000	4196.41015625000000000000	4263.58984375000000000000	4202.56396484375000000000	4212.82031250000000000000	0.00000000000000000000	10248.00000000000000000000	10231.00000000000000000000	0.00000000000000000000	0.00000000000000000000	0.00000000000000000000	3250.00000000000000000000	786.00000000000000000000	4.00000000000000000000	4.00000000000000000000	4.00000000000000000000	4.00000000000000000000	4.00000000000000000000	4.00000000000000000000	4.00000000000000000000	4.00000000000000000000	4.00000000000000000000	4.00000000000000000000	4.00000000000000000000	4.00000000000000000000	4.00000000000000000000	4.00000000000000000000	4.00000000000000000000	4.00000000000000000000
47.00000000000000000000	0.00000000000000000000	4147.17919921875000000000	4179.48730468750000000000	4181.02539062500000000000	3382.56396484375000000000	4208.71777343750000000000	4212.82031250000000000000	4224.61523437500000000000	4212.82031250000000000000	4206.66650390625000000000	4214.35888671875000000000	4173.84619140625000000000	4243.58984375000000000000	4184.10253906250000000000	4200.00000000000000000000	0.00000000000000000000	10248.00000000000000000000	10230.00000000000000000000	0.00000000000000000000	0.00000000000000000000	0.00000000000000000000	3250.00000000000000000000	794.00000000000000000000	4.00000000000000000000	4.00000000000000000000	4.00000000000000000000	4.00000000000000000000	4.00000000000000000000	4.00000000000000000000	4.00000000000000000000	4.00000000000000000000	4.00000000000000000000	4.00000000000000000000	4.00000000000000000000	4.00000000000000000000	4.00000000000000000000	4.00000000000000000000	4.00000000000000000000	4.00000000000000000000
48.00000000000000000000	0.00000000000000000000	4163.58984375000000000000	4221.53857421875000000000	4171.28173828125000000000	3412.30761718750000000000	4242.56396484375000000000	4243.58984375000000000000	4246.66650390625000000000	4209.23046875000000000000	4210.76904296875000000000	4225.64111328125000000000	4171.28173828125000000000	4243.58984375000000000000	4191.79492187500000000000	4203.58984375000000000000	0.00000000000000000000	10248.00000000000000000000	10230.00000000000000000000	0.00000000000000000000	0.00000000000000000000	0.00000000000000000000	3250.00000000000000000000	801.00000000000000000000	4.00000000000000000000	4.00000000000000000000	4.00000000000000000000	4.00000000000000000000	4.00000000000000000000	4.00000000000000000000	4.00000000000000000000	4.00000000000000000000	4.00000000000000000000	4.00000000000000000000	4.00000000000000000000	4.00000000000000000000	4.00000000000000000000	4.00000000000000000000	4.00000000000000000000	4.00000000000000000000
49.00000000000000000000	0.00000000000000000000	4167.17919921875000000000	4212.82031250000000000000	4183.58984375000000000000	3418.97436523437500000000	4221.53857421875000000000	4220.00000000000000000000	4228.71777343750000000000	4180.51269531250000000000	4187.17919921875000000000	4202.56396484375000000000	4148.71777343750000000000	4224.61523437500000000000	4178.97412109375000000000	4191.28173828125000000000	0.00000000000000000000	10246.00000000000000000000	10226.00000000000000000000	0.00000000000000000000	0.00000000000000000000	0.00000000000000000000	3250.00000000000000000000	809.00000000000000000000	4.00000000000000000000	4.00000000000000000000	4.00000000000000000000	4.00000000000000000000	4.00000000000000000000	4.00000000000000000000	4.00000000000000000000	4.00000000000000000000	4.00000000000000000000	4.00000000000000000000	4.00000000000000000000	4.00000000000000000000	4.00000000000000000000	4.00000000000000000000	4.00000000000000000000	4.00000000000000000000
50.00000000000000000000	0.00000000000000000000	4191.79492187500000000000	4245.64111328125000000000	4172.82031250000000000000	3465.64086914062500000000	4253.33300781250000000000	4244.10253906250000000000	4250.76904296875000000000	4226.15380859375000000000	4229.74365234375000000000	4237.43603515625000000000	4217.43603515625000000000	4271.28173828125000000000	4249.23046875000000000000	4250.25634765625000000000	0.00000000000000000000	10246.00000000000000000000	10226.00000000000000000000	0.00000000000000000000	0.00000000000000000000	0.00000000000000000000	3250.00000000000000000000	816.00000000000000000000	4.00000000000000000000	4.00000000000000000000	4.00000000000000000000	4.00000000000000000000	4.00000000000000000000	4.00000000000000000000	4.00000000000000000000	4.00000000000000000000	4.00000000000000000000	4.00000000000000000000	4.00000000000000000000	4.00000000000000000000	4.00000000000000000000	4.00000000000000000000	4.00000000000000000000	4.00000000000000000000
51.00000000000000000000	0.00000000000000000000	4181.53857421875000000000	4215.89746093750000000000	4173.33300781250000000000	3465.64086914062500000000	4221.02539062500000000000	4205.12792968750000000000	4214.87158203125000000000	4214.35888671875000000000	4209.23046875000000000000	4209.74365234375000000000	4211.79492187500000000000	4268.20507812500000000000	4238.97412109375000000000	4245.64111328125000000000	0.00000000000000000000	10246.00000000000000000000	10223.00000000000000000000	0.00000000000000000000	0.00000000000000000000	0.00000000000000000000	3250.00000000000000000000	825.00000000000000000000	4.00000000000000000000	4.00000000000000000000	4.00000000000000000000	4.00000000000000000000	4.00000000000000000000	4.00000000000000000000	4.00000000000000000000	4.00000000000000000000	4.00000000000000000000	4.00000000000000000000	4.00000000000000000000	4.00000000000000000000	4.00000000000000000000	4.00000000000000000000	4.00000000000000000000	4.00000000000000000000
52.00000000000000000000	0.00000000000000000000	4173.33300781250000000000	4203.07666015625000000000	4176.92285156250000000000	3460.51269531250000000000	4207.69238281250000000000	4196.41015625000000000000	4213.33300781250000000000	4205.12792968750000000000	4199.48730468750000000000	4198.97412109375000000000	4183.58984375000000000000	4252.82031250000000000000	4210.25634765625000000000	4221.02539062500000000000	0.00000000000000000000	10246.00000000000000000000	10223.00000000000000000000	0.00000000000000000000	0.00000000000000000000	0.00000000000000000000	3250.00000000000000000000	832.00000000000000000000	4.00000000000000000000	4.00000000000000000000	4.00000000000000000000	4.00000000000000000000	4.00000000000000000000	4.00000000000000000000	4.00000000000000000000	4.00000000000000000000	4.00000000000000000000	4.00000000000000000000	4.00000000000000000000	4.00000000000000000000	4.00000000000000000000	4.00000000000000000000	4.00000000000000000000	4.00000000000000000000
53.00000000000000000000	0.00000000000000000000	4178.46142578125000000000	4216.41015625000000000000	4172.30761718750000000000	3469.23071289062500000000	4233.33300781250000000000	4234.35888671875000000000	4249.74365234375000000000	4237.43603515625000000000	4241.53857421875000000000	4244.61523437500000000000	4192.30761718750000000000	4257.94873046875000000000	4211.28173828125000000000	4220.00000000000000000000	0.00000000000000000000	10244.00000000000000000000	10221.00000000000000000000	0.00000000000000000000	0.00000000000000000000	0.00000000000000000000	3250.00000000000000000000	840.00000000000000000000	4.00000000000000000000	4.00000000000000000000	4.00000000000000000000	4.00000000000000000000	4.00000000000000000000	4.00000000000000000000	4.00000000000000000000	4.00000000000000000000	4.00000000000000000000	4.00000000000000000000	4.00000000000000000000	4.00000000000000000000	4.00000000000000000000	4.00000000000000000000	4.00000000000000000000	4.00000000000000000000
54.00000000000000000000	0.00000000000000000000	4154.87158203125000000000	4182.56396484375000000000	4184.61523437500000000000	3450.25634765625000000000	4200.51269531250000000000	4204.10253906250000000000	4225.12792968750000000000	4208.71777343750000000000	4213.33300781250000000000	4213.84619140625000000000	4154.35888671875000000000	4222.05126953125000000000	4164.10253906250000000000	4182.56396484375000000000	0.00000000000000000000	10244.00000000000000000000	10221.00000000000000000000	0.00000000000000000000	0.00000000000000000000	0.00000000000000000000	3250.00000000000000000000	848.00000000000000000000	4.00000000000000000000	4.00000000000000000000	4.00000000000000000000	4.00000000000000000000	4.00000000000000000000	4.00000000000000000000	4.00000000000000000000	4.00000000000000000000	4.00000000000000000000	4.00000000000000000000	4.00000000000000000000	4.00000000000000000000	4.00000000000000000000	4.00000000000000000000	4.00000000000000000000	4.00000000000000000000
55.00000000000000000000	0.00000000000000000000	4174.87158203125000000000	4235.89746093750000000000	4172.82031250000000000000	3497.43579101562500000000	4241.53857421875000000000	4230.25634765625000000000	4242.05126953125000000000	4221.02539062500000000000	4226.15380859375000000000	4223.58984375000000000000	4188.20507812500000000000	4246.15380859375000000000	4211.28173828125000000000	4214.35888671875000000000	0.00000000000000000000	10243.00000000000000000000	10222.00000000000000000000	0.00000000000000000000	0.00000000000000000000	0.00000000000000000000	3250.00000000000000000000	857.00000000000000000000	4.00000000000000000000	4.00000000000000000000	4.00000000000000000000	4.00000000000000000000	4.00000000000000000000	4.00000000000000000000	4.00000000000000000000	4.00000000000000000000	4.00000000000000000000	4.00000000000000000000	4.00000000000000000000	4.00000000000000000000	4.00000000000000000000	4.00000000000000000000	4.00000000000000000000	4.00000000000000000000
56.00000000000000000000	0.00000000000000000000	4176.41015625000000000000	4228.20507812500000000000	4170.25634765625000000000	3510.76904296875000000000	4234.35888671875000000000	4225.12792968750000000000	4231.28173828125000000000	4197.94873046875000000000	4204.61523437500000000000	4210.76904296875000000000	4186.15380859375000000000	4235.89746093750000000000	4220.51269531250000000000	4210.25634765625000000000	0.00000000000000000000	10243.00000000000000000000	10222.00000000000000000000	0.00000000000000000000	0.00000000000000000000	0.00000000000000000000	3250.00000000000000000000	864.00000000000000000000	4.00000000000000000000	4.00000000000000000000	4.00000000000000000000	4.00000000000000000000	4.00000000000000000000	4.00000000000000000000	4.00000000000000000000	4.00000000000000000000	4.00000000000000000000	4.00000000000000000000	4.00000000000000000000	4.00000000000000000000	4.00000000000000000000	4.00000000000000000000	4.00000000000000000000	4.00000000000000000000
57.00000000000000000000	0.00000000000000000000	4157.94873046875000000000	4190.76904296875000000000	4176.41015625000000000000	3498.97436523437500000000	4210.76904296875000000000	4212.30761718750000000000	4222.56396484375000000000	4195.89746093750000000000	4196.92285156250000000000	4198.97412109375000000000	4183.07666015625000000000	4226.66650390625000000000	4203.07666015625000000000	4195.38427734375000000000	0.00000000000000000000	10242.00000000000000000000	10224.00000000000000000000	0.00000000000000000000	0.00000000000000000000	0.00000000000000000000	3250.00000000000000000000	871.00000000000000000000	4.00000000000000000000	4.00000000000000000000	4.00000000000000000000	4.00000000000000000000	4.00000000000000000000	4.00000000000000000000	4.00000000000000000000	4.00000000000000000000	4.00000000000000000000	4.00000000000000000000	4.00000000000000000000	4.00000000000000000000	4.00000000000000000000	4.00000000000000000000	4.00000000000000000000	4.00000000000000000000
58.00000000000000000000	0.00000000000000000000	4157.43603515625000000000	4197.43603515625000000000	4170.25634765625000000000	3518.97436523437500000000	4217.43603515625000000000	4216.92285156250000000000	4233.84619140625000000000	4240.51269531250000000000	4239.48730468750000000000	4227.17919921875000000000	4221.53857421875000000000	4263.07666015625000000000	4220.51269531250000000000	4221.02539062500000000000	0.00000000000000000000	10242.00000000000000000000	10224.00000000000000000000	0.00000000000000000000	0.00000000000000000000	0.00000000000000000000	3250.00000000000000000000	879.00000000000000000000	4.00000000000000000000	4.00000000000000000000	4.00000000000000000000	4.00000000000000000000	4.00000000000000000000	4.00000000000000000000	4.00000000000000000000	4.00000000000000000000	4.00000000000000000000	4.00000000000000000000	4.00000000000000000000	4.00000000000000000000	4.00000000000000000000	4.00000000000000000000	4.00000000000000000000	4.00000000000000000000
59.00000000000000000000	0.00000000000000000000	4141.53857421875000000000	4163.07666015625000000000	4183.58984375000000000000	3514.35888671875000000000	4177.94873046875000000000	4178.97412109375000000000	4207.17919921875000000000	4212.82031250000000000000	4208.20507812500000000000	4198.97412109375000000000	4184.61523437500000000000	4238.97412109375000000000	4181.53857421875000000000	4198.97412109375000000000	0.00000000000000000000	10243.00000000000000000000	10226.00000000000000000000	0.00000000000000000000	0.00000000000000000000	0.00000000000000000000	3250.00000000000000000000	888.00000000000000000000	4.00000000000000000000	4.00000000000000000000	4.00000000000000000000	4.00000000000000000000	4.00000000000000000000	4.00000000000000000000	4.00000000000000000000	4.00000000000000000000	4.00000000000000000000	4.00000000000000000000	4.00000000000000000000	4.00000000000000000000	4.00000000000000000000	4.00000000000000000000	4.00000000000000000000	4.00000000000000000000
60.00000000000000000000	0.00000000000000000000	4163.58984375000000000000	4215.38427734375000000000	4178.46142578125000000000	3551.79467773437500000000	4234.87158203125000000000	4233.33300781250000000000	4250.25634765625000000000	4227.69238281250000000000	4227.69238281250000000000	4227.17919921875000000000	4195.89746093750000000000	4249.74365234375000000000	4206.66650390625000000000	4215.38427734375000000000	0.00000000000000000000	10243.00000000000000000000	10226.00000000000000000000	0.00000000000000000000	0.00000000000000000000	0.00000000000000000000	3250.00000000000000000000	895.00000000000000000000	4.00000000000000000000	4.00000000000000000000	4.00000000000000000000	4.00000000000000000000	4.00000000000000000000	4.00000000000000000000	4.00000000000000000000	4.00000000000000000000	4.00000000000000000000	4.00000000000000000000	4.00000000000000000000	4.00000000000000000000	4.00000000000000000000	4.00000000000000000000	4.00000000000000000000	4.00000000000000000000
61.00000000000000000000	0.00000000000000000000	4168.71777343750000000000	4228.20507812500000000000	4178.97412109375000000000	3560.00000000000000000000	4247.69238281250000000000	4243.07666015625000000000	4255.38427734375000000000	4212.30761718750000000000	4221.02539062500000000000	4228.20507812500000000000	4171.79492187500000000000	4232.82031250000000000000	4189.74365234375000000000	4196.92285156250000000000	0.00000000000000000000	10245.00000000000000000000	10228.00000000000000000000	0.00000000000000000000	0.00000000000000000000	0.00000000000000000000	3250.00000000000000000000	903.00000000000000000000	4.00000000000000000000	4.00000000000000000000	4.00000000000000000000	4.00000000000000000000	4.00000000000000000000	4.00000000000000000000	4.00000000000000000000	4.00000000000000000000	4.00000000000000000000	4.00000000000000000000	4.00000000000000000000	4.00000000000000000000	4.00000000000000000000	4.00000000000000000000	4.00000000000000000000	4.00000000000000000000
62.00000000000000000000	0.00000000000000000000	4158.46142578125000000000	4198.46142578125000000000	4183.07666015625000000000	3558.97436523437500000000	4214.35888671875000000000	4212.82031250000000000000	4233.84619140625000000000	4186.66650390625000000000	4191.79492187500000000000	4197.43603515625000000000	4147.69238281250000000000	4212.82031250000000000000	4168.20507812500000000000	4183.07666015625000000000	0.00000000000000000000	10245.00000000000000000000	10228.00000000000000000000	0.00000000000000000000	0.00000000000000000000	0.00000000000000000000	3250.00000000000000000000	911.00000000000000000000	4.00000000000000000000	4.00000000000000000000	4.00000000000000000000	4.00000000000000000000	4.00000000000000000000	4.00000000000000000000	4.00000000000000000000	4.00000000000000000000	4.00000000000000000000	4.00000000000000000000	4.00000000000000000000	4.00000000000000000000	4.00000000000000000000	4.00000000000000000000	4.00000000000000000000	4.00000000000000000000
63.00000000000000000000	0.00000000000000000000	4171.28173828125000000000	4213.33300781250000000000	4166.66650390625000000000	3599.48706054687500000000	4230.76904296875000000000	4221.53857421875000000000	4237.43603515625000000000	4211.28173828125000000000	4204.10253906250000000000	4203.07666015625000000000	4193.84619140625000000000	4246.66650390625000000000	4222.05126953125000000000	4227.17919921875000000000	0.00000000000000000000	10246.00000000000000000000	10227.00000000000000000000	0.00000000000000000000	0.00000000000000000000	0.00000000000000000000	3250.00000000000000000000	919.00000000000000000000	4.00000000000000000000	4.00000000000000000000	4.00000000000000000000	4.00000000000000000000	4.00000000000000000000	4.00000000000000000000	4.00000000000000000000	4.00000000000000000000	4.00000000000000000000	4.00000000000000000000	4.00000000000000000000	4.00000000000000000000	4.00000000000000000000	4.00000000000000000000	4.00000000000000000000	4.00000000000000000000
64.00000000000000000000	0.00000000000000000000	4161.53857421875000000000	4182.05126953125000000000	4175.38427734375000000000	3589.23071289062500000000	4195.38427734375000000000	4185.12792968750000000000	4200.51269531250000000000	4181.02539062500000000000	4169.23046875000000000000	4167.17919921875000000000	4165.64111328125000000000	4222.56396484375000000000	4191.79492187500000000000	4203.07666015625000000000	889.00000000000000000000	10246.00000000000000000000	10227.00000000000000000000	0.00000000000000000000	0.00000000000000000000	0.00000000000000000000	3250.00000000000000000000	927.00000000000000000000	4.00000000000000000000	4.00000000000000000000	4.00000000000000000000	4.00000000000000000000	4.00000000000000000000	4.00000000000000000000	4.00000000000000000000	4.00000000000000000000	4.00000000000000000000	4.00000000000000000000	4.00000000000000000000	4.00000000000000000000	4.00000000000000000000	4.00000000000000000000	4.00000000000000000000	4.00000000000000000000
65.00000000000000000000	0.00000000000000000000	4177.43603515625000000000	4210.25634765625000000000	4177.94873046875000000000	3606.15380859375000000000	4225.12792968750000000000	4223.58984375000000000000	4241.53857421875000000000	4223.07666015625000000000	4225.12792968750000000000	4216.92285156250000000000	4185.64111328125000000000	4243.58984375000000000000	4200.00000000000000000000	4212.30761718750000000000	2646.00000000000000000000	10247.00000000000000000000	10227.00000000000000000000	0.00000000000000000000	0.00000000000000000000	0.00000000000000000000	3250.00000000000000000000	934.00000000000000000000	4.00000000000000000000	4.00000000000000000000	4.00000000000000000000	4.00000000000000000000	4.00000000000000000000	4.00000000000000000000	4.00000000000000000000	4.00000000000000000000	4.00000000000000000000	4.00000000000000000000	4.00000000000000000000	4.00000000000000000000	4.00000000000000000000	4.00000000000000000000	4.00000000000000000000	4.00000000000000000000
66.00000000000000000000	0.00000000000000000000	4174.35888671875000000000	4203.07666015625000000000	4181.53857421875000000000	3613.33325195312500000000	4227.17919921875000000000	4232.82031250000000000000	4260.51269531250000000000	4250.25634765625000000000	4257.43603515625000000000	4252.30761718750000000000	4199.48730468750000000000	4260.00000000000000000000	4197.43603515625000000000	4213.84619140625000000000	2492.00000000000000000000	10247.00000000000000000000	10227.00000000000000000000	0.00000000000000000000	0.00000000000000000000	0.00000000000000000000	3250.00000000000000000000	942.00000000000000000000	4.00000000000000000000	4.00000000000000000000	4.00000000000000000000	4.00000000000000000000	4.00000000000000000000	4.00000000000000000000	4.00000000000000000000	4.00000000000000000000	4.00000000000000000000	4.00000000000000000000	4.00000000000000000000	4.00000000000000000000	4.00000000000000000000	4.00000000000000000000	4.00000000000000000000	4.00000000000000000000
67.00000000000000000000	0.00000000000000000000	4158.97412109375000000000	4184.61523437500000000000	4187.69238281250000000000	3610.76904296875000000000	4207.69238281250000000000	4209.74365234375000000000	4238.97412109375000000000	4217.94873046875000000000	4219.48730468750000000000	4219.48730468750000000000	4180.51269531250000000000	4240.00000000000000000000	4177.94873046875000000000	4196.92285156250000000000	3568.00000000000000000000	10249.00000000000000000000	10228.00000000000000000000	0.00000000000000000000	0.00000000000000000000	0.00000000000000000000	3250.00000000000000000000	951.00000000000000000000	4.00000000000000000000	4.00000000000000000000	4.00000000000000000000	4.00000000000000000000	4.00000000000000000000	4.00000000000000000000	4.00000000000000000000	4.00000000000000000000	4.00000000000000000000	4.00000000000000000000	4.00000000000000000000	4.00000000000000000000	4.00000000000000000000	4.00000000000000000000	4.00000000000000000000	4.00000000000000000000
68.00000000000000000000	0.00000000000000000000	4179.48730468750000000000	4239.48730468750000000000	4170.76904296875000000000	3650.25634765625000000000	4253.33300781250000000000	4241.02539062500000000000	4251.79492187500000000000	4216.92285156250000000000	4224.61523437500000000000	4224.61523437500000000000	4204.10253906250000000000	4248.20507812500000000000	4216.92285156250000000000	4223.58984375000000000000	3607.00000000000000000000	10249.00000000000000000000	10228.00000000000000000000	0.00000000000000000000	0.00000000000000000000	0.00000000000000000000	3250.00000000000000000000	958.00000000000000000000	4.00000000000000000000	4.00000000000000000000	4.00000000000000000000	4.00000000000000000000	4.00000000000000000000	4.00000000000000000000	4.00000000000000000000	4.00000000000000000000	4.00000000000000000000	4.00000000000000000000	4.00000000000000000000	4.00000000000000000000	4.00000000000000000000	4.00000000000000000000	4.00000000000000000000	4.00000000000000000000
69.00000000000000000000	0.00000000000000000000	4168.71777343750000000000	4210.25634765625000000000	4176.41015625000000000000	3643.07690429687500000000	4218.46142578125000000000	4209.74365234375000000000	4218.46142578125000000000	4171.79492187500000000000	4174.87158203125000000000	4183.07666015625000000000	4165.12792968750000000000	4209.23046875000000000000	4181.53857421875000000000	4193.84619140625000000000	3380.00000000000000000000	10248.00000000000000000000	10226.00000000000000000000	0.00000000000000000000	0.00000000000000000000	0.00000000000000000000	3250.00000000000000000000	966.00000000000000000000	4.00000000000000000000	4.00000000000000000000	4.00000000000000000000	4.00000000000000000000	4.00000000000000000000	4.00000000000000000000	4.00000000000000000000	4.00000000000000000000	4.00000000000000000000	4.00000000000000000000	4.00000000000000000000	4.00000000000000000000	4.00000000000000000000	4.00000000000000000000	4.00000000000000000000	4.00000000000000000000
70.00000000000000000000	0.00000000000000000000	4171.79492187500000000000	4209.74365234375000000000	4174.87158203125000000000	3658.97436523437500000000	4220.00000000000000000000	4216.41015625000000000000	4228.71777343750000000000	4197.94873046875000000000	4188.71777343750000000000	4193.33300781250000000000	4189.74365234375000000000	4231.79492187500000000000	4196.92285156250000000000	4208.71777343750000000000	2915.00000000000000000000	10248.00000000000000000000	10226.00000000000000000000	0.00000000000000000000	0.00000000000000000000	0.00000000000000000000	3250.00000000000000000000	973.00000000000000000000	4.00000000000000000000	4.00000000000000000000	4.00000000000000000000	4.00000000000000000000	4.00000000000000000000	4.00000000000000000000	4.00000000000000000000	4.00000000000000000000	4.00000000000000000000	4.00000000000000000000	4.00000000000000000000	4.00000000000000000000	4.00000000000000000000	4.00000000000000000000	4.00000000000000000000	4.00000000000000000000
71.00000000000000000000	0.00000000000000000000	4175.38427734375000000000	4201.53857421875000000000	4175.38427734375000000000	3664.10253906250000000000	4213.33300781250000000000	4210.25634765625000000000	4229.23046875000000000000	4230.25634765625000000000	4222.05126953125000000000	4213.33300781250000000000	4215.38427734375000000000	4261.02539062500000000000	4210.76904296875000000000	4229.23046875000000000000	3069.00000000000000000000	10248.00000000000000000000	10225.00000000000000000000	0.00000000000000000000	0.00000000000000000000	0.00000000000000000000	3250.00000000000000000000	981.00000000000000000000	4.00000000000000000000	4.00000000000000000000	4.00000000000000000000	4.00000000000000000000	4.00000000000000000000	4.00000000000000000000	4.00000000000000000000	4.00000000000000000000	4.00000000000000000000	4.00000000000000000000	4.00000000000000000000	4.00000000000000000000	4.00000000000000000000	4.00000000000000000000	4.00000000000000000000	4.00000000000000000000
72.00000000000000000000	0.00000000000000000000	4166.66650390625000000000	4171.79492187500000000000	4189.23046875000000000000	3649.74340820312500000000	4185.12792968750000000000	4190.76904296875000000000	4217.94873046875000000000	4209.23046875000000000000	4208.71777343750000000000	4200.00000000000000000000	4189.74365234375000000000	4241.02539062500000000000	4178.97412109375000000000	4211.28173828125000000000	3175.00000000000000000000	10248.00000000000000000000	10225.00000000000000000000	0.00000000000000000000	0.00000000000000000000	0.00000000000000000000	3250.00000000000000000000	988.00000000000000000000	4.00000000000000000000	4.00000000000000000000	4.00000000000000000000	4.00000000000000000000	4.00000000000000000000	4.00000000000000000000	4.00000000000000000000	4.00000000000000000000	4.00000000000000000000	4.00000000000000000000	4.00000000000000000000	4.00000000000000000000	4.00000000000000000000	4.00000000000000000000	4.00000000000000000000	4.00000000000000000000
73.00000000000000000000	0.00000000000000000000	4186.15380859375000000000	4224.10253906250000000000	4178.97412109375000000000	3686.15380859375000000000	4241.02539062500000000000	4248.20507812500000000000	4262.56396484375000000000	4231.79492187500000000000	4240.00000000000000000000	4242.56396484375000000000	4208.20507812500000000000	4256.92285156250000000000	4203.58984375000000000000	4225.12792968750000000000	2905.00000000000000000000	10247.00000000000000000000	10224.00000000000000000000	0.00000000000000000000	0.00000000000000000000	0.00000000000000000000	3250.00000000000000000000	996.00000000000000000000	4.00000000000000000000	4.00000000000000000000	4.00000000000000000000	4.00000000000000000000	4.00000000000000000000	4.00000000000000000000	4.00000000000000000000	4.00000000000000000000	4.00000000000000000000	4.00000000000000000000	4.00000000000000000000	4.00000000000000000000	4.00000000000000000000	4.00000000000000000000	4.00000000000000000000	4.00000000000000000000
74.00000000000000000000	0.00000000000000000000	4174.35888671875000000000	4211.79492187500000000000	4183.58984375000000000000	3680.00000000000000000000	4224.10253906250000000000	4229.23046875000000000000	4245.12792968750000000000	4200.00000000000000000000	4213.33300781250000000000	4223.58984375000000000000	4161.53857421875000000000	4219.48730468750000000000	4169.74365234375000000000	4186.15380859375000000000	3570.00000000000000000000	10247.00000000000000000000	10224.00000000000000000000	0.00000000000000000000	0.00000000000000000000	0.00000000000000000000	3251.00000000000000000000	4.00000000000000000000	4.00000000000000000000	4.00000000000000000000	4.00000000000000000000	4.00000000000000000000	4.00000000000000000000	4.00000000000000000000	4.00000000000000000000	4.00000000000000000000	4.00000000000000000000	4.00000000000000000000	4.00000000000000000000	4.00000000000000000000	4.00000000000000000000	4.00000000000000000000	4.00000000000000000000	4.00000000000000000000
75.00000000000000000000	0.00000000000000000000	4176.92285156250000000000	4212.30761718750000000000	4177.43603515625000000000	3695.38452148437500000000	4220.51269531250000000000	4220.51269531250000000000	4240.00000000000000000000	4203.07666015625000000000	4213.33300781250000000000	4220.51269531250000000000	4172.82031250000000000000	4221.02539062500000000000	4188.20507812500000000000	4200.00000000000000000000	3113.00000000000000000000	10246.00000000000000000000	10224.00000000000000000000	0.00000000000000000000	0.00000000000000000000	0.00000000000000000000	3251.00000000000000000000	13.00000000000000000000	4.00000000000000000000	4.00000000000000000000	4.00000000000000000000	4.00000000000000000000	4.00000000000000000000	4.00000000000000000000	4.00000000000000000000	4.00000000000000000000	4.00000000000000000000	4.00000000000000000000	4.00000000000000000000	4.00000000000000000000	4.00000000000000000000	4.00000000000000000000	4.00000000000000000000	4.00000000000000000000
76.00000000000000000000	0.00000000000000000000	4182.56396484375000000000	4211.79492187500000000000	4167.69238281250000000000	3716.92309570312500000000	4213.84619140625000000000	4210.25634765625000000000	4222.05126953125000000000	4215.38427734375000000000	4213.84619140625000000000	4217.94873046875000000000	4206.15380859375000000000	4245.12792968750000000000	4218.46142578125000000000	4230.76904296875000000000	3386.00000000000000000000	10246.00000000000000000000	10224.00000000000000000000	0.00000000000000000000	0.00000000000000000000	0.00000000000000000000	3251.00000000000000000000	21.00000000000000000000	4.00000000000000000000	4.00000000000000000000	4.00000000000000000000	4.00000000000000000000	4.00000000000000000000	4.00000000000000000000	4.00000000000000000000	4.00000000000000000000	4.00000000000000000000	4.00000000000000000000	4.00000000000000000000	4.00000000000000000000	4.00000000000000000000	4.00000000000000000000	4.00000000000000000000	4.00000000000000000000
77.00000000000000000000	0.00000000000000000000	4163.07666015625000000000	4171.79492187500000000000	4179.48730468750000000000	3702.05126953125000000000	4173.33300781250000000000	4175.89746093750000000000	4194.87158203125000000000	4194.35888671875000000000	4187.69238281250000000000	4188.20507812500000000000	4185.12792968750000000000	4230.76904296875000000000	4189.23046875000000000000	4205.12792968750000000000	3042.00000000000000000000	10247.00000000000000000000	10225.00000000000000000000	0.00000000000000000000	0.00000000000000000000	0.00000000000000000000	3251.00000000000000000000	29.00000000000000000000	4.00000000000000000000	4.00000000000000000000	4.00000000000000000000	4.00000000000000000000	4.00000000000000000000	4.00000000000000000000	4.00000000000000000000	4.00000000000000000000	4.00000000000000000000	4.00000000000000000000	4.00000000000000000000	4.00000000000000000000	4.00000000000000000000	4.00000000000000000000	4.00000000000000000000	4.00000000000000000000
78.00000000000000000000	0.00000000000000000000	4169.74365234375000000000	4192.30761718750000000000	4170.25634765625000000000	3720.00000000000000000000	4209.74365234375000000000	4216.41015625000000000000	4243.07666015625000000000	4241.53857421875000000000	4242.56396484375000000000	4241.02539062500000000000	4215.38427734375000000000	4256.92285156250000000000	4211.28173828125000000000	4219.48730468750000000000	3570.00000000000000000000	10247.00000000000000000000	10225.00000000000000000000	0.00000000000000000000	0.00000000000000000000	0.00000000000000000000	3251.00000000000000000000	38.00000000000000000000	4.00000000000000000000	4.00000000000000000000	4.00000000000000000000	4.00000000000000000000	4.00000000000000000000	4.00000000000000000000	4.00000000000000000000	4.00000000000000000000	4.00000000000000000000	4.00000000000000000000	4.00000000000000000000	4.00000000000000000000	4.00000000000000000000	4.00000000000000000000	4.00000000000000000000	4.00000000000000000000
79.00000000000000000000	0.00000000000000000000	4151.28173828125000000000	4159.48730468750000000000	4177.43603515625000000000	3704.61523437500000000000	4191.79492187500000000000	4200.51269531250000000000	4231.28173828125000000000	4226.66650390625000000000	4223.58984375000000000000	4228.71777343750000000000	4177.94873046875000000000	4230.76904296875000000000	4166.66650390625000000000	4188.20507812500000000000	3113.00000000000000000000	10245.00000000000000000000	10225.00000000000000000000	0.00000000000000000000	0.00000000000000000000	0.00000000000000000000	3251.00000000000000000000	46.00000000000000000000	4.00000000000000000000	4.00000000000000000000	4.00000000000000000000	4.00000000000000000000	4.00000000000000000000	4.00000000000000000000	4.00000000000000000000	4.00000000000000000000	4.00000000000000000000	4.00000000000000000000	4.00000000000000000000	4.00000000000000000000	4.00000000000000000000	4.00000000000000000000	4.00000000000000000000	4.00000000000000000000
80.00000000000000000000	0.00000000000000000000	4158.46142578125000000000	4186.66650390625000000000	4181.02539062500000000000	3726.66650390625000000000	4213.84619140625000000000	4217.94873046875000000000	4240.00000000000000000000	4220.51269531250000000000	4211.79492187500000000000	4218.46142578125000000000	4173.84619140625000000000	4229.74365234375000000000	4168.71777343750000000000	4190.25634765625000000000	3386.00000000000000000000	10245.00000000000000000000	10225.00000000000000000000	0.00000000000000000000	0.00000000000000000000	0.00000000000000000000	3251.00000000000000000000	53.00000000000000000000	4.00000000000000000000	4.00000000000000000000	4.00000000000000000000	4.00000000000000000000	4.00000000000000000000	4.00000000000000000000	4.00000000000000000000	4.00000000000000000000	4.00000000000000000000	4.00000000000000000000	4.00000000000000000000	4.00000000000000000000	4.00000000000000000000	4.00000000000000000000	4.00000000000000000000	4.00000000000000000000
81.00000000000000000000	0.00000000000000000000	4186.15380859375000000000	4244.61523437500000000000	4175.89746093750000000000	3770.76904296875000000000	4255.38427734375000000000	4251.28173828125000000000	4263.58984375000000000000	4229.23046875000000000000	4227.69238281250000000000	4234.87158203125000000000	4204.61523437500000000000	4249.23046875000000000000	4214.87158203125000000000	4223.07666015625000000000	3042.00000000000000000000	10246.00000000000000000000	10225.00000000000000000000	0.00000000000000000000	0.00000000000000000000	0.00000000000000000000	3251.00000000000000000000	61.00000000000000000000	4.00000000000000000000	4.00000000000000000000	4.00000000000000000000	4.00000000000000000000	4.00000000000000000000	4.00000000000000000000	4.00000000000000000000	4.00000000000000000000	4.00000000000000000000	4.00000000000000000000	4.00000000000000000000	4.00000000000000000000	4.00000000000000000000	4.00000000000000000000	4.00000000000000000000	4.00000000000000000000
82.00000000000000000000	0.00000000000000000000	4170.76904296875000000000	4210.25634765625000000000	4185.64111328125000000000	3756.92309570312500000000	4216.41015625000000000000	4211.28173828125000000000	4229.23046875000000000000	4185.12792968750000000000	4183.07666015625000000000	4191.28173828125000000000	4171.28173828125000000000	4217.94873046875000000000	4187.69238281250000000000	4201.02539062500000000000	3570.00000000000000000000	10246.00000000000000000000	10225.00000000000000000000	0.00000000000000000000	0.00000000000000000000	0.00000000000000000000	3251.00000000000000000000	68.00000000000000000000	4.00000000000000000000	4.00000000000000000000	4.00000000000000000000	4.00000000000000000000	4.00000000000000000000	4.00000000000000000000	4.00000000000000000000	4.00000000000000000000	4.00000000000000000000	4.00000000000000000000	4.00000000000000000000	4.00000000000000000000	4.00000000000000000000	4.00000000000000000000	4.00000000000000000000	4.00000000000000000000
83.00000000000000000000	0.00000000000000000000	4174.35888671875000000000	4214.87158203125000000000	4173.84619140625000000000	3772.30761718750000000000	4224.10253906250000000000	4216.92285156250000000000	4232.82031250000000000000	4218.46142578125000000000	4208.20507812500000000000	4208.20507812500000000000	4206.15380859375000000000	4252.30761718750000000000	4211.79492187500000000000	4228.71777343750000000000	3113.00000000000000000000	10248.00000000000000000000	10225.00000000000000000000	0.00000000000000000000	0.00000000000000000000	0.00000000000000000000	3251.00000000000000000000	75.00000000000000000000	4.00000000000000000000	4.00000000000000000000	4.00000000000000000000	4.00000000000000000000	4.00000000000000000000	4.00000000000000000000	4.00000000000000000000	4.00000000000000000000	4.00000000000000000000	4.00000000000000000000	4.00000000000000000000	4.00000000000000000000	4.00000000000000000000	4.00000000000000000000	4.00000000000000000000	4.00000000000000000000
84.00000000000000000000	0.00000000000000000000	4165.12792968750000000000	4178.97412109375000000000	4178.46142578125000000000	3766.15380859375000000000	4185.64111328125000000000	4183.07666015625000000000	4204.61523437500000000000	4213.84619140625000000000	4200.00000000000000000000	4198.97412109375000000000	4195.89746093750000000000	4250.76904296875000000000	4191.79492187500000000000	4222.05126953125000000000	3386.00000000000000000000	10248.00000000000000000000	10225.00000000000000000000	0.00000000000000000000	0.00000000000000000000	0.00000000000000000000	3251.00000000000000000000	83.00000000000000000000	4.00000000000000000000	4.00000000000000000000	4.00000000000000000000	4.00000000000000000000	4.00000000000000000000	4.00000000000000000000	4.00000000000000000000	4.00000000000000000000	4.00000000000000000000	4.00000000000000000000	4.00000000000000000000	4.00000000000000000000	4.00000000000000000000	4.00000000000000000000	4.00000000000000000000	4.00000000000000000000
85.00000000000000000000	0.00000000000000000000	4162.56396484375000000000	4173.84619140625000000000	4182.56396484375000000000	3769.23071289062500000000	4183.07666015625000000000	4186.15380859375000000000	4214.87158203125000000000	4201.53857421875000000000	4194.35888671875000000000	4198.46142578125000000000	4177.94873046875000000000	4232.30761718750000000000	4178.46142578125000000000	4210.25634765625000000000	3042.00000000000000000000	10249.00000000000000000000	10225.00000000000000000000	0.00000000000000000000	0.00000000000000000000	0.00000000000000000000	3251.00000000000000000000	90.00000000000000000000	4.00000000000000000000	4.00000000000000000000	4.00000000000000000000	4.00000000000000000000	4.00000000000000000000	4.00000000000000000000	4.00000000000000000000	4.00000000000000000000	4.00000000000000000000	4.00000000000000000000	4.00000000000000000000	4.00000000000000000000	4.00000000000000000000	4.00000000000000000000	4.00000000000000000000	4.00000000000000000000
86.00000000000000000000	0.00000000000000000000	4169.74365234375000000000	4205.12792968750000000000	4173.84619140625000000000	3784.61523437500000000000	4221.02539062500000000000	4224.61523437500000000000	4250.25634765625000000000	4213.33300781250000000000	4216.92285156250000000000	4224.61523437500000000000	4180.51269531250000000000	4231.28173828125000000000	4182.05126953125000000000	4203.58984375000000000000	3570.00000000000000000000	10249.00000000000000000000	10225.00000000000000000000	0.00000000000000000000	0.00000000000000000000	0.00000000000000000000	3251.00000000000000000000	98.00000000000000000000	4.00000000000000000000	4.00000000000000000000	4.00000000000000000000	4.00000000000000000000	4.00000000000000000000	4.00000000000000000000	4.00000000000000000000	4.00000000000000000000	4.00000000000000000000	4.00000000000000000000	4.00000000000000000000	4.00000000000000000000	4.00000000000000000000	4.00000000000000000000	4.00000000000000000000	4.00000000000000000000
87.00000000000000000000	0.00000000000000000000	4155.89746093750000000000	4178.46142578125000000000	4184.10253906250000000000	3766.15380859375000000000	4190.76904296875000000000	4197.94873046875000000000	4226.66650390625000000000	4177.94873046875000000000	4184.10253906250000000000	4196.41015625000000000000	4140.51269531250000000000	4201.02539062500000000000	4139.48730468750000000000	4165.64111328125000000000	3113.00000000000000000000	10249.00000000000000000000	10224.00000000000000000000	0.00000000000000000000	0.00000000000000000000	0.00000000000000000000	3251.00000000000000000000	107.00000000000000000000	4.00000000000000000000	4.00000000000000000000	4.00000000000000000000	4.00000000000000000000	4.00000000000000000000	4.00000000000000000000	4.00000000000000000000	4.00000000000000000000	4.00000000000000000000	4.00000000000000000000	4.00000000000000000000	4.00000000000000000000	4.00000000000000000000	4.00000000000000000000	4.00000000000000000000	4.00000000000000000000
88.00000000000000000000	0.00000000000000000000	4173.84619140625000000000	4211.28173828125000000000	4171.28173828125000000000	3804.10253906250000000000	4216.92285156250000000000	4219.48730468750000000000	4238.46142578125000000000	4202.05126953125000000000	4209.23046875000000000000	4214.87158203125000000000	4189.23046875000000000000	4235.38427734375000000000	4195.38427734375000000000	4211.79492187500000000000	3386.00000000000000000000	10249.00000000000000000000	10224.00000000000000000000	0.00000000000000000000	0.00000000000000000000	0.00000000000000000000	3251.00000000000000000000	114.00000000000000000000	4.00000000000000000000	4.00000000000000000000	4.00000000000000000000	4.00000000000000000000	4.00000000000000000000	4.00000000000000000000	4.00000000000000000000	4.00000000000000000000	4.00000000000000000000	4.00000000000000000000	4.00000000000000000000	4.00000000000000000000	4.00000000000000000000	4.00000000000000000000	4.00000000000000000000	4.00000000000000000000
89.00000000000000000000	0.00000000000000000000	4163.58984375000000000000	4183.07666015625000000000	4168.20507812500000000000	3808.20507812500000000000	4191.79492187500000000000	4192.30761718750000000000	4208.20507812500000000000	4185.12792968750000000000	4185.12792968750000000000	4185.12792968750000000000	4190.25634765625000000000	4228.71777343750000000000	4196.41015625000000000000	4212.82031250000000000000	3042.00000000000000000000	10248.00000000000000000000	10225.00000000000000000000	0.00000000000000000000	0.00000000000000000000	0.00000000000000000000	3251.00000000000000000000	122.00000000000000000000	4.00000000000000000000	4.00000000000000000000	4.00000000000000000000	4.00000000000000000000	4.00000000000000000000	4.00000000000000000000	4.00000000000000000000	4.00000000000000000000	4.00000000000000000000	4.00000000000000000000	4.00000000000000000000	4.00000000000000000000	4.00000000000000000000	4.00000000000000000000	4.00000000000000000000	4.00000000000000000000
90.00000000000000000000	0.00000000000000000000	4150.25634765625000000000	4154.35888671875000000000	4174.87158203125000000000	3797.94873046875000000000	4170.76904296875000000000	4177.43603515625000000000	4200.51269531250000000000	4179.48730468750000000000	4172.30761718750000000000	4174.87158203125000000000	4172.82031250000000000000	4220.51269531250000000000	4168.71777343750000000000	4191.28173828125000000000	3570.00000000000000000000	10248.00000000000000000000	10225.00000000000000000000	0.00000000000000000000	0.00000000000000000000	0.00000000000000000000	3251.00000000000000000000	131.00000000000000000000	4.00000000000000000000	4.00000000000000000000	4.00000000000000000000	4.00000000000000000000	4.00000000000000000000	4.00000000000000000000	4.00000000000000000000	4.00000000000000000000	4.00000000000000000000	4.00000000000000000000	4.00000000000000000000	4.00000000000000000000	4.00000000000000000000	4.00000000000000000000	4.00000000000000000000	4.00000000000000000000
91.00000000000000000000	0.00000000000000000000	4161.02539062500000000000	4173.84619140625000000000	4173.33300781250000000000	3815.89746093750000000000	4198.97412109375000000000	4210.25634765625000000000	4236.41015625000000000000	4229.74365234375000000000	4228.71777343750000000000	4232.30761718750000000000	4202.56396484375000000000	4254.87158203125000000000	4184.61523437500000000000	4210.76904296875000000000	3113.00000000000000000000	10246.00000000000000000000	10226.00000000000000000000	0.00000000000000000000	0.00000000000000000000	0.00000000000000000000	3251.00000000000000000000	139.00000000000000000000	4.00000000000000000000	4.00000000000000000000	4.00000000000000000000	4.00000000000000000000	4.00000000000000000000	4.00000000000000000000	4.00000000000000000000	4.00000000000000000000	4.00000000000000000000	4.00000000000000000000	4.00000000000000000000	4.00000000000000000000	4.00000000000000000000	4.00000000000000000000	4.00000000000000000000	4.00000000000000000000
92.00000000000000000000	0.00000000000000000000	4147.17919921875000000000	4149.74365234375000000000	4188.71777343750000000000	3801.53833007812500000000	4173.33300781250000000000	4186.15380859375000000000	4218.97412109375000000000	4206.15380859375000000000	4205.12792968750000000000	4207.69238281250000000000	4171.79492187500000000000	4230.76904296875000000000	4146.15380859375000000000	4184.61523437500000000000	3386.00000000000000000000	10246.00000000000000000000	10226.00000000000000000000	0.00000000000000000000	0.00000000000000000000	0.00000000000000000000	3251.00000000000000000000	148.00000000000000000000	4.00000000000000000000	4.00000000000000000000	4.00000000000000000000	4.00000000000000000000	4.00000000000000000000	4.00000000000000000000	4.00000000000000000000	4.00000000000000000000	4.00000000000000000000	4.00000000000000000000	4.00000000000000000000	4.00000000000000000000	4.00000000000000000000	4.00000000000000000000	4.00000000000000000000	4.00000000000000000000
93.00000000000000000000	0.00000000000000000000	4171.79492187500000000000	4208.20507812500000000000	4177.94873046875000000000	3840.00000000000000000000	4221.02539062500000000000	4220.00000000000000000000	4237.43603515625000000000	4210.76904296875000000000	4207.69238281250000000000	4210.25634765625000000000	4191.79492187500000000000	4242.05126953125000000000	4182.05126953125000000000	4209.23046875000000000000	3042.00000000000000000000	10248.00000000000000000000	10225.00000000000000000000	0.00000000000000000000	0.00000000000000000000	0.00000000000000000000	3251.00000000000000000000	156.00000000000000000000	4.00000000000000000000	4.00000000000000000000	4.00000000000000000000	4.00000000000000000000	4.00000000000000000000	4.00000000000000000000	4.00000000000000000000	4.00000000000000000000	4.00000000000000000000	4.00000000000000000000	4.00000000000000000000	4.00000000000000000000	4.00000000000000000000	4.00000000000000000000	4.00000000000000000000	4.00000000000000000000
94.00000000000000000000	0.00000000000000000000	4180.00000000000000000000	4220.51269531250000000000	4173.33300781250000000000	3858.97436523437500000000	4224.61523437500000000000	4214.87158203125000000000	4221.02539062500000000000	4183.58984375000000000000	4187.69238281250000000000	4202.05126953125000000000	4173.84619140625000000000	4225.12792968750000000000	4184.61523437500000000000	4204.61523437500000000000	3570.00000000000000000000	10248.00000000000000000000	10225.00000000000000000000	0.00000000000000000000	0.00000000000000000000	0.00000000000000000000	3251.00000000000000000000	164.00000000000000000000	4.00000000000000000000	4.00000000000000000000	4.00000000000000000000	4.00000000000000000000	4.00000000000000000000	4.00000000000000000000	4.00000000000000000000	4.00000000000000000000	4.00000000000000000000	4.00000000000000000000	4.00000000000000000000	4.00000000000000000000	4.00000000000000000000	4.00000000000000000000	4.00000000000000000000	4.00000000000000000000
95.00000000000000000000	0.00000000000000000000	4167.17919921875000000000	4190.25634765625000000000	4180.51269531250000000000	3854.87158203125000000000	4195.89746093750000000000	4189.74365234375000000000	4204.61523437500000000000	4162.05126953125000000000	4168.71777343750000000000	4182.56396484375000000000	4154.87158203125000000000	4207.69238281250000000000	4160.51269531250000000000	4187.69238281250000000000	3113.00000000000000000000	10246.00000000000000000000	10227.00000000000000000000	0.00000000000000000000	0.00000000000000000000	0.00000000000000000000	3251.00000000000000000000	173.00000000000000000000	4.00000000000000000000	4.00000000000000000000	4.00000000000000000000	4.00000000000000000000	4.00000000000000000000	4.00000000000000000000	4.00000000000000000000	4.00000000000000000000	4.00000000000000000000	4.00000000000000000000	4.00000000000000000000	4.00000000000000000000	4.00000000000000000000	4.00000000000000000000	4.00000000000000000000	4.00000000000000000000
96.00000000000000000000	0.00000000000000000000	4176.92285156250000000000	4198.97412109375000000000	4169.23046875000000000000	3876.41015625000000000000	4204.61523437500000000000	4195.89746093750000000000	4213.84619140625000000000	4203.58984375000000000000	4204.10253906250000000000	4201.53857421875000000000	4202.56396484375000000000	4248.71777343750000000000	4196.41015625000000000000	4222.05126953125000000000	3386.00000000000000000000	10246.00000000000000000000	10227.00000000000000000000	0.00000000000000000000	0.00000000000000000000	0.00000000000000000000	3251.00000000000000000000	181.00000000000000000000	4.00000000000000000000	4.00000000000000000000	4.00000000000000000000	4.00000000000000000000	4.00000000000000000000	4.00000000000000000000	4.00000000000000000000	4.00000000000000000000	4.00000000000000000000	4.00000000000000000000	4.00000000000000000000	4.00000000000000000000	4.00000000000000000000	4.00000000000000000000	4.00000000000000000000	4.00000000000000000000
97.00000000000000000000	0.00000000000000000000	4165.64111328125000000000	4159.48730468750000000000	4178.97412109375000000000	3863.07690429687500000000	4159.48730468750000000000	4160.51269531250000000000	4184.61523437500000000000	4187.17919921875000000000	4184.10253906250000000000	4180.51269531250000000000	4182.56396484375000000000	4234.87158203125000000000	4174.87158203125000000000	4204.61523437500000000000	3042.00000000000000000000	10247.00000000000000000000	10227.00000000000000000000	0.00000000000000000000	0.00000000000000000000	0.00000000000000000000	3251.00000000000000000000	189.00000000000000000000	4.00000000000000000000	4.00000000000000000000	4.00000000000000000000	4.00000000000000000000	4.00000000000000000000	4.00000000000000000000	4.00000000000000000000	4.00000000000000000000	4.00000000000000000000	4.00000000000000000000	4.00000000000000000000	4.00000000000000000000	4.00000000000000000000	4.00000000000000000000	4.00000000000000000000	4.00000000000000000000
98.00000000000000000000	0.00000000000000000000	4178.46142578125000000000	4197.94873046875000000000	4180.00000000000000000000	3889.23071289062500000000	4207.17919921875000000000	4216.92285156250000000000	4235.89746093750000000000	4216.41015625000000000000	4225.12792968750000000000	4230.76904296875000000000	4205.64111328125000000000	4253.84619140625000000000	4194.87158203125000000000	4216.41015625000000000000	3570.00000000000000000000	10247.00000000000000000000	10227.00000000000000000000	0.00000000000000000000	0.00000000000000000000	0.00000000000000000000	3251.00000000000000000000	197.00000000000000000000	4.00000000000000000000	4.00000000000000000000	4.00000000000000000000	4.00000000000000000000	4.00000000000000000000	4.00000000000000000000	4.00000000000000000000	4.00000000000000000000	4.00000000000000000000	4.00000000000000000000	4.00000000000000000000	4.00000000000000000000	4.00000000000000000000	4.00000000000000000000	4.00000000000000000000	4.00000000000000000000
99.00000000000000000000	0.00000000000000000000	4180.00000000000000000000	4211.28173828125000000000	4181.53857421875000000000	3893.84594726562500000000	4229.74365234375000000000	4234.87158203125000000000	4254.87158203125000000000	4217.94873046875000000000	4232.82031250000000000000	4246.15380859375000000000	4200.00000000000000000000	4251.28173828125000000000	4180.51269531250000000000	4204.10253906250000000000	3113.00000000000000000000	10247.00000000000000000000	10227.00000000000000000000	0.00000000000000000000	0.00000000000000000000	0.00000000000000000000	3251.00000000000000000000	205.00000000000000000000	4.00000000000000000000	4.00000000000000000000	4.00000000000000000000	4.00000000000000000000	4.00000000000000000000	4.00000000000000000000	4.00000000000000000000	4.00000000000000000000	4.00000000000000000000	4.00000000000000000000	4.00000000000000000000	4.00000000000000000000	4.00000000000000000000	4.00000000000000000000	4.00000000000000000000	4.00000000000000000000
100.00000000000000000000	0.00000000000000000000	4173.33300781250000000000	4189.74365234375000000000	4186.15380859375000000000	3885.12817382812500000000	4198.46142578125000000000	4201.02539062500000000000	4227.69238281250000000000	4187.69238281250000000000	4196.41015625000000000000	4209.23046875000000000000	4172.30761718750000000000	4225.64111328125000000000	4161.53857421875000000000	4186.15380859375000000000	3386.00000000000000000000	10247.00000000000000000000	10227.00000000000000000000	0.00000000000000000000	0.00000000000000000000	0.00000000000000000000	3251.00000000000000000000	212.00000000000000000000	4.00000000000000000000	4.00000000000000000000	4.00000000000000000000	4.00000000000000000000	4.00000000000000000000	4.00000000000000000000	4.00000000000000000000	4.00000000000000000000	4.00000000000000000000	4.00000000000000000000	4.00000000000000000000	4.00000000000000000000	4.00000000000000000000	4.00000000000000000000	4.00000000000000000000	4.00000000000000000000
101.00000000000000000000	0.00000000000000000000	4197.43603515625000000000	4231.28173828125000000000	4169.74365234375000000000	3928.20507812500000000000	4229.23046875000000000000	4227.69238281250000000000	4240.00000000000000000000	4212.82031250000000000000	4220.00000000000000000000	4228.20507812500000000000	4219.48730468750000000000	4256.41015625000000000000	4227.17919921875000000000	4231.28173828125000000000	3042.00000000000000000000	10246.00000000000000000000	10228.00000000000000000000	0.00000000000000000000	0.00000000000000000000	0.00000000000000000000	3251.00000000000000000000	220.00000000000000000000	4.00000000000000000000	4.00000000000000000000	4.00000000000000000000	4.00000000000000000000	4.00000000000000000000	4.00000000000000000000	4.00000000000000000000	4.00000000000000000000	4.00000000000000000000	4.00000000000000000000	4.00000000000000000000	4.00000000000000000000	4.00000000000000000000	4.00000000000000000000	4.00000000000000000000	4.00000000000000000000
102.00000000000000000000	0.00000000000000000000	4184.61523437500000000000	4203.58984375000000000000	4174.87158203125000000000	3927.17944335937500000000	4206.15380859375000000000	4200.51269531250000000000	4210.76904296875000000000	4186.15380859375000000000	4183.58984375000000000000	4190.76904296875000000000	4200.00000000000000000000	4242.05126953125000000000	4204.61523437500000000000	4213.84619140625000000000	3570.00000000000000000000	10246.00000000000000000000	10228.00000000000000000000	0.00000000000000000000	0.00000000000000000000	0.00000000000000000000	3251.00000000000000000000	227.00000000000000000000	4.00000000000000000000	4.00000000000000000000	4.00000000000000000000	4.00000000000000000000	4.00000000000000000000	4.00000000000000000000	4.00000000000000000000	4.00000000000000000000	4.00000000000000000000	4.00000000000000000000	4.00000000000000000000	4.00000000000000000000	4.00000000000000000000	4.00000000000000000000	4.00000000000000000000	4.00000000000000000000
103.00000000000000000000	0.00000000000000000000	4178.97412109375000000000	4201.53857421875000000000	4173.84619140625000000000	3936.92309570312500000000	4214.87158203125000000000	4210.76904296875000000000	4226.15380859375000000000	4212.82031250000000000000	4205.64111328125000000000	4195.89746093750000000000	4208.71777343750000000000	4257.43603515625000000000	4201.02539062500000000000	4217.94873046875000000000	3113.00000000000000000000	10245.00000000000000000000	10228.00000000000000000000	0.00000000000000000000	0.00000000000000000000	0.00000000000000000000	3251.00000000000000000000	234.00000000000000000000	4.00000000000000000000	4.00000000000000000000	4.00000000000000000000	4.00000000000000000000	4.00000000000000000000	4.00000000000000000000	4.00000000000000000000	4.00000000000000000000	4.00000000000000000000	4.00000000000000000000	4.00000000000000000000	4.00000000000000000000	4.00000000000000000000	4.00000000000000000000	4.00000000000000000000	4.00000000000000000000
104.00000000000000000000	0.00000000000000000000	4167.17919921875000000000	4185.64111328125000000000	4174.35888671875000000000	3930.76904296875000000000	4199.48730468750000000000	4204.61523437500000000000	4230.25634765625000000000	4231.79492187500000000000	4230.25634765625000000000	4207.69238281250000000000	4202.56396484375000000000	4257.43603515625000000000	4186.66650390625000000000	4210.25634765625000000000	3386.00000000000000000000	10245.00000000000000000000	10228.00000000000000000000	0.00000000000000000000	0.00000000000000000000	0.00000000000000000000	3251.00000000000000000000	242.00000000000000000000	4.00000000000000000000	4.00000000000000000000	4.00000000000000000000	4.00000000000000000000	4.00000000000000000000	4.00000000000000000000	4.00000000000000000000	4.00000000000000000000	4.00000000000000000000	4.00000000000000000000	4.00000000000000000000	4.00000000000000000000	4.00000000000000000000	4.00000000000000000000	4.00000000000000000000	4.00000000000000000000
105.00000000000000000000	0.00000000000000000000	4153.84619140625000000000	4163.58984375000000000000	4185.12792968750000000000	3915.38452148437500000000	4173.84619140625000000000	4182.05126953125000000000	4214.87158203125000000000	4193.33300781250000000000	4195.38427734375000000000	4176.92285156250000000000	4166.15380859375000000000	4225.12792968750000000000	4149.23046875000000000000	4179.48730468750000000000	3042.00000000000000000000	10244.00000000000000000000	10229.00000000000000000000	0.00000000000000000000	0.00000000000000000000	0.00000000000000000000	3251.00000000000000000000	249.00000000000000000000	4.00000000000000000000	4.00000000000000000000	4.00000000000000000000	4.00000000000000000000	4.00000000000000000000	4.00000000000000000000	4.00000000000000000000	4.00000000000000000000	4.00000000000000000000	4.00000000000000000000	4.00000000000000000000	4.00000000000000000000	4.00000000000000000000	4.00000000000000000000	4.00000000000000000000	4.00000000000000000000
106.00000000000000000000	0.00000000000000000000	4185.64111328125000000000	4231.28173828125000000000	4173.33300781250000000000	3961.53833007812500000000	4239.48730468750000000000	4236.92285156250000000000	4250.76904296875000000000	4206.66650390625000000000	4216.92285156250000000000	4206.15380859375000000000	4204.10253906250000000000	4248.71777343750000000000	4200.51269531250000000000	4214.35888671875000000000	3570.00000000000000000000	10244.00000000000000000000	10229.00000000000000000000	0.00000000000000000000	0.00000000000000000000	0.00000000000000000000	3251.00000000000000000000	256.00000000000000000000	4.00000000000000000000	4.00000000000000000000	4.00000000000000000000	4.00000000000000000000	4.00000000000000000000	4.00000000000000000000	4.00000000000000000000	4.00000000000000000000	4.00000000000000000000	4.00000000000000000000	4.00000000000000000000	4.00000000000000000000	4.00000000000000000000	4.00000000000000000000	4.00000000000000000000	4.00000000000000000000
107.00000000000000000000	0.00000000000000000000	4182.56396484375000000000	4218.46142578125000000000	4181.53857421875000000000	3963.07690429687500000000	4220.00000000000000000000	4221.02539062500000000000	4227.17919921875000000000	4176.92285156250000000000	4189.23046875000000000000	4189.23046875000000000000	4184.10253906250000000000	4225.64111328125000000000	4192.82031250000000000000	4200.51269531250000000000	3113.00000000000000000000	10245.00000000000000000000	10227.00000000000000000000	0.00000000000000000000	0.00000000000000000000	0.00000000000000000000	3251.00000000000000000000	264.00000000000000000000	4.00000000000000000000	4.00000000000000000000	4.00000000000000000000	4.00000000000000000000	4.00000000000000000000	4.00000000000000000000	4.00000000000000000000	4.00000000000000000000	4.00000000000000000000	4.00000000000000000000	4.00000000000000000000	4.00000000000000000000	4.00000000000000000000	4.00000000000000000000	4.00000000000000000000	4.00000000000000000000
108.00000000000000000000	0.00000000000000000000	4186.66650390625000000000	4213.84619140625000000000	4178.97412109375000000000	3971.79467773437500000000	4212.30761718750000000000	4215.38427734375000000000	4227.17919921875000000000	4194.35888671875000000000	4197.43603515625000000000	4195.38427734375000000000	4209.23046875000000000000	4245.64111328125000000000	4210.25634765625000000000	4216.41015625000000000000	3386.00000000000000000000	10245.00000000000000000000	10227.00000000000000000000	0.00000000000000000000	0.00000000000000000000	0.00000000000000000000	3251.00000000000000000000	272.00000000000000000000	4.00000000000000000000	4.00000000000000000000	4.00000000000000000000	4.00000000000000000000	4.00000000000000000000	4.00000000000000000000	4.00000000000000000000	4.00000000000000000000	4.00000000000000000000	4.00000000000000000000	4.00000000000000000000	4.00000000000000000000	4.00000000000000000000	4.00000000000000000000	4.00000000000000000000	4.00000000000000000000
109.00000000000000000000	0.00000000000000000000	4193.84619140625000000000	4212.30761718750000000000	4172.30761718750000000000	3983.07690429687500000000	4214.35888671875000000000	4212.30761718750000000000	4230.76904296875000000000	4226.15380859375000000000	4223.07666015625000000000	4210.76904296875000000000	4246.66650390625000000000	4280.00000000000000000000	4231.79492187500000000000	4243.07666015625000000000	3042.00000000000000000000	10245.00000000000000000000	10228.00000000000000000000	0.00000000000000000000	0.00000000000000000000	0.00000000000000000000	3251.00000000000000000000	280.00000000000000000000	4.00000000000000000000	4.00000000000000000000	4.00000000000000000000	4.00000000000000000000	4.00000000000000000000	4.00000000000000000000	4.00000000000000000000	4.00000000000000000000	4.00000000000000000000	4.00000000000000000000	4.00000000000000000000	4.00000000000000000000	4.00000000000000000000	4.00000000000000000000	4.00000000000000000000	4.00000000000000000000
110.00000000000000000000	0.00000000000000000000	4176.41015625000000000000	4183.07666015625000000000	4185.12792968750000000000	3967.69213867187500000000	4183.07666015625000000000	4185.64111328125000000000	4211.28173828125000000000	4209.74365234375000000000	4208.71777343750000000000	4192.82031250000000000000	4221.02539062500000000000	4256.92285156250000000000	4206.15380859375000000000	4223.07666015625000000000	3570.00000000000000000000	10245.00000000000000000000	10228.00000000000000000000	0.00000000000000000000	0.00000000000000000000	0.00000000000000000000	3251.00000000000000000000	288.00000000000000000000	4.00000000000000000000	4.00000000000000000000	4.00000000000000000000	4.00000000000000000000	4.00000000000000000000	4.00000000000000000000	4.00000000000000000000	4.00000000000000000000	4.00000000000000000000	4.00000000000000000000	4.00000000000000000000	4.00000000000000000000	4.00000000000000000000	4.00000000000000000000	4.00000000000000000000	4.00000000000000000000
111.00000000000000000000	0.00000000000000000000	4184.10253906250000000000	4219.48730468750000000000	4173.33300781250000000000	3987.69213867187500000000	4221.53857421875000000000	4228.71777343750000000000	4248.71777343750000000000	4240.00000000000000000000	4246.66650390625000000000	4234.35888671875000000000	4234.87158203125000000000	4268.20507812500000000000	4228.71777343750000000000	4231.28173828125000000000	3113.00000000000000000000	10246.00000000000000000000	10229.00000000000000000000	0.00000000000000000000	0.00000000000000000000	0.00000000000000000000	3251.00000000000000000000	297.00000000000000000000	4.00000000000000000000	4.00000000000000000000	4.00000000000000000000	4.00000000000000000000	4.00000000000000000000	4.00000000000000000000	4.00000000000000000000	4.00000000000000000000	4.00000000000000000000	4.00000000000000000000	4.00000000000000000000	4.00000000000000000000	4.00000000000000000000	4.00000000000000000000	4.00000000000000000000	4.00000000000000000000
112.00000000000000000000	0.00000000000000000000	4166.15380859375000000000	4190.76904296875000000000	4177.94873046875000000000	3965.12817382812500000000	4201.02539062500000000000	4213.33300781250000000000	4238.46142578125000000000	4211.28173828125000000000	4221.02539062500000000000	4217.94873046875000000000	4185.64111328125000000000	4229.74365234375000000000	4180.00000000000000000000	4182.56396484375000000000	3386.00000000000000000000	10246.00000000000000000000	10229.00000000000000000000	0.00000000000000000000	0.00000000000000000000	0.00000000000000000000	3251.00000000000000000000	305.00000000000000000000	4.00000000000000000000	4.00000000000000000000	4.00000000000000000000	4.00000000000000000000	4.00000000000000000000	4.00000000000000000000	4.00000000000000000000	4.00000000000000000000	4.00000000000000000000	4.00000000000000000000	4.00000000000000000000	4.00000000000000000000	4.00000000000000000000	4.00000000000000000000	4.00000000000000000000	4.00000000000000000000
113.00000000000000000000	0.00000000000000000000	4164.61523437500000000000	4197.94873046875000000000	4177.43603515625000000000	3976.41015625000000000000	4210.76904296875000000000	4218.46142578125000000000	4240.00000000000000000000	4205.64111328125000000000	4213.33300781250000000000	4211.28173828125000000000	4182.56396484375000000000	4222.05126953125000000000	4182.05126953125000000000	4182.56396484375000000000	3042.00000000000000000000	10246.00000000000000000000	10228.00000000000000000000	0.00000000000000000000	0.00000000000000000000	0.00000000000000000000	3251.00000000000000000000	313.00000000000000000000	4.00000000000000000000	4.00000000000000000000	4.00000000000000000000	4.00000000000000000000	4.00000000000000000000	4.00000000000000000000	4.00000000000000000000	4.00000000000000000000	4.00000000000000000000	4.00000000000000000000	4.00000000000000000000	4.00000000000000000000	4.00000000000000000000	4.00000000000000000000	4.00000000000000000000	4.00000000000000000000
114.00000000000000000000	0.00000000000000000000	4172.82031250000000000000	4218.46142578125000000000	4162.05126953125000000000	4009.74340820312500000000	4224.61523437500000000000	4224.10253906250000000000	4231.28173828125000000000	4208.20507812500000000000	4210.25634765625000000000	4210.76904296875000000000	4208.20507812500000000000	4236.92285156250000000000	4220.00000000000000000000	4215.38427734375000000000	3570.00000000000000000000	10246.00000000000000000000	10228.00000000000000000000	0.00000000000000000000	0.00000000000000000000	0.00000000000000000000	3251.00000000000000000000	322.00000000000000000000	4.00000000000000000000	4.00000000000000000000	4.00000000000000000000	4.00000000000000000000	4.00000000000000000000	4.00000000000000000000	4.00000000000000000000	4.00000000000000000000	4.00000000000000000000	4.00000000000000000000	4.00000000000000000000	4.00000000000000000000	4.00000000000000000000	4.00000000000000000000	4.00000000000000000000	4.00000000000000000000
115.00000000000000000000	0.00000000000000000000	4151.28173828125000000000	4176.92285156250000000000	4166.66650390625000000000	3991.28198242187500000000	4182.56396484375000000000	4183.58984375000000000000	4198.97412109375000000000	4174.87158203125000000000	4166.66650390625000000000	4166.15380859375000000000	4174.35888671875000000000	4205.64111328125000000000	4179.48730468750000000000	4185.64111328125000000000	3113.00000000000000000000	10247.00000000000000000000	10229.00000000000000000000	0.00000000000000000000	0.00000000000000000000	0.00000000000000000000	3251.00000000000000000000	330.00000000000000000000	4.00000000000000000000	4.00000000000000000000	4.00000000000000000000	4.00000000000000000000	4.00000000000000000000	4.00000000000000000000	4.00000000000000000000	4.00000000000000000000	4.00000000000000000000	4.00000000000000000000	4.00000000000000000000	4.00000000000000000000	4.00000000000000000000	4.00000000000000000000	4.00000000000000000000	4.00000000000000000000
116.00000000000000000000	0.00000000000000000000	4162.05126953125000000000	4208.20507812500000000000	4166.15380859375000000000	4010.76904296875000000000	4216.41015625000000000000	4220.51269531250000000000	4243.07666015625000000000	4233.84619140625000000000	4226.15380859375000000000	4215.38427734375000000000	4217.43603515625000000000	4240.51269531250000000000	4199.48730468750000000000	4203.58984375000000000000	3386.00000000000000000000	10247.00000000000000000000	10229.00000000000000000000	0.00000000000000000000	0.00000000000000000000	0.00000000000000000000	3251.00000000000000000000	337.00000000000000000000	4.00000000000000000000	4.00000000000000000000	4.00000000000000000000	4.00000000000000000000	4.00000000000000000000	4.00000000000000000000	4.00000000000000000000	4.00000000000000000000	4.00000000000000000000	4.00000000000000000000	4.00000000000000000000	4.00000000000000000000	4.00000000000000000000	4.00000000000000000000	4.00000000000000000000	4.00000000000000000000
117.00000000000000000000	0.00000000000000000000	4155.38427734375000000000	4183.58984375000000000000	4182.05126953125000000000	4003.58959960937500000000	4187.17919921875000000000	4202.05126953125000000000	4229.23046875000000000000	4232.82031250000000000000	4230.25634765625000000000	4223.07666015625000000000	4208.20507812500000000000	4238.97412109375000000000	4177.94873046875000000000	4189.74365234375000000000	3042.00000000000000000000	10249.00000000000000000000	10229.00000000000000000000	0.00000000000000000000	0.00000000000000000000	0.00000000000000000000	3251.00000000000000000000	345.00000000000000000000	4.00000000000000000000	4.00000000000000000000	4.00000000000000000000	4.00000000000000000000	4.00000000000000000000	4.00000000000000000000	4.00000000000000000000	4.00000000000000000000	4.00000000000000000000	4.00000000000000000000	4.00000000000000000000	4.00000000000000000000	4.00000000000000000000	4.00000000000000000000	4.00000000000000000000	4.00000000000000000000
118.00000000000000000000	0.00000000000000000000	4158.46142578125000000000	4184.10253906250000000000	4184.10253906250000000000	4006.15380859375000000000	4184.10253906250000000000	4199.48730468750000000000	4226.66650390625000000000	4212.30761718750000000000	4211.79492187500000000000	4214.35888671875000000000	4195.89746093750000000000	4232.30761718750000000000	4174.87158203125000000000	4188.71777343750000000000	3570.00000000000000000000	10249.00000000000000000000	10229.00000000000000000000	0.00000000000000000000	0.00000000000000000000	0.00000000000000000000	3251.00000000000000000000	353.00000000000000000000	4.00000000000000000000	4.00000000000000000000	4.00000000000000000000	4.00000000000000000000	4.00000000000000000000	4.00000000000000000000	4.00000000000000000000	4.00000000000000000000	4.00000000000000000000	4.00000000000000000000	4.00000000000000000000	4.00000000000000000000	4.00000000000000000000	4.00000000000000000000	4.00000000000000000000	4.00000000000000000000
119.00000000000000000000	0.00000000000000000000	4182.05126953125000000000	4238.97412109375000000000	4172.30761718750000000000	4038.97436523437500000000	4232.82031250000000000000	4231.79492187500000000000	4252.82031250000000000000	4221.02539062500000000000	4227.17919921875000000000	4235.89746093750000000000	4213.84619140625000000000	4244.10253906250000000000	4208.20507812500000000000	4212.30761718750000000000	3113.00000000000000000000	10250.00000000000000000000	10228.00000000000000000000	0.00000000000000000000	0.00000000000000000000	0.00000000000000000000	3251.00000000000000000000	361.00000000000000000000	4.00000000000000000000	4.00000000000000000000	4.00000000000000000000	4.00000000000000000000	4.00000000000000000000	4.00000000000000000000	4.00000000000000000000	4.00000000000000000000	4.00000000000000000000	4.00000000000000000000	4.00000000000000000000	4.00000000000000000000	4.00000000000000000000	4.00000000000000000000	4.00000000000000000000	4.00000000000000000000
120.00000000000000000000	0.00000000000000000000	4178.46142578125000000000	4226.66650390625000000000	4186.15380859375000000000	4038.46142578125000000000	4209.23046875000000000000	4206.66650390625000000000	4228.71777343750000000000	4185.12792968750000000000	4192.30761718750000000000	4203.07666015625000000000	4184.61523437500000000000	4217.94873046875000000000	4183.07666015625000000000	4193.33300781250000000000	3386.00000000000000000000	10250.00000000000000000000	10228.00000000000000000000	0.00000000000000000000	0.00000000000000000000	0.00000000000000000000	3251.00000000000000000000	369.00000000000000000000	4.00000000000000000000	4.00000000000000000000	4.00000000000000000000	4.00000000000000000000	4.00000000000000000000	4.00000000000000000000	4.00000000000000000000	4.00000000000000000000	4.00000000000000000000	4.00000000000000000000	4.00000000000000000000	4.00000000000000000000	4.00000000000000000000	4.00000000000000000000	4.00000000000000000000	4.00000000000000000000
121.00000000000000000000	0.00000000000000000000	4197.43603515625000000000	4245.12792968750000000000	4178.46142578125000000000	4068.71777343750000000000	4228.20507812500000000000	4227.69238281250000000000	4244.10253906250000000000	4219.48730468750000000000	4218.97412109375000000000	4221.02539062500000000000	4234.87158203125000000000	4262.05126953125000000000	4230.25634765625000000000	4236.92285156250000000000	3042.00000000000000000000	10249.00000000000000000000	10227.00000000000000000000	0.00000000000000000000	0.00000000000000000000	0.00000000000000000000	3251.00000000000000000000	376.00000000000000000000	4.00000000000000000000	4.00000000000000000000	4.00000000000000000000	4.00000000000000000000	4.00000000000000000000	4.00000000000000000000	4.00000000000000000000	4.00000000000000000000	4.00000000000000000000	4.00000000000000000000	4.00000000000000000000	4.00000000000000000000	4.00000000000000000000	4.00000000000000000000	4.00000000000000000000	4.00000000000000000000
122.00000000000000000000	0.00000000000000000000	4194.87158203125000000000	4214.87158203125000000000	4176.41015625000000000000	4063.58959960937500000000	4201.02539062500000000000	4198.46142578125000000000	4218.46142578125000000000	4221.02539062500000000000	4211.28173828125000000000	4209.23046875000000000000	4243.07666015625000000000	4271.79492187500000000000	4235.38427734375000000000	4242.56396484375000000000	3570.00000000000000000000	10249.00000000000000000000	10227.00000000000000000000	0.00000000000000000000	0.00000000000000000000	0.00000000000000000000	3251.00000000000000000000	383.00000000000000000000	4.00000000000000000000	4.00000000000000000000	4.00000000000000000000	4.00000000000000000000	4.00000000000000000000	4.00000000000000000000	4.00000000000000000000	4.00000000000000000000	4.00000000000000000000	4.00000000000000000000	4.00000000000000000000	4.00000000000000000000	4.00000000000000000000	4.00000000000000000000	4.00000000000000000000	4.00000000000000000000
123.00000000000000000000	0.00000000000000000000	4186.66650390625000000000	4210.25634765625000000000	4183.07666015625000000000	4058.97436523437500000000	4195.89746093750000000000	4194.35888671875000000000	4220.51269531250000000000	4210.25634765625000000000	4209.74365234375000000000	4210.25634765625000000000	4224.61523437500000000000	4253.84619140625000000000	4220.00000000000000000000	4228.71777343750000000000	3113.00000000000000000000	10250.00000000000000000000	10226.00000000000000000000	0.00000000000000000000	0.00000000000000000000	0.00000000000000000000	3251.00000000000000000000	391.00000000000000000000	4.00000000000000000000	4.00000000000000000000	4.00000000000000000000	4.00000000000000000000	4.00000000000000000000	4.00000000000000000000	4.00000000000000000000	4.00000000000000000000	4.00000000000000000000	4.00000000000000000000	4.00000000000000000000	4.00000000000000000000	4.00000000000000000000	4.00000000000000000000	4.00000000000000000000	4.00000000000000000000
124.00000000000000000000	0.00000000000000000000	4192.30761718750000000000	4244.10253906250000000000	4179.48730468750000000000	4074.35888671875000000000	4240.00000000000000000000	4242.56396484375000000000	4265.64111328125000000000	4233.33300781250000000000	4250.76904296875000000000	4255.89746093750000000000	4227.17919921875000000000	4256.92285156250000000000	4223.58984375000000000000	4228.71777343750000000000	3386.00000000000000000000	10250.00000000000000000000	10226.00000000000000000000	0.00000000000000000000	0.00000000000000000000	0.00000000000000000000	3251.00000000000000000000	398.00000000000000000000	4.00000000000000000000	4.00000000000000000000	4.00000000000000000000	4.00000000000000000000	4.00000000000000000000	4.00000000000000000000	4.00000000000000000000	4.00000000000000000000	4.00000000000000000000	4.00000000000000000000	4.00000000000000000000	4.00000000000000000000	4.00000000000000000000	4.00000000000000000000	4.00000000000000000000	4.00000000000000000000
125.00000000000000000000	0.00000000000000000000	4167.69238281250000000000	4197.43603515625000000000	4187.17919921875000000000	4052.30761718750000000000	4206.66650390625000000000	4214.35888671875000000000	4240.51269531250000000000	4200.51269531250000000000	4214.87158203125000000000	4224.10253906250000000000	4178.97412109375000000000	4217.94873046875000000000	4170.25634765625000000000	4180.51269531250000000000	3042.00000000000000000000	10249.00000000000000000000	10223.00000000000000000000	0.00000000000000000000	0.00000000000000000000	0.00000000000000000000	3251.00000000000000000000	406.00000000000000000000	4.00000000000000000000	4.00000000000000000000	4.00000000000000000000	4.00000000000000000000	4.00000000000000000000	4.00000000000000000000	4.00000000000000000000	4.00000000000000000000	4.00000000000000000000	4.00000000000000000000	4.00000000000000000000	4.00000000000000000000	4.00000000000000000000	4.00000000000000000000	4.00000000000000000000	4.00000000000000000000
126.00000000000000000000	0.00000000000000000000	4177.94873046875000000000	4221.02539062500000000000	4169.23046875000000000000	4086.66650390625000000000	4229.74365234375000000000	4228.20507812500000000000	4242.05126953125000000000	4208.71777343750000000000	4220.51269531250000000000	4224.61523437500000000000	4209.74365234375000000000	4233.84619140625000000000	4209.23046875000000000000	4204.61523437500000000000	3570.00000000000000000000	10249.00000000000000000000	10223.00000000000000000000	0.00000000000000000000	0.00000000000000000000	0.00000000000000000000	3251.00000000000000000000	413.00000000000000000000	4.00000000000000000000	4.00000000000000000000	4.00000000000000000000	4.00000000000000000000	4.00000000000000000000	4.00000000000000000000	4.00000000000000000000	4.00000000000000000000	4.00000000000000000000	4.00000000000000000000	4.00000000000000000000	4.00000000000000000000	4.00000000000000000000	4.00000000000000000000	4.00000000000000000000	4.00000000000000000000
127.00000000000000000000	0.00000000000000000000	4184.61523437500000000000	4226.66650390625000000000	4167.17919921875000000000	4096.41015625000000000000	4229.74365234375000000000	4221.02539062500000000000	4225.12792968750000000000	4190.25634765625000000000	4203.58984375000000000000	4207.17919921875000000000	4215.89746093750000000000	4229.74365234375000000000	4225.64111328125000000000	4214.87158203125000000000	50.00000000000000000000	10248.00000000000000000000	10221.00000000000000000000	0.00000000000000000000	0.00000000000000000000	0.00000000000000000000	3251.00000000000000000000	422.00000000000000000000	4.00000000000000000000	4.00000000000000000000	4.00000000000000000000	4.00000000000000000000	4.00000000000000000000	4.00000000000000000000	4.00000000000000000000	4.00000000000000000000	4.00000000000000000000	4.00000000000000000000	4.00000000000000000000	4.00000000000000000000	4.00000000000000000000	4.00000000000000000000	4.00000000000000000000	4.00000000000000000000
0.00000000000000000000	0.00000000000000000000	4180.51269531250000000000	4211.79492187500000000000	4179.48730468750000000000	4086.66650390625000000000	4216.41015625000000000000	4211.79492187500000000000	4228.20507812500000000000	4192.82031250000000000000	4197.43603515625000000000	4201.53857421875000000000	4210.25634765625000000000	4227.69238281250000000000	4209.74365234375000000000	4206.15380859375000000000	879.00000000000000000000	10248.00000000000000000000	10221.00000000000000000000	0.00000000000000000000	0.00000000000000000000	0.00000000000000000000	3251.00000000000000000000	429.00000000000000000000	4.00000000000000000000	4.00000000000000000000	4.00000000000000000000	4.00000000000000000000	4.00000000000000000000	4.00000000000000000000	4.00000000000000000000	4.00000000000000000000	4.00000000000000000000	4.00000000000000000000	4.00000000000000000000	4.00000000000000000000	4.00000000000000000000	4.00000000000000000000	4.00000000000000000000	4.00000000000000000000
1.00000000000000000000	0.00000000000000000000	4184.10253906250000000000	4220.51269531250000000000	4172.82031250000000000000	4104.61523437500000000000	4231.79492187500000000000	4231.28173828125000000000	4253.84619140625000000000	4248.20507812500000000000	4248.71777343750000000000	4246.15380859375000000000	4245.64111328125000000000	4265.12792968750000000000	4229.74365234375000000000	4228.20507812500000000000	2626.00000000000000000000	10249.00000000000000000000	10223.00000000000000000000	0.00000000000000000000	0.00000000000000000000	0.00000000000000000000	3251.00000000000000000000	437.00000000000000000000	4.00000000000000000000	4.00000000000000000000	4.00000000000000000000	4.00000000000000000000	4.00000000000000000000	4.00000000000000000000	4.00000000000000000000	4.00000000000000000000	4.00000000000000000000	4.00000000000000000000	4.00000000000000000000	4.00000000000000000000	4.00000000000000000000	4.00000000000000000000	4.00000000000000000000	4.00000000000000000000
2.00000000000000000000	0.00000000000000000000	4162.05126953125000000000	4173.84619140625000000000	4183.58984375000000000000	4077.43579101562500000000	4183.07666015625000000000	4190.76904296875000000000	4216.41015625000000000000	4213.33300781250000000000	4219.48730468750000000000	4213.33300781250000000000	4205.64111328125000000000	4233.33300781250000000000	4185.12792968750000000000	4196.41015625000000000000	2491.00000000000000000000	10249.00000000000000000000	10223.00000000000000000000	0.00000000000000000000	0.00000000000000000000	0.00000000000000000000	3251.00000000000000000000	446.00000000000000000000	4.00000000000000000000	4.00000000000000000000	4.00000000000000000000	4.00000000000000000000	4.00000000000000000000	4.00000000000000000000	4.00000000000000000000	4.00000000000000000000	4.00000000000000000000	4.00000000000000000000	4.00000000000000000000	4.00000000000000000000	4.00000000000000000000	4.00000000000000000000	4.00000000000000000000	4.00000000000000000000
3.00000000000000000000	0.00000000000000000000	4182.56396484375000000000	4220.00000000000000000000	4176.92285156250000000000	4097.94873046875000000000	4221.02539062500000000000	4226.66650390625000000000	4244.61523437500000000000	4217.43603515625000000000	4234.87158203125000000000	4230.76904296875000000000	4218.97412109375000000000	4240.51269531250000000000	4205.12792968750000000000	4210.25634765625000000000	3504.00000000000000000000	10250.00000000000000000000	10225.00000000000000000000	0.00000000000000000000	0.00000000000000000000	0.00000000000000000000	3251.00000000000000000000	454.00000000000000000000	4.00000000000000000000	4.00000000000000000000	4.00000000000000000000	4.00000000000000000000	4.00000000000000000000	4.00000000000000000000	4.00000000000000000000	4.00000000000000000000	4.00000000000000000000	4.00000000000000000000	4.00000000000000000000	4.00000000000000000000	4.00000000000000000000	4.00000000000000000000	4.00000000000000000000	4.00000000000000000000
4.00000000000000000000	0.00000000000000000000	4191.79492187500000000000	4237.43603515625000000000	4172.82031250000000000000	4109.23046875000000000000	4235.89746093750000000000	4236.41015625000000000000	4253.84619140625000000000	4209.74365234375000000000	4230.25634765625000000000	4236.41015625000000000000	4207.17919921875000000000	4229.23046875000000000000	4199.48730468750000000000	4202.56396484375000000000	3515.00000000000000000000	10250.00000000000000000000	10225.00000000000000000000	0.00000000000000000000	0.00000000000000000000	0.00000000000000000000	3251.00000000000000000000	463.00000000000000000000	4.00000000000000000000	4.00000000000000000000	4.00000000000000000000	4.00000000000000000000	4.00000000000000000000	4.00000000000000000000	4.00000000000000000000	4.00000000000000000000	4.00000000000000000000	4.00000000000000000000	4.00000000000000000000	4.00000000000000000000	4.00000000000000000000	4.00000000000000000000	4.00000000000000000000	4.00000000000000000000
5.00000000000000000000	0.00000000000000000000	4176.92285156250000000000	4197.94873046875000000000	4178.97412109375000000000	4092.82031250000000000000	4205.12792968750000000000	4206.66650390625000000000	4229.23046875000000000000	4179.48730468750000000000	4192.30761718750000000000	4203.07666015625000000000	4183.07666015625000000000	4204.61523437500000000000	4180.00000000000000000000	4185.12792968750000000000	3268.00000000000000000000	10248.00000000000000000000	10231.00000000000000000000	0.00000000000000000000	0.00000000000000000000	0.00000000000000000000	3251.00000000000000000000	471.00000000000000000000	4.00000000000000000000	4.00000000000000000000	4.00000000000000000000	4.00000000000000000000	4.00000000000000000000	4.00000000000000000000	4.00000000000000000000	4.00000000000000000000	4.00000000000000000000	4.00000000000000000000	4.00000000000000000000	4.00000000000000000000	4.00000000000000000000	4.00000000000000000000	4.00000000000000000000	4.00000000000000000000
6.00000000000000000000	0.00000000000000000000	4191.79492187500000000000	4215.89746093750000000000	4166.66650390625000000000	4117.43603515625000000000	4222.56396484375000000000	4219.48730468750000000000	4236.41015625000000000000	4209.74365234375000000000	4217.94873046875000000000	4224.10253906250000000000	4238.46142578125000000000	4248.71777343750000000000	4237.94873046875000000000	4231.79492187500000000000	2888.00000000000000000000	10248.00000000000000000000	10231.00000000000000000000	0.00000000000000000000	0.00000000000000000000	0.00000000000000000000	3251.00000000000000000000	479.00000000000000000000	4.00000000000000000000	4.00000000000000000000	4.00000000000000000000	4.00000000000000000000	4.00000000000000000000	4.00000000000000000000	4.00000000000000000000	4.00000000000000000000	4.00000000000000000000	4.00000000000000000000	4.00000000000000000000	4.00000000000000000000	4.00000000000000000000	4.00000000000000000000	4.00000000000000000000	4.00000000000000000000
7.00000000000000000000	0.00000000000000000000	4177.94873046875000000000	4181.53857421875000000000	4174.35888671875000000000	4107.17919921875000000000	4177.94873046875000000000	4177.43603515625000000000	4201.53857421875000000000	4187.69238281250000000000	4195.89746093750000000000	4197.94873046875000000000	4216.92285156250000000000	4234.35888671875000000000	4217.43603515625000000000	4214.35888671875000000000	3184.00000000000000000000	10248.00000000000000000000	10230.00000000000000000000	0.00000000000000000000	0.00000000000000000000	0.00000000000000000000	3251.00000000000000000000	487.00000000000000000000	4.00000000000000000000	4.00000000000000000000	4.00000000000000000000	4.00000000000000000000	4.00000000000000000000	4.00000000000000000000	4.00000000000000000000	4.00000000000000000000	4.00000000000000000000	4.00000000000000000000	4.00000000000000000000	4.00000000000000000000	4.00000000000000000000	4.00000000000000000000	4.00000000000000000000	4.00000000000000000000
8.00000000000000000000	0.00000000000000000000	4175.38427734375000000000	4189.74365234375000000000	4173.33300781250000000000	4112.30761718750000000000	4197.94873046875000000000	4206.15380859375000000000	4227.69238281250000000000	4211.28173828125000000000	4224.10253906250000000000	4221.02539062500000000000	4217.43603515625000000000	4234.35888671875000000000	4217.43603515625000000000	4212.30761718750000000000	3263.00000000000000000000	10248.00000000000000000000	10230.00000000000000000000	0.00000000000000000000	0.00000000000000000000	0.00000000000000000000	3251.00000000000000000000	494.00000000000000000000	4.00000000000000000000	4.00000000000000000000	4.00000000000000000000	4.00000000000000000000	4.00000000000000000000	4.00000000000000000000	4.00000000000000000000	4.00000000000000000000	4.00000000000000000000	4.00000000000000000000	4.00000000000000000000	4.00000000000000000000	4.00000000000000000000	4.00000000000000000000	4.00000000000000000000	4.00000000000000000000
9.00000000000000000000	0.00000000000000000000	4167.69238281250000000000	4188.20507812500000000000	4175.89746093750000000000	4104.10253906250000000000	4216.41015625000000000000	4227.17919921875000000000	4245.64111328125000000000	4222.56396484375000000000	4241.02539062500000000000	4238.97412109375000000000	4202.05126953125000000000	4230.25634765625000000000	4196.92285156250000000000	4196.92285156250000000000	2954.00000000000000000000	10248.00000000000000000000	10231.00000000000000000000	0.00000000000000000000	0.00000000000000000000	0.00000000000000000000	3251.00000000000000000000	501.00000000000000000000	4.00000000000000000000	4.00000000000000000000	4.00000000000000000000	4.00000000000000000000	4.00000000000000000000	4.00000000000000000000	4.00000000000000000000	4.00000000000000000000	4.00000000000000000000	4.00000000000000000000	4.00000000000000000000	4.00000000000000000000	4.00000000000000000000	4.00000000000000000000	4.00000000000000000000	4.00000000000000000000
10.00000000000000000000	0.00000000000000000000	4158.46142578125000000000	4174.35888671875000000000	4186.66650390625000000000	4094.87158203125000000000	4200.51269531250000000000	4201.02539062500000000000	4226.66650390625000000000	4190.25634765625000000000	4205.64111328125000000000	4205.12792968750000000000	4157.94873046875000000000	4206.66650390625000000000	4161.02539062500000000000	4167.17919921875000000000	3630.00000000000000000000	10248.00000000000000000000	10231.00000000000000000000	0.00000000000000000000	0.00000000000000000000	0.00000000000000000000	3251.00000000000000000000	509.00000000000000000000	4.00000000000000000000	4.00000000000000000000	4.00000000000000000000	4.00000000000000000000	4.00000000000000000000	4.00000000000000000000	4.00000000000000000000	4.00000000000000000000	4.00000000000000000000	4.00000000000000000000	4.00000000000000000000	4.00000000000000000000	4.00000000000000000000	4.00000000000000000000	4.00000000000000000000	4.00000000000000000000
11.00000000000000000000	0.00000000000000000000	4190.25634765625000000000	4229.74365234375000000000	4169.23046875000000000000	4142.05126953125000000000	4240.51269531250000000000	4225.64111328125000000000	4241.53857421875000000000	4208.71777343750000000000	4216.41015625000000000000	4218.97412109375000000000	4191.28173828125000000000	4235.89746093750000000000	4220.51269531250000000000	4212.82031250000000000000	3199.00000000000000000000	10248.00000000000000000000	10231.00000000000000000000	0.00000000000000000000	0.00000000000000000000	0.00000000000000000000	3251.00000000000000000000	517.00000000000000000000	4.00000000000000000000	4.00000000000000000000	4.00000000000000000000	4.00000000000000000000	4.00000000000000000000	4.00000000000000000000	4.00000000000000000000	4.00000000000000000000	4.00000000000000000000	4.00000000000000000000	4.00000000000000000000	4.00000000000000000000	4.00000000000000000000	4.00000000000000000000	4.00000000000000000000	4.00000000000000000000
12.00000000000000000000	0.00000000000000000000	4184.10253906250000000000	4197.94873046875000000000	4171.28173828125000000000	4129.23046875000000000000	4202.56396484375000000000	4188.71777343750000000000	4204.10253906250000000000	4171.28173828125000000000	4173.33300781250000000000	4179.48730468750000000000	4168.20507812500000000000	4214.87158203125000000000	4202.05126953125000000000	4207.69238281250000000000	3509.00000000000000000000	10248.00000000000000000000	10231.00000000000000000000	0.00000000000000000000	0.00000000000000000000	0.00000000000000000000	3251.00000000000000000000	524.00000000000000000000	4.00000000000000000000	4.00000000000000000000	4.00000000000000000000	4.00000000000000000000	4.00000000000000000000	4.00000000000000000000	4.00000000000000000000	4.00000000000000000000	4.00000000000000000000	4.00000000000000000000	4.00000000000000000000	4.00000000000000000000	4.00000000000000000000	4.00000000000000000000	4.00000000000000000000	4.00000000000000000000
13.00000000000000000000	0.00000000000000000000	4180.51269531250000000000	4187.69238281250000000000	4172.30761718750000000000	4123.58984375000000000000	4201.53857421875000000000	4191.79492187500000000000	4212.82031250000000000000	4186.66650390625000000000	4191.28173828125000000000	4185.64111328125000000000	4180.00000000000000000000	4228.20507812500000000000	4195.38427734375000000000	4213.33300781250000000000	3148.00000000000000000000	10248.00000000000000000000	10230.00000000000000000000	0.00000000000000000000	0.00000000000000000000	0.00000000000000000000	3251.00000000000000000000	532.00000000000000000000	4.00000000000000000000	4.00000000000000000000	4.00000000000000000000	4.00000000000000000000	4.00000000000000000000	4.00000000000000000000	4.00000000000000000000	4.00000000000000000000	4.00000000000000000000	4.00000000000000000000	4.00000000000000000000	4.00000000000000000000	4.00000000000000000000	4.00000000000000000000	4.00000000000000000000	4.00000000000000000000
14.00000000000000000000	0.00000000000000000000	4177.43603515625000000000	4182.56396484375000000000	4171.79492187500000000000	4127.69238281250000000000	4202.56396484375000000000	4194.35888671875000000000	4225.12792968750000000000	4221.02539062500000000000	4227.17919921875000000000	4213.33300781250000000000	4196.41015625000000000000	4248.71777343750000000000	4195.89746093750000000000	4213.84619140625000000000	3630.00000000000000000000	10248.00000000000000000000	10230.00000000000000000000	0.00000000000000000000	0.00000000000000000000	0.00000000000000000000	3251.00000000000000000000	540.00000000000000000000	4.00000000000000000000	4.00000000000000000000	4.00000000000000000000	4.00000000000000000000	4.00000000000000000000	4.00000000000000000000	4.00000000000000000000	4.00000000000000000000	4.00000000000000000000	4.00000000000000000000	4.00000000000000000000	4.00000000000000000000	4.00000000000000000000	4.00000000000000000000	4.00000000000000000000	4.00000000000000000000
15.00000000000000000000	0.00000000000000000000	4162.56396484375000000000	4154.87158203125000000000	4183.58984375000000000000	4113.84619140625000000000	4175.38427734375000000000	4174.35888671875000000000	4212.82031250000000000000	4197.43603515625000000000	4198.97412109375000000000	4192.82031250000000000000	4161.02539062500000000000	4219.48730468750000000000	4161.53857421875000000000	4183.07666015625000000000	3199.00000000000000000000	10247.00000000000000000000	10230.00000000000000000000	0.00000000000000000000	0.00000000000000000000	0.00000000000000000000	3251.00000000000000000000	548.00000000000000000000	4.00000000000000000000	4.00000000000000000000	4.00000000000000000000	4.00000000000000000000	4.00000000000000000000	4.00000000000000000000	4.00000000000000000000	4.00000000000000000000	4.00000000000000000000	4.00000000000000000000	4.00000000000000000000	4.00000000000000000000	4.00000000000000000000	4.00000000000000000000	4.00000000000000000000	4.00000000000000000000
16.00000000000000000000	0.00000000000000000000	4184.61523437500000000000	4211.79492187500000000000	4172.30761718750000000000	4146.15380859375000000000	4234.35888671875000000000	4229.74365234375000000000	4251.28173828125000000000	4211.28173828125000000000	4222.05126953125000000000	4219.48730468750000000000	4181.02539062500000000000	4226.66650390625000000000	4195.38427734375000000000	4208.20507812500000000000	0.00000000000000000000	10247.00000000000000000000	10230.00000000000000000000	0.00000000000000000000	0.00000000000000000000	0.00000000000000000000	3251.00000000000000000000	556.00000000000000000000	4.00000000000000000000	4.00000000000000000000	4.00000000000000000000	4.00000000000000000000	4.00000000000000000000	4.00000000000000000000	4.00000000000000000000	4.00000000000000000000	4.00000000000000000000	4.00000000000000000000	4.00000000000000000000	4.00000000000000000000	4.00000000000000000000	4.00000000000000000000	4.00000000000000000000	4.00000000000000000000
17.00000000000000000000	0.00000000000000000000	4178.97412109375000000000	4198.97412109375000000000	4178.46142578125000000000	4136.92285156250000000000	4224.10253906250000000000	4214.87158203125000000000	4234.35888671875000000000	4177.43603515625000000000	4193.84619140625000000000	4191.28173828125000000000	4143.07666015625000000000	4189.74365234375000000000	4168.20507812500000000000	4179.48730468750000000000	0.00000000000000000000	10248.00000000000000000000	10225.00000000000000000000	0.00000000000000000000	0.00000000000000000000	0.00000000000000000000	3251.00000000000000000000	564.00000000000000000000	4.00000000000000000000	4.00000000000000000000	4.00000000000000000000	4.00000000000000000000	4.00000000000000000000	4.00000000000000000000	4.00000000000000000000	4.00000000000000000000	4.00000000000000000000	4.00000000000000000000	4.00000000000000000000	4.00000000000000000000	4.00000000000000000000	4.00000000000000000000	4.00000000000000000000	4.00000000000000000000
18.00000000000000000000	0.00000000000000000000	4182.56396484375000000000	4196.41015625000000000000	4176.41015625000000000000	4145.12792968750000000000	4224.61523437500000000000	4215.38427734375000000000	4242.05126953125000000000	4187.69238281250000000000	4198.97412109375000000000	4189.74365234375000000000	4156.41015625000000000000	4200.51269531250000000000	4184.10253906250000000000	4187.17919921875000000000	0.00000000000000000000	10248.00000000000000000000	10225.00000000000000000000	0.00000000000000000000	0.00000000000000000000	0.00000000000000000000	3251.00000000000000000000	572.00000000000000000000	4.00000000000000000000	4.00000000000000000000	4.00000000000000000000	4.00000000000000000000	4.00000000000000000000	4.00000000000000000000	4.00000000000000000000	4.00000000000000000000	4.00000000000000000000	4.00000000000000000000	4.00000000000000000000	4.00000000000000000000	4.00000000000000000000	4.00000000000000000000	4.00000000000000000000	4.00000000000000000000
19.00000000000000000000	0.00000000000000000000	4192.30761718750000000000	4201.02539062500000000000	4164.10253906250000000000	4165.12792968750000000000	4228.71777343750000000000	4219.48730468750000000000	4242.56396484375000000000	4214.87158203125000000000	4222.05126953125000000000	4206.15380859375000000000	4206.66650390625000000000	4234.35888671875000000000	4228.20507812500000000000	4224.61523437500000000000	0.00000000000000000000	10246.00000000000000000000	10222.00000000000000000000	0.00000000000000000000	0.00000000000000000000	0.00000000000000000000	3251.00000000000000000000	581.00000000000000000000	4.00000000000000000000	4.00000000000000000000	4.00000000000000000000	4.00000000000000000000	4.00000000000000000000	4.00000000000000000000	4.00000000000000000000	4.00000000000000000000	4.00000000000000000000	4.00000000000000000000	4.00000000000000000000	4.00000000000000000000	4.00000000000000000000	4.00000000000000000000	4.00000000000000000000	4.00000000000000000000
20.00000000000000000000	0.00000000000000000000	4171.79492187500000000000	4163.58984375000000000000	4176.41015625000000000000	4150.76904296875000000000	4187.69238281250000000000	4183.07666015625000000000	4207.17919921875000000000	4186.66650390625000000000	4189.74365234375000000000	4175.38427734375000000000	4180.51269531250000000000	4206.15380859375000000000	4196.41015625000000000000	4201.53857421875000000000	0.00000000000000000000	10246.00000000000000000000	10222.00000000000000000000	0.00000000000000000000	0.00000000000000000000	0.00000000000000000000	3251.00000000000000000000	589.00000000000000000000	4.00000000000000000000	4.00000000000000000000	4.00000000000000000000	4.00000000000000000000	4.00000000000000000000	4.00000000000000000000	4.00000000000000000000	4.00000000000000000000	4.00000000000000000000	4.00000000000000000000	4.00000000000000000000	4.00000000000000000000	4.00000000000000000000	4.00000000000000000000	4.00000000000000000000	4.00000000000000000000
21.00000000000000000000	0.00000000000000000000	4183.07666015625000000000	4206.66650390625000000000	4173.84619140625000000000	4178.46142578125000000000	4233.84619140625000000000	4227.69238281250000000000	4253.33300781250000000000	4228.20507812500000000000	4235.38427734375000000000	4222.05126953125000000000	4200.00000000000000000000	4230.25634765625000000000	4212.30761718750000000000	4214.35888671875000000000	0.00000000000000000000	10245.00000000000000000000	10222.00000000000000000000	0.00000000000000000000	0.00000000000000000000	0.00000000000000000000	3251.00000000000000000000	597.00000000000000000000	4.00000000000000000000	4.00000000000000000000	4.00000000000000000000	4.00000000000000000000	4.00000000000000000000	4.00000000000000000000	4.00000000000000000000	4.00000000000000000000	4.00000000000000000000	4.00000000000000000000	4.00000000000000000000	4.00000000000000000000	4.00000000000000000000	4.00000000000000000000	4.00000000000000000000	4.00000000000000000000
22.00000000000000000000	0.00000000000000000000	4177.94873046875000000000	4197.94873046875000000000	4182.56396484375000000000	4167.69238281250000000000	4226.66650390625000000000	4221.53857421875000000000	4256.41015625000000000000	4222.05126953125000000000	4230.76904296875000000000	4223.58984375000000000000	4176.41015625000000000000	4222.56396484375000000000	4182.05126953125000000000	4191.79492187500000000000	0.00000000000000000000	10245.00000000000000000000	10222.00000000000000000000	0.00000000000000000000	0.00000000000000000000	0.00000000000000000000	3251.00000000000000000000	606.00000000000000000000	4.00000000000000000000	4.00000000000000000000	4.00000000000000000000	4.00000000000000000000	4.00000000000000000000	4.00000000000000000000	4.00000000000000000000	4.00000000000000000000	4.00000000000000000000	4.00000000000000000000	4.00000000000000000000	4.00000000000000000000	4.00000000000000000000	4.00000000000000000000	4.00000000000000000000	4.00000000000000000000
23.00000000000000000000	0.00000000000000000000	4185.12792968750000000000	4207.69238281250000000000	4182.05126953125000000000	4173.84619140625000000000	4228.20507812500000000000	4216.92285156250000000000	4249.23046875000000000000	4207.69238281250000000000	4215.89746093750000000000	4209.23046875000000000000	4176.41015625000000000000	4220.51269531250000000000	4188.20507812500000000000	4197.43603515625000000000	0.00000000000000000000	10244.00000000000000000000	10225.00000000000000000000	0.00000000000000000000	0.00000000000000000000	0.00000000000000000000	3251.00000000000000000000	614.00000000000000000000	4.00000000000000000000	4.00000000000000000000	4.00000000000000000000	4.00000000000000000000	4.00000000000000000000	4.00000000000000000000	4.00000000000000000000	4.00000000000000000000	4.00000000000000000000	4.00000000000000000000	4.00000000000000000000	4.00000000000000000000	4.00000000000000000000	4.00000000000000000000	4.00000000000000000000	4.00000000000000000000
24.00000000000000000000	0.00000000000000000000	4207.69238281250000000000	4237.94873046875000000000	4168.71777343750000000000	4205.64111328125000000000	4250.76904296875000000000	4229.74365234375000000000	4248.20507812500000000000	4208.71777343750000000000	4219.48730468750000000000	4213.33300781250000000000	4207.17919921875000000000	4237.43603515625000000000	4231.79492187500000000000	4231.28173828125000000000	0.00000000000000000000	10244.00000000000000000000	10225.00000000000000000000	0.00000000000000000000	0.00000000000000000000	0.00000000000000000000	3251.00000000000000000000	621.00000000000000000000	4.00000000000000000000	4.00000000000000000000	4.00000000000000000000	4.00000000000000000000	4.00000000000000000000	4.00000000000000000000	4.00000000000000000000	4.00000000000000000000	4.00000000000000000000	4.00000000000000000000	4.00000000000000000000	4.00000000000000000000	4.00000000000000000000	4.00000000000000000000	4.00000000000000000000	4.00000000000000000000
25.00000000000000000000	0.00000000000000000000	4193.84619140625000000000	4193.84619140625000000000	4178.97412109375000000000	4185.12792968750000000000	4207.17919921875000000000	4191.28173828125000000000	4214.35888671875000000000	4171.28173828125000000000	4175.89746093750000000000	4174.87158203125000000000	4177.94873046875000000000	4212.30761718750000000000	4199.48730468750000000000	4205.12792968750000000000	0.00000000000000000000	10244.00000000000000000000	10225.00000000000000000000	0.00000000000000000000	0.00000000000000000000	0.00000000000000000000	3251.00000000000000000000	629.00000000000000000000	4.00000000000000000000	4.00000000000000000000	4.00000000000000000000	4.00000000000000000000	4.00000000000000000000	4.00000000000000000000	4.00000000000000000000	4.00000000000000000000	4.00000000000000000000	4.00000000000000000000	4.00000000000000000000	4.00000000000000000000	4.00000000000000000000	4.00000000000000000000	4.00000000000000000000	4.00000000000000000000
26.00000000000000000000	0.00000000000000000000	4198.46142578125000000000	4209.23046875000000000000	4174.87158203125000000000	4194.87158203125000000000	4226.15380859375000000000	4214.35888671875000000000	4241.02539062500000000000	4220.00000000000000000000	4222.56396484375000000000	4213.84619140625000000000	4216.92285156250000000000	4252.30761718750000000000	4221.53857421875000000000	4228.20507812500000000000	0.00000000000000000000	10244.00000000000000000000	10225.00000000000000000000	0.00000000000000000000	0.00000000000000000000	0.00000000000000000000	3251.00000000000000000000	637.00000000000000000000	4.00000000000000000000	4.00000000000000000000	4.00000000000000000000	4.00000000000000000000	4.00000000000000000000	4.00000000000000000000	4.00000000000000000000	4.00000000000000000000	4.00000000000000000000	4.00000000000000000000	4.00000000000000000000	4.00000000000000000000	4.00000000000000000000	4.00000000000000000000	4.00000000000000000000	4.00000000000000000000
27.00000000000000000000	0.00000000000000000000	4184.10253906250000000000	4182.05126953125000000000	4178.97412109375000000000	4182.56396484375000000000	4199.48730468750000000000	4192.30761718750000000000	4227.17919921875000000000	4224.10253906250000000000	4229.23046875000000000000	4218.46142578125000000000	4208.71777343750000000000	4254.35888671875000000000	4202.05126953125000000000	4220.51269531250000000000	0.00000000000000000000	10245.00000000000000000000	10229.00000000000000000000	0.00000000000000000000	0.00000000000000000000	0.00000000000000000000	3251.00000000000000000000	645.00000000000000000000	4.00000000000000000000	4.00000000000000000000	4.00000000000000000000	4.00000000000000000000	4.00000000000000000000	4.00000000000000000000	4.00000000000000000000	4.00000000000000000000	4.00000000000000000000	4.00000000000000000000	4.00000000000000000000	4.00000000000000000000	4.00000000000000000000	4.00000000000000000000	4.00000000000000000000	4.00000000000000000000
28.00000000000000000000	0.00000000000000000000	4172.82031250000000000000	4169.23046875000000000000	4176.41015625000000000000	4175.89746093750000000000	4189.74365234375000000000	4186.15380859375000000000	4225.64111328125000000000	4194.87158203125000000000	4200.51269531250000000000	4198.46142578125000000000	4182.05126953125000000000	4230.25634765625000000000	4182.05126953125000000000	4200.51269531250000000000	0.00000000000000000000	10245.00000000000000000000	10229.00000000000000000000	0.00000000000000000000	0.00000000000000000000	0.00000000000000000000	3251.00000000000000000000	652.00000000000000000000	4.00000000000000000000	4.00000000000000000000	4.00000000000000000000	4.00000000000000000000	4.00000000000000000000	4.00000000000000000000	4.00000000000000000000	4.00000000000000000000	4.00000000000000000000	4.00000000000000000000	4.00000000000000000000	4.00000000000000000000	4.00000000000000000000	4.00000000000000000000	4.00000000000000000000	4.00000000000000000000
29.00000000000000000000	0.00000000000000000000	4178.97412109375000000000	4203.58984375000000000000	4163.07666015625000000000	4186.66650390625000000000	4232.82031250000000000000	4226.15380859375000000000	4257.94873046875000000000	4193.33300781250000000000	4208.71777343750000000000	4209.23046875000000000000	4175.89746093750000000000	4222.56396484375000000000	4187.69238281250000000000	4194.35888671875000000000	0.00000000000000000000	10244.00000000000000000000	10230.00000000000000000000	0.00000000000000000000	0.00000000000000000000	0.00000000000000000000	3251.00000000000000000000	660.00000000000000000000	4.00000000000000000000	4.00000000000000000000	4.00000000000000000000	4.00000000000000000000	4.00000000000000000000	4.00000000000000000000	4.00000000000000000000	4.00000000000000000000	4.00000000000000000000	4.00000000000000000000	4.00000000000000000000	4.00000000000000000000	4.00000000000000000000	4.00000000000000000000	4.00000000000000000000	4.00000000000000000000
30.00000000000000000000	0.00000000000000000000	4154.35888671875000000000	4163.58984375000000000000	4175.89746093750000000000	4157.94873046875000000000	4192.82031250000000000000	4191.79492187500000000000	4229.74365234375000000000	4152.30761718750000000000	4171.79492187500000000000	4171.79492187500000000000	4124.61523437500000000000	4177.43603515625000000000	4137.94873046875000000000	4150.76904296875000000000	0.00000000000000000000	10244.00000000000000000000	10230.00000000000000000000	0.00000000000000000000	0.00000000000000000000	0.00000000000000000000	3251.00000000000000000000	668.00000000000000000000	4.00000000000000000000	4.00000000000000000000	4.00000000000000000000	4.00000000000000000000	4.00000000000000000000	4.00000000000000000000	4.00000000000000000000	4.00000000000000000000	4.00000000000000000000	4.00000000000000000000	4.00000000000000000000	4.00000000000000000000	4.00000000000000000000	4.00000000000000000000	4.00000000000000000000	4.00000000000000000000
31.00000000000000000000	0.00000000000000000000	4164.10253906250000000000	4173.33300781250000000000	4165.12792968750000000000	4188.20507812500000000000	4196.41015625000000000000	4193.84619140625000000000	4227.69238281250000000000	4177.43603515625000000000	4187.69238281250000000000	4181.53857421875000000000	4174.35888671875000000000	4207.17919921875000000000	4184.61523437500000000000	4188.20507812500000000000	0.00000000000000000000	10246.00000000000000000000	10225.00000000000000000000	0.00000000000000000000	0.00000000000000000000	0.00000000000000000000	3251.00000000000000000000	676.00000000000000000000	4.00000000000000000000	4.00000000000000000000	4.00000000000000000000	4.00000000000000000000	4.00000000000000000000	4.00000000000000000000	4.00000000000000000000	4.00000000000000000000	4.00000000000000000000	4.00000000000000000000	4.00000000000000000000	4.00000000000000000000	4.00000000000000000000	4.00000000000000000000	4.00000000000000000000	4.00000000000000000000
32.00000000000000000000	0.00000000000000000000	4167.17919921875000000000	4163.07666015625000000000	4161.53857421875000000000	4204.10253906250000000000	4179.48730468750000000000	4167.17919921875000000000	4200.00000000000000000000	4171.79492187500000000000	4168.20507812500000000000	4157.94873046875000000000	4186.66650390625000000000	4213.84619140625000000000	4196.41015625000000000000	4198.97412109375000000000	0.00000000000000000000	10246.00000000000000000000	10225.00000000000000000000	0.00000000000000000000	0.00000000000000000000	0.00000000000000000000	3251.00000000000000000000	683.00000000000000000000	4.00000000000000000000	4.00000000000000000000	4.00000000000000000000	4.00000000000000000000	4.00000000000000000000	4.00000000000000000000	4.00000000000000000000	4.00000000000000000000	4.00000000000000000000	4.00000000000000000000	4.00000000000000000000	4.00000000000000000000	4.00000000000000000000	4.00000000000000000000	4.00000000000000000000	4.00000000000000000000
33.00000000000000000000	0.00000000000000000000	4164.10253906250000000000	4162.05126953125000000000	4175.89746093750000000000	4202.05126953125000000000	4175.38427734375000000000	4167.69238281250000000000	4206.15380859375000000000	4167.17919921875000000000	4166.15380859375000000000	4148.71777343750000000000	4163.07666015625000000000	4202.05126953125000000000	4170.76904296875000000000	4185.64111328125000000000	0.00000000000000000000	10247.00000000000000000000	10227.00000000000000000000	0.00000000000000000000	0.00000000000000000000	0.00000000000000000000	3251.00000000000000000000	691.00000000000000000000	4.00000000000000000000	4.00000000000000000000	4.00000000000000000000	4.00000000000000000000	4.00000000000000000000	4.00000000000000000000	4.00000000000000000000	4.00000000000000000000	4.00000000000000000000	4.00000000000000000000	4.00000000000000000000	4.00000000000000000000	4.00000000000000000000	4.00000000000000000000	4.00000000000000000000	4.00000000000000000000
34.00000000000000000000	0.00000000000000000000	4184.10253906250000000000	4204.61523437500000000000	4176.92285156250000000000	4223.07666015625000000000	4224.10253906250000000000	4222.05126953125000000000	4257.43603515625000000000	4218.46142578125000000000	4232.82031250000000000000	4211.28173828125000000000	4197.43603515625000000000	4236.92285156250000000000	4195.89746093750000000000	4208.20507812500000000000	0.00000000000000000000	10247.00000000000000000000	10227.00000000000000000000	0.00000000000000000000	0.00000000000000000000	0.00000000000000000000	3251.00000000000000000000	699.00000000000000000000	4.00000000000000000000	4.00000000000000000000	4.00000000000000000000	4.00000000000000000000	4.00000000000000000000	4.00000000000000000000	4.00000000000000000000	4.00000000000000000000	4.00000000000000000000	4.00000000000000000000	4.00000000000000000000	4.00000000000000000000	4.00000000000000000000	4.00000000000000000000	4.00000000000000000000	4.00000000000000000000
35.00000000000000000000	0.00000000000000000000	4171.79492187500000000000	4174.87158203125000000000	4187.69238281250000000000	4202.56396484375000000000	4196.92285156250000000000	4194.35888671875000000000	4234.35888671875000000000	4194.35888671875000000000	4208.20507812500000000000	4195.89746093750000000000	4172.30761718750000000000	4215.89746093750000000000	4164.61523437500000000000	4176.41015625000000000000	0.00000000000000000000	10249.00000000000000000000	10228.00000000000000000000	0.00000000000000000000	0.00000000000000000000	0.00000000000000000000	3251.00000000000000000000	707.00000000000000000000	4.00000000000000000000	4.00000000000000000000	4.00000000000000000000	4.00000000000000000000	4.00000000000000000000	4.00000000000000000000	4.00000000000000000000	4.00000000000000000000	4.00000000000000000000	4.00000000000000000000	4.00000000000000000000	4.00000000000000000000	4.00000000000000000000	4.00000000000000000000	4.00000000000000000000	4.00000000000000000000
36.00000000000000000000	0.00000000000000000000	4186.15380859375000000000	4209.74365234375000000000	4174.35888671875000000000	4229.23046875000000000000	4226.66650390625000000000	4217.43603515625000000000	4248.71777343750000000000	4200.51269531250000000000	4215.38427734375000000000	4204.61523437500000000000	4193.84619140625000000000	4228.71777343750000000000	4197.94873046875000000000	4199.48730468750000000000	0.00000000000000000000	10249.00000000000000000000	10228.00000000000000000000	0.00000000000000000000	0.00000000000000000000	0.00000000000000000000	3251.00000000000000000000	715.00000000000000000000	4.00000000000000000000	4.00000000000000000000	4.00000000000000000000	4.00000000000000000000	4.00000000000000000000	4.00000000000000000000	4.00000000000000000000	4.00000000000000000000	4.00000000000000000000	4.00000000000000000000	4.00000000000000000000	4.00000000000000000000	4.00000000000000000000	4.00000000000000000000	4.00000000000000000000	4.00000000000000000000
37.00000000000000000000	0.00000000000000000000	4194.35888671875000000000	4221.53857421875000000000	4168.71777343750000000000	4241.53857421875000000000	4227.17919921875000000000	4219.48730468750000000000	4241.02539062500000000000	4182.56396484375000000000	4200.51269531250000000000	4191.79492187500000000000	4190.76904296875000000000	4218.97412109375000000000	4209.23046875000000000000	4208.20507812500000000000	0.00000000000000000000	10249.00000000000000000000	10226.00000000000000000000	0.00000000000000000000	0.00000000000000000000	0.00000000000000000000	3251.00000000000000000000	722.00000000000000000000	4.00000000000000000000	4.00000000000000000000	4.00000000000000000000	4.00000000000000000000	4.00000000000000000000	4.00000000000000000000	4.00000000000000000000	4.00000000000000000000	4.00000000000000000000	4.00000000000000000000	4.00000000000000000000	4.00000000000000000000	4.00000000000000000000	4.00000000000000000000	4.00000000000000000000	4.00000000000000000000
38.00000000000000000000	0.00000000000000000000	4180.51269531250000000000	4190.25634765625000000000	4180.00000000000000000000	4218.97412109375000000000	4194.35888671875000000000	4190.25634765625000000000	4221.02539062500000000000	4160.51269531250000000000	4170.25634765625000000000	4161.02539062500000000000	4172.30761718750000000000	4198.46142578125000000000	4183.58984375000000000000	4187.69238281250000000000	0.00000000000000000000	10249.00000000000000000000	10226.00000000000000000000	0.00000000000000000000	0.00000000000000000000	0.00000000000000000000	3251.00000000000000000000	730.00000000000000000000	4.00000000000000000000	4.00000000000000000000	4.00000000000000000000	4.00000000000000000000	4.00000000000000000000	4.00000000000000000000	4.00000000000000000000	4.00000000000000000000	4.00000000000000000000	4.00000000000000000000	4.00000000000000000000	4.00000000000000000000	4.00000000000000000000	4.00000000000000000000	4.00000000000000000000	4.00000000000000000000
39.00000000000000000000	0.00000000000000000000	4181.02539062500000000000	4189.74365234375000000000	4171.79492187500000000000	4224.10253906250000000000	4203.58984375000000000000	4199.48730468750000000000	4238.97412109375000000000	4213.33300781250000000000	4218.46142578125000000000	4198.46142578125000000000	4219.48730468750000000000	4241.53857421875000000000	4210.76904296875000000000	4213.84619140625000000000	0.00000000000000000000	10247.00000000000000000000	10227.00000000000000000000	0.00000000000000000000	0.00000000000000000000	0.00000000000000000000	3251.00000000000000000000	739.00000000000000000000	4.00000000000000000000	4.00000000000000000000	4.00000000000000000000	4.00000000000000000000	4.00000000000000000000	4.00000000000000000000	4.00000000000000000000	4.00000000000000000000	4.00000000000000000000	4.00000000000000000000	4.00000000000000000000	4.00000000000000000000	4.00000000000000000000	4.00000000000000000000	4.00000000000000000000	4.00000000000000000000
40.00000000000000000000	0.00000000000000000000	4155.89746093750000000000	4138.46142578125000000000	4176.41015625000000000000	4197.94873046875000000000	4156.92285156250000000000	4162.56396484375000000000	4211.28173828125000000000	4193.33300781250000000000	4197.94873046875000000000	4178.46142578125000000000	4186.66650390625000000000	4218.97412109375000000000	4168.20507812500000000000	4187.17919921875000000000	0.00000000000000000000	10247.00000000000000000000	10227.00000000000000000000	0.00000000000000000000	0.00000000000000000000	0.00000000000000000000	3251.00000000000000000000	747.00000000000000000000	4.00000000000000000000	4.00000000000000000000	4.00000000000000000000	4.00000000000000000000	4.00000000000000000000	4.00000000000000000000	4.00000000000000000000	4.00000000000000000000	4.00000000000000000000	4.00000000000000000000	4.00000000000000000000	4.00000000000000000000	4.00000000000000000000	4.00000000000000000000	4.00000000000000000000	4.00000000000000000000
41.00000000000000000000	0.00000000000000000000	4161.53857421875000000000	4172.30761718750000000000	4168.20507812500000000000	4207.17919921875000000000	4194.87158203125000000000	4202.56396484375000000000	4244.10253906250000000000	4193.33300781250000000000	4201.53857421875000000000	4189.74365234375000000000	4179.48730468750000000000	4205.64111328125000000000	4169.74365234375000000000	4182.56396484375000000000	0.00000000000000000000	10248.00000000000000000000	10227.00000000000000000000	0.00000000000000000000	0.00000000000000000000	0.00000000000000000000	3251.00000000000000000000	755.00000000000000000000	4.00000000000000000000	4.00000000000000000000	4.00000000000000000000	4.00000000000000000000	4.00000000000000000000	4.00000000000000000000	4.00000000000000000000	4.00000000000000000000	4.00000000000000000000	4.00000000000000000000	4.00000000000000000000	4.00000000000000000000	4.00000000000000000000	4.00000000000000000000	4.00000000000000000000	4.00000000000000000000
42.00000000000000000000	0.00000000000000000000	4163.58984375000000000000	4189.74365234375000000000	4165.64111328125000000000	4209.23046875000000000000	4214.87158203125000000000	4219.48730468750000000000	4257.43603515625000000000	4179.48730468750000000000	4194.35888671875000000000	4192.30761718750000000000	4164.61523437500000000000	4184.61523437500000000000	4163.58984375000000000000	4163.58984375000000000000	0.00000000000000000000	10248.00000000000000000000	10227.00000000000000000000	0.00000000000000000000	0.00000000000000000000	0.00000000000000000000	3251.00000000000000000000	763.00000000000000000000	4.00000000000000000000	4.00000000000000000000	4.00000000000000000000	4.00000000000000000000	4.00000000000000000000	4.00000000000000000000	4.00000000000000000000	4.00000000000000000000	4.00000000000000000000	4.00000000000000000000	4.00000000000000000000	4.00000000000000000000	4.00000000000000000000	4.00000000000000000000	4.00000000000000000000	4.00000000000000000000
43.00000000000000000000	0.00000000000000000000	4151.79492187500000000000	4157.94873046875000000000	4176.92285156250000000000	4200.00000000000000000000	4172.82031250000000000000	4177.94873046875000000000	4222.56396484375000000000	4139.48730468750000000000	4154.87158203125000000000	4157.94873046875000000000	4138.46142578125000000000	4161.02539062500000000000	4144.61523437500000000000	4144.61523437500000000000	0.00000000000000000000	10248.00000000000000000000	10228.00000000000000000000	0.00000000000000000000	0.00000000000000000000	0.00000000000000000000	3251.00000000000000000000	772.00000000000000000000	4.00000000000000000000	4.00000000000000000000	4.00000000000000000000	4.00000000000000000000	4.00000000000000000000	4.00000000000000000000	4.00000000000000000000	4.00000000000000000000	4.00000000000000000000	4.00000000000000000000	4.00000000000000000000	4.00000000000000000000	4.00000000000000000000	4.00000000000000000000	4.00000000000000000000	4.00000000000000000000
44.00000000000000000000	0.00000000000000000000	4168.20507812500000000000	4190.25634765625000000000	4163.07666015625000000000	4235.38427734375000000000	4194.35888671875000000000	4185.64111328125000000000	4221.53857421875000000000	4169.23046875000000000000	4177.94873046875000000000	4176.92285156250000000000	4193.33300781250000000000	4206.66650390625000000000	4206.15380859375000000000	4198.97412109375000000000	0.00000000000000000000	10248.00000000000000000000	10228.00000000000000000000	0.00000000000000000000	0.00000000000000000000	0.00000000000000000000	3251.00000000000000000000	779.00000000000000000000	4.00000000000000000000	4.00000000000000000000	4.00000000000000000000	4.00000000000000000000	4.00000000000000000000	4.00000000000000000000	4.00000000000000000000	4.00000000000000000000	4.00000000000000000000	4.00000000000000000000	4.00000000000000000000	4.00000000000000000000	4.00000000000000000000	4.00000000000000000000	4.00000000000000000000	4.00000000000000000000
45.00000000000000000000	0.00000000000000000000	4162.05126953125000000000	4162.56396484375000000000	4171.28173828125000000000	4225.64111328125000000000	4165.64111328125000000000	4151.79492187500000000000	4189.74365234375000000000	4158.46142578125000000000	4158.46142578125000000000	4151.28173828125000000000	4185.64111328125000000000	4202.56396484375000000000	4191.79492187500000000000	4195.38427734375000000000	0.00000000000000000000	10249.00000000000000000000	10229.00000000000000000000	0.00000000000000000000	0.00000000000000000000	0.00000000000000000000	3251.00000000000000000000	786.00000000000000000000	4.00000000000000000000	4.00000000000000000000	4.00000000000000000000	4.00000000000000000000	4.00000000000000000000	4.00000000000000000000	4.00000000000000000000	4.00000000000000000000	4.00000000000000000000	4.00000000000000000000	4.00000000000000000000	4.00000000000000000000	4.00000000000000000000	4.00000000000000000000	4.00000000000000000000	4.00000000000000000000
46.00000000000000000000	0.00000000000000000000	4173.84619140625000000000	4174.35888671875000000000	4174.87158203125000000000	4237.43603515625000000000	4180.51269531250000000000	4177.94873046875000000000	4222.05126953125000000000	4185.12792968750000000000	4189.74365234375000000000	4180.51269531250000000000	4200.00000000000000000000	4214.87158203125000000000	4196.41015625000000000000	4200.51269531250000000000	0.00000000000000000000	10249.00000000000000000000	10229.00000000000000000000	0.00000000000000000000	0.00000000000000000000	0.00000000000000000000	3251.00000000000000000000	794.00000000000000000000	4.00000000000000000000	4.00000000000000000000	4.00000000000000000000	4.00000000000000000000	4.00000000000000000000	4.00000000000000000000	4.00000000000000000000	4.00000000000000000000	4.00000000000000000000	4.00000000000000000000	4.00000000000000000000	4.00000000000000000000	4.00000000000000000000	4.00000000000000000000	4.00000000000000000000	4.00000000000000000000
47.00000000000000000000	0.00000000000000000000	4167.17919921875000000000	4177.43603515625000000000	4172.82031250000000000000	4237.43603515625000000000	4187.69238281250000000000	4194.35888671875000000000	4238.46142578125000000000	4198.97412109375000000000	4210.76904296875000000000	4211.79492187500000000000	4191.79492187500000000000	4210.76904296875000000000	4181.02539062500000000000	4183.58984375000000000000	0.00000000000000000000	10248.00000000000000000000	10228.00000000000000000000	0.00000000000000000000	0.00000000000000000000	0.00000000000000000000	3251.00000000000000000000	803.00000000000000000000	4.00000000000000000000	4.00000000000000000000	4.00000000000000000000	4.00000000000000000000	4.00000000000000000000	4.00000000000000000000	4.00000000000000000000	4.00000000000000000000	4.00000000000000000000	4.00000000000000000000	4.00000000000000000000	4.00000000000000000000	4.00000000000000000000	4.00000000000000000000	4.00000000000000000000	4.00000000000000000000
48.00000000000000000000	0.00000000000000000000	4138.46142578125000000000	4141.53857421875000000000	4179.48730468750000000000	4208.71777343750000000000	4154.35888671875000000000	4160.00000000000000000000	4205.64111328125000000000	4160.51269531250000000000	4169.23046875000000000000	4171.28173828125000000000	4137.94873046875000000000	4169.23046875000000000000	4128.20507812500000000000	4138.46142578125000000000	0.00000000000000000000	10248.00000000000000000000	10228.00000000000000000000	0.00000000000000000000	0.00000000000000000000	0.00000000000000000000	3251.00000000000000000000	810.00000000000000000000	4.00000000000000000000	4.00000000000000000000	4.00000000000000000000	4.00000000000000000000	4.00000000000000000000	4.00000000000000000000	4.00000000000000000000	4.00000000000000000000	4.00000000000000000000	4.00000000000000000000	4.00000000000000000000	4.00000000000000000000	4.00000000000000000000	4.00000000000000000000	4.00000000000000000000	4.00000000000000000000
49.00000000000000000000	0.00000000000000000000	4166.15380859375000000000	4191.28173828125000000000	4161.02539062500000000000	4244.61523437500000000000	4197.43603515625000000000	4193.84619140625000000000	4229.23046875000000000000	4178.46142578125000000000	4190.25634765625000000000	4183.07666015625000000000	4171.79492187500000000000	4191.28173828125000000000	4180.00000000000000000000	4176.92285156250000000000	0.00000000000000000000	10248.00000000000000000000	10227.00000000000000000000	0.00000000000000000000	0.00000000000000000000	0.00000000000000000000	3251.00000000000000000000	817.00000000000000000000	4.00000000000000000000	4.00000000000000000000	4.00000000000000000000	4.00000000000000000000	4.00000000000000000000	4.00000000000000000000	4.00000000000000000000	4.00000000000000000000	4.00000000000000000000	4.00000000000000000000	4.00000000000000000000	4.00000000000000000000	4.00000000000000000000	4.00000000000000000000	4.00000000000000000000	4.00000000000000000000
50.00000000000000000000	0.00000000000000000000	4167.17919921875000000000	4176.92285156250000000000	4167.69238281250000000000	4240.00000000000000000000	4177.43603515625000000000	4171.79492187500000000000	4207.69238281250000000000	4144.61523437500000000000	4156.92285156250000000000	4154.35888671875000000000	4153.84619140625000000000	4170.76904296875000000000	4171.79492187500000000000	4168.71777343750000000000	0.00000000000000000000	10248.00000000000000000000	10227.00000000000000000000	0.00000000000000000000	0.00000000000000000000	0.00000000000000000000	3251.00000000000000000000	825.00000000000000000000	4.00000000000000000000	4.00000000000000000000	4.00000000000000000000	4.00000000000000000000	4.00000000000000000000	4.00000000000000000000	4.00000000000000000000	4.00000000000000000000	4.00000000000000000000	4.00000000000000000000	4.00000000000000000000	4.00000000000000000000	4.00000000000000000000	4.00000000000000000000	4.00000000000000000000	4.00000000000000000000
51.00000000000000000000	0.00000000000000000000	4158.46142578125000000000	4168.71777343750000000000	4173.33300781250000000000	4236.92285156250000000000	4174.35888671875000000000	4172.30761718750000000000	4209.74365234375000000000	4157.94873046875000000000	4164.10253906250000000000	4156.92285156250000000000	4166.66650390625000000000	4184.61523437500000000000	4173.84619140625000000000	4175.38427734375000000000	0.00000000000000000000	10247.00000000000000000000	10226.00000000000000000000	0.00000000000000000000	0.00000000000000000000	0.00000000000000000000	3251.00000000000000000000	833.00000000000000000000	4.00000000000000000000	4.00000000000000000000	4.00000000000000000000	4.00000000000000000000	4.00000000000000000000	4.00000000000000000000	4.00000000000000000000	4.00000000000000000000	4.00000000000000000000	4.00000000000000000000	4.00000000000000000000	4.00000000000000000000	4.00000000000000000000	4.00000000000000000000	4.00000000000000000000	4.00000000000000000000
52.00000000000000000000	0.00000000000000000000	4151.79492187500000000000	4160.51269531250000000000	4162.56396484375000000000	4243.07666015625000000000	4170.76904296875000000000	4174.35888671875000000000	4216.41015625000000000000	4198.46142578125000000000	4202.05126953125000000000	4180.51269531250000000000	4195.89746093750000000000	4212.30761718750000000000	4185.12792968750000000000	4189.74365234375000000000	0.00000000000000000000	10247.00000000000000000000	10226.00000000000000000000	0.00000000000000000000	0.00000000000000000000	0.00000000000000000000	3251.00000000000000000000	840.00000000000000000000	4.00000000000000000000	4.00000000000000000000	4.00000000000000000000	4.00000000000000000000	4.00000000000000000000	4.00000000000000000000	4.00000000000000000000	4.00000000000000000000	4.00000000000000000000	4.00000000000000000000	4.00000000000000000000	4.00000000000000000000	4.00000000000000000000	4.00000000000000000000	4.00000000000000000000	4.00000000000000000000
53.00000000000000000000	0.00000000000000000000	4128.71777343750000000000	4113.84619140625000000000	4169.74365234375000000000	4218.97412109375000000000	4131.79492187500000000000	4141.02539062500000000000	4200.51269531250000000000	4168.20507812500000000000	4172.82031250000000000000	4154.87158203125000000000	4154.35888671875000000000	4174.87158203125000000000	4137.43603515625000000000	4148.71777343750000000000	0.00000000000000000000	10247.00000000000000000000	10224.00000000000000000000	0.00000000000000000000	0.00000000000000000000	0.00000000000000000000	3251.00000000000000000000	848.00000000000000000000	4.00000000000000000000	4.00000000000000000000	4.00000000000000000000	4.00000000000000000000	4.00000000000000000000	4.00000000000000000000	4.00000000000000000000	4.00000000000000000000	4.00000000000000000000	4.00000000000000000000	4.00000000000000000000	4.00000000000000000000	4.00000000000000000000	4.00000000000000000000	4.00000000000000000000	4.00000000000000000000
54.00000000000000000000	0.00000000000000000000	4149.23046875000000000000	4164.61523437500000000000	4167.69238281250000000000	4246.66650390625000000000	4191.79492187500000000000	4194.87158203125000000000	4250.76904296875000000000	4188.20507812500000000000	4199.48730468750000000000	4194.35888671875000000000	4172.82031250000000000000	4189.23046875000000000000	4160.51269531250000000000	4166.15380859375000000000	0.00000000000000000000	10247.00000000000000000000	10224.00000000000000000000	0.00000000000000000000	0.00000000000000000000	0.00000000000000000000	3251.00000000000000000000	856.00000000000000000000	4.00000000000000000000	4.00000000000000000000	4.00000000000000000000	4.00000000000000000000	4.00000000000000000000	4.00000000000000000000	4.00000000000000000000	4.00000000000000000000	4.00000000000000000000	4.00000000000000000000	4.00000000000000000000	4.00000000000000000000	4.00000000000000000000	4.00000000000000000000	4.00000000000000000000	4.00000000000000000000
55.00000000000000000000	0.00000000000000000000	4151.79492187500000000000	4169.23046875000000000000	4176.41015625000000000000	4248.20507812500000000000	4186.66650390625000000000	4188.71777343750000000000	4238.97412109375000000000	4163.07666015625000000000	4176.41015625000000000000	4177.43603515625000000000	4146.15380859375000000000	4170.25634765625000000000	4138.97412109375000000000	4150.76904296875000000000	0.00000000000000000000	10247.00000000000000000000	10224.00000000000000000000	0.00000000000000000000	0.00000000000000000000	0.00000000000000000000	3251.00000000000000000000	865.00000000000000000000	4.00000000000000000000	4.00000000000000000000	4.00000000000000000000	4.00000000000000000000	4.00000000000000000000	4.00000000000000000000	4.00000000000000000000	4.00000000000000000000	4.00000000000000000000	4.00000000000000000000	4.00000000000000000000	4.00000000000000000000	4.00000000000000000000	4.00000000000000000000	4.00000000000000000000	4.00000000000000000000
56.00000000000000000000	0.00000000000000000000	4153.84619140625000000000	4169.74365234375000000000	4173.84619140625000000000	4256.41015625000000000000	4174.35888671875000000000	4177.43603515625000000000	4225.64111328125000000000	4151.79492187500000000000	4162.56396484375000000000	4158.46142578125000000000	4145.64111328125000000000	4165.64111328125000000000	4146.15380859375000000000	4156.92285156250000000000	0.00000000000000000000	10247.00000000000000000000	10224.00000000000000000000	0.00000000000000000000	0.00000000000000000000	0.00000000000000000000	3251.00000000000000000000	873.00000000000000000000	4.00000000000000000000	4.00000000000000000000	4.00000000000000000000	4.00000000000000000000	4.00000000000000000000	4.00000000000000000000	4.00000000000000000000	4.00000000000000000000	4.00000000000000000000	4.00000000000000000000	4.00000000000000000000	4.00000000000000000000	4.00000000000000000000	4.00000000000000000000	4.00000000000000000000	4.00000000000000000000
57.00000000000000000000	0.00000000000000000000	4164.61523437500000000000	4181.02539062500000000000	4163.58984375000000000000	4275.38427734375000000000	4180.00000000000000000000	4173.84619140625000000000	4220.00000000000000000000	4168.20507812500000000000	4175.38427734375000000000	4166.15380859375000000000	4183.07666015625000000000	4192.82031250000000000000	4185.12792968750000000000	4190.25634765625000000000	0.00000000000000000000	10246.00000000000000000000	10225.00000000000000000000	0.00000000000000000000	0.00000000000000000000	0.00000000000000000000	3251.00000000000000000000	881.00000000000000000000	4.00000000000000000000	4.00000000000000000000	4.00000000000000000000	4.00000000000000000000	4.00000000000000000000	4.00000000000000000000	4.00000000000000000000	4.00000000000000000000	4.00000000000000000000	4.00000000000000000000	4.00000000000000000000	4.00000000000000000000	4.00000000000000000000	4.00000000000000000000	4.00000000000000000000	4.00000000000000000000
58.00000000000000000000	0.00000000000000000000	4149.74365234375000000000	4138.97412109375000000000	4172.30761718750000000000	4254.87158203125000000000	4130.76904296875000000000	4127.17919921875000000000	4179.48730468750000000000	4142.56396484375000000000	4139.48730468750000000000	4129.74365234375000000000	4154.35888671875000000000	4171.79492187500000000000	4146.66650390625000000000	4161.02539062500000000000	0.00000000000000000000	10246.00000000000000000000	10225.00000000000000000000	0.00000000000000000000	0.00000000000000000000	0.00000000000000000000	3251.00000000000000000000	889.00000000000000000000	4.00000000000000000000	4.00000000000000000000	4.00000000000000000000	4.00000000000000000000	4.00000000000000000000	4.00000000000000000000	4.00000000000000000000	4.00000000000000000000	4.00000000000000000000	4.00000000000000000000	4.00000000000000000000	4.00000000000000000000	4.00000000000000000000	4.00000000000000000000	4.00000000000000000000	4.00000000000000000000
59.00000000000000000000	0.00000000000000000000	4164.61523437500000000000	4167.69238281250000000000	4165.12792968750000000000	4274.35888671875000000000	4164.10253906250000000000	4170.25634765625000000000	4218.97412109375000000000	4193.33300781250000000000	4191.79492187500000000000	4178.46142578125000000000	4182.56396484375000000000	4200.51269531250000000000	4164.61523437500000000000	4176.41015625000000000000	0.00000000000000000000	10246.00000000000000000000	10225.00000000000000000000	0.00000000000000000000	0.00000000000000000000	0.00000000000000000000	3251.00000000000000000000	897.00000000000000000000	4.00000000000000000000	4.00000000000000000000	4.00000000000000000000	4.00000000000000000000	4.00000000000000000000	4.00000000000000000000	4.00000000000000000000	4.00000000000000000000	4.00000000000000000000	4.00000000000000000000	4.00000000000000000000	4.00000000000000000000	4.00000000000000000000	4.00000000000000000000	4.00000000000000000000	4.00000000000000000000
60.00000000000000000000	0.00000000000000000000	4158.46142578125000000000	4153.33300781250000000000	4178.46142578125000000000	4260.00000000000000000000	4161.02539062500000000000	4171.79492187500000000000	4227.69238281250000000000	4194.87158203125000000000	4203.07666015625000000000	4191.28173828125000000000	4169.74365234375000000000	4197.43603515625000000000	4144.61523437500000000000	4165.64111328125000000000	0.00000000000000000000	10246.00000000000000000000	10225.00000000000000000000	0.00000000000000000000	0.00000000000000000000	0.00000000000000000000	3251.00000000000000000000	904.00000000000000000000	4.00000000000000000000	4.00000000000000000000	4.00000000000000000000	4.00000000000000000000	4.00000000000000000000	4.00000000000000000000	4.00000000000000000000	4.00000000000000000000	4.00000000000000000000	4.00000000000000000000	4.00000000000000000000	4.00000000000000000000	4.00000000000000000000	4.00000000000000000000	4.00000000000000000000	4.00000000000000000000
61.00000000000000000000	0.00000000000000000000	4158.97412109375000000000	4161.53857421875000000000	4184.61523437500000000000	4262.05126953125000000000	4163.07666015625000000000	4166.66650390625000000000	4225.64111328125000000000	4171.28173828125000000000	4181.53857421875000000000	4170.76904296875000000000	4158.46142578125000000000	4187.17919921875000000000	4142.05126953125000000000	4162.05126953125000000000	0.00000000000000000000	10246.00000000000000000000	10226.00000000000000000000	0.00000000000000000000	0.00000000000000000000	0.00000000000000000000	3251.00000000000000000000	911.00000000000000000000	4.00000000000000000000	4.00000000000000000000	4.00000000000000000000	4.00000000000000000000	4.00000000000000000000	4.00000000000000000000	4.00000000000000000000	4.00000000000000000000	4.00000000000000000000	4.00000000000000000000	4.00000000000000000000	4.00000000000000000000	4.00000000000000000000	4.00000000000000000000	4.00000000000000000000	4.00000000000000000000
62.00000000000000000000	0.00000000000000000000	4184.10253906250000000000	4209.23046875000000000000	4165.64111328125000000000	4297.43603515625000000000	4198.46142578125000000000	4197.43603515625000000000	4240.51269531250000000000	4175.38427734375000000000	4182.56396484375000000000	4177.43603515625000000000	4177.43603515625000000000	4196.41015625000000000000	4185.12792968750000000000	4186.66650390625000000000	0.00000000000000000000	10246.00000000000000000000	10226.00000000000000000000	0.00000000000000000000	0.00000000000000000000	0.00000000000000000000	3251.00000000000000000000	919.00000000000000000000	4.00000000000000000000	4.00000000000000000000	4.00000000000000000000	4.00000000000000000000	4.00000000000000000000	4.00000000000000000000	4.00000000000000000000	4.00000000000000000000	4.00000000000000000000	4.00000000000000000000	4.00000000000000000000	4.00000000000000000000	4.00000000000000000000	4.00000000000000000000	4.00000000000000000000	4.00000000000000000000
63.00000000000000000000	0.00000000000000000000	4172.82031250000000000000	4174.35888671875000000000	4174.87158203125000000000	4277.43603515625000000000	4166.66650390625000000000	4175.89746093750000000000	4217.43603515625000000000	4144.10253906250000000000	4148.71777343750000000000	4145.64111328125000000000	4146.15380859375000000000	4169.74365234375000000000	4156.92285156250000000000	4165.12792968750000000000	0.00000000000000000000	10246.00000000000000000000	10226.00000000000000000000	0.00000000000000000000	0.00000000000000000000	0.00000000000000000000	3251.00000000000000000000	927.00000000000000000000	4.00000000000000000000	4.00000000000000000000	4.00000000000000000000	4.00000000000000000000	4.00000000000000000000	4.00000000000000000000	4.00000000000000000000	4.00000000000000000000	4.00000000000000000000	4.00000000000000000000	4.00000000000000000000	4.00000000000000000000	4.00000000000000000000	4.00000000000000000000	4.00000000000000000000	4.00000000000000000000
64.00000000000000000000	0.00000000000000000000	4176.92285156250000000000	4184.61523437500000000000	4172.82031250000000000000	4287.69238281250000000000	4188.20507812500000000000	4198.97412109375000000000	4242.05126953125000000000	4193.33300781250000000000	4198.97412109375000000000	4181.53857421875000000000	4198.46142578125000000000	4214.87158203125000000000	4186.66650390625000000000	4198.97412109375000000000	900.00000000000000000000	10246.00000000000000000000	10226.00000000000000000000	0.00000000000000000000	0.00000000000000000000	0.00000000000000000000	3251.00000000000000000000	935.00000000000000000000	4.00000000000000000000	4.00000000000000000000	4.00000000000000000000	4.00000000000000000000	4.00000000000000000000	4.00000000000000000000	4.00000000000000000000	4.00000000000000000000	4.00000000000000000000	4.00000000000000000000	4.00000000000000000000	4.00000000000000000000	4.00000000000000000000	4.00000000000000000000	4.00000000000000000000	4.00000000000000000000
65.00000000000000000000	0.00000000000000000000	4161.02539062500000000000	4153.84619140625000000000	4169.23046875000000000000	4275.89746093750000000000	4159.48730468750000000000	4169.74365234375000000000	4220.00000000000000000000	4197.43603515625000000000	4200.51269531250000000000	4176.92285156250000000000	4200.00000000000000000000	4214.87158203125000000000	4171.79492187500000000000	4188.71777343750000000000	2543.00000000000000000000	10248.00000000000000000000	10228.00000000000000000000	0.00000000000000000000	0.00000000000000000000	0.00000000000000000000	3251.00000000000000000000	942.00000000000000000000	4.00000000000000000000	4.00000000000000000000	4.00000000000000000000	4.00000000000000000000	4.00000000000000000000	4.00000000000000000000	4.00000000000000000000	4.00000000000000000000	4.00000000000000000000	4.00000000000000000000	4.00000000000000000000	4.00000000000000000000	4.00000000000000000000	4.00000000000000000000	4.00000000000000000000	4.00000000000000000000
66.00000000000000000000	0.00000000000000000000	4147.69238281250000000000	4137.43603515625000000000	4175.38427734375000000000	4265.12792968750000000000	4145.64111328125000000000	4158.46142578125000000000	4213.33300781250000000000	4172.30761718750000000000	4173.33300781250000000000	4153.84619140625000000000	4167.69238281250000000000	4184.10253906250000000000	4145.12792968750000000000	4162.56396484375000000000	2437.00000000000000000000	10248.00000000000000000000	10228.00000000000000000000	0.00000000000000000000	0.00000000000000000000	0.00000000000000000000	3251.00000000000000000000	949.00000000000000000000	4.00000000000000000000	4.00000000000000000000	4.00000000000000000000	4.00000000000000000000	4.00000000000000000000	4.00000000000000000000	4.00000000000000000000	4.00000000000000000000	4.00000000000000000000	4.00000000000000000000	4.00000000000000000000	4.00000000000000000000	4.00000000000000000000	4.00000000000000000000	4.00000000000000000000	4.00000000000000000000
67.00000000000000000000	0.00000000000000000000	4164.61523437500000000000	4192.82031250000000000000	4175.38427734375000000000	4293.84619140625000000000	4211.28173828125000000000	4220.00000000000000000000	4263.07666015625000000000	4200.00000000000000000000	4208.20507812500000000000	4194.87158203125000000000	4187.17919921875000000000	4198.97412109375000000000	4168.20507812500000000000	4178.97412109375000000000	3507.00000000000000000000	10247.00000000000000000000	10230.00000000000000000000	0.00000000000000000000	0.00000000000000000000	0.00000000000000000000	3251.00000000000000000000	958.00000000000000000000	4.00000000000000000000	4.00000000000000000000	4.00000000000000000000	4.00000000000000000000	4.00000000000000000000	4.00000000000000000000	4.00000000000000000000	4.00000000000000000000	4.00000000000000000000	4.00000000000000000000	4.00000000000000000000	4.00000000000000000000	4.00000000000000000000	4.00000000000000000000	4.00000000000000000000	4.00000000000000000000
68.00000000000000000000	0.00000000000000000000	4153.33300781250000000000	4170.25634765625000000000	4184.61523437500000000000	4278.46142578125000000000	4187.69238281250000000000	4198.46142578125000000000	4244.61523437500000000000	4168.71777343750000000000	4180.51269531250000000000	4172.30761718750000000000	4148.71777343750000000000	4164.61523437500000000000	4129.23046875000000000000	4145.12792968750000000000	3204.00000000000000000000	10247.00000000000000000000	10230.00000000000000000000	0.00000000000000000000	0.00000000000000000000	0.00000000000000000000	3251.00000000000000000000	965.00000000000000000000	4.00000000000000000000	4.00000000000000000000	4.00000000000000000000	4.00000000000000000000	4.00000000000000000000	4.00000000000000000000	4.00000000000000000000	4.00000000000000000000	4.00000000000000000000	4.00000000000000000000	4.00000000000000000000	4.00000000000000000000	4.00000000000000000000	4.00000000000000000000	4.00000000000000000000	4.00000000000000000000
69.00000000000000000000	0.00000000000000000000	4169.23046875000000000000	4189.74365234375000000000	4170.25634765625000000000	4302.56396484375000000000	4190.76904296875000000000	4198.46142578125000000000	4246.15380859375000000000	4181.02539062500000000000	4188.20507812500000000000	4167.69238281250000000000	4179.48730468750000000000	4184.10253906250000000000	4170.25634765625000000000	4175.38427734375000000000	3207.00000000000000000000	10247.00000000000000000000	10231.00000000000000000000	0.00000000000000000000	0.00000000000000000000	0.00000000000000000000	3251.00000000000000000000	973.00000000000000000000	4.00000000000000000000	4.00000000000000000000	4.00000000000000000000	4.00000000000000000000	4.00000000000000000000	4.00000000000000000000	4.00000000000000000000	4.00000000000000000000	4.00000000000000000000	4.00000000000000000000	4.00000000000000000000	4.00000000000000000000	4.00000000000000000000	4.00000000000000000000	4.00000000000000000000	4.00000000000000000000
70.00000000000000000000	0.00000000000000000000	4179.48730468750000000000	4190.76904296875000000000	4170.25634765625000000000	4317.94873046875000000000	4177.94873046875000000000	4176.41015625000000000000	4221.53857421875000000000	4177.43603515625000000000	4176.92285156250000000000	4145.64111328125000000000	4196.92285156250000000000	4197.43603515625000000000	4191.79492187500000000000	4195.38427734375000000000	3005.00000000000000000000	10247.00000000000000000000	10231.00000000000000000000	0.00000000000000000000	0.00000000000000000000	0.00000000000000000000	3251.00000000000000000000	982.00000000000000000000	4.00000000000000000000	4.00000000000000000000	4.00000000000000000000	4.00000000000000000000	4.00000000000000000000	4.00000000000000000000	4.00000000000000000000	4.00000000000000000000	4.00000000000000000000	4.00000000000000000000	4.00000000000000000000	4.00000000000000000000	4.00000000000000000000	4.00000000000000000000	4.00000000000000000000	4.00000000000000000000
71.00000000000000000000	0.00000000000000000000	4167.17919921875000000000	4167.17919921875000000000	4180.51269531250000000000	4303.58984375000000000000	4156.92285156250000000000	4160.00000000000000000000	4210.76904296875000000000	4164.61523437500000000000	4164.10253906250000000000	4128.71777343750000000000	4179.48730468750000000000	4181.53857421875000000000	4167.69238281250000000000	4175.89746093750000000000	3263.00000000000000000000	10246.00000000000000000000	10231.00000000000000000000	0.00000000000000000000	0.00000000000000000000	0.00000000000000000000	3251.00000000000000000000	990.00000000000000000000	4.00000000000000000000	4.00000000000000000000	4.00000000000000000000	4.00000000000000000000	4.00000000000000000000	4.00000000000000000000	4.00000000000000000000	4.00000000000000000000	4.00000000000000000000	4.00000000000000000000	4.00000000000000000000	4.00000000000000000000	4.00000000000000000000	4.00000000000000000000	4.00000000000000000000	4.00000000000000000000
72.00000000000000000000	0.00000000000000000000	4167.17919921875000000000	4181.02539062500000000000	4167.69238281250000000000	4308.71777343750000000000	4182.56396484375000000000	4195.89746093750000000000	4251.79492187500000000000	4209.23046875000000000000	4214.87158203125000000000	4176.92285156250000000000	4205.12792968750000000000	4203.07666015625000000000	4185.64111328125000000000	4186.66650390625000000000	3376.00000000000000000000	10246.00000000000000000000	10231.00000000000000000000	0.00000000000000000000	0.00000000000000000000	0.00000000000000000000	3251.00000000000000000000	998.00000000000000000000	4.00000000000000000000	4.00000000000000000000	4.00000000000000000000	4.00000000000000000000	4.00000000000000000000	4.00000000000000000000	4.00000000000000000000	4.00000000000000000000	4.00000000000000000000	4.00000000000000000000	4.00000000000000000000	4.00000000000000000000	4.00000000000000000000	4.00000000000000000000	4.00000000000000000000	4.00000000000000000000
73.00000000000000000000	0.00000000000000000000	4150.25634765625000000000	4147.17919921875000000000	4182.56396484375000000000	4282.56396484375000000000	4147.17919921875000000000	4163.07666015625000000000	4229.74365234375000000000	4183.58984375000000000000	4190.76904296875000000000	4153.84619140625000000000	4168.71777343750000000000	4181.02539062500000000000	4144.10253906250000000000	4158.46142578125000000000	3078.00000000000000000000	10245.00000000000000000000	10229.00000000000000000000	0.00000000000000000000	0.00000000000000000000	0.00000000000000000000	3252.00000000000000000000	7.00000000000000000000	4.00000000000000000000	4.00000000000000000000	4.00000000000000000000	4.00000000000000000000	4.00000000000000000000	4.00000000000000000000	4.00000000000000000000	4.00000000000000000000	4.00000000000000000000	4.00000000000000000000	4.00000000000000000000	4.00000000000000000000	4.00000000000000000000	4.00000000000000000000	4.00000000000000000000	4.00000000000000000000
74.00000000000000000000	0.00000000000000000000	4172.82031250000000000000	4192.30761718750000000000	4180.51269531250000000000	4307.17919921875000000000	4184.61523437500000000000	4187.17919921875000000000	4243.58984375000000000000	4181.02539062500000000000	4197.43603515625000000000	4161.53857421875000000000	4184.61523437500000000000	4195.38427734375000000000	4171.28173828125000000000	4182.05126953125000000000	3521.00000000000000000000	10245.00000000000000000000	10229.00000000000000000000	0.00000000000000000000	0.00000000000000000000	0.00000000000000000000	3252.00000000000000000000	15.00000000000000000000	4.00000000000000000000	4.00000000000000000000	4.00000000000000000000	4.00000000000000000000	4.00000000000000000000	4.00000000000000000000	4.00000000000000000000	4.00000000000000000000	4.00000000000000000000	4.00000000000000000000	4.00000000000000000000	4.00000000000000000000	4.00000000000000000000	4.00000000000000000000	4.00000000000000000000	4.00000000000000000000
75.00000000000000000000	0.00000000000000000000	4182.56396484375000000000	4207.17919921875000000000	4171.28173828125000000000	4316.41015625000000000000	4195.89746093750000000000	4194.87158203125000000000	4239.48730468750000000000	4162.56396484375000000000	4184.61523437500000000000	4153.33300781250000000000	4189.23046875000000000000	4189.23046875000000000000	4191.28173828125000000000	4188.20507812500000000000	3127.00000000000000000000	10246.00000000000000000000	10229.00000000000000000000	0.00000000000000000000	0.00000000000000000000	0.00000000000000000000	3252.00000000000000000000	23.00000000000000000000	4.00000000000000000000	4.00000000000000000000	4.00000000000000000000	4.00000000000000000000	4.00000000000000000000	4.00000000000000000000	4.00000000000000000000	4.00000000000000000000	4.00000000000000000000	4.00000000000000000000	4.00000000000000000000	4.00000000000000000000	4.00000000000000000000	4.00000000000000000000	4.00000000000000000000	4.00000000000000000000
76.00000000000000000000	0.00000000000000000000	4161.02539062500000000000	4163.58984375000000000000	4179.48730468750000000000	4293.33300781250000000000	4155.89746093750000000000	4166.66650390625000000000	4216.92285156250000000000	4139.48730468750000000000	4147.69238281250000000000	4115.89746093750000000000	4167.17919921875000000000	4166.15380859375000000000	4164.10253906250000000000	4167.69238281250000000000	3459.00000000000000000000	10246.00000000000000000000	10229.00000000000000000000	0.00000000000000000000	0.00000000000000000000	0.00000000000000000000	3252.00000000000000000000	31.00000000000000000000	4.00000000000000000000	4.00000000000000000000	4.00000000000000000000	4.00000000000000000000	4.00000000000000000000	4.00000000000000000000	4.00000000000000000000	4.00000000000000000000	4.00000000000000000000	4.00000000000000000000	4.00000000000000000000	4.00000000000000000000	4.00000000000000000000	4.00000000000000000000	4.00000000000000000000	4.00000000000000000000
77.00000000000000000000	0.00000000000000000000	4163.07666015625000000000	4174.35888671875000000000	4168.20507812500000000000	4310.25634765625000000000	4174.35888671875000000000	4184.61523437500000000000	4234.87158203125000000000	4193.84619140625000000000	4191.79492187500000000000	4148.20507812500000000000	4211.28173828125000000000	4206.15380859375000000000	4189.74365234375000000000	4202.05126953125000000000	3142.00000000000000000000	10245.00000000000000000000	10230.00000000000000000000	0.00000000000000000000	0.00000000000000000000	0.00000000000000000000	3252.00000000000000000000	38.00000000000000000000	4.00000000000000000000	4.00000000000000000000	4.00000000000000000000	4.00000000000000000000	4.00000000000000000000	4.00000000000000000000	4.00000000000000000000	4.00000000000000000000	4.00000000000000000000	4.00000000000000000000	4.00000000000000000000	4.00000000000000000000	4.00000000000000000000	4.00000000000000000000	4.00000000000000000000	4.00000000000000000000
78.00000000000000000000	0.00000000000000000000	4141.02539062500000000000	4130.25634765625000000000	4171.28173828125000000000	4290.25634765625000000000	4130.76904296875000000000	4141.53857421875000000000	4204.10253906250000000000	4174.35888671875000000000	4172.30761718750000000000	4125.12792968750000000000	4181.02539062500000000000	4181.53857421875000000000	4153.33300781250000000000	4171.79492187500000000000	3521.00000000000000000000	10245.00000000000000000000	10230.00000000000000000000	0.00000000000000000000	0.00000000000000000000	0.00000000000000000000	3252.00000000000000000000	46.00000000000000000000	4.00000000000000000000	4.00000000000000000000	4.00000000000000000000	4.00000000000000000000	4.00000000000000000000	4.00000000000000000000	4.00000000000000000000	4.00000000000000000000	4.00000000000000000000	4.00000000000000000000	4.00000000000000000000	4.00000000000000000000	4.00000000000000000000	4.00000000000000000000	4.00000000000000000000	4.00000000000000000000
79.00000000000000000000	0.00000000000000000000	4146.15380859375000000000	4149.74365234375000000000	4170.76904296875000000000	4300.00000000000000000000	4154.35888671875000000000	4168.71777343750000000000	4230.25634765625000000000	4170.25634765625000000000	4177.43603515625000000000	4136.92285156250000000000	4175.38427734375000000000	4170.25634765625000000000	4157.94873046875000000000	4162.56396484375000000000	3127.00000000000000000000	10246.00000000000000000000	10229.00000000000000000000	0.00000000000000000000	0.00000000000000000000	0.00000000000000000000	3252.00000000000000000000	54.00000000000000000000	4.00000000000000000000	4.00000000000000000000	4.00000000000000000000	4.00000000000000000000	4.00000000000000000000	4.00000000000000000000	4.00000000000000000000	4.00000000000000000000	4.00000000000000000000	4.00000000000000000000	4.00000000000000000000	4.00000000000000000000	4.00000000000000000000	4.00000000000000000000	4.00000000000000000000	4.00000000000000000000
80.00000000000000000000	0.00000000000000000000	4156.92285156250000000000	4180.51269531250000000000	4171.28173828125000000000	4308.71777343750000000000	4186.15380859375000000000	4203.58984375000000000000	4251.79492187500000000000	4169.74365234375000000000	4183.58984375000000000000	4155.38427734375000000000	4164.61523437500000000000	4166.15380859375000000000	4154.35888671875000000000	4158.97412109375000000000	3459.00000000000000000000	10246.00000000000000000000	10229.00000000000000000000	0.00000000000000000000	0.00000000000000000000	0.00000000000000000000	3252.00000000000000000000	61.00000000000000000000	4.00000000000000000000	4.00000000000000000000	4.00000000000000000000	4.00000000000000000000	4.00000000000000000000	4.00000000000000000000	4.00000000000000000000	4.00000000000000000000	4.00000000000000000000	4.00000000000000000000	4.00000000000000000000	4.00000000000000000000	4.00000000000000000000	4.00000000000000000000	4.00000000000000000000	4.00000000000000000000
81.00000000000000000000	0.00000000000000000000	4150.25634765625000000000	4163.07666015625000000000	4182.56396484375000000000	4295.38427734375000000000	4155.38427734375000000000	4175.38427734375000000000	4224.10253906250000000000	4143.58984375000000000000	4153.84619140625000000000	4125.12792968750000000000	4129.74365234375000000000	4141.53857421875000000000	4124.10253906250000000000	4138.46142578125000000000	3142.00000000000000000000	10246.00000000000000000000	10229.00000000000000000000	0.00000000000000000000	0.00000000000000000000	0.00000000000000000000	3252.00000000000000000000	68.00000000000000000000	4.00000000000000000000	4.00000000000000000000	4.00000000000000000000	4.00000000000000000000	4.00000000000000000000	4.00000000000000000000	4.00000000000000000000	4.00000000000000000000	4.00000000000000000000	4.00000000000000000000	4.00000000000000000000	4.00000000000000000000	4.00000000000000000000	4.00000000000000000000	4.00000000000000000000	4.00000000000000000000
82.00000000000000000000	0.00000000000000000000	4180.51269531250000000000	4202.05126953125000000000	4171.79492187500000000000	4340.51269531250000000000	4185.64111328125000000000	4190.76904296875000000000	4236.41015625000000000000	4183.58984375000000000000	4194.35888671875000000000	4152.82031250000000000000	4197.94873046875000000000	4187.69238281250000000000	4200.00000000000000000000	4194.87158203125000000000	3521.00000000000000000000	10246.00000000000000000000	10229.00000000000000000000	0.00000000000000000000	0.00000000000000000000	0.00000000000000000000	3252.00000000000000000000	76.00000000000000000000	4.00000000000000000000	4.00000000000000000000	4.00000000000000000000	4.00000000000000000000	4.00000000000000000000	4.00000000000000000000	4.00000000000000000000	4.00000000000000000000	4.00000000000000000000	4.00000000000000000000	4.00000000000000000000	4.00000000000000000000	4.00000000000000000000	4.00000000000000000000	4.00000000000000000000	4.00000000000000000000
83.00000000000000000000	0.00000000000000000000	4177.94873046875000000000	4181.53857421875000000000	4178.97412109375000000000	4343.07666015625000000000	4163.07666015625000000000	4162.05126953125000000000	4206.66650390625000000000	4168.71777343750000000000	4177.94873046875000000000	4134.87158203125000000000	4202.56396484375000000000	4187.17919921875000000000	4203.07666015625000000000	4196.41015625000000000000	3127.00000000000000000000	10247.00000000000000000000	10229.00000000000000000000	0.00000000000000000000	0.00000000000000000000	0.00000000000000000000	3252.00000000000000000000	83.00000000000000000000	4.00000000000000000000	4.00000000000000000000	4.00000000000000000000	4.00000000000000000000	4.00000000000000000000	4.00000000000000000000	4.00000000000000000000	4.00000000000000000000	4.00000000000000000000	4.00000000000000000000	4.00000000000000000000	4.00000000000000000000	4.00000000000000000000	4.00000000000000000000	4.00000000000000000000	4.00000000000000000000
84.00000000000000000000	0.00000000000000000000	4171.79492187500000000000	4182.05126953125000000000	4180.51269531250000000000	4339.48730468750000000000	4166.66650390625000000000	4180.00000000000000000000	4220.00000000000000000000	4186.66650390625000000000	4193.84619140625000000000	4150.25634765625000000000	4198.97412109375000000000	4194.87158203125000000000	4190.76904296875000000000	4193.33300781250000000000	3459.00000000000000000000	10247.00000000000000000000	10229.00000000000000000000	0.00000000000000000000	0.00000000000000000000	0.00000000000000000000	3252.00000000000000000000	90.00000000000000000000	4.00000000000000000000	4.00000000000000000000	4.00000000000000000000	4.00000000000000000000	4.00000000000000000000	4.00000000000000000000	4.00000000000000000000	4.00000000000000000000	4.00000000000000000000	4.00000000000000000000	4.00000000000000000000	4.00000000000000000000	4.00000000000000000000	4.00000000000000000000	4.00000000000000000000	4.00000000000000000000
85.00000000000000000000	0.00000000000000000000	4168.20507812500000000000	4183.07666015625000000000	4177.94873046875000000000	4333.84619140625000000000	4177.94873046875000000000	4201.02539062500000000000	4246.15380859375000000000	4215.38427734375000000000	4229.74365234375000000000	4184.10253906250000000000	4207.17919921875000000000	4206.15380859375000000000	4188.71777343750000000000	4196.41015625000000000000	3142.00000000000000000000	10249.00000000000000000000	10228.00000000000000000000	0.00000000000000000000	0.00000000000000000000	0.00000000000000000000	3252.00000000000000000000	99.00000000000000000000	4.00000000000000000000	4.00000000000000000000	4.00000000000000000000	4.00000000000000000000	4.00000000000000000000	4.00000000000000000000	4.00000000000000000000	4.00000000000000000000	4.00000000000000000000	4.00000000000000000000	4.00000000000000000000	4.00000000000000000000	4.00000000000000000000	4.00000000000000000000	4.00000000000000000000	4.00000000000000000000
86.00000000000000000000	0.00000000000000000000	4153.33300781250000000000	4150.76904296875000000000	4190.25634765625000000000	4309.23046875000000000000	4152.82031250000000000000	4172.30761718750000000000	4228.71777343750000000000	4182.56396484375000000000	4196.92285156250000000000	4155.89746093750000000000	4178.46142578125000000000	4179.48730468750000000000	4154.35888671875000000000	4167.17919921875000000000	3521.00000000000000000000	10249.00000000000000000000	10228.00000000000000000000	0.00000000000000000000	0.00000000000000000000	0.00000000000000000000	3252.00000000000000000000	107.00000000000000000000	4.00000000000000000000	4.00000000000000000000	4.00000000000000000000	4.00000000000000000000	4.00000000000000000000	4.00000000000000000000	4.00000000000000000000	4.00000000000000000000	4.00000000000000000000	4.00000000000000000000	4.00000000000000000000	4.00000000000000000000	4.00000000000000000000	4.00000000000000000000	4.00000000000000000000	4.00000000000000000000
87.00000000000000000000	0.00000000000000000000	4172.82031250000000000000	4198.97412109375000000000	4173.33300781250000000000	4336.92285156250000000000	4195.38427734375000000000	4207.17919921875000000000	4249.74365234375000000000	4196.41015625000000000000	4208.20507812500000000000	4174.35888671875000000000	4206.66650390625000000000	4201.53857421875000000000	4193.33300781250000000000	4190.25634765625000000000	3127.00000000000000000000	10248.00000000000000000000	10227.00000000000000000000	0.00000000000000000000	0.00000000000000000000	0.00000000000000000000	3252.00000000000000000000	115.00000000000000000000	4.00000000000000000000	4.00000000000000000000	4.00000000000000000000	4.00000000000000000000	4.00000000000000000000	4.00000000000000000000	4.00000000000000000000	4.00000000000000000000	4.00000000000000000000	4.00000000000000000000	4.00000000000000000000	4.00000000000000000000	4.00000000000000000000	4.00000000000000000000	4.00000000000000000000	4.00000000000000000000
88.00000000000000000000	0.00000000000000000000	4158.46142578125000000000	4175.38427734375000000000	4171.28173828125000000000	4323.07666015625000000000	4166.15380859375000000000	4180.51269531250000000000	4218.46142578125000000000	4154.35888671875000000000	4164.10253906250000000000	4144.61523437500000000000	4171.79492187500000000000	4167.69238281250000000000	4172.30761718750000000000	4167.17919921875000000000	3459.00000000000000000000	10248.00000000000000000000	10227.00000000000000000000	0.00000000000000000000	0.00000000000000000000	0.00000000000000000000	3252.00000000000000000000	124.00000000000000000000	4.00000000000000000000	4.00000000000000000000	4.00000000000000000000	4.00000000000000000000	4.00000000000000000000	4.00000000000000000000	4.00000000000000000000	4.00000000000000000000	4.00000000000000000000	4.00000000000000000000	4.00000000000000000000	4.00000000000000000000	4.00000000000000000000	4.00000000000000000000	4.00000000000000000000	4.00000000000000000000
89.00000000000000000000	0.00000000000000000000	4150.25634765625000000000	4162.05126953125000000000	4172.82031250000000000000	4321.02539062500000000000	4161.53857421875000000000	4168.71777343750000000000	4213.84619140625000000000	4146.66650390625000000000	4155.89746093750000000000	4135.38427734375000000000	4173.84619140625000000000	4163.58984375000000000000	4170.76904296875000000000	4171.79492187500000000000	3142.00000000000000000000	10248.00000000000000000000	10224.00000000000000000000	0.00000000000000000000	0.00000000000000000000	0.00000000000000000000	3252.00000000000000000000	132.00000000000000000000	4.00000000000000000000	4.00000000000000000000	4.00000000000000000000	4.00000000000000000000	4.00000000000000000000	4.00000000000000000000	4.00000000000000000000	4.00000000000000000000	4.00000000000000000000	4.00000000000000000000	4.00000000000000000000	4.00000000000000000000	4.00000000000000000000	4.00000000000000000000	4.00000000000000000000	4.00000000000000000000
90.00000000000000000000	0.00000000000000000000	4158.46142578125000000000	4174.35888671875000000000	4168.20507812500000000000	4338.97412109375000000000	4173.33300781250000000000	4171.79492187500000000000	4217.43603515625000000000	4184.61523437500000000000	4193.33300781250000000000	4160.51269531250000000000	4214.87158203125000000000	4202.56396484375000000000	4196.41015625000000000000	4198.97412109375000000000	3521.00000000000000000000	10248.00000000000000000000	10224.00000000000000000000	0.00000000000000000000	0.00000000000000000000	0.00000000000000000000	3252.00000000000000000000	141.00000000000000000000	4.00000000000000000000	4.00000000000000000000	4.00000000000000000000	4.00000000000000000000	4.00000000000000000000	4.00000000000000000000	4.00000000000000000000	4.00000000000000000000	4.00000000000000000000	4.00000000000000000000	4.00000000000000000000	4.00000000000000000000	4.00000000000000000000	4.00000000000000000000	4.00000000000000000000	4.00000000000000000000
91.00000000000000000000	0.00000000000000000000	4142.05126953125000000000	4129.74365234375000000000	4182.05126953125000000000	4313.84619140625000000000	4121.53857421875000000000	4133.33300781250000000000	4186.66650390625000000000	4158.46142578125000000000	4162.56396484375000000000	4134.87158203125000000000	4179.48730468750000000000	4175.38427734375000000000	4158.97412109375000000000	4168.20507812500000000000	3127.00000000000000000000	10248.00000000000000000000	10221.00000000000000000000	0.00000000000000000000	0.00000000000000000000	0.00000000000000000000	3252.00000000000000000000	149.00000000000000000000	4.00000000000000000000	4.00000000000000000000	4.00000000000000000000	4.00000000000000000000	4.00000000000000000000	4.00000000000000000000	4.00000000000000000000	4.00000000000000000000	4.00000000000000000000	4.00000000000000000000	4.00000000000000000000	4.00000000000000000000	4.00000000000000000000	4.00000000000000000000	4.00000000000000000000	4.00000000000000000000
92.00000000000000000000	0.00000000000000000000	4165.64111328125000000000	4174.35888671875000000000	4176.41015625000000000000	4336.41015625000000000000	4172.82031250000000000000	4190.25634765625000000000	4237.43603515625000000000	4183.58984375000000000000	4195.38427734375000000000	4175.89746093750000000000	4198.46142578125000000000	4187.17919921875000000000	4188.20507812500000000000	4188.71777343750000000000	3459.00000000000000000000	10248.00000000000000000000	10221.00000000000000000000	0.00000000000000000000	0.00000000000000000000	0.00000000000000000000	3252.00000000000000000000	157.00000000000000000000	4.00000000000000000000	4.00000000000000000000	4.00000000000000000000	4.00000000000000000000	4.00000000000000000000	4.00000000000000000000	4.00000000000000000000	4.00000000000000000000	4.00000000000000000000	4.00000000000000000000	4.00000000000000000000	4.00000000000000000000	4.00000000000000000000	4.00000000000000000000	4.00000000000000000000	4.00000000000000000000
93.00000000000000000000	0.00000000000000000000	4168.71777343750000000000	4178.46142578125000000000	4182.56396484375000000000	4329.74365234375000000000	4180.51269531250000000000	4194.87158203125000000000	4241.02539062500000000000	4171.28173828125000000000	4186.66650390625000000000	4175.38427734375000000000	4171.28173828125000000000	4167.69238281250000000000	4162.56396484375000000000	4164.61523437500000000000	3142.00000000000000000000	10249.00000000000000000000	10221.00000000000000000000	0.00000000000000000000	0.00000000000000000000	0.00000000000000000000	3252.00000000000000000000	166.00000000000000000000	4.00000000000000000000	4.00000000000000000000	4.00000000000000000000	4.00000000000000000000	4.00000000000000000000	4.00000000000000000000	4.00000000000000000000	4.00000000000000000000	4.00000000000000000000	4.00000000000000000000	4.00000000000000000000	4.00000000000000000000	4.00000000000000000000	4.00000000000000000000	4.00000000000000000000	4.00000000000000000000
94.00000000000000000000	0.00000000000000000000	4164.10253906250000000000	4174.35888671875000000000	4183.58984375000000000000	4331.28173828125000000000	4168.20507812500000000000	4181.53857421875000000000	4229.23046875000000000000	4160.00000000000000000000	4167.17919921875000000000	4157.94873046875000000000	4159.48730468750000000000	4155.89746093750000000000	4152.30761718750000000000	4156.41015625000000000000	3521.00000000000000000000	10249.00000000000000000000	10221.00000000000000000000	0.00000000000000000000	0.00000000000000000000	0.00000000000000000000	3252.00000000000000000000	174.00000000000000000000	4.00000000000000000000	4.00000000000000000000	4.00000000000000000000	4.00000000000000000000	4.00000000000000000000	4.00000000000000000000	4.00000000000000000000	4.00000000000000000000	4.00000000000000000000	4.00000000000000000000	4.00000000000000000000	4.00000000000000000000	4.00000000000000000000	4.00000000000000000000	4.00000000000000000000	4.00000000000000000000
95.00000000000000000000	0.00000000000000000000	4183.58984375000000000000	4209.74365234375000000000	4169.23046875000000000000	4371.79492187500000000000	4194.87158203125000000000	4197.43603515625000000000	4233.33300781250000000000	4184.10253906250000000000	4186.15380859375000000000	4173.84619140625000000000	4211.28173828125000000000	4190.25634765625000000000	4212.82031250000000000000	4208.71777343750000000000	3127.00000000000000000000	10250.00000000000000000000	10226.00000000000000000000	0.00000000000000000000	0.00000000000000000000	0.00000000000000000000	3252.00000000000000000000	182.00000000000000000000	4.00000000000000000000	4.00000000000000000000	4.00000000000000000000	4.00000000000000000000	4.00000000000000000000	4.00000000000000000000	4.00000000000000000000	4.00000000000000000000	4.00000000000000000000	4.00000000000000000000	4.00000000000000000000	4.00000000000000000000	4.00000000000000000000	4.00000000000000000000	4.00000000000000000000	4.00000000000000000000
96.00000000000000000000	0.00000000000000000000	4179.48730468750000000000	4183.07666015625000000000	4181.53857421875000000000	4361.02539062500000000000	4163.58984375000000000000	4164.10253906250000000000	4203.07666015625000000000	4163.07666015625000000000	4158.46142578125000000000	4148.71777343750000000000	4195.89746093750000000000	4178.46142578125000000000	4197.43603515625000000000	4192.30761718750000000000	3459.00000000000000000000	10250.00000000000000000000	10226.00000000000000000000	0.00000000000000000000	0.00000000000000000000	0.00000000000000000000	3252.00000000000000000000	191.00000000000000000000	4.00000000000000000000	4.00000000000000000000	4.00000000000000000000	4.00000000000000000000	4.00000000000000000000	4.00000000000000000000	4.00000000000000000000	4.00000000000000000000	4.00000000000000000000	4.00000000000000000000	4.00000000000000000000	4.00000000000000000000	4.00000000000000000000	4.00000000000000000000	4.00000000000000000000	4.00000000000000000000
97.00000000000000000000	0.00000000000000000000	4180.51269531250000000000	4188.71777343750000000000	4178.46142578125000000000	4359.48730468750000000000	4183.07666015625000000000	4193.84619140625000000000	4238.46142578125000000000	4209.74365234375000000000	4205.12792968750000000000	4191.28173828125000000000	4216.41015625000000000000	4203.07666015625000000000	4202.05126953125000000000	4193.84619140625000000000	3142.00000000000000000000	10250.00000000000000000000	10228.00000000000000000000	0.00000000000000000000	0.00000000000000000000	0.00000000000000000000	3252.00000000000000000000	198.00000000000000000000	4.00000000000000000000	4.00000000000000000000	4.00000000000000000000	4.00000000000000000000	4.00000000000000000000	4.00000000000000000000	4.00000000000000000000	4.00000000000000000000	4.00000000000000000000	4.00000000000000000000	4.00000000000000000000	4.00000000000000000000	4.00000000000000000000	4.00000000000000000000	4.00000000000000000000	4.00000000000000000000
98.00000000000000000000	0.00000000000000000000	4158.97412109375000000000	4153.84619140625000000000	4182.05126953125000000000	4335.89746093750000000000	4165.12792968750000000000	4187.17919921875000000000	4238.46142578125000000000	4215.38427734375000000000	4213.84619140625000000000	4194.35888671875000000000	4198.46142578125000000000	4194.35888671875000000000	4166.15380859375000000000	4175.38427734375000000000	3521.00000000000000000000	10250.00000000000000000000	10228.00000000000000000000	0.00000000000000000000	0.00000000000000000000	0.00000000000000000000	3252.00000000000000000000	205.00000000000000000000	4.00000000000000000000	4.00000000000000000000	4.00000000000000000000	4.00000000000000000000	4.00000000000000000000	4.00000000000000000000	4.00000000000000000000	4.00000000000000000000	4.00000000000000000000	4.00000000000000000000	4.00000000000000000000	4.00000000000000000000	4.00000000000000000000	4.00000000000000000000	4.00000000000000000000	4.00000000000000000000
99.00000000000000000000	0.00000000000000000000	4160.00000000000000000000	4161.02539062500000000000	4184.61523437500000000000	4338.97412109375000000000	4167.69238281250000000000	4185.12792968750000000000	4230.76904296875000000000	4189.74365234375000000000	4188.71777343750000000000	4170.25634765625000000000	4185.12792968750000000000	4183.58984375000000000000	4162.05126953125000000000	4171.79492187500000000000	3127.00000000000000000000	10248.00000000000000000000	10228.00000000000000000000	0.00000000000000000000	0.00000000000000000000	0.00000000000000000000	3252.00000000000000000000	213.00000000000000000000	4.00000000000000000000	4.00000000000000000000	4.00000000000000000000	4.00000000000000000000	4.00000000000000000000	4.00000000000000000000	4.00000000000000000000	4.00000000000000000000	4.00000000000000000000	4.00000000000000000000	4.00000000000000000000	4.00000000000000000000	4.00000000000000000000	4.00000000000000000000	4.00000000000000000000	4.00000000000000000000
100.00000000000000000000	0.00000000000000000000	4189.74365234375000000000	4224.61523437500000000000	4168.71777343750000000000	4375.89746093750000000000	4216.92285156250000000000	4221.02539062500000000000	4248.20507812500000000000	4192.82031250000000000000	4194.35888671875000000000	4187.17919921875000000000	4205.12792968750000000000	4201.02539062500000000000	4215.89746093750000000000	4201.02539062500000000000	3459.00000000000000000000	10248.00000000000000000000	10228.00000000000000000000	0.00000000000000000000	0.00000000000000000000	0.00000000000000000000	3252.00000000000000000000	220.00000000000000000000	4.00000000000000000000	4.00000000000000000000	4.00000000000000000000	4.00000000000000000000	4.00000000000000000000	4.00000000000000000000	4.00000000000000000000	4.00000000000000000000	4.00000000000000000000	4.00000000000000000000	4.00000000000000000000	4.00000000000000000000	4.00000000000000000000	4.00000000000000000000	4.00000000000000000000	4.00000000000000000000
101.00000000000000000000	0.00000000000000000000	4176.41015625000000000000	4187.69238281250000000000	4177.43603515625000000000	4352.30761718750000000000	4178.97412109375000000000	4185.64111328125000000000	4216.41015625000000000000	4149.23046875000000000000	4150.25634765625000000000	4150.76904296875000000000	4151.28173828125000000000	4161.53857421875000000000	4183.58984375000000000000	4173.33300781250000000000	3142.00000000000000000000	10247.00000000000000000000	10228.00000000000000000000	0.00000000000000000000	0.00000000000000000000	0.00000000000000000000	3252.00000000000000000000	227.00000000000000000000	4.00000000000000000000	4.00000000000000000000	4.00000000000000000000	4.00000000000000000000	4.00000000000000000000	4.00000000000000000000	4.00000000000000000000	4.00000000000000000000	4.00000000000000000000	4.00000000000000000000	4.00000000000000000000	4.00000000000000000000	4.00000000000000000000	4.00000000000000000000	4.00000000000000000000	4.00000000000000000000
102.00000000000000000000	0.00000000000000000000	4192.82031250000000000000	4201.02539062500000000000	4175.38427734375000000000	4367.17919921875000000000	4190.76904296875000000000	4196.92285156250000000000	4231.28173828125000000000	4183.58984375000000000000	4183.07666015625000000000	4171.28173828125000000000	4186.15380859375000000000	4197.43603515625000000000	4218.97412109375000000000	4213.33300781250000000000	3521.00000000000000000000	10247.00000000000000000000	10228.00000000000000000000	0.00000000000000000000	0.00000000000000000000	0.00000000000000000000	3252.00000000000000000000	235.00000000000000000000	4.00000000000000000000	4.00000000000000000000	4.00000000000000000000	4.00000000000000000000	4.00000000000000000000	4.00000000000000000000	4.00000000000000000000	4.00000000000000000000	4.00000000000000000000	4.00000000000000000000	4.00000000000000000000	4.00000000000000000000	4.00000000000000000000	4.00000000000000000000	4.00000000000000000000	4.00000000000000000000
103.00000000000000000000	0.00000000000000000000	4204.10253906250000000000	4194.87158203125000000000	4177.94873046875000000000	4370.76904296875000000000	4169.23046875000000000000	4172.30761718750000000000	4211.28173828125000000000	4186.66650390625000000000	4183.07666015625000000000	4170.25634765625000000000	4202.56396484375000000000	4222.56396484375000000000	4238.46142578125000000000	4238.97412109375000000000	3127.00000000000000000000	10248.00000000000000000000	10228.00000000000000000000	0.00000000000000000000	0.00000000000000000000	0.00000000000000000000	3252.00000000000000000000	242.00000000000000000000	4.00000000000000000000	4.00000000000000000000	4.00000000000000000000	4.00000000000000000000	4.00000000000000000000	4.00000000000000000000	4.00000000000000000000	4.00000000000000000000	4.00000000000000000000	4.00000000000000000000	4.00000000000000000000	4.00000000000000000000	4.00000000000000000000	4.00000000000000000000	4.00000000000000000000	4.00000000000000000000
104.00000000000000000000	0.00000000000000000000	4197.94873046875000000000	4176.41015625000000000000	4186.66650390625000000000	4354.87158203125000000000	4146.66650390625000000000	4147.69238281250000000000	4194.87158203125000000000	4154.35888671875000000000	4154.35888671875000000000	4149.74365234375000000000	4165.12792968750000000000	4197.94873046875000000000	4216.41015625000000000000	4221.53857421875000000000	3459.00000000000000000000	10248.00000000000000000000	10228.00000000000000000000	0.00000000000000000000	0.00000000000000000000	0.00000000000000000000	3252.00000000000000000000	249.00000000000000000000	4.00000000000000000000	4.00000000000000000000	4.00000000000000000000	4.00000000000000000000	4.00000000000000000000	4.00000000000000000000	4.00000000000000000000	4.00000000000000000000	4.00000000000000000000	4.00000000000000000000	4.00000000000000000000	4.00000000000000000000	4.00000000000000000000	4.00000000000000000000	4.00000000000000000000	4.00000000000000000000
105.00000000000000000000	0.00000000000000000000	4211.79492187500000000000	4214.35888671875000000000	4177.43603515625000000000	4370.76904296875000000000	4200.00000000000000000000	4196.92285156250000000000	4240.51269531250000000000	4188.71777343750000000000	4202.05126953125000000000	4195.89746093750000000000	4177.94873046875000000000	4209.23046875000000000000	4233.84619140625000000000	4231.28173828125000000000	3142.00000000000000000000	10249.00000000000000000000	10227.00000000000000000000	0.00000000000000000000	0.00000000000000000000	0.00000000000000000000	3252.00000000000000000000	257.00000000000000000000	4.00000000000000000000	4.00000000000000000000	4.00000000000000000000	4.00000000000000000000	4.00000000000000000000	4.00000000000000000000	4.00000000000000000000	4.00000000000000000000	4.00000000000000000000	4.00000000000000000000	4.00000000000000000000	4.00000000000000000000	4.00000000000000000000	4.00000000000000000000	4.00000000000000000000	4.00000000000000000000
106.00000000000000000000	0.00000000000000000000	4198.46142578125000000000	4182.56396484375000000000	4190.25634765625000000000	4350.76904296875000000000	4174.87158203125000000000	4178.46142578125000000000	4222.05126953125000000000	4167.69238281250000000000	4179.48730468750000000000	4174.87158203125000000000	4147.17919921875000000000	4184.10253906250000000000	4195.89746093750000000000	4201.02539062500000000000	3521.00000000000000000000	10249.00000000000000000000	10227.00000000000000000000	0.00000000000000000000	0.00000000000000000000	0.00000000000000000000	3252.00000000000000000000	265.00000000000000000000	4.00000000000000000000	4.00000000000000000000	4.00000000000000000000	4.00000000000000000000	4.00000000000000000000	4.00000000000000000000	4.00000000000000000000	4.00000000000000000000	4.00000000000000000000	4.00000000000000000000	4.00000000000000000000	4.00000000000000000000	4.00000000000000000000	4.00000000000000000000	4.00000000000000000000	4.00000000000000000000
107.00000000000000000000	0.00000000000000000000	4214.87158203125000000000	4205.64111328125000000000	4181.53857421875000000000	4372.82031250000000000000	4188.71777343750000000000	4189.23046875000000000000	4229.23046875000000000000	4176.92285156250000000000	4184.10253906250000000000	4177.94873046875000000000	4183.07666015625000000000	4208.20507812500000000000	4240.51269531250000000000	4237.43603515625000000000	3127.00000000000000000000	10248.00000000000000000000	10226.00000000000000000000	0.00000000000000000000	0.00000000000000000000	0.00000000000000000000	3252.00000000000000000000	274.00000000000000000000	4.00000000000000000000	4.00000000000000000000	4.00000000000000000000	4.00000000000000000000	4.00000000000000000000	4.00000000000000000000	4.00000000000000000000	4.00000000000000000000	4.00000000000000000000	4.00000000000000000000	4.00000000000000000000	4.00000000000000000000	4.00000000000000000000	4.00000000000000000000	4.00000000000000000000	4.00000000000000000000
108.00000000000000000000	0.00000000000000000000	4229.23046875000000000000	4212.82031250000000000000	4172.82031250000000000000	4385.12792968750000000000	4186.15380859375000000000	4175.38427734375000000000	4213.84619140625000000000	4176.92285156250000000000	4182.05126953125000000000	4168.71777343750000000000	4206.15380859375000000000	4221.02539062500000000000	4272.30761718750000000000	4262.56396484375000000000	3459.00000000000000000000	10248.00000000000000000000	10226.00000000000000000000	0.00000000000000000000	0.00000000000000000000	0.00000000000000000000	3252.00000000000000000000	281.00000000000000000000	4.00000000000000000000	4.00000000000000000000	4.00000000000000000000	4.00000000000000000000	4.00000000000000000000	4.00000000000000000000	4.00000000000000000000	4.00000000000000000000	4.00000000000000000000	4.00000000000000000000	4.00000000000000000000	4.00000000000000000000	4.00000000000000000000	4.00000000000000000000	4.00000000000000000000	4.00000000000000000000
109.00000000000000000000	0.00000000000000000000	4216.41015625000000000000	4176.92285156250000000000	4183.58984375000000000000	4368.20507812500000000000	4153.84619140625000000000	4144.61523437500000000000	4190.76904296875000000000	4160.51269531250000000000	4161.02539062500000000000	4143.07666015625000000000	4187.69238281250000000000	4209.23046875000000000000	4245.64111328125000000000	4244.10253906250000000000	3142.00000000000000000000	10247.00000000000000000000	10224.00000000000000000000	0.00000000000000000000	0.00000000000000000000	0.00000000000000000000	3252.00000000000000000000	289.00000000000000000000	4.00000000000000000000	4.00000000000000000000	4.00000000000000000000	4.00000000000000000000	4.00000000000000000000	4.00000000000000000000	4.00000000000000000000	4.00000000000000000000	4.00000000000000000000	4.00000000000000000000	4.00000000000000000000	4.00000000000000000000	4.00000000000000000000	4.00000000000000000000	4.00000000000000000000	4.00000000000000000000
110.00000000000000000000	0.00000000000000000000	4222.05126953125000000000	4196.41015625000000000000	4174.87158203125000000000	4385.64111328125000000000	4185.64111328125000000000	4181.02539062500000000000	4228.71777343750000000000	4206.66650390625000000000	4208.20507812500000000000	4194.87158203125000000000	4221.53857421875000000000	4248.20507812500000000000	4265.64111328125000000000	4264.10253906250000000000	3521.00000000000000000000	10247.00000000000000000000	10224.00000000000000000000	0.00000000000000000000	0.00000000000000000000	0.00000000000000000000	3252.00000000000000000000	297.00000000000000000000	4.00000000000000000000	4.00000000000000000000	4.00000000000000000000	4.00000000000000000000	4.00000000000000000000	4.00000000000000000000	4.00000000000000000000	4.00000000000000000000	4.00000000000000000000	4.00000000000000000000	4.00000000000000000000	4.00000000000000000000	4.00000000000000000000	4.00000000000000000000	4.00000000000000000000	4.00000000000000000000
111.00000000000000000000	0.00000000000000000000	4202.56396484375000000000	4165.12792968750000000000	4184.10253906250000000000	4360.00000000000000000000	4157.94873046875000000000	4162.56396484375000000000	4210.76904296875000000000	4184.10253906250000000000	4184.10253906250000000000	4181.53857421875000000000	4184.10253906250000000000	4219.48730468750000000000	4216.92285156250000000000	4225.64111328125000000000	3127.00000000000000000000	10246.00000000000000000000	10222.00000000000000000000	0.00000000000000000000	0.00000000000000000000	0.00000000000000000000	3252.00000000000000000000	305.00000000000000000000	4.00000000000000000000	4.00000000000000000000	4.00000000000000000000	4.00000000000000000000	4.00000000000000000000	4.00000000000000000000	4.00000000000000000000	4.00000000000000000000	4.00000000000000000000	4.00000000000000000000	4.00000000000000000000	4.00000000000000000000	4.00000000000000000000	4.00000000000000000000	4.00000000000000000000	4.00000000000000000000
112.00000000000000000000	0.00000000000000000000	4207.69238281250000000000	4195.89746093750000000000	4180.00000000000000000000	4371.79492187500000000000	4189.74365234375000000000	4191.28173828125000000000	4224.61523437500000000000	4181.02539062500000000000	4178.46142578125000000000	4174.87158203125000000000	4184.10253906250000000000	4209.23046875000000000000	4220.00000000000000000000	4224.61523437500000000000	3459.00000000000000000000	10246.00000000000000000000	10222.00000000000000000000	0.00000000000000000000	0.00000000000000000000	0.00000000000000000000	3252.00000000000000000000	313.00000000000000000000	4.00000000000000000000	4.00000000000000000000	4.00000000000000000000	4.00000000000000000000	4.00000000000000000000	4.00000000000000000000	4.00000000000000000000	4.00000000000000000000	4.00000000000000000000	4.00000000000000000000	4.00000000000000000000	4.00000000000000000000	4.00000000000000000000	4.00000000000000000000	4.00000000000000000000	4.00000000000000000000
113.00000000000000000000	0.00000000000000000000	4211.28173828125000000000	4217.43603515625000000000	4168.20507812500000000000	4388.20507812500000000000	4214.35888671875000000000	4202.05126953125000000000	4229.74365234375000000000	4165.12792968750000000000	4167.69238281250000000000	4167.17919921875000000000	4179.48730468750000000000	4199.48730468750000000000	4228.20507812500000000000	4223.58984375000000000000	3142.00000000000000000000	10244.00000000000000000000	10223.00000000000000000000	0.00000000000000000000	0.00000000000000000000	0.00000000000000000000	3252.00000000000000000000	321.00000000000000000000	4.00000000000000000000	4.00000000000000000000	4.00000000000000000000	4.00000000000000000000	4.00000000000000000000	4.00000000000000000000	4.00000000000000000000	4.00000000000000000000	4.00000000000000000000	4.00000000000000000000	4.00000000000000000000	4.00000000000000000000	4.00000000000000000000	4.00000000000000000000	4.00000000000000000000	4.00000000000000000000
114.00000000000000000000	0.00000000000000000000	4190.76904296875000000000	4176.41015625000000000000	4174.35888671875000000000	4368.20507812500000000000	4170.25634765625000000000	4156.41015625000000000000	4197.94873046875000000000	4126.15380859375000000000	4129.23046875000000000000	4131.79492187500000000000	4143.58984375000000000000	4170.25634765625000000000	4194.35888671875000000000	4194.87158203125000000000	3521.00000000000000000000	10244.00000000000000000000	10223.00000000000000000000	0.00000000000000000000	0.00000000000000000000	0.00000000000000000000	3252.00000000000000000000	329.00000000000000000000	4.00000000000000000000	4.00000000000000000000	4.00000000000000000000	4.00000000000000000000	4.00000000000000000000	4.00000000000000000000	4.00000000000000000000	4.00000000000000000000	4.00000000000000000000	4.00000000000000000000	4.00000000000000000000	4.00000000000000000000	4.00000000000000000000	4.00000000000000000000	4.00000000000000000000	4.00000000000000000000
115.00000000000000000000	0.00000000000000000000	4203.58984375000000000000	4196.92285156250000000000	4167.69238281250000000000	4389.23046875000000000000	4185.12792968750000000000	4175.89746093750000000000	4208.71777343750000000000	4178.97412109375000000000	4177.43603515625000000000	4167.69238281250000000000	4197.94873046875000000000	4213.84619140625000000000	4237.94873046875000000000	4232.30761718750000000000	3127.00000000000000000000	10244.00000000000000000000	10224.00000000000000000000	0.00000000000000000000	0.00000000000000000000	0.00000000000000000000	3252.00000000000000000000	337.00000000000000000000	4.00000000000000000000	4.00000000000000000000	4.00000000000000000000	4.00000000000000000000	4.00000000000000000000	4.00000000000000000000	4.00000000000000000000	4.00000000000000000000	4.00000000000000000000	4.00000000000000000000	4.00000000000000000000	4.00000000000000000000	4.00000000000000000000	4.00000000000000000000	4.00000000000000000000	4.00000000000000000000
116.00000000000000000000	0.00000000000000000000	4190.76904296875000000000	4162.05126953125000000000	4178.46142578125000000000	4374.35888671875000000000	4152.82031250000000000000	4152.30761718750000000000	4188.20507812500000000000	4180.51269531250000000000	4174.87158203125000000000	4162.05126953125000000000	4189.74365234375000000000	4205.12792968750000000000	4218.97412109375000000000	4216.92285156250000000000	3459.00000000000000000000	10244.00000000000000000000	10224.00000000000000000000	0.00000000000000000000	0.00000000000000000000	0.00000000000000000000	3252.00000000000000000000	345.00000000000000000000	4.00000000000000000000	4.00000000000000000000	4.00000000000000000000	4.00000000000000000000	4.00000000000000000000	4.00000000000000000000	4.00000000000000000000	4.00000000000000000000	4.00000000000000000000	4.00000000000000000000	4.00000000000000000000	4.00000000000000000000	4.00000000000000000000	4.00000000000000000000	4.00000000000000000000	4.00000000000000000000
117.00000000000000000000	0.00000000000000000000	4187.69238281250000000000	4165.12792968750000000000	4178.97412109375000000000	4375.38427734375000000000	4170.76904296875000000000	4171.79492187500000000000	4218.46142578125000000000	4186.15380859375000000000	4188.20507812500000000000	4181.53857421875000000000	4185.64111328125000000000	4198.97412109375000000000	4210.76904296875000000000	4210.25634765625000000000	3142.00000000000000000000	10243.00000000000000000000	10226.00000000000000000000	0.00000000000000000000	0.00000000000000000000	0.00000000000000000000	3252.00000000000000000000	352.00000000000000000000	4.00000000000000000000	4.00000000000000000000	4.00000000000000000000	4.00000000000000000000	4.00000000000000000000	4.00000000000000000000	4.00000000000000000000	4.00000000000000000000	4.00000000000000000000	4.00000000000000000000	4.00000000000000000000	4.00000000000000000000	4.00000000000000000000	4.00000000000000000000	4.00000000000000000000	4.00000000000000000000
118.00000000000000000000	0.00000000000000000000	4191.28173828125000000000	4188.20507812500000000000	4174.35888671875000000000	4380.00000000000000000000	4202.56396484375000000000	4203.58984375000000000000	4240.51269531250000000000	4188.20507812500000000000	4200.00000000000000000000	4204.10253906250000000000	4183.58984375000000000000	4199.48730468750000000000	4208.71777343750000000000	4207.17919921875000000000	3521.00000000000000000000	10243.00000000000000000000	10226.00000000000000000000	0.00000000000000000000	0.00000000000000000000	0.00000000000000000000	3252.00000000000000000000	360.00000000000000000000	4.00000000000000000000	4.00000000000000000000	4.00000000000000000000	4.00000000000000000000	4.00000000000000000000	4.00000000000000000000	4.00000000000000000000	4.00000000000000000000	4.00000000000000000000	4.00000000000000000000	4.00000000000000000000	4.00000000000000000000	4.00000000000000000000	4.00000000000000000000	4.00000000000000000000	4.00000000000000000000
119.00000000000000000000	0.00000000000000000000	4177.94873046875000000000	4161.53857421875000000000	4185.12792968750000000000	4353.84619140625000000000	4170.25634765625000000000	4176.41015625000000000000	4208.71777343750000000000	4149.23046875000000000000	4160.51269531250000000000	4165.64111328125000000000	4143.07666015625000000000	4166.66650390625000000000	4172.30761718750000000000	4172.82031250000000000000	3127.00000000000000000000	10245.00000000000000000000	10230.00000000000000000000	0.00000000000000000000	0.00000000000000000000	0.00000000000000000000	3252.00000000000000000000	369.00000000000000000000	4.00000000000000000000	4.00000000000000000000	4.00000000000000000000	4.00000000000000000000	4.00000000000000000000	4.00000000000000000000	4.00000000000000000000	4.00000000000000000000	4.00000000000000000000	4.00000000000000000000	4.00000000000000000000	4.00000000000000000000	4.00000000000000000000	4.00000000000000000000	4.00000000000000000000	4.00000000000000000000
120.00000000000000000000	0.00000000000000000000	4190.76904296875000000000	4185.12792968750000000000	4166.15380859375000000000	4377.43554687500000000000	4188.20507812500000000000	4185.12792968750000000000	4220.00000000000000000000	4174.87158203125000000000	4182.56396484375000000000	4177.43603515625000000000	4181.02539062500000000000	4189.74365234375000000000	4217.43603515625000000000	4206.15380859375000000000	3459.00000000000000000000	10245.00000000000000000000	10230.00000000000000000000	0.00000000000000000000	0.00000000000000000000	0.00000000000000000000	3252.00000000000000000000	376.00000000000000000000	4.00000000000000000000	4.00000000000000000000	4.00000000000000000000	4.00000000000000000000	4.00000000000000000000	4.00000000000000000000	4.00000000000000000000	4.00000000000000000000	4.00000000000000000000	4.00000000000000000000	4.00000000000000000000	4.00000000000000000000	4.00000000000000000000	4.00000000000000000000	4.00000000000000000000	4.00000000000000000000
121.00000000000000000000	0.00000000000000000000	4174.87158203125000000000	4150.25634765625000000000	4164.61523437500000000000	4365.64111328125000000000	4149.23046875000000000000	4141.02539062500000000000	4185.12792968750000000000	4149.74365234375000000000	4144.10253906250000000000	4144.61523437500000000000	4168.71777343750000000000	4174.87158203125000000000	4199.48730468750000000000	4191.28173828125000000000	3142.00000000000000000000	10246.00000000000000000000	10231.00000000000000000000	0.00000000000000000000	0.00000000000000000000	0.00000000000000000000	3252.00000000000000000000	384.00000000000000000000	4.00000000000000000000	4.00000000000000000000	4.00000000000000000000	4.00000000000000000000	4.00000000000000000000	4.00000000000000000000	4.00000000000000000000	4.00000000000000000000	4.00000000000000000000	4.00000000000000000000	4.00000000000000000000	4.00000000000000000000	4.00000000000000000000	4.00000000000000000000	4.00000000000000000000	4.00000000000000000000
122.00000000000000000000	0.00000000000000000000	4167.17919921875000000000	4144.61523437500000000000	4171.79492187500000000000	4360.00000000000000000000	4147.69238281250000000000	4148.20507812500000000000	4189.23046875000000000000	4156.92285156250000000000	4143.58984375000000000000	4147.69238281250000000000	4171.79492187500000000000	4186.66650390625000000000	4190.25634765625000000000	4184.61523437500000000000	3521.00000000000000000000	10246.00000000000000000000	10231.00000000000000000000	0.00000000000000000000	0.00000000000000000000	0.00000000000000000000	3252.00000000000000000000	393.00000000000000000000	4.00000000000000000000	4.00000000000000000000	4.00000000000000000000	4.00000000000000000000	4.00000000000000000000	4.00000000000000000000	4.00000000000000000000	4.00000000000000000000	4.00000000000000000000	4.00000000000000000000	4.00000000000000000000	4.00000000000000000000	4.00000000000000000000	4.00000000000000000000	4.00000000000000000000	4.00000000000000000000
123.00000000000000000000	0.00000000000000000000	4171.28173828125000000000	4152.82031250000000000000	4171.79492187500000000000	4366.15380859375000000000	4171.79492187500000000000	4182.56396484375000000000	4218.97412109375000000000	4198.46142578125000000000	4192.30761718750000000000	4188.71777343750000000000	4190.76904296875000000000	4212.30761718750000000000	4200.00000000000000000000	4196.41015625000000000000	3127.00000000000000000000	10246.00000000000000000000	10228.00000000000000000000	0.00000000000000000000	0.00000000000000000000	0.00000000000000000000	3252.00000000000000000000	401.00000000000000000000	4.00000000000000000000	4.00000000000000000000	4.00000000000000000000	4.00000000000000000000	4.00000000000000000000	4.00000000000000000000	4.00000000000000000000	4.00000000000000000000	4.00000000000000000000	4.00000000000000000000	4.00000000000000000000	4.00000000000000000000	4.00000000000000000000	4.00000000000000000000	4.00000000000000000000	4.00000000000000000000
124.00000000000000000000	0.00000000000000000000	4157.43603515625000000000	4120.51269531250000000000	4183.07666015625000000000	4344.10253906250000000000	4144.10253906250000000000	4158.46142578125000000000	4207.69238281250000000000	4176.92285156250000000000	4170.76904296875000000000	4164.10253906250000000000	4150.76904296875000000000	4178.46142578125000000000	4156.41015625000000000000	4165.12792968750000000000	3459.00000000000000000000	10246.00000000000000000000	10228.00000000000000000000	0.00000000000000000000	0.00000000000000000000	0.00000000000000000000	3252.00000000000000000000	408.00000000000000000000	4.00000000000000000000	4.00000000000000000000	4.00000000000000000000	4.00000000000000000000	4.00000000000000000000	4.00000000000000000000	4.00000000000000000000	4.00000000000000000000	4.00000000000000000000	4.00000000000000000000	4.00000000000000000000	4.00000000000000000000	4.00000000000000000000	4.00000000000000000000	4.00000000000000000000	4.00000000000000000000
125.00000000000000000000	0.00000000000000000000	4185.12792968750000000000	4182.05126953125000000000	4172.82031250000000000000	4377.94873046875000000000	4196.41015625000000000000	4196.41015625000000000000	4240.51269531250000000000	4196.41015625000000000000	4191.28173828125000000000	4188.20507812500000000000	4176.41015625000000000000	4197.43603515625000000000	4192.82031250000000000000	4190.76904296875000000000	3142.00000000000000000000	10247.00000000000000000000	10227.00000000000000000000	0.00000000000000000000	0.00000000000000000000	0.00000000000000000000	3252.00000000000000000000	416.00000000000000000000	4.00000000000000000000	4.00000000000000000000	4.00000000000000000000	4.00000000000000000000	4.00000000000000000000	4.00000000000000000000	4.00000000000000000000	4.00000000000000000000	4.00000000000000000000	4.00000000000000000000	4.00000000000000000000	4.00000000000000000000	4.00000000000000000000	4.00000000000000000000	4.00000000000000000000	4.00000000000000000000
126.00000000000000000000	0.00000000000000000000	4188.20507812500000000000	4182.05126953125000000000	4177.43603515625000000000	4378.97412109375000000000	4188.20507812500000000000	4180.00000000000000000000	4217.43603515625000000000	4164.61523437500000000000	4161.53857421875000000000	4164.61523437500000000000	4151.28173828125000000000	4177.94873046875000000000	4182.05126953125000000000	4180.00000000000000000000	3521.00000000000000000000	10247.00000000000000000000	10227.00000000000000000000	0.00000000000000000000	0.00000000000000000000	0.00000000000000000000	3252.00000000000000000000	424.00000000000000000000	4.00000000000000000000	4.00000000000000000000	4.00000000000000000000	4.00000000000000000000	4.00000000000000000000	4.00000000000000000000	4.00000000000000000000	4.00000000000000000000	4.00000000000000000000	4.00000000000000000000	4.00000000000000000000	4.00000000000000000000	4.00000000000000000000	4.00000000000000000000	4.00000000000000000000	4.00000000000000000000
127.00000000000000000000	0.00000000000000000000	4180.51269531250000000000	4165.64111328125000000000	4179.48730468750000000000	4371.79492187500000000000	4174.35888671875000000000	4171.79492187500000000000	4206.66650390625000000000	4158.97412109375000000000	4149.23046875000000000000	4145.12792968750000000000	4146.66650390625000000000	4170.76904296875000000000	4175.38427734375000000000	4179.48730468750000000000	50.00000000000000000000	10249.00000000000000000000	10227.00000000000000000000	0.00000000000000000000	0.00000000000000000000	0.00000000000000000000	3252.00000000000000000000	432.00000000000000000000	4.00000000000000000000	4.00000000000000000000	4.00000000000000000000	4.00000000000000000000	4.00000000000000000000	4.00000000000000000000	4.00000000000000000000	4.00000000000000000000	4.00000000000000000000	4.00000000000000000000	4.00000000000000000000	4.00000000000000000000	4.00000000000000000000	4.00000000000000000000	4.00000000000000000000	4.00000000000000000000
0.00000000000000000000	0.00000000000000000000	4177.94873046875000000000	4162.56396484375000000000	4165.12792968750000000000	4377.43554687500000000000	4174.87158203125000000000	4181.53857421875000000000	4213.84619140625000000000	4199.48730468750000000000	4185.64111328125000000000	4170.76904296875000000000	4190.76904296875000000000	4204.61523437500000000000	4202.05126953125000000000	4204.61523437500000000000	917.00000000000000000000	10249.00000000000000000000	10227.00000000000000000000	0.00000000000000000000	0.00000000000000000000	0.00000000000000000000	3252.00000000000000000000	440.00000000000000000000	4.00000000000000000000	4.00000000000000000000	4.00000000000000000000	4.00000000000000000000	4.00000000000000000000	4.00000000000000000000	4.00000000000000000000	4.00000000000000000000	4.00000000000000000000	4.00000000000000000000	4.00000000000000000000	4.00000000000000000000	4.00000000000000000000	4.00000000000000000000	4.00000000000000000000	4.00000000000000000000
1.00000000000000000000	0.00000000000000000000	4147.69238281250000000000	4098.46142578125000000000	4172.30761718750000000000	4342.05126953125000000000	4108.71777343750000000000	4125.12792968750000000000	4169.23046875000000000000	4163.58984375000000000000	4151.79492187500000000000	4137.94873046875000000000	4153.84619140625000000000	4173.33300781250000000000	4156.41015625000000000000	4164.61523437500000000000	2490.00000000000000000000	10248.00000000000000000000	10226.00000000000000000000	0.00000000000000000000	0.00000000000000000000	0.00000000000000000000	3252.00000000000000000000	448.00000000000000000000	4.00000000000000000000	4.00000000000000000000	4.00000000000000000000	4.00000000000000000000	4.00000000000000000000	4.00000000000000000000	4.00000000000000000000	4.00000000000000000000	4.00000000000000000000	4.00000000000000000000	4.00000000000000000000	4.00000000000000000000	4.00000000000000000000	4.00000000000000000000	4.00000000000000000000	4.00000000000000000000
2.00000000000000000000	0.00000000000000000000	4161.02539062500000000000	4138.46142578125000000000	4168.20507812500000000000	4356.92285156250000000000	4151.28173828125000000000	4167.17919921875000000000	4205.64111328125000000000	4181.53857421875000000000	4180.00000000000000000000	4169.74365234375000000000	4167.69238281250000000000	4183.07666015625000000000	4174.87158203125000000000	4173.33300781250000000000	2418.00000000000000000000	10248.00000000000000000000	10226.00000000000000000000	0.00000000000000000000	0.00000000000000000000	0.00000000000000000000	3252.00000000000000000000	456.00000000000000000000	4.00000000000000000000	4.00000000000000000000	4.00000000000000000000	4.00000000000000000000	4.00000000000000000000	4.00000000000000000000	4.00000000000000000000	4.00000000000000000000	4.00000000000000000000	4.00000000000000000000	4.00000000000000000000	4.00000000000000000000	4.00000000000000000000	4.00000000000000000000	4.00000000000000000000	4.00000000000000000000
3.00000000000000000000	0.00000000000000000000	4163.58984375000000000000	4152.82031250000000000000	4175.89746093750000000000	4352.30761718750000000000	4173.84619140625000000000	4193.33300781250000000000	4223.58984375000000000000	4178.46142578125000000000	4188.71777343750000000000	4182.56396484375000000000	4153.84619140625000000000	4170.76904296875000000000	4159.48730468750000000000	4157.94873046875000000000	3477.00000000000000000000	10250.00000000000000000000	10224.00000000000000000000	0.00000000000000000000	0.00000000000000000000	0.00000000000000000000	3252.00000000000000000000	464.00000000000000000000	4.00000000000000000000	4.00000000000000000000	4.00000000000000000000	4.00000000000000000000	4.00000000000000000000	4.00000000000000000000	4.00000000000000000000	4.00000000000000000000	4.00000000000000000000	4.00000000000000000000	4.00000000000000000000	4.00000000000000000000	4.00000000000000000000	4.00000000000000000000	4.00000000000000000000	4.00000000000000000000
4.00000000000000000000	0.00000000000000000000	4159.48730468750000000000	4141.02539062500000000000	4178.97412109375000000000	4352.30761718750000000000	4165.12792968750000000000	4186.66650390625000000000	4216.92285156250000000000	4169.74365234375000000000	4184.10253906250000000000	4174.87158203125000000000	4148.71777343750000000000	4160.00000000000000000000	4156.92285156250000000000	4151.28173828125000000000	3477.00000000000000000000	10250.00000000000000000000	10224.00000000000000000000	0.00000000000000000000	0.00000000000000000000	0.00000000000000000000	3252.00000000000000000000	472.00000000000000000000	4.00000000000000000000	4.00000000000000000000	4.00000000000000000000	4.00000000000000000000	4.00000000000000000000	4.00000000000000000000	4.00000000000000000000	4.00000000000000000000	4.00000000000000000000	4.00000000000000000000	4.00000000000000000000	4.00000000000000000000	4.00000000000000000000	4.00000000000000000000	4.00000000000000000000	4.00000000000000000000
5.00000000000000000000	0.00000000000000000000	4177.94873046875000000000	4168.20507812500000000000	4161.02539062500000000000	4383.58984375000000000000	4187.69238281250000000000	4195.38427734375000000000	4220.00000000000000000000	4191.79492187500000000000	4198.46142578125000000000	4184.61523437500000000000	4193.84619140625000000000	4188.71777343750000000000	4214.35888671875000000000	4191.28173828125000000000	3331.00000000000000000000	10248.00000000000000000000	10225.00000000000000000000	0.00000000000000000000	0.00000000000000000000	0.00000000000000000000	3252.00000000000000000000	479.00000000000000000000	4.00000000000000000000	4.00000000000000000000	4.00000000000000000000	4.00000000000000000000	4.00000000000000000000	4.00000000000000000000	4.00000000000000000000	4.00000000000000000000	4.00000000000000000000	4.00000000000000000000	4.00000000000000000000	4.00000000000000000000	4.00000000000000000000	4.00000000000000000000	4.00000000000000000000	4.00000000000000000000
6.00000000000000000000	0.00000000000000000000	4157.43603515625000000000	4129.74365234375000000000	4168.20507812500000000000	4358.97412109375000000000	4146.66650390625000000000	4151.28173828125000000000	4181.53857421875000000000	4146.66650390625000000000	4143.58984375000000000000	4135.38427734375000000000	4153.84619140625000000000	4156.41015625000000000000	4173.33300781250000000000	4158.97412109375000000000	2921.00000000000000000000	10248.00000000000000000000	10225.00000000000000000000	0.00000000000000000000	0.00000000000000000000	0.00000000000000000000	3252.00000000000000000000	487.00000000000000000000	4.00000000000000000000	4.00000000000000000000	4.00000000000000000000	4.00000000000000000000	4.00000000000000000000	4.00000000000000000000	4.00000000000000000000	4.00000000000000000000	4.00000000000000000000	4.00000000000000000000	4.00000000000000000000	4.00000000000000000000	4.00000000000000000000	4.00000000000000000000	4.00000000000000000000	4.00000000000000000000
7.00000000000000000000	0.00000000000000000000	4153.84619140625000000000	4135.89746093750000000000	4163.58984375000000000000	4363.07666015625000000000	4157.43603515625000000000	4172.82031250000000000000	4207.17919921875000000000	4173.33300781250000000000	4175.89746093750000000000	4165.64111328125000000000	4164.10253906250000000000	4172.82031250000000000000	4169.23046875000000000000	4161.02539062500000000000	3057.00000000000000000000	10248.00000000000000000000	10227.00000000000000000000	0.00000000000000000000	0.00000000000000000000	0.00000000000000000000	3252.00000000000000000000	495.00000000000000000000	4.00000000000000000000	4.00000000000000000000	4.00000000000000000000	4.00000000000000000000	4.00000000000000000000	4.00000000000000000000	4.00000000000000000000	4.00000000000000000000	4.00000000000000000000	4.00000000000000000000	4.00000000000000000000	4.00000000000000000000	4.00000000000000000000	4.00000000000000000000	4.00000000000000000000	4.00000000000000000000
8.00000000000000000000	0.00000000000000000000	4145.12792968750000000000	4113.84619140625000000000	4166.15380859375000000000	4349.74365234375000000000	4141.02539062500000000000	4166.66650390625000000000	4207.17919921875000000000	4189.23046875000000000000	4194.35888671875000000000	4178.97412109375000000000	4155.38427734375000000000	4173.33300781250000000000	4149.74365234375000000000	4148.71777343750000000000	3307.00000000000000000000	10248.00000000000000000000	10227.00000000000000000000	0.00000000000000000000	0.00000000000000000000	0.00000000000000000000	3252.00000000000000000000	502.00000000000000000000	4.00000000000000000000	4.00000000000000000000	4.00000000000000000000	4.00000000000000000000	4.00000000000000000000	4.00000000000000000000	4.00000000000000000000	4.00000000000000000000	4.00000000000000000000	4.00000000000000000000	4.00000000000000000000	4.00000000000000000000	4.00000000000000000000	4.00000000000000000000	4.00000000000000000000	4.00000000000000000000
9.00000000000000000000	0.00000000000000000000	4136.92285156250000000000	4103.58984375000000000000	4175.38427734375000000000	4335.38427734375000000000	4135.89746093750000000000	4161.02539062500000000000	4198.97412109375000000000	4168.71777343750000000000	4169.23046875000000000000	4153.84619140625000000000	4127.17919921875000000000	4150.25634765625000000000	4126.66650390625000000000	4128.20507812500000000000	3033.00000000000000000000	10250.00000000000000000000	10229.00000000000000000000	0.00000000000000000000	0.00000000000000000000	0.00000000000000000000	3252.00000000000000000000	509.00000000000000000000	4.00000000000000000000	4.00000000000000000000	4.00000000000000000000	4.00000000000000000000	4.00000000000000000000	4.00000000000000000000	4.00000000000000000000	4.00000000000000000000	4.00000000000000000000	4.00000000000000000000	4.00000000000000000000	4.00000000000000000000	4.00000000000000000000	4.00000000000000000000	4.00000000000000000000	4.00000000000000000000
10.00000000000000000000	0.00000000000000000000	4161.02539062500000000000	4165.64111328125000000000	4164.10253906250000000000	4371.28173828125000000000	4190.25634765625000000000	4206.15380859375000000000	4229.74365234375000000000	4183.07666015625000000000	4190.76904296875000000000	4180.51269531250000000000	4152.30761718750000000000	4168.71777343750000000000	4167.69238281250000000000	4154.87158203125000000000	3442.00000000000000000000	10250.00000000000000000000	10229.00000000000000000000	0.00000000000000000000	0.00000000000000000000	0.00000000000000000000	3252.00000000000000000000	517.00000000000000000000	4.00000000000000000000	4.00000000000000000000	4.00000000000000000000	4.00000000000000000000	4.00000000000000000000	4.00000000000000000000	4.00000000000000000000	4.00000000000000000000	4.00000000000000000000	4.00000000000000000000	4.00000000000000000000	4.00000000000000000000	4.00000000000000000000	4.00000000000000000000	4.00000000000000000000	4.00000000000000000000
11.00000000000000000000	0.00000000000000000000	4154.87158203125000000000	4148.71777343750000000000	4175.89746093750000000000	4362.56396484375000000000	4158.46142578125000000000	4178.46142578125000000000	4208.71777343750000000000	4149.23046875000000000000	4157.94873046875000000000	4154.87158203125000000000	4126.15380859375000000000	4145.12792968750000000000	4143.07666015625000000000	4134.35888671875000000000	3026.00000000000000000000	10249.00000000000000000000	10228.00000000000000000000	0.00000000000000000000	0.00000000000000000000	0.00000000000000000000	3252.00000000000000000000	526.00000000000000000000	4.00000000000000000000	4.00000000000000000000	4.00000000000000000000	4.00000000000000000000	4.00000000000000000000	4.00000000000000000000	4.00000000000000000000	4.00000000000000000000	4.00000000000000000000	4.00000000000000000000	4.00000000000000000000	4.00000000000000000000	4.00000000000000000000	4.00000000000000000000	4.00000000000000000000	4.00000000000000000000
12.00000000000000000000	0.00000000000000000000	4169.74365234375000000000	4162.56396484375000000000	4175.38427734375000000000	4378.97412109375000000000	4170.76904296875000000000	4188.71777343750000000000	4219.48730468750000000000	4179.48730468750000000000	4181.02539062500000000000	4169.74365234375000000000	4170.25634765625000000000	4180.00000000000000000000	4175.89746093750000000000	4165.64111328125000000000	3316.00000000000000000000	10249.00000000000000000000	10228.00000000000000000000	0.00000000000000000000	0.00000000000000000000	0.00000000000000000000	3252.00000000000000000000	533.00000000000000000000	4.00000000000000000000	4.00000000000000000000	4.00000000000000000000	4.00000000000000000000	4.00000000000000000000	4.00000000000000000000	4.00000000000000000000	4.00000000000000000000	4.00000000000000000000	4.00000000000000000000	4.00000000000000000000	4.00000000000000000000	4.00000000000000000000	4.00000000000000000000	4.00000000000000000000	4.00000000000000000000
13.00000000000000000000	0.00000000000000000000	4172.82031250000000000000	4148.71777343750000000000	4169.23046875000000000000	4383.07666015625000000000	4159.48730468750000000000	4169.74365234375000000000	4197.94873046875000000000	4197.43603515625000000000	4197.94873046875000000000	4176.92285156250000000000	4191.79492187500000000000	4203.07666015625000000000	4193.33300781250000000000	4185.12792968750000000000	3018.00000000000000000000	10248.00000000000000000000	10226.00000000000000000000	0.00000000000000000000	0.00000000000000000000	0.00000000000000000000	3252.00000000000000000000	541.00000000000000000000	4.00000000000000000000	4.00000000000000000000	4.00000000000000000000	4.00000000000000000000	4.00000000000000000000	4.00000000000000000000	4.00000000000000000000	4.00000000000000000000	4.00000000000000000000	4.00000000000000000000	4.00000000000000000000	4.00000000000000000000	4.00000000000000000000	4.00000000000000000000	4.00000000000000000000	4.00000000000000000000
14.00000000000000000000	0.00000000000000000000	4157.94873046875000000000	4120.00000000000000000000	4176.92285156250000000000	4363.58984375000000000000	4133.33300781250000000000	4150.25634765625000000000	4184.61523437500000000000	4175.38427734375000000000	4183.58984375000000000000	4163.07666015625000000000	4158.97412109375000000000	4179.48730468750000000000	4163.58984375000000000000	4163.58984375000000000000	3442.00000000000000000000	10248.00000000000000000000	10226.00000000000000000000	0.00000000000000000000	0.00000000000000000000	0.00000000000000000000	3252.00000000000000000000	549.00000000000000000000	4.00000000000000000000	4.00000000000000000000	4.00000000000000000000	4.00000000000000000000	4.00000000000000000000	4.00000000000000000000	4.00000000000000000000	4.00000000000000000000	4.00000000000000000000	4.00000000000000000000	4.00000000000000000000	4.00000000000000000000	4.00000000000000000000	4.00000000000000000000	4.00000000000000000000	4.00000000000000000000
15.00000000000000000000	0.00000000000000000000	4165.12792968750000000000	4156.41015625000000000000	4170.25634765625000000000	4373.84619140625000000000	4182.56396484375000000000	4205.12792968750000000000	4231.79492187500000000000	4196.92285156250000000000	4213.33300781250000000000	4202.05126953125000000000	4171.79492187500000000000	4184.61523437500000000000	4173.33300781250000000000	4167.69238281250000000000	3026.00000000000000000000	10248.00000000000000000000	10226.00000000000000000000	0.00000000000000000000	0.00000000000000000000	0.00000000000000000000	3252.00000000000000000000	558.00000000000000000000	4.00000000000000000000	4.00000000000000000000	4.00000000000000000000	4.00000000000000000000	4.00000000000000000000	4.00000000000000000000	4.00000000000000000000	4.00000000000000000000	4.00000000000000000000	4.00000000000000000000	4.00000000000000000000	4.00000000000000000000	4.00000000000000000000	4.00000000000000000000	4.00000000000000000000	4.00000000000000000000
16.00000000000000000000	0.00000000000000000000	4141.02539062500000000000	4116.41015625000000000000	4176.41015625000000000000	4343.07666015625000000000	4150.76904296875000000000	4175.89746093750000000000	4204.61523437500000000000	4157.43603515625000000000	4171.79492187500000000000	4169.23046875000000000000	4122.05126953125000000000	4140.51269531250000000000	4124.10253906250000000000	4119.48730468750000000000	0.00000000000000000000	10248.00000000000000000000	10226.00000000000000000000	0.00000000000000000000	0.00000000000000000000	0.00000000000000000000	3252.00000000000000000000	565.00000000000000000000	4.00000000000000000000	4.00000000000000000000	4.00000000000000000000	4.00000000000000000000	4.00000000000000000000	4.00000000000000000000	4.00000000000000000000	4.00000000000000000000	4.00000000000000000000	4.00000000000000000000	4.00000000000000000000	4.00000000000000000000	4.00000000000000000000	4.00000000000000000000	4.00000000000000000000	4.00000000000000000000
[truncated: 236 more rows]
