# Supplementary material for: Discriminating three motor imagery states of the same joint for brain-computer interface
Source: PeerJ. 2021 Aug 24;9:e12027. doi: 10.7717/peerj.12027 (PMC8395581; doi:10.7717/peerj.12027)
Supplement: Supplemental Information 1 [file peerj-09-12027-s001.zip › dataset/A/01-07-04.11.17.18.46.06.csv]

title:07	recorded:04.11.17 18.46.06	sampling:128	subject:01	labels:COUNTER INTERPOLATED AF3 F7 F3 FC5 T7 P7 O1 O2 P8 T8 FC6 F4 F8 AF4 RAW_CQ GYROX GYROY MARKER MARKER_HARDWARE SYNC TIME_STAMP_s TIME_STAMP_ms CQ_AF3 CQ_F7 CQ_F3 CQ_FC5 CQ_T7 CQ_P7 CQ_O1 CQ_O2 CQ_P8 CQ_T8 CQ_FC6 CQ_F4 CQ_F8 CQ_AF4 CQ_CMS CQ_DRL	chan:40	units:emotiv
42.00000000000000000000	0.00000000000000000000	4098.97412109375000000000	4164.10253906250000000000	4160.00000000000000000000	4183.58984375000000000000	4129.23046875000000000000	4117.43603515625000000000	4127.69238281250000000000	4177.94873046875000000000	4117.43603515625000000000	4100.51269531250000000000	4165.64111328125000000000	4136.92285156250000000000	4245.12792968750000000000	4176.41015625000000000000	0.00000000000000000000	10246.00000000000000000000	10226.00000000000000000000	0.00000000000000000000	0.00000000000000000000	0.00000000000000000000	1769.00000000000000000000	38.00000000000000000000	0.00000000000000000000	0.00000000000000000000	0.00000000000000000000	0.00000000000000000000	0.00000000000000000000	0.00000000000000000000	0.00000000000000000000	0.00000000000000000000	0.00000000000000000000	0.00000000000000000000	0.00000000000000000000	0.00000000000000000000	0.00000000000000000000	0.00000000000000000000	0.00000000000000000000	0.00000000000000000000
43.00000000000000000000	0.00000000000000000000	4070.25634765625000000000	4124.61523437500000000000	4151.79492187500000000000	4157.43603515625000000000	4085.12817382812500000000	4074.35888671875000000000	4090.25634765625000000000	4151.79492187500000000000	4088.71777343750000000000	4065.64086914062500000000	4143.07666015625000000000	4114.35888671875000000000	4215.89746093750000000000	4157.94873046875000000000	0.00000000000000000000	10248.00000000000000000000	10227.00000000000000000000	0.00000000000000000000	0.00000000000000000000	0.00000000000000000000	1769.00000000000000000000	46.00000000000000000000	0.00000000000000000000	0.00000000000000000000	0.00000000000000000000	0.00000000000000000000	0.00000000000000000000	0.00000000000000000000	0.00000000000000000000	0.00000000000000000000	0.00000000000000000000	0.00000000000000000000	0.00000000000000000000	0.00000000000000000000	0.00000000000000000000	0.00000000000000000000	0.00000000000000000000	0.00000000000000000000
44.00000000000000000000	0.00000000000000000000	4062.56396484375000000000	4121.02539062500000000000	4150.76904296875000000000	4156.41015625000000000000	4090.25634765625000000000	4088.71777343750000000000	4107.17919921875000000000	4164.10253906250000000000	4108.71777343750000000000	4078.97436523437500000000	4143.07666015625000000000	4111.79492187500000000000	4213.33300781250000000000	4149.74365234375000000000	0.00000000000000000000	10248.00000000000000000000	10227.00000000000000000000	0.00000000000000000000	0.00000000000000000000	0.00000000000000000000	1769.00000000000000000000	53.00000000000000000000	0.00000000000000000000	0.00000000000000000000	0.00000000000000000000	0.00000000000000000000	0.00000000000000000000	0.00000000000000000000	0.00000000000000000000	0.00000000000000000000	0.00000000000000000000	0.00000000000000000000	0.00000000000000000000	0.00000000000000000000	0.00000000000000000000	0.00000000000000000000	0.00000000000000000000	0.00000000000000000000
45.00000000000000000000	0.00000000000000000000	4070.76904296875000000000	4135.38427734375000000000	4148.20507812500000000000	4168.20507812500000000000	4111.79492187500000000000	4116.41015625000000000000	4131.28173828125000000000	4193.33300781250000000000	4146.15380859375000000000	4117.43603515625000000000	4156.41015625000000000000	4133.33300781250000000000	4216.41015625000000000000	4156.41015625000000000000	0.00000000000000000000	10250.00000000000000000000	10227.00000000000000000000	0.00000000000000000000	0.00000000000000000000	0.00000000000000000000	1769.00000000000000000000	61.00000000000000000000	0.00000000000000000000	0.00000000000000000000	0.00000000000000000000	0.00000000000000000000	0.00000000000000000000	0.00000000000000000000	0.00000000000000000000	0.00000000000000000000	0.00000000000000000000	0.00000000000000000000	0.00000000000000000000	0.00000000000000000000	0.00000000000000000000	0.00000000000000000000	0.00000000000000000000	0.00000000000000000000
46.00000000000000000000	0.00000000000000000000	4060.51269531250000000000	4117.94873046875000000000	4152.30761718750000000000	4144.61523437500000000000	4093.84594726562500000000	4098.97412109375000000000	4116.41015625000000000000	4171.79492187500000000000	4115.89746093750000000000	4093.84594726562500000000	4120.00000000000000000000	4115.38427734375000000000	4173.84619140625000000000	4135.89746093750000000000	0.00000000000000000000	10250.00000000000000000000	10227.00000000000000000000	0.00000000000000000000	0.00000000000000000000	0.00000000000000000000	1769.00000000000000000000	69.00000000000000000000	0.00000000000000000000	0.00000000000000000000	0.00000000000000000000	0.00000000000000000000	0.00000000000000000000	0.00000000000000000000	0.00000000000000000000	0.00000000000000000000	0.00000000000000000000	0.00000000000000000000	0.00000000000000000000	0.00000000000000000000	0.00000000000000000000	0.00000000000000000000	0.00000000000000000000	0.00000000000000000000
47.00000000000000000000	0.00000000000000000000	4100.51269531250000000000	4177.43603515625000000000	4154.35888671875000000000	4180.00000000000000000000	4145.12792968750000000000	4137.94873046875000000000	4144.10253906250000000000	4192.82031250000000000000	4139.48730468750000000000	4110.25634765625000000000	4158.97412109375000000000	4130.76904296875000000000	4225.12792968750000000000	4163.07666015625000000000	0.00000000000000000000	10247.00000000000000000000	10226.00000000000000000000	0.00000000000000000000	0.00000000000000000000	0.00000000000000000000	1769.00000000000000000000	77.00000000000000000000	0.00000000000000000000	0.00000000000000000000	0.00000000000000000000	0.00000000000000000000	0.00000000000000000000	0.00000000000000000000	0.00000000000000000000	0.00000000000000000000	0.00000000000000000000	0.00000000000000000000	0.00000000000000000000	0.00000000000000000000	0.00000000000000000000	0.00000000000000000000	0.00000000000000000000	0.00000000000000000000
48.00000000000000000000	0.00000000000000000000	4084.10253906250000000000	4161.53857421875000000000	4149.74365234375000000000	4170.76904296875000000000	4115.89746093750000000000	4108.20507812500000000000	4114.35888671875000000000	4153.84619140625000000000	4098.97412109375000000000	4083.07690429687500000000	4130.76904296875000000000	4096.92285156250000000000	4208.20507812500000000000	4140.51269531250000000000	0.00000000000000000000	10247.00000000000000000000	10226.00000000000000000000	0.00000000000000000000	0.00000000000000000000	0.00000000000000000000	1769.00000000000000000000	85.00000000000000000000	0.00000000000000000000	0.00000000000000000000	0.00000000000000000000	0.00000000000000000000	0.00000000000000000000	0.00000000000000000000	0.00000000000000000000	0.00000000000000000000	0.00000000000000000000	0.00000000000000000000	0.00000000000000000000	0.00000000000000000000	0.00000000000000000000	0.00000000000000000000	0.00000000000000000000	0.00000000000000000000
49.00000000000000000000	0.00000000000000000000	4085.64086914062500000000	4160.00000000000000000000	4155.89746093750000000000	4171.79492187500000000000	4114.87158203125000000000	4111.79492187500000000000	4118.97412109375000000000	4158.46142578125000000000	4095.38452148437500000000	4082.56396484375000000000	4133.33300781250000000000	4111.79492187500000000000	4205.64111328125000000000	4147.69238281250000000000	0.00000000000000000000	10247.00000000000000000000	10225.00000000000000000000	0.00000000000000000000	0.00000000000000000000	0.00000000000000000000	1769.00000000000000000000	94.00000000000000000000	0.00000000000000000000	0.00000000000000000000	0.00000000000000000000	0.00000000000000000000	0.00000000000000000000	0.00000000000000000000	0.00000000000000000000	0.00000000000000000000	0.00000000000000000000	0.00000000000000000000	0.00000000000000000000	0.00000000000000000000	0.00000000000000000000	0.00000000000000000000	0.00000000000000000000	0.00000000000000000000
50.00000000000000000000	0.00000000000000000000	4096.92285156250000000000	4165.64111328125000000000	4153.84619140625000000000	4186.66650390625000000000	4133.84619140625000000000	4126.66650390625000000000	4129.23046875000000000000	4203.58984375000000000000	4138.97412109375000000000	4108.20507812500000000000	4178.46142578125000000000	4152.30761718750000000000	4238.46142578125000000000	4180.00000000000000000000	0.00000000000000000000	10247.00000000000000000000	10225.00000000000000000000	0.00000000000000000000	0.00000000000000000000	0.00000000000000000000	1769.00000000000000000000	102.00000000000000000000	0.00000000000000000000	0.00000000000000000000	0.00000000000000000000	0.00000000000000000000	0.00000000000000000000	0.00000000000000000000	0.00000000000000000000	0.00000000000000000000	0.00000000000000000000	0.00000000000000000000	0.00000000000000000000	0.00000000000000000000	0.00000000000000000000	0.00000000000000000000	0.00000000000000000000	0.00000000000000000000
51.00000000000000000000	0.00000000000000000000	4063.58959960937500000000	4124.10253906250000000000	4154.35888671875000000000	4160.00000000000000000000	4090.76904296875000000000	4086.66650390625000000000	4103.58984375000000000000	4182.56396484375000000000	4117.94873046875000000000	4083.07690429687500000000	4150.76904296875000000000	4125.64111328125000000000	4208.71777343750000000000	4161.53857421875000000000	0.00000000000000000000	10244.00000000000000000000	10227.00000000000000000000	0.00000000000000000000	0.00000000000000000000	0.00000000000000000000	1769.00000000000000000000	110.00000000000000000000	0.00000000000000000000	0.00000000000000000000	0.00000000000000000000	0.00000000000000000000	0.00000000000000000000	0.00000000000000000000	0.00000000000000000000	0.00000000000000000000	0.00000000000000000000	0.00000000000000000000	0.00000000000000000000	0.00000000000000000000	0.00000000000000000000	0.00000000000000000000	0.00000000000000000000	0.00000000000000000000
52.00000000000000000000	0.00000000000000000000	4094.87158203125000000000	4176.92285156250000000000	4151.79492187500000000000	4184.10253906250000000000	4141.53857421875000000000	4136.92285156250000000000	4155.89746093750000000000	4200.51269531250000000000	4150.76904296875000000000	4117.43603515625000000000	4167.17919921875000000000	4138.46142578125000000000	4229.23046875000000000000	4175.89746093750000000000	0.00000000000000000000	10244.00000000000000000000	10227.00000000000000000000	0.00000000000000000000	0.00000000000000000000	0.00000000000000000000	1769.00000000000000000000	119.00000000000000000000	0.00000000000000000000	0.00000000000000000000	0.00000000000000000000	0.00000000000000000000	0.00000000000000000000	0.00000000000000000000	0.00000000000000000000	0.00000000000000000000	0.00000000000000000000	0.00000000000000000000	0.00000000000000000000	0.00000000000000000000	0.00000000000000000000	0.00000000000000000000	0.00000000000000000000	0.00000000000000000000
53.00000000000000000000	0.00000000000000000000	4091.28198242187500000000	4168.20507812500000000000	4145.64111328125000000000	4171.79492187500000000000	4140.00000000000000000000	4137.94873046875000000000	4151.28173828125000000000	4182.05126953125000000000	4135.89746093750000000000	4113.84619140625000000000	4133.84619140625000000000	4112.82031250000000000000	4200.00000000000000000000	4148.71777343750000000000	0.00000000000000000000	10244.00000000000000000000	10228.00000000000000000000	0.00000000000000000000	0.00000000000000000000	0.00000000000000000000	1769.00000000000000000000	127.00000000000000000000	0.00000000000000000000	0.00000000000000000000	0.00000000000000000000	0.00000000000000000000	0.00000000000000000000	0.00000000000000000000	0.00000000000000000000	0.00000000000000000000	0.00000000000000000000	0.00000000000000000000	0.00000000000000000000	0.00000000000000000000	0.00000000000000000000	0.00000000000000000000	0.00000000000000000000	0.00000000000000000000
54.00000000000000000000	0.00000000000000000000	4088.71777343750000000000	4157.94873046875000000000	4154.35888671875000000000	4170.25634765625000000000	4132.82031250000000000000	4130.25634765625000000000	4138.46142578125000000000	4182.56396484375000000000	4132.30761718750000000000	4105.64111328125000000000	4136.92285156250000000000	4107.17919921875000000000	4211.28173828125000000000	4151.79492187500000000000	0.00000000000000000000	10244.00000000000000000000	10228.00000000000000000000	0.00000000000000000000	0.00000000000000000000	0.00000000000000000000	1769.00000000000000000000	134.00000000000000000000	0.00000000000000000000	0.00000000000000000000	0.00000000000000000000	0.00000000000000000000	0.00000000000000000000	0.00000000000000000000	0.00000000000000000000	0.00000000000000000000	0.00000000000000000000	0.00000000000000000000	0.00000000000000000000	0.00000000000000000000	0.00000000000000000000	0.00000000000000000000	0.00000000000000000000	0.00000000000000000000
55.00000000000000000000	0.00000000000000000000	4106.66650390625000000000	4181.53857421875000000000	4154.35888671875000000000	4192.30761718750000000000	4146.66650390625000000000	4136.41015625000000000000	4142.56396484375000000000	4198.46142578125000000000	4148.20507812500000000000	4117.94873046875000000000	4178.97412109375000000000	4134.87158203125000000000	4256.92285156250000000000	4188.71777343750000000000	0.00000000000000000000	10244.00000000000000000000	10227.00000000000000000000	0.00000000000000000000	0.00000000000000000000	0.00000000000000000000	1769.00000000000000000000	143.00000000000000000000	0.00000000000000000000	0.00000000000000000000	0.00000000000000000000	0.00000000000000000000	0.00000000000000000000	0.00000000000000000000	0.00000000000000000000	0.00000000000000000000	0.00000000000000000000	0.00000000000000000000	0.00000000000000000000	0.00000000000000000000	0.00000000000000000000	0.00000000000000000000	0.00000000000000000000	0.00000000000000000000
56.00000000000000000000	0.00000000000000000000	4087.17944335937500000000	4145.64111328125000000000	4157.94873046875000000000	4170.76904296875000000000	4101.02539062500000000000	4093.33325195312500000000	4108.71777343750000000000	4166.15380859375000000000	4104.61523437500000000000	4083.07690429687500000000	4147.17919921875000000000	4118.46142578125000000000	4221.53857421875000000000	4170.76904296875000000000	0.00000000000000000000	10244.00000000000000000000	10227.00000000000000000000	0.00000000000000000000	0.00000000000000000000	0.00000000000000000000	1769.00000000000000000000	150.00000000000000000000	0.00000000000000000000	0.00000000000000000000	0.00000000000000000000	0.00000000000000000000	0.00000000000000000000	0.00000000000000000000	0.00000000000000000000	0.00000000000000000000	0.00000000000000000000	0.00000000000000000000	0.00000000000000000000	0.00000000000000000000	0.00000000000000000000	0.00000000000000000000	0.00000000000000000000	0.00000000000000000000
57.00000000000000000000	0.00000000000000000000	4108.20507812500000000000	4176.92285156250000000000	4161.02539062500000000000	4190.25634765625000000000	4136.92285156250000000000	4130.25634765625000000000	4142.56396484375000000000	4217.43603515625000000000	4158.46142578125000000000	4121.02539062500000000000	4186.66650390625000000000	4155.89746093750000000000	4254.35888671875000000000	4193.33300781250000000000	0.00000000000000000000	10244.00000000000000000000	10227.00000000000000000000	0.00000000000000000000	0.00000000000000000000	0.00000000000000000000	1769.00000000000000000000	157.00000000000000000000	0.00000000000000000000	0.00000000000000000000	0.00000000000000000000	0.00000000000000000000	0.00000000000000000000	0.00000000000000000000	0.00000000000000000000	0.00000000000000000000	0.00000000000000000000	0.00000000000000000000	0.00000000000000000000	0.00000000000000000000	0.00000000000000000000	0.00000000000000000000	0.00000000000000000000	0.00000000000000000000
58.00000000000000000000	0.00000000000000000000	4082.56396484375000000000	4148.71777343750000000000	4148.20507812500000000000	4164.10253906250000000000	4118.46142578125000000000	4120.00000000000000000000	4137.94873046875000000000	4215.38427734375000000000	4160.00000000000000000000	4124.10253906250000000000	4169.74365234375000000000	4140.00000000000000000000	4222.05126953125000000000	4172.30761718750000000000	0.00000000000000000000	10244.00000000000000000000	10227.00000000000000000000	0.00000000000000000000	0.00000000000000000000	0.00000000000000000000	1769.00000000000000000000	165.00000000000000000000	0.00000000000000000000	0.00000000000000000000	0.00000000000000000000	0.00000000000000000000	0.00000000000000000000	0.00000000000000000000	0.00000000000000000000	0.00000000000000000000	0.00000000000000000000	0.00000000000000000000	0.00000000000000000000	0.00000000000000000000	0.00000000000000000000	0.00000000000000000000	0.00000000000000000000	0.00000000000000000000
59.00000000000000000000	0.00000000000000000000	4078.46142578125000000000	4139.48730468750000000000	4152.30761718750000000000	4154.87158203125000000000	4109.74365234375000000000	4116.92285156250000000000	4131.79492187500000000000	4188.20507812500000000000	4129.74365234375000000000	4098.46142578125000000000	4141.02539062500000000000	4118.97412109375000000000	4195.89746093750000000000	4157.43603515625000000000	0.00000000000000000000	10245.00000000000000000000	10227.00000000000000000000	0.00000000000000000000	0.00000000000000000000	0.00000000000000000000	1769.00000000000000000000	173.00000000000000000000	0.00000000000000000000	0.00000000000000000000	0.00000000000000000000	0.00000000000000000000	0.00000000000000000000	0.00000000000000000000	0.00000000000000000000	0.00000000000000000000	0.00000000000000000000	0.00000000000000000000	0.00000000000000000000	0.00000000000000000000	0.00000000000000000000	0.00000000000000000000	0.00000000000000000000	0.00000000000000000000
60.00000000000000000000	0.00000000000000000000	4124.10253906250000000000	4201.53857421875000000000	4156.92285156250000000000	4196.41015625000000000000	4167.17919921875000000000	4161.53857421875000000000	4157.94873046875000000000	4202.56396484375000000000	4150.76904296875000000000	4118.97412109375000000000	4169.74365234375000000000	4138.97412109375000000000	4247.17919921875000000000	4186.66650390625000000000	0.00000000000000000000	10245.00000000000000000000	10227.00000000000000000000	0.00000000000000000000	0.00000000000000000000	0.00000000000000000000	1769.00000000000000000000	180.00000000000000000000	0.00000000000000000000	0.00000000000000000000	0.00000000000000000000	0.00000000000000000000	0.00000000000000000000	0.00000000000000000000	0.00000000000000000000	0.00000000000000000000	0.00000000000000000000	0.00000000000000000000	0.00000000000000000000	0.00000000000000000000	0.00000000000000000000	0.00000000000000000000	0.00000000000000000000	0.00000000000000000000
61.00000000000000000000	0.00000000000000000000	4102.56396484375000000000	4175.38427734375000000000	4156.92285156250000000000	4172.30761718750000000000	4138.97412109375000000000	4133.84619140625000000000	4133.84619140625000000000	4170.25634765625000000000	4117.94873046875000000000	4099.48730468750000000000	4138.97412109375000000000	4109.74365234375000000000	4220.00000000000000000000	4162.56396484375000000000	0.00000000000000000000	10244.00000000000000000000	10226.00000000000000000000	0.00000000000000000000	0.00000000000000000000	0.00000000000000000000	1769.00000000000000000000	189.00000000000000000000	0.00000000000000000000	0.00000000000000000000	0.00000000000000000000	0.00000000000000000000	0.00000000000000000000	0.00000000000000000000	0.00000000000000000000	0.00000000000000000000	0.00000000000000000000	0.00000000000000000000	0.00000000000000000000	0.00000000000000000000	0.00000000000000000000	0.00000000000000000000	0.00000000000000000000	0.00000000000000000000
62.00000000000000000000	0.00000000000000000000	4113.33300781250000000000	4187.17919921875000000000	4161.53857421875000000000	4183.58984375000000000000	4148.20507812500000000000	4145.12792968750000000000	4150.25634765625000000000	4206.66650390625000000000	4148.20507812500000000000	4120.00000000000000000000	4185.64111328125000000000	4150.25634765625000000000	4251.79492187500000000000	4190.25634765625000000000	0.00000000000000000000	10244.00000000000000000000	10226.00000000000000000000	0.00000000000000000000	0.00000000000000000000	0.00000000000000000000	1769.00000000000000000000	196.00000000000000000000	0.00000000000000000000	0.00000000000000000000	0.00000000000000000000	0.00000000000000000000	0.00000000000000000000	0.00000000000000000000	0.00000000000000000000	0.00000000000000000000	0.00000000000000000000	0.00000000000000000000	0.00000000000000000000	0.00000000000000000000	0.00000000000000000000	0.00000000000000000000	0.00000000000000000000	0.00000000000000000000
63.00000000000000000000	0.00000000000000000000	4098.46142578125000000000	4159.48730468750000000000	4155.38427734375000000000	4176.92285156250000000000	4118.46142578125000000000	4110.25634765625000000000	4123.58984375000000000000	4206.66650390625000000000	4139.48730468750000000000	4108.20507812500000000000	4188.71777343750000000000	4158.97412109375000000000	4248.20507812500000000000	4193.33300781250000000000	0.00000000000000000000	10244.00000000000000000000	10225.00000000000000000000	0.00000000000000000000	0.00000000000000000000	0.00000000000000000000	1769.00000000000000000000	204.00000000000000000000	0.00000000000000000000	0.00000000000000000000	0.00000000000000000000	0.00000000000000000000	0.00000000000000000000	0.00000000000000000000	0.00000000000000000000	0.00000000000000000000	0.00000000000000000000	0.00000000000000000000	0.00000000000000000000	0.00000000000000000000	0.00000000000000000000	0.00000000000000000000	0.00000000000000000000	0.00000000000000000000
64.00000000000000000000	0.00000000000000000000	4076.92309570312500000000	4134.35888671875000000000	4153.33300781250000000000	4158.46142578125000000000	4101.53857421875000000000	4096.41015625000000000000	4113.84619140625000000000	4181.02539062500000000000	4115.89746093750000000000	4089.23071289062500000000	4152.82031250000000000000	4126.66650390625000000000	4213.84619140625000000000	4170.76904296875000000000	1576.00000000000000000000	10244.00000000000000000000	10225.00000000000000000000	0.00000000000000000000	0.00000000000000000000	0.00000000000000000000	1769.00000000000000000000	211.00000000000000000000	4.00000000000000000000	0.00000000000000000000	0.00000000000000000000	0.00000000000000000000	0.00000000000000000000	0.00000000000000000000	0.00000000000000000000	0.00000000000000000000	0.00000000000000000000	0.00000000000000000000	0.00000000000000000000	0.00000000000000000000	0.00000000000000000000	0.00000000000000000000	0.00000000000000000000	0.00000000000000000000
65.00000000000000000000	0.00000000000000000000	4101.53857421875000000000	4186.66650390625000000000	4149.74365234375000000000	4176.41015625000000000000	4156.92285156250000000000	4157.94873046875000000000	4163.07666015625000000000	4212.82031250000000000000	4165.12792968750000000000	4135.38427734375000000000	4176.41015625000000000000	4141.02539062500000000000	4233.33300781250000000000	4182.56396484375000000000	2689.00000000000000000000	10244.00000000000000000000	10224.00000000000000000000	0.00000000000000000000	0.00000000000000000000	0.00000000000000000000	1769.00000000000000000000	220.00000000000000000000	4.00000000000000000000	4.00000000000000000000	0.00000000000000000000	0.00000000000000000000	0.00000000000000000000	0.00000000000000000000	0.00000000000000000000	0.00000000000000000000	0.00000000000000000000	0.00000000000000000000	0.00000000000000000000	0.00000000000000000000	0.00000000000000000000	0.00000000000000000000	0.00000000000000000000	0.00000000000000000000
66.00000000000000000000	0.00000000000000000000	4083.58959960937500000000	4164.61523437500000000000	4150.25634765625000000000	4152.82031250000000000000	4128.71777343750000000000	4133.33300781250000000000	4139.48730468750000000000	4188.71777343750000000000	4140.00000000000000000000	4118.97412109375000000000	4139.48730468750000000000	4115.38427734375000000000	4193.84619140625000000000	4152.82031250000000000000	2896.00000000000000000000	10244.00000000000000000000	10224.00000000000000000000	0.00000000000000000000	0.00000000000000000000	0.00000000000000000000	1769.00000000000000000000	227.00000000000000000000	4.00000000000000000000	4.00000000000000000000	4.00000000000000000000	0.00000000000000000000	0.00000000000000000000	0.00000000000000000000	0.00000000000000000000	0.00000000000000000000	0.00000000000000000000	0.00000000000000000000	0.00000000000000000000	0.00000000000000000000	0.00000000000000000000	0.00000000000000000000	4.00000000000000000000	0.00000000000000000000
67.00000000000000000000	0.00000000000000000000	4113.84619140625000000000	4189.23046875000000000000	4158.46142578125000000000	4184.10253906250000000000	4153.84619140625000000000	4143.58984375000000000000	4144.10253906250000000000	4201.53857421875000000000	4147.17919921875000000000	4123.07666015625000000000	4171.28173828125000000000	4137.94873046875000000000	4235.89746093750000000000	4183.58984375000000000000	3378.00000000000000000000	10245.00000000000000000000	10223.00000000000000000000	0.00000000000000000000	0.00000000000000000000	0.00000000000000000000	1769.00000000000000000000	235.00000000000000000000	4.00000000000000000000	4.00000000000000000000	4.00000000000000000000	4.00000000000000000000	0.00000000000000000000	0.00000000000000000000	0.00000000000000000000	0.00000000000000000000	0.00000000000000000000	0.00000000000000000000	0.00000000000000000000	0.00000000000000000000	0.00000000000000000000	0.00000000000000000000	4.00000000000000000000	4.00000000000000000000
68.00000000000000000000	0.00000000000000000000	4128.71777343750000000000	4195.89746093750000000000	4159.48730468750000000000	4200.51269531250000000000	4155.89746093750000000000	4136.92285156250000000000	4133.33300781250000000000	4190.76904296875000000000	4134.87158203125000000000	4114.35888671875000000000	4183.58984375000000000000	4143.07666015625000000000	4257.43603515625000000000	4201.53857421875000000000	3407.00000000000000000000	10245.00000000000000000000	10223.00000000000000000000	0.00000000000000000000	0.00000000000000000000	0.00000000000000000000	1769.00000000000000000000	244.00000000000000000000	4.00000000000000000000	4.00000000000000000000	4.00000000000000000000	4.00000000000000000000	4.00000000000000000000	0.00000000000000000000	0.00000000000000000000	0.00000000000000000000	0.00000000000000000000	0.00000000000000000000	0.00000000000000000000	0.00000000000000000000	0.00000000000000000000	0.00000000000000000000	4.00000000000000000000	4.00000000000000000000
69.00000000000000000000	0.00000000000000000000	4108.71777343750000000000	4179.48730468750000000000	4163.58984375000000000000	4181.02539062500000000000	4129.23046875000000000000	4118.46142578125000000000	4122.56396484375000000000	4176.41015625000000000000	4115.89746093750000000000	4093.84594726562500000000	4150.76904296875000000000	4127.17919921875000000000	4221.02539062500000000000	4178.97412109375000000000	3156.00000000000000000000	10248.00000000000000000000	10226.00000000000000000000	0.00000000000000000000	0.00000000000000000000	0.00000000000000000000	1769.00000000000000000000	252.00000000000000000000	4.00000000000000000000	4.00000000000000000000	4.00000000000000000000	4.00000000000000000000	4.00000000000000000000	4.00000000000000000000	0.00000000000000000000	0.00000000000000000000	0.00000000000000000000	0.00000000000000000000	0.00000000000000000000	0.00000000000000000000	0.00000000000000000000	0.00000000000000000000	4.00000000000000000000	4.00000000000000000000
70.00000000000000000000	0.00000000000000000000	4113.33300781250000000000	4200.51269531250000000000	4155.38427734375000000000	4194.35888671875000000000	4157.43603515625000000000	4150.76904296875000000000	4157.94873046875000000000	4230.76904296875000000000	4174.87158203125000000000	4132.82031250000000000000	4185.64111328125000000000	4160.51269531250000000000	4240.51269531250000000000	4194.35888671875000000000	2984.00000000000000000000	10248.00000000000000000000	10226.00000000000000000000	0.00000000000000000000	0.00000000000000000000	0.00000000000000000000	1769.00000000000000000000	260.00000000000000000000	4.00000000000000000000	4.00000000000000000000	4.00000000000000000000	4.00000000000000000000	4.00000000000000000000	4.00000000000000000000	4.00000000000000000000	0.00000000000000000000	0.00000000000000000000	0.00000000000000000000	0.00000000000000000000	0.00000000000000000000	0.00000000000000000000	0.00000000000000000000	4.00000000000000000000	4.00000000000000000000
71.00000000000000000000	0.00000000000000000000	4080.00000000000000000000	4153.33300781250000000000	4148.71777343750000000000	4162.05126953125000000000	4120.51269531250000000000	4120.00000000000000000000	4133.84619140625000000000	4209.23046875000000000000	4148.71777343750000000000	4112.82031250000000000000	4158.46142578125000000000	4134.87158203125000000000	4202.05126953125000000000	4169.74365234375000000000	3120.00000000000000000000	10246.00000000000000000000	10226.00000000000000000000	0.00000000000000000000	0.00000000000000000000	0.00000000000000000000	1769.00000000000000000000	269.00000000000000000000	4.00000000000000000000	4.00000000000000000000	4.00000000000000000000	4.00000000000000000000	4.00000000000000000000	4.00000000000000000000	4.00000000000000000000	4.00000000000000000000	0.00000000000000000000	0.00000000000000000000	0.00000000000000000000	0.00000000000000000000	0.00000000000000000000	0.00000000000000000000	4.00000000000000000000	4.00000000000000000000
72.00000000000000000000	0.00000000000000000000	4113.84619140625000000000	4195.89746093750000000000	4160.51269531250000000000	4181.02539062500000000000	4161.02539062500000000000	4155.89746093750000000000	4160.00000000000000000000	4213.33300781250000000000	4150.25634765625000000000	4121.02539062500000000000	4169.23046875000000000000	4140.51269531250000000000	4221.02539062500000000000	4181.53857421875000000000	3387.00000000000000000000	10246.00000000000000000000	10226.00000000000000000000	0.00000000000000000000	0.00000000000000000000	0.00000000000000000000	1769.00000000000000000000	276.00000000000000000000	4.00000000000000000000	4.00000000000000000000	4.00000000000000000000	4.00000000000000000000	4.00000000000000000000	4.00000000000000000000	4.00000000000000000000	4.00000000000000000000	4.00000000000000000000	0.00000000000000000000	0.00000000000000000000	0.00000000000000000000	0.00000000000000000000	0.00000000000000000000	4.00000000000000000000	4.00000000000000000000
73.00000000000000000000	0.00000000000000000000	4137.43603515625000000000	4223.58984375000000000000	4160.00000000000000000000	4200.00000000000000000000	4190.76904296875000000000	4176.92285156250000000000	4174.35888671875000000000	4209.74365234375000000000	4152.30761718750000000000	4127.69238281250000000000	4166.15380859375000000000	4135.89746093750000000000	4233.33300781250000000000	4180.51269531250000000000	2613.00000000000000000000	10247.00000000000000000000	10227.00000000000000000000	0.00000000000000000000	0.00000000000000000000	0.00000000000000000000	1769.00000000000000000000	283.00000000000000000000	4.00000000000000000000	4.00000000000000000000	4.00000000000000000000	4.00000000000000000000	4.00000000000000000000	4.00000000000000000000	4.00000000000000000000	4.00000000000000000000	4.00000000000000000000	4.00000000000000000000	0.00000000000000000000	0.00000000000000000000	0.00000000000000000000	0.00000000000000000000	4.00000000000000000000	4.00000000000000000000
74.00000000000000000000	0.00000000000000000000	4114.87158203125000000000	4184.61523437500000000000	4161.53857421875000000000	4183.58984375000000000000	4156.41015625000000000000	4143.58984375000000000000	4152.30761718750000000000	4180.51269531250000000000	4122.56396484375000000000	4103.07666015625000000000	4142.56396484375000000000	4114.35888671875000000000	4214.87158203125000000000	4166.66650390625000000000	3523.00000000000000000000	10247.00000000000000000000	10227.00000000000000000000	0.00000000000000000000	0.00000000000000000000	0.00000000000000000000	1769.00000000000000000000	291.00000000000000000000	4.00000000000000000000	4.00000000000000000000	4.00000000000000000000	4.00000000000000000000	4.00000000000000000000	4.00000000000000000000	4.00000000000000000000	4.00000000000000000000	4.00000000000000000000	4.00000000000000000000	4.00000000000000000000	0.00000000000000000000	0.00000000000000000000	0.00000000000000000000	4.00000000000000000000	4.00000000000000000000
75.00000000000000000000	0.00000000000000000000	4135.89746093750000000000	4214.35888671875000000000	4160.00000000000000000000	4211.28173828125000000000	4174.87158203125000000000	4155.38427734375000000000	4164.61523437500000000000	4216.41015625000000000000	4161.53857421875000000000	4128.71777343750000000000	4205.12792968750000000000	4161.02539062500000000000	4268.20507812500000000000	4213.33300781250000000000	2952.00000000000000000000	10247.00000000000000000000	10228.00000000000000000000	0.00000000000000000000	0.00000000000000000000	0.00000000000000000000	1769.00000000000000000000	298.00000000000000000000	4.00000000000000000000	4.00000000000000000000	4.00000000000000000000	4.00000000000000000000	4.00000000000000000000	4.00000000000000000000	4.00000000000000000000	4.00000000000000000000	4.00000000000000000000	4.00000000000000000000	4.00000000000000000000	4.00000000000000000000	0.00000000000000000000	0.00000000000000000000	4.00000000000000000000	4.00000000000000000000
76.00000000000000000000	0.00000000000000000000	4103.58984375000000000000	4173.33300781250000000000	4155.38427734375000000000	4183.07666015625000000000	4124.61523437500000000000	4107.17919921875000000000	4122.56396484375000000000	4194.87158203125000000000	4132.30761718750000000000	4101.53857421875000000000	4176.92285156250000000000	4142.56396484375000000000	4230.76904296875000000000	4189.74365234375000000000	3525.00000000000000000000	10247.00000000000000000000	10228.00000000000000000000	0.00000000000000000000	0.00000000000000000000	0.00000000000000000000	1769.00000000000000000000	305.00000000000000000000	4.00000000000000000000	4.00000000000000000000	4.00000000000000000000	4.00000000000000000000	4.00000000000000000000	4.00000000000000000000	4.00000000000000000000	4.00000000000000000000	4.00000000000000000000	4.00000000000000000000	4.00000000000000000000	4.00000000000000000000	4.00000000000000000000	0.00000000000000000000	4.00000000000000000000	4.00000000000000000000
77.00000000000000000000	0.00000000000000000000	4104.10253906250000000000	4175.89746093750000000000	4158.46142578125000000000	4181.53857421875000000000	4141.53857421875000000000	4131.79492187500000000000	4147.69238281250000000000	4210.25634765625000000000	4148.20507812500000000000	4121.53857421875000000000	4169.74365234375000000000	4139.48730468750000000000	4225.12792968750000000000	4180.51269531250000000000	3141.00000000000000000000	10247.00000000000000000000	10227.00000000000000000000	0.00000000000000000000	0.00000000000000000000	0.00000000000000000000	1769.00000000000000000000	314.00000000000000000000	4.00000000000000000000	4.00000000000000000000	4.00000000000000000000	4.00000000000000000000	4.00000000000000000000	4.00000000000000000000	4.00000000000000000000	4.00000000000000000000	4.00000000000000000000	4.00000000000000000000	4.00000000000000000000	4.00000000000000000000	4.00000000000000000000	4.00000000000000000000	4.00000000000000000000	4.00000000000000000000
78.00000000000000000000	0.00000000000000000000	4115.89746093750000000000	4201.53857421875000000000	4151.79492187500000000000	4189.23046875000000000000	4174.35888671875000000000	4168.20507812500000000000	4176.41015625000000000000	4224.10253906250000000000	4176.41015625000000000000	4152.82031250000000000000	4177.94873046875000000000	4141.53857421875000000000	4230.25634765625000000000	4178.97412109375000000000	3523.00000000000000000000	10247.00000000000000000000	10227.00000000000000000000	0.00000000000000000000	0.00000000000000000000	0.00000000000000000000	1769.00000000000000000000	321.00000000000000000000	4.00000000000000000000	4.00000000000000000000	4.00000000000000000000	4.00000000000000000000	4.00000000000000000000	4.00000000000000000000	4.00000000000000000000	4.00000000000000000000	4.00000000000000000000	4.00000000000000000000	4.00000000000000000000	4.00000000000000000000	4.00000000000000000000	4.00000000000000000000	4.00000000000000000000	4.00000000000000000000
79.00000000000000000000	0.00000000000000000000	4102.56396484375000000000	4184.10253906250000000000	4155.38427734375000000000	4168.20507812500000000000	4146.15380859375000000000	4137.43603515625000000000	4150.25634765625000000000	4189.23046875000000000000	4139.48730468750000000000	4123.07666015625000000000	4143.58984375000000000000	4114.87158203125000000000	4194.35888671875000000000	4153.33300781250000000000	2952.00000000000000000000	10245.00000000000000000000	10227.00000000000000000000	0.00000000000000000000	0.00000000000000000000	0.00000000000000000000	1769.00000000000000000000	329.00000000000000000000	4.00000000000000000000	4.00000000000000000000	4.00000000000000000000	4.00000000000000000000	4.00000000000000000000	4.00000000000000000000	4.00000000000000000000	4.00000000000000000000	4.00000000000000000000	4.00000000000000000000	4.00000000000000000000	4.00000000000000000000	4.00000000000000000000	4.00000000000000000000	4.00000000000000000000	4.00000000000000000000
80.00000000000000000000	0.00000000000000000000	4145.12792968750000000000	4227.69238281250000000000	4162.56396484375000000000	4206.15380859375000000000	4187.17919921875000000000	4161.53857421875000000000	4167.69238281250000000000	4217.94873046875000000000	4162.05126953125000000000	4141.02539062500000000000	4189.74365234375000000000	4153.84619140625000000000	4254.35888671875000000000	4197.43603515625000000000	3525.00000000000000000000	10245.00000000000000000000	10227.00000000000000000000	0.00000000000000000000	0.00000000000000000000	0.00000000000000000000	1769.00000000000000000000	337.00000000000000000000	4.00000000000000000000	4.00000000000000000000	4.00000000000000000000	4.00000000000000000000	4.00000000000000000000	4.00000000000000000000	4.00000000000000000000	4.00000000000000000000	4.00000000000000000000	4.00000000000000000000	4.00000000000000000000	4.00000000000000000000	4.00000000000000000000	4.00000000000000000000	4.00000000000000000000	4.00000000000000000000
81.00000000000000000000	0.00000000000000000000	4130.76904296875000000000	4197.94873046875000000000	4158.46142578125000000000	4196.92285156250000000000	4161.02539062500000000000	4135.38427734375000000000	4138.46142578125000000000	4189.74365234375000000000	4124.10253906250000000000	4114.35888671875000000000	4170.76904296875000000000	4141.02539062500000000000	4240.00000000000000000000	4190.25634765625000000000	3141.00000000000000000000	10243.00000000000000000000	10228.00000000000000000000	0.00000000000000000000	0.00000000000000000000	0.00000000000000000000	1769.00000000000000000000	345.00000000000000000000	4.00000000000000000000	4.00000000000000000000	4.00000000000000000000	4.00000000000000000000	4.00000000000000000000	4.00000000000000000000	4.00000000000000000000	4.00000000000000000000	4.00000000000000000000	4.00000000000000000000	4.00000000000000000000	4.00000000000000000000	4.00000000000000000000	4.00000000000000000000	4.00000000000000000000	4.00000000000000000000
82.00000000000000000000	0.00000000000000000000	4118.97412109375000000000	4191.79492187500000000000	4158.46142578125000000000	4193.84619140625000000000	4152.82031250000000000000	4140.51269531250000000000	4147.17919921875000000000	4197.43603515625000000000	4131.79492187500000000000	4117.43603515625000000000	4178.97412109375000000000	4149.23046875000000000000	4231.28173828125000000000	4185.12792968750000000000	3523.00000000000000000000	10243.00000000000000000000	10228.00000000000000000000	0.00000000000000000000	0.00000000000000000000	0.00000000000000000000	1769.00000000000000000000	354.00000000000000000000	4.00000000000000000000	4.00000000000000000000	4.00000000000000000000	4.00000000000000000000	4.00000000000000000000	4.00000000000000000000	4.00000000000000000000	4.00000000000000000000	4.00000000000000000000	4.00000000000000000000	4.00000000000000000000	4.00000000000000000000	4.00000000000000000000	4.00000000000000000000	4.00000000000000000000	4.00000000000000000000
83.00000000000000000000	0.00000000000000000000	4119.48730468750000000000	4193.84619140625000000000	4151.28173828125000000000	4200.51269531250000000000	4158.46142578125000000000	4148.20507812500000000000	4163.58984375000000000000	4236.92285156250000000000	4183.58984375000000000000	4149.23046875000000000000	4211.28173828125000000000	4171.79492187500000000000	4245.12792968750000000000	4197.43603515625000000000	2952.00000000000000000000	10243.00000000000000000000	10228.00000000000000000000	0.00000000000000000000	0.00000000000000000000	0.00000000000000000000	1769.00000000000000000000	362.00000000000000000000	4.00000000000000000000	4.00000000000000000000	4.00000000000000000000	4.00000000000000000000	4.00000000000000000000	4.00000000000000000000	4.00000000000000000000	4.00000000000000000000	4.00000000000000000000	4.00000000000000000000	4.00000000000000000000	4.00000000000000000000	4.00000000000000000000	4.00000000000000000000	4.00000000000000000000	4.00000000000000000000
84.00000000000000000000	0.00000000000000000000	4096.92285156250000000000	4154.35888671875000000000	4153.33300781250000000000	4167.17919921875000000000	4122.56396484375000000000	4113.33300781250000000000	4137.43603515625000000000	4206.66650390625000000000	4153.33300781250000000000	4121.53857421875000000000	4166.66650390625000000000	4137.43603515625000000000	4202.56396484375000000000	4178.46142578125000000000	3525.00000000000000000000	10243.00000000000000000000	10228.00000000000000000000	0.00000000000000000000	0.00000000000000000000	0.00000000000000000000	1769.00000000000000000000	370.00000000000000000000	4.00000000000000000000	4.00000000000000000000	4.00000000000000000000	4.00000000000000000000	4.00000000000000000000	4.00000000000000000000	4.00000000000000000000	4.00000000000000000000	4.00000000000000000000	4.00000000000000000000	4.00000000000000000000	4.00000000000000000000	4.00000000000000000000	4.00000000000000000000	4.00000000000000000000	4.00000000000000000000
85.00000000000000000000	0.00000000000000000000	4136.41015625000000000000	4215.38427734375000000000	4154.87158203125000000000	4194.35888671875000000000	4183.58984375000000000000	4169.23046875000000000000	4175.38427734375000000000	4217.43603515625000000000	4167.69238281250000000000	4138.46142578125000000000	4182.56396484375000000000	4152.30761718750000000000	4233.84619140625000000000	4202.56396484375000000000	3141.00000000000000000000	10243.00000000000000000000	10228.00000000000000000000	0.00000000000000000000	0.00000000000000000000	0.00000000000000000000	1769.00000000000000000000	379.00000000000000000000	4.00000000000000000000	4.00000000000000000000	4.00000000000000000000	4.00000000000000000000	4.00000000000000000000	4.00000000000000000000	4.00000000000000000000	4.00000000000000000000	4.00000000000000000000	4.00000000000000000000	4.00000000000000000000	4.00000000000000000000	4.00000000000000000000	4.00000000000000000000	4.00000000000000000000	4.00000000000000000000
86.00000000000000000000	0.00000000000000000000	4126.66650390625000000000	4208.20507812500000000000	4149.74365234375000000000	4187.17919921875000000000	4175.89746093750000000000	4159.48730468750000000000	4160.00000000000000000000	4186.15380859375000000000	4136.92285156250000000000	4120.00000000000000000000	4146.66650390625000000000	4120.51269531250000000000	4209.74365234375000000000	4175.38427734375000000000	3523.00000000000000000000	10243.00000000000000000000	10228.00000000000000000000	0.00000000000000000000	0.00000000000000000000	0.00000000000000000000	1769.00000000000000000000	387.00000000000000000000	4.00000000000000000000	4.00000000000000000000	4.00000000000000000000	4.00000000000000000000	4.00000000000000000000	4.00000000000000000000	4.00000000000000000000	4.00000000000000000000	4.00000000000000000000	4.00000000000000000000	4.00000000000000000000	4.00000000000000000000	4.00000000000000000000	4.00000000000000000000	4.00000000000000000000	4.00000000000000000000
87.00000000000000000000	0.00000000000000000000	4119.48730468750000000000	4192.30761718750000000000	4160.51269531250000000000	4185.12792968750000000000	4156.41015625000000000000	4143.07666015625000000000	4149.23046875000000000000	4182.56396484375000000000	4126.66650390625000000000	4112.82031250000000000000	4148.20507812500000000000	4112.30761718750000000000	4208.20507812500000000000	4170.25634765625000000000	2952.00000000000000000000	10244.00000000000000000000	10227.00000000000000000000	0.00000000000000000000	0.00000000000000000000	0.00000000000000000000	1769.00000000000000000000	395.00000000000000000000	4.00000000000000000000	4.00000000000000000000	4.00000000000000000000	4.00000000000000000000	4.00000000000000000000	4.00000000000000000000	4.00000000000000000000	4.00000000000000000000	4.00000000000000000000	4.00000000000000000000	4.00000000000000000000	4.00000000000000000000	4.00000000000000000000	4.00000000000000000000	4.00000000000000000000	4.00000000000000000000
88.00000000000000000000	0.00000000000000000000	4131.28173828125000000000	4201.53857421875000000000	4158.46142578125000000000	4201.53857421875000000000	4166.15380859375000000000	4148.71777343750000000000	4154.87158203125000000000	4215.89746093750000000000	4150.76904296875000000000	4131.28173828125000000000	4202.05126953125000000000	4152.30761718750000000000	4249.23046875000000000000	4202.56396484375000000000	3525.00000000000000000000	10244.00000000000000000000	10227.00000000000000000000	0.00000000000000000000	0.00000000000000000000	0.00000000000000000000	1769.00000000000000000000	402.00000000000000000000	4.00000000000000000000	4.00000000000000000000	4.00000000000000000000	4.00000000000000000000	4.00000000000000000000	4.00000000000000000000	4.00000000000000000000	4.00000000000000000000	4.00000000000000000000	4.00000000000000000000	4.00000000000000000000	4.00000000000000000000	4.00000000000000000000	4.00000000000000000000	4.00000000000000000000	4.00000000000000000000
89.00000000000000000000	0.00000000000000000000	4104.10253906250000000000	4160.00000000000000000000	4153.84619140625000000000	4175.38427734375000000000	4126.15380859375000000000	4111.28173828125000000000	4123.58984375000000000000	4195.89746093750000000000	4122.56396484375000000000	4100.51269531250000000000	4171.28173828125000000000	4133.84619140625000000000	4215.89746093750000000000	4183.07666015625000000000	3141.00000000000000000000	10244.00000000000000000000	10227.00000000000000000000	0.00000000000000000000	0.00000000000000000000	0.00000000000000000000	1769.00000000000000000000	410.00000000000000000000	4.00000000000000000000	4.00000000000000000000	4.00000000000000000000	4.00000000000000000000	4.00000000000000000000	4.00000000000000000000	4.00000000000000000000	4.00000000000000000000	4.00000000000000000000	4.00000000000000000000	4.00000000000000000000	4.00000000000000000000	4.00000000000000000000	4.00000000000000000000	4.00000000000000000000	4.00000000000000000000
90.00000000000000000000	0.00000000000000000000	4131.28173828125000000000	4208.71777343750000000000	4156.92285156250000000000	4200.51269531250000000000	4173.84619140625000000000	4161.02539062500000000000	4170.76904296875000000000	4234.87158203125000000000	4177.43603515625000000000	4140.51269531250000000000	4195.89746093750000000000	4152.82031250000000000000	4240.00000000000000000000	4200.00000000000000000000	3523.00000000000000000000	10244.00000000000000000000	10227.00000000000000000000	0.00000000000000000000	0.00000000000000000000	0.00000000000000000000	1769.00000000000000000000	417.00000000000000000000	4.00000000000000000000	4.00000000000000000000	4.00000000000000000000	4.00000000000000000000	4.00000000000000000000	4.00000000000000000000	4.00000000000000000000	4.00000000000000000000	4.00000000000000000000	4.00000000000000000000	4.00000000000000000000	4.00000000000000000000	4.00000000000000000000	4.00000000000000000000	4.00000000000000000000	4.00000000000000000000
91.00000000000000000000	0.00000000000000000000	4119.48730468750000000000	4207.69238281250000000000	4151.28173828125000000000	4186.66650390625000000000	4170.76904296875000000000	4160.51269531250000000000	4175.89746093750000000000	4229.74365234375000000000	4180.51269531250000000000	4147.69238281250000000000	4177.43603515625000000000	4140.00000000000000000000	4211.28173828125000000000	4178.97412109375000000000	2952.00000000000000000000	10246.00000000000000000000	10228.00000000000000000000	0.00000000000000000000	0.00000000000000000000	0.00000000000000000000	1769.00000000000000000000	425.00000000000000000000	4.00000000000000000000	4.00000000000000000000	4.00000000000000000000	4.00000000000000000000	4.00000000000000000000	4.00000000000000000000	4.00000000000000000000	4.00000000000000000000	4.00000000000000000000	4.00000000000000000000	4.00000000000000000000	4.00000000000000000000	4.00000000000000000000	4.00000000000000000000	4.00000000000000000000	4.00000000000000000000
92.00000000000000000000	0.00000000000000000000	4121.53857421875000000000	4197.94873046875000000000	4158.97412109375000000000	4183.58984375000000000000	4163.07666015625000000000	4151.28173828125000000000	4167.17919921875000000000	4215.89746093750000000000	4158.46142578125000000000	4131.79492187500000000000	4168.71777343750000000000	4133.33300781250000000000	4200.51269531250000000000	4175.89746093750000000000	3525.00000000000000000000	10246.00000000000000000000	10228.00000000000000000000	0.00000000000000000000	0.00000000000000000000	0.00000000000000000000	1769.00000000000000000000	432.00000000000000000000	4.00000000000000000000	4.00000000000000000000	4.00000000000000000000	4.00000000000000000000	4.00000000000000000000	4.00000000000000000000	4.00000000000000000000	4.00000000000000000000	4.00000000000000000000	4.00000000000000000000	4.00000000000000000000	4.00000000000000000000	4.00000000000000000000	4.00000000000000000000	4.00000000000000000000	4.00000000000000000000
93.00000000000000000000	0.00000000000000000000	4164.61523437500000000000	4238.46142578125000000000	4163.07666015625000000000	4223.58984375000000000000	4198.46142578125000000000	4178.46142578125000000000	4181.02539062500000000000	4228.20507812500000000000	4174.35888671875000000000	4147.69238281250000000000	4211.28173828125000000000	4157.94873046875000000000	4255.38427734375000000000	4215.89746093750000000000	3141.00000000000000000000	10246.00000000000000000000	10226.00000000000000000000	0.00000000000000000000	0.00000000000000000000	0.00000000000000000000	1769.00000000000000000000	440.00000000000000000000	4.00000000000000000000	4.00000000000000000000	4.00000000000000000000	4.00000000000000000000	4.00000000000000000000	4.00000000000000000000	4.00000000000000000000	4.00000000000000000000	4.00000000000000000000	4.00000000000000000000	4.00000000000000000000	4.00000000000000000000	4.00000000000000000000	4.00000000000000000000	4.00000000000000000000	4.00000000000000000000
94.00000000000000000000	0.00000000000000000000	4141.02539062500000000000	4209.74365234375000000000	4161.02539062500000000000	4203.07666015625000000000	4161.02539062500000000000	4139.48730468750000000000	4148.71777343750000000000	4188.71777343750000000000	4130.76904296875000000000	4113.33300781250000000000	4176.41015625000000000000	4129.74365234375000000000	4225.12792968750000000000	4196.92285156250000000000	3523.00000000000000000000	10246.00000000000000000000	10226.00000000000000000000	0.00000000000000000000	0.00000000000000000000	0.00000000000000000000	1769.00000000000000000000	447.00000000000000000000	4.00000000000000000000	4.00000000000000000000	4.00000000000000000000	4.00000000000000000000	4.00000000000000000000	4.00000000000000000000	4.00000000000000000000	4.00000000000000000000	4.00000000000000000000	4.00000000000000000000	4.00000000000000000000	4.00000000000000000000	4.00000000000000000000	4.00000000000000000000	4.00000000000000000000	4.00000000000000000000
95.00000000000000000000	0.00000000000000000000	4149.74365234375000000000	4229.74365234375000000000	4161.02539062500000000000	4215.38427734375000000000	4183.07666015625000000000	4160.00000000000000000000	4171.79492187500000000000	4233.84619140625000000000	4170.76904296875000000000	4137.94873046875000000000	4211.28173828125000000000	4166.66650390625000000000	4250.25634765625000000000	4221.53857421875000000000	2952.00000000000000000000	10246.00000000000000000000	10225.00000000000000000000	0.00000000000000000000	0.00000000000000000000	0.00000000000000000000	1769.00000000000000000000	456.00000000000000000000	4.00000000000000000000	4.00000000000000000000	4.00000000000000000000	4.00000000000000000000	4.00000000000000000000	4.00000000000000000000	4.00000000000000000000	4.00000000000000000000	4.00000000000000000000	4.00000000000000000000	4.00000000000000000000	4.00000000000000000000	4.00000000000000000000	4.00000000000000000000	4.00000000000000000000	4.00000000000000000000
96.00000000000000000000	0.00000000000000000000	4136.41015625000000000000	4206.15380859375000000000	4157.43603515625000000000	4203.07666015625000000000	4160.00000000000000000000	4146.66650390625000000000	4160.51269531250000000000	4242.56396484375000000000	4176.41015625000000000000	4142.56396484375000000000	4212.82031250000000000000	4172.30761718750000000000	4240.51269531250000000000	4218.46142578125000000000	3525.00000000000000000000	10246.00000000000000000000	10225.00000000000000000000	0.00000000000000000000	0.00000000000000000000	0.00000000000000000000	1769.00000000000000000000	463.00000000000000000000	4.00000000000000000000	4.00000000000000000000	4.00000000000000000000	4.00000000000000000000	4.00000000000000000000	4.00000000000000000000	4.00000000000000000000	4.00000000000000000000	4.00000000000000000000	4.00000000000000000000	4.00000000000000000000	4.00000000000000000000	4.00000000000000000000	4.00000000000000000000	4.00000000000000000000	4.00000000000000000000
97.00000000000000000000	0.00000000000000000000	4124.61523437500000000000	4191.79492187500000000000	4160.00000000000000000000	4188.71777343750000000000	4145.12792968750000000000	4139.48730468750000000000	4153.33300781250000000000	4211.28173828125000000000	4143.58984375000000000000	4121.02539062500000000000	4178.97412109375000000000	4143.58984375000000000000	4208.71777343750000000000	4195.38427734375000000000	3141.00000000000000000000	10246.00000000000000000000	10226.00000000000000000000	0.00000000000000000000	0.00000000000000000000	0.00000000000000000000	1769.00000000000000000000	471.00000000000000000000	4.00000000000000000000	4.00000000000000000000	4.00000000000000000000	4.00000000000000000000	4.00000000000000000000	4.00000000000000000000	4.00000000000000000000	4.00000000000000000000	4.00000000000000000000	4.00000000000000000000	4.00000000000000000000	4.00000000000000000000	4.00000000000000000000	4.00000000000000000000	4.00000000000000000000	4.00000000000000000000
98.00000000000000000000	0.00000000000000000000	4158.97412109375000000000	4245.64111328125000000000	4152.30761718750000000000	4216.92285156250000000000	4205.64111328125000000000	4187.69238281250000000000	4192.30761718750000000000	4229.74365234375000000000	4174.87158203125000000000	4147.17919921875000000000	4193.84619140625000000000	4154.87158203125000000000	4235.38427734375000000000	4208.71777343750000000000	3523.00000000000000000000	10246.00000000000000000000	10226.00000000000000000000	0.00000000000000000000	0.00000000000000000000	0.00000000000000000000	1769.00000000000000000000	480.00000000000000000000	4.00000000000000000000	4.00000000000000000000	4.00000000000000000000	4.00000000000000000000	4.00000000000000000000	4.00000000000000000000	4.00000000000000000000	4.00000000000000000000	4.00000000000000000000	4.00000000000000000000	4.00000000000000000000	4.00000000000000000000	4.00000000000000000000	4.00000000000000000000	4.00000000000000000000	4.00000000000000000000
99.00000000000000000000	0.00000000000000000000	4140.51269531250000000000	4214.35888671875000000000	4152.82031250000000000000	4191.79492187500000000000	4175.89746093750000000000	4158.46142578125000000000	4171.79492187500000000000	4204.61523437500000000000	4153.33300781250000000000	4130.76904296875000000000	4160.51269531250000000000	4129.74365234375000000000	4205.12792968750000000000	4183.58984375000000000000	2952.00000000000000000000	10247.00000000000000000000	10227.00000000000000000000	0.00000000000000000000	0.00000000000000000000	0.00000000000000000000	1769.00000000000000000000	488.00000000000000000000	4.00000000000000000000	4.00000000000000000000	4.00000000000000000000	4.00000000000000000000	4.00000000000000000000	4.00000000000000000000	4.00000000000000000000	4.00000000000000000000	4.00000000000000000000	4.00000000000000000000	4.00000000000000000000	4.00000000000000000000	4.00000000000000000000	4.00000000000000000000	4.00000000000000000000	4.00000000000000000000
100.00000000000000000000	0.00000000000000000000	4152.82031250000000000000	4230.76904296875000000000	4163.58984375000000000000	4210.76904296875000000000	4188.20507812500000000000	4169.74365234375000000000	4183.58984375000000000000	4229.74365234375000000000	4176.92285156250000000000	4151.79492187500000000000	4211.79492187500000000000	4165.12792968750000000000	4249.23046875000000000000	4215.89746093750000000000	3525.00000000000000000000	10247.00000000000000000000	10227.00000000000000000000	0.00000000000000000000	0.00000000000000000000	0.00000000000000000000	1769.00000000000000000000	496.00000000000000000000	4.00000000000000000000	4.00000000000000000000	4.00000000000000000000	4.00000000000000000000	4.00000000000000000000	4.00000000000000000000	4.00000000000000000000	4.00000000000000000000	4.00000000000000000000	4.00000000000000000000	4.00000000000000000000	4.00000000000000000000	4.00000000000000000000	4.00000000000000000000	4.00000000000000000000	4.00000000000000000000
101.00000000000000000000	0.00000000000000000000	4144.61523437500000000000	4218.97412109375000000000	4157.94873046875000000000	4217.94873046875000000000	4174.87158203125000000000	4153.33300781250000000000	4159.48730468750000000000	4225.64111328125000000000	4166.66650390625000000000	4141.02539062500000000000	4225.12792968750000000000	4169.74365234375000000000	4262.05126953125000000000	4224.10253906250000000000	3141.00000000000000000000	10247.00000000000000000000	10226.00000000000000000000	0.00000000000000000000	0.00000000000000000000	0.00000000000000000000	1769.00000000000000000000	505.00000000000000000000	4.00000000000000000000	4.00000000000000000000	4.00000000000000000000	4.00000000000000000000	4.00000000000000000000	4.00000000000000000000	4.00000000000000000000	4.00000000000000000000	4.00000000000000000000	4.00000000000000000000	4.00000000000000000000	4.00000000000000000000	4.00000000000000000000	4.00000000000000000000	4.00000000000000000000	4.00000000000000000000
102.00000000000000000000	0.00000000000000000000	4127.69238281250000000000	4191.79492187500000000000	4159.48730468750000000000	4199.48730468750000000000	4150.76904296875000000000	4133.33300781250000000000	4141.53857421875000000000	4207.17919921875000000000	4142.56396484375000000000	4116.92285156250000000000	4184.10253906250000000000	4143.07666015625000000000	4224.61523437500000000000	4196.41015625000000000000	3523.00000000000000000000	10247.00000000000000000000	10226.00000000000000000000	0.00000000000000000000	0.00000000000000000000	0.00000000000000000000	1769.00000000000000000000	512.00000000000000000000	4.00000000000000000000	4.00000000000000000000	4.00000000000000000000	4.00000000000000000000	4.00000000000000000000	4.00000000000000000000	4.00000000000000000000	4.00000000000000000000	4.00000000000000000000	4.00000000000000000000	4.00000000000000000000	4.00000000000000000000	4.00000000000000000000	4.00000000000000000000	4.00000000000000000000	4.00000000000000000000
103.00000000000000000000	0.00000000000000000000	4148.71777343750000000000	4234.87158203125000000000	4157.43603515625000000000	4214.35888671875000000000	4193.84619140625000000000	4179.48730468750000000000	4190.25634765625000000000	4255.89746093750000000000	4201.02539062500000000000	4168.71777343750000000000	4212.82031250000000000000	4175.38427734375000000000	4242.56396484375000000000	4211.28173828125000000000	2952.00000000000000000000	10246.00000000000000000000	10228.00000000000000000000	0.00000000000000000000	0.00000000000000000000	0.00000000000000000000	1769.00000000000000000000	520.00000000000000000000	4.00000000000000000000	4.00000000000000000000	4.00000000000000000000	4.00000000000000000000	4.00000000000000000000	4.00000000000000000000	4.00000000000000000000	4.00000000000000000000	4.00000000000000000000	4.00000000000000000000	4.00000000000000000000	4.00000000000000000000	4.00000000000000000000	4.00000000000000000000	4.00000000000000000000	4.00000000000000000000
104.00000000000000000000	0.00000000000000000000	4114.35888671875000000000	4194.87158203125000000000	4149.23046875000000000000	4180.00000000000000000000	4150.25634765625000000000	4140.51269531250000000000	4164.10253906250000000000	4229.23046875000000000000	4171.79492187500000000000	4148.71777343750000000000	4175.89746093750000000000	4151.79492187500000000000	4195.89746093750000000000	4178.97412109375000000000	3525.00000000000000000000	10246.00000000000000000000	10228.00000000000000000000	0.00000000000000000000	0.00000000000000000000	0.00000000000000000000	1769.00000000000000000000	527.00000000000000000000	4.00000000000000000000	4.00000000000000000000	4.00000000000000000000	4.00000000000000000000	4.00000000000000000000	4.00000000000000000000	4.00000000000000000000	4.00000000000000000000	4.00000000000000000000	4.00000000000000000000	4.00000000000000000000	4.00000000000000000000	4.00000000000000000000	4.00000000000000000000	4.00000000000000000000	4.00000000000000000000
105.00000000000000000000	0.00000000000000000000	4138.46142578125000000000	4215.38427734375000000000	4154.87158203125000000000	4200.51269531250000000000	4168.71777343750000000000	4151.28173828125000000000	4168.20507812500000000000	4227.17919921875000000000	4167.69238281250000000000	4144.61523437500000000000	4191.79492187500000000000	4155.89746093750000000000	4225.12792968750000000000	4190.76904296875000000000	3141.00000000000000000000	10245.00000000000000000000	10226.00000000000000000000	0.00000000000000000000	0.00000000000000000000	0.00000000000000000000	1769.00000000000000000000	535.00000000000000000000	4.00000000000000000000	4.00000000000000000000	4.00000000000000000000	4.00000000000000000000	4.00000000000000000000	4.00000000000000000000	4.00000000000000000000	4.00000000000000000000	4.00000000000000000000	4.00000000000000000000	4.00000000000000000000	4.00000000000000000000	4.00000000000000000000	4.00000000000000000000	4.00000000000000000000	4.00000000000000000000
106.00000000000000000000	0.00000000000000000000	4160.00000000000000000000	4238.46142578125000000000	4154.87158203125000000000	4217.43603515625000000000	4188.71777343750000000000	4162.56396484375000000000	4170.25634765625000000000	4218.46142578125000000000	4162.56396484375000000000	4145.12792968750000000000	4202.05126953125000000000	4149.23046875000000000000	4246.15380859375000000000	4202.56396484375000000000	3523.00000000000000000000	10245.00000000000000000000	10226.00000000000000000000	0.00000000000000000000	0.00000000000000000000	0.00000000000000000000	1769.00000000000000000000	542.00000000000000000000	4.00000000000000000000	4.00000000000000000000	4.00000000000000000000	4.00000000000000000000	4.00000000000000000000	4.00000000000000000000	4.00000000000000000000	4.00000000000000000000	4.00000000000000000000	4.00000000000000000000	4.00000000000000000000	4.00000000000000000000	4.00000000000000000000	4.00000000000000000000	4.00000000000000000000	4.00000000000000000000
107.00000000000000000000	0.00000000000000000000	4138.46142578125000000000	4207.17919921875000000000	4158.97412109375000000000	4193.84619140625000000000	4156.92285156250000000000	4137.43603515625000000000	4151.79492187500000000000	4190.76904296875000000000	4131.28173828125000000000	4113.33300781250000000000	4170.25634765625000000000	4129.23046875000000000000	4210.25634765625000000000	4187.17919921875000000000	2952.00000000000000000000	10246.00000000000000000000	10224.00000000000000000000	0.00000000000000000000	0.00000000000000000000	0.00000000000000000000	1769.00000000000000000000	551.00000000000000000000	4.00000000000000000000	4.00000000000000000000	4.00000000000000000000	4.00000000000000000000	4.00000000000000000000	4.00000000000000000000	4.00000000000000000000	4.00000000000000000000	4.00000000000000000000	4.00000000000000000000	4.00000000000000000000	4.00000000000000000000	4.00000000000000000000	4.00000000000000000000	4.00000000000000000000	4.00000000000000000000
108.00000000000000000000	0.00000000000000000000	4151.79492187500000000000	4227.69238281250000000000	4160.51269531250000000000	4214.35888671875000000000	4179.48730468750000000000	4157.43603515625000000000	4174.87158203125000000000	4238.46142578125000000000	4182.56396484375000000000	4144.10253906250000000000	4212.30761718750000000000	4176.92285156250000000000	4248.20507812500000000000	4216.41015625000000000000	3525.00000000000000000000	10246.00000000000000000000	10224.00000000000000000000	0.00000000000000000000	0.00000000000000000000	0.00000000000000000000	1769.00000000000000000000	558.00000000000000000000	4.00000000000000000000	4.00000000000000000000	4.00000000000000000000	4.00000000000000000000	4.00000000000000000000	4.00000000000000000000	4.00000000000000000000	4.00000000000000000000	4.00000000000000000000	4.00000000000000000000	4.00000000000000000000	4.00000000000000000000	4.00000000000000000000	4.00000000000000000000	4.00000000000000000000	4.00000000000000000000
109.00000000000000000000	0.00000000000000000000	4118.46142578125000000000	4183.58984375000000000000	4154.87158203125000000000	4184.61523437500000000000	4134.87158203125000000000	4117.94873046875000000000	4142.05126953125000000000	4216.41015625000000000000	4158.97412109375000000000	4128.20507812500000000000	4179.48730468750000000000	4155.38427734375000000000	4211.79492187500000000000	4191.79492187500000000000	3141.00000000000000000000	10246.00000000000000000000	10224.00000000000000000000	0.00000000000000000000	0.00000000000000000000	0.00000000000000000000	1769.00000000000000000000	566.00000000000000000000	4.00000000000000000000	4.00000000000000000000	4.00000000000000000000	4.00000000000000000000	4.00000000000000000000	4.00000000000000000000	4.00000000000000000000	4.00000000000000000000	4.00000000000000000000	4.00000000000000000000	4.00000000000000000000	4.00000000000000000000	4.00000000000000000000	4.00000000000000000000	4.00000000000000000000	4.00000000000000000000
110.00000000000000000000	0.00000000000000000000	4131.28173828125000000000	4205.12792968750000000000	4155.89746093750000000000	4190.76904296875000000000	4157.94873046875000000000	4146.66650390625000000000	4162.05126953125000000000	4210.76904296875000000000	4156.92285156250000000000	4133.84619140625000000000	4174.35888671875000000000	4153.84619140625000000000	4210.25634765625000000000	4197.43603515625000000000	3523.00000000000000000000	10246.00000000000000000000	10224.00000000000000000000	0.00000000000000000000	0.00000000000000000000	0.00000000000000000000	1769.00000000000000000000	574.00000000000000000000	4.00000000000000000000	4.00000000000000000000	4.00000000000000000000	4.00000000000000000000	4.00000000000000000000	4.00000000000000000000	4.00000000000000000000	4.00000000000000000000	4.00000000000000000000	4.00000000000000000000	4.00000000000000000000	4.00000000000000000000	4.00000000000000000000	4.00000000000000000000	4.00000000000000000000	4.00000000000000000000
111.00000000000000000000	0.00000000000000000000	4149.74365234375000000000	4237.94873046875000000000	4148.20507812500000000000	4206.15380859375000000000	4190.76904296875000000000	4180.00000000000000000000	4183.58984375000000000000	4213.84619140625000000000	4170.25634765625000000000	4151.28173828125000000000	4176.92285156250000000000	4154.87158203125000000000	4215.89746093750000000000	4196.41015625000000000000	2952.00000000000000000000	10245.00000000000000000000	10223.00000000000000000000	0.00000000000000000000	0.00000000000000000000	0.00000000000000000000	1769.00000000000000000000	582.00000000000000000000	4.00000000000000000000	4.00000000000000000000	4.00000000000000000000	4.00000000000000000000	4.00000000000000000000	4.00000000000000000000	4.00000000000000000000	4.00000000000000000000	4.00000000000000000000	4.00000000000000000000	4.00000000000000000000	4.00000000000000000000	4.00000000000000000000	4.00000000000000000000	4.00000000000000000000	4.00000000000000000000
112.00000000000000000000	0.00000000000000000000	4127.69238281250000000000	4206.15380859375000000000	4148.71777343750000000000	4184.10253906250000000000	4155.38427734375000000000	4147.69238281250000000000	4157.43603515625000000000	4182.56396484375000000000	4138.97412109375000000000	4124.10253906250000000000	4145.64111328125000000000	4122.05126953125000000000	4180.00000000000000000000	4162.05126953125000000000	3525.00000000000000000000	10245.00000000000000000000	10223.00000000000000000000	0.00000000000000000000	0.00000000000000000000	0.00000000000000000000	1769.00000000000000000000	590.00000000000000000000	4.00000000000000000000	4.00000000000000000000	4.00000000000000000000	4.00000000000000000000	4.00000000000000000000	4.00000000000000000000	4.00000000000000000000	4.00000000000000000000	4.00000000000000000000	4.00000000000000000000	4.00000000000000000000	4.00000000000000000000	4.00000000000000000000	4.00000000000000000000	4.00000000000000000000	4.00000000000000000000
113.00000000000000000000	0.00000000000000000000	4163.07666015625000000000	4240.51269531250000000000	4157.43603515625000000000	4222.56396484375000000000	4183.58984375000000000000	4167.69238281250000000000	4172.30761718750000000000	4216.41015625000000000000	4170.25634765625000000000	4146.15380859375000000000	4210.76904296875000000000	4168.71777343750000000000	4245.64111328125000000000	4210.25634765625000000000	3141.00000000000000000000	10244.00000000000000000000	10220.00000000000000000000	0.00000000000000000000	0.00000000000000000000	0.00000000000000000000	1769.00000000000000000000	599.00000000000000000000	4.00000000000000000000	4.00000000000000000000	4.00000000000000000000	4.00000000000000000000	4.00000000000000000000	4.00000000000000000000	4.00000000000000000000	4.00000000000000000000	4.00000000000000000000	4.00000000000000000000	4.00000000000000000000	4.00000000000000000000	4.00000000000000000000	4.00000000000000000000	4.00000000000000000000	4.00000000000000000000
114.00000000000000000000	0.00000000000000000000	4154.87158203125000000000	4210.25634765625000000000	4162.56396484375000000000	4215.89746093750000000000	4149.23046875000000000000	4130.76904296875000000000	4135.38427734375000000000	4200.00000000000000000000	4141.53857421875000000000	4123.58984375000000000000	4203.58984375000000000000	4175.38427734375000000000	4242.56396484375000000000	4213.33300781250000000000	3523.00000000000000000000	10244.00000000000000000000	10220.00000000000000000000	0.00000000000000000000	0.00000000000000000000	0.00000000000000000000	1769.00000000000000000000	606.00000000000000000000	4.00000000000000000000	4.00000000000000000000	4.00000000000000000000	4.00000000000000000000	4.00000000000000000000	4.00000000000000000000	4.00000000000000000000	4.00000000000000000000	4.00000000000000000000	4.00000000000000000000	4.00000000000000000000	4.00000000000000000000	4.00000000000000000000	4.00000000000000000000	4.00000000000000000000	4.00000000000000000000
115.00000000000000000000	0.00000000000000000000	4150.25634765625000000000	4200.51269531250000000000	4164.61523437500000000000	4207.69238281250000000000	4151.28173828125000000000	4133.84619140625000000000	4145.64111328125000000000	4209.23046875000000000000	4151.79492187500000000000	4128.71777343750000000000	4194.87158203125000000000	4176.41015625000000000000	4226.66650390625000000000	4202.56396484375000000000	2952.00000000000000000000	10246.00000000000000000000	10223.00000000000000000000	0.00000000000000000000	0.00000000000000000000	0.00000000000000000000	1769.00000000000000000000	614.00000000000000000000	4.00000000000000000000	4.00000000000000000000	4.00000000000000000000	4.00000000000000000000	4.00000000000000000000	4.00000000000000000000	4.00000000000000000000	4.00000000000000000000	4.00000000000000000000	4.00000000000000000000	4.00000000000000000000	4.00000000000000000000	4.00000000000000000000	4.00000000000000000000	4.00000000000000000000	4.00000000000000000000
116.00000000000000000000	0.00000000000000000000	4144.61523437500000000000	4205.12792968750000000000	4149.23046875000000000000	4205.64111328125000000000	4172.82031250000000000000	4153.33300781250000000000	4173.84619140625000000000	4231.79492187500000000000	4186.66650390625000000000	4154.87158203125000000000	4201.02539062500000000000	4174.87158203125000000000	4218.97412109375000000000	4191.79492187500000000000	3525.00000000000000000000	10246.00000000000000000000	10223.00000000000000000000	0.00000000000000000000	0.00000000000000000000	0.00000000000000000000	1769.00000000000000000000	622.00000000000000000000	4.00000000000000000000	4.00000000000000000000	4.00000000000000000000	4.00000000000000000000	4.00000000000000000000	4.00000000000000000000	4.00000000000000000000	4.00000000000000000000	4.00000000000000000000	4.00000000000000000000	4.00000000000000000000	4.00000000000000000000	4.00000000000000000000	4.00000000000000000000	4.00000000000000000000	4.00000000000000000000
117.00000000000000000000	0.00000000000000000000	4121.02539062500000000000	4178.97412109375000000000	4150.76904296875000000000	4182.05126953125000000000	4145.12792968750000000000	4129.23046875000000000000	4158.46142578125000000000	4206.15380859375000000000	4156.41015625000000000000	4128.20507812500000000000	4165.64111328125000000000	4142.05126953125000000000	4182.56396484375000000000	4164.10253906250000000000	3141.00000000000000000000	10248.00000000000000000000	10225.00000000000000000000	0.00000000000000000000	0.00000000000000000000	0.00000000000000000000	1769.00000000000000000000	629.00000000000000000000	4.00000000000000000000	4.00000000000000000000	4.00000000000000000000	4.00000000000000000000	4.00000000000000000000	4.00000000000000000000	4.00000000000000000000	4.00000000000000000000	4.00000000000000000000	4.00000000000000000000	4.00000000000000000000	4.00000000000000000000	4.00000000000000000000	4.00000000000000000000	4.00000000000000000000	4.00000000000000000000
118.00000000000000000000	0.00000000000000000000	4170.25634765625000000000	4243.58984375000000000000	4162.56396484375000000000	4221.02539062500000000000	4201.02539062500000000000	4180.00000000000000000000	4193.33300781250000000000	4234.35888671875000000000	4188.71777343750000000000	4157.43603515625000000000	4211.28173828125000000000	4174.35888671875000000000	4239.48730468750000000000	4204.61523437500000000000	3523.00000000000000000000	10248.00000000000000000000	10225.00000000000000000000	0.00000000000000000000	0.00000000000000000000	0.00000000000000000000	1769.00000000000000000000	637.00000000000000000000	4.00000000000000000000	4.00000000000000000000	4.00000000000000000000	4.00000000000000000000	4.00000000000000000000	4.00000000000000000000	4.00000000000000000000	4.00000000000000000000	4.00000000000000000000	4.00000000000000000000	4.00000000000000000000	4.00000000000000000000	4.00000000000000000000	4.00000000000000000000	4.00000000000000000000	4.00000000000000000000
119.00000000000000000000	0.00000000000000000000	4163.58984375000000000000	4230.76904296875000000000	4160.00000000000000000000	4213.84619140625000000000	4186.66650390625000000000	4164.61523437500000000000	4171.79492187500000000000	4201.02539062500000000000	4154.87158203125000000000	4138.97412109375000000000	4184.61523437500000000000	4153.84619140625000000000	4224.10253906250000000000	4192.82031250000000000000	2952.00000000000000000000	10248.00000000000000000000	10229.00000000000000000000	0.00000000000000000000	0.00000000000000000000	0.00000000000000000000	1769.00000000000000000000	645.00000000000000000000	4.00000000000000000000	4.00000000000000000000	4.00000000000000000000	4.00000000000000000000	4.00000000000000000000	4.00000000000000000000	4.00000000000000000000	4.00000000000000000000	4.00000000000000000000	4.00000000000000000000	4.00000000000000000000	4.00000000000000000000	4.00000000000000000000	4.00000000000000000000	4.00000000000000000000	4.00000000000000000000
120.00000000000000000000	0.00000000000000000000	4148.20507812500000000000	4216.92285156250000000000	4161.02539062500000000000	4207.17919921875000000000	4171.28173828125000000000	4155.38427734375000000000	4166.15380859375000000000	4198.46142578125000000000	4143.07666015625000000000	4125.64111328125000000000	4177.43603515625000000000	4150.25634765625000000000	4215.38427734375000000000	4190.76904296875000000000	3525.00000000000000000000	10248.00000000000000000000	10229.00000000000000000000	0.00000000000000000000	0.00000000000000000000	0.00000000000000000000	1769.00000000000000000000	652.00000000000000000000	4.00000000000000000000	4.00000000000000000000	4.00000000000000000000	4.00000000000000000000	4.00000000000000000000	4.00000000000000000000	4.00000000000000000000	4.00000000000000000000	4.00000000000000000000	4.00000000000000000000	4.00000000000000000000	4.00000000000000000000	4.00000000000000000000	4.00000000000000000000	4.00000000000000000000	4.00000000000000000000
121.00000000000000000000	0.00000000000000000000	4150.76904296875000000000	4225.64111328125000000000	4155.89746093750000000000	4212.82031250000000000000	4179.48730468750000000000	4165.12792968750000000000	4177.43603515625000000000	4241.02539062500000000000	4184.10253906250000000000	4148.71777343750000000000	4221.02539062500000000000	4188.71777343750000000000	4245.12792968750000000000	4218.46142578125000000000	3141.00000000000000000000	10246.00000000000000000000	10229.00000000000000000000	0.00000000000000000000	0.00000000000000000000	0.00000000000000000000	1769.00000000000000000000	661.00000000000000000000	4.00000000000000000000	4.00000000000000000000	4.00000000000000000000	4.00000000000000000000	4.00000000000000000000	4.00000000000000000000	4.00000000000000000000	4.00000000000000000000	4.00000000000000000000	4.00000000000000000000	4.00000000000000000000	4.00000000000000000000	4.00000000000000000000	4.00000000000000000000	4.00000000000000000000	4.00000000000000000000
122.00000000000000000000	0.00000000000000000000	4116.41015625000000000000	4172.82031250000000000000	4153.84619140625000000000	4173.84619140625000000000	4132.82031250000000000000	4121.53857421875000000000	4142.05126953125000000000	4206.15380859375000000000	4146.66650390625000000000	4119.48730468750000000000	4176.41015625000000000000	4164.10253906250000000000	4203.58984375000000000000	4188.71777343750000000000	3523.00000000000000000000	10246.00000000000000000000	10229.00000000000000000000	0.00000000000000000000	0.00000000000000000000	0.00000000000000000000	1769.00000000000000000000	668.00000000000000000000	4.00000000000000000000	4.00000000000000000000	4.00000000000000000000	4.00000000000000000000	4.00000000000000000000	4.00000000000000000000	4.00000000000000000000	4.00000000000000000000	4.00000000000000000000	4.00000000000000000000	4.00000000000000000000	4.00000000000000000000	4.00000000000000000000	4.00000000000000000000	4.00000000000000000000	4.00000000000000000000
123.00000000000000000000	0.00000000000000000000	4142.05126953125000000000	4210.25634765625000000000	4150.76904296875000000000	4195.38427734375000000000	4179.48730468750000000000	4168.20507812500000000000	4180.00000000000000000000	4217.43603515625000000000	4165.12792968750000000000	4142.56396484375000000000	4179.48730468750000000000	4173.84619140625000000000	4224.61523437500000000000	4193.33300781250000000000	2952.00000000000000000000	10245.00000000000000000000	10231.00000000000000000000	0.00000000000000000000	0.00000000000000000000	0.00000000000000000000	1769.00000000000000000000	676.00000000000000000000	4.00000000000000000000	4.00000000000000000000	4.00000000000000000000	4.00000000000000000000	4.00000000000000000000	4.00000000000000000000	4.00000000000000000000	4.00000000000000000000	4.00000000000000000000	4.00000000000000000000	4.00000000000000000000	4.00000000000000000000	4.00000000000000000000	4.00000000000000000000	4.00000000000000000000	4.00000000000000000000
124.00000000000000000000	0.00000000000000000000	4135.38427734375000000000	4206.15380859375000000000	4144.61523437500000000000	4182.05126953125000000000	4178.46142578125000000000	4170.25634765625000000000	4178.97412109375000000000	4207.69238281250000000000	4158.46142578125000000000	4142.05126953125000000000	4152.82031250000000000000	4155.38427734375000000000	4203.07666015625000000000	4170.25634765625000000000	3525.00000000000000000000	10245.00000000000000000000	10231.00000000000000000000	0.00000000000000000000	0.00000000000000000000	0.00000000000000000000	1769.00000000000000000000	685.00000000000000000000	4.00000000000000000000	4.00000000000000000000	4.00000000000000000000	4.00000000000000000000	4.00000000000000000000	4.00000000000000000000	4.00000000000000000000	4.00000000000000000000	4.00000000000000000000	4.00000000000000000000	4.00000000000000000000	4.00000000000000000000	4.00000000000000000000	4.00000000000000000000	4.00000000000000000000	4.00000000000000000000
125.00000000000000000000	0.00000000000000000000	4135.89746093750000000000	4197.94873046875000000000	4158.46142578125000000000	4172.30761718750000000000	4167.69238281250000000000	4156.92285156250000000000	4167.17919921875000000000	4211.28173828125000000000	4156.41015625000000000000	4137.43603515625000000000	4157.94873046875000000000	4164.10253906250000000000	4210.76904296875000000000	4175.38427734375000000000	3141.00000000000000000000	10246.00000000000000000000	10232.00000000000000000000	0.00000000000000000000	0.00000000000000000000	0.00000000000000000000	1769.00000000000000000000	693.00000000000000000000	4.00000000000000000000	4.00000000000000000000	4.00000000000000000000	4.00000000000000000000	4.00000000000000000000	4.00000000000000000000	4.00000000000000000000	4.00000000000000000000	4.00000000000000000000	4.00000000000000000000	4.00000000000000000000	4.00000000000000000000	4.00000000000000000000	4.00000000000000000000	4.00000000000000000000	4.00000000000000000000
126.00000000000000000000	0.00000000000000000000	4164.10253906250000000000	4224.61523437500000000000	4163.58984375000000000000	4204.10253906250000000000	4192.30761718750000000000	4169.23046875000000000000	4169.74365234375000000000	4235.89746093750000000000	4178.46142578125000000000	4152.82031250000000000000	4210.76904296875000000000	4213.33300781250000000000	4270.76904296875000000000	4215.38427734375000000000	3523.00000000000000000000	10246.00000000000000000000	10232.00000000000000000000	0.00000000000000000000	0.00000000000000000000	0.00000000000000000000	1769.00000000000000000000	700.00000000000000000000	4.00000000000000000000	4.00000000000000000000	4.00000000000000000000	4.00000000000000000000	4.00000000000000000000	4.00000000000000000000	4.00000000000000000000	4.00000000000000000000	4.00000000000000000000	4.00000000000000000000	4.00000000000000000000	4.00000000000000000000	4.00000000000000000000	4.00000000000000000000	4.00000000000000000000	4.00000000000000000000
127.00000000000000000000	0.00000000000000000000	4133.33300781250000000000	4174.87158203125000000000	4161.53857421875000000000	4176.92285156250000000000	4143.07666015625000000000	4122.56396484375000000000	4126.66650390625000000000	4191.28173828125000000000	4123.07666015625000000000	4107.17919921875000000000	4164.10253906250000000000	4188.71777343750000000000	4222.05126953125000000000	4181.02539062500000000000	51.00000000000000000000	10247.00000000000000000000	10231.00000000000000000000	0.00000000000000000000	0.00000000000000000000	0.00000000000000000000	1769.00000000000000000000	709.00000000000000000000	4.00000000000000000000	4.00000000000000000000	4.00000000000000000000	4.00000000000000000000	4.00000000000000000000	4.00000000000000000000	4.00000000000000000000	4.00000000000000000000	4.00000000000000000000	4.00000000000000000000	4.00000000000000000000	4.00000000000000000000	4.00000000000000000000	4.00000000000000000000	4.00000000000000000000	4.00000000000000000000
0.00000000000000000000	0.00000000000000000000	4144.61523437500000000000	4187.69238281250000000000	4162.05126953125000000000	4178.97412109375000000000	4165.12792968750000000000	4147.69238281250000000000	4156.92285156250000000000	4224.10253906250000000000	4159.48730468750000000000	4131.79492187500000000000	4178.97412109375000000000	4208.71777343750000000000	4227.17919921875000000000	4186.15380859375000000000	1564.00000000000000000000	10247.00000000000000000000	10231.00000000000000000000	0.00000000000000000000	0.00000000000000000000	0.00000000000000000000	1769.00000000000000000000	717.00000000000000000000	4.00000000000000000000	4.00000000000000000000	4.00000000000000000000	4.00000000000000000000	4.00000000000000000000	4.00000000000000000000	4.00000000000000000000	4.00000000000000000000	4.00000000000000000000	4.00000000000000000000	4.00000000000000000000	4.00000000000000000000	4.00000000000000000000	4.00000000000000000000	4.00000000000000000000	4.00000000000000000000
1.00000000000000000000	0.00000000000000000000	4127.69238281250000000000	4165.64111328125000000000	4152.30761718750000000000	4158.46142578125000000000	4154.35888671875000000000	4143.58984375000000000000	4152.30761718750000000000	4232.82031250000000000000	4174.35888671875000000000	4138.46142578125000000000	4173.33300781250000000000	4207.69238281250000000000	4209.23046875000000000000	4177.43603515625000000000	2658.00000000000000000000	10249.00000000000000000000	10226.00000000000000000000	0.00000000000000000000	0.00000000000000000000	0.00000000000000000000	1769.00000000000000000000	725.00000000000000000000	4.00000000000000000000	4.00000000000000000000	4.00000000000000000000	4.00000000000000000000	4.00000000000000000000	4.00000000000000000000	4.00000000000000000000	4.00000000000000000000	4.00000000000000000000	4.00000000000000000000	4.00000000000000000000	4.00000000000000000000	4.00000000000000000000	4.00000000000000000000	4.00000000000000000000	4.00000000000000000000
2.00000000000000000000	0.00000000000000000000	4117.43603515625000000000	4151.79492187500000000000	4154.35888671875000000000	4150.25634765625000000000	4143.58984375000000000000	4136.92285156250000000000	4135.38427734375000000000	4210.76904296875000000000	4148.71777343750000000000	4116.92285156250000000000	4152.30761718750000000000	4192.82031250000000000000	4188.71777343750000000000	4164.61523437500000000000	2885.00000000000000000000	10249.00000000000000000000	10226.00000000000000000000	0.00000000000000000000	0.00000000000000000000	0.00000000000000000000	1769.00000000000000000000	732.00000000000000000000	4.00000000000000000000	4.00000000000000000000	4.00000000000000000000	4.00000000000000000000	4.00000000000000000000	4.00000000000000000000	4.00000000000000000000	4.00000000000000000000	4.00000000000000000000	4.00000000000000000000	4.00000000000000000000	4.00000000000000000000	4.00000000000000000000	4.00000000000000000000	4.00000000000000000000	4.00000000000000000000
3.00000000000000000000	0.00000000000000000000	4162.56396484375000000000	4208.71777343750000000000	4154.35888671875000000000	4191.28173828125000000000	4193.84619140625000000000	4174.35888671875000000000	4158.97412109375000000000	4218.46142578125000000000	4165.64111328125000000000	4141.02539062500000000000	4178.97412109375000000000	4207.69238281250000000000	4232.30761718750000000000	4190.76904296875000000000	3418.00000000000000000000	10246.00000000000000000000	10224.00000000000000000000	0.00000000000000000000	0.00000000000000000000	0.00000000000000000000	1769.00000000000000000000	740.00000000000000000000	4.00000000000000000000	4.00000000000000000000	4.00000000000000000000	4.00000000000000000000	4.00000000000000000000	4.00000000000000000000	4.00000000000000000000	4.00000000000000000000	4.00000000000000000000	4.00000000000000000000	4.00000000000000000000	4.00000000000000000000	4.00000000000000000000	4.00000000000000000000	4.00000000000000000000	4.00000000000000000000
4.00000000000000000000	0.00000000000000000000	4146.66650390625000000000	4183.07666015625000000000	4155.89746093750000000000	4169.74365234375000000000	4158.97412109375000000000	4136.92285156250000000000	4127.17919921875000000000	4173.33300781250000000000	4123.07666015625000000000	4110.25634765625000000000	4136.41015625000000000000	4168.20507812500000000000	4200.51269531250000000000	4163.58984375000000000000	3461.00000000000000000000	10246.00000000000000000000	10224.00000000000000000000	0.00000000000000000000	0.00000000000000000000	0.00000000000000000000	1769.00000000000000000000	747.00000000000000000000	4.00000000000000000000	4.00000000000000000000	4.00000000000000000000	4.00000000000000000000	4.00000000000000000000	4.00000000000000000000	4.00000000000000000000	4.00000000000000000000	4.00000000000000000000	4.00000000000000000000	4.00000000000000000000	4.00000000000000000000	4.00000000000000000000	4.00000000000000000000	4.00000000000000000000	4.00000000000000000000
5.00000000000000000000	0.00000000000000000000	4154.87158203125000000000	4196.41015625000000000000	4162.05126953125000000000	4183.58984375000000000000	4174.35888671875000000000	4150.76904296875000000000	4136.92285156250000000000	4208.71777343750000000000	4150.76904296875000000000	4126.15380859375000000000	4174.35888671875000000000	4197.94873046875000000000	4230.76904296875000000000	4191.28173828125000000000	3244.00000000000000000000	10244.00000000000000000000	10223.00000000000000000000	0.00000000000000000000	0.00000000000000000000	0.00000000000000000000	1769.00000000000000000000	755.00000000000000000000	4.00000000000000000000	4.00000000000000000000	4.00000000000000000000	4.00000000000000000000	4.00000000000000000000	4.00000000000000000000	4.00000000000000000000	4.00000000000000000000	4.00000000000000000000	4.00000000000000000000	4.00000000000000000000	4.00000000000000000000	4.00000000000000000000	4.00000000000000000000	4.00000000000000000000	4.00000000000000000000
6.00000000000000000000	0.00000000000000000000	4144.10253906250000000000	4174.87158203125000000000	4155.38427734375000000000	4183.07666015625000000000	4163.07666015625000000000	4133.33300781250000000000	4118.97412109375000000000	4222.05126953125000000000	4156.92285156250000000000	4128.71777343750000000000	4189.23046875000000000000	4210.76904296875000000000	4237.43603515625000000000	4206.15380859375000000000	3210.00000000000000000000	10244.00000000000000000000	10223.00000000000000000000	0.00000000000000000000	0.00000000000000000000	0.00000000000000000000	1769.00000000000000000000	763.00000000000000000000	4.00000000000000000000	4.00000000000000000000	4.00000000000000000000	4.00000000000000000000	4.00000000000000000000	4.00000000000000000000	4.00000000000000000000	4.00000000000000000000	4.00000000000000000000	4.00000000000000000000	4.00000000000000000000	4.00000000000000000000	4.00000000000000000000	4.00000000000000000000	4.00000000000000000000	4.00000000000000000000
7.00000000000000000000	0.00000000000000000000	4127.17919921875000000000	4151.79492187500000000000	4156.41015625000000000000	4167.69238281250000000000	4144.10253906250000000000	4121.02539062500000000000	4113.84619140625000000000	4195.38427734375000000000	4131.79492187500000000000	4109.23046875000000000000	4153.84619140625000000000	4184.10253906250000000000	4210.25634765625000000000	4188.20507812500000000000	3217.00000000000000000000	10243.00000000000000000000	10222.00000000000000000000	0.00000000000000000000	0.00000000000000000000	0.00000000000000000000	1769.00000000000000000000	771.00000000000000000000	4.00000000000000000000	4.00000000000000000000	4.00000000000000000000	4.00000000000000000000	4.00000000000000000000	4.00000000000000000000	4.00000000000000000000	4.00000000000000000000	4.00000000000000000000	4.00000000000000000000	4.00000000000000000000	4.00000000000000000000	4.00000000000000000000	4.00000000000000000000	4.00000000000000000000	4.00000000000000000000
8.00000000000000000000	0.00000000000000000000	4157.94873046875000000000	4208.20507812500000000000	4157.43603515625000000000	4194.35888671875000000000	4200.00000000000000000000	4184.10253906250000000000	4171.79492187500000000000	4225.12792968750000000000	4176.41015625000000000000	4153.33300781250000000000	4180.00000000000000000000	4200.51269531250000000000	4242.05126953125000000000	4201.02539062500000000000	3344.00000000000000000000	10243.00000000000000000000	10222.00000000000000000000	0.00000000000000000000	0.00000000000000000000	0.00000000000000000000	1769.00000000000000000000	778.00000000000000000000	4.00000000000000000000	4.00000000000000000000	4.00000000000000000000	4.00000000000000000000	4.00000000000000000000	4.00000000000000000000	4.00000000000000000000	4.00000000000000000000	4.00000000000000000000	4.00000000000000000000	4.00000000000000000000	4.00000000000000000000	4.00000000000000000000	4.00000000000000000000	4.00000000000000000000	4.00000000000000000000
9.00000000000000000000	0.00000000000000000000	4137.94873046875000000000	4177.43603515625000000000	4156.41015625000000000000	4170.76904296875000000000	4170.25634765625000000000	4157.94873046875000000000	4152.82031250000000000000	4203.07666015625000000000	4152.30761718750000000000	4143.07666015625000000000	4152.30761718750000000000	4170.25634765625000000000	4207.69238281250000000000	4171.28173828125000000000	2620.00000000000000000000	10241.00000000000000000000	10223.00000000000000000000	0.00000000000000000000	0.00000000000000000000	0.00000000000000000000	1769.00000000000000000000	787.00000000000000000000	4.00000000000000000000	4.00000000000000000000	4.00000000000000000000	4.00000000000000000000	4.00000000000000000000	4.00000000000000000000	4.00000000000000000000	4.00000000000000000000	4.00000000000000000000	4.00000000000000000000	4.00000000000000000000	4.00000000000000000000	4.00000000000000000000	4.00000000000000000000	4.00000000000000000000	4.00000000000000000000
10.00000000000000000000	0.00000000000000000000	4158.46142578125000000000	4194.35888671875000000000	4166.15380859375000000000	4195.38427734375000000000	4188.20507812500000000000	4163.07666015625000000000	4155.89746093750000000000	4222.05126953125000000000	4165.64111328125000000000	4154.87158203125000000000	4188.20507812500000000000	4191.28173828125000000000	4243.58984375000000000000	4201.02539062500000000000	3423.00000000000000000000	10241.00000000000000000000	10223.00000000000000000000	0.00000000000000000000	0.00000000000000000000	0.00000000000000000000	1769.00000000000000000000	794.00000000000000000000	4.00000000000000000000	4.00000000000000000000	4.00000000000000000000	4.00000000000000000000	4.00000000000000000000	4.00000000000000000000	4.00000000000000000000	4.00000000000000000000	4.00000000000000000000	4.00000000000000000000	4.00000000000000000000	4.00000000000000000000	4.00000000000000000000	4.00000000000000000000	4.00000000000000000000	4.00000000000000000000
11.00000000000000000000	0.00000000000000000000	4166.66650390625000000000	4206.66650390625000000000	4166.66650390625000000000	4213.84619140625000000000	4192.82031250000000000000	4156.92285156250000000000	4145.64111328125000000000	4218.97412109375000000000	4165.64111328125000000000	4150.76904296875000000000	4202.05126953125000000000	4196.41015625000000000000	4261.02539062500000000000	4214.35888671875000000000	2858.00000000000000000000	10239.00000000000000000000	10223.00000000000000000000	0.00000000000000000000	0.00000000000000000000	0.00000000000000000000	1769.00000000000000000000	802.00000000000000000000	4.00000000000000000000	4.00000000000000000000	4.00000000000000000000	4.00000000000000000000	4.00000000000000000000	4.00000000000000000000	4.00000000000000000000	4.00000000000000000000	4.00000000000000000000	4.00000000000000000000	4.00000000000000000000	4.00000000000000000000	4.00000000000000000000	4.00000000000000000000	4.00000000000000000000	4.00000000000000000000
12.00000000000000000000	0.00000000000000000000	4142.05126953125000000000	4172.30761718750000000000	4169.74365234375000000000	4188.71777343750000000000	4155.89746093750000000000	4130.25634765625000000000	4126.15380859375000000000	4190.25634765625000000000	4137.43603515625000000000	4121.02539062500000000000	4166.15380859375000000000	4166.66650390625000000000	4223.07666015625000000000	4182.56396484375000000000	3395.00000000000000000000	10239.00000000000000000000	10223.00000000000000000000	0.00000000000000000000	0.00000000000000000000	0.00000000000000000000	1769.00000000000000000000	810.00000000000000000000	4.00000000000000000000	4.00000000000000000000	4.00000000000000000000	4.00000000000000000000	4.00000000000000000000	4.00000000000000000000	4.00000000000000000000	4.00000000000000000000	4.00000000000000000000	4.00000000000000000000	4.00000000000000000000	4.00000000000000000000	4.00000000000000000000	4.00000000000000000000	4.00000000000000000000	4.00000000000000000000
13.00000000000000000000	0.00000000000000000000	4156.41015625000000000000	4194.35888671875000000000	4168.20507812500000000000	4201.53857421875000000000	4187.17919921875000000000	4171.79492187500000000000	4166.15380859375000000000	4244.61523437500000000000	4200.00000000000000000000	4169.74365234375000000000	4212.30761718750000000000	4205.12792968750000000000	4258.46142578125000000000	4210.25634765625000000000	3033.00000000000000000000	10241.00000000000000000000	10227.00000000000000000000	0.00000000000000000000	0.00000000000000000000	0.00000000000000000000	1769.00000000000000000000	818.00000000000000000000	4.00000000000000000000	4.00000000000000000000	4.00000000000000000000	4.00000000000000000000	4.00000000000000000000	4.00000000000000000000	4.00000000000000000000	4.00000000000000000000	4.00000000000000000000	4.00000000000000000000	4.00000000000000000000	4.00000000000000000000	4.00000000000000000000	4.00000000000000000000	4.00000000000000000000	4.00000000000000000000
14.00000000000000000000	0.00000000000000000000	4125.64111328125000000000	4162.05126953125000000000	4162.56396484375000000000	4175.89746093750000000000	4156.92285156250000000000	4149.74365234375000000000	4151.28173828125000000000	4232.30761718750000000000	4187.17919921875000000000	4163.58984375000000000000	4187.69238281250000000000	4189.74365234375000000000	4219.48730468750000000000	4190.76904296875000000000	3423.00000000000000000000	10241.00000000000000000000	10227.00000000000000000000	0.00000000000000000000	0.00000000000000000000	0.00000000000000000000	1769.00000000000000000000	826.00000000000000000000	4.00000000000000000000	4.00000000000000000000	4.00000000000000000000	4.00000000000000000000	4.00000000000000000000	4.00000000000000000000	4.00000000000000000000	4.00000000000000000000	4.00000000000000000000	4.00000000000000000000	4.00000000000000000000	4.00000000000000000000	4.00000000000000000000	4.00000000000000000000	4.00000000000000000000	4.00000000000000000000
15.00000000000000000000	0.00000000000000000000	4144.10253906250000000000	4197.43603515625000000000	4165.12792968750000000000	4193.84619140625000000000	4189.23046875000000000000	4174.87158203125000000000	4168.71777343750000000000	4226.66650390625000000000	4180.51269531250000000000	4157.94873046875000000000	4188.71777343750000000000	4189.74365234375000000000	4222.05126953125000000000	4192.30761718750000000000	2858.00000000000000000000	10242.00000000000000000000	10229.00000000000000000000	0.00000000000000000000	0.00000000000000000000	0.00000000000000000000	1769.00000000000000000000	835.00000000000000000000	4.00000000000000000000	4.00000000000000000000	4.00000000000000000000	4.00000000000000000000	4.00000000000000000000	4.00000000000000000000	4.00000000000000000000	4.00000000000000000000	4.00000000000000000000	4.00000000000000000000	4.00000000000000000000	4.00000000000000000000	4.00000000000000000000	4.00000000000000000000	4.00000000000000000000	4.00000000000000000000
16.00000000000000000000	0.00000000000000000000	4161.53857421875000000000	4220.00000000000000000000	4161.02539062500000000000	4207.17919921875000000000	4214.35888671875000000000	4190.76904296875000000000	4172.82031250000000000000	4217.94873046875000000000	4171.28173828125000000000	4153.33300781250000000000	4191.28173828125000000000	4185.64111328125000000000	4236.41015625000000000000	4197.94873046875000000000	0.00000000000000000000	10242.00000000000000000000	10229.00000000000000000000	0.00000000000000000000	0.00000000000000000000	0.00000000000000000000	1769.00000000000000000000	842.00000000000000000000	4.00000000000000000000	4.00000000000000000000	4.00000000000000000000	4.00000000000000000000	4.00000000000000000000	4.00000000000000000000	4.00000000000000000000	4.00000000000000000000	4.00000000000000000000	4.00000000000000000000	4.00000000000000000000	4.00000000000000000000	4.00000000000000000000	4.00000000000000000000	4.00000000000000000000	4.00000000000000000000
17.00000000000000000000	0.00000000000000000000	4133.33300781250000000000	4170.25634765625000000000	4167.69238281250000000000	4176.41015625000000000000	4168.20507812500000000000	4149.23046875000000000000	4144.10253906250000000000	4188.20507812500000000000	4132.30761718750000000000	4125.12792968750000000000	4154.35888671875000000000	4160.51269531250000000000	4202.05126953125000000000	4184.61523437500000000000	0.00000000000000000000	10245.00000000000000000000	10227.00000000000000000000	0.00000000000000000000	0.00000000000000000000	0.00000000000000000000	1769.00000000000000000000	851.00000000000000000000	4.00000000000000000000	4.00000000000000000000	4.00000000000000000000	4.00000000000000000000	4.00000000000000000000	4.00000000000000000000	4.00000000000000000000	4.00000000000000000000	4.00000000000000000000	4.00000000000000000000	4.00000000000000000000	4.00000000000000000000	4.00000000000000000000	4.00000000000000000000	4.00000000000000000000	4.00000000000000000000
18.00000000000000000000	0.00000000000000000000	4156.92285156250000000000	4199.48730468750000000000	4172.82031250000000000000	4207.17919921875000000000	4194.87158203125000000000	4172.82031250000000000000	4167.69238281250000000000	4234.35888671875000000000	4181.02539062500000000000	4154.87158203125000000000	4206.66650390625000000000	4210.76904296875000000000	4246.15380859375000000000	4226.66650390625000000000	0.00000000000000000000	10245.00000000000000000000	10227.00000000000000000000	0.00000000000000000000	0.00000000000000000000	0.00000000000000000000	1769.00000000000000000000	858.00000000000000000000	4.00000000000000000000	4.00000000000000000000	4.00000000000000000000	4.00000000000000000000	4.00000000000000000000	4.00000000000000000000	4.00000000000000000000	4.00000000000000000000	4.00000000000000000000	4.00000000000000000000	4.00000000000000000000	4.00000000000000000000	4.00000000000000000000	4.00000000000000000000	4.00000000000000000000	4.00000000000000000000
19.00000000000000000000	0.00000000000000000000	4141.02539062500000000000	4173.84619140625000000000	4171.79492187500000000000	4199.48730468750000000000	4161.02539062500000000000	4138.46142578125000000000	4135.38427734375000000000	4218.97412109375000000000	4162.05126953125000000000	4135.38427734375000000000	4191.28173828125000000000	4204.61523437500000000000	4222.56396484375000000000	4213.33300781250000000000	0.00000000000000000000	10246.00000000000000000000	10227.00000000000000000000	0.00000000000000000000	0.00000000000000000000	0.00000000000000000000	1769.00000000000000000000	866.00000000000000000000	4.00000000000000000000	4.00000000000000000000	4.00000000000000000000	4.00000000000000000000	4.00000000000000000000	4.00000000000000000000	4.00000000000000000000	4.00000000000000000000	4.00000000000000000000	4.00000000000000000000	4.00000000000000000000	4.00000000000000000000	4.00000000000000000000	4.00000000000000000000	4.00000000000000000000	4.00000000000000000000
20.00000000000000000000	0.00000000000000000000	4150.25634765625000000000	4184.61523437500000000000	4177.43603515625000000000	4199.48730468750000000000	4172.30761718750000000000	4151.28173828125000000000	4148.71777343750000000000	4217.94873046875000000000	4161.53857421875000000000	4146.15380859375000000000	4185.12792968750000000000	4197.43603515625000000000	4220.00000000000000000000	4213.84619140625000000000	0.00000000000000000000	10246.00000000000000000000	10227.00000000000000000000	0.00000000000000000000	0.00000000000000000000	0.00000000000000000000	1769.00000000000000000000	873.00000000000000000000	4.00000000000000000000	4.00000000000000000000	4.00000000000000000000	4.00000000000000000000	4.00000000000000000000	4.00000000000000000000	4.00000000000000000000	4.00000000000000000000	4.00000000000000000000	4.00000000000000000000	4.00000000000000000000	4.00000000000000000000	4.00000000000000000000	4.00000000000000000000	4.00000000000000000000	4.00000000000000000000
21.00000000000000000000	0.00000000000000000000	4166.15380859375000000000	4209.74365234375000000000	4166.66650390625000000000	4201.53857421875000000000	4208.20507812500000000000	4186.15380859375000000000	4176.41015625000000000000	4230.76904296875000000000	4184.10253906250000000000	4173.33300781250000000000	4188.71777343750000000000	4196.92285156250000000000	4228.20507812500000000000	4216.41015625000000000000	0.00000000000000000000	10248.00000000000000000000	10229.00000000000000000000	0.00000000000000000000	0.00000000000000000000	0.00000000000000000000	1769.00000000000000000000	881.00000000000000000000	4.00000000000000000000	4.00000000000000000000	4.00000000000000000000	4.00000000000000000000	4.00000000000000000000	4.00000000000000000000	4.00000000000000000000	4.00000000000000000000	4.00000000000000000000	4.00000000000000000000	4.00000000000000000000	4.00000000000000000000	4.00000000000000000000	4.00000000000000000000	4.00000000000000000000	4.00000000000000000000
22.00000000000000000000	0.00000000000000000000	4141.53857421875000000000	4177.43603515625000000000	4164.10253906250000000000	4175.38427734375000000000	4170.25634765625000000000	4154.87158203125000000000	4148.20507812500000000000	4198.46142578125000000000	4144.10253906250000000000	4138.97412109375000000000	4143.07666015625000000000	4164.10253906250000000000	4178.97412109375000000000	4179.48730468750000000000	0.00000000000000000000	10248.00000000000000000000	10229.00000000000000000000	0.00000000000000000000	0.00000000000000000000	0.00000000000000000000	1769.00000000000000000000	890.00000000000000000000	4.00000000000000000000	4.00000000000000000000	4.00000000000000000000	4.00000000000000000000	4.00000000000000000000	4.00000000000000000000	4.00000000000000000000	4.00000000000000000000	4.00000000000000000000	4.00000000000000000000	4.00000000000000000000	4.00000000000000000000	4.00000000000000000000	4.00000000000000000000	4.00000000000000000000	4.00000000000000000000
23.00000000000000000000	0.00000000000000000000	4176.92285156250000000000	4222.05126953125000000000	4172.82031250000000000000	4219.48730468750000000000	4200.51269531250000000000	4178.46142578125000000000	4166.66650390625000000000	4226.15380859375000000000	4170.25634765625000000000	4162.56396484375000000000	4196.41015625000000000000	4197.43603515625000000000	4229.23046875000000000000	4216.41015625000000000000	0.00000000000000000000	10249.00000000000000000000	10229.00000000000000000000	0.00000000000000000000	0.00000000000000000000	0.00000000000000000000	1769.00000000000000000000	898.00000000000000000000	4.00000000000000000000	4.00000000000000000000	4.00000000000000000000	4.00000000000000000000	4.00000000000000000000	4.00000000000000000000	4.00000000000000000000	4.00000000000000000000	4.00000000000000000000	4.00000000000000000000	4.00000000000000000000	4.00000000000000000000	4.00000000000000000000	4.00000000000000000000	4.00000000000000000000	4.00000000000000000000
24.00000000000000000000	0.00000000000000000000	4167.69238281250000000000	4206.15380859375000000000	4173.33300781250000000000	4218.46142578125000000000	4179.48730468750000000000	4151.79492187500000000000	4143.07666015625000000000	4205.64111328125000000000	4149.74365234375000000000	4148.20507812500000000000	4198.97412109375000000000	4187.17919921875000000000	4232.30761718750000000000	4220.51269531250000000000	0.00000000000000000000	10249.00000000000000000000	10229.00000000000000000000	0.00000000000000000000	0.00000000000000000000	0.00000000000000000000	1769.00000000000000000000	906.00000000000000000000	4.00000000000000000000	4.00000000000000000000	4.00000000000000000000	4.00000000000000000000	4.00000000000000000000	4.00000000000000000000	4.00000000000000000000	4.00000000000000000000	4.00000000000000000000	4.00000000000000000000	4.00000000000000000000	4.00000000000000000000	4.00000000000000000000	4.00000000000000000000	4.00000000000000000000	4.00000000000000000000
25.00000000000000000000	0.00000000000000000000	4157.43603515625000000000	4198.97412109375000000000	4174.35888671875000000000	4209.74365234375000000000	4174.87158203125000000000	4149.74365234375000000000	4144.10253906250000000000	4212.82031250000000000000	4155.89746093750000000000	4145.64111328125000000000	4200.00000000000000000000	4190.76904296875000000000	4226.15380859375000000000	4218.97412109375000000000	0.00000000000000000000	10247.00000000000000000000	10225.00000000000000000000	0.00000000000000000000	0.00000000000000000000	0.00000000000000000000	1769.00000000000000000000	915.00000000000000000000	4.00000000000000000000	4.00000000000000000000	4.00000000000000000000	4.00000000000000000000	4.00000000000000000000	4.00000000000000000000	4.00000000000000000000	4.00000000000000000000	4.00000000000000000000	4.00000000000000000000	4.00000000000000000000	4.00000000000000000000	4.00000000000000000000	4.00000000000000000000	4.00000000000000000000	4.00000000000000000000
26.00000000000000000000	0.00000000000000000000	4159.48730468750000000000	4210.25634765625000000000	4163.58984375000000000000	4217.43603515625000000000	4190.25634765625000000000	4171.28173828125000000000	4162.56396484375000000000	4253.33300781250000000000	4206.66650390625000000000	4180.00000000000000000000	4227.17919921875000000000	4215.38427734375000000000	4236.41015625000000000000	4228.20507812500000000000	0.00000000000000000000	10247.00000000000000000000	10225.00000000000000000000	0.00000000000000000000	0.00000000000000000000	0.00000000000000000000	1769.00000000000000000000	922.00000000000000000000	4.00000000000000000000	4.00000000000000000000	4.00000000000000000000	4.00000000000000000000	4.00000000000000000000	4.00000000000000000000	4.00000000000000000000	4.00000000000000000000	4.00000000000000000000	4.00000000000000000000	4.00000000000000000000	4.00000000000000000000	4.00000000000000000000	4.00000000000000000000	4.00000000000000000000	4.00000000000000000000
27.00000000000000000000	0.00000000000000000000	4130.76904296875000000000	4172.82031250000000000000	4161.02539062500000000000	4189.74365234375000000000	4155.38427734375000000000	4148.71777343750000000000	4142.56396484375000000000	4227.17919921875000000000	4181.53857421875000000000	4159.48730468750000000000	4193.84619140625000000000	4185.12792968750000000000	4194.87158203125000000000	4202.56396484375000000000	0.00000000000000000000	10246.00000000000000000000	10226.00000000000000000000	0.00000000000000000000	0.00000000000000000000	0.00000000000000000000	1769.00000000000000000000	931.00000000000000000000	4.00000000000000000000	4.00000000000000000000	4.00000000000000000000	4.00000000000000000000	4.00000000000000000000	4.00000000000000000000	4.00000000000000000000	4.00000000000000000000	4.00000000000000000000	4.00000000000000000000	4.00000000000000000000	4.00000000000000000000	4.00000000000000000000	4.00000000000000000000	4.00000000000000000000	4.00000000000000000000
28.00000000000000000000	0.00000000000000000000	4171.28173828125000000000	4233.33300781250000000000	4166.15380859375000000000	4220.51269531250000000000	4215.89746093750000000000	4202.56396484375000000000	4183.58984375000000000000	4245.64111328125000000000	4204.10253906250000000000	4182.56396484375000000000	4226.66650390625000000000	4204.10253906250000000000	4236.41015625000000000000	4230.25634765625000000000	0.00000000000000000000	10246.00000000000000000000	10226.00000000000000000000	0.00000000000000000000	0.00000000000000000000	0.00000000000000000000	1769.00000000000000000000	938.00000000000000000000	4.00000000000000000000	4.00000000000000000000	4.00000000000000000000	4.00000000000000000000	4.00000000000000000000	4.00000000000000000000	4.00000000000000000000	4.00000000000000000000	4.00000000000000000000	4.00000000000000000000	4.00000000000000000000	4.00000000000000000000	4.00000000000000000000	4.00000000000000000000	4.00000000000000000000	4.00000000000000000000
29.00000000000000000000	0.00000000000000000000	4167.17919921875000000000	4228.71777343750000000000	4159.48730468750000000000	4212.30761718750000000000	4212.82031250000000000000	4191.28173828125000000000	4168.71777343750000000000	4215.89746093750000000000	4177.43603515625000000000	4163.58984375000000000000	4189.74365234375000000000	4175.38427734375000000000	4210.25634765625000000000	4208.71777343750000000000	0.00000000000000000000	10245.00000000000000000000	10227.00000000000000000000	0.00000000000000000000	0.00000000000000000000	0.00000000000000000000	1769.00000000000000000000	946.00000000000000000000	4.00000000000000000000	4.00000000000000000000	4.00000000000000000000	4.00000000000000000000	4.00000000000000000000	4.00000000000000000000	4.00000000000000000000	4.00000000000000000000	4.00000000000000000000	4.00000000000000000000	4.00000000000000000000	4.00000000000000000000	4.00000000000000000000	4.00000000000000000000	4.00000000000000000000	4.00000000000000000000
30.00000000000000000000	0.00000000000000000000	4148.20507812500000000000	4195.38427734375000000000	4159.48730468750000000000	4201.53857421875000000000	4191.28173828125000000000	4171.28173828125000000000	4152.30761718750000000000	4202.56396484375000000000	4160.51269531250000000000	4142.05126953125000000000	4164.61523437500000000000	4161.53857421875000000000	4186.15380859375000000000	4194.87158203125000000000	0.00000000000000000000	10245.00000000000000000000	10227.00000000000000000000	0.00000000000000000000	0.00000000000000000000	0.00000000000000000000	1769.00000000000000000000	953.00000000000000000000	4.00000000000000000000	4.00000000000000000000	4.00000000000000000000	4.00000000000000000000	4.00000000000000000000	4.00000000000000000000	4.00000000000000000000	4.00000000000000000000	4.00000000000000000000	4.00000000000000000000	4.00000000000000000000	4.00000000000000000000	4.00000000000000000000	4.00000000000000000000	4.00000000000000000000	4.00000000000000000000
31.00000000000000000000	0.00000000000000000000	4156.41015625000000000000	4203.58984375000000000000	4157.43603515625000000000	4220.00000000000000000000	4201.02539062500000000000	4176.92285156250000000000	4154.87158203125000000000	4238.97412109375000000000	4190.76904296875000000000	4158.97412109375000000000	4212.82031250000000000000	4202.56396484375000000000	4225.64111328125000000000	4230.25634765625000000000	0.00000000000000000000	10245.00000000000000000000	10226.00000000000000000000	0.00000000000000000000	0.00000000000000000000	0.00000000000000000000	1769.00000000000000000000	962.00000000000000000000	4.00000000000000000000	4.00000000000000000000	4.00000000000000000000	4.00000000000000000000	4.00000000000000000000	4.00000000000000000000	4.00000000000000000000	4.00000000000000000000	4.00000000000000000000	4.00000000000000000000	4.00000000000000000000	4.00000000000000000000	4.00000000000000000000	4.00000000000000000000	4.00000000000000000000	4.00000000000000000000
32.00000000000000000000	0.00000000000000000000	4124.10253906250000000000	4161.53857421875000000000	4160.51269531250000000000	4186.15380859375000000000	4146.15380859375000000000	4122.05126953125000000000	4111.28173828125000000000	4202.56396484375000000000	4141.02539062500000000000	4120.00000000000000000000	4170.76904296875000000000	4173.33300781250000000000	4181.53857421875000000000	4206.15380859375000000000	0.00000000000000000000	10245.00000000000000000000	10226.00000000000000000000	0.00000000000000000000	0.00000000000000000000	0.00000000000000000000	1769.00000000000000000000	970.00000000000000000000	4.00000000000000000000	4.00000000000000000000	4.00000000000000000000	4.00000000000000000000	4.00000000000000000000	4.00000000000000000000	4.00000000000000000000	4.00000000000000000000	4.00000000000000000000	4.00000000000000000000	4.00000000000000000000	4.00000000000000000000	4.00000000000000000000	4.00000000000000000000	4.00000000000000000000	4.00000000000000000000
33.00000000000000000000	0.00000000000000000000	4144.61523437500000000000	4196.41015625000000000000	4160.00000000000000000000	4201.53857421875000000000	4180.00000000000000000000	4158.46142578125000000000	4153.84619140625000000000	4223.07666015625000000000	4170.25634765625000000000	4148.71777343750000000000	4181.02539062500000000000	4184.10253906250000000000	4191.79492187500000000000	4212.82031250000000000000	0.00000000000000000000	10244.00000000000000000000	10228.00000000000000000000	0.00000000000000000000	0.00000000000000000000	0.00000000000000000000	1769.00000000000000000000	978.00000000000000000000	4.00000000000000000000	4.00000000000000000000	4.00000000000000000000	4.00000000000000000000	4.00000000000000000000	4.00000000000000000000	4.00000000000000000000	4.00000000000000000000	4.00000000000000000000	4.00000000000000000000	4.00000000000000000000	4.00000000000000000000	4.00000000000000000000	4.00000000000000000000	4.00000000000000000000	4.00000000000000000000
34.00000000000000000000	0.00000000000000000000	4135.38427734375000000000	4186.66650390625000000000	4146.66650390625000000000	4192.82031250000000000000	4177.94873046875000000000	4163.58984375000000000000	4165.12792968750000000000	4224.10253906250000000000	4184.10253906250000000000	4161.53857421875000000000	4171.79492187500000000000	4177.43603515625000000000	4168.20507812500000000000	4191.28173828125000000000	0.00000000000000000000	10244.00000000000000000000	10228.00000000000000000000	0.00000000000000000000	0.00000000000000000000	0.00000000000000000000	1769.00000000000000000000	986.00000000000000000000	4.00000000000000000000	4.00000000000000000000	4.00000000000000000000	4.00000000000000000000	4.00000000000000000000	4.00000000000000000000	4.00000000000000000000	4.00000000000000000000	4.00000000000000000000	4.00000000000000000000	4.00000000000000000000	4.00000000000000000000	4.00000000000000000000	4.00000000000000000000	4.00000000000000000000	4.00000000000000000000
35.00000000000000000000	0.00000000000000000000	4127.69238281250000000000	4170.76904296875000000000	4155.38427734375000000000	4183.58984375000000000000	4164.61523437500000000000	4150.76904296875000000000	4151.79492187500000000000	4209.23046875000000000000	4170.25634765625000000000	4146.66650390625000000000	4157.94873046875000000000	4162.56396484375000000000	4148.71777343750000000000	4176.41015625000000000000	0.00000000000000000000	10245.00000000000000000000	10226.00000000000000000000	0.00000000000000000000	0.00000000000000000000	0.00000000000000000000	1769.00000000000000000000	993.00000000000000000000	4.00000000000000000000	4.00000000000000000000	4.00000000000000000000	4.00000000000000000000	4.00000000000000000000	4.00000000000000000000	4.00000000000000000000	4.00000000000000000000	4.00000000000000000000	4.00000000000000000000	4.00000000000000000000	4.00000000000000000000	4.00000000000000000000	4.00000000000000000000	4.00000000000000000000	4.00000000000000000000
36.00000000000000000000	0.00000000000000000000	4168.20507812500000000000	4221.53857421875000000000	4164.61523437500000000000	4221.53857421875000000000	4212.82031250000000000000	4184.61523437500000000000	4168.71777343750000000000	4224.61523437500000000000	4189.23046875000000000000	4164.61523437500000000000	4198.46142578125000000000	4187.69238281250000000000	4204.10253906250000000000	4217.43603515625000000000	0.00000000000000000000	10245.00000000000000000000	10226.00000000000000000000	0.00000000000000000000	0.00000000000000000000	0.00000000000000000000	1770.00000000000000000000	0.00000000000000000000	4.00000000000000000000	4.00000000000000000000	4.00000000000000000000	4.00000000000000000000	4.00000000000000000000	4.00000000000000000000	4.00000000000000000000	4.00000000000000000000	4.00000000000000000000	4.00000000000000000000	4.00000000000000000000	4.00000000000000000000	4.00000000000000000000	4.00000000000000000000	4.00000000000000000000	4.00000000000000000000
37.00000000000000000000	0.00000000000000000000	4151.79492187500000000000	4194.35888671875000000000	4163.07666015625000000000	4202.56396484375000000000	4183.58984375000000000000	4150.76904296875000000000	4135.89746093750000000000	4188.71777343750000000000	4142.56396484375000000000	4131.79492187500000000000	4171.79492187500000000000	4170.76904296875000000000	4180.00000000000000000000	4203.07666015625000000000	0.00000000000000000000	10245.00000000000000000000	10226.00000000000000000000	0.00000000000000000000	0.00000000000000000000	0.00000000000000000000	1770.00000000000000000000	8.00000000000000000000	4.00000000000000000000	4.00000000000000000000	4.00000000000000000000	4.00000000000000000000	4.00000000000000000000	4.00000000000000000000	4.00000000000000000000	4.00000000000000000000	4.00000000000000000000	4.00000000000000000000	4.00000000000000000000	4.00000000000000000000	4.00000000000000000000	4.00000000000000000000	4.00000000000000000000	4.00000000000000000000
38.00000000000000000000	0.00000000000000000000	4160.00000000000000000000	4207.69238281250000000000	4162.56396484375000000000	4212.30761718750000000000	4197.43603515625000000000	4166.66650390625000000000	4152.82031250000000000000	4229.23046875000000000000	4183.58984375000000000000	4162.05126953125000000000	4210.76904296875000000000	4207.17919921875000000000	4202.05126953125000000000	4219.48730468750000000000	0.00000000000000000000	10245.00000000000000000000	10226.00000000000000000000	0.00000000000000000000	0.00000000000000000000	0.00000000000000000000	1770.00000000000000000000	16.00000000000000000000	4.00000000000000000000	4.00000000000000000000	4.00000000000000000000	4.00000000000000000000	4.00000000000000000000	4.00000000000000000000	4.00000000000000000000	4.00000000000000000000	4.00000000000000000000	4.00000000000000000000	4.00000000000000000000	4.00000000000000000000	4.00000000000000000000	4.00000000000000000000	4.00000000000000000000	4.00000000000000000000
39.00000000000000000000	0.00000000000000000000	4143.58984375000000000000	4192.82031250000000000000	4155.89746093750000000000	4200.51269531250000000000	4176.92285156250000000000	4152.30761718750000000000	4146.15380859375000000000	4240.00000000000000000000	4207.17919921875000000000	4177.43603515625000000000	4220.00000000000000000000	4209.74365234375000000000	4194.87158203125000000000	4217.94873046875000000000	0.00000000000000000000	10245.00000000000000000000	10225.00000000000000000000	0.00000000000000000000	0.00000000000000000000	0.00000000000000000000	1770.00000000000000000000	24.00000000000000000000	4.00000000000000000000	4.00000000000000000000	4.00000000000000000000	4.00000000000000000000	4.00000000000000000000	4.00000000000000000000	4.00000000000000000000	4.00000000000000000000	4.00000000000000000000	4.00000000000000000000	4.00000000000000000000	4.00000000000000000000	4.00000000000000000000	4.00000000000000000000	4.00000000000000000000	4.00000000000000000000
40.00000000000000000000	0.00000000000000000000	4130.25634765625000000000	4181.02539062500000000000	4156.92285156250000000000	4184.10253906250000000000	4158.46142578125000000000	4136.92285156250000000000	4137.43603515625000000000	4212.30761718750000000000	4178.46142578125000000000	4153.33300781250000000000	4187.17919921875000000000	4184.10253906250000000000	4160.00000000000000000000	4198.46142578125000000000	0.00000000000000000000	10245.00000000000000000000	10225.00000000000000000000	0.00000000000000000000	0.00000000000000000000	0.00000000000000000000	1770.00000000000000000000	31.00000000000000000000	4.00000000000000000000	4.00000000000000000000	4.00000000000000000000	4.00000000000000000000	4.00000000000000000000	4.00000000000000000000	4.00000000000000000000	4.00000000000000000000	4.00000000000000000000	4.00000000000000000000	4.00000000000000000000	4.00000000000000000000	4.00000000000000000000	4.00000000000000000000	4.00000000000000000000	4.00000000000000000000
41.00000000000000000000	0.00000000000000000000	4168.20507812500000000000	4233.84619140625000000000	4154.87158203125000000000	4216.41015625000000000000	4218.97412109375000000000	4192.82031250000000000000	4177.94873046875000000000	4231.28173828125000000000	4197.94873046875000000000	4175.89746093750000000000	4198.46142578125000000000	4197.43603515625000000000	4184.10253906250000000000	4209.74365234375000000000	0.00000000000000000000	10244.00000000000000000000	10226.00000000000000000000	0.00000000000000000000	0.00000000000000000000	0.00000000000000000000	1770.00000000000000000000	40.00000000000000000000	4.00000000000000000000	4.00000000000000000000	4.00000000000000000000	4.00000000000000000000	4.00000000000000000000	4.00000000000000000000	4.00000000000000000000	4.00000000000000000000	4.00000000000000000000	4.00000000000000000000	4.00000000000000000000	4.00000000000000000000	4.00000000000000000000	4.00000000000000000000	4.00000000000000000000	4.00000000000000000000
42.00000000000000000000	0.00000000000000000000	4145.64111328125000000000	4197.94873046875000000000	4156.41015625000000000000	4191.28173828125000000000	4190.76904296875000000000	4171.79492187500000000000	4154.35888671875000000000	4190.76904296875000000000	4155.89746093750000000000	4146.66650390625000000000	4140.51269531250000000000	4153.84619140625000000000	4140.00000000000000000000	4173.33300781250000000000	0.00000000000000000000	10244.00000000000000000000	10226.00000000000000000000	0.00000000000000000000	0.00000000000000000000	0.00000000000000000000	1770.00000000000000000000	47.00000000000000000000	4.00000000000000000000	4.00000000000000000000	4.00000000000000000000	4.00000000000000000000	4.00000000000000000000	4.00000000000000000000	4.00000000000000000000	4.00000000000000000000	4.00000000000000000000	4.00000000000000000000	4.00000000000000000000	4.00000000000000000000	4.00000000000000000000	4.00000000000000000000	4.00000000000000000000	4.00000000000000000000
43.00000000000000000000	0.00000000000000000000	4163.07666015625000000000	4219.48730468750000000000	4166.66650390625000000000	4210.25634765625000000000	4202.56396484375000000000	4181.02539062500000000000	4162.56396484375000000000	4206.66650390625000000000	4168.71777343750000000000	4153.33300781250000000000	4171.79492187500000000000	4180.00000000000000000000	4174.87158203125000000000	4205.64111328125000000000	0.00000000000000000000	10244.00000000000000000000	10227.00000000000000000000	0.00000000000000000000	0.00000000000000000000	0.00000000000000000000	1770.00000000000000000000	56.00000000000000000000	4.00000000000000000000	4.00000000000000000000	4.00000000000000000000	4.00000000000000000000	4.00000000000000000000	4.00000000000000000000	4.00000000000000000000	4.00000000000000000000	4.00000000000000000000	4.00000000000000000000	4.00000000000000000000	4.00000000000000000000	4.00000000000000000000	4.00000000000000000000	4.00000000000000000000	4.00000000000000000000
44.00000000000000000000	0.00000000000000000000	4174.87158203125000000000	4224.61523437500000000000	4164.61523437500000000000	4224.61523437500000000000	4196.92285156250000000000	4166.66650390625000000000	4148.71777343750000000000	4218.97412109375000000000	4172.82031250000000000000	4156.41015625000000000000	4205.12792968750000000000	4206.15380859375000000000	4202.05126953125000000000	4231.79492187500000000000	0.00000000000000000000	10244.00000000000000000000	10227.00000000000000000000	0.00000000000000000000	0.00000000000000000000	0.00000000000000000000	1770.00000000000000000000	64.00000000000000000000	4.00000000000000000000	4.00000000000000000000	4.00000000000000000000	4.00000000000000000000	4.00000000000000000000	4.00000000000000000000	4.00000000000000000000	4.00000000000000000000	4.00000000000000000000	4.00000000000000000000	4.00000000000000000000	4.00000000000000000000	4.00000000000000000000	4.00000000000000000000	4.00000000000000000000	4.00000000000000000000
45.00000000000000000000	0.00000000000000000000	4149.74365234375000000000	4177.43603515625000000000	4164.10253906250000000000	4197.94873046875000000000	4157.94873046875000000000	4137.94873046875000000000	4127.69238281250000000000	4193.84619140625000000000	4149.74365234375000000000	4135.89746093750000000000	4168.20507812500000000000	4175.38427734375000000000	4160.51269531250000000000	4201.02539062500000000000	0.00000000000000000000	10245.00000000000000000000	10226.00000000000000000000	0.00000000000000000000	0.00000000000000000000	0.00000000000000000000	1770.00000000000000000000	72.00000000000000000000	4.00000000000000000000	4.00000000000000000000	4.00000000000000000000	4.00000000000000000000	4.00000000000000000000	4.00000000000000000000	4.00000000000000000000	4.00000000000000000000	4.00000000000000000000	4.00000000000000000000	4.00000000000000000000	4.00000000000000000000	4.00000000000000000000	4.00000000000000000000	4.00000000000000000000	4.00000000000000000000
46.00000000000000000000	0.00000000000000000000	4155.89746093750000000000	4200.51269531250000000000	4155.89746093750000000000	4206.15380859375000000000	4198.46142578125000000000	4183.58984375000000000000	4170.76904296875000000000	4225.12792968750000000000	4202.05126953125000000000	4174.35888671875000000000	4187.69238281250000000000	4187.69238281250000000000	4170.25634765625000000000	4207.69238281250000000000	0.00000000000000000000	10245.00000000000000000000	10226.00000000000000000000	0.00000000000000000000	0.00000000000000000000	0.00000000000000000000	1770.00000000000000000000	80.00000000000000000000	4.00000000000000000000	4.00000000000000000000	4.00000000000000000000	4.00000000000000000000	4.00000000000000000000	4.00000000000000000000	4.00000000000000000000	4.00000000000000000000	4.00000000000000000000	4.00000000000000000000	4.00000000000000000000	4.00000000000000000000	4.00000000000000000000	4.00000000000000000000	4.00000000000000000000	4.00000000000000000000
47.00000000000000000000	0.00000000000000000000	4125.12792968750000000000	4171.28173828125000000000	4149.74365234375000000000	4174.87158203125000000000	4168.20507812500000000000	4156.41015625000000000000	4153.84619140625000000000	4204.10253906250000000000	4180.00000000000000000000	4158.46142578125000000000	4155.38427734375000000000	4159.48730468750000000000	4127.17919921875000000000	4176.92285156250000000000	0.00000000000000000000	10245.00000000000000000000	10228.00000000000000000000	0.00000000000000000000	0.00000000000000000000	0.00000000000000000000	1770.00000000000000000000	88.00000000000000000000	4.00000000000000000000	4.00000000000000000000	4.00000000000000000000	4.00000000000000000000	4.00000000000000000000	4.00000000000000000000	4.00000000000000000000	4.00000000000000000000	4.00000000000000000000	4.00000000000000000000	4.00000000000000000000	4.00000000000000000000	4.00000000000000000000	4.00000000000000000000	4.00000000000000000000	4.00000000000000000000
48.00000000000000000000	0.00000000000000000000	4151.28173828125000000000	4194.35888671875000000000	4161.53857421875000000000	4193.84619140625000000000	4181.02539062500000000000	4170.76904296875000000000	4165.12792968750000000000	4216.92285156250000000000	4186.15380859375000000000	4168.71777343750000000000	4174.35888671875000000000	4170.25634765625000000000	4156.92285156250000000000	4190.25634765625000000000	0.00000000000000000000	10245.00000000000000000000	10228.00000000000000000000	0.00000000000000000000	0.00000000000000000000	0.00000000000000000000	1770.00000000000000000000	95.00000000000000000000	4.00000000000000000000	4.00000000000000000000	4.00000000000000000000	4.00000000000000000000	4.00000000000000000000	4.00000000000000000000	4.00000000000000000000	4.00000000000000000000	4.00000000000000000000	4.00000000000000000000	4.00000000000000000000	4.00000000000000000000	4.00000000000000000000	4.00000000000000000000	4.00000000000000000000	4.00000000000000000000
49.00000000000000000000	0.00000000000000000000	4172.30761718750000000000	4210.76904296875000000000	4161.02539062500000000000	4212.30761718750000000000	4191.28173828125000000000	4177.94873046875000000000	4157.94873046875000000000	4213.84619140625000000000	4181.53857421875000000000	4169.74365234375000000000	4189.74365234375000000000	4181.02539062500000000000	4185.12792968750000000000	4207.17919921875000000000	0.00000000000000000000	10246.00000000000000000000	10229.00000000000000000000	0.00000000000000000000	0.00000000000000000000	0.00000000000000000000	1770.00000000000000000000	104.00000000000000000000	4.00000000000000000000	4.00000000000000000000	4.00000000000000000000	4.00000000000000000000	4.00000000000000000000	4.00000000000000000000	4.00000000000000000000	4.00000000000000000000	4.00000000000000000000	4.00000000000000000000	4.00000000000000000000	4.00000000000000000000	4.00000000000000000000	4.00000000000000000000	4.00000000000000000000	4.00000000000000000000
50.00000000000000000000	0.00000000000000000000	4144.61523437500000000000	4172.30761718750000000000	4161.02539062500000000000	4185.64111328125000000000	4155.38427734375000000000	4137.43603515625000000000	4124.10253906250000000000	4173.33300781250000000000	4129.74365234375000000000	4128.20507812500000000000	4157.43603515625000000000	4160.51269531250000000000	4146.66650390625000000000	4190.76904296875000000000	0.00000000000000000000	10246.00000000000000000000	10229.00000000000000000000	0.00000000000000000000	0.00000000000000000000	0.00000000000000000000	1770.00000000000000000000	111.00000000000000000000	4.00000000000000000000	4.00000000000000000000	4.00000000000000000000	4.00000000000000000000	4.00000000000000000000	4.00000000000000000000	4.00000000000000000000	4.00000000000000000000	4.00000000000000000000	4.00000000000000000000	4.00000000000000000000	4.00000000000000000000	4.00000000000000000000	4.00000000000000000000	4.00000000000000000000	4.00000000000000000000
51.00000000000000000000	0.00000000000000000000	4162.56396484375000000000	4198.97412109375000000000	4161.02539062500000000000	4207.69238281250000000000	4185.64111328125000000000	4165.64111328125000000000	4158.46142578125000000000	4225.64111328125000000000	4180.51269531250000000000	4166.66650390625000000000	4213.33300781250000000000	4204.61523437500000000000	4187.17919921875000000000	4222.05126953125000000000	0.00000000000000000000	10247.00000000000000000000	10227.00000000000000000000	0.00000000000000000000	0.00000000000000000000	0.00000000000000000000	1770.00000000000000000000	119.00000000000000000000	4.00000000000000000000	4.00000000000000000000	4.00000000000000000000	4.00000000000000000000	4.00000000000000000000	4.00000000000000000000	4.00000000000000000000	4.00000000000000000000	4.00000000000000000000	4.00000000000000000000	4.00000000000000000000	4.00000000000000000000	4.00000000000000000000	4.00000000000000000000	4.00000000000000000000	4.00000000000000000000
52.00000000000000000000	0.00000000000000000000	4135.89746093750000000000	4160.00000000000000000000	4155.38427734375000000000	4184.10253906250000000000	4141.53857421875000000000	4135.89746093750000000000	4138.97412109375000000000	4216.92285156250000000000	4174.87158203125000000000	4160.51269531250000000000	4195.89746093750000000000	4185.64111328125000000000	4162.05126953125000000000	4198.97412109375000000000	0.00000000000000000000	10247.00000000000000000000	10227.00000000000000000000	0.00000000000000000000	0.00000000000000000000	0.00000000000000000000	1770.00000000000000000000	126.00000000000000000000	4.00000000000000000000	4.00000000000000000000	4.00000000000000000000	4.00000000000000000000	4.00000000000000000000	4.00000000000000000000	4.00000000000000000000	4.00000000000000000000	4.00000000000000000000	4.00000000000000000000	4.00000000000000000000	4.00000000000000000000	4.00000000000000000000	4.00000000000000000000	4.00000000000000000000	4.00000000000000000000
53.00000000000000000000	0.00000000000000000000	4148.71777343750000000000	4182.05126953125000000000	4158.46142578125000000000	4188.20507812500000000000	4164.10253906250000000000	4157.94873046875000000000	4157.43603515625000000000	4208.20507812500000000000	4172.82031250000000000000	4164.61523437500000000000	4188.71777343750000000000	4176.41015625000000000000	4160.51269531250000000000	4202.56396484375000000000	0.00000000000000000000	10246.00000000000000000000	10227.00000000000000000000	0.00000000000000000000	0.00000000000000000000	0.00000000000000000000	1770.00000000000000000000	133.00000000000000000000	4.00000000000000000000	4.00000000000000000000	4.00000000000000000000	4.00000000000000000000	4.00000000000000000000	4.00000000000000000000	4.00000000000000000000	4.00000000000000000000	4.00000000000000000000	4.00000000000000000000	4.00000000000000000000	4.00000000000000000000	4.00000000000000000000	4.00000000000000000000	4.00000000000000000000	4.00000000000000000000
54.00000000000000000000	0.00000000000000000000	4181.53857421875000000000	4233.84619140625000000000	4156.92285156250000000000	4212.30761718750000000000	4222.56396484375000000000	4200.00000000000000000000	4186.66650390625000000000	4218.46142578125000000000	4191.28173828125000000000	4190.76904296875000000000	4193.84619140625000000000	4182.56396484375000000000	4175.89746093750000000000	4216.41015625000000000000	0.00000000000000000000	10246.00000000000000000000	10227.00000000000000000000	0.00000000000000000000	0.00000000000000000000	0.00000000000000000000	1770.00000000000000000000	141.00000000000000000000	4.00000000000000000000	4.00000000000000000000	4.00000000000000000000	4.00000000000000000000	4.00000000000000000000	4.00000000000000000000	4.00000000000000000000	4.00000000000000000000	4.00000000000000000000	4.00000000000000000000	4.00000000000000000000	4.00000000000000000000	4.00000000000000000000	4.00000000000000000000	4.00000000000000000000	4.00000000000000000000
55.00000000000000000000	0.00000000000000000000	4158.97412109375000000000	4202.05126953125000000000	4161.02539062500000000000	4194.87158203125000000000	4186.15380859375000000000	4165.12792968750000000000	4154.87158203125000000000	4187.17919921875000000000	4152.30761718750000000000	4157.94873046875000000000	4145.64111328125000000000	4151.28173828125000000000	4137.43603515625000000000	4184.10253906250000000000	0.00000000000000000000	10245.00000000000000000000	10228.00000000000000000000	0.00000000000000000000	0.00000000000000000000	0.00000000000000000000	1770.00000000000000000000	149.00000000000000000000	4.00000000000000000000	4.00000000000000000000	4.00000000000000000000	4.00000000000000000000	4.00000000000000000000	4.00000000000000000000	4.00000000000000000000	4.00000000000000000000	4.00000000000000000000	4.00000000000000000000	4.00000000000000000000	4.00000000000000000000	4.00000000000000000000	4.00000000000000000000	4.00000000000000000000	4.00000000000000000000
56.00000000000000000000	0.00000000000000000000	4177.43603515625000000000	4220.00000000000000000000	4162.56396484375000000000	4222.05126953125000000000	4196.92285156250000000000	4174.35888671875000000000	4163.07666015625000000000	4213.33300781250000000000	4168.20507812500000000000	4163.58984375000000000000	4190.76904296875000000000	4185.12792968750000000000	4183.58984375000000000000	4216.41015625000000000000	0.00000000000000000000	10245.00000000000000000000	10228.00000000000000000000	0.00000000000000000000	0.00000000000000000000	0.00000000000000000000	1770.00000000000000000000	156.00000000000000000000	4.00000000000000000000	4.00000000000000000000	4.00000000000000000000	4.00000000000000000000	4.00000000000000000000	4.00000000000000000000	4.00000000000000000000	4.00000000000000000000	4.00000000000000000000	4.00000000000000000000	4.00000000000000000000	4.00000000000000000000	4.00000000000000000000	4.00000000000000000000	4.00000000000000000000	4.00000000000000000000
57.00000000000000000000	0.00000000000000000000	4157.94873046875000000000	4181.02539062500000000000	4157.94873046875000000000	4202.05126953125000000000	4163.07666015625000000000	4137.94873046875000000000	4131.28173828125000000000	4197.94873046875000000000	4142.05126953125000000000	4138.97412109375000000000	4182.05126953125000000000	4176.41015625000000000000	4163.58984375000000000000	4210.76904296875000000000	0.00000000000000000000	10244.00000000000000000000	10228.00000000000000000000	0.00000000000000000000	0.00000000000000000000	0.00000000000000000000	1770.00000000000000000000	165.00000000000000000000	4.00000000000000000000	4.00000000000000000000	4.00000000000000000000	4.00000000000000000000	4.00000000000000000000	4.00000000000000000000	4.00000000000000000000	4.00000000000000000000	4.00000000000000000000	4.00000000000000000000	4.00000000000000000000	4.00000000000000000000	4.00000000000000000000	4.00000000000000000000	4.00000000000000000000	4.00000000000000000000
58.00000000000000000000	0.00000000000000000000	4154.35888671875000000000	4176.92285156250000000000	4161.02539062500000000000	4192.30761718750000000000	4167.17919921875000000000	4145.12792968750000000000	4141.53857421875000000000	4208.71777343750000000000	4161.02539062500000000000	4148.71777343750000000000	4178.46142578125000000000	4175.38427734375000000000	4150.76904296875000000000	4204.61523437500000000000	0.00000000000000000000	10244.00000000000000000000	10228.00000000000000000000	0.00000000000000000000	0.00000000000000000000	0.00000000000000000000	1770.00000000000000000000	173.00000000000000000000	4.00000000000000000000	4.00000000000000000000	4.00000000000000000000	4.00000000000000000000	4.00000000000000000000	4.00000000000000000000	4.00000000000000000000	4.00000000000000000000	4.00000000000000000000	4.00000000000000000000	4.00000000000000000000	4.00000000000000000000	4.00000000000000000000	4.00000000000000000000	4.00000000000000000000	4.00000000000000000000
59.00000000000000000000	0.00000000000000000000	4165.12792968750000000000	4206.66650390625000000000	4154.35888671875000000000	4205.12792968750000000000	4196.41015625000000000000	4182.05126953125000000000	4179.48730468750000000000	4241.02539062500000000000	4215.38427734375000000000	4196.92285156250000000000	4205.64111328125000000000	4195.38427734375000000000	4173.84619140625000000000	4209.23046875000000000000	0.00000000000000000000	10243.00000000000000000000	10227.00000000000000000000	0.00000000000000000000	0.00000000000000000000	0.00000000000000000000	1770.00000000000000000000	181.00000000000000000000	4.00000000000000000000	4.00000000000000000000	4.00000000000000000000	4.00000000000000000000	4.00000000000000000000	4.00000000000000000000	4.00000000000000000000	4.00000000000000000000	4.00000000000000000000	4.00000000000000000000	4.00000000000000000000	4.00000000000000000000	4.00000000000000000000	4.00000000000000000000	4.00000000000000000000	4.00000000000000000000
60.00000000000000000000	0.00000000000000000000	4141.02539062500000000000	4179.48730468750000000000	4155.38427734375000000000	4178.46142578125000000000	4158.46142578125000000000	4152.30761718750000000000	4156.92285156250000000000	4210.76904296875000000000	4183.58984375000000000000	4178.46142578125000000000	4171.28173828125000000000	4168.71777343750000000000	4136.92285156250000000000	4181.53857421875000000000	0.00000000000000000000	10243.00000000000000000000	10227.00000000000000000000	0.00000000000000000000	0.00000000000000000000	0.00000000000000000000	1770.00000000000000000000	189.00000000000000000000	4.00000000000000000000	4.00000000000000000000	4.00000000000000000000	4.00000000000000000000	4.00000000000000000000	4.00000000000000000000	4.00000000000000000000	4.00000000000000000000	4.00000000000000000000	4.00000000000000000000	4.00000000000000000000	4.00000000000000000000	4.00000000000000000000	4.00000000000000000000	4.00000000000000000000	4.00000000000000000000
61.00000000000000000000	0.00000000000000000000	4185.64111328125000000000	4236.41015625000000000000	4164.10253906250000000000	4213.84619140625000000000	4204.61523437500000000000	4186.15380859375000000000	4177.43603515625000000000	4235.38427734375000000000	4201.53857421875000000000	4191.28173828125000000000	4208.71777343750000000000	4194.87158203125000000000	4185.12792968750000000000	4221.53857421875000000000	0.00000000000000000000	10242.00000000000000000000	10227.00000000000000000000	0.00000000000000000000	0.00000000000000000000	0.00000000000000000000	1770.00000000000000000000	198.00000000000000000000	4.00000000000000000000	4.00000000000000000000	4.00000000000000000000	4.00000000000000000000	4.00000000000000000000	4.00000000000000000000	4.00000000000000000000	4.00000000000000000000	4.00000000000000000000	4.00000000000000000000	4.00000000000000000000	4.00000000000000000000	4.00000000000000000000	4.00000000000000000000	4.00000000000000000000	4.00000000000000000000
62.00000000000000000000	0.00000000000000000000	4184.61523437500000000000	4228.20507812500000000000	4159.48730468750000000000	4211.79492187500000000000	4195.89746093750000000000	4169.74365234375000000000	4155.89746093750000000000	4207.69238281250000000000	4168.71777343750000000000	4166.15380859375000000000	4191.28173828125000000000	4174.87158203125000000000	4178.97412109375000000000	4215.38427734375000000000	0.00000000000000000000	10242.00000000000000000000	10227.00000000000000000000	0.00000000000000000000	0.00000000000000000000	0.00000000000000000000	1770.00000000000000000000	206.00000000000000000000	4.00000000000000000000	4.00000000000000000000	4.00000000000000000000	4.00000000000000000000	4.00000000000000000000	4.00000000000000000000	4.00000000000000000000	4.00000000000000000000	4.00000000000000000000	4.00000000000000000000	4.00000000000000000000	4.00000000000000000000	4.00000000000000000000	4.00000000000000000000	4.00000000000000000000	4.00000000000000000000
63.00000000000000000000	0.00000000000000000000	4166.66650390625000000000	4200.00000000000000000000	4158.97412109375000000000	4195.89746093750000000000	4176.41015625000000000000	4158.97412109375000000000	4150.25634765625000000000	4197.94873046875000000000	4157.94873046875000000000	4160.51269531250000000000	4184.10253906250000000000	4175.38427734375000000000	4163.58984375000000000000	4206.15380859375000000000	0.00000000000000000000	10242.00000000000000000000	10227.00000000000000000000	0.00000000000000000000	0.00000000000000000000	0.00000000000000000000	1770.00000000000000000000	214.00000000000000000000	4.00000000000000000000	4.00000000000000000000	4.00000000000000000000	4.00000000000000000000	4.00000000000000000000	4.00000000000000000000	4.00000000000000000000	4.00000000000000000000	4.00000000000000000000	4.00000000000000000000	4.00000000000000000000	4.00000000000000000000	4.00000000000000000000	4.00000000000000000000	4.00000000000000000000	4.00000000000000000000
64.00000000000000000000	0.00000000000000000000	4168.71777343750000000000	4206.66650390625000000000	4155.38427734375000000000	4205.12792968750000000000	4187.17919921875000000000	4173.33300781250000000000	4168.20507812500000000000	4242.56396484375000000000	4209.23046875000000000000	4198.46142578125000000000	4226.15380859375000000000	4217.94873046875000000000	4192.30761718750000000000	4231.79492187500000000000	1570.00000000000000000000	10242.00000000000000000000	10227.00000000000000000000	0.00000000000000000000	0.00000000000000000000	0.00000000000000000000	1770.00000000000000000000	223.00000000000000000000	4.00000000000000000000	4.00000000000000000000	4.00000000000000000000	4.00000000000000000000	4.00000000000000000000	4.00000000000000000000	4.00000000000000000000	4.00000000000000000000	4.00000000000000000000	4.00000000000000000000	4.00000000000000000000	4.00000000000000000000	4.00000000000000000000	4.00000000000000000000	4.00000000000000000000	4.00000000000000000000
65.00000000000000000000	0.00000000000000000000	4139.48730468750000000000	4165.12792968750000000000	4155.38427734375000000000	4178.97412109375000000000	4144.61523437500000000000	4134.87158203125000000000	4136.92285156250000000000	4211.28173828125000000000	4174.87158203125000000000	4168.20507812500000000000	4176.92285156250000000000	4182.56396484375000000000	4148.71777343750000000000	4201.02539062500000000000	2679.00000000000000000000	10242.00000000000000000000	10226.00000000000000000000	0.00000000000000000000	0.00000000000000000000	0.00000000000000000000	1770.00000000000000000000	231.00000000000000000000	4.00000000000000000000	4.00000000000000000000	4.00000000000000000000	4.00000000000000000000	4.00000000000000000000	4.00000000000000000000	4.00000000000000000000	4.00000000000000000000	4.00000000000000000000	4.00000000000000000000	4.00000000000000000000	4.00000000000000000000	4.00000000000000000000	4.00000000000000000000	4.00000000000000000000	4.00000000000000000000
66.00000000000000000000	0.00000000000000000000	4178.46142578125000000000	4218.97412109375000000000	4158.46142578125000000000	4212.30761718750000000000	4201.53857421875000000000	4185.64111328125000000000	4176.92285156250000000000	4218.46142578125000000000	4191.28173828125000000000	4186.15380859375000000000	4183.07666015625000000000	4186.15380859375000000000	4168.20507812500000000000	4210.25634765625000000000	2960.00000000000000000000	10242.00000000000000000000	10226.00000000000000000000	0.00000000000000000000	0.00000000000000000000	0.00000000000000000000	1770.00000000000000000000	238.00000000000000000000	4.00000000000000000000	4.00000000000000000000	4.00000000000000000000	4.00000000000000000000	4.00000000000000000000	4.00000000000000000000	4.00000000000000000000	4.00000000000000000000	4.00000000000000000000	4.00000000000000000000	4.00000000000000000000	4.00000000000000000000	4.00000000000000000000	4.00000000000000000000	4.00000000000000000000	4.00000000000000000000
67.00000000000000000000	0.00000000000000000000	4183.58984375000000000000	4230.25634765625000000000	4153.84619140625000000000	4214.35888671875000000000	4210.25634765625000000000	4188.20507812500000000000	4177.94873046875000000000	4201.02539062500000000000	4180.00000000000000000000	4181.02539062500000000000	4162.56396484375000000000	4170.25634765625000000000	4150.76904296875000000000	4197.43603515625000000000	3526.00000000000000000000	10244.00000000000000000000	10226.00000000000000000000	0.00000000000000000000	0.00000000000000000000	0.00000000000000000000	1770.00000000000000000000	246.00000000000000000000	4.00000000000000000000	4.00000000000000000000	4.00000000000000000000	4.00000000000000000000	4.00000000000000000000	4.00000000000000000000	4.00000000000000000000	4.00000000000000000000	4.00000000000000000000	4.00000000000000000000	4.00000000000000000000	4.00000000000000000000	4.00000000000000000000	4.00000000000000000000	4.00000000000000000000	4.00000000000000000000
68.00000000000000000000	0.00000000000000000000	4173.33300781250000000000	4213.33300781250000000000	4165.12792968750000000000	4208.20507812500000000000	4180.51269531250000000000	4161.53857421875000000000	4158.97412109375000000000	4190.25634765625000000000	4157.94873046875000000000	4160.00000000000000000000	4153.84619140625000000000	4163.58984375000000000000	4145.12792968750000000000	4195.89746093750000000000	3573.00000000000000000000	10244.00000000000000000000	10226.00000000000000000000	0.00000000000000000000	0.00000000000000000000	0.00000000000000000000	1770.00000000000000000000	254.00000000000000000000	4.00000000000000000000	4.00000000000000000000	4.00000000000000000000	4.00000000000000000000	4.00000000000000000000	4.00000000000000000000	4.00000000000000000000	4.00000000000000000000	4.00000000000000000000	4.00000000000000000000	4.00000000000000000000	4.00000000000000000000	4.00000000000000000000	4.00000000000000000000	4.00000000000000000000	4.00000000000000000000
69.00000000000000000000	0.00000000000000000000	4196.92285156250000000000	4236.41015625000000000000	4168.71777343750000000000	4239.48730468750000000000	4195.38427734375000000000	4174.87158203125000000000	4163.07666015625000000000	4222.56396484375000000000	4189.23046875000000000000	4182.56396484375000000000	4212.30761718750000000000	4205.64111328125000000000	4209.23046875000000000000	4238.97412109375000000000	3351.00000000000000000000	10245.00000000000000000000	10228.00000000000000000000	0.00000000000000000000	0.00000000000000000000	0.00000000000000000000	1770.00000000000000000000	261.00000000000000000000	4.00000000000000000000	4.00000000000000000000	4.00000000000000000000	4.00000000000000000000	4.00000000000000000000	4.00000000000000000000	4.00000000000000000000	4.00000000000000000000	4.00000000000000000000	4.00000000000000000000	4.00000000000000000000	4.00000000000000000000	4.00000000000000000000	4.00000000000000000000	4.00000000000000000000	4.00000000000000000000
70.00000000000000000000	0.00000000000000000000	4170.25634765625000000000	4190.25634765625000000000	4164.61523437500000000000	4213.33300781250000000000	4154.87158203125000000000	4133.84619140625000000000	4125.12792968750000000000	4188.71777343750000000000	4154.87158203125000000000	4156.92285156250000000000	4187.17919921875000000000	4182.56396484375000000000	4176.92285156250000000000	4216.92285156250000000000	3021.00000000000000000000	10245.00000000000000000000	10228.00000000000000000000	0.00000000000000000000	0.00000000000000000000	0.00000000000000000000	1770.00000000000000000000	268.00000000000000000000	4.00000000000000000000	4.00000000000000000000	4.00000000000000000000	4.00000000000000000000	4.00000000000000000000	4.00000000000000000000	4.00000000000000000000	4.00000000000000000000	4.00000000000000000000	4.00000000000000000000	4.00000000000000000000	4.00000000000000000000	4.00000000000000000000	4.00000000000000000000	4.00000000000000000000	4.00000000000000000000
71.00000000000000000000	0.00000000000000000000	4178.97412109375000000000	4209.23046875000000000000	4164.10253906250000000000	4222.05126953125000000000	4187.17919921875000000000	4168.71777343750000000000	4162.56396484375000000000	4215.89746093750000000000	4187.17919921875000000000	4185.12792968750000000000	4207.17919921875000000000	4198.97412109375000000000	4181.53857421875000000000	4224.10253906250000000000	2986.00000000000000000000	10246.00000000000000000000	10228.00000000000000000000	0.00000000000000000000	0.00000000000000000000	0.00000000000000000000	1770.00000000000000000000	276.00000000000000000000	4.00000000000000000000	4.00000000000000000000	4.00000000000000000000	4.00000000000000000000	4.00000000000000000000	4.00000000000000000000	4.00000000000000000000	4.00000000000000000000	4.00000000000000000000	4.00000000000000000000	4.00000000000000000000	4.00000000000000000000	4.00000000000000000000	4.00000000000000000000	4.00000000000000000000	4.00000000000000000000
72.00000000000000000000	0.00000000000000000000	4163.07666015625000000000	4200.51269531250000000000	4154.87158203125000000000	4202.56396484375000000000	4182.56396484375000000000	4172.82031250000000000000	4168.20507812500000000000	4218.97412109375000000000	4196.41015625000000000000	4196.41015625000000000000	4197.94873046875000000000	4194.87158203125000000000	4160.00000000000000000000	4211.79492187500000000000	3237.00000000000000000000	10246.00000000000000000000	10228.00000000000000000000	0.00000000000000000000	0.00000000000000000000	0.00000000000000000000	1770.00000000000000000000	283.00000000000000000000	4.00000000000000000000	4.00000000000000000000	4.00000000000000000000	4.00000000000000000000	4.00000000000000000000	4.00000000000000000000	4.00000000000000000000	4.00000000000000000000	4.00000000000000000000	4.00000000000000000000	4.00000000000000000000	4.00000000000000000000	4.00000000000000000000	4.00000000000000000000	4.00000000000000000000	4.00000000000000000000
73.00000000000000000000	0.00000000000000000000	4152.30761718750000000000	4180.51269531250000000000	4157.94873046875000000000	4176.41015625000000000000	4162.05126953125000000000	4156.92285156250000000000	4152.30761718750000000000	4195.89746093750000000000	4168.71777343750000000000	4175.89746093750000000000	4167.69238281250000000000	4173.33300781250000000000	4134.87158203125000000000	4193.84619140625000000000	2525.00000000000000000000	10248.00000000000000000000	10227.00000000000000000000	0.00000000000000000000	0.00000000000000000000	0.00000000000000000000	1770.00000000000000000000	291.00000000000000000000	4.00000000000000000000	4.00000000000000000000	4.00000000000000000000	4.00000000000000000000	4.00000000000000000000	4.00000000000000000000	4.00000000000000000000	4.00000000000000000000	4.00000000000000000000	4.00000000000000000000	4.00000000000000000000	4.00000000000000000000	4.00000000000000000000	4.00000000000000000000	4.00000000000000000000	4.00000000000000000000
74.00000000000000000000	0.00000000000000000000	4191.28173828125000000000	4224.10253906250000000000	4157.94873046875000000000	4210.25634765625000000000	4215.89746093750000000000	4196.92285156250000000000	4183.58984375000000000000	4216.92285156250000000000	4190.76904296875000000000	4193.84619140625000000000	4196.41015625000000000000	4190.76904296875000000000	4176.92285156250000000000	4218.46142578125000000000	3467.00000000000000000000	10248.00000000000000000000	10227.00000000000000000000	0.00000000000000000000	0.00000000000000000000	0.00000000000000000000	1770.00000000000000000000	298.00000000000000000000	4.00000000000000000000	4.00000000000000000000	4.00000000000000000000	4.00000000000000000000	4.00000000000000000000	4.00000000000000000000	4.00000000000000000000	4.00000000000000000000	4.00000000000000000000	4.00000000000000000000	4.00000000000000000000	4.00000000000000000000	4.00000000000000000000	4.00000000000000000000	4.00000000000000000000	4.00000000000000000000
75.00000000000000000000	0.00000000000000000000	4164.61523437500000000000	4183.58984375000000000000	4152.82031250000000000000	4187.17919921875000000000	4181.02539062500000000000	4160.00000000000000000000	4153.33300781250000000000	4177.94873046875000000000	4148.20507812500000000000	4155.89746093750000000000	4146.15380859375000000000	4151.79492187500000000000	4135.89746093750000000000	4186.15380859375000000000	2856.00000000000000000000	10247.00000000000000000000	10226.00000000000000000000	0.00000000000000000000	0.00000000000000000000	0.00000000000000000000	1770.00000000000000000000	306.00000000000000000000	4.00000000000000000000	4.00000000000000000000	4.00000000000000000000	4.00000000000000000000	4.00000000000000000000	4.00000000000000000000	4.00000000000000000000	4.00000000000000000000	4.00000000000000000000	4.00000000000000000000	4.00000000000000000000	4.00000000000000000000	4.00000000000000000000	4.00000000000000000000	4.00000000000000000000	4.00000000000000000000
76.00000000000000000000	0.00000000000000000000	4171.79492187500000000000	4197.43603515625000000000	4158.46142578125000000000	4195.89746093750000000000	4184.61523437500000000000	4166.66650390625000000000	4157.43603515625000000000	4208.20507812500000000000	4177.43603515625000000000	4174.35888671875000000000	4167.69238281250000000000	4180.00000000000000000000	4162.05126953125000000000	4206.15380859375000000000	3362.00000000000000000000	10247.00000000000000000000	10226.00000000000000000000	0.00000000000000000000	0.00000000000000000000	0.00000000000000000000	1770.00000000000000000000	315.00000000000000000000	4.00000000000000000000	4.00000000000000000000	4.00000000000000000000	4.00000000000000000000	4.00000000000000000000	4.00000000000000000000	4.00000000000000000000	4.00000000000000000000	4.00000000000000000000	4.00000000000000000000	4.00000000000000000000	4.00000000000000000000	4.00000000000000000000	4.00000000000000000000	4.00000000000000000000	4.00000000000000000000
77.00000000000000000000	0.00000000000000000000	4171.79492187500000000000	4199.48730468750000000000	4160.00000000000000000000	4204.61523437500000000000	4176.41015625000000000000	4157.94873046875000000000	4151.79492187500000000000	4231.79492187500000000000	4200.00000000000000000000	4193.84619140625000000000	4189.74365234375000000000	4208.20507812500000000000	4181.02539062500000000000	4224.10253906250000000000	2978.00000000000000000000	10246.00000000000000000000	10226.00000000000000000000	0.00000000000000000000	0.00000000000000000000	0.00000000000000000000	1770.00000000000000000000	323.00000000000000000000	4.00000000000000000000	4.00000000000000000000	4.00000000000000000000	4.00000000000000000000	4.00000000000000000000	4.00000000000000000000	4.00000000000000000000	4.00000000000000000000	4.00000000000000000000	4.00000000000000000000	4.00000000000000000000	4.00000000000000000000	4.00000000000000000000	4.00000000000000000000	4.00000000000000000000	4.00000000000000000000
78.00000000000000000000	0.00000000000000000000	4156.41015625000000000000	4176.92285156250000000000	4166.15380859375000000000	4191.79492187500000000000	4155.38427734375000000000	4141.53857421875000000000	4146.66650390625000000000	4205.12792968750000000000	4169.23046875000000000000	4171.28173828125000000000	4156.92285156250000000000	4184.10253906250000000000	4146.15380859375000000000	4203.58984375000000000000	3467.00000000000000000000	10246.00000000000000000000	10226.00000000000000000000	0.00000000000000000000	0.00000000000000000000	0.00000000000000000000	1770.00000000000000000000	330.00000000000000000000	4.00000000000000000000	4.00000000000000000000	4.00000000000000000000	4.00000000000000000000	4.00000000000000000000	4.00000000000000000000	4.00000000000000000000	4.00000000000000000000	4.00000000000000000000	4.00000000000000000000	4.00000000000000000000	4.00000000000000000000	4.00000000000000000000	4.00000000000000000000	4.00000000000000000000	4.00000000000000000000
79.00000000000000000000	0.00000000000000000000	4195.38427734375000000000	4234.87158203125000000000	4166.66650390625000000000	4221.53857421875000000000	4215.38427734375000000000	4202.56396484375000000000	4191.79492187500000000000	4226.15380859375000000000	4204.61523437500000000000	4200.51269531250000000000	4180.51269531250000000000	4197.43603515625000000000	4176.41015625000000000000	4219.48730468750000000000	2856.00000000000000000000	10247.00000000000000000000	10227.00000000000000000000	0.00000000000000000000	0.00000000000000000000	0.00000000000000000000	1770.00000000000000000000	339.00000000000000000000	4.00000000000000000000	4.00000000000000000000	4.00000000000000000000	4.00000000000000000000	4.00000000000000000000	4.00000000000000000000	4.00000000000000000000	4.00000000000000000000	4.00000000000000000000	4.00000000000000000000	4.00000000000000000000	4.00000000000000000000	4.00000000000000000000	4.00000000000000000000	4.00000000000000000000	4.00000000000000000000
80.00000000000000000000	0.00000000000000000000	4177.43603515625000000000	4212.30761718750000000000	4163.58984375000000000000	4203.58984375000000000000	4190.76904296875000000000	4183.58984375000000000000	4165.12792968750000000000	4191.79492187500000000000	4171.28173828125000000000	4179.48730468750000000000	4144.61523437500000000000	4165.64111328125000000000	4141.02539062500000000000	4186.66650390625000000000	3362.00000000000000000000	10247.00000000000000000000	10227.00000000000000000000	0.00000000000000000000	0.00000000000000000000	0.00000000000000000000	1770.00000000000000000000	346.00000000000000000000	4.00000000000000000000	4.00000000000000000000	4.00000000000000000000	4.00000000000000000000	4.00000000000000000000	4.00000000000000000000	4.00000000000000000000	4.00000000000000000000	4.00000000000000000000	4.00000000000000000000	4.00000000000000000000	4.00000000000000000000	4.00000000000000000000	4.00000000000000000000	4.00000000000000000000	4.00000000000000000000
81.00000000000000000000	0.00000000000000000000	4184.10253906250000000000	4221.02539062500000000000	4167.17919921875000000000	4219.48730468750000000000	4198.46142578125000000000	4184.10253906250000000000	4167.69238281250000000000	4199.48730468750000000000	4173.84619140625000000000	4183.58984375000000000000	4172.82031250000000000000	4180.51269531250000000000	4166.15380859375000000000	4201.53857421875000000000	2978.00000000000000000000	10244.00000000000000000000	10227.00000000000000000000	0.00000000000000000000	0.00000000000000000000	0.00000000000000000000	1770.00000000000000000000	355.00000000000000000000	4.00000000000000000000	4.00000000000000000000	4.00000000000000000000	4.00000000000000000000	4.00000000000000000000	4.00000000000000000000	4.00000000000000000000	4.00000000000000000000	4.00000000000000000000	4.00000000000000000000	4.00000000000000000000	4.00000000000000000000	4.00000000000000000000	4.00000000000000000000	4.00000000000000000000	4.00000000000000000000
82.00000000000000000000	0.00000000000000000000	4193.84619140625000000000	4230.25634765625000000000	4162.56396484375000000000	4233.84619140625000000000	4200.51269531250000000000	4172.30761718750000000000	4157.43603515625000000000	4213.33300781250000000000	4185.64111328125000000000	4189.74365234375000000000	4207.69238281250000000000	4203.07666015625000000000	4201.53857421875000000000	4226.66650390625000000000	3467.00000000000000000000	10244.00000000000000000000	10227.00000000000000000000	0.00000000000000000000	0.00000000000000000000	0.00000000000000000000	1770.00000000000000000000	362.00000000000000000000	4.00000000000000000000	4.00000000000000000000	4.00000000000000000000	4.00000000000000000000	4.00000000000000000000	4.00000000000000000000	4.00000000000000000000	4.00000000000000000000	4.00000000000000000000	4.00000000000000000000	4.00000000000000000000	4.00000000000000000000	4.00000000000000000000	4.00000000000000000000	4.00000000000000000000	4.00000000000000000000
83.00000000000000000000	0.00000000000000000000	4175.38427734375000000000	4195.89746093750000000000	4166.66650390625000000000	4206.66650390625000000000	4163.58984375000000000000	4139.48730468750000000000	4129.23046875000000000000	4194.35888671875000000000	4161.02539062500000000000	4168.20507812500000000000	4174.35888671875000000000	4184.10253906250000000000	4168.71777343750000000000	4208.71777343750000000000	2856.00000000000000000000	10243.00000000000000000000	10226.00000000000000000000	0.00000000000000000000	0.00000000000000000000	0.00000000000000000000	1770.00000000000000000000	370.00000000000000000000	4.00000000000000000000	4.00000000000000000000	4.00000000000000000000	4.00000000000000000000	4.00000000000000000000	4.00000000000000000000	4.00000000000000000000	4.00000000000000000000	4.00000000000000000000	4.00000000000000000000	4.00000000000000000000	4.00000000000000000000	4.00000000000000000000	4.00000000000000000000	4.00000000000000000000	4.00000000000000000000
84.00000000000000000000	0.00000000000000000000	4194.87158203125000000000	4220.51269531250000000000	4166.66650390625000000000	4217.43603515625000000000	4200.51269531250000000000	4184.10253906250000000000	4174.35888671875000000000	4236.41015625000000000000	4212.30761718750000000000	4215.38427734375000000000	4207.17919921875000000000	4213.84619140625000000000	4191.28173828125000000000	4226.66650390625000000000	3362.00000000000000000000	10243.00000000000000000000	10226.00000000000000000000	0.00000000000000000000	0.00000000000000000000	0.00000000000000000000	1770.00000000000000000000	378.00000000000000000000	4.00000000000000000000	4.00000000000000000000	4.00000000000000000000	4.00000000000000000000	4.00000000000000000000	4.00000000000000000000	4.00000000000000000000	4.00000000000000000000	4.00000000000000000000	4.00000000000000000000	4.00000000000000000000	4.00000000000000000000	4.00000000000000000000	4.00000000000000000000	4.00000000000000000000	4.00000000000000000000
85.00000000000000000000	0.00000000000000000000	4168.71777343750000000000	4187.17919921875000000000	4157.94873046875000000000	4186.15380859375000000000	4169.74365234375000000000	4161.02539062500000000000	4161.02539062500000000000	4217.43603515625000000000	4195.38427734375000000000	4203.58984375000000000000	4180.51269531250000000000	4195.38427734375000000000	4152.82031250000000000000	4197.94873046875000000000	2978.00000000000000000000	10244.00000000000000000000	10222.00000000000000000000	0.00000000000000000000	0.00000000000000000000	0.00000000000000000000	1770.00000000000000000000	386.00000000000000000000	4.00000000000000000000	4.00000000000000000000	4.00000000000000000000	4.00000000000000000000	4.00000000000000000000	4.00000000000000000000	4.00000000000000000000	4.00000000000000000000	4.00000000000000000000	4.00000000000000000000	4.00000000000000000000	4.00000000000000000000	4.00000000000000000000	4.00000000000000000000	4.00000000000000000000	4.00000000000000000000
86.00000000000000000000	0.00000000000000000000	4186.66650390625000000000	4213.84619140625000000000	4163.58984375000000000000	4200.51269531250000000000	4189.23046875000000000000	4175.89746093750000000000	4169.74365234375000000000	4215.89746093750000000000	4190.76904296875000000000	4194.35888671875000000000	4178.46142578125000000000	4195.38427734375000000000	4161.02539062500000000000	4204.10253906250000000000	3467.00000000000000000000	10244.00000000000000000000	10222.00000000000000000000	0.00000000000000000000	0.00000000000000000000	0.00000000000000000000	1770.00000000000000000000	394.00000000000000000000	4.00000000000000000000	4.00000000000000000000	4.00000000000000000000	4.00000000000000000000	4.00000000000000000000	4.00000000000000000000	4.00000000000000000000	4.00000000000000000000	4.00000000000000000000	4.00000000000000000000	4.00000000000000000000	4.00000000000000000000	4.00000000000000000000	4.00000000000000000000	4.00000000000000000000	4.00000000000000000000
87.00000000000000000000	0.00000000000000000000	4211.28173828125000000000	4244.61523437500000000000	4161.02539062500000000000	4225.64111328125000000000	4219.48730468750000000000	4200.00000000000000000000	4180.00000000000000000000	4214.87158203125000000000	4192.82031250000000000000	4200.51269531250000000000	4183.58984375000000000000	4191.28173828125000000000	4188.20507812500000000000	4220.51269531250000000000	2856.00000000000000000000	10243.00000000000000000000	10223.00000000000000000000	0.00000000000000000000	0.00000000000000000000	0.00000000000000000000	1770.00000000000000000000	403.00000000000000000000	4.00000000000000000000	4.00000000000000000000	4.00000000000000000000	4.00000000000000000000	4.00000000000000000000	4.00000000000000000000	4.00000000000000000000	4.00000000000000000000	4.00000000000000000000	4.00000000000000000000	4.00000000000000000000	4.00000000000000000000	4.00000000000000000000	4.00000000000000000000	4.00000000000000000000	4.00000000000000000000
88.00000000000000000000	0.00000000000000000000	4177.94873046875000000000	4195.89746093750000000000	4161.02539062500000000000	4195.89746093750000000000	4173.84619140625000000000	4164.61523437500000000000	4148.71777343750000000000	4175.89746093750000000000	4148.71777343750000000000	4166.15380859375000000000	4147.69238281250000000000	4156.92285156250000000000	4151.28173828125000000000	4193.84619140625000000000	3362.00000000000000000000	10243.00000000000000000000	10223.00000000000000000000	0.00000000000000000000	0.00000000000000000000	0.00000000000000000000	1770.00000000000000000000	411.00000000000000000000	4.00000000000000000000	4.00000000000000000000	4.00000000000000000000	4.00000000000000000000	4.00000000000000000000	4.00000000000000000000	4.00000000000000000000	4.00000000000000000000	4.00000000000000000000	4.00000000000000000000	4.00000000000000000000	4.00000000000000000000	4.00000000000000000000	4.00000000000000000000	4.00000000000000000000	4.00000000000000000000
89.00000000000000000000	0.00000000000000000000	4188.71777343750000000000	4212.82031250000000000000	4161.53857421875000000000	4214.35888671875000000000	4200.51269531250000000000	4187.17919921875000000000	4174.35888671875000000000	4224.10253906250000000000	4197.94873046875000000000	4195.89746093750000000000	4210.25634765625000000000	4208.71777343750000000000	4192.30761718750000000000	4224.61523437500000000000	2978.00000000000000000000	10246.00000000000000000000	10228.00000000000000000000	0.00000000000000000000	0.00000000000000000000	0.00000000000000000000	1770.00000000000000000000	419.00000000000000000000	4.00000000000000000000	4.00000000000000000000	4.00000000000000000000	4.00000000000000000000	4.00000000000000000000	4.00000000000000000000	4.00000000000000000000	4.00000000000000000000	4.00000000000000000000	4.00000000000000000000	4.00000000000000000000	4.00000000000000000000	4.00000000000000000000	4.00000000000000000000	4.00000000000000000000	4.00000000000000000000
90.00000000000000000000	0.00000000000000000000	4166.66650390625000000000	4172.30761718750000000000	4158.97412109375000000000	4193.84619140625000000000	4169.23046875000000000000	4155.89746093750000000000	4155.38427734375000000000	4221.02539062500000000000	4197.94873046875000000000	4194.87158203125000000000	4207.17919921875000000000	4210.25634765625000000000	4176.41015625000000000000	4212.30761718750000000000	3467.00000000000000000000	10246.00000000000000000000	10228.00000000000000000000	0.00000000000000000000	0.00000000000000000000	0.00000000000000000000	1770.00000000000000000000	428.00000000000000000000	4.00000000000000000000	4.00000000000000000000	4.00000000000000000000	4.00000000000000000000	4.00000000000000000000	4.00000000000000000000	4.00000000000000000000	4.00000000000000000000	4.00000000000000000000	4.00000000000000000000	4.00000000000000000000	4.00000000000000000000	4.00000000000000000000	4.00000000000000000000	4.00000000000000000000	4.00000000000000000000
91.00000000000000000000	0.00000000000000000000	4180.00000000000000000000	4178.97412109375000000000	4168.71777343750000000000	4194.35888671875000000000	4176.41015625000000000000	4171.79492187500000000000	4173.84619140625000000000	4223.07666015625000000000	4204.10253906250000000000	4209.23046875000000000000	4205.64111328125000000000	4206.66650390625000000000	4177.94873046875000000000	4212.82031250000000000000	2856.00000000000000000000	10245.00000000000000000000	10228.00000000000000000000	0.00000000000000000000	0.00000000000000000000	0.00000000000000000000	1770.00000000000000000000	436.00000000000000000000	4.00000000000000000000	4.00000000000000000000	4.00000000000000000000	4.00000000000000000000	4.00000000000000000000	4.00000000000000000000	4.00000000000000000000	4.00000000000000000000	4.00000000000000000000	4.00000000000000000000	4.00000000000000000000	4.00000000000000000000	4.00000000000000000000	4.00000000000000000000	4.00000000000000000000	4.00000000000000000000
92.00000000000000000000	0.00000000000000000000	4212.82031250000000000000	4228.71777343750000000000	4163.07666015625000000000	4217.94873046875000000000	4225.12792968750000000000	4215.89746093750000000000	4208.20507812500000000000	4239.48730468750000000000	4228.20507812500000000000	4234.35888671875000000000	4219.48730468750000000000	4218.97412109375000000000	4197.43603515625000000000	4223.58984375000000000000	3362.00000000000000000000	10245.00000000000000000000	10228.00000000000000000000	0.00000000000000000000	0.00000000000000000000	0.00000000000000000000	1770.00000000000000000000	443.00000000000000000000	4.00000000000000000000	4.00000000000000000000	4.00000000000000000000	4.00000000000000000000	4.00000000000000000000	4.00000000000000000000	4.00000000000000000000	4.00000000000000000000	4.00000000000000000000	4.00000000000000000000	4.00000000000000000000	4.00000000000000000000	4.00000000000000000000	4.00000000000000000000	4.00000000000000000000	4.00000000000000000000
93.00000000000000000000	0.00000000000000000000	4185.64111328125000000000	4193.84619140625000000000	4157.43603515625000000000	4188.71777343750000000000	4189.74365234375000000000	4169.74365234375000000000	4168.71777343750000000000	4193.33300781250000000000	4176.92285156250000000000	4188.71777343750000000000	4164.10253906250000000000	4181.02539062500000000000	4150.25634765625000000000	4185.64111328125000000000	2978.00000000000000000000	10247.00000000000000000000	10231.00000000000000000000	0.00000000000000000000	0.00000000000000000000	0.00000000000000000000	1770.00000000000000000000	451.00000000000000000000	4.00000000000000000000	4.00000000000000000000	4.00000000000000000000	4.00000000000000000000	4.00000000000000000000	4.00000000000000000000	4.00000000000000000000	4.00000000000000000000	4.00000000000000000000	4.00000000000000000000	4.00000000000000000000	4.00000000000000000000	4.00000000000000000000	4.00000000000000000000	4.00000000000000000000	4.00000000000000000000
94.00000000000000000000	0.00000000000000000000	4207.69238281250000000000	4218.97412109375000000000	4163.07666015625000000000	4212.30761718750000000000	4207.69238281250000000000	4177.94873046875000000000	4170.76904296875000000000	4213.84619140625000000000	4190.25634765625000000000	4195.38427734375000000000	4200.51269531250000000000	4207.69238281250000000000	4195.89746093750000000000	4213.84619140625000000000	3467.00000000000000000000	10247.00000000000000000000	10231.00000000000000000000	0.00000000000000000000	0.00000000000000000000	0.00000000000000000000	1770.00000000000000000000	458.00000000000000000000	4.00000000000000000000	4.00000000000000000000	4.00000000000000000000	4.00000000000000000000	4.00000000000000000000	4.00000000000000000000	4.00000000000000000000	4.00000000000000000000	4.00000000000000000000	4.00000000000000000000	4.00000000000000000000	4.00000000000000000000	4.00000000000000000000	4.00000000000000000000	4.00000000000000000000	4.00000000000000000000
95.00000000000000000000	0.00000000000000000000	4197.94873046875000000000	4200.00000000000000000000	4164.10253906250000000000	4201.53857421875000000000	4181.02539062500000000000	4155.89746093750000000000	4142.05126953125000000000	4197.43603515625000000000	4165.12792968750000000000	4172.82031250000000000000	4192.82031250000000000000	4206.15380859375000000000	4191.28173828125000000000	4209.74365234375000000000	2856.00000000000000000000	10246.00000000000000000000	10233.00000000000000000000	0.00000000000000000000	0.00000000000000000000	0.00000000000000000000	1770.00000000000000000000	465.00000000000000000000	4.00000000000000000000	4.00000000000000000000	4.00000000000000000000	4.00000000000000000000	4.00000000000000000000	4.00000000000000000000	4.00000000000000000000	4.00000000000000000000	4.00000000000000000000	4.00000000000000000000	4.00000000000000000000	4.00000000000000000000	4.00000000000000000000	4.00000000000000000000	4.00000000000000000000	4.00000000000000000000
96.00000000000000000000	0.00000000000000000000	4190.25634765625000000000	4189.74365234375000000000	4168.71777343750000000000	4187.17919921875000000000	4169.74365234375000000000	4152.82031250000000000000	4145.12792968750000000000	4193.84619140625000000000	4163.07666015625000000000	4166.15380859375000000000	4174.87158203125000000000	4211.79492187500000000000	4179.48730468750000000000	4198.97412109375000000000	3362.00000000000000000000	10246.00000000000000000000	10233.00000000000000000000	0.00000000000000000000	0.00000000000000000000	0.00000000000000000000	1770.00000000000000000000	473.00000000000000000000	4.00000000000000000000	4.00000000000000000000	4.00000000000000000000	4.00000000000000000000	4.00000000000000000000	4.00000000000000000000	4.00000000000000000000	4.00000000000000000000	4.00000000000000000000	4.00000000000000000000	4.00000000000000000000	4.00000000000000000000	4.00000000000000000000	4.00000000000000000000	4.00000000000000000000	4.00000000000000000000
97.00000000000000000000	0.00000000000000000000	4200.51269531250000000000	4207.17919921875000000000	4162.05126953125000000000	4191.79492187500000000000	4197.43603515625000000000	4180.00000000000000000000	4175.89746093750000000000	4232.82031250000000000000	4214.35888671875000000000	4204.61523437500000000000	4193.33300781250000000000	4241.02539062500000000000	4197.43603515625000000000	4207.69238281250000000000	2978.00000000000000000000	10248.00000000000000000000	10232.00000000000000000000	0.00000000000000000000	0.00000000000000000000	0.00000000000000000000	1770.00000000000000000000	480.00000000000000000000	4.00000000000000000000	4.00000000000000000000	4.00000000000000000000	4.00000000000000000000	4.00000000000000000000	4.00000000000000000000	4.00000000000000000000	4.00000000000000000000	4.00000000000000000000	4.00000000000000000000	4.00000000000000000000	4.00000000000000000000	4.00000000000000000000	4.00000000000000000000	4.00000000000000000000	4.00000000000000000000
98.00000000000000000000	0.00000000000000000000	4160.51269531250000000000	4154.35888671875000000000	4155.89746093750000000000	4149.74365234375000000000	4161.53857421875000000000	4148.71777343750000000000	4147.17919921875000000000	4203.07666015625000000000	4180.00000000000000000000	4175.38427734375000000000	4144.61523437500000000000	4207.69238281250000000000	4143.07666015625000000000	4169.23046875000000000000	3467.00000000000000000000	10248.00000000000000000000	10232.00000000000000000000	0.00000000000000000000	0.00000000000000000000	0.00000000000000000000	1770.00000000000000000000	487.00000000000000000000	4.00000000000000000000	4.00000000000000000000	4.00000000000000000000	4.00000000000000000000	4.00000000000000000000	4.00000000000000000000	4.00000000000000000000	4.00000000000000000000	4.00000000000000000000	4.00000000000000000000	4.00000000000000000000	4.00000000000000000000	4.00000000000000000000	4.00000000000000000000	4.00000000000000000000	4.00000000000000000000
99.00000000000000000000	0.00000000000000000000	4185.64111328125000000000	4191.79492187500000000000	4158.46142578125000000000	4171.79492187500000000000	4210.76904296875000000000	4190.76904296875000000000	4170.76904296875000000000	4215.89746093750000000000	4195.38427734375000000000	4191.79492187500000000000	4178.46142578125000000000	4226.66650390625000000000	4180.51269531250000000000	4189.23046875000000000000	2856.00000000000000000000	10249.00000000000000000000	10231.00000000000000000000	0.00000000000000000000	0.00000000000000000000	0.00000000000000000000	1770.00000000000000000000	495.00000000000000000000	4.00000000000000000000	4.00000000000000000000	4.00000000000000000000	4.00000000000000000000	4.00000000000000000000	4.00000000000000000000	4.00000000000000000000	4.00000000000000000000	4.00000000000000000000	4.00000000000000000000	4.00000000000000000000	4.00000000000000000000	4.00000000000000000000	4.00000000000000000000	4.00000000000000000000	4.00000000000000000000
100.00000000000000000000	0.00000000000000000000	4191.28173828125000000000	4198.97412109375000000000	4159.48730468750000000000	4174.87158203125000000000	4214.35888671875000000000	4188.71777343750000000000	4161.02539062500000000000	4196.92285156250000000000	4179.48730468750000000000	4188.71777343750000000000	4178.46142578125000000000	4216.41015625000000000000	4183.07666015625000000000	4185.12792968750000000000	3362.00000000000000000000	10249.00000000000000000000	10231.00000000000000000000	0.00000000000000000000	0.00000000000000000000	0.00000000000000000000	1770.00000000000000000000	502.00000000000000000000	4.00000000000000000000	4.00000000000000000000	4.00000000000000000000	4.00000000000000000000	4.00000000000000000000	4.00000000000000000000	4.00000000000000000000	4.00000000000000000000	4.00000000000000000000	4.00000000000000000000	4.00000000000000000000	4.00000000000000000000	4.00000000000000000000	4.00000000000000000000	4.00000000000000000000	4.00000000000000000000
101.00000000000000000000	0.00000000000000000000	4176.41015625000000000000	4180.00000000000000000000	4165.12792968750000000000	4165.64111328125000000000	4188.20507812500000000000	4170.76904296875000000000	4148.71777343750000000000	4188.71777343750000000000	4165.64111328125000000000	4175.38427734375000000000	4168.20507812500000000000	4211.79492187500000000000	4164.61523437500000000000	4176.41015625000000000000	2978.00000000000000000000	10247.00000000000000000000	10226.00000000000000000000	0.00000000000000000000	0.00000000000000000000	0.00000000000000000000	1770.00000000000000000000	510.00000000000000000000	4.00000000000000000000	4.00000000000000000000	4.00000000000000000000	4.00000000000000000000	4.00000000000000000000	4.00000000000000000000	4.00000000000000000000	4.00000000000000000000	4.00000000000000000000	4.00000000000000000000	4.00000000000000000000	4.00000000000000000000	4.00000000000000000000	4.00000000000000000000	4.00000000000000000000	4.00000000000000000000
102.00000000000000000000	0.00000000000000000000	4184.61523437500000000000	4189.74365234375000000000	4160.00000000000000000000	4187.69238281250000000000	4196.92285156250000000000	4182.56396484375000000000	4157.94873046875000000000	4231.28173828125000000000	4206.15380859375000000000	4201.53857421875000000000	4220.51269531250000000000	4260.00000000000000000000	4205.64111328125000000000	4209.74365234375000000000	3467.00000000000000000000	10247.00000000000000000000	10226.00000000000000000000	0.00000000000000000000	0.00000000000000000000	0.00000000000000000000	1770.00000000000000000000	519.00000000000000000000	4.00000000000000000000	4.00000000000000000000	4.00000000000000000000	4.00000000000000000000	4.00000000000000000000	4.00000000000000000000	4.00000000000000000000	4.00000000000000000000	4.00000000000000000000	4.00000000000000000000	4.00000000000000000000	4.00000000000000000000	4.00000000000000000000	4.00000000000000000000	4.00000000000000000000	4.00000000000000000000
103.00000000000000000000	0.00000000000000000000	4161.02539062500000000000	4143.58984375000000000000	4162.56396484375000000000	4162.56396484375000000000	4151.28173828125000000000	4138.46142578125000000000	4118.97412109375000000000	4197.94873046875000000000	4165.12792968750000000000	4169.23046875000000000000	4189.74365234375000000000	4240.51269531250000000000	4174.35888671875000000000	4188.71777343750000000000	2856.00000000000000000000	10245.00000000000000000000	10224.00000000000000000000	0.00000000000000000000	0.00000000000000000000	0.00000000000000000000	1770.00000000000000000000	527.00000000000000000000	4.00000000000000000000	4.00000000000000000000	4.00000000000000000000	4.00000000000000000000	4.00000000000000000000	4.00000000000000000000	4.00000000000000000000	4.00000000000000000000	4.00000000000000000000	4.00000000000000000000	4.00000000000000000000	4.00000000000000000000	4.00000000000000000000	4.00000000000000000000	4.00000000000000000000	4.00000000000000000000
104.00000000000000000000	0.00000000000000000000	4191.79492187500000000000	4185.12792968750000000000	4167.17919921875000000000	4183.58984375000000000000	4201.53857421875000000000	4182.05126953125000000000	4154.35888671875000000000	4210.25634765625000000000	4182.05126953125000000000	4184.10253906250000000000	4195.38427734375000000000	4249.23046875000000000000	4187.17919921875000000000	4194.87158203125000000000	3362.00000000000000000000	10245.00000000000000000000	10224.00000000000000000000	0.00000000000000000000	0.00000000000000000000	0.00000000000000000000	1770.00000000000000000000	536.00000000000000000000	4.00000000000000000000	4.00000000000000000000	4.00000000000000000000	4.00000000000000000000	4.00000000000000000000	4.00000000000000000000	4.00000000000000000000	4.00000000000000000000	4.00000000000000000000	4.00000000000000000000	4.00000000000000000000	4.00000000000000000000	4.00000000000000000000	4.00000000000000000000	4.00000000000000000000	4.00000000000000000000
105.00000000000000000000	0.00000000000000000000	4185.12792968750000000000	4188.71777343750000000000	4152.82031250000000000000	4180.00000000000000000000	4208.71777343750000000000	4187.17919921875000000000	4156.92285156250000000000	4201.02539062500000000000	4177.94873046875000000000	4184.10253906250000000000	4169.74365234375000000000	4229.74365234375000000000	4159.48730468750000000000	4176.41015625000000000000	2978.00000000000000000000	10245.00000000000000000000	10221.00000000000000000000	0.00000000000000000000	0.00000000000000000000	0.00000000000000000000	1770.00000000000000000000	544.00000000000000000000	4.00000000000000000000	4.00000000000000000000	4.00000000000000000000	4.00000000000000000000	4.00000000000000000000	4.00000000000000000000	4.00000000000000000000	4.00000000000000000000	4.00000000000000000000	4.00000000000000000000	4.00000000000000000000	4.00000000000000000000	4.00000000000000000000	4.00000000000000000000	4.00000000000000000000	4.00000000000000000000
106.00000000000000000000	0.00000000000000000000	4173.33300781250000000000	4166.15380859375000000000	4160.00000000000000000000	4166.66650390625000000000	4179.48730468750000000000	4158.97412109375000000000	4135.89746093750000000000	4173.84619140625000000000	4147.69238281250000000000	4163.07666015625000000000	4144.10253906250000000000	4202.56396484375000000000	4141.53857421875000000000	4168.20507812500000000000	3467.00000000000000000000	10245.00000000000000000000	10221.00000000000000000000	0.00000000000000000000	0.00000000000000000000	0.00000000000000000000	1770.00000000000000000000	552.00000000000000000000	4.00000000000000000000	4.00000000000000000000	4.00000000000000000000	4.00000000000000000000	4.00000000000000000000	4.00000000000000000000	4.00000000000000000000	4.00000000000000000000	4.00000000000000000000	4.00000000000000000000	4.00000000000000000000	4.00000000000000000000	4.00000000000000000000	4.00000000000000000000	4.00000000000000000000	4.00000000000000000000
107.00000000000000000000	0.00000000000000000000	4221.53857421875000000000	4220.00000000000000000000	4173.84619140625000000000	4212.30761718750000000000	4225.12792968750000000000	4190.76904296875000000000	4156.92285156250000000000	4202.05126953125000000000	4183.07666015625000000000	4194.87158203125000000000	4206.15380859375000000000	4238.97412109375000000000	4222.56396484375000000000	4222.05126953125000000000	2856.00000000000000000000	10243.00000000000000000000	10221.00000000000000000000	0.00000000000000000000	0.00000000000000000000	0.00000000000000000000	1770.00000000000000000000	561.00000000000000000000	4.00000000000000000000	4.00000000000000000000	4.00000000000000000000	4.00000000000000000000	4.00000000000000000000	4.00000000000000000000	4.00000000000000000000	4.00000000000000000000	4.00000000000000000000	4.00000000000000000000	4.00000000000000000000	4.00000000000000000000	4.00000000000000000000	4.00000000000000000000	4.00000000000000000000	4.00000000000000000000
108.00000000000000000000	0.00000000000000000000	4204.61523437500000000000	4198.46142578125000000000	4171.79492187500000000000	4198.97412109375000000000	4193.33300781250000000000	4156.92285156250000000000	4124.61523437500000000000	4176.41015625000000000000	4158.46142578125000000000	4174.35888671875000000000	4185.64111328125000000000	4216.92285156250000000000	4201.53857421875000000000	4202.05126953125000000000	3362.00000000000000000000	10243.00000000000000000000	10221.00000000000000000000	0.00000000000000000000	0.00000000000000000000	0.00000000000000000000	1770.00000000000000000000	568.00000000000000000000	4.00000000000000000000	4.00000000000000000000	4.00000000000000000000	4.00000000000000000000	4.00000000000000000000	4.00000000000000000000	4.00000000000000000000	4.00000000000000000000	4.00000000000000000000	4.00000000000000000000	4.00000000000000000000	4.00000000000000000000	4.00000000000000000000	4.00000000000000000000	4.00000000000000000000	4.00000000000000000000
109.00000000000000000000	0.00000000000000000000	4205.12792968750000000000	4203.07666015625000000000	4166.66650390625000000000	4198.97412109375000000000	4201.02539062500000000000	4173.33300781250000000000	4147.17919921875000000000	4209.74365234375000000000	4197.43603515625000000000	4195.89746093750000000000	4200.51269531250000000000	4231.79492187500000000000	4201.02539062500000000000	4203.07666015625000000000	2978.00000000000000000000	10242.00000000000000000000	10223.00000000000000000000	0.00000000000000000000	0.00000000000000000000	0.00000000000000000000	1770.00000000000000000000	577.00000000000000000000	4.00000000000000000000	4.00000000000000000000	4.00000000000000000000	4.00000000000000000000	4.00000000000000000000	4.00000000000000000000	4.00000000000000000000	4.00000000000000000000	4.00000000000000000000	4.00000000000000000000	4.00000000000000000000	4.00000000000000000000	4.00000000000000000000	4.00000000000000000000	4.00000000000000000000	4.00000000000000000000
110.00000000000000000000	0.00000000000000000000	4189.74365234375000000000	4178.46142578125000000000	4158.46142578125000000000	4185.12792968750000000000	4193.33300781250000000000	4176.41015625000000000000	4153.84619140625000000000	4229.23046875000000000000	4221.02539062500000000000	4211.79492187500000000000	4205.12792968750000000000	4237.43603515625000000000	4196.41015625000000000000	4200.51269531250000000000	3467.00000000000000000000	10242.00000000000000000000	10223.00000000000000000000	0.00000000000000000000	0.00000000000000000000	0.00000000000000000000	1770.00000000000000000000	584.00000000000000000000	4.00000000000000000000	4.00000000000000000000	4.00000000000000000000	4.00000000000000000000	4.00000000000000000000	4.00000000000000000000	4.00000000000000000000	4.00000000000000000000	4.00000000000000000000	4.00000000000000000000	4.00000000000000000000	4.00000000000000000000	4.00000000000000000000	4.00000000000000000000	4.00000000000000000000	4.00000000000000000000
111.00000000000000000000	0.00000000000000000000	4168.20507812500000000000	4148.71777343750000000000	4162.05126953125000000000	4164.10253906250000000000	4166.15380859375000000000	4155.89746093750000000000	4133.84619140625000000000	4198.46142578125000000000	4184.10253906250000000000	4188.71777343750000000000	4175.38427734375000000000	4211.28173828125000000000	4167.17919921875000000000	4175.38427734375000000000	2856.00000000000000000000	10240.00000000000000000000	10223.00000000000000000000	0.00000000000000000000	0.00000000000000000000	0.00000000000000000000	1770.00000000000000000000	591.00000000000000000000	4.00000000000000000000	4.00000000000000000000	4.00000000000000000000	4.00000000000000000000	4.00000000000000000000	4.00000000000000000000	4.00000000000000000000	4.00000000000000000000	4.00000000000000000000	4.00000000000000000000	4.00000000000000000000	4.00000000000000000000	4.00000000000000000000	4.00000000000000000000	4.00000000000000000000	4.00000000000000000000
112.00000000000000000000	0.00000000000000000000	4209.23046875000000000000	4211.79492187500000000000	4162.05126953125000000000	4200.00000000000000000000	4221.53857421875000000000	4201.53857421875000000000	4170.76904296875000000000	4210.76904296875000000000	4201.53857421875000000000	4209.74365234375000000000	4202.56396484375000000000	4226.66650390625000000000	4204.61523437500000000000	4193.33300781250000000000	3362.00000000000000000000	10240.00000000000000000000	10223.00000000000000000000	0.00000000000000000000	0.00000000000000000000	0.00000000000000000000	1770.00000000000000000000	599.00000000000000000000	4.00000000000000000000	4.00000000000000000000	4.00000000000000000000	4.00000000000000000000	4.00000000000000000000	4.00000000000000000000	4.00000000000000000000	4.00000000000000000000	4.00000000000000000000	4.00000000000000000000	4.00000000000000000000	4.00000000000000000000	4.00000000000000000000	4.00000000000000000000	4.00000000000000000000	4.00000000000000000000
113.00000000000000000000	0.00000000000000000000	4194.35888671875000000000	4187.17919921875000000000	4163.07666015625000000000	4180.00000000000000000000	4198.46142578125000000000	4177.94873046875000000000	4155.89746093750000000000	4174.35888671875000000000	4163.07666015625000000000	4178.46142578125000000000	4161.02539062500000000000	4192.82031250000000000000	4175.89746093750000000000	4170.76904296875000000000	2978.00000000000000000000	10242.00000000000000000000	10226.00000000000000000000	0.00000000000000000000	0.00000000000000000000	0.00000000000000000000	1770.00000000000000000000	607.00000000000000000000	4.00000000000000000000	4.00000000000000000000	4.00000000000000000000	4.00000000000000000000	4.00000000000000000000	4.00000000000000000000	4.00000000000000000000	4.00000000000000000000	4.00000000000000000000	4.00000000000000000000	4.00000000000000000000	4.00000000000000000000	4.00000000000000000000	4.00000000000000000000	4.00000000000000000000	4.00000000000000000000
114.00000000000000000000	0.00000000000000000000	4200.00000000000000000000	4183.58984375000000000000	4175.38427734375000000000	4188.71777343750000000000	4196.41015625000000000000	4180.00000000000000000000	4161.02539062500000000000	4196.92285156250000000000	4182.05126953125000000000	4185.12792968750000000000	4190.25634765625000000000	4221.02539062500000000000	4203.07666015625000000000	4199.48730468750000000000	3467.00000000000000000000	10242.00000000000000000000	10226.00000000000000000000	0.00000000000000000000	0.00000000000000000000	0.00000000000000000000	1770.00000000000000000000	615.00000000000000000000	4.00000000000000000000	4.00000000000000000000	4.00000000000000000000	4.00000000000000000000	4.00000000000000000000	4.00000000000000000000	4.00000000000000000000	4.00000000000000000000	4.00000000000000000000	4.00000000000000000000	4.00000000000000000000	4.00000000000000000000	4.00000000000000000000	4.00000000000000000000	4.00000000000000000000	4.00000000000000000000
115.00000000000000000000	0.00000000000000000000	4200.51269531250000000000	4178.97412109375000000000	4171.79492187500000000000	4197.43603515625000000000	4183.07666015625000000000	4164.10253906250000000000	4147.17919921875000000000	4218.97412109375000000000	4203.07666015625000000000	4194.87158203125000000000	4222.56396484375000000000	4252.30761718750000000000	4225.12792968750000000000	4221.02539062500000000000	2856.00000000000000000000	10244.00000000000000000000	10229.00000000000000000000	0.00000000000000000000	0.00000000000000000000	0.00000000000000000000	1770.00000000000000000000	623.00000000000000000000	4.00000000000000000000	4.00000000000000000000	4.00000000000000000000	4.00000000000000000000	4.00000000000000000000	4.00000000000000000000	4.00000000000000000000	4.00000000000000000000	4.00000000000000000000	4.00000000000000000000	4.00000000000000000000	4.00000000000000000000	4.00000000000000000000	4.00000000000000000000	4.00000000000000000000	4.00000000000000000000
116.00000000000000000000	0.00000000000000000000	4178.97412109375000000000	4150.76904296875000000000	4172.30761718750000000000	4175.38427734375000000000	4155.89746093750000000000	4137.43603515625000000000	4131.28173828125000000000	4192.30761718750000000000	4172.30761718750000000000	4170.25634765625000000000	4179.48730468750000000000	4221.53857421875000000000	4183.07666015625000000000	4191.28173828125000000000	3362.00000000000000000000	10244.00000000000000000000	10229.00000000000000000000	0.00000000000000000000	0.00000000000000000000	0.00000000000000000000	1770.00000000000000000000	632.00000000000000000000	4.00000000000000000000	4.00000000000000000000	4.00000000000000000000	4.00000000000000000000	4.00000000000000000000	4.00000000000000000000	4.00000000000000000000	4.00000000000000000000	4.00000000000000000000	4.00000000000000000000	4.00000000000000000000	4.00000000000000000000	4.00000000000000000000	4.00000000000000000000	4.00000000000000000000	4.00000000000000000000
117.00000000000000000000	0.00000000000000000000	4209.23046875000000000000	4204.10253906250000000000	4169.74365234375000000000	4203.07666015625000000000	4220.51269531250000000000	4196.92285156250000000000	4180.51269531250000000000	4216.41015625000000000000	4207.17919921875000000000	4206.15380859375000000000	4191.79492187500000000000	4231.79492187500000000000	4199.48730468750000000000	4200.00000000000000000000	2978.00000000000000000000	10245.00000000000000000000	10227.00000000000000000000	0.00000000000000000000	0.00000000000000000000	0.00000000000000000000	1770.00000000000000000000	640.00000000000000000000	4.00000000000000000000	4.00000000000000000000	4.00000000000000000000	4.00000000000000000000	4.00000000000000000000	4.00000000000000000000	4.00000000000000000000	4.00000000000000000000	4.00000000000000000000	4.00000000000000000000	4.00000000000000000000	4.00000000000000000000	4.00000000000000000000	4.00000000000000000000	4.00000000000000000000	4.00000000000000000000
118.00000000000000000000	0.00000000000000000000	4188.20507812500000000000	4182.05126953125000000000	4162.56396484375000000000	4180.00000000000000000000	4195.89746093750000000000	4173.33300781250000000000	4155.38427734375000000000	4181.53857421875000000000	4172.30761718750000000000	4185.64111328125000000000	4144.10253906250000000000	4197.94873046875000000000	4151.79492187500000000000	4164.61523437500000000000	3467.00000000000000000000	10245.00000000000000000000	10227.00000000000000000000	0.00000000000000000000	0.00000000000000000000	0.00000000000000000000	1770.00000000000000000000	647.00000000000000000000	4.00000000000000000000	4.00000000000000000000	4.00000000000000000000	4.00000000000000000000	4.00000000000000000000	4.00000000000000000000	4.00000000000000000000	4.00000000000000000000	4.00000000000000000000	4.00000000000000000000	4.00000000000000000000	4.00000000000000000000	4.00000000000000000000	4.00000000000000000000	4.00000000000000000000	4.00000000000000000000
119.00000000000000000000	0.00000000000000000000	4202.56396484375000000000	4193.84619140625000000000	4171.79492187500000000000	4191.28173828125000000000	4195.38427734375000000000	4172.30761718750000000000	4151.79492187500000000000	4186.15380859375000000000	4173.33300781250000000000	4183.58984375000000000000	4160.00000000000000000000	4205.64111328125000000000	4175.38427734375000000000	4178.46142578125000000000	2856.00000000000000000000	10247.00000000000000000000	10229.00000000000000000000	0.00000000000000000000	0.00000000000000000000	0.00000000000000000000	1770.00000000000000000000	655.00000000000000000000	4.00000000000000000000	4.00000000000000000000	4.00000000000000000000	4.00000000000000000000	4.00000000000000000000	4.00000000000000000000	4.00000000000000000000	4.00000000000000000000	4.00000000000000000000	4.00000000000000000000	4.00000000000000000000	4.00000000000000000000	4.00000000000000000000	4.00000000000000000000	4.00000000000000000000	4.00000000000000000000
120.00000000000000000000	0.00000000000000000000	4226.15380859375000000000	4215.38427734375000000000	4173.84619140625000000000	4219.48730468750000000000	4209.23046875000000000000	4181.53857421875000000000	4152.82031250000000000000	4204.61523437500000000000	4196.92285156250000000000	4197.43603515625000000000	4207.69238281250000000000	4229.23046875000000000000	4225.12792968750000000000	4209.23046875000000000000	3362.00000000000000000000	10247.00000000000000000000	10229.00000000000000000000	0.00000000000000000000	0.00000000000000000000	0.00000000000000000000	1770.00000000000000000000	662.00000000000000000000	4.00000000000000000000	4.00000000000000000000	4.00000000000000000000	4.00000000000000000000	4.00000000000000000000	4.00000000000000000000	4.00000000000000000000	4.00000000000000000000	4.00000000000000000000	4.00000000000000000000	4.00000000000000000000	4.00000000000000000000	4.00000000000000000000	4.00000000000000000000	4.00000000000000000000	4.00000000000000000000
121.00000000000000000000	0.00000000000000000000	4197.43603515625000000000	4174.35888671875000000000	4173.33300781250000000000	4193.84619140625000000000	4167.17919921875000000000	4144.61523437500000000000	4122.05126953125000000000	4176.41015625000000000000	4159.48730468750000000000	4171.28173828125000000000	4179.48730468750000000000	4205.12792968750000000000	4184.61523437500000000000	4181.02539062500000000000	2978.00000000000000000000	10247.00000000000000000000	10229.00000000000000000000	0.00000000000000000000	0.00000000000000000000	0.00000000000000000000	1770.00000000000000000000	669.00000000000000000000	4.00000000000000000000	4.00000000000000000000	4.00000000000000000000	4.00000000000000000000	4.00000000000000000000	4.00000000000000000000	4.00000000000000000000	4.00000000000000000000	4.00000000000000000000	4.00000000000000000000	4.00000000000000000000	4.00000000000000000000	4.00000000000000000000	4.00000000000000000000	4.00000000000000000000	4.00000000000000000000
122.00000000000000000000	0.00000000000000000000	4206.15380859375000000000	4194.87158203125000000000	4167.69238281250000000000	4203.58984375000000000000	4195.38427734375000000000	4177.43603515625000000000	4158.97412109375000000000	4222.05126953125000000000	4201.02539062500000000000	4208.71777343750000000000	4209.74365234375000000000	4236.41015625000000000000	4200.00000000000000000000	4194.35888671875000000000	3467.00000000000000000000	10247.00000000000000000000	10229.00000000000000000000	0.00000000000000000000	0.00000000000000000000	0.00000000000000000000	1770.00000000000000000000	677.00000000000000000000	4.00000000000000000000	4.00000000000000000000	4.00000000000000000000	4.00000000000000000000	4.00000000000000000000	4.00000000000000000000	4.00000000000000000000	4.00000000000000000000	4.00000000000000000000	4.00000000000000000000	4.00000000000000000000	4.00000000000000000000	4.00000000000000000000	4.00000000000000000000	4.00000000000000000000	4.00000000000000000000
123.00000000000000000000	0.00000000000000000000	4173.33300781250000000000	4148.71777343750000000000	4157.94873046875000000000	4174.35888671875000000000	4162.05126953125000000000	4155.89746093750000000000	4150.76904296875000000000	4211.79492187500000000000	4194.87158203125000000000	4197.94873046875000000000	4183.07666015625000000000	4217.94873046875000000000	4165.64111328125000000000	4168.71777343750000000000	2856.00000000000000000000	10248.00000000000000000000	10230.00000000000000000000	0.00000000000000000000	0.00000000000000000000	0.00000000000000000000	1770.00000000000000000000	684.00000000000000000000	4.00000000000000000000	4.00000000000000000000	4.00000000000000000000	4.00000000000000000000	4.00000000000000000000	4.00000000000000000000	4.00000000000000000000	4.00000000000000000000	4.00000000000000000000	4.00000000000000000000	4.00000000000000000000	4.00000000000000000000	4.00000000000000000000	4.00000000000000000000	4.00000000000000000000	4.00000000000000000000
124.00000000000000000000	0.00000000000000000000	4177.94873046875000000000	4151.79492187500000000000	4162.56396484375000000000	4171.79492187500000000000	4173.84619140625000000000	4166.66650390625000000000	4161.02539062500000000000	4198.97412109375000000000	4185.64111328125000000000	4189.74365234375000000000	4175.89746093750000000000	4206.66650390625000000000	4166.66650390625000000000	4164.61523437500000000000	3362.00000000000000000000	10248.00000000000000000000	10230.00000000000000000000	0.00000000000000000000	0.00000000000000000000	0.00000000000000000000	1770.00000000000000000000	691.00000000000000000000	4.00000000000000000000	4.00000000000000000000	4.00000000000000000000	4.00000000000000000000	4.00000000000000000000	4.00000000000000000000	4.00000000000000000000	4.00000000000000000000	4.00000000000000000000	4.00000000000000000000	4.00000000000000000000	4.00000000000000000000	4.00000000000000000000	4.00000000000000000000	4.00000000000000000000	4.00000000000000000000
125.00000000000000000000	0.00000000000000000000	4210.76904296875000000000	4200.00000000000000000000	4160.51269531250000000000	4192.82031250000000000000	4222.56396484375000000000	4198.97412109375000000000	4181.02539062500000000000	4203.07666015625000000000	4192.30761718750000000000	4207.17919921875000000000	4194.35888671875000000000	4212.82031250000000000000	4195.38427734375000000000	4177.94873046875000000000	2978.00000000000000000000	10248.00000000000000000000	10227.00000000000000000000	0.00000000000000000000	0.00000000000000000000	0.00000000000000000000	1770.00000000000000000000	700.00000000000000000000	4.00000000000000000000	4.00000000000000000000	4.00000000000000000000	4.00000000000000000000	4.00000000000000000000	4.00000000000000000000	4.00000000000000000000	4.00000000000000000000	4.00000000000000000000	4.00000000000000000000	4.00000000000000000000	4.00000000000000000000	4.00000000000000000000	4.00000000000000000000	4.00000000000000000000	4.00000000000000000000
126.00000000000000000000	0.00000000000000000000	4185.64111328125000000000	4168.71777343750000000000	4164.10253906250000000000	4175.38427734375000000000	4187.17919921875000000000	4162.56396484375000000000	4150.25634765625000000000	4170.25634765625000000000	4151.28173828125000000000	4175.89746093750000000000	4152.82031250000000000000	4178.97412109375000000000	4157.43603515625000000000	4148.71777343750000000000	3467.00000000000000000000	10248.00000000000000000000	10227.00000000000000000000	0.00000000000000000000	0.00000000000000000000	0.00000000000000000000	1770.00000000000000000000	708.00000000000000000000	4.00000000000000000000	4.00000000000000000000	4.00000000000000000000	4.00000000000000000000	4.00000000000000000000	4.00000000000000000000	4.00000000000000000000	4.00000000000000000000	4.00000000000000000000	4.00000000000000000000	4.00000000000000000000	4.00000000000000000000	4.00000000000000000000	4.00000000000000000000	4.00000000000000000000	4.00000000000000000000
127.00000000000000000000	0.00000000000000000000	4202.05126953125000000000	4194.35888671875000000000	4171.79492187500000000000	4208.71777343750000000000	4208.20507812500000000000	4183.07666015625000000000	4167.69238281250000000000	4209.74365234375000000000	4192.30761718750000000000	4198.97412109375000000000	4194.35888671875000000000	4212.82031250000000000000	4197.94873046875000000000	4185.64111328125000000000	51.00000000000000000000	10246.00000000000000000000	10226.00000000000000000000	0.00000000000000000000	0.00000000000000000000	0.00000000000000000000	1770.00000000000000000000	716.00000000000000000000	4.00000000000000000000	4.00000000000000000000	4.00000000000000000000	4.00000000000000000000	4.00000000000000000000	4.00000000000000000000	4.00000000000000000000	4.00000000000000000000	4.00000000000000000000	4.00000000000000000000	4.00000000000000000000	4.00000000000000000000	4.00000000000000000000	4.00000000000000000000	4.00000000000000000000	4.00000000000000000000
0.00000000000000000000	0.00000000000000000000	4189.23046875000000000000	4173.84619140625000000000	4166.15380859375000000000	4197.43603515625000000000	4176.41015625000000000000	4153.84619140625000000000	4136.92285156250000000000	4199.48730468750000000000	4181.02539062500000000000	4183.07666015625000000000	4185.64111328125000000000	4209.74365234375000000000	4184.61523437500000000000	4186.66650390625000000000	1601.00000000000000000000	10246.00000000000000000000	10226.00000000000000000000	0.00000000000000000000	0.00000000000000000000	0.00000000000000000000	1770.00000000000000000000	724.00000000000000000000	4.00000000000000000000	4.00000000000000000000	4.00000000000000000000	4.00000000000000000000	4.00000000000000000000	4.00000000000000000000	4.00000000000000000000	4.00000000000000000000	4.00000000000000000000	4.00000000000000000000	4.00000000000000000000	4.00000000000000000000	4.00000000000000000000	4.00000000000000000000	4.00000000000000000000	4.00000000000000000000
1.00000000000000000000	0.00000000000000000000	4184.61523437500000000000	4168.71777343750000000000	4166.15380859375000000000	4186.66650390625000000000	4166.15380859375000000000	4150.76904296875000000000	4137.43603515625000000000	4191.79492187500000000000	4169.74365234375000000000	4172.30761718750000000000	4171.28173828125000000000	4201.53857421875000000000	4167.69238281250000000000	4174.35888671875000000000	2762.00000000000000000000	10246.00000000000000000000	10225.00000000000000000000	0.00000000000000000000	0.00000000000000000000	0.00000000000000000000	1770.00000000000000000000	733.00000000000000000000	4.00000000000000000000	4.00000000000000000000	4.00000000000000000000	4.00000000000000000000	4.00000000000000000000	4.00000000000000000000	4.00000000000000000000	4.00000000000000000000	4.00000000000000000000	4.00000000000000000000	4.00000000000000000000	4.00000000000000000000	4.00000000000000000000	4.00000000000000000000	4.00000000000000000000	4.00000000000000000000
2.00000000000000000000	0.00000000000000000000	4196.41015625000000000000	4197.94873046875000000000	4158.97412109375000000000	4199.48730468750000000000	4206.15380859375000000000	4192.30761718750000000000	4178.46142578125000000000	4220.51269531250000000000	4207.17919921875000000000	4210.25634765625000000000	4186.66650390625000000000	4209.74365234375000000000	4179.48730468750000000000	4173.84619140625000000000	3031.00000000000000000000	10246.00000000000000000000	10225.00000000000000000000	0.00000000000000000000	0.00000000000000000000	0.00000000000000000000	1770.00000000000000000000	741.00000000000000000000	4.00000000000000000000	4.00000000000000000000	4.00000000000000000000	4.00000000000000000000	4.00000000000000000000	4.00000000000000000000	4.00000000000000000000	4.00000000000000000000	4.00000000000000000000	4.00000000000000000000	4.00000000000000000000	4.00000000000000000000	4.00000000000000000000	4.00000000000000000000	4.00000000000000000000	4.00000000000000000000
3.00000000000000000000	0.00000000000000000000	4170.76904296875000000000	4163.07666015625000000000	4158.46142578125000000000	4168.71777343750000000000	4174.87158203125000000000	4162.56396484375000000000	4154.87158203125000000000	4188.71777343750000000000	4180.00000000000000000000	4187.69238281250000000000	4143.07666015625000000000	4171.28173828125000000000	4131.79492187500000000000	4136.41015625000000000000	3576.00000000000000000000	10246.00000000000000000000	10226.00000000000000000000	0.00000000000000000000	0.00000000000000000000	0.00000000000000000000	1770.00000000000000000000	749.00000000000000000000	4.00000000000000000000	4.00000000000000000000	4.00000000000000000000	4.00000000000000000000	4.00000000000000000000	4.00000000000000000000	4.00000000000000000000	4.00000000000000000000	4.00000000000000000000	4.00000000000000000000	4.00000000000000000000	4.00000000000000000000	4.00000000000000000000	4.00000000000000000000	4.00000000000000000000	4.00000000000000000000
4.00000000000000000000	0.00000000000000000000	4212.82031250000000000000	4210.76904296875000000000	4170.76904296875000000000	4206.66650390625000000000	4210.76904296875000000000	4190.76904296875000000000	4172.82031250000000000000	4213.84619140625000000000	4207.69238281250000000000	4200.51269531250000000000	4192.30761718750000000000	4207.17919921875000000000	4189.74365234375000000000	4175.89746093750000000000	3602.00000000000000000000	10246.00000000000000000000	10226.00000000000000000000	0.00000000000000000000	0.00000000000000000000	0.00000000000000000000	1770.00000000000000000000	758.00000000000000000000	4.00000000000000000000	4.00000000000000000000	4.00000000000000000000	4.00000000000000000000	4.00000000000000000000	4.00000000000000000000	4.00000000000000000000	4.00000000000000000000	4.00000000000000000000	4.00000000000000000000	4.00000000000000000000	4.00000000000000000000	4.00000000000000000000	4.00000000000000000000	4.00000000000000000000	4.00000000000000000000
5.00000000000000000000	0.00000000000000000000	4213.84619140625000000000	4206.66650390625000000000	4171.79492187500000000000	4214.35888671875000000000	4203.58984375000000000000	4180.51269531250000000000	4158.46142578125000000000	4202.56396484375000000000	4192.30761718750000000000	4188.20507812500000000000	4197.94873046875000000000	4210.25634765625000000000	4203.58984375000000000000	4184.61523437500000000000	3336.00000000000000000000	10246.00000000000000000000	10226.00000000000000000000	0.00000000000000000000	0.00000000000000000000	0.00000000000000000000	1770.00000000000000000000	766.00000000000000000000	4.00000000000000000000	4.00000000000000000000	4.00000000000000000000	4.00000000000000000000	4.00000000000000000000	4.00000000000000000000	4.00000000000000000000	4.00000000000000000000	4.00000000000000000000	4.00000000000000000000	4.00000000000000000000	4.00000000000000000000	4.00000000000000000000	4.00000000000000000000	4.00000000000000000000	4.00000000000000000000
6.00000000000000000000	0.00000000000000000000	4189.74365234375000000000	4176.41015625000000000000	4172.30761718750000000000	4192.82031250000000000000	4186.66650390625000000000	4171.79492187500000000000	4152.82031250000000000000	4191.28173828125000000000	4180.51269531250000000000	4177.94873046875000000000	4178.97412109375000000000	4199.48730468750000000000	4177.43603515625000000000	4168.71777343750000000000	2888.00000000000000000000	10246.00000000000000000000	10226.00000000000000000000	0.00000000000000000000	0.00000000000000000000	0.00000000000000000000	1770.00000000000000000000	775.00000000000000000000	4.00000000000000000000	4.00000000000000000000	4.00000000000000000000	4.00000000000000000000	4.00000000000000000000	4.00000000000000000000	4.00000000000000000000	4.00000000000000000000	4.00000000000000000000	4.00000000000000000000	4.00000000000000000000	4.00000000000000000000	4.00000000000000000000	4.00000000000000000000	4.00000000000000000000	4.00000000000000000000
7.00000000000000000000	0.00000000000000000000	4190.76904296875000000000	4182.56396484375000000000	4161.02539062500000000000	4198.97412109375000000000	4205.12792968750000000000	4195.38427734375000000000	4177.94873046875000000000	4233.33300781250000000000	4229.23046875000000000000	4214.87158203125000000000	4213.84619140625000000000	4232.30761718750000000000	4197.94873046875000000000	4183.58984375000000000000	2952.00000000000000000000	10247.00000000000000000000	10224.00000000000000000000	0.00000000000000000000	0.00000000000000000000	0.00000000000000000000	1770.00000000000000000000	783.00000000000000000000	4.00000000000000000000	4.00000000000000000000	4.00000000000000000000	4.00000000000000000000	4.00000000000000000000	4.00000000000000000000	4.00000000000000000000	4.00000000000000000000	4.00000000000000000000	4.00000000000000000000	4.00000000000000000000	4.00000000000000000000	4.00000000000000000000	4.00000000000000000000	4.00000000000000000000	4.00000000000000000000
8.00000000000000000000	0.00000000000000000000	4154.35888671875000000000	4133.84619140625000000000	4155.38427734375000000000	4162.05126953125000000000	4158.97412109375000000000	4155.38427734375000000000	4146.66650390625000000000	4205.12792968750000000000	4191.28173828125000000000	4184.61523437500000000000	4171.79492187500000000000	4199.48730468750000000000	4147.17919921875000000000	4147.17919921875000000000	3189.00000000000000000000	10247.00000000000000000000	10224.00000000000000000000	0.00000000000000000000	0.00000000000000000000	0.00000000000000000000	1770.00000000000000000000	791.00000000000000000000	4.00000000000000000000	4.00000000000000000000	4.00000000000000000000	4.00000000000000000000	4.00000000000000000000	4.00000000000000000000	4.00000000000000000000	4.00000000000000000000	4.00000000000000000000	4.00000000000000000000	4.00000000000000000000	4.00000000000000000000	4.00000000000000000000	4.00000000000000000000	4.00000000000000000000	4.00000000000000000000
9.00000000000000000000	0.00000000000000000000	4187.17919921875000000000	4184.10253906250000000000	4163.07666015625000000000	4183.07666015625000000000	4207.17919921875000000000	4194.87158203125000000000	4173.84619140625000000000	4209.23046875000000000000	4198.46142578125000000000	4194.35888671875000000000	4178.97412109375000000000	4206.15380859375000000000	4166.15380859375000000000	4157.94873046875000000000	2448.00000000000000000000	10245.00000000000000000000	10224.00000000000000000000	0.00000000000000000000	0.00000000000000000000	0.00000000000000000000	1770.00000000000000000000	800.00000000000000000000	4.00000000000000000000	4.00000000000000000000	4.00000000000000000000	4.00000000000000000000	4.00000000000000000000	4.00000000000000000000	4.00000000000000000000	4.00000000000000000000	4.00000000000000000000	4.00000000000000000000	4.00000000000000000000	4.00000000000000000000	4.00000000000000000000	4.00000000000000000000	4.00000000000000000000	4.00000000000000000000
10.00000000000000000000	0.00000000000000000000	4200.00000000000000000000	4200.00000000000000000000	4165.64111328125000000000	4190.76904296875000000000	4217.43603515625000000000	4201.02539062500000000000	4170.76904296875000000000	4185.64111328125000000000	4180.51269531250000000000	4191.79492187500000000000	4158.97412109375000000000	4194.87158203125000000000	4161.02539062500000000000	4150.76904296875000000000	3598.00000000000000000000	10245.00000000000000000000	10224.00000000000000000000	0.00000000000000000000	0.00000000000000000000	0.00000000000000000000	1770.00000000000000000000	808.00000000000000000000	4.00000000000000000000	4.00000000000000000000	4.00000000000000000000	4.00000000000000000000	4.00000000000000000000	4.00000000000000000000	4.00000000000000000000	4.00000000000000000000	4.00000000000000000000	4.00000000000000000000	4.00000000000000000000	4.00000000000000000000	4.00000000000000000000	4.00000000000000000000	4.00000000000000000000	4.00000000000000000000
11.00000000000000000000	0.00000000000000000000	4186.66650390625000000000	4172.30761718750000000000	4171.79492187500000000000	4178.97412109375000000000	4187.17919921875000000000	4175.89746093750000000000	4152.82031250000000000000	4165.64111328125000000000	4151.79492187500000000000	4171.28173828125000000000	4143.58984375000000000000	4184.10253906250000000000	4141.53857421875000000000	4142.05126953125000000000	2954.00000000000000000000	10245.00000000000000000000	10224.00000000000000000000	0.00000000000000000000	0.00000000000000000000	0.00000000000000000000	1770.00000000000000000000	816.00000000000000000000	4.00000000000000000000	4.00000000000000000000	4.00000000000000000000	4.00000000000000000000	4.00000000000000000000	4.00000000000000000000	4.00000000000000000000	4.00000000000000000000	4.00000000000000000000	4.00000000000000000000	4.00000000000000000000	4.00000000000000000000	4.00000000000000000000	4.00000000000000000000	4.00000000000000000000	4.00000000000000000000
12.00000000000000000000	0.00000000000000000000	4208.20507812500000000000	4196.41015625000000000000	4168.71777343750000000000	4206.15380859375000000000	4206.66650390625000000000	4189.74365234375000000000	4165.64111328125000000000	4206.66650390625000000000	4193.33300781250000000000	4194.87158203125000000000	4210.25634765625000000000	4229.74365234375000000000	4197.94873046875000000000	4185.64111328125000000000	3465.00000000000000000000	10245.00000000000000000000	10224.00000000000000000000	0.00000000000000000000	0.00000000000000000000	0.00000000000000000000	1770.00000000000000000000	825.00000000000000000000	4.00000000000000000000	4.00000000000000000000	4.00000000000000000000	4.00000000000000000000	4.00000000000000000000	4.00000000000000000000	4.00000000000000000000	4.00000000000000000000	4.00000000000000000000	4.00000000000000000000	4.00000000000000000000	4.00000000000000000000	4.00000000000000000000	4.00000000000000000000	4.00000000000000000000	4.00000000000000000000
13.00000000000000000000	0.00000000000000000000	4185.12792968750000000000	4159.48730468750000000000	4171.79492187500000000000	4183.07666015625000000000	4160.51269531250000000000	4144.61523437500000000000	4127.69238281250000000000	4178.97412109375000000000	4168.71777343750000000000	4169.74365234375000000000	4184.61523437500000000000	4209.23046875000000000000	4175.89746093750000000000	4169.74365234375000000000	3036.00000000000000000000	10244.00000000000000000000	10224.00000000000000000000	0.00000000000000000000	0.00000000000000000000	0.00000000000000000000	1770.00000000000000000000	833.00000000000000000000	4.00000000000000000000	4.00000000000000000000	4.00000000000000000000	4.00000000000000000000	4.00000000000000000000	4.00000000000000000000	4.00000000000000000000	4.00000000000000000000	4.00000000000000000000	4.00000000000000000000	4.00000000000000000000	4.00000000000000000000	4.00000000000000000000	4.00000000000000000000	4.00000000000000000000	4.00000000000000000000
14.00000000000000000000	0.00000000000000000000	4208.20507812500000000000	4191.79492187500000000000	4180.51269531250000000000	4193.84619140625000000000	4196.41015625000000000000	4182.05126953125000000000	4166.15380859375000000000	4202.05126953125000000000	4202.05126953125000000000	4201.53857421875000000000	4193.33300781250000000000	4222.05126953125000000000	4186.66650390625000000000	4177.43603515625000000000	3598.00000000000000000000	10244.00000000000000000000	10224.00000000000000000000	0.00000000000000000000	0.00000000000000000000	0.00000000000000000000	1770.00000000000000000000	841.00000000000000000000	4.00000000000000000000	4.00000000000000000000	4.00000000000000000000	4.00000000000000000000	4.00000000000000000000	4.00000000000000000000	4.00000000000000000000	4.00000000000000000000	4.00000000000000000000	4.00000000000000000000	4.00000000000000000000	4.00000000000000000000	4.00000000000000000000	4.00000000000000000000	4.00000000000000000000	4.00000000000000000000
15.00000000000000000000	0.00000000000000000000	4207.69238281250000000000	4196.92285156250000000000	4168.20507812500000000000	4185.64111328125000000000	4208.71777343750000000000	4197.94873046875000000000	4181.02539062500000000000	4210.76904296875000000000	4216.41015625000000000000	4221.02539062500000000000	4186.66650390625000000000	4217.43603515625000000000	4167.17919921875000000000	4164.10253906250000000000	2954.00000000000000000000	10245.00000000000000000000	10224.00000000000000000000	0.00000000000000000000	0.00000000000000000000	0.00000000000000000000	1770.00000000000000000000	850.00000000000000000000	4.00000000000000000000	4.00000000000000000000	4.00000000000000000000	4.00000000000000000000	4.00000000000000000000	4.00000000000000000000	4.00000000000000000000	4.00000000000000000000	4.00000000000000000000	4.00000000000000000000	4.00000000000000000000	4.00000000000000000000	4.00000000000000000000	4.00000000000000000000	4.00000000000000000000	4.00000000000000000000
16.00000000000000000000	0.00000000000000000000	4185.12792968750000000000	4168.71777343750000000000	4163.07666015625000000000	4167.69238281250000000000	4172.30761718750000000000	4166.66650390625000000000	4150.25634765625000000000	4181.02539062500000000000	4174.35888671875000000000	4184.61523437500000000000	4152.30761718750000000000	4187.17919921875000000000	4133.84619140625000000000	4143.07666015625000000000	0.00000000000000000000	10245.00000000000000000000	10224.00000000000000000000	0.00000000000000000000	0.00000000000000000000	0.00000000000000000000	1770.00000000000000000000	858.00000000000000000000	4.00000000000000000000	4.00000000000000000000	4.00000000000000000000	4.00000000000000000000	4.00000000000000000000	4.00000000000000000000	4.00000000000000000000	4.00000000000000000000	4.00000000000000000000	4.00000000000000000000	4.00000000000000000000	4.00000000000000000000	4.00000000000000000000	4.00000000000000000000	4.00000000000000000000	4.00000000000000000000
17.00000000000000000000	0.00000000000000000000	4216.41015625000000000000	4213.33300781250000000000	4160.51269531250000000000	4201.02539062500000000000	4211.79492187500000000000	4192.82031250000000000000	4168.20507812500000000000	4200.00000000000000000000	4189.74365234375000000000	4190.76904296875000000000	4189.74365234375000000000	4209.74365234375000000000	4185.64111328125000000000	4175.38427734375000000000	0.00000000000000000000	10244.00000000000000000000	10224.00000000000000000000	0.00000000000000000000	0.00000000000000000000	0.00000000000000000000	1770.00000000000000000000	867.00000000000000000000	4.00000000000000000000	4.00000000000000000000	4.00000000000000000000	4.00000000000000000000	4.00000000000000000000	4.00000000000000000000	4.00000000000000000000	4.00000000000000000000	4.00000000000000000000	4.00000000000000000000	4.00000000000000000000	4.00000000000000000000	4.00000000000000000000	4.00000000000000000000	4.00000000000000000000	4.00000000000000000000
18.00000000000000000000	0.00000000000000000000	4184.10253906250000000000	4174.35888671875000000000	4155.89746093750000000000	4168.71777343750000000000	4182.56396484375000000000	4158.97412109375000000000	4138.46142578125000000000	4162.56396484375000000000	4148.20507812500000000000	4155.89746093750000000000	4152.30761718750000000000	4175.89746093750000000000	4147.69238281250000000000	4141.02539062500000000000	0.00000000000000000000	10244.00000000000000000000	10224.00000000000000000000	0.00000000000000000000	0.00000000000000000000	0.00000000000000000000	1770.00000000000000000000	875.00000000000000000000	4.00000000000000000000	4.00000000000000000000	4.00000000000000000000	4.00000000000000000000	4.00000000000000000000	4.00000000000000000000	4.00000000000000000000	4.00000000000000000000	4.00000000000000000000	4.00000000000000000000	4.00000000000000000000	4.00000000000000000000	4.00000000000000000000	4.00000000000000000000	4.00000000000000000000	4.00000000000000000000
19.00000000000000000000	0.00000000000000000000	4178.46142578125000000000	4175.38427734375000000000	4159.48730468750000000000	4168.71777343750000000000	4191.79492187500000000000	4175.89746093750000000000	4154.35888671875000000000	4193.84619140625000000000	4176.41015625000000000000	4175.89746093750000000000	4171.28173828125000000000	4193.84619140625000000000	4157.43603515625000000000	4147.69238281250000000000	0.00000000000000000000	10245.00000000000000000000	10225.00000000000000000000	0.00000000000000000000	0.00000000000000000000	0.00000000000000000000	1770.00000000000000000000	883.00000000000000000000	4.00000000000000000000	4.00000000000000000000	4.00000000000000000000	4.00000000000000000000	4.00000000000000000000	4.00000000000000000000	4.00000000000000000000	4.00000000000000000000	4.00000000000000000000	4.00000000000000000000	4.00000000000000000000	4.00000000000000000000	4.00000000000000000000	4.00000000000000000000	4.00000000000000000000	4.00000000000000000000
20.00000000000000000000	0.00000000000000000000	4178.97412109375000000000	4182.05126953125000000000	4156.41015625000000000000	4174.87158203125000000000	4195.89746093750000000000	4190.25634765625000000000	4170.76904296875000000000	4232.82031250000000000000	4217.43603515625000000000	4207.69238281250000000000	4198.97412109375000000000	4219.48730468750000000000	4175.89746093750000000000	4166.15380859375000000000	0.00000000000000000000	10245.00000000000000000000	10225.00000000000000000000	0.00000000000000000000	0.00000000000000000000	0.00000000000000000000	1770.00000000000000000000	892.00000000000000000000	4.00000000000000000000	4.00000000000000000000	4.00000000000000000000	4.00000000000000000000	4.00000000000000000000	4.00000000000000000000	4.00000000000000000000	4.00000000000000000000	4.00000000000000000000	4.00000000000000000000	4.00000000000000000000	4.00000000000000000000	4.00000000000000000000	4.00000000000000000000	4.00000000000000000000	4.00000000000000000000
21.00000000000000000000	0.00000000000000000000	4163.58984375000000000000	4162.56396484375000000000	4162.05126953125000000000	4155.38427734375000000000	4175.89746093750000000000	4176.41015625000000000000	4165.12792968750000000000	4206.66650390625000000000	4189.74365234375000000000	4188.71777343750000000000	4168.71777343750000000000	4193.33300781250000000000	4142.05126953125000000000	4142.05126953125000000000	0.00000000000000000000	10246.00000000000000000000	10226.00000000000000000000	0.00000000000000000000	0.00000000000000000000	0.00000000000000000000	1770.00000000000000000000	900.00000000000000000000	4.00000000000000000000	4.00000000000000000000	4.00000000000000000000	4.00000000000000000000	4.00000000000000000000	4.00000000000000000000	4.00000000000000000000	4.00000000000000000000	4.00000000000000000000	4.00000000000000000000	4.00000000000000000000	4.00000000000000000000	4.00000000000000000000	4.00000000000000000000	4.00000000000000000000	4.00000000000000000000
22.00000000000000000000	0.00000000000000000000	4207.69238281250000000000	4221.53857421875000000000	4168.71777343750000000000	4194.87158203125000000000	4238.46142578125000000000	4226.15380859375000000000	4203.07666015625000000000	4222.56396484375000000000	4215.89746093750000000000	4216.41015625000000000000	4199.48730468750000000000	4206.66650390625000000000	4180.00000000000000000000	4159.48730468750000000000	0.00000000000000000000	10246.00000000000000000000	10226.00000000000000000000	0.00000000000000000000	0.00000000000000000000	0.00000000000000000000	1770.00000000000000000000	907.00000000000000000000	4.00000000000000000000	4.00000000000000000000	4.00000000000000000000	4.00000000000000000000	4.00000000000000000000	4.00000000000000000000	4.00000000000000000000	4.00000000000000000000	4.00000000000000000000	4.00000000000000000000	4.00000000000000000000	4.00000000000000000000	4.00000000000000000000	4.00000000000000000000	4.00000000000000000000	4.00000000000000000000
23.00000000000000000000	0.00000000000000000000	4195.89746093750000000000	4202.05126953125000000000	4168.71777343750000000000	4183.58984375000000000000	4213.33300781250000000000	4197.43603515625000000000	4176.41015625000000000000	4185.64111328125000000000	4182.56396484375000000000	4191.28173828125000000000	4163.58984375000000000000	4175.38427734375000000000	4152.82031250000000000000	4138.46142578125000000000	0.00000000000000000000	10247.00000000000000000000	10226.00000000000000000000	0.00000000000000000000	0.00000000000000000000	0.00000000000000000000	1770.00000000000000000000	915.00000000000000000000	4.00000000000000000000	4.00000000000000000000	4.00000000000000000000	4.00000000000000000000	4.00000000000000000000	4.00000000000000000000	4.00000000000000000000	4.00000000000000000000	4.00000000000000000000	4.00000000000000000000	4.00000000000000000000	4.00000000000000000000	4.00000000000000000000	4.00000000000000000000	4.00000000000000000000	4.00000000000000000000
24.00000000000000000000	0.00000000000000000000	4198.46142578125000000000	4204.10253906250000000000	4173.84619140625000000000	4188.20507812500000000000	4209.74365234375000000000	4196.41015625000000000000	4180.51269531250000000000	4192.82031250000000000000	4187.17919921875000000000	4184.10253906250000000000	4178.46142578125000000000	4192.30761718750000000000	4169.74365234375000000000	4158.97412109375000000000	0.00000000000000000000	10247.00000000000000000000	10226.00000000000000000000	0.00000000000000000000	0.00000000000000000000	0.00000000000000000000	1770.00000000000000000000	922.00000000000000000000	4.00000000000000000000	4.00000000000000000000	4.00000000000000000000	4.00000000000000000000	4.00000000000000000000	4.00000000000000000000	4.00000000000000000000	4.00000000000000000000	4.00000000000000000000	4.00000000000000000000	4.00000000000000000000	4.00000000000000000000	4.00000000000000000000	4.00000000000000000000	4.00000000000000000000	4.00000000000000000000
25.00000000000000000000	0.00000000000000000000	4207.17919921875000000000	4208.20507812500000000000	4169.74365234375000000000	4202.05126953125000000000	4209.74365234375000000000	4190.76904296875000000000	4175.89746093750000000000	4214.87158203125000000000	4205.64111328125000000000	4194.35888671875000000000	4217.43603515625000000000	4226.66650390625000000000	4204.10253906250000000000	4190.76904296875000000000	0.00000000000000000000	10247.00000000000000000000	10228.00000000000000000000	0.00000000000000000000	0.00000000000000000000	0.00000000000000000000	1770.00000000000000000000	929.00000000000000000000	4.00000000000000000000	4.00000000000000000000	4.00000000000000000000	4.00000000000000000000	4.00000000000000000000	4.00000000000000000000	4.00000000000000000000	4.00000000000000000000	4.00000000000000000000	4.00000000000000000000	4.00000000000000000000	4.00000000000000000000	4.00000000000000000000	4.00000000000000000000	4.00000000000000000000	4.00000000000000000000
26.00000000000000000000	0.00000000000000000000	4185.12792968750000000000	4165.64111328125000000000	4172.82031250000000000000	4183.07666015625000000000	4158.46142578125000000000	4148.71777343750000000000	4137.94873046875000000000	4186.66650390625000000000	4170.76904296875000000000	4169.74365234375000000000	4182.56396484375000000000	4205.64111328125000000000	4164.61523437500000000000	4165.12792968750000000000	0.00000000000000000000	10247.00000000000000000000	10228.00000000000000000000	0.00000000000000000000	0.00000000000000000000	0.00000000000000000000	1770.00000000000000000000	937.00000000000000000000	4.00000000000000000000	4.00000000000000000000	4.00000000000000000000	4.00000000000000000000	4.00000000000000000000	4.00000000000000000000	4.00000000000000000000	4.00000000000000000000	4.00000000000000000000	4.00000000000000000000	4.00000000000000000000	4.00000000000000000000	4.00000000000000000000	4.00000000000000000000	4.00000000000000000000	4.00000000000000000000
27.00000000000000000000	0.00000000000000000000	4213.84619140625000000000	4209.74365234375000000000	4174.35888671875000000000	4208.20507812500000000000	4207.17919921875000000000	4203.07666015625000000000	4186.15380859375000000000	4223.58984375000000000000	4220.00000000000000000000	4209.74365234375000000000	4209.23046875000000000000	4230.76904296875000000000	4184.61523437500000000000	4181.53857421875000000000	0.00000000000000000000	10246.00000000000000000000	10229.00000000000000000000	0.00000000000000000000	0.00000000000000000000	0.00000000000000000000	1770.00000000000000000000	944.00000000000000000000	4.00000000000000000000	4.00000000000000000000	4.00000000000000000000	4.00000000000000000000	4.00000000000000000000	4.00000000000000000000	4.00000000000000000000	4.00000000000000000000	4.00000000000000000000	4.00000000000000000000	4.00000000000000000000	4.00000000000000000000	4.00000000000000000000	4.00000000000000000000	4.00000000000000000000	4.00000000000000000000
28.00000000000000000000	0.00000000000000000000	4196.92285156250000000000	4195.38427734375000000000	4165.12792968750000000000	4181.02539062500000000000	4205.12792968750000000000	4195.89746093750000000000	4183.58984375000000000000	4207.17919921875000000000	4209.74365234375000000000	4205.12792968750000000000	4178.46142578125000000000	4206.66650390625000000000	4152.82031250000000000000	4159.48730468750000000000	0.00000000000000000000	10246.00000000000000000000	10229.00000000000000000000	0.00000000000000000000	0.00000000000000000000	0.00000000000000000000	1770.00000000000000000000	952.00000000000000000000	4.00000000000000000000	4.00000000000000000000	4.00000000000000000000	4.00000000000000000000	4.00000000000000000000	4.00000000000000000000	4.00000000000000000000	4.00000000000000000000	4.00000000000000000000	4.00000000000000000000	4.00000000000000000000	4.00000000000000000000	4.00000000000000000000	4.00000000000000000000	4.00000000000000000000	4.00000000000000000000
29.00000000000000000000	0.00000000000000000000	4210.25634765625000000000	4203.58984375000000000000	4168.20507812500000000000	4181.53857421875000000000	4213.33300781250000000000	4192.82031250000000000000	4177.94873046875000000000	4196.41015625000000000000	4198.97412109375000000000	4200.51269531250000000000	4177.43603515625000000000	4202.05126953125000000000	4165.64111328125000000000	4165.64111328125000000000	0.00000000000000000000	10244.00000000000000000000	10229.00000000000000000000	0.00000000000000000000	0.00000000000000000000	0.00000000000000000000	1770.00000000000000000000	959.00000000000000000000	4.00000000000000000000	4.00000000000000000000	4.00000000000000000000	4.00000000000000000000	4.00000000000000000000	4.00000000000000000000	4.00000000000000000000	4.00000000000000000000	4.00000000000000000000	4.00000000000000000000	4.00000000000000000000	4.00000000000000000000	4.00000000000000000000	4.00000000000000000000	4.00000000000000000000	4.00000000000000000000
30.00000000000000000000	0.00000000000000000000	4237.94873046875000000000	4229.23046875000000000000	4168.20507812500000000000	4211.28173828125000000000	4228.71777343750000000000	4206.15380859375000000000	4179.48730468750000000000	4202.56396484375000000000	4205.12792968750000000000	4210.25634765625000000000	4211.79492187500000000000	4219.48730468750000000000	4210.76904296875000000000	4194.87158203125000000000	0.00000000000000000000	10244.00000000000000000000	10229.00000000000000000000	0.00000000000000000000	0.00000000000000000000	0.00000000000000000000	1770.00000000000000000000	966.00000000000000000000	4.00000000000000000000	4.00000000000000000000	4.00000000000000000000	4.00000000000000000000	4.00000000000000000000	4.00000000000000000000	4.00000000000000000000	4.00000000000000000000	4.00000000000000000000	4.00000000000000000000	4.00000000000000000000	4.00000000000000000000	4.00000000000000000000	4.00000000000000000000	4.00000000000000000000	4.00000000000000000000
31.00000000000000000000	0.00000000000000000000	4203.58984375000000000000	4187.17919921875000000000	4168.71777343750000000000	4182.56396484375000000000	4185.12792968750000000000	4168.71777343750000000000	4149.74365234375000000000	4172.82031250000000000000	4162.56396484375000000000	4176.92285156250000000000	4184.61523437500000000000	4190.25634765625000000000	4176.92285156250000000000	4170.25634765625000000000	0.00000000000000000000	10243.00000000000000000000	10228.00000000000000000000	0.00000000000000000000	0.00000000000000000000	0.00000000000000000000	1770.00000000000000000000	974.00000000000000000000	4.00000000000000000000	4.00000000000000000000	4.00000000000000000000	4.00000000000000000000	4.00000000000000000000	4.00000000000000000000	4.00000000000000000000	4.00000000000000000000	4.00000000000000000000	4.00000000000000000000	4.00000000000000000000	4.00000000000000000000	4.00000000000000000000	4.00000000000000000000	4.00000000000000000000	4.00000000000000000000
32.00000000000000000000	0.00000000000000000000	4212.82031250000000000000	4213.84619140625000000000	4164.61523437500000000000	4194.35888671875000000000	4215.89746093750000000000	4197.94873046875000000000	4180.00000000000000000000	4223.07666015625000000000	4212.30761718750000000000	4210.25634765625000000000	4229.23046875000000000000	4224.10253906250000000000	4208.20507812500000000000	4193.33300781250000000000	0.00000000000000000000	10243.00000000000000000000	10228.00000000000000000000	0.00000000000000000000	0.00000000000000000000	0.00000000000000000000	1770.00000000000000000000	981.00000000000000000000	4.00000000000000000000	4.00000000000000000000	4.00000000000000000000	4.00000000000000000000	4.00000000000000000000	4.00000000000000000000	4.00000000000000000000	4.00000000000000000000	4.00000000000000000000	4.00000000000000000000	4.00000000000000000000	4.00000000000000000000	4.00000000000000000000	4.00000000000000000000	4.00000000000000000000	4.00000000000000000000
33.00000000000000000000	0.00000000000000000000	4189.74365234375000000000	4178.97412109375000000000	4155.38427734375000000000	4177.94873046875000000000	4184.10253906250000000000	4172.82031250000000000000	4163.07666015625000000000	4222.05126953125000000000	4211.79492187500000000000	4205.64111328125000000000	4213.33300781250000000000	4218.97412109375000000000	4184.61523437500000000000	4181.02539062500000000000	0.00000000000000000000	10243.00000000000000000000	10229.00000000000000000000	0.00000000000000000000	0.00000000000000000000	0.00000000000000000000	1770.00000000000000000000	988.00000000000000000000	4.00000000000000000000	4.00000000000000000000	4.00000000000000000000	4.00000000000000000000	4.00000000000000000000	4.00000000000000000000	4.00000000000000000000	4.00000000000000000000	4.00000000000000000000	4.00000000000000000000	4.00000000000000000000	4.00000000000000000000	4.00000000000000000000	4.00000000000000000000	4.00000000000000000000	4.00000000000000000000
34.00000000000000000000	0.00000000000000000000	4186.66650390625000000000	4170.25634765625000000000	4163.07666015625000000000	4174.87158203125000000000	4177.43603515625000000000	4173.33300781250000000000	4167.69238281250000000000	4209.23046875000000000000	4198.46142578125000000000	4197.43603515625000000000	4192.82031250000000000000	4210.25634765625000000000	4163.58984375000000000000	4171.28173828125000000000	0.00000000000000000000	10243.00000000000000000000	10229.00000000000000000000	0.00000000000000000000	0.00000000000000000000	0.00000000000000000000	1770.00000000000000000000	996.00000000000000000000	4.00000000000000000000	4.00000000000000000000	4.00000000000000000000	4.00000000000000000000	4.00000000000000000000	4.00000000000000000000	4.00000000000000000000	4.00000000000000000000	4.00000000000000000000	4.00000000000000000000	4.00000000000000000000	4.00000000000000000000	4.00000000000000000000	4.00000000000000000000	4.00000000000000000000	4.00000000000000000000
35.00000000000000000000	0.00000000000000000000	4223.07666015625000000000	4228.20507812500000000000	4162.05126953125000000000	4201.02539062500000000000	4230.25634765625000000000	4217.43603515625000000000	4201.53857421875000000000	4222.56396484375000000000	4220.51269531250000000000	4223.58984375000000000000	4207.17919921875000000000	4217.94873046875000000000	4185.64111328125000000000	4181.53857421875000000000	0.00000000000000000000	10244.00000000000000000000	10229.00000000000000000000	0.00000000000000000000	0.00000000000000000000	0.00000000000000000000	1771.00000000000000000000	3.00000000000000000000	4.00000000000000000000	4.00000000000000000000	4.00000000000000000000	4.00000000000000000000	4.00000000000000000000	4.00000000000000000000	4.00000000000000000000	4.00000000000000000000	4.00000000000000000000	4.00000000000000000000	4.00000000000000000000	4.00000000000000000000	4.00000000000000000000	4.00000000000000000000	4.00000000000000000000	4.00000000000000000000
36.00000000000000000000	0.00000000000000000000	4210.76904296875000000000	4208.71777343750000000000	4163.07666015625000000000	4185.64111328125000000000	4203.07666015625000000000	4190.25634765625000000000	4180.00000000000000000000	4183.58984375000000000000	4183.07666015625000000000	4193.33300781250000000000	4166.15380859375000000000	4181.53857421875000000000	4153.33300781250000000000	4156.41015625000000000000	0.00000000000000000000	10244.00000000000000000000	10229.00000000000000000000	0.00000000000000000000	0.00000000000000000000	0.00000000000000000000	1771.00000000000000000000	11.00000000000000000000	4.00000000000000000000	4.00000000000000000000	4.00000000000000000000	4.00000000000000000000	4.00000000000000000000	4.00000000000000000000	4.00000000000000000000	4.00000000000000000000	4.00000000000000000000	4.00000000000000000000	4.00000000000000000000	4.00000000000000000000	4.00000000000000000000	4.00000000000000000000	4.00000000000000000000	4.00000000000000000000
37.00000000000000000000	0.00000000000000000000	4236.41015625000000000000	4226.15380859375000000000	4173.33300781250000000000	4216.92285156250000000000	4219.48730468750000000000	4205.12792968750000000000	4193.84619140625000000000	4215.38427734375000000000	4212.82031250000000000000	4209.74365234375000000000	4219.48730468750000000000	4224.61523437500000000000	4203.07666015625000000000	4199.48730468750000000000	0.00000000000000000000	10243.00000000000000000000	10228.00000000000000000000	0.00000000000000000000	0.00000000000000000000	0.00000000000000000000	1771.00000000000000000000	18.00000000000000000000	4.00000000000000000000	4.00000000000000000000	4.00000000000000000000	4.00000000000000000000	4.00000000000000000000	4.00000000000000000000	4.00000000000000000000	4.00000000000000000000	4.00000000000000000000	4.00000000000000000000	4.00000000000000000000	4.00000000000000000000	4.00000000000000000000	4.00000000000000000000	4.00000000000000000000	4.00000000000000000000
38.00000000000000000000	0.00000000000000000000	4228.71777343750000000000	4200.00000000000000000000	4172.30761718750000000000	4209.23046875000000000000	4188.71777343750000000000	4171.79492187500000000000	4160.51269531250000000000	4210.76904296875000000000	4197.43603515625000000000	4196.41015625000000000000	4222.56396484375000000000	4230.25634765625000000000	4197.94873046875000000000	4200.51269531250000000000	0.00000000000000000000	10243.00000000000000000000	10228.00000000000000000000	0.00000000000000000000	0.00000000000000000000	0.00000000000000000000	1771.00000000000000000000	25.00000000000000000000	4.00000000000000000000	4.00000000000000000000	4.00000000000000000000	4.00000000000000000000	4.00000000000000000000	4.00000000000000000000	4.00000000000000000000	4.00000000000000000000	4.00000000000000000000	4.00000000000000000000	4.00000000000000000000	4.00000000000000000000	4.00000000000000000000	4.00000000000000000000	4.00000000000000000000	4.00000000000000000000
39.00000000000000000000	0.00000000000000000000	4223.58984375000000000000	4194.87158203125000000000	4174.35888671875000000000	4197.94873046875000000000	4178.97412109375000000000	4163.58984375000000000000	4158.97412109375000000000	4199.48730468750000000000	4182.05126953125000000000	4186.15380859375000000000	4193.33300781250000000000	4212.82031250000000000000	4173.84619140625000000000	4184.61523437500000000000	0.00000000000000000000	10245.00000000000000000000	10229.00000000000000000000	0.00000000000000000000	0.00000000000000000000	0.00000000000000000000	1771.00000000000000000000	33.00000000000000000000	4.00000000000000000000	4.00000000000000000000	4.00000000000000000000	4.00000000000000000000	4.00000000000000000000	4.00000000000000000000	4.00000000000000000000	4.00000000000000000000	4.00000000000000000000	4.00000000000000000000	4.00000000000000000000	4.00000000000000000000	4.00000000000000000000	4.00000000000000000000	4.00000000000000000000	4.00000000000000000000
40.00000000000000000000	0.00000000000000000000	4239.48730468750000000000	4235.38427734375000000000	4165.64111328125000000000	4215.38427734375000000000	4226.66650390625000000000	4213.33300781250000000000	4208.71777343750000000000	4233.84619140625000000000	4230.25634765625000000000	4226.15380859375000000000	4208.20507812500000000000	4229.23046875000000000000	4191.79492187500000000000	4196.41015625000000000000	0.00000000000000000000	10245.00000000000000000000	10229.00000000000000000000	0.00000000000000000000	0.00000000000000000000	0.00000000000000000000	1771.00000000000000000000	40.00000000000000000000	4.00000000000000000000	4.00000000000000000000	4.00000000000000000000	4.00000000000000000000	4.00000000000000000000	4.00000000000000000000	4.00000000000000000000	4.00000000000000000000	4.00000000000000000000	4.00000000000000000000	4.00000000000000000000	4.00000000000000000000	4.00000000000000000000	4.00000000000000000000	4.00000000000000000000	4.00000000000000000000
41.00000000000000000000	0.00000000000000000000	4202.56396484375000000000	4192.82031250000000000000	4160.00000000000000000000	4180.00000000000000000000	4190.76904296875000000000	4182.05126953125000000000	4180.51269531250000000000	4205.64111328125000000000	4198.97412109375000000000	4200.51269531250000000000	4162.05126953125000000000	4190.25634765625000000000	4137.94873046875000000000	4151.79492187500000000000	0.00000000000000000000	10246.00000000000000000000	10229.00000000000000000000	0.00000000000000000000	0.00000000000000000000	0.00000000000000000000	1771.00000000000000000000	48.00000000000000000000	4.00000000000000000000	4.00000000000000000000	4.00000000000000000000	4.00000000000000000000	4.00000000000000000000	4.00000000000000000000	4.00000000000000000000	4.00000000000000000000	4.00000000000000000000	4.00000000000000000000	4.00000000000000000000	4.00000000000000000000	4.00000000000000000000	4.00000000000000000000	4.00000000000000000000	4.00000000000000000000
42.00000000000000000000	0.00000000000000000000	4228.20507812500000000000	4222.05126953125000000000	4163.07666015625000000000	4203.58984375000000000000	4222.05126953125000000000	4202.05126953125000000000	4186.15380859375000000000	4218.46142578125000000000	4205.64111328125000000000	4207.17919921875000000000	4195.89746093750000000000	4203.07666015625000000000	4173.84619140625000000000	4167.17919921875000000000	0.00000000000000000000	10246.00000000000000000000	10229.00000000000000000000	0.00000000000000000000	0.00000000000000000000	0.00000000000000000000	1771.00000000000000000000	57.00000000000000000000	4.00000000000000000000	4.00000000000000000000	4.00000000000000000000	4.00000000000000000000	4.00000000000000000000	4.00000000000000000000	4.00000000000000000000	4.00000000000000000000	4.00000000000000000000	4.00000000000000000000	4.00000000000000000000	4.00000000000000000000	4.00000000000000000000	4.00000000000000000000	4.00000000000000000000	4.00000000000000000000
43.00000000000000000000	0.00000000000000000000	4225.12792968750000000000	4217.94873046875000000000	4156.92285156250000000000	4204.10253906250000000000	4217.94873046875000000000	4193.33300781250000000000	4170.25634765625000000000	4193.84619140625000000000	4180.51269531250000000000	4192.82031250000000000000	4194.87158203125000000000	4190.25634765625000000000	4178.97412109375000000000	4166.15380859375000000000	0.00000000000000000000	10246.00000000000000000000	10229.00000000000000000000	0.00000000000000000000	0.00000000000000000000	0.00000000000000000000	1771.00000000000000000000	65.00000000000000000000	4.00000000000000000000	4.00000000000000000000	4.00000000000000000000	4.00000000000000000000	4.00000000000000000000	4.00000000000000000000	4.00000000000000000000	4.00000000000000000000	4.00000000000000000000	4.00000000000000000000	4.00000000000000000000	4.00000000000000000000	4.00000000000000000000	4.00000000000000000000	4.00000000000000000000	4.00000000000000000000
44.00000000000000000000	0.00000000000000000000	4203.07666015625000000000	4187.69238281250000000000	4162.56396484375000000000	4185.64111328125000000000	4188.71777343750000000000	4178.46142578125000000000	4161.53857421875000000000	4178.97412109375000000000	4163.58984375000000000000	4177.43603515625000000000	4170.76904296875000000000	4174.35888671875000000000	4148.71777343750000000000	4148.20507812500000000000	0.00000000000000000000	10246.00000000000000000000	10229.00000000000000000000	0.00000000000000000000	0.00000000000000000000	0.00000000000000000000	1771.00000000000000000000	73.00000000000000000000	4.00000000000000000000	4.00000000000000000000	4.00000000000000000000	4.00000000000000000000	4.00000000000000000000	4.00000000000000000000	4.00000000000000000000	4.00000000000000000000	4.00000000000000000000	4.00000000000000000000	4.00000000000000000000	4.00000000000000000000	4.00000000000000000000	4.00000000000000000000	4.00000000000000000000	4.00000000000000000000
45.00000000000000000000	0.00000000000000000000	4218.97412109375000000000	4212.30761718750000000000	4166.15380859375000000000	4212.30761718750000000000	4216.92285156250000000000	4206.66650390625000000000	4190.25634765625000000000	4235.38427734375000000000	4222.56396484375000000000	4217.43603515625000000000	4224.10253906250000000000	4223.07666015625000000000	4183.07666015625000000000	4181.02539062500000000000	0.00000000000000000000	10248.00000000000000000000	10230.00000000000000000000	0.00000000000000000000	0.00000000000000000000	0.00000000000000000000	1771.00000000000000000000	82.00000000000000000000	4.00000000000000000000	4.00000000000000000000	4.00000000000000000000	4.00000000000000000000	4.00000000000000000000	4.00000000000000000000	4.00000000000000000000	4.00000000000000000000	4.00000000000000000000	4.00000000000000000000	4.00000000000000000000	4.00000000000000000000	4.00000000000000000000	4.00000000000000000000	4.00000000000000000000	4.00000000000000000000
46.00000000000000000000	0.00000000000000000000	4184.61523437500000000000	4171.28173828125000000000	4165.12792968750000000000	4185.12792968750000000000	4176.92285156250000000000	4164.10253906250000000000	4155.38427734375000000000	4202.56396484375000000000	4182.56396484375000000000	4184.61523437500000000000	4193.33300781250000000000	4201.53857421875000000000	4142.56396484375000000000	4160.00000000000000000000	0.00000000000000000000	10248.00000000000000000000	10230.00000000000000000000	0.00000000000000000000	0.00000000000000000000	0.00000000000000000000	1771.00000000000000000000	90.00000000000000000000	4.00000000000000000000	4.00000000000000000000	4.00000000000000000000	4.00000000000000000000	4.00000000000000000000	4.00000000000000000000	4.00000000000000000000	4.00000000000000000000	4.00000000000000000000	4.00000000000000000000	4.00000000000000000000	4.00000000000000000000	4.00000000000000000000	4.00000000000000000000	4.00000000000000000000	4.00000000000000000000
47.00000000000000000000	0.00000000000000000000	4209.23046875000000000000	4205.12792968750000000000	4169.74365234375000000000	4200.00000000000000000000	4215.89746093750000000000	4198.46142578125000000000	4187.69238281250000000000	4202.05126953125000000000	4186.66650390625000000000	4193.33300781250000000000	4194.35888671875000000000	4203.07666015625000000000	4157.43603515625000000000	4163.58984375000000000000	0.00000000000000000000	10248.00000000000000000000	10228.00000000000000000000	0.00000000000000000000	0.00000000000000000000	0.00000000000000000000	1771.00000000000000000000	99.00000000000000000000	4.00000000000000000000	4.00000000000000000000	4.00000000000000000000	4.00000000000000000000	4.00000000000000000000	4.00000000000000000000	4.00000000000000000000	4.00000000000000000000	4.00000000000000000000	4.00000000000000000000	4.00000000000000000000	4.00000000000000000000	4.00000000000000000000	4.00000000000000000000	4.00000000000000000000	4.00000000000000000000
48.00000000000000000000	0.00000000000000000000	4230.25634765625000000000	4226.66650390625000000000	4168.20507812500000000000	4214.35888671875000000000	4235.38427734375000000000	4215.38427734375000000000	4203.58984375000000000000	4203.07666015625000000000	4201.02539062500000000000	4210.25634765625000000000	4185.64111328125000000000	4198.46142578125000000000	4161.53857421875000000000	4157.94873046875000000000	0.00000000000000000000	10248.00000000000000000000	10228.00000000000000000000	0.00000000000000000000	0.00000000000000000000	0.00000000000000000000	1771.00000000000000000000	107.00000000000000000000	4.00000000000000000000	4.00000000000000000000	4.00000000000000000000	4.00000000000000000000	4.00000000000000000000	4.00000000000000000000	4.00000000000000000000	4.00000000000000000000	4.00000000000000000000	4.00000000000000000000	4.00000000000000000000	4.00000000000000000000	4.00000000000000000000	4.00000000000000000000	4.00000000000000000000	4.00000000000000000000
49.00000000000000000000	0.00000000000000000000	4217.43603515625000000000	4201.53857421875000000000	4173.84619140625000000000	4202.56396484375000000000	4202.05126953125000000000	4181.53857421875000000000	4174.35888671875000000000	4182.56396484375000000000	4176.41015625000000000000	4191.28173828125000000000	4164.61523437500000000000	4181.02539062500000000000	4145.64111328125000000000	4152.30761718750000000000	0.00000000000000000000	10248.00000000000000000000	10226.00000000000000000000	0.00000000000000000000	0.00000000000000000000	0.00000000000000000000	1771.00000000000000000000	115.00000000000000000000	4.00000000000000000000	4.00000000000000000000	4.00000000000000000000	4.00000000000000000000	4.00000000000000000000	4.00000000000000000000	4.00000000000000000000	4.00000000000000000000	4.00000000000000000000	4.00000000000000000000	4.00000000000000000000	4.00000000000000000000	4.00000000000000000000	4.00000000000000000000	4.00000000000000000000	4.00000000000000000000
50.00000000000000000000	0.00000000000000000000	4236.92285156250000000000	4226.66650390625000000000	4172.82031250000000000000	4228.20507812500000000000	4222.56396484375000000000	4193.84619140625000000000	4177.94873046875000000000	4213.33300781250000000000	4199.48730468750000000000	4205.12792968750000000000	4212.82031250000000000000	4212.82031250000000000000	4201.02539062500000000000	4190.25634765625000000000	0.00000000000000000000	10248.00000000000000000000	10226.00000000000000000000	0.00000000000000000000	0.00000000000000000000	0.00000000000000000000	1771.00000000000000000000	124.00000000000000000000	4.00000000000000000000	4.00000000000000000000	4.00000000000000000000	4.00000000000000000000	4.00000000000000000000	4.00000000000000000000	4.00000000000000000000	4.00000000000000000000	4.00000000000000000000	4.00000000000000000000	4.00000000000000000000	4.00000000000000000000	4.00000000000000000000	4.00000000000000000000	4.00000000000000000000	4.00000000000000000000
51.00000000000000000000	0.00000000000000000000	4215.38427734375000000000	4192.30761718750000000000	4172.30761718750000000000	4207.69238281250000000000	4180.51269531250000000000	4160.51269531250000000000	4148.71777343750000000000	4194.87158203125000000000	4174.35888671875000000000	4175.38427734375000000000	4183.07666015625000000000	4192.30761718750000000000	4173.84619140625000000000	4169.23046875000000000000	0.00000000000000000000	10248.00000000000000000000	10227.00000000000000000000	0.00000000000000000000	0.00000000000000000000	0.00000000000000000000	1771.00000000000000000000	132.00000000000000000000	4.00000000000000000000	4.00000000000000000000	4.00000000000000000000	4.00000000000000000000	4.00000000000000000000	4.00000000000000000000	4.00000000000000000000	4.00000000000000000000	4.00000000000000000000	4.00000000000000000000	4.00000000000000000000	4.00000000000000000000	4.00000000000000000000	4.00000000000000000000	4.00000000000000000000	4.00000000000000000000
52.00000000000000000000	0.00000000000000000000	4231.79492187500000000000	4214.87158203125000000000	4177.94873046875000000000	4218.97412109375000000000	4204.61523437500000000000	4195.89746093750000000000	4187.17919921875000000000	4225.12792968750000000000	4214.87158203125000000000	4206.15380859375000000000	4205.64111328125000000000	4212.30761718750000000000	4186.15380859375000000000	4185.12792968750000000000	0.00000000000000000000	10248.00000000000000000000	10227.00000000000000000000	0.00000000000000000000	0.00000000000000000000	0.00000000000000000000	1771.00000000000000000000	140.00000000000000000000	4.00000000000000000000	4.00000000000000000000	4.00000000000000000000	4.00000000000000000000	4.00000000000000000000	4.00000000000000000000	4.00000000000000000000	4.00000000000000000000	4.00000000000000000000	4.00000000000000000000	4.00000000000000000000	4.00000000000000000000	4.00000000000000000000	4.00000000000000000000	4.00000000000000000000	4.00000000000000000000
53.00000000000000000000	0.00000000000000000000	4228.20507812500000000000	4216.92285156250000000000	4166.15380859375000000000	4210.76904296875000000000	4219.48730468750000000000	4212.82031250000000000000	4204.61523437500000000000	4242.56396484375000000000	4243.58984375000000000000	4241.53857421875000000000	4225.64111328125000000000	4222.56396484375000000000	4189.23046875000000000000	4184.10253906250000000000	0.00000000000000000000	10245.00000000000000000000	10224.00000000000000000000	0.00000000000000000000	0.00000000000000000000	0.00000000000000000000	1771.00000000000000000000	149.00000000000000000000	4.00000000000000000000	4.00000000000000000000	4.00000000000000000000	4.00000000000000000000	4.00000000000000000000	4.00000000000000000000	4.00000000000000000000	4.00000000000000000000	4.00000000000000000000	4.00000000000000000000	4.00000000000000000000	4.00000000000000000000	4.00000000000000000000	4.00000000000000000000	4.00000000000000000000	4.00000000000000000000
54.00000000000000000000	0.00000000000000000000	4198.46142578125000000000	4178.46142578125000000000	4162.56396484375000000000	4174.35888671875000000000	4187.17919921875000000000	4183.07666015625000000000	4178.46142578125000000000	4211.79492187500000000000	4202.56396484375000000000	4209.23046875000000000000	4186.15380859375000000000	4193.33300781250000000000	4146.66650390625000000000	4145.64111328125000000000	0.00000000000000000000	10245.00000000000000000000	10224.00000000000000000000	0.00000000000000000000	0.00000000000000000000	0.00000000000000000000	1771.00000000000000000000	157.00000000000000000000	4.00000000000000000000	4.00000000000000000000	4.00000000000000000000	4.00000000000000000000	4.00000000000000000000	4.00000000000000000000	4.00000000000000000000	4.00000000000000000000	4.00000000000000000000	4.00000000000000000000	4.00000000000000000000	4.00000000000000000000	4.00000000000000000000	4.00000000000000000000	4.00000000000000000000	4.00000000000000000000
55.00000000000000000000	0.00000000000000000000	4235.38427734375000000000	4229.74365234375000000000	4165.12792968750000000000	4208.71777343750000000000	4233.84619140625000000000	4224.10253906250000000000	4205.64111328125000000000	4228.71777343750000000000	4216.41015625000000000000	4216.41015625000000000000	4216.92285156250000000000	4216.41015625000000000000	4191.28173828125000000000	4173.84619140625000000000	0.00000000000000000000	10242.00000000000000000000	10224.00000000000000000000	0.00000000000000000000	0.00000000000000000000	0.00000000000000000000	1771.00000000000000000000	165.00000000000000000000	4.00000000000000000000	4.00000000000000000000	4.00000000000000000000	4.00000000000000000000	4.00000000000000000000	4.00000000000000000000	4.00000000000000000000	4.00000000000000000000	4.00000000000000000000	4.00000000000000000000	4.00000000000000000000	4.00000000000000000000	4.00000000000000000000	4.00000000000000000000	4.00000000000000000000	4.00000000000000000000
56.00000000000000000000	0.00000000000000000000	4223.58984375000000000000	4207.69238281250000000000	4164.10253906250000000000	4199.48730468750000000000	4211.28173828125000000000	4199.48730468750000000000	4182.05126953125000000000	4190.25634765625000000000	4174.35888671875000000000	4189.74365234375000000000	4196.41015625000000000000	4196.41015625000000000000	4175.38427734375000000000	4165.12792968750000000000	0.00000000000000000000	10242.00000000000000000000	10224.00000000000000000000	0.00000000000000000000	0.00000000000000000000	0.00000000000000000000	1771.00000000000000000000	174.00000000000000000000	4.00000000000000000000	4.00000000000000000000	4.00000000000000000000	4.00000000000000000000	4.00000000000000000000	4.00000000000000000000	4.00000000000000000000	4.00000000000000000000	4.00000000000000000000	4.00000000000000000000	4.00000000000000000000	4.00000000000000000000	4.00000000000000000000	4.00000000000000000000	4.00000000000000000000	4.00000000000000000000
57.00000000000000000000	0.00000000000000000000	4222.56396484375000000000	4206.15380859375000000000	4171.28173828125000000000	4202.56396484375000000000	4215.38427734375000000000	4201.02539062500000000000	4188.20507812500000000000	4209.74365234375000000000	4193.33300781250000000000	4201.53857421875000000000	4217.94873046875000000000	4220.51269531250000000000	4182.56396484375000000000	4176.41015625000000000000	0.00000000000000000000	10242.00000000000000000000	10222.00000000000000000000	0.00000000000000000000	0.00000000000000000000	0.00000000000000000000	1771.00000000000000000000	182.00000000000000000000	4.00000000000000000000	4.00000000000000000000	4.00000000000000000000	4.00000000000000000000	4.00000000000000000000	4.00000000000000000000	4.00000000000000000000	4.00000000000000000000	4.00000000000000000000	4.00000000000000000000	4.00000000000000000000	4.00000000000000000000	4.00000000000000000000	4.00000000000000000000	4.00000000000000000000	4.00000000000000000000
58.00000000000000000000	0.00000000000000000000	4217.94873046875000000000	4203.58984375000000000000	4168.20507812500000000000	4207.17919921875000000000	4214.35888671875000000000	4201.53857421875000000000	4189.74365234375000000000	4243.07666015625000000000	4232.30761718750000000000	4221.02539062500000000000	4238.97412109375000000000	4245.12792968750000000000	4189.74365234375000000000	4184.10253906250000000000	0.00000000000000000000	10242.00000000000000000000	10222.00000000000000000000	0.00000000000000000000	0.00000000000000000000	0.00000000000000000000	1771.00000000000000000000	190.00000000000000000000	4.00000000000000000000	4.00000000000000000000	4.00000000000000000000	4.00000000000000000000	4.00000000000000000000	4.00000000000000000000	4.00000000000000000000	4.00000000000000000000	4.00000000000000000000	4.00000000000000000000	4.00000000000000000000	4.00000000000000000000	4.00000000000000000000	4.00000000000000000000	4.00000000000000000000	4.00000000000000000000
59.00000000000000000000	0.00000000000000000000	4190.76904296875000000000	4166.66650390625000000000	4169.74365234375000000000	4183.07666015625000000000	4176.92285156250000000000	4173.33300781250000000000	4169.74365234375000000000	4209.74365234375000000000	4198.97412109375000000000	4193.33300781250000000000	4195.38427734375000000000	4210.76904296875000000000	4149.23046875000000000000	4156.92285156250000000000	0.00000000000000000000	10244.00000000000000000000	10222.00000000000000000000	0.00000000000000000000	0.00000000000000000000	0.00000000000000000000	1771.00000000000000000000	197.00000000000000000000	4.00000000000000000000	4.00000000000000000000	4.00000000000000000000	4.00000000000000000000	4.00000000000000000000	4.00000000000000000000	4.00000000000000000000	4.00000000000000000000	4.00000000000000000000	4.00000000000000000000	4.00000000000000000000	4.00000000000000000000	4.00000000000000000000	4.00000000000000000000	4.00000000000000000000	4.00000000000000000000
60.00000000000000000000	0.00000000000000000000	4230.25634765625000000000	4228.71777343750000000000	4168.71777343750000000000	4213.84619140625000000000	4235.89746093750000000000	4228.20507812500000000000	4215.89746093750000000000	4230.25634765625000000000	4226.66650390625000000000	4226.66650390625000000000	4219.48730468750000000000	4225.64111328125000000000	4188.20507812500000000000	4182.05126953125000000000	0.00000000000000000000	10244.00000000000000000000	10222.00000000000000000000	0.00000000000000000000	0.00000000000000000000	0.00000000000000000000	1771.00000000000000000000	204.00000000000000000000	4.00000000000000000000	4.00000000000000000000	4.00000000000000000000	4.00000000000000000000	4.00000000000000000000	4.00000000000000000000	4.00000000000000000000	4.00000000000000000000	4.00000000000000000000	4.00000000000000000000	4.00000000000000000000	4.00000000000000000000	4.00000000000000000000	4.00000000000000000000	4.00000000000000000000	4.00000000000000000000
61.00000000000000000000	0.00000000000000000000	4225.12792968750000000000	4216.41015625000000000000	4164.61523437500000000000	4199.48730468750000000000	4221.02539062500000000000	4212.30761718750000000000	4197.43603515625000000000	4200.00000000000000000000	4197.43603515625000000000	4208.20507812500000000000	4176.92285156250000000000	4192.82031250000000000000	4158.46142578125000000000	4156.92285156250000000000	0.00000000000000000000	10245.00000000000000000000	10227.00000000000000000000	0.00000000000000000000	0.00000000000000000000	0.00000000000000000000	1771.00000000000000000000	212.00000000000000000000	4.00000000000000000000	4.00000000000000000000	4.00000000000000000000	4.00000000000000000000	4.00000000000000000000	4.00000000000000000000	4.00000000000000000000	4.00000000000000000000	4.00000000000000000000	4.00000000000000000000	4.00000000000000000000	4.00000000000000000000	4.00000000000000000000	4.00000000000000000000	4.00000000000000000000	4.00000000000000000000
62.00000000000000000000	0.00000000000000000000	4233.84619140625000000000	4211.28173828125000000000	4176.41015625000000000000	4208.71777343750000000000	4215.89746093750000000000	4205.12792968750000000000	4192.30761718750000000000	4198.46142578125000000000	4194.87158203125000000000	4195.38427734375000000000	4183.58984375000000000000	4203.07666015625000000000	4172.30761718750000000000	4167.69238281250000000000	0.00000000000000000000	10245.00000000000000000000	10227.00000000000000000000	0.00000000000000000000	0.00000000000000000000	0.00000000000000000000	1771.00000000000000000000	219.00000000000000000000	4.00000000000000000000	4.00000000000000000000	4.00000000000000000000	4.00000000000000000000	4.00000000000000000000	4.00000000000000000000	4.00000000000000000000	4.00000000000000000000	4.00000000000000000000	4.00000000000000000000	4.00000000000000000000	4.00000000000000000000	4.00000000000000000000	4.00000000000000000000	4.00000000000000000000	4.00000000000000000000
63.00000000000000000000	0.00000000000000000000	4250.76904296875000000000	4228.20507812500000000000	4175.38427734375000000000	4229.23046875000000000000	4223.58984375000000000000	4208.20507812500000000000	4193.33300781250000000000	4223.07666015625000000000	4215.38427734375000000000	4210.76904296875000000000	4235.89746093750000000000	4243.58984375000000000000	4224.61523437500000000000	4205.64111328125000000000	0.00000000000000000000	10246.00000000000000000000	10228.00000000000000000000	0.00000000000000000000	0.00000000000000000000	0.00000000000000000000	1771.00000000000000000000	226.00000000000000000000	4.00000000000000000000	4.00000000000000000000	4.00000000000000000000	4.00000000000000000000	4.00000000000000000000	4.00000000000000000000	4.00000000000000000000	4.00000000000000000000	4.00000000000000000000	4.00000000000000000000	4.00000000000000000000	4.00000000000000000000	4.00000000000000000000	4.00000000000000000000	4.00000000000000000000	4.00000000000000000000
64.00000000000000000000	0.00000000000000000000	4215.38427734375000000000	4183.07666015625000000000	4171.28173828125000000000	4189.74365234375000000000	4174.87158203125000000000	4165.64111328125000000000	4161.53857421875000000000	4200.00000000000000000000	4182.05126953125000000000	4185.64111328125000000000	4201.02539062500000000000	4217.94873046875000000000	4187.69238281250000000000	4172.82031250000000000000	1602.00000000000000000000	10246.00000000000000000000	10228.00000000000000000000	0.00000000000000000000	0.00000000000000000000	0.00000000000000000000	1771.00000000000000000000	234.00000000000000000000	4.00000000000000000000	4.00000000000000000000	4.00000000000000000000	4.00000000000000000000	4.00000000000000000000	4.00000000000000000000	4.00000000000000000000	4.00000000000000000000	4.00000000000000000000	4.00000000000000000000	4.00000000000000000000	4.00000000000000000000	4.00000000000000000000	4.00000000000000000000	4.00000000000000000000	4.00000000000000000000
65.00000000000000000000	0.00000000000000000000	4226.15380859375000000000	4204.10253906250000000000	4166.66650390625000000000	4195.89746093750000000000	4214.87158203125000000000	4208.20507812500000000000	4204.10253906250000000000	4244.10253906250000000000	4238.46142578125000000000	4226.15380859375000000000	4224.10253906250000000000	4244.10253906250000000000	4206.66650390625000000000	4180.00000000000000000000	2765.00000000000000000000	10244.00000000000000000000	10229.00000000000000000000	0.00000000000000000000	0.00000000000000000000	0.00000000000000000000	1771.00000000000000000000	241.00000000000000000000	4.00000000000000000000	4.00000000000000000000	4.00000000000000000000	4.00000000000000000000	4.00000000000000000000	4.00000000000000000000	4.00000000000000000000	4.00000000000000000000	4.00000000000000000000	4.00000000000000000000	4.00000000000000000000	4.00000000000000000000	4.00000000000000000000	4.00000000000000000000	4.00000000000000000000	4.00000000000000000000
66.00000000000000000000	0.00000000000000000000	4200.00000000000000000000	4173.33300781250000000000	4157.43603515625000000000	4164.61523437500000000000	4197.94873046875000000000	4195.89746093750000000000	4192.82031250000000000000	4230.25634765625000000000	4231.79492187500000000000	4222.05126953125000000000	4194.87158203125000000000	4231.28173828125000000000	4170.76904296875000000000	4154.87158203125000000000	2984.00000000000000000000	10244.00000000000000000000	10229.00000000000000000000	0.00000000000000000000	0.00000000000000000000	0.00000000000000000000	1771.00000000000000000000	248.00000000000000000000	4.00000000000000000000	4.00000000000000000000	4.00000000000000000000	4.00000000000000000000	4.00000000000000000000	4.00000000000000000000	4.00000000000000000000	4.00000000000000000000	4.00000000000000000000	4.00000000000000000000	4.00000000000000000000	4.00000000000000000000	4.00000000000000000000	4.00000000000000000000	4.00000000000000000000	4.00000000000000000000
67.00000000000000000000	0.00000000000000000000	4197.43603515625000000000	4177.94873046875000000000	4163.58984375000000000000	4152.82031250000000000000	4195.89746093750000000000	4190.76904296875000000000	4184.61523437500000000000	4208.71777343750000000000	4201.53857421875000000000	4202.05126953125000000000	4175.38427734375000000000	4222.56396484375000000000	4156.41015625000000000000	4143.07666015625000000000	3485.00000000000000000000	10247.00000000000000000000	10231.00000000000000000000	0.00000000000000000000	0.00000000000000000000	0.00000000000000000000	1771.00000000000000000000	256.00000000000000000000	4.00000000000000000000	4.00000000000000000000	4.00000000000000000000	4.00000000000000000000	4.00000000000000000000	4.00000000000000000000	4.00000000000000000000	4.00000000000000000000	4.00000000000000000000	4.00000000000000000000	4.00000000000000000000	4.00000000000000000000	4.00000000000000000000	4.00000000000000000000	4.00000000000000000000	4.00000000000000000000
68.00000000000000000000	0.00000000000000000000	4234.35888671875000000000	4226.66650390625000000000	4167.69238281250000000000	4186.66650390625000000000	4235.89746093750000000000	4213.84619140625000000000	4201.02539062500000000000	4210.76904296875000000000	4203.58984375000000000000	4210.25634765625000000000	4198.97412109375000000000	4245.12792968750000000000	4200.51269531250000000000	4166.15380859375000000000	3491.00000000000000000000	10247.00000000000000000000	10231.00000000000000000000	0.00000000000000000000	0.00000000000000000000	0.00000000000000000000	1771.00000000000000000000	263.00000000000000000000	4.00000000000000000000	4.00000000000000000000	4.00000000000000000000	4.00000000000000000000	4.00000000000000000000	4.00000000000000000000	4.00000000000000000000	4.00000000000000000000	4.00000000000000000000	4.00000000000000000000	4.00000000000000000000	4.00000000000000000000	4.00000000000000000000	4.00000000000000000000	4.00000000000000000000	4.00000000000000000000
69.00000000000000000000	0.00000000000000000000	4220.00000000000000000000	4192.30761718750000000000	4173.84619140625000000000	4167.69238281250000000000	4201.53857421875000000000	4177.94873046875000000000	4166.66650390625000000000	4167.17919921875000000000	4157.94873046875000000000	4174.35888671875000000000	4164.10253906250000000000	4229.74365234375000000000	4176.41015625000000000000	4150.76904296875000000000	3205.00000000000000000000	10249.00000000000000000000	10231.00000000000000000000	0.00000000000000000000	0.00000000000000000000	0.00000000000000000000	1771.00000000000000000000	271.00000000000000000000	4.00000000000000000000	4.00000000000000000000	4.00000000000000000000	4.00000000000000000000	4.00000000000000000000	4.00000000000000000000	4.00000000000000000000	4.00000000000000000000	4.00000000000000000000	4.00000000000000000000	4.00000000000000000000	4.00000000000000000000	4.00000000000000000000	4.00000000000000000000	4.00000000000000000000	4.00000000000000000000
70.00000000000000000000	0.00000000000000000000	4234.87158203125000000000	4210.76904296875000000000	4176.92285156250000000000	4176.92285156250000000000	4224.10253906250000000000	4200.51269531250000000000	4180.00000000000000000000	4210.25634765625000000000	4202.05126953125000000000	4200.00000000000000000000	4209.23046875000000000000	4273.84619140625000000000	4207.17919921875000000000	4181.53857421875000000000	2872.00000000000000000000	10249.00000000000000000000	10231.00000000000000000000	0.00000000000000000000	0.00000000000000000000	0.00000000000000000000	1771.00000000000000000000	278.00000000000000000000	4.00000000000000000000	4.00000000000000000000	4.00000000000000000000	4.00000000000000000000	4.00000000000000000000	4.00000000000000000000	4.00000000000000000000	4.00000000000000000000	4.00000000000000000000	4.00000000000000000000	4.00000000000000000000	4.00000000000000000000	4.00000000000000000000	4.00000000000000000000	4.00000000000000000000	4.00000000000000000000
71.00000000000000000000	0.00000000000000000000	4210.76904296875000000000	4179.48730468750000000000	4171.28173828125000000000	4156.92285156250000000000	4195.38427734375000000000	4175.38427734375000000000	4160.51269531250000000000	4220.51269531250000000000	4205.64111328125000000000	4197.94873046875000000000	4205.64111328125000000000	4272.82031250000000000000	4191.28173828125000000000	4172.82031250000000000000	3044.00000000000000000000	10250.00000000000000000000	10229.00000000000000000000	0.00000000000000000000	0.00000000000000000000	0.00000000000000000000	1771.00000000000000000000	286.00000000000000000000	4.00000000000000000000	4.00000000000000000000	4.00000000000000000000	4.00000000000000000000	4.00000000000000000000	4.00000000000000000000	4.00000000000000000000	4.00000000000000000000	4.00000000000000000000	4.00000000000000000000	4.00000000000000000000	4.00000000000000000000	4.00000000000000000000	4.00000000000000000000	4.00000000000000000000	4.00000000000000000000
72.00000000000000000000	0.00000000000000000000	4208.20507812500000000000	4174.35888671875000000000	4177.94873046875000000000	4153.33300781250000000000	4192.30761718750000000000	4176.92285156250000000000	4168.71777343750000000000	4206.15380859375000000000	4186.66650390625000000000	4188.20507812500000000000	4178.46142578125000000000	4254.87158203125000000000	4176.92285156250000000000	4160.51269531250000000000	3270.00000000000000000000	10250.00000000000000000000	10229.00000000000000000000	0.00000000000000000000	0.00000000000000000000	0.00000000000000000000	1771.00000000000000000000	295.00000000000000000000	4.00000000000000000000	4.00000000000000000000	4.00000000000000000000	4.00000000000000000000	4.00000000000000000000	4.00000000000000000000	4.00000000000000000000	4.00000000000000000000	4.00000000000000000000	4.00000000000000000000	4.00000000000000000000	4.00000000000000000000	4.00000000000000000000	4.00000000000000000000	4.00000000000000000000	4.00000000000000000000
73.00000000000000000000	0.00000000000000000000	4247.17919921875000000000	4234.35888671875000000000	4176.92285156250000000000	4182.05126953125000000000	4254.35888671875000000000	4235.38427734375000000000	4212.82031250000000000000	4226.15380859375000000000	4221.02539062500000000000	4221.02539062500000000000	4192.82031250000000000000	4267.69238281250000000000	4204.10253906250000000000	4172.82031250000000000000	2489.00000000000000000000	10248.00000000000000000000	10228.00000000000000000000	0.00000000000000000000	0.00000000000000000000	0.00000000000000000000	1771.00000000000000000000	303.00000000000000000000	4.00000000000000000000	4.00000000000000000000	4.00000000000000000000	4.00000000000000000000	4.00000000000000000000	4.00000000000000000000	4.00000000000000000000	4.00000000000000000000	4.00000000000000000000	4.00000000000000000000	4.00000000000000000000	4.00000000000000000000	4.00000000000000000000	4.00000000000000000000	4.00000000000000000000	4.00000000000000000000
74.00000000000000000000	0.00000000000000000000	4221.02539062500000000000	4200.00000000000000000000	4174.35888671875000000000	4153.84619140625000000000	4219.48730468750000000000	4204.10253906250000000000	4181.53857421875000000000	4195.38427734375000000000	4190.76904296875000000000	4194.35888671875000000000	4153.33300781250000000000	4230.76904296875000000000	4164.10253906250000000000	4139.48730468750000000000	3617.00000000000000000000	10248.00000000000000000000	10228.00000000000000000000	0.00000000000000000000	0.00000000000000000000	0.00000000000000000000	1771.00000000000000000000	311.00000000000000000000	4.00000000000000000000	4.00000000000000000000	4.00000000000000000000	4.00000000000000000000	4.00000000000000000000	4.00000000000000000000	4.00000000000000000000	4.00000000000000000000	4.00000000000000000000	4.00000000000000000000	4.00000000000000000000	4.00000000000000000000	4.00000000000000000000	4.00000000000000000000	4.00000000000000000000	4.00000000000000000000
75.00000000000000000000	0.00000000000000000000	4240.51269531250000000000	4216.41015625000000000000	4175.89746093750000000000	4181.53857421875000000000	4235.38427734375000000000	4215.38427734375000000000	4186.66650390625000000000	4221.02539062500000000000	4207.69238281250000000000	4204.61523437500000000000	4203.58984375000000000000	4260.51269531250000000000	4216.92285156250000000000	4177.94873046875000000000	3002.00000000000000000000	10245.00000000000000000000	10225.00000000000000000000	0.00000000000000000000	0.00000000000000000000	0.00000000000000000000	1771.00000000000000000000	320.00000000000000000000	4.00000000000000000000	4.00000000000000000000	4.00000000000000000000	4.00000000000000000000	4.00000000000000000000	4.00000000000000000000	4.00000000000000000000	4.00000000000000000000	4.00000000000000000000	4.00000000000000000000	4.00000000000000000000	4.00000000000000000000	4.00000000000000000000	4.00000000000000000000	4.00000000000000000000	4.00000000000000000000
76.00000000000000000000	0.00000000000000000000	4237.94873046875000000000	4203.58984375000000000000	4167.69238281250000000000	4184.61523437500000000000	4221.02539062500000000000	4194.35888671875000000000	4163.07666015625000000000	4215.38427734375000000000	4193.33300781250000000000	4189.74365234375000000000	4212.82031250000000000000	4264.10253906250000000000	4226.66650390625000000000	4189.74365234375000000000	3550.00000000000000000000	10245.00000000000000000000	10225.00000000000000000000	0.00000000000000000000	0.00000000000000000000	0.00000000000000000000	1771.00000000000000000000	328.00000000000000000000	4.00000000000000000000	4.00000000000000000000	4.00000000000000000000	4.00000000000000000000	4.00000000000000000000	4.00000000000000000000	4.00000000000000000000	4.00000000000000000000	4.00000000000000000000	4.00000000000000000000	4.00000000000000000000	4.00000000000000000000	4.00000000000000000000	4.00000000000000000000	4.00000000000000000000	4.00000000000000000000
77.00000000000000000000	0.00000000000000000000	4217.43603515625000000000	4173.84619140625000000000	4171.28173828125000000000	4158.46142578125000000000	4193.33300781250000000000	4174.87158203125000000000	4150.76904296875000000000	4205.12792968750000000000	4183.58984375000000000000	4175.89746093750000000000	4184.10253906250000000000	4244.61523437500000000000	4187.69238281250000000000	4167.17919921875000000000	3121.00000000000000000000	10244.00000000000000000000	10223.00000000000000000000	0.00000000000000000000	0.00000000000000000000	0.00000000000000000000	1771.00000000000000000000	336.00000000000000000000	4.00000000000000000000	4.00000000000000000000	4.00000000000000000000	4.00000000000000000000	4.00000000000000000000	4.00000000000000000000	4.00000000000000000000	4.00000000000000000000	4.00000000000000000000	4.00000000000000000000	4.00000000000000000000	4.00000000000000000000	4.00000000000000000000	4.00000000000000000000	4.00000000000000000000	4.00000000000000000000
78.00000000000000000000	0.00000000000000000000	4228.20507812500000000000	4196.92285156250000000000	4170.25634765625000000000	4168.20507812500000000000	4227.17919921875000000000	4215.89746093750000000000	4194.35888671875000000000	4251.28173828125000000000	4244.10253906250000000000	4231.28173828125000000000	4223.58984375000000000000	4275.89746093750000000000	4211.28173828125000000000	4181.53857421875000000000	3617.00000000000000000000	10244.00000000000000000000	10223.00000000000000000000	0.00000000000000000000	0.00000000000000000000	0.00000000000000000000	1771.00000000000000000000	345.00000000000000000000	4.00000000000000000000	4.00000000000000000000	4.00000000000000000000	4.00000000000000000000	4.00000000000000000000	4.00000000000000000000	4.00000000000000000000	4.00000000000000000000	4.00000000000000000000	4.00000000000000000000	4.00000000000000000000	4.00000000000000000000	4.00000000000000000000	4.00000000000000000000	4.00000000000000000000	4.00000000000000000000
79.00000000000000000000	0.00000000000000000000	4198.46142578125000000000	4162.56396484375000000000	4163.58984375000000000000	4140.51269531250000000000	4195.89746093750000000000	4185.12792968750000000000	4173.33300781250000000000	4222.05126953125000000000	4210.76904296875000000000	4208.71777343750000000000	4189.74365234375000000000	4245.12792968750000000000	4170.76904296875000000000	4150.76904296875000000000	3002.00000000000000000000	10242.00000000000000000000	10223.00000000000000000000	0.00000000000000000000	0.00000000000000000000	0.00000000000000000000	1771.00000000000000000000	353.00000000000000000000	4.00000000000000000000	4.00000000000000000000	4.00000000000000000000	4.00000000000000000000	4.00000000000000000000	4.00000000000000000000	4.00000000000000000000	4.00000000000000000000	4.00000000000000000000	4.00000000000000000000	4.00000000000000000000	4.00000000000000000000	4.00000000000000000000	4.00000000000000000000	4.00000000000000000000	4.00000000000000000000
80.00000000000000000000	0.00000000000000000000	4232.30761718750000000000	4205.12792968750000000000	4169.74365234375000000000	4175.89746093750000000000	4233.33300781250000000000	4209.23046875000000000000	4187.69238281250000000000	4223.07666015625000000000	4208.71777343750000000000	4205.12792968750000000000	4198.97412109375000000000	4248.20507812500000000000	4194.35888671875000000000	4169.23046875000000000000	3550.00000000000000000000	10242.00000000000000000000	10223.00000000000000000000	0.00000000000000000000	0.00000000000000000000	0.00000000000000000000	1771.00000000000000000000	361.00000000000000000000	4.00000000000000000000	4.00000000000000000000	4.00000000000000000000	4.00000000000000000000	4.00000000000000000000	4.00000000000000000000	4.00000000000000000000	4.00000000000000000000	4.00000000000000000000	4.00000000000000000000	4.00000000000000000000	4.00000000000000000000	4.00000000000000000000	4.00000000000000000000	4.00000000000000000000	4.00000000000000000000
81.00000000000000000000	0.00000000000000000000	4249.23046875000000000000	4220.51269531250000000000	4173.33300781250000000000	4190.76904296875000000000	4244.61523437500000000000	4215.89746093750000000000	4184.10253906250000000000	4207.69238281250000000000	4200.51269531250000000000	4203.07666015625000000000	4191.79492187500000000000	4243.58984375000000000000	4205.12792968750000000000	4177.94873046875000000000	3121.00000000000000000000	10239.00000000000000000000	10224.00000000000000000000	0.00000000000000000000	0.00000000000000000000	0.00000000000000000000	1771.00000000000000000000	368.00000000000000000000	4.00000000000000000000	4.00000000000000000000	4.00000000000000000000	4.00000000000000000000	4.00000000000000000000	4.00000000000000000000	4.00000000000000000000	4.00000000000000000000	4.00000000000000000000	4.00000000000000000000	4.00000000000000000000	4.00000000000000000000	4.00000000000000000000	4.00000000000000000000	4.00000000000000000000	4.00000000000000000000
82.00000000000000000000	0.00000000000000000000	4224.61523437500000000000	4187.17919921875000000000	4176.92285156250000000000	4163.07666015625000000000	4208.71777343750000000000	4190.76904296875000000000	4168.20507812500000000000	4187.69238281250000000000	4178.97412109375000000000	4181.53857421875000000000	4169.23046875000000000000	4228.20507812500000000000	4180.00000000000000000000	4160.00000000000000000000	3617.00000000000000000000	10239.00000000000000000000	10224.00000000000000000000	0.00000000000000000000	0.00000000000000000000	0.00000000000000000000	1771.00000000000000000000	376.00000000000000000000	4.00000000000000000000	4.00000000000000000000	4.00000000000000000000	4.00000000000000000000	4.00000000000000000000	4.00000000000000000000	4.00000000000000000000	4.00000000000000000000	4.00000000000000000000	4.00000000000000000000	4.00000000000000000000	4.00000000000000000000	4.00000000000000000000	4.00000000000000000000	4.00000000000000000000	4.00000000000000000000
83.00000000000000000000	0.00000000000000000000	4235.38427734375000000000	4201.53857421875000000000	4172.82031250000000000000	4184.61523437500000000000	4224.61523437500000000000	4203.07666015625000000000	4185.12792968750000000000	4235.38427734375000000000	4225.12792968750000000000	4208.71777343750000000000	4222.05126953125000000000	4271.28173828125000000000	4218.97412109375000000000	4190.76904296875000000000	3002.00000000000000000000	10241.00000000000000000000	10225.00000000000000000000	0.00000000000000000000	0.00000000000000000000	0.00000000000000000000	1771.00000000000000000000	383.00000000000000000000	4.00000000000000000000	4.00000000000000000000	4.00000000000000000000	4.00000000000000000000	4.00000000000000000000	4.00000000000000000000	4.00000000000000000000	4.00000000000000000000	4.00000000000000000000	4.00000000000000000000	4.00000000000000000000	4.00000000000000000000	4.00000000000000000000	4.00000000000000000000	4.00000000000000000000	4.00000000000000000000
84.00000000000000000000	0.00000000000000000000	4214.87158203125000000000	4159.48730468750000000000	4175.38427734375000000000	4167.17919921875000000000	4182.56396484375000000000	4162.05126953125000000000	4150.76904296875000000000	4212.30761718750000000000	4197.43603515625000000000	4184.61523437500000000000	4192.82031250000000000000	4258.46142578125000000000	4187.17919921875000000000	4177.94873046875000000000	3550.00000000000000000000	10241.00000000000000000000	10225.00000000000000000000	0.00000000000000000000	0.00000000000000000000	0.00000000000000000000	1771.00000000000000000000	391.00000000000000000000	4.00000000000000000000	4.00000000000000000000	4.00000000000000000000	4.00000000000000000000	4.00000000000000000000	4.00000000000000000000	4.00000000000000000000	4.00000000000000000000	4.00000000000000000000	4.00000000000000000000	4.00000000000000000000	4.00000000000000000000	4.00000000000000000000	4.00000000000000000000	4.00000000000000000000	4.00000000000000000000
85.00000000000000000000	0.00000000000000000000	4242.56396484375000000000	4196.92285156250000000000	4186.15380859375000000000	4179.48730468750000000000	4223.07666015625000000000	4205.12792968750000000000	4191.79492187500000000000	4224.61523437500000000000	4215.38427734375000000000	4204.61523437500000000000	4197.43603515625000000000	4266.66650390625000000000	4203.58984375000000000000	4191.79492187500000000000	3121.00000000000000000000	10242.00000000000000000000	10227.00000000000000000000	0.00000000000000000000	0.00000000000000000000	0.00000000000000000000	1771.00000000000000000000	398.00000000000000000000	4.00000000000000000000	4.00000000000000000000	4.00000000000000000000	4.00000000000000000000	4.00000000000000000000	4.00000000000000000000	4.00000000000000000000	4.00000000000000000000	4.00000000000000000000	4.00000000000000000000	4.00000000000000000000	4.00000000000000000000	4.00000000000000000000	4.00000000000000000000	4.00000000000000000000	4.00000000000000000000
86.00000000000000000000	0.00000000000000000000	4252.82031250000000000000	4214.35888671875000000000	4176.41015625000000000000	4176.41015625000000000000	4250.25634765625000000000	4234.35888671875000000000	4219.48730468750000000000	4231.28173828125000000000	4231.28173828125000000000	4226.66650390625000000000	4197.43603515625000000000	4255.89746093750000000000	4205.12792968750000000000	4184.10253906250000000000	3617.00000000000000000000	10242.00000000000000000000	10227.00000000000000000000	0.00000000000000000000	0.00000000000000000000	0.00000000000000000000	1771.00000000000000000000	405.00000000000000000000	4.00000000000000000000	4.00000000000000000000	4.00000000000000000000	4.00000000000000000000	4.00000000000000000000	4.00000000000000000000	4.00000000000000000000	4.00000000000000000000	4.00000000000000000000	4.00000000000000000000	4.00000000000000000000	4.00000000000000000000	4.00000000000000000000	4.00000000000000000000	4.00000000000000000000	4.00000000000000000000
87.00000000000000000000	0.00000000000000000000	4229.74365234375000000000	4171.28173828125000000000	4176.92285156250000000000	4151.79492187500000000000	4210.25634765625000000000	4200.00000000000000000000	4190.76904296875000000000	4203.07666015625000000000	4200.00000000000000000000	4206.15380859375000000000	4167.69238281250000000000	4224.10253906250000000000	4173.84619140625000000000	4157.43603515625000000000	3002.00000000000000000000	10246.00000000000000000000	10230.00000000000000000000	0.00000000000000000000	0.00000000000000000000	0.00000000000000000000	1771.00000000000000000000	414.00000000000000000000	4.00000000000000000000	4.00000000000000000000	4.00000000000000000000	4.00000000000000000000	4.00000000000000000000	4.00000000000000000000	4.00000000000000000000	4.00000000000000000000	4.00000000000000000000	4.00000000000000000000	4.00000000000000000000	4.00000000000000000000	4.00000000000000000000	4.00000000000000000000	4.00000000000000000000	4.00000000000000000000
88.00000000000000000000	0.00000000000000000000	4256.41015625000000000000	4205.12792968750000000000	4183.07666015625000000000	4188.20507812500000000000	4233.33300781250000000000	4215.89746093750000000000	4200.00000000000000000000	4237.43603515625000000000	4232.30761718750000000000	4224.61523437500000000000	4223.07666015625000000000	4262.56396484375000000000	4235.89746093750000000000	4197.94873046875000000000	3550.00000000000000000000	10246.00000000000000000000	10230.00000000000000000000	0.00000000000000000000	0.00000000000000000000	0.00000000000000000000	1771.00000000000000000000	422.00000000000000000000	4.00000000000000000000	4.00000000000000000000	4.00000000000000000000	4.00000000000000000000	4.00000000000000000000	4.00000000000000000000	4.00000000000000000000	4.00000000000000000000	4.00000000000000000000	4.00000000000000000000	4.00000000000000000000	4.00000000000000000000	4.00000000000000000000	4.00000000000000000000	4.00000000000000000000	4.00000000000000000000
89.00000000000000000000	0.00000000000000000000	4231.28173828125000000000	4175.38427734375000000000	4182.05126953125000000000	4169.23046875000000000000	4194.35888671875000000000	4176.92285156250000000000	4165.64111328125000000000	4213.84619140625000000000	4197.94873046875000000000	4190.76904296875000000000	4204.10253906250000000000	4246.66650390625000000000	4215.89746093750000000000	4182.56396484375000000000	3121.00000000000000000000	10247.00000000000000000000	10229.00000000000000000000	0.00000000000000000000	0.00000000000000000000	0.00000000000000000000	1771.00000000000000000000	430.00000000000000000000	4.00000000000000000000	4.00000000000000000000	4.00000000000000000000	4.00000000000000000000	4.00000000000000000000	4.00000000000000000000	4.00000000000000000000	4.00000000000000000000	4.00000000000000000000	4.00000000000000000000	4.00000000000000000000	4.00000000000000000000	4.00000000000000000000	4.00000000000000000000	4.00000000000000000000	4.00000000000000000000
90.00000000000000000000	0.00000000000000000000	4230.25634765625000000000	4175.89746093750000000000	4183.07666015625000000000	4164.10253906250000000000	4206.15380859375000000000	4195.38427734375000000000	4185.12792968750000000000	4223.07666015625000000000	4207.69238281250000000000	4201.53857421875000000000	4208.20507812500000000000	4254.35888671875000000000	4207.69238281250000000000	4185.12792968750000000000	3617.00000000000000000000	10247.00000000000000000000	10229.00000000000000000000	0.00000000000000000000	0.00000000000000000000	0.00000000000000000000	1771.00000000000000000000	439.00000000000000000000	4.00000000000000000000	4.00000000000000000000	4.00000000000000000000	4.00000000000000000000	4.00000000000000000000	4.00000000000000000000	4.00000000000000000000	4.00000000000000000000	4.00000000000000000000	4.00000000000000000000	4.00000000000000000000	4.00000000000000000000	4.00000000000000000000	4.00000000000000000000	4.00000000000000000000	4.00000000000000000000
91.00000000000000000000	0.00000000000000000000	4227.17919921875000000000	4177.94873046875000000000	4172.82031250000000000000	4161.02539062500000000000	4222.56396484375000000000	4214.35888671875000000000	4202.05126953125000000000	4242.05126953125000000000	4234.35888671875000000000	4226.15380859375000000000	4214.35888671875000000000	4261.53857421875000000000	4200.51269531250000000000	4184.61523437500000000000	3002.00000000000000000000	10248.00000000000000000000	10228.00000000000000000000	0.00000000000000000000	0.00000000000000000000	0.00000000000000000000	1771.00000000000000000000	447.00000000000000000000	4.00000000000000000000	4.00000000000000000000	4.00000000000000000000	4.00000000000000000000	4.00000000000000000000	4.00000000000000000000	4.00000000000000000000	4.00000000000000000000	4.00000000000000000000	4.00000000000000000000	4.00000000000000000000	4.00000000000000000000	4.00000000000000000000	4.00000000000000000000	4.00000000000000000000	4.00000000000000000000
92.00000000000000000000	0.00000000000000000000	4204.61523437500000000000	4151.28173828125000000000	4174.35888671875000000000	4135.89746093750000000000	4191.79492187500000000000	4181.02539062500000000000	4174.35888671875000000000	4210.76904296875000000000	4200.51269531250000000000	4196.92285156250000000000	4170.25634765625000000000	4225.12792968750000000000	4155.89746093750000000000	4150.25634765625000000000	3550.00000000000000000000	10248.00000000000000000000	10228.00000000000000000000	0.00000000000000000000	0.00000000000000000000	0.00000000000000000000	1771.00000000000000000000	455.00000000000000000000	4.00000000000000000000	4.00000000000000000000	4.00000000000000000000	4.00000000000000000000	4.00000000000000000000	4.00000000000000000000	4.00000000000000000000	4.00000000000000000000	4.00000000000000000000	4.00000000000000000000	4.00000000000000000000	4.00000000000000000000	4.00000000000000000000	4.00000000000000000000	4.00000000000000000000	4.00000000000000000000
93.00000000000000000000	0.00000000000000000000	4257.43603515625000000000	4221.02539062500000000000	4180.51269531250000000000	4182.56396484375000000000	4248.71777343750000000000	4224.10253906250000000000	4206.66650390625000000000	4230.25634765625000000000	4226.66650390625000000000	4217.94873046875000000000	4208.20507812500000000000	4248.71777343750000000000	4209.23046875000000000000	4183.58984375000000000000	3121.00000000000000000000	10249.00000000000000000000	10228.00000000000000000000	0.00000000000000000000	0.00000000000000000000	0.00000000000000000000	1771.00000000000000000000	464.00000000000000000000	4.00000000000000000000	4.00000000000000000000	4.00000000000000000000	4.00000000000000000000	4.00000000000000000000	4.00000000000000000000	4.00000000000000000000	4.00000000000000000000	4.00000000000000000000	4.00000000000000000000	4.00000000000000000000	4.00000000000000000000	4.00000000000000000000	4.00000000000000000000	4.00000000000000000000	4.00000000000000000000
94.00000000000000000000	0.00000000000000000000	4251.28173828125000000000	4207.69238281250000000000	4177.43603515625000000000	4180.00000000000000000000	4228.20507812500000000000	4201.53857421875000000000	4183.07666015625000000000	4191.28173828125000000000	4182.56396484375000000000	4187.69238281250000000000	4176.41015625000000000000	4220.00000000000000000000	4186.15380859375000000000	4168.20507812500000000000	3617.00000000000000000000	10249.00000000000000000000	10228.00000000000000000000	0.00000000000000000000	0.00000000000000000000	0.00000000000000000000	1771.00000000000000000000	472.00000000000000000000	4.00000000000000000000	4.00000000000000000000	4.00000000000000000000	4.00000000000000000000	4.00000000000000000000	4.00000000000000000000	4.00000000000000000000	4.00000000000000000000	4.00000000000000000000	4.00000000000000000000	4.00000000000000000000	4.00000000000000000000	4.00000000000000000000	4.00000000000000000000	4.00000000000000000000	4.00000000000000000000
95.00000000000000000000	0.00000000000000000000	4237.43603515625000000000	4195.89746093750000000000	4180.00000000000000000000	4174.87158203125000000000	4212.82031250000000000000	4190.76904296875000000000	4174.87158203125000000000	4190.25634765625000000000	4172.30761718750000000000	4176.92285156250000000000	4172.30761718750000000000	4222.05126953125000000000	4174.87158203125000000000	4166.66650390625000000000	3002.00000000000000000000	10250.00000000000000000000	10228.00000000000000000000	0.00000000000000000000	0.00000000000000000000	0.00000000000000000000	1771.00000000000000000000	481.00000000000000000000	4.00000000000000000000	4.00000000000000000000	4.00000000000000000000	4.00000000000000000000	4.00000000000000000000	4.00000000000000000000	4.00000000000000000000	4.00000000000000000000	4.00000000000000000000	4.00000000000000000000	4.00000000000000000000	4.00000000000000000000	4.00000000000000000000	4.00000000000000000000	4.00000000000000000000	4.00000000000000000000
96.00000000000000000000	0.00000000000000000000	4238.97412109375000000000	4201.53857421875000000000	4174.35888671875000000000	4182.56396484375000000000	4216.92285156250000000000	4198.97412109375000000000	4181.02539062500000000000	4226.66650390625000000000	4213.33300781250000000000	4201.02539062500000000000	4211.28173828125000000000	4255.38427734375000000000	4202.56396484375000000000	4191.79492187500000000000	3550.00000000000000000000	10250.00000000000000000000	10228.00000000000000000000	0.00000000000000000000	0.00000000000000000000	0.00000000000000000000	1771.00000000000000000000	489.00000000000000000000	4.00000000000000000000	4.00000000000000000000	4.00000000000000000000	4.00000000000000000000	4.00000000000000000000	4.00000000000000000000	4.00000000000000000000	4.00000000000000000000	4.00000000000000000000	4.00000000000000000000	4.00000000000000000000	4.00000000000000000000	4.00000000000000000000	4.00000000000000000000	4.00000000000000000000	4.00000000000000000000
96.00000000000000000000	0.00000000000000000000	4238.97412109375000000000	4201.53857421875000000000	4174.35888671875000000000	4182.56396484375000000000	4216.92285156250000000000	4198.97412109375000000000	4181.02539062500000000000	4226.66650390625000000000	4213.33300781250000000000	4201.02539062500000000000	4211.28173828125000000000	4255.38427734375000000000	4202.56396484375000000000	4191.79492187500000000000	3550.00000000000000000000	10250.00000000000000000000	10228.00000000000000000000	0.00000000000000000000	0.00000000000000000000	0.00000000000000000000	1771.00000000000000000000	497.00000000000000000000	4.00000000000000000000	4.00000000000000000000	4.00000000000000000000	4.00000000000000000000	4.00000000000000000000	4.00000000000000000000	4.00000000000000000000	4.00000000000000000000	4.00000000000000000000	4.00000000000000000000	4.00000000000000000000	4.00000000000000000000	4.00000000000000000000	4.00000000000000000000	4.00000000000000000000	4.00000000000000000000
97.00000000000000000000	0.00000000000000000000	4213.84619140625000000000	4158.97412109375000000000	4176.41015625000000000000	4157.94873046875000000000	4181.02539062500000000000	4172.30761718750000000000	4165.64111328125000000000	4209.74365234375000000000	4196.41015625000000000000	4187.69238281250000000000	4185.64111328125000000000	4235.38427734375000000000	4175.38427734375000000000	4174.35888671875000000000	3121.00000000000000000000	10247.00000000000000000000	10225.00000000000000000000	0.00000000000000000000	0.00000000000000000000	0.00000000000000000000	1771.00000000000000000000	505.00000000000000000000	4.00000000000000000000	4.00000000000000000000	4.00000000000000000000	4.00000000000000000000	4.00000000000000000000	4.00000000000000000000	4.00000000000000000000	4.00000000000000000000	4.00000000000000000000	4.00000000000000000000	4.00000000000000000000	4.00000000000000000000	4.00000000000000000000	4.00000000000000000000	4.00000000000000000000	4.00000000000000000000
98.00000000000000000000	0.00000000000000000000	4244.10253906250000000000	4205.12792968750000000000	4176.92285156250000000000	4180.00000000000000000000	4238.97412109375000000000	4225.12792968750000000000	4216.92285156250000000000	4238.46142578125000000000	4234.35888671875000000000	4225.12792968750000000000	4209.74365234375000000000	4254.35888671875000000000	4202.56396484375000000000	4189.74365234375000000000	3617.00000000000000000000	10247.00000000000000000000	10225.00000000000000000000	0.00000000000000000000	0.00000000000000000000	0.00000000000000000000	1771.00000000000000000000	512.00000000000000000000	4.00000000000000000000	4.00000000000000000000	4.00000000000000000000	4.00000000000000000000	4.00000000000000000000	4.00000000000000000000	4.00000000000000000000	4.00000000000000000000	4.00000000000000000000	4.00000000000000000000	4.00000000000000000000	4.00000000000000000000	4.00000000000000000000	4.00000000000000000000	4.00000000000000000000	4.00000000000000000000
99.00000000000000000000	0.00000000000000000000	4229.23046875000000000000	4196.41015625000000000000	4166.15380859375000000000	4161.02539062500000000000	4227.17919921875000000000	4212.82031250000000000000	4201.53857421875000000000	4210.25634765625000000000	4211.28173828125000000000	4210.76904296875000000000	4170.25634765625000000000	4221.53857421875000000000	4162.56396484375000000000	4156.92285156250000000000	3002.00000000000000000000	10245.00000000000000000000	10225.00000000000000000000	0.00000000000000000000	0.00000000000000000000	0.00000000000000000000	1771.00000000000000000000	519.00000000000000000000	4.00000000000000000000	4.00000000000000000000	4.00000000000000000000	4.00000000000000000000	4.00000000000000000000	4.00000000000000000000	4.00000000000000000000	4.00000000000000000000	4.00000000000000000000	4.00000000000000000000	4.00000000000000000000	4.00000000000000000000	4.00000000000000000000	4.00000000000000000000	4.00000000000000000000	4.00000000000000000000
100.00000000000000000000	0.00000000000000000000	4228.20507812500000000000	4189.74365234375000000000	4169.74365234375000000000	4163.07666015625000000000	4212.82031250000000000000	4202.05126953125000000000	4189.74365234375000000000	4202.56396484375000000000	4198.97412109375000000000	4197.43603515625000000000	4168.20507812500000000000	4216.41015625000000000000	4164.61523437500000000000	4153.84619140625000000000	3550.00000000000000000000	10245.00000000000000000000	10225.00000000000000000000	0.00000000000000000000	0.00000000000000000000	0.00000000000000000000	1771.00000000000000000000	527.00000000000000000000	4.00000000000000000000	4.00000000000000000000	4.00000000000000000000	4.00000000000000000000	4.00000000000000000000	4.00000000000000000000	4.00000000000000000000	4.00000000000000000000	4.00000000000000000000	4.00000000000000000000	4.00000000000000000000	4.00000000000000000000	4.00000000000000000000	4.00000000000000000000	4.00000000000000000000	4.00000000000000000000
101.00000000000000000000	0.00000000000000000000	4252.30761718750000000000	4212.82031250000000000000	4173.33300781250000000000	4197.94873046875000000000	4235.38427734375000000000	4213.33300781250000000000	4196.41015625000000000000	4228.20507812500000000000	4221.02539062500000000000	4211.79492187500000000000	4222.05126953125000000000	4256.92285156250000000000	4222.56396484375000000000	4190.76904296875000000000	3121.00000000000000000000	10245.00000000000000000000	10226.00000000000000000000	0.00000000000000000000	0.00000000000000000000	0.00000000000000000000	1771.00000000000000000000	534.00000000000000000000	4.00000000000000000000	4.00000000000000000000	4.00000000000000000000	4.00000000000000000000	4.00000000000000000000	4.00000000000000000000	4.00000000000000000000	4.00000000000000000000	4.00000000000000000000	4.00000000000000000000	4.00000000000000000000	4.00000000000000000000	4.00000000000000000000	4.00000000000000000000	4.00000000000000000000	4.00000000000000000000
102.00000000000000000000	0.00000000000000000000	4224.61523437500000000000	4173.33300781250000000000	4176.41015625000000000000	4176.41015625000000000000	4192.30761718750000000000	4168.20507812500000000000	4155.38427734375000000000	4186.66650390625000000000	4177.43603515625000000000	4174.87158203125000000000	4185.64111328125000000000	4230.76904296875000000000	4182.05126953125000000000	4168.20507812500000000000	3617.00000000000000000000	10245.00000000000000000000	10226.00000000000000000000	0.00000000000000000000	0.00000000000000000000	0.00000000000000000000	1771.00000000000000000000	542.00000000000000000000	4.00000000000000000000	4.00000000000000000000	4.00000000000000000000	4.00000000000000000000	4.00000000000000000000	4.00000000000000000000	4.00000000000000000000	4.00000000000000000000	4.00000000000000000000	4.00000000000000000000	4.00000000000000000000	4.00000000000000000000	4.00000000000000000000	4.00000000000000000000	4.00000000000000000000	4.00000000000000000000
103.00000000000000000000	0.00000000000000000000	4240.00000000000000000000	4202.56396484375000000000	4175.89746093750000000000	4194.87158203125000000000	4219.48730468750000000000	4199.48730468750000000000	4186.66650390625000000000	4218.46142578125000000000	4223.07666015625000000000	4207.69238281250000000000	4207.17919921875000000000	4252.30761718750000000000	4196.41015625000000000000	4182.56396484375000000000	3002.00000000000000000000	10243.00000000000000000000	10225.00000000000000000000	0.00000000000000000000	0.00000000000000000000	0.00000000000000000000	1771.00000000000000000000	549.00000000000000000000	4.00000000000000000000	4.00000000000000000000	4.00000000000000000000	4.00000000000000000000	4.00000000000000000000	4.00000000000000000000	4.00000000000000000000	4.00000000000000000000	4.00000000000000000000	4.00000000000000000000	4.00000000000000000000	4.00000000000000000000	4.00000000000000000000	4.00000000000000000000	4.00000000000000000000	4.00000000000000000000
104.00000000000000000000	0.00000000000000000000	4223.58984375000000000000	4187.17919921875000000000	4168.20507812500000000000	4182.56396484375000000000	4205.12792968750000000000	4190.76904296875000000000	4188.20507812500000000000	4227.69238281250000000000	4233.84619140625000000000	4214.35888671875000000000	4194.35888671875000000000	4248.20507812500000000000	4177.43603515625000000000	4167.69238281250000000000	3550.00000000000000000000	10243.00000000000000000000	10225.00000000000000000000	0.00000000000000000000	0.00000000000000000000	0.00000000000000000000	1771.00000000000000000000	556.00000000000000000000	4.00000000000000000000	4.00000000000000000000	4.00000000000000000000	4.00000000000000000000	4.00000000000000000000	4.00000000000000000000	4.00000000000000000000	4.00000000000000000000	4.00000000000000000000	4.00000000000000000000	4.00000000000000000000	4.00000000000000000000	4.00000000000000000000	4.00000000000000000000	4.00000000000000000000	4.00000000000000000000
105.00000000000000000000	0.00000000000000000000	4225.64111328125000000000	4192.30761718750000000000	4177.43603515625000000000	4180.00000000000000000000	4212.82031250000000000000	4192.82031250000000000000	4189.23046875000000000000	4218.46142578125000000000	4212.82031250000000000000	4198.97412109375000000000	4181.02539062500000000000	4236.41015625000000000000	4166.66650390625000000000	4160.00000000000000000000	3121.00000000000000000000	10246.00000000000000000000	10224.00000000000000000000	0.00000000000000000000	0.00000000000000000000	0.00000000000000000000	1771.00000000000000000000	564.00000000000000000000	4.00000000000000000000	4.00000000000000000000	4.00000000000000000000	4.00000000000000000000	4.00000000000000000000	4.00000000000000000000	4.00000000000000000000	4.00000000000000000000	4.00000000000000000000	4.00000000000000000000	4.00000000000000000000	4.00000000000000000000	4.00000000000000000000	4.00000000000000000000	4.00000000000000000000	4.00000000000000000000
106.00000000000000000000	0.00000000000000000000	4267.69238281250000000000	4244.61523437500000000000	4182.05126953125000000000	4213.33300781250000000000	4264.10253906250000000000	4233.84619140625000000000	4210.76904296875000000000	4220.51269531250000000000	4222.05126953125000000000	4214.87158203125000000000	4210.76904296875000000000	4249.23046875000000000000	4203.07666015625000000000	4183.07666015625000000000	3617.00000000000000000000	10246.00000000000000000000	10224.00000000000000000000	0.00000000000000000000	0.00000000000000000000	0.00000000000000000000	1771.00000000000000000000	571.00000000000000000000	4.00000000000000000000	4.00000000000000000000	4.00000000000000000000	4.00000000000000000000	4.00000000000000000000	4.00000000000000000000	4.00000000000000000000	4.00000000000000000000	4.00000000000000000000	4.00000000000000000000	4.00000000000000000000	4.00000000000000000000	4.00000000000000000000	4.00000000000000000000	4.00000000000000000000	4.00000000000000000000
107.00000000000000000000	0.00000000000000000000	4246.15380859375000000000	4206.15380859375000000000	4179.48730468750000000000	4188.71777343750000000000	4216.92285156250000000000	4196.41015625000000000000	4178.46142578125000000000	4175.89746093750000000000	4178.46142578125000000000	4182.05126953125000000000	4172.30761718750000000000	4220.51269531250000000000	4166.15380859375000000000	4159.48730468750000000000	3002.00000000000000000000	10243.00000000000000000000	10224.00000000000000000000	0.00000000000000000000	0.00000000000000000000	0.00000000000000000000	1771.00000000000000000000	578.00000000000000000000	4.00000000000000000000	4.00000000000000000000	4.00000000000000000000	4.00000000000000000000	4.00000000000000000000	4.00000000000000000000	4.00000000000000000000	4.00000000000000000000	4.00000000000000000000	4.00000000000000000000	4.00000000000000000000	4.00000000000000000000	4.00000000000000000000	4.00000000000000000000	4.00000000000000000000	4.00000000000000000000
108.00000000000000000000	0.00000000000000000000	4257.43603515625000000000	4223.58984375000000000000	4181.02539062500000000000	4205.12792968750000000000	4227.69238281250000000000	4211.79492187500000000000	4197.43603515625000000000	4221.53857421875000000000	4221.02539062500000000000	4208.20507812500000000000	4218.97412109375000000000	4265.12792968750000000000	4205.64111328125000000000	4196.41015625000000000000	3550.00000000000000000000	10243.00000000000000000000	10224.00000000000000000000	0.00000000000000000000	0.00000000000000000000	0.00000000000000000000	1771.00000000000000000000	586.00000000000000000000	4.00000000000000000000	4.00000000000000000000	4.00000000000000000000	4.00000000000000000000	4.00000000000000000000	4.00000000000000000000	4.00000000000000000000	4.00000000000000000000	4.00000000000000000000	4.00000000000000000000	4.00000000000000000000	4.00000000000000000000	4.00000000000000000000	4.00000000000000000000	4.00000000000000000000	4.00000000000000000000
109.00000000000000000000	0.00000000000000000000	4246.15380859375000000000	4208.71777343750000000000	4180.00000000000000000000	4198.97412109375000000000	4215.38427734375000000000	4196.92285156250000000000	4185.12792968750000000000	4232.82031250000000000000	4233.33300781250000000000	4215.38427734375000000000	4237.43603515625000000000	4284.10253906250000000000	4210.76904296875000000000	4206.66650390625000000000	3121.00000000000000000000	10244.00000000000000000000	10223.00000000000000000000	0.00000000000000000000	0.00000000000000000000	0.00000000000000000000	1771.00000000000000000000	593.00000000000000000000	4.00000000000000000000	4.00000000000000000000	4.00000000000000000000	4.00000000000000000000	4.00000000000000000000	4.00000000000000000000	4.00000000000000000000	4.00000000000000000000	4.00000000000000000000	4.00000000000000000000	4.00000000000000000000	4.00000000000000000000	4.00000000000000000000	4.00000000000000000000	4.00000000000000000000	4.00000000000000000000
110.00000000000000000000	0.00000000000000000000	4237.94873046875000000000	4191.79492187500000000000	4185.64111328125000000000	4183.07666015625000000000	4211.28173828125000000000	4195.89746093750000000000	4185.12792968750000000000	4208.20507812500000000000	4214.35888671875000000000	4204.10253906250000000000	4212.30761718750000000000	4269.74365234375000000000	4184.10253906250000000000	4191.28173828125000000000	3617.00000000000000000000	10244.00000000000000000000	10223.00000000000000000000	0.00000000000000000000	0.00000000000000000000	0.00000000000000000000	1771.00000000000000000000	600.00000000000000000000	4.00000000000000000000	4.00000000000000000000	4.00000000000000000000	4.00000000000000000000	4.00000000000000000000	4.00000000000000000000	4.00000000000000000000	4.00000000000000000000	4.00000000000000000000	4.00000000000000000000	4.00000000000000000000	4.00000000000000000000	4.00000000000000000000	4.00000000000000000000	4.00000000000000000000	4.00000000000000000000
111.00000000000000000000	0.00000000000000000000	4263.07666015625000000000	4229.23046875000000000000	4172.82031250000000000000	4198.97412109375000000000	4259.48730468750000000000	4245.12792968750000000000	4224.61523437500000000000	4226.66650390625000000000	4243.07666015625000000000	4236.41015625000000000000	4214.87158203125000000000	4273.33300781250000000000	4195.38427734375000000000	4195.38427734375000000000	3002.00000000000000000000	10242.00000000000000000000	10224.00000000000000000000	0.00000000000000000000	0.00000000000000000000	0.00000000000000000000	1771.00000000000000000000	608.00000000000000000000	4.00000000000000000000	4.00000000000000000000	4.00000000000000000000	4.00000000000000000000	4.00000000000000000000	4.00000000000000000000	4.00000000000000000000	4.00000000000000000000	4.00000000000000000000	4.00000000000000000000	4.00000000000000000000	4.00000000000000000000	4.00000000000000000000	4.00000000000000000000	4.00000000000000000000	4.00000000000000000000
112.00000000000000000000	0.00000000000000000000	4224.61523437500000000000	4182.56396484375000000000	4161.02539062500000000000	4162.05126953125000000000	4215.89746093750000000000	4203.07666015625000000000	4192.82031250000000000000	4187.69238281250000000000	4201.53857421875000000000	4203.58984375000000000000	4152.82031250000000000000	4225.12792968750000000000	4138.46142578125000000000	4149.74365234375000000000	3550.00000000000000000000	10242.00000000000000000000	10224.00000000000000000000	0.00000000000000000000	0.00000000000000000000	0.00000000000000000000	1771.00000000000000000000	615.00000000000000000000	4.00000000000000000000	4.00000000000000000000	4.00000000000000000000	4.00000000000000000000	4.00000000000000000000	4.00000000000000000000	4.00000000000000000000	4.00000000000000000000	4.00000000000000000000	4.00000000000000000000	4.00000000000000000000	4.00000000000000000000	4.00000000000000000000	4.00000000000000000000	4.00000000000000000000	4.00000000000000000000
113.00000000000000000000	0.00000000000000000000	4244.61523437500000000000	4208.20507812500000000000	4172.82031250000000000000	4189.74365234375000000000	4238.46142578125000000000	4217.43603515625000000000	4203.58984375000000000000	4204.10253906250000000000	4215.38427734375000000000	4207.69238281250000000000	4188.71777343750000000000	4254.35888671875000000000	4180.00000000000000000000	4182.05126953125000000000	3121.00000000000000000000	10243.00000000000000000000	10224.00000000000000000000	0.00000000000000000000	0.00000000000000000000	0.00000000000000000000	1771.00000000000000000000	622.00000000000000000000	4.00000000000000000000	4.00000000000000000000	4.00000000000000000000	4.00000000000000000000	4.00000000000000000000	4.00000000000000000000	4.00000000000000000000	4.00000000000000000000	4.00000000000000000000	4.00000000000000000000	4.00000000000000000000	4.00000000000000000000	4.00000000000000000000	4.00000000000000000000	4.00000000000000000000	4.00000000000000000000
114.00000000000000000000	0.00000000000000000000	4264.61523437500000000000	4227.69238281250000000000	4178.46142578125000000000	4213.84619140625000000000	4245.64111328125000000000	4216.92285156250000000000	4188.71777343750000000000	4202.56396484375000000000	4210.76904296875000000000	4205.12792968750000000000	4209.74365234375000000000	4269.23046875000000000000	4207.17919921875000000000	4206.66650390625000000000	3617.00000000000000000000	10243.00000000000000000000	10224.00000000000000000000	0.00000000000000000000	0.00000000000000000000	0.00000000000000000000	1771.00000000000000000000	630.00000000000000000000	4.00000000000000000000	4.00000000000000000000	4.00000000000000000000	4.00000000000000000000	4.00000000000000000000	4.00000000000000000000	4.00000000000000000000	4.00000000000000000000	4.00000000000000000000	4.00000000000000000000	4.00000000000000000000	4.00000000000000000000	4.00000000000000000000	4.00000000000000000000	4.00000000000000000000	4.00000000000000000000
115.00000000000000000000	0.00000000000000000000	4252.30761718750000000000	4210.25634765625000000000	4183.07666015625000000000	4198.46142578125000000000	4220.00000000000000000000	4192.82031250000000000000	4169.23046875000000000000	4187.69238281250000000000	4191.28173828125000000000	4191.79492187500000000000	4175.89746093750000000000	4248.71777343750000000000	4177.43603515625000000000	4186.15380859375000000000	3002.00000000000000000000	10243.00000000000000000000	10226.00000000000000000000	0.00000000000000000000	0.00000000000000000000	0.00000000000000000000	1771.00000000000000000000	637.00000000000000000000	4.00000000000000000000	4.00000000000000000000	4.00000000000000000000	4.00000000000000000000	4.00000000000000000000	4.00000000000000000000	4.00000000000000000000	4.00000000000000000000	4.00000000000000000000	4.00000000000000000000	4.00000000000000000000	4.00000000000000000000	4.00000000000000000000	4.00000000000000000000	4.00000000000000000000	4.00000000000000000000
116.00000000000000000000	0.00000000000000000000	4265.12792968750000000000	4232.82031250000000000000	4182.05126953125000000000	4209.74365234375000000000	4251.28173828125000000000	4224.10253906250000000000	4208.71777343750000000000	4235.38427734375000000000	4251.28173828125000000000	4237.43603515625000000000	4211.28173828125000000000	4283.58984375000000000000	4204.10253906250000000000	4202.05126953125000000000	3550.00000000000000000000	10243.00000000000000000000	10226.00000000000000000000	0.00000000000000000000	0.00000000000000000000	0.00000000000000000000	1771.00000000000000000000	645.00000000000000000000	4.00000000000000000000	4.00000000000000000000	4.00000000000000000000	4.00000000000000000000	4.00000000000000000000	4.00000000000000000000	4.00000000000000000000	4.00000000000000000000	4.00000000000000000000	4.00000000000000000000	4.00000000000000000000	4.00000000000000000000	4.00000000000000000000	4.00000000000000000000	4.00000000000000000000	4.00000000000000000000
117.00000000000000000000	0.00000000000000000000	4238.97412109375000000000	4190.76904296875000000000	4179.48730468750000000000	4180.00000000000000000000	4213.33300781250000000000	4196.41015625000000000000	4187.17919921875000000000	4209.74365234375000000000	4227.69238281250000000000	4218.97412109375000000000	4188.20507812500000000000	4265.64111328125000000000	4167.69238281250000000000	4178.46142578125000000000	3121.00000000000000000000	10244.00000000000000000000	10227.00000000000000000000	0.00000000000000000000	0.00000000000000000000	0.00000000000000000000	1771.00000000000000000000	652.00000000000000000000	4.00000000000000000000	4.00000000000000000000	4.00000000000000000000	4.00000000000000000000	4.00000000000000000000	4.00000000000000000000	4.00000000000000000000	4.00000000000000000000	4.00000000000000000000	4.00000000000000000000	4.00000000000000000000	4.00000000000000000000	4.00000000000000000000	4.00000000000000000000	4.00000000000000000000	4.00000000000000000000
118.00000000000000000000	0.00000000000000000000	4274.87158203125000000000	4237.94873046875000000000	4187.17919921875000000000	4210.25634765625000000000	4247.17919921875000000000	4229.74365234375000000000	4205.64111328125000000000	4215.38427734375000000000	4236.92285156250000000000	4227.69238281250000000000	4206.15380859375000000000	4276.92285156250000000000	4194.87158203125000000000	4200.00000000000000000000	3617.00000000000000000000	10244.00000000000000000000	10227.00000000000000000000	0.00000000000000000000	0.00000000000000000000	0.00000000000000000000	1771.00000000000000000000	660.00000000000000000000	4.00000000000000000000	4.00000000000000000000	4.00000000000000000000	4.00000000000000000000	4.00000000000000000000	4.00000000000000000000	4.00000000000000000000	4.00000000000000000000	4.00000000000000000000	4.00000000000000000000	4.00000000000000000000	4.00000000000000000000	4.00000000000000000000	4.00000000000000000000	4.00000000000000000000	4.00000000000000000000
119.00000000000000000000	0.00000000000000000000	4302.56396484375000000000	4274.35888671875000000000	4189.74365234375000000000	4234.35888671875000000000	4280.00000000000000000000	4252.30761718750000000000	4222.05126953125000000000	4216.41015625000000000000	4247.17919921875000000000	4240.00000000000000000000	4212.30761718750000000000	4283.58984375000000000000	4220.00000000000000000000	4215.38427734375000000000	3002.00000000000000000000	10244.00000000000000000000	10227.00000000000000000000	0.00000000000000000000	0.00000000000000000000	0.00000000000000000000	1771.00000000000000000000	669.00000000000000000000	4.00000000000000000000	4.00000000000000000000	4.00000000000000000000	4.00000000000000000000	4.00000000000000000000	4.00000000000000000000	4.00000000000000000000	4.00000000000000000000	4.00000000000000000000	4.00000000000000000000	4.00000000000000000000	4.00000000000000000000	4.00000000000000000000	4.00000000000000000000	4.00000000000000000000	4.00000000000000000000
120.00000000000000000000	0.00000000000000000000	4284.10253906250000000000	4238.46142578125000000000	4198.97412109375000000000	4210.76904296875000000000	4255.38427734375000000000	4229.74365234375000000000	4211.79492187500000000000	4196.41015625000000000000	4220.00000000000000000000	4225.12792968750000000000	4200.51269531250000000000	4273.84619140625000000000	4205.12792968750000000000	4206.66650390625000000000	3550.00000000000000000000	10244.00000000000000000000	10227.00000000000000000000	0.00000000000000000000	0.00000000000000000000	0.00000000000000000000	1771.00000000000000000000	677.00000000000000000000	4.00000000000000000000	4.00000000000000000000	4.00000000000000000000	4.00000000000000000000	4.00000000000000000000	4.00000000000000000000	4.00000000000000000000	4.00000000000000000000	4.00000000000000000000	4.00000000000000000000	4.00000000000000000000	4.00000000000000000000	4.00000000000000000000	4.00000000000000000000	4.00000000000000000000	4.00000000000000000000
121.00000000000000000000	0.00000000000000000000	4298.97412109375000000000	4261.53857421875000000000	4195.89746093750000000000	4230.25634765625000000000	4277.43603515625000000000	4248.71777343750000000000	4228.71777343750000000000	4246.66650390625000000000	4263.58984375000000000000	4261.53857421875000000000	4268.20507812500000000000	4324.10253906250000000000	4251.28173828125000000000	4247.17919921875000000000	3121.00000000000000000000	10246.00000000000000000000	10228.00000000000000000000	0.00000000000000000000	0.00000000000000000000	0.00000000000000000000	1771.00000000000000000000	685.00000000000000000000	4.00000000000000000000	4.00000000000000000000	4.00000000000000000000	4.00000000000000000000	4.00000000000000000000	4.00000000000000000000	4.00000000000000000000	4.00000000000000000000	4.00000000000000000000	4.00000000000000000000	4.00000000000000000000	4.00000000000000000000	4.00000000000000000000	4.00000000000000000000	4.00000000000000000000	4.00000000000000000000
122.00000000000000000000	0.00000000000000000000	4264.10253906250000000000	4223.58984375000000000000	4186.15380859375000000000	4204.61523437500000000000	4229.74365234375000000000	4201.53857421875000000000	4189.23046875000000000000	4223.58984375000000000000	4237.94873046875000000000	4235.89746093750000000000	4232.82031250000000000000	4303.07666015625000000000	4208.71777343750000000000	4222.56396484375000000000	3617.00000000000000000000	10246.00000000000000000000	10228.00000000000000000000	0.00000000000000000000	0.00000000000000000000	0.00000000000000000000	1771.00000000000000000000	694.00000000000000000000	4.00000000000000000000	4.00000000000000000000	4.00000000000000000000	4.00000000000000000000	4.00000000000000000000	4.00000000000000000000	4.00000000000000000000	4.00000000000000000000	4.00000000000000000000	4.00000000000000000000	4.00000000000000000000	4.00000000000000000000	4.00000000000000000000	4.00000000000000000000	4.00000000000000000000	4.00000000000000000000
123.00000000000000000000	0.00000000000000000000	4271.28173828125000000000	4233.33300781250000000000	4188.71777343750000000000	4206.66650390625000000000	4253.33300781250000000000	4227.17919921875000000000	4217.43603515625000000000	4218.46142578125000000000	4243.58984375000000000000	4239.48730468750000000000	4213.33300781250000000000	4293.33300781250000000000	4202.05126953125000000000	4212.30761718750000000000	3002.00000000000000000000	10247.00000000000000000000	10227.00000000000000000000	0.00000000000000000000	0.00000000000000000000	0.00000000000000000000	1771.00000000000000000000	702.00000000000000000000	4.00000000000000000000	4.00000000000000000000	4.00000000000000000000	4.00000000000000000000	4.00000000000000000000	4.00000000000000000000	4.00000000000000000000	4.00000000000000000000	4.00000000000000000000	4.00000000000000000000	4.00000000000000000000	4.00000000000000000000	4.00000000000000000000	4.00000000000000000000	4.00000000000000000000	4.00000000000000000000
124.00000000000000000000	0.00000000000000000000	4285.64111328125000000000	4253.84619140625000000000	4181.02539062500000000000	4214.35888671875000000000	4289.23046875000000000000	4264.10253906250000000000	4246.15380859375000000000	4225.64111328125000000000	4259.48730468750000000000	4261.53857421875000000000	4210.25634765625000000000	4285.12792968750000000000	4201.02539062500000000000	4206.66650390625000000000	3550.00000000000000000000	10247.00000000000000000000	10227.00000000000000000000	0.00000000000000000000	0.00000000000000000000	0.00000000000000000000	1771.00000000000000000000	710.00000000000000000000	4.00000000000000000000	4.00000000000000000000	4.00000000000000000000	4.00000000000000000000	4.00000000000000000000	4.00000000000000000000	4.00000000000000000000	4.00000000000000000000	4.00000000000000000000	4.00000000000000000000	4.00000000000000000000	4.00000000000000000000	4.00000000000000000000	4.00000000000000000000	4.00000000000000000000	4.00000000000000000000
125.00000000000000000000	0.00000000000000000000	4265.12792968750000000000	4232.82031250000000000000	4184.10253906250000000000	4196.92285156250000000000	4257.43603515625000000000	4234.35888671875000000000	4214.35888671875000000000	4196.41015625000000000000	4224.61523437500000000000	4236.92285156250000000000	4169.74365234375000000000	4250.76904296875000000000	4157.43603515625000000000	4180.00000000000000000000	3121.00000000000000000000	10246.00000000000000000000	10230.00000000000000000000	0.00000000000000000000	0.00000000000000000000	0.00000000000000000000	1771.00000000000000000000	719.00000000000000000000	4.00000000000000000000	4.00000000000000000000	4.00000000000000000000	4.00000000000000000000	4.00000000000000000000	4.00000000000000000000	4.00000000000000000000	4.00000000000000000000	4.00000000000000000000	4.00000000000000000000	4.00000000000000000000	4.00000000000000000000	4.00000000000000000000	4.00000000000000000000	4.00000000000000000000	4.00000000000000000000
126.00000000000000000000	0.00000000000000000000	4297.94873046875000000000	4277.94873046875000000000	4192.82031250000000000000	4237.43603515625000000000	4293.33300781250000000000	4263.07666015625000000000	4230.76904296875000000000	4225.64111328125000000000	4254.35888671875000000000	4256.41015625000000000000	4221.02539062500000000000	4290.25634765625000000000	4213.84619140625000000000	4221.02539062500000000000	3617.00000000000000000000	10246.00000000000000000000	10230.00000000000000000000	0.00000000000000000000	0.00000000000000000000	0.00000000000000000000	1771.00000000000000000000	727.00000000000000000000	4.00000000000000000000	4.00000000000000000000	4.00000000000000000000	4.00000000000000000000	4.00000000000000000000	4.00000000000000000000	4.00000000000000000000	4.00000000000000000000	4.00000000000000000000	4.00000000000000000000	4.00000000000000000000	4.00000000000000000000	4.00000000000000000000	4.00000000000000000000	4.00000000000000000000	4.00000000000000000000
127.00000000000000000000	0.00000000000000000000	4289.23046875000000000000	4249.74365234375000000000	4196.41015625000000000000	4230.25634765625000000000	4268.71777343750000000000	4234.35888671875000000000	4206.15380859375000000000	4206.15380859375000000000	4226.66650390625000000000	4231.79492187500000000000	4214.35888671875000000000	4286.66650390625000000000	4206.66650390625000000000	4217.43603515625000000000	51.00000000000000000000	10246.00000000000000000000	10230.00000000000000000000	0.00000000000000000000	0.00000000000000000000	0.00000000000000000000	1771.00000000000000000000	736.00000000000000000000	4.00000000000000000000	4.00000000000000000000	4.00000000000000000000	4.00000000000000000000	4.00000000000000000000	4.00000000000000000000	4.00000000000000000000	4.00000000000000000000	4.00000000000000000000	4.00000000000000000000	4.00000000000000000000	4.00000000000000000000	4.00000000000000000000	4.00000000000000000000	4.00000000000000000000	4.00000000000000000000
0.00000000000000000000	0.00000000000000000000	4303.07666015625000000000	4256.92285156250000000000	4204.61523437500000000000	4239.48730468750000000000	4277.43603515625000000000	4240.51269531250000000000	4220.51269531250000000000	4226.66650390625000000000	4248.71777343750000000000	4247.69238281250000000000	4236.41015625000000000000	4308.71777343750000000000	4214.35888671875000000000	4232.30761718750000000000	1570.00000000000000000000	10246.00000000000000000000	10230.00000000000000000000	0.00000000000000000000	0.00000000000000000000	0.00000000000000000000	1771.00000000000000000000	744.00000000000000000000	4.00000000000000000000	4.00000000000000000000	4.00000000000000000000	4.00000000000000000000	4.00000000000000000000	4.00000000000000000000	4.00000000000000000000	4.00000000000000000000	4.00000000000000000000	4.00000000000000000000	4.00000000000000000000	4.00000000000000000000	4.00000000000000000000	4.00000000000000000000	4.00000000000000000000	4.00000000000000000000
1.00000000000000000000	0.00000000000000000000	4323.07666015625000000000	4285.12792968750000000000	4201.53857421875000000000	4255.38427734375000000000	4305.64111328125000000000	4270.25634765625000000000	4249.23046875000000000000	4269.23046875000000000000	4308.71777343750000000000	4300.00000000000000000000	4281.53857421875000000000	4350.76904296875000000000	4243.07666015625000000000	4257.94873046875000000000	2673.00000000000000000000	10245.00000000000000000000	10230.00000000000000000000	0.00000000000000000000	0.00000000000000000000	0.00000000000000000000	1771.00000000000000000000	752.00000000000000000000	4.00000000000000000000	4.00000000000000000000	4.00000000000000000000	4.00000000000000000000	4.00000000000000000000	4.00000000000000000000	4.00000000000000000000	4.00000000000000000000	4.00000000000000000000	4.00000000000000000000	4.00000000000000000000	4.00000000000000000000	4.00000000000000000000	4.00000000000000000000	4.00000000000000000000	4.00000000000000000000
2.00000000000000000000	0.00000000000000000000	4302.05126953125000000000	4262.56396484375000000000	4201.53857421875000000000	4230.25634765625000000000	4280.51269531250000000000	4252.30761718750000000000	4235.89746093750000000000	4242.56396484375000000000	4285.12792968750000000000	4283.07666015625000000000	4246.66650390625000000000	4332.30761718750000000000	4208.20507812500000000000	4233.84619140625000000000	2878.00000000000000000000	10245.00000000000000000000	10230.00000000000000000000	0.00000000000000000000	0.00000000000000000000	0.00000000000000000000	1771.00000000000000000000	761.00000000000000000000	4.00000000000000000000	4.00000000000000000000	4.00000000000000000000	4.00000000000000000000	4.00000000000000000000	4.00000000000000000000	4.00000000000000000000	4.00000000000000000000	4.00000000000000000000	4.00000000000000000000	4.00000000000000000000	4.00000000000000000000	4.00000000000000000000	4.00000000000000000000	4.00000000000000000000	4.00000000000000000000
3.00000000000000000000	0.00000000000000000000	4342.05126953125000000000	4321.02539062500000000000	4199.48730468750000000000	4265.12792968750000000000	4337.43603515625000000000	4296.92285156250000000000	4268.20507812500000000000	4253.84619140625000000000	4302.05126953125000000000	4300.00000000000000000000	4271.28173828125000000000	4347.17919921875000000000	4248.20507812500000000000	4259.48730468750000000000	3389.00000000000000000000	10242.00000000000000000000	10230.00000000000000000000	0.00000000000000000000	0.00000000000000000000	0.00000000000000000000	1771.00000000000000000000	769.00000000000000000000	4.00000000000000000000	4.00000000000000000000	4.00000000000000000000	4.00000000000000000000	4.00000000000000000000	4.00000000000000000000	4.00000000000000000000	4.00000000000000000000	4.00000000000000000000	4.00000000000000000000	4.00000000000000000000	4.00000000000000000000	4.00000000000000000000	4.00000000000000000000	4.00000000000000000000	4.00000000000000000000
4.00000000000000000000	0.00000000000000000000	4340.51269531250000000000	4309.74365234375000000000	4193.33300781250000000000	4254.87158203125000000000	4327.17919921875000000000	4280.51269531250000000000	4241.53857421875000000000	4217.43603515625000000000	4270.25634765625000000000	4281.53857421875000000000	4244.61523437500000000000	4318.97412109375000000000	4233.84619140625000000000	4247.17919921875000000000	3422.00000000000000000000	10242.00000000000000000000	10230.00000000000000000000	0.00000000000000000000	0.00000000000000000000	0.00000000000000000000	1771.00000000000000000000	777.00000000000000000000	4.00000000000000000000	4.00000000000000000000	4.00000000000000000000	4.00000000000000000000	4.00000000000000000000	4.00000000000000000000	4.00000000000000000000	4.00000000000000000000	4.00000000000000000000	4.00000000000000000000	4.00000000000000000000	4.00000000000000000000	4.00000000000000000000	4.00000000000000000000	4.00000000000000000000	4.00000000000000000000
5.00000000000000000000	0.00000000000000000000	4341.02539062500000000000	4300.00000000000000000000	4202.56396484375000000000	4247.69238281250000000000	4316.92285156250000000000	4276.41015625000000000000	4234.35888671875000000000	4217.94873046875000000000	4268.20507812500000000000	4276.92285156250000000000	4249.23046875000000000000	4332.30761718750000000000	4232.82031250000000000000	4252.82031250000000000000	3180.00000000000000000000	10242.00000000000000000000	10230.00000000000000000000	0.00000000000000000000	0.00000000000000000000	0.00000000000000000000	1771.00000000000000000000	786.00000000000000000000	4.00000000000000000000	4.00000000000000000000	4.00000000000000000000	4.00000000000000000000	4.00000000000000000000	4.00000000000000000000	4.00000000000000000000	4.00000000000000000000	4.00000000000000000000	4.00000000000000000000	4.00000000000000000000	4.00000000000000000000	4.00000000000000000000	4.00000000000000000000	4.00000000000000000000	4.00000000000000000000
6.00000000000000000000	0.00000000000000000000	4355.38427734375000000000	4314.35888671875000000000	4202.05126953125000000000	4269.23046875000000000000	4333.33300781250000000000	4288.20507812500000000000	4248.20507812500000000000	4262.05126953125000000000	4309.74365234375000000000	4303.58984375000000000000	4298.97412109375000000000	4380.51269531250000000000	4267.17919921875000000000	4289.23046875000000000000	2994.00000000000000000000	10242.00000000000000000000	10230.00000000000000000000	0.00000000000000000000	0.00000000000000000000	0.00000000000000000000	1771.00000000000000000000	794.00000000000000000000	4.00000000000000000000	4.00000000000000000000	4.00000000000000000000	4.00000000000000000000	4.00000000000000000000	4.00000000000000000000	4.00000000000000000000	4.00000000000000000000	4.00000000000000000000	4.00000000000000000000	4.00000000000000000000	4.00000000000000000000	4.00000000000000000000	4.00000000000000000000	4.00000000000000000000	4.00000000000000000000
7.00000000000000000000	0.00000000000000000000	4324.61523437500000000000	4267.17919921875000000000	4200.51269531250000000000	4247.17919921875000000000	4298.46142578125000000000	4255.38427734375000000000	4225.12792968750000000000	4239.48730468750000000000	4283.07666015625000000000	4283.07666015625000000000	4262.05126953125000000000	4349.23046875000000000000	4231.28173828125000000000	4267.17919921875000000000	3081.00000000000000000000	10242.00000000000000000000	10229.00000000000000000000	0.00000000000000000000	0.00000000000000000000	0.00000000000000000000	1771.00000000000000000000	802.00000000000000000000	4.00000000000000000000	4.00000000000000000000	4.00000000000000000000	4.00000000000000000000	4.00000000000000000000	4.00000000000000000000	4.00000000000000000000	4.00000000000000000000	4.00000000000000000000	4.00000000000000000000	4.00000000000000000000	4.00000000000000000000	4.00000000000000000000	4.00000000000000000000	4.00000000000000000000	4.00000000000000000000
8.00000000000000000000	0.00000000000000000000	4348.20507812500000000000	4308.20507812500000000000	4201.02539062500000000000	4266.15380859375000000000	4353.33300781250000000000	4311.79492187500000000000	4273.84619140625000000000	4266.15380859375000000000	4321.02539062500000000000	4322.05126953125000000000	4273.33300781250000000000	4355.89746093750000000000	4250.76904296875000000000	4272.82031250000000000000	3349.00000000000000000000	10242.00000000000000000000	10229.00000000000000000000	0.00000000000000000000	0.00000000000000000000	0.00000000000000000000	1771.00000000000000000000	811.00000000000000000000	4.00000000000000000000	4.00000000000000000000	4.00000000000000000000	4.00000000000000000000	4.00000000000000000000	4.00000000000000000000	4.00000000000000000000	4.00000000000000000000	4.00000000000000000000	4.00000000000000000000	4.00000000000000000000	4.00000000000000000000	4.00000000000000000000	4.00000000000000000000	4.00000000000000000000	4.00000000000000000000
9.00000000000000000000	0.00000000000000000000	4344.10253906250000000000	4313.33300781250000000000	4194.87158203125000000000	4254.87158203125000000000	4356.92285156250000000000	4315.89746093750000000000	4276.41015625000000000000	4252.30761718750000000000	4315.89746093750000000000	4324.10253906250000000000	4248.71777343750000000000	4339.48730468750000000000	4220.00000000000000000000	4246.66650390625000000000	2566.00000000000000000000	10242.00000000000000000000	10228.00000000000000000000	0.00000000000000000000	0.00000000000000000000	0.00000000000000000000	1771.00000000000000000000	819.00000000000000000000	4.00000000000000000000	4.00000000000000000000	4.00000000000000000000	4.00000000000000000000	4.00000000000000000000	4.00000000000000000000	4.00000000000000000000	4.00000000000000000000	4.00000000000000000000	4.00000000000000000000	4.00000000000000000000	4.00000000000000000000	4.00000000000000000000	4.00000000000000000000	4.00000000000000000000	4.00000000000000000000
10.00000000000000000000	0.00000000000000000000	4354.87158203125000000000	4318.97412109375000000000	4204.10253906250000000000	4262.05126953125000000000	4352.82031250000000000000	4308.20507812500000000000	4267.17919921875000000000	4247.17919921875000000000	4310.25634765625000000000	4315.89746093750000000000	4260.51269531250000000000	4344.10253906250000000000	4226.66650390625000000000	4256.92285156250000000000	3491.00000000000000000000	10242.00000000000000000000	10228.00000000000000000000	0.00000000000000000000	0.00000000000000000000	0.00000000000000000000	1771.00000000000000000000	827.00000000000000000000	4.00000000000000000000	4.00000000000000000000	4.00000000000000000000	4.00000000000000000000	4.00000000000000000000	4.00000000000000000000	4.00000000000000000000	4.00000000000000000000	4.00000000000000000000	4.00000000000000000000	4.00000000000000000000	4.00000000000000000000	4.00000000000000000000	4.00000000000000000000	4.00000000000000000000	4.00000000000000000000
11.00000000000000000000	0.00000000000000000000	4395.89746093750000000000	4362.56396484375000000000	4209.23046875000000000000	4306.66650390625000000000	4389.74365234375000000000	4330.25634765625000000000	4277.94873046875000000000	4278.46142578125000000000	4343.07666015625000000000	4346.66650390625000000000	4326.66650390625000000000	4387.69238281250000000000	4298.97412109375000000000	4311.79492187500000000000	2916.00000000000000000000	10245.00000000000000000000	10228.00000000000000000000	0.00000000000000000000	0.00000000000000000000	0.00000000000000000000	1771.00000000000000000000	836.00000000000000000000	4.00000000000000000000	4.00000000000000000000	4.00000000000000000000	4.00000000000000000000	4.00000000000000000000	4.00000000000000000000	4.00000000000000000000	4.00000000000000000000	4.00000000000000000000	4.00000000000000000000	4.00000000000000000000	4.00000000000000000000	4.00000000000000000000	4.00000000000000000000	4.00000000000000000000	4.00000000000000000000
12.00000000000000000000	0.00000000000000000000	4376.92285156250000000000	4331.79492187500000000000	4212.30761718750000000000	4288.20507812500000000000	4355.89746093750000000000	4292.82031250000000000000	4245.64111328125000000000	4246.15380859375000000000	4302.56396484375000000000	4318.97412109375000000000	4295.89746093750000000000	4365.64111328125000000000	4269.23046875000000000000	4289.74365234375000000000	3465.00000000000000000000	10245.00000000000000000000	10228.00000000000000000000	0.00000000000000000000	0.00000000000000000000	0.00000000000000000000	1771.00000000000000000000	844.00000000000000000000	4.00000000000000000000	4.00000000000000000000	4.00000000000000000000	4.00000000000000000000	4.00000000000000000000	4.00000000000000000000	4.00000000000000000000	4.00000000000000000000	4.00000000000000000000	4.00000000000000000000	4.00000000000000000000	4.00000000000000000000	4.00000000000000000000	4.00000000000000000000	4.00000000000000000000	4.00000000000000000000
13.00000000000000000000	0.00000000000000000000	4398.46142578125000000000	4363.58984375000000000000	4215.38427734375000000000	4305.64111328125000000000	4391.28173828125000000000	4330.76904296875000000000	4285.64111328125000000000	4286.15380859375000000000	4351.79492187500000000000	4355.89746093750000000000	4332.82031250000000000000	4399.48730468750000000000	4295.38427734375000000000	4308.71777343750000000000	3069.00000000000000000000	10246.00000000000000000000	10228.00000000000000000000	0.00000000000000000000	0.00000000000000000000	0.00000000000000000000	1771.00000000000000000000	852.00000000000000000000	4.00000000000000000000	4.00000000000000000000	4.00000000000000000000	4.00000000000000000000	4.00000000000000000000	4.00000000000000000000	4.00000000000000000000	4.00000000000000000000	4.00000000000000000000	4.00000000000000000000	4.00000000000000000000	4.00000000000000000000	4.00000000000000000000	4.00000000000000000000	4.00000000000000000000	4.00000000000000000000
14.00000000000000000000	0.00000000000000000000	4390.76904296875000000000	4352.82031250000000000000	4207.69238281250000000000	4295.38427734375000000000	4381.53857421875000000000	4324.61523437500000000000	4287.17919921875000000000	4297.94873046875000000000	4374.87158203125000000000	4375.89746093750000000000	4343.07666015625000000000	4411.79492187500000000000	4290.25634765625000000000	4312.82031250000000000000	3491.00000000000000000000	10246.00000000000000000000	10228.00000000000000000000	0.00000000000000000000	0.00000000000000000000	0.00000000000000000000	1771.00000000000000000000	859.00000000000000000000	4.00000000000000000000	4.00000000000000000000	4.00000000000000000000	4.00000000000000000000	4.00000000000000000000	4.00000000000000000000	4.00000000000000000000	4.00000000000000000000	4.00000000000000000000	4.00000000000000000000	4.00000000000000000000	4.00000000000000000000	4.00000000000000000000	4.00000000000000000000	4.00000000000000000000	4.00000000000000000000
15.00000000000000000000	0.00000000000000000000	4391.28173828125000000000	4347.69238281250000000000	4214.87158203125000000000	4286.15380859375000000000	4377.94873046875000000000	4313.33300781250000000000	4277.94873046875000000000	4278.46142578125000000000	4351.28173828125000000000	4360.51269531250000000000	4325.12792968750000000000	4402.05126953125000000000	4272.82031250000000000000	4308.20507812500000000000	2916.00000000000000000000	10248.00000000000000000000	10228.00000000000000000000	0.00000000000000000000	0.00000000000000000000	0.00000000000000000000	1771.00000000000000000000	866.00000000000000000000	4.00000000000000000000	4.00000000000000000000	4.00000000000000000000	4.00000000000000000000	4.00000000000000000000	4.00000000000000000000	4.00000000000000000000	4.00000000000000000000	4.00000000000000000000	4.00000000000000000000	4.00000000000000000000	4.00000000000000000000	4.00000000000000000000	4.00000000000000000000	4.00000000000000000000	4.00000000000000000000
16.00000000000000000000	0.00000000000000000000	4442.56396484375000000000	4413.84619140625000000000	4218.46142578125000000000	4324.10253906250000000000	4447.17919921875000000000	4369.74365234375000000000	4316.92285156250000000000	4294.87158203125000000000	4377.94873046875000000000	4388.71777343750000000000	4350.25634765625000000000	4420.51269531250000000000	4317.94873046875000000000	4335.89746093750000000000	0.00000000000000000000	10248.00000000000000000000	10228.00000000000000000000	0.00000000000000000000	0.00000000000000000000	0.00000000000000000000	1771.00000000000000000000	874.00000000000000000000	4.00000000000000000000	4.00000000000000000000	4.00000000000000000000	4.00000000000000000000	4.00000000000000000000	4.00000000000000000000	4.00000000000000000000	4.00000000000000000000	4.00000000000000000000	4.00000000000000000000	4.00000000000000000000	4.00000000000000000000	4.00000000000000000000	4.00000000000000000000	4.00000000000000000000	4.00000000000000000000
17.00000000000000000000	0.00000000000000000000	4420.00000000000000000000	4382.56396484375000000000	4212.30761718750000000000	4296.41015625000000000000	4417.43554687500000000000	4346.15380859375000000000	4295.38427734375000000000	4256.41015625000000000000	4348.71777343750000000000	4362.56396484375000000000	4303.58984375000000000000	4383.58984375000000000000	4278.97412109375000000000	4306.15380859375000000000	0.00000000000000000000	10247.00000000000000000000	10228.00000000000000000000	0.00000000000000000000	0.00000000000000000000	0.00000000000000000000	1771.00000000000000000000	881.00000000000000000000	4.00000000000000000000	4.00000000000000000000	4.00000000000000000000	4.00000000000000000000	4.00000000000000000000	4.00000000000000000000	4.00000000000000000000	4.00000000000000000000	4.00000000000000000000	4.00000000000000000000	4.00000000000000000000	4.00000000000000000000	4.00000000000000000000	4.00000000000000000000	4.00000000000000000000	4.00000000000000000000
18.00000000000000000000	0.00000000000000000000	4416.92285156250000000000	4376.92285156250000000000	4210.25634765625000000000	4300.00000000000000000000	4420.51269531250000000000	4350.25634765625000000000	4301.02539062500000000000	4277.43603515625000000000	4367.69238281250000000000	4358.46142578125000000000	4328.71777343750000000000	4408.71777343750000000000	4291.79492187500000000000	4323.07666015625000000000	0.00000000000000000000	10247.00000000000000000000	10228.00000000000000000000	0.00000000000000000000	0.00000000000000000000	0.00000000000000000000	1771.00000000000000000000	888.00000000000000000000	4.00000000000000000000	4.00000000000000000000	4.00000000000000000000	4.00000000000000000000	4.00000000000000000000	4.00000000000000000000	4.00000000000000000000	4.00000000000000000000	4.00000000000000000000	4.00000000000000000000	4.00000000000000000000	4.00000000000000000000	4.00000000000000000000	4.00000000000000000000	4.00000000000000000000	4.00000000000000000000
19.00000000000000000000	0.00000000000000000000	4405.12792968750000000000	4347.17919921875000000000	4209.23046875000000000000	4301.02539062500000000000	4398.46142578125000000000	4329.74365234375000000000	4279.48730468750000000000	4276.92285156250000000000	4357.43554687500000000000	4347.69238281250000000000	4332.30761718750000000000	4415.38427734375000000000	4289.23046875000000000000	4328.20507812500000000000	0.00000000000000000000	10248.00000000000000000000	10227.00000000000000000000	0.00000000000000000000	0.00000000000000000000	0.00000000000000000000	1771.00000000000000000000	896.00000000000000000000	4.00000000000000000000	4.00000000000000000000	4.00000000000000000000	4.00000000000000000000	4.00000000000000000000	4.00000000000000000000	4.00000000000000000000	4.00000000000000000000	4.00000000000000000000	4.00000000000000000000	4.00000000000000000000	4.00000000000000000000	4.00000000000000000000	4.00000000000000000000	4.00000000000000000000	4.00000000000000000000
20.00000000000000000000	0.00000000000000000000	4399.48730468750000000000	4331.79492187500000000000	4219.48730468750000000000	4290.76904296875000000000	4383.58984375000000000000	4320.51269531250000000000	4274.87158203125000000000	4258.97412109375000000000	4342.56396484375000000000	4350.25634765625000000000	4306.15380859375000000000	4395.89746093750000000000	4270.25634765625000000000	4315.89746093750000000000	0.00000000000000000000	10248.00000000000000000000	10227.00000000000000000000	0.00000000000000000000	0.00000000000000000000	0.00000000000000000000	1771.00000000000000000000	903.00000000000000000000	4.00000000000000000000	4.00000000000000000000	4.00000000000000000000	4.00000000000000000000	4.00000000000000000000	4.00000000000000000000	4.00000000000000000000	4.00000000000000000000	4.00000000000000000000	4.00000000000000000000	4.00000000000000000000	4.00000000000000000000	4.00000000000000000000	4.00000000000000000000	4.00000000000000000000	4.00000000000000000000
21.00000000000000000000	0.00000000000000000000	4440.51269531250000000000	4398.97412109375000000000	4217.43603515625000000000	4315.89746093750000000000	4449.23046875000000000000	4380.00000000000000000000	4328.71777343750000000000	4302.56396484375000000000	4409.23046875000000000000	4410.25634765625000000000	4349.23046875000000000000	4432.82031250000000000000	4313.33300781250000000000	4343.58984375000000000000	0.00000000000000000000	10247.00000000000000000000	10226.00000000000000000000	0.00000000000000000000	0.00000000000000000000	0.00000000000000000000	1771.00000000000000000000	910.00000000000000000000	4.00000000000000000000	4.00000000000000000000	4.00000000000000000000	4.00000000000000000000	4.00000000000000000000	4.00000000000000000000	4.00000000000000000000	4.00000000000000000000	4.00000000000000000000	4.00000000000000000000	4.00000000000000000000	4.00000000000000000000	4.00000000000000000000	4.00000000000000000000	4.00000000000000000000	4.00000000000000000000
22.00000000000000000000	0.00000000000000000000	4425.12792968750000000000	4377.43554687500000000000	4212.82031250000000000000	4293.33300781250000000000	4425.12792968750000000000	4358.46142578125000000000	4308.71777343750000000000	4280.51269531250000000000	4389.74365234375000000000	4392.82031250000000000000	4320.51269531250000000000	4414.87158203125000000000	4277.43603515625000000000	4322.05126953125000000000	0.00000000000000000000	10247.00000000000000000000	10226.00000000000000000000	0.00000000000000000000	0.00000000000000000000	0.00000000000000000000	1771.00000000000000000000	918.00000000000000000000	4.00000000000000000000	4.00000000000000000000	4.00000000000000000000	4.00000000000000000000	4.00000000000000000000	4.00000000000000000000	4.00000000000000000000	4.00000000000000000000	4.00000000000000000000	4.00000000000000000000	4.00000000000000000000	4.00000000000000000000	4.00000000000000000000	4.00000000000000000000	4.00000000000000000000	4.00000000000000000000
23.00000000000000000000	0.00000000000000000000	4453.84619140625000000000	4401.53857421875000000000	4222.05126953125000000000	4326.66650390625000000000	4450.25634765625000000000	4375.89746093750000000000	4318.46142578125000000000	4293.84619140625000000000	4398.97412109375000000000	4400.00000000000000000000	4349.74365234375000000000	4435.38427734375000000000	4314.35888671875000000000	4350.25634765625000000000	0.00000000000000000000	10248.00000000000000000000	10225.00000000000000000000	0.00000000000000000000	0.00000000000000000000	0.00000000000000000000	1771.00000000000000000000	925.00000000000000000000	4.00000000000000000000	4.00000000000000000000	4.00000000000000000000	4.00000000000000000000	4.00000000000000000000	4.00000000000000000000	4.00000000000000000000	4.00000000000000000000	4.00000000000000000000	4.00000000000000000000	4.00000000000000000000	4.00000000000000000000	4.00000000000000000000	4.00000000000000000000	4.00000000000000000000	4.00000000000000000000
24.00000000000000000000	0.00000000000000000000	4473.84619140625000000000	4420.51269531250000000000	4221.02539062500000000000	4351.79492187500000000000	4467.69238281250000000000	4377.43554687500000000000	4313.84619140625000000000	4290.76904296875000000000	4400.00000000000000000000	4401.02539062500000000000	4377.43554687500000000000	4452.30761718750000000000	4348.20507812500000000000	4370.76904296875000000000	0.00000000000000000000	10248.00000000000000000000	10225.00000000000000000000	0.00000000000000000000	0.00000000000000000000	0.00000000000000000000	1771.00000000000000000000	933.00000000000000000000	4.00000000000000000000	4.00000000000000000000	4.00000000000000000000	4.00000000000000000000	4.00000000000000000000	4.00000000000000000000	4.00000000000000000000	4.00000000000000000000	4.00000000000000000000	4.00000000000000000000	4.00000000000000000000	4.00000000000000000000	4.00000000000000000000	4.00000000000000000000	4.00000000000000000000	4.00000000000000000000
25.00000000000000000000	0.00000000000000000000	4458.97412109375000000000	4398.46142578125000000000	4224.61523437500000000000	4330.25634765625000000000	4440.00000000000000000000	4354.35888671875000000000	4295.89746093750000000000	4272.82031250000000000000	4378.46142578125000000000	4381.53857421875000000000	4359.48730468750000000000	4447.69238281250000000000	4318.97412109375000000000	4360.00000000000000000000	0.00000000000000000000	10248.00000000000000000000	10224.00000000000000000000	0.00000000000000000000	0.00000000000000000000	0.00000000000000000000	1771.00000000000000000000	940.00000000000000000000	4.00000000000000000000	4.00000000000000000000	4.00000000000000000000	4.00000000000000000000	4.00000000000000000000	4.00000000000000000000	4.00000000000000000000	4.00000000000000000000	4.00000000000000000000	4.00000000000000000000	4.00000000000000000000	4.00000000000000000000	4.00000000000000000000	4.00000000000000000000	4.00000000000000000000	4.00000000000000000000
26.00000000000000000000	0.00000000000000000000	4477.43554687500000000000	4424.10253906250000000000	4223.58984375000000000000	4348.20507812500000000000	4471.79492187500000000000	4395.89746093750000000000	4337.94873046875000000000	4334.87158203125000000000	4444.61523437500000000000	4432.82031250000000000000	4407.17919921875000000000	4495.38427734375000000000	4349.74365234375000000000	4392.82031250000000000000	0.00000000000000000000	10248.00000000000000000000	10224.00000000000000000000	0.00000000000000000000	0.00000000000000000000	0.00000000000000000000	1771.00000000000000000000	947.00000000000000000000	4.00000000000000000000	4.00000000000000000000	4.00000000000000000000	4.00000000000000000000	4.00000000000000000000	4.00000000000000000000	4.00000000000000000000	4.00000000000000000000	4.00000000000000000000	4.00000000000000000000	4.00000000000000000000	4.00000000000000000000	4.00000000000000000000	4.00000000000000000000	4.00000000000000000000	4.00000000000000000000
27.00000000000000000000	0.00000000000000000000	4448.20507812500000000000	4385.12792968750000000000	4216.41015625000000000000	4320.00000000000000000000	4442.05126953125000000000	4371.28173828125000000000	4322.05126953125000000000	4320.51269531250000000000	4435.89746093750000000000	4421.02539062500000000000	4378.46142578125000000000	4476.41015625000000000000	4314.87158203125000000000	4368.71777343750000000000	0.00000000000000000000	10245.00000000000000000000	10225.00000000000000000000	0.00000000000000000000	0.00000000000000000000	0.00000000000000000000	1771.00000000000000000000	955.00000000000000000000	4.00000000000000000000	4.00000000000000000000	4.00000000000000000000	4.00000000000000000000	4.00000000000000000000	4.00000000000000000000	4.00000000000000000000	4.00000000000000000000	4.00000000000000000000	4.00000000000000000000	4.00000000000000000000	4.00000000000000000000	4.00000000000000000000	4.00000000000000000000	4.00000000000000000000	4.00000000000000000000
28.00000000000000000000	0.00000000000000000000	4474.35888671875000000000	4421.02539062500000000000	4219.48730468750000000000	4333.84619140625000000000	4475.89746093750000000000	4401.02539062500000000000	4341.53857421875000000000	4316.41015625000000000000	4437.43554687500000000000	4425.12792968750000000000	4381.53857421875000000000	4477.43554687500000000000	4326.15380859375000000000	4373.33300781250000000000	0.00000000000000000000	10245.00000000000000000000	10225.00000000000000000000	0.00000000000000000000	0.00000000000000000000	0.00000000000000000000	1771.00000000000000000000	962.00000000000000000000	4.00000000000000000000	4.00000000000000000000	4.00000000000000000000	4.00000000000000000000	4.00000000000000000000	4.00000000000000000000	4.00000000000000000000	4.00000000000000000000	4.00000000000000000000	4.00000000000000000000	4.00000000000000000000	4.00000000000000000000	4.00000000000000000000	4.00000000000000000000	4.00000000000000000000	4.00000000000000000000
29.00000000000000000000	0.00000000000000000000	4502.56396484375000000000	4455.89746093750000000000	4220.00000000000000000000	4356.41015625000000000000	4507.69238281250000000000	4425.64111328125000000000	4352.82031250000000000000	4312.30761718750000000000	4435.89746093750000000000	4433.33300781250000000000	4384.10253906250000000000	4475.89746093750000000000	4338.97412109375000000000	4379.48730468750000000000	0.00000000000000000000	10242.00000000000000000000	10224.00000000000000000000	0.00000000000000000000	0.00000000000000000000	0.00000000000000000000	1771.00000000000000000000	969.00000000000000000000	4.00000000000000000000	4.00000000000000000000	4.00000000000000000000	4.00000000000000000000	4.00000000000000000000	4.00000000000000000000	4.00000000000000000000	4.00000000000000000000	4.00000000000000000000	4.00000000000000000000	4.00000000000000000000	4.00000000000000000000	4.00000000000000000000	4.00000000000000000000	4.00000000000000000000	4.00000000000000000000
30.00000000000000000000	0.00000000000000000000	4471.79492187500000000000	4408.71777343750000000000	4226.15380859375000000000	4332.30761718750000000000	4470.25634765625000000000	4386.66650390625000000000	4325.64111328125000000000	4275.89746093750000000000	4394.87158203125000000000	4397.43554687500000000000	4343.58984375000000000000	4445.12792968750000000000	4301.02539062500000000000	4355.38427734375000000000	0.00000000000000000000	10242.00000000000000000000	10224.00000000000000000000	0.00000000000000000000	0.00000000000000000000	0.00000000000000000000	1771.00000000000000000000	977.00000000000000000000	4.00000000000000000000	4.00000000000000000000	4.00000000000000000000	4.00000000000000000000	4.00000000000000000000	4.00000000000000000000	4.00000000000000000000	4.00000000000000000000	4.00000000000000000000	4.00000000000000000000	4.00000000000000000000	4.00000000000000000000	4.00000000000000000000	4.00000000000000000000	4.00000000000000000000	4.00000000000000000000
31.00000000000000000000	0.00000000000000000000	4483.58984375000000000000	4427.17919921875000000000	4225.12792968750000000000	4350.76904296875000000000	4492.30761718750000000000	4401.53857421875000000000	4346.15380859375000000000	4314.87158203125000000000	4437.94873046875000000000	4423.58984375000000000000	4395.38427734375000000000	4491.79492187500000000000	4346.66650390625000000000	4396.41015625000000000000	0.00000000000000000000	10244.00000000000000000000	10224.00000000000000000000	0.00000000000000000000	0.00000000000000000000	0.00000000000000000000	1771.00000000000000000000	984.00000000000000000000	4.00000000000000000000	4.00000000000000000000	4.00000000000000000000	4.00000000000000000000	4.00000000000000000000	4.00000000000000000000	4.00000000000000000000	4.00000000000000000000	4.00000000000000000000	4.00000000000000000000	4.00000000000000000000	4.00000000000000000000	4.00000000000000000000	4.00000000000000000000	4.00000000000000000000	4.00000000000000000000
32.00000000000000000000	0.00000000000000000000	4470.76904296875000000000	4401.02539062500000000000	4223.58984375000000000000	4334.87158203125000000000	4452.82031250000000000000	4367.69238281250000000000	4316.92285156250000000000	4305.64111328125000000000	4424.61523437500000000000	4410.76904296875000000000	4386.15380859375000000000	4493.84619140625000000000	4328.71777343750000000000	4393.84619140625000000000	0.00000000000000000000	10244.00000000000000000000	10224.00000000000000000000	0.00000000000000000000	0.00000000000000000000	0.00000000000000000000	1771.00000000000000000000	991.00000000000000000000	4.00000000000000000000	4.00000000000000000000	4.00000000000000000000	4.00000000000000000000	4.00000000000000000000	4.00000000000000000000	4.00000000000000000000	4.00000000000000000000	4.00000000000000000000	4.00000000000000000000	4.00000000000000000000	4.00000000000000000000	4.00000000000000000000	4.00000000000000000000	4.00000000000000000000	4.00000000000000000000
33.00000000000000000000	0.00000000000000000000	4494.35888671875000000000	4418.97412109375000000000	4234.87158203125000000000	4348.71777343750000000000	4472.30761718750000000000	4392.82031250000000000000	4344.61523437500000000000	4316.92285156250000000000	4440.51269531250000000000	4425.64111328125000000000	4391.79492187500000000000	4506.66650390625000000000	4332.30761718750000000000	4401.02539062500000000000	0.00000000000000000000	10245.00000000000000000000	10227.00000000000000000000	0.00000000000000000000	0.00000000000000000000	0.00000000000000000000	1771.00000000000000000000	1000.00000000000000000000	4.00000000000000000000	4.00000000000000000000	4.00000000000000000000	4.00000000000000000000	4.00000000000000000000	4.00000000000000000000	4.00000000000000000000	4.00000000000000000000	4.00000000000000000000	4.00000000000000000000	4.00000000000000000000	4.00000000000000000000	4.00000000000000000000	4.00000000000000000000	4.00000000000000000000	4.00000000000000000000
34.00000000000000000000	0.00000000000000000000	4517.94873046875000000000	4450.76904296875000000000	4226.15380859375000000000	4368.20507812500000000000	4516.41015625000000000000	4433.84619140625000000000	4385.64111328125000000000	4335.38427734375000000000	4475.89746093750000000000	4466.15380859375000000000	4405.64111328125000000000	4520.00000000000000000000	4344.10253906250000000000	4408.71777343750000000000	0.00000000000000000000	10245.00000000000000000000	10227.00000000000000000000	0.00000000000000000000	0.00000000000000000000	0.00000000000000000000	1772.00000000000000000000	8.00000000000000000000	4.00000000000000000000	4.00000000000000000000	4.00000000000000000000	4.00000000000000000000	4.00000000000000000000	4.00000000000000000000	4.00000000000000000000	4.00000000000000000000	4.00000000000000000000	4.00000000000000000000	4.00000000000000000000	4.00000000000000000000	4.00000000000000000000	4.00000000000000000000	4.00000000000000000000	4.00000000000000000000
35.00000000000000000000	0.00000000000000000000	4498.97412109375000000000	4423.58984375000000000000	4227.17919921875000000000	4348.71777343750000000000	4488.71777343750000000000	4407.69238281250000000000	4362.56396484375000000000	4301.02539062500000000000	4442.56396484375000000000	4443.07666015625000000000	4370.25634765625000000000	4494.35888671875000000000	4307.69238281250000000000	4384.10253906250000000000	0.00000000000000000000	10246.00000000000000000000	10231.00000000000000000000	0.00000000000000000000	0.00000000000000000000	0.00000000000000000000	1772.00000000000000000000	16.00000000000000000000	4.00000000000000000000	4.00000000000000000000	4.00000000000000000000	4.00000000000000000000	4.00000000000000000000	4.00000000000000000000	4.00000000000000000000	4.00000000000000000000	4.00000000000000000000	4.00000000000000000000	4.00000000000000000000	4.00000000000000000000	4.00000000000000000000	4.00000000000000000000	4.00000000000000000000	4.00000000000000000000
36.00000000000000000000	0.00000000000000000000	4541.02539062500000000000	4469.23046875000000000000	4237.94873046875000000000	4386.66650390625000000000	4532.30761718750000000000	4438.97412109375000000000	4381.53857421875000000000	4323.07666015625000000000	4472.30761718750000000000	4462.56396484375000000000	4424.10253906250000000000	4538.46142578125000000000	4372.30761718750000000000	4426.66650390625000000000	0.00000000000000000000	10246.00000000000000000000	10231.00000000000000000000	0.00000000000000000000	0.00000000000000000000	0.00000000000000000000	1772.00000000000000000000	25.00000000000000000000	4.00000000000000000000	4.00000000000000000000	4.00000000000000000000	4.00000000000000000000	4.00000000000000000000	4.00000000000000000000	4.00000000000000000000	4.00000000000000000000	4.00000000000000000000	4.00000000000000000000	4.00000000000000000000	4.00000000000000000000	4.00000000000000000000	4.00000000000000000000	4.00000000000000000000	4.00000000000000000000
37.00000000000000000000	0.00000000000000000000	4539.48730468750000000000	4456.41015625000000000000	4234.35888671875000000000	4374.87158203125000000000	4515.38427734375000000000	4413.84619140625000000000	4357.43554687500000000000	4298.97412109375000000000	4451.28173828125000000000	4449.74365234375000000000	4423.07666015625000000000	4535.89746093750000000000	4379.48730468750000000000	4424.61523437500000000000	0.00000000000000000000	10247.00000000000000000000	10231.00000000000000000000	0.00000000000000000000	0.00000000000000000000	0.00000000000000000000	1772.00000000000000000000	33.00000000000000000000	4.00000000000000000000	4.00000000000000000000	4.00000000000000000000	4.00000000000000000000	4.00000000000000000000	4.00000000000000000000	4.00000000000000000000	4.00000000000000000000	4.00000000000000000000	4.00000000000000000000	4.00000000000000000000	4.00000000000000000000	4.00000000000000000000	4.00000000000000000000	4.00000000000000000000	4.00000000000000000000
38.00000000000000000000	0.00000000000000000000	4541.02539062500000000000	4457.43554687500000000000	4238.46142578125000000000	4370.25634765625000000000	4512.82031250000000000000	4414.87158203125000000000	4362.56396484375000000000	4310.25634765625000000000	4462.56396484375000000000	4457.94873046875000000000	4434.87158203125000000000	4545.64111328125000000000	4387.69238281250000000000	4428.71777343750000000000	0.00000000000000000000	10247.00000000000000000000	10231.00000000000000000000	0.00000000000000000000	0.00000000000000000000	0.00000000000000000000	1772.00000000000000000000	42.00000000000000000000	4.00000000000000000000	4.00000000000000000000	4.00000000000000000000	4.00000000000000000000	4.00000000000000000000	4.00000000000000000000	4.00000000000000000000	4.00000000000000000000	4.00000000000000000000	4.00000000000000000000	4.00000000000000000000	4.00000000000000000000	4.00000000000000000000	4.00000000000000000000	4.00000000000000000000	4.00000000000000000000
39.00000000000000000000	0.00000000000000000000	4546.66650390625000000000	4466.15380859375000000000	4234.87158203125000000000	4378.97412109375000000000	4535.38427734375000000000	4442.56396484375000000000	4386.15380859375000000000	4353.84619140625000000000	4511.79492187500000000000	4495.38427734375000000000	4463.07666015625000000000	4578.97412109375000000000	4409.23046875000000000000	4444.10253906250000000000	0.00000000000000000000	10246.00000000000000000000	10233.00000000000000000000	0.00000000000000000000	0.00000000000000000000	0.00000000000000000000	1772.00000000000000000000	50.00000000000000000000	4.00000000000000000000	4.00000000000000000000	4.00000000000000000000	4.00000000000000000000	4.00000000000000000000	4.00000000000000000000	4.00000000000000000000	4.00000000000000000000	4.00000000000000000000	4.00000000000000000000	4.00000000000000000000	4.00000000000000000000	4.00000000000000000000	4.00000000000000000000	4.00000000000000000000	4.00000000000000000000
40.00000000000000000000	0.00000000000000000000	4502.05126953125000000000	4404.61523437500000000000	4225.64111328125000000000	4324.61523437500000000000	4494.35888671875000000000	4406.66650390625000000000	4356.92285156250000000000	4321.02539062500000000000	4476.41015625000000000000	4466.15380859375000000000	4407.17919921875000000000	4548.71777343750000000000	4349.23046875000000000000	4400.51269531250000000000	0.00000000000000000000	10246.00000000000000000000	10233.00000000000000000000	0.00000000000000000000	0.00000000000000000000	0.00000000000000000000	1772.00000000000000000000	58.00000000000000000000	4.00000000000000000000	4.00000000000000000000	4.00000000000000000000	4.00000000000000000000	4.00000000000000000000	4.00000000000000000000	4.00000000000000000000	4.00000000000000000000	4.00000000000000000000	4.00000000000000000000	4.00000000000000000000	4.00000000000000000000	4.00000000000000000000	4.00000000000000000000	4.00000000000000000000	4.00000000000000000000
41.00000000000000000000	0.00000000000000000000	4530.76904296875000000000	4448.20507812500000000000	4221.53857421875000000000	4335.38427734375000000000	4542.05126953125000000000	4446.15380859375000000000	4383.07666015625000000000	4338.46142578125000000000	4496.92285156250000000000	4485.12792968750000000000	4430.76904296875000000000	4566.15380859375000000000	4378.46142578125000000000	4415.89746093750000000000	0.00000000000000000000	10249.00000000000000000000	10233.00000000000000000000	0.00000000000000000000	0.00000000000000000000	0.00000000000000000000	1772.00000000000000000000	67.00000000000000000000	4.00000000000000000000	4.00000000000000000000	4.00000000000000000000	4.00000000000000000000	4.00000000000000000000	4.00000000000000000000	4.00000000000000000000	4.00000000000000000000	4.00000000000000000000	4.00000000000000000000	4.00000000000000000000	4.00000000000000000000	4.00000000000000000000	4.00000000000000000000	4.00000000000000000000	4.00000000000000000000
42.00000000000000000000	0.00000000000000000000	4531.79492187500000000000	4448.71777343750000000000	4223.58984375000000000000	4333.84619140625000000000	4540.00000000000000000000	4445.64111328125000000000	4374.87158203125000000000	4315.38427734375000000000	4471.79492187500000000000	4474.35888671875000000000	4411.79492187500000000000	4549.23046875000000000000	4373.84619140625000000000	4407.17919921875000000000	0.00000000000000000000	10249.00000000000000000000	10233.00000000000000000000	0.00000000000000000000	0.00000000000000000000	0.00000000000000000000	1772.00000000000000000000	75.00000000000000000000	4.00000000000000000000	4.00000000000000000000	4.00000000000000000000	4.00000000000000000000	4.00000000000000000000	4.00000000000000000000	4.00000000000000000000	4.00000000000000000000	4.00000000000000000000	4.00000000000000000000	4.00000000000000000000	4.00000000000000000000	4.00000000000000000000	4.00000000000000000000	4.00000000000000000000	4.00000000000000000000
43.00000000000000000000	0.00000000000000000000	4514.87158203125000000000	4419.48730468750000000000	4232.82031250000000000000	4325.64111328125000000000	4522.56396484375000000000	4433.33300781250000000000	4364.10253906250000000000	4303.07666015625000000000	4454.87158203125000000000	4462.05126953125000000000	4400.00000000000000000000	4549.74365234375000000000	4363.07666015625000000000	4401.53857421875000000000	0.00000000000000000000	10252.00000000000000000000	10232.00000000000000000000	0.00000000000000000000	0.00000000000000000000	0.00000000000000000000	1772.00000000000000000000	83.00000000000000000000	4.00000000000000000000	4.00000000000000000000	4.00000000000000000000	4.00000000000000000000	4.00000000000000000000	4.00000000000000000000	4.00000000000000000000	4.00000000000000000000	4.00000000000000000000	4.00000000000000000000	4.00000000000000000000	4.00000000000000000000	4.00000000000000000000	4.00000000000000000000	4.00000000000000000000	4.00000000000000000000
44.00000000000000000000	0.00000000000000000000	4518.97412109375000000000	4416.92285156250000000000	4226.15380859375000000000	4332.30761718750000000000	4527.17919921875000000000	4429.23046875000000000000	4354.87158203125000000000	4332.82031250000000000000	4486.15380859375000000000	4477.43554687500000000000	4447.69238281250000000000	4591.79492187500000000000	4390.76904296875000000000	4427.17919921875000000000	0.00000000000000000000	10252.00000000000000000000	10232.00000000000000000000	0.00000000000000000000	0.00000000000000000000	0.00000000000000000000	1772.00000000000000000000	92.00000000000000000000	4.00000000000000000000	4.00000000000000000000	4.00000000000000000000	4.00000000000000000000	4.00000000000000000000	4.00000000000000000000	4.00000000000000000000	4.00000000000000000000	4.00000000000000000000	4.00000000000000000000	4.00000000000000000000	4.00000000000000000000	4.00000000000000000000	4.00000000000000000000	4.00000000000000000000	4.00000000000000000000
45.00000000000000000000	0.00000000000000000000	4492.30761718750000000000	4366.15380859375000000000	4225.64111328125000000000	4301.02539062500000000000	4477.43554687500000000000	4381.53857421875000000000	4310.25634765625000000000	4298.46142578125000000000	4446.66650390625000000000	4443.58984375000000000000	4412.30761718750000000000	4563.07666015625000000000	4346.66650390625000000000	4401.02539062500000000000	0.00000000000000000000	10250.00000000000000000000	10228.00000000000000000000	0.00000000000000000000	0.00000000000000000000	0.00000000000000000000	1772.00000000000000000000	100.00000000000000000000	4.00000000000000000000	4.00000000000000000000	4.00000000000000000000	4.00000000000000000000	4.00000000000000000000	4.00000000000000000000	4.00000000000000000000	4.00000000000000000000	4.00000000000000000000	4.00000000000000000000	4.00000000000000000000	4.00000000000000000000	4.00000000000000000000	4.00000000000000000000	4.00000000000000000000	4.00000000000000000000
46.00000000000000000000	0.00000000000000000000	4522.05126953125000000000	4404.61523437500000000000	4230.76904296875000000000	4327.69238281250000000000	4525.64111328125000000000	4437.94873046875000000000	4357.43554687500000000000	4322.56396484375000000000	4477.43554687500000000000	4479.48730468750000000000	4423.58984375000000000000	4574.87158203125000000000	4360.00000000000000000000	4411.79492187500000000000	0.00000000000000000000	10250.00000000000000000000	10228.00000000000000000000	0.00000000000000000000	0.00000000000000000000	0.00000000000000000000	1772.00000000000000000000	108.00000000000000000000	4.00000000000000000000	4.00000000000000000000	4.00000000000000000000	4.00000000000000000000	4.00000000000000000000	4.00000000000000000000	4.00000000000000000000	4.00000000000000000000	4.00000000000000000000	4.00000000000000000000	4.00000000000000000000	4.00000000000000000000	4.00000000000000000000	4.00000000000000000000	4.00000000000000000000	4.00000000000000000000
47.00000000000000000000	0.00000000000000000000	4520.00000000000000000000	4405.12792968750000000000	4221.53857421875000000000	4322.05126953125000000000	4527.17919921875000000000	4442.05126953125000000000	4354.87158203125000000000	4314.35888671875000000000	4479.48730468750000000000	4485.64111328125000000000	4402.56396484375000000000	4565.64111328125000000000	4331.28173828125000000000	4394.87158203125000000000	0.00000000000000000000	10246.00000000000000000000	10225.00000000000000000000	0.00000000000000000000	0.00000000000000000000	0.00000000000000000000	1772.00000000000000000000	117.00000000000000000000	4.00000000000000000000	4.00000000000000000000	4.00000000000000000000	4.00000000000000000000	4.00000000000000000000	4.00000000000000000000	4.00000000000000000000	4.00000000000000000000	4.00000000000000000000	4.00000000000000000000	4.00000000000000000000	4.00000000000000000000	4.00000000000000000000	4.00000000000000000000	4.00000000000000000000	4.00000000000000000000
48.00000000000000000000	0.00000000000000000000	4518.46142578125000000000	4389.74365234375000000000	4226.66650390625000000000	4314.35888671875000000000	4504.61523437500000000000	4412.82031250000000000000	4325.12792968750000000000	4289.74365234375000000000	4452.30761718750000000000	4460.00000000000000000000	4386.15380859375000000000	4552.30761718750000000000	4317.43603515625000000000	4395.38427734375000000000	0.00000000000000000000	10246.00000000000000000000	10225.00000000000000000000	0.00000000000000000000	0.00000000000000000000	0.00000000000000000000	1772.00000000000000000000	125.00000000000000000000	4.00000000000000000000	4.00000000000000000000	4.00000000000000000000	4.00000000000000000000	4.00000000000000000000	4.00000000000000000000	4.00000000000000000000	4.00000000000000000000	4.00000000000000000000	4.00000000000000000000	4.00000000000000000000	4.00000000000000000000	4.00000000000000000000	4.00000000000000000000	4.00000000000000000000	4.00000000000000000000
49.00000000000000000000	0.00000000000000000000	4556.92285156250000000000	4426.15380859375000000000	4231.28173828125000000000	4354.87158203125000000000	4538.46142578125000000000	4437.43554687500000000000	4335.89746093750000000000	4305.64111328125000000000	4466.15380859375000000000	4475.38427734375000000000	4431.79492187500000000000	4576.92285156250000000000	4381.02539062500000000000	4441.02539062500000000000	0.00000000000000000000	10244.00000000000000000000	10222.00000000000000000000	0.00000000000000000000	0.00000000000000000000	0.00000000000000000000	1772.00000000000000000000	133.00000000000000000000	4.00000000000000000000	4.00000000000000000000	4.00000000000000000000	4.00000000000000000000	4.00000000000000000000	4.00000000000000000000	4.00000000000000000000	4.00000000000000000000	4.00000000000000000000	4.00000000000000000000	4.00000000000000000000	4.00000000000000000000	4.00000000000000000000	4.00000000000000000000	4.00000000000000000000	4.00000000000000000000
50.00000000000000000000	0.00000000000000000000	4534.87158203125000000000	4391.79492187500000000000	4231.28173828125000000000	4334.35888671875000000000	4501.53857421875000000000	4407.69238281250000000000	4305.12792968750000000000	4270.25634765625000000000	4428.71777343750000000000	4449.23046875000000000000	4404.61523437500000000000	4552.82031250000000000000	4355.89746093750000000000	4419.48730468750000000000	0.00000000000000000000	10244.00000000000000000000	10222.00000000000000000000	0.00000000000000000000	0.00000000000000000000	0.00000000000000000000	1772.00000000000000000000	142.00000000000000000000	4.00000000000000000000	4.00000000000000000000	4.00000000000000000000	4.00000000000000000000	4.00000000000000000000	4.00000000000000000000	4.00000000000000000000	4.00000000000000000000	4.00000000000000000000	4.00000000000000000000	4.00000000000000000000	4.00000000000000000000	4.00000000000000000000	4.00000000000000000000	4.00000000000000000000	4.00000000000000000000
51.00000000000000000000	0.00000000000000000000	4540.00000000000000000000	4409.23046875000000000000	4229.74365234375000000000	4337.43603515625000000000	4522.56396484375000000000	4434.35888671875000000000	4332.30761718750000000000	4305.12792968750000000000	4472.82031250000000000000	4478.97412109375000000000	4437.43554687500000000000	4583.58984375000000000000	4370.76904296875000000000	4433.84619140625000000000	0.00000000000000000000	10241.00000000000000000000	10221.00000000000000000000	0.00000000000000000000	0.00000000000000000000	0.00000000000000000000	1772.00000000000000000000	150.00000000000000000000	4.00000000000000000000	4.00000000000000000000	4.00000000000000000000	4.00000000000000000000	4.00000000000000000000	4.00000000000000000000	4.00000000000000000000	4.00000000000000000000	4.00000000000000000000	4.00000000000000000000	4.00000000000000000000	4.00000000000000000000	4.00000000000000000000	4.00000000000000000000	4.00000000000000000000	4.00000000000000000000
52.00000000000000000000	0.00000000000000000000	4512.30761718750000000000	4381.02539062500000000000	4214.87158203125000000000	4316.41015625000000000000	4505.64111328125000000000	4423.07666015625000000000	4326.66650390625000000000	4308.71777343750000000000	4482.56396484375000000000	4484.10253906250000000000	4432.82031250000000000000	4578.97412109375000000000	4347.69238281250000000000	4424.10253906250000000000	0.00000000000000000000	10241.00000000000000000000	10221.00000000000000000000	0.00000000000000000000	0.00000000000000000000	0.00000000000000000000	1772.00000000000000000000	158.00000000000000000000	4.00000000000000000000	4.00000000000000000000	4.00000000000000000000	4.00000000000000000000	4.00000000000000000000	4.00000000000000000000	4.00000000000000000000	4.00000000000000000000	4.00000000000000000000	4.00000000000000000000	4.00000000000000000000	4.00000000000000000000	4.00000000000000000000	4.00000000000000000000	4.00000000000000000000	4.00000000000000000000
53.00000000000000000000	0.00000000000000000000	4490.25634765625000000000	4349.74365234375000000000	4216.41015625000000000000	4294.87158203125000000000	4478.46142578125000000000	4399.48730468750000000000	4306.15380859375000000000	4267.69238281250000000000	4445.64111328125000000000	4458.97412109375000000000	4395.89746093750000000000	4544.10253906250000000000	4306.15380859375000000000	4394.35888671875000000000	0.00000000000000000000	10240.00000000000000000000	10219.00000000000000000000	0.00000000000000000000	0.00000000000000000000	0.00000000000000000000	1772.00000000000000000000	165.00000000000000000000	4.00000000000000000000	4.00000000000000000000	4.00000000000000000000	4.00000000000000000000	4.00000000000000000000	4.00000000000000000000	4.00000000000000000000	4.00000000000000000000	4.00000000000000000000	4.00000000000000000000	4.00000000000000000000	4.00000000000000000000	4.00000000000000000000	4.00000000000000000000	4.00000000000000000000	4.00000000000000000000
54.00000000000000000000	0.00000000000000000000	4530.25634765625000000000	4407.69238281250000000000	4219.48730468750000000000	4329.23046875000000000000	4532.82031250000000000000	4445.64111328125000000000	4338.97412109375000000000	4264.10253906250000000000	4470.76904296875000000000	4489.23046875000000000000	4421.53857421875000000000	4556.92285156250000000000	4340.51269531250000000000	4407.17919921875000000000	0.00000000000000000000	10240.00000000000000000000	10219.00000000000000000000	0.00000000000000000000	0.00000000000000000000	0.00000000000000000000	1772.00000000000000000000	172.00000000000000000000	4.00000000000000000000	4.00000000000000000000	4.00000000000000000000	4.00000000000000000000	4.00000000000000000000	4.00000000000000000000	4.00000000000000000000	4.00000000000000000000	4.00000000000000000000	4.00000000000000000000	4.00000000000000000000	4.00000000000000000000	4.00000000000000000000	4.00000000000000000000	4.00000000000000000000	4.00000000000000000000
55.00000000000000000000	0.00000000000000000000	4502.56396484375000000000	4373.33300781250000000000	4217.43603515625000000000	4305.12792968750000000000	4500.00000000000000000000	4414.87158203125000000000	4311.79492187500000000000	4198.97412109375000000000	4422.05126953125000000000	4461.02539062500000000000	4376.41015625000000000000	4519.48730468750000000000	4300.00000000000000000000	4375.38427734375000000000	0.00000000000000000000	10239.00000000000000000000	10220.00000000000000000000	0.00000000000000000000	0.00000000000000000000	0.00000000000000000000	1772.00000000000000000000	180.00000000000000000000	4.00000000000000000000	4.00000000000000000000	4.00000000000000000000	4.00000000000000000000	4.00000000000000000000	4.00000000000000000000	4.00000000000000000000	4.00000000000000000000	4.00000000000000000000	4.00000000000000000000	4.00000000000000000000	4.00000000000000000000	4.00000000000000000000	4.00000000000000000000	4.00000000000000000000	4.00000000000000000000
56.00000000000000000000	0.00000000000000000000	4506.66650390625000000000	4377.94873046875000000000	4223.07666015625000000000	4318.46142578125000000000	4503.58984375000000000000	4417.43554687500000000000	4314.35888671875000000000	4202.56396484375000000000	4426.15380859375000000000	4462.56396484375000000000	4409.74365234375000000000	4549.74365234375000000000	4326.66650390625000000000	4403.58984375000000000000	0.00000000000000000000	10239.00000000000000000000	10220.00000000000000000000	0.00000000000000000000	0.00000000000000000000	0.00000000000000000000	1772.00000000000000000000	187.00000000000000000000	4.00000000000000000000	4.00000000000000000000	4.00000000000000000000	4.00000000000000000000	4.00000000000000000000	4.00000000000000000000	4.00000000000000000000	4.00000000000000000000	4.00000000000000000000	4.00000000000000000000	4.00000000000000000000	4.00000000000000000000	4.00000000000000000000	4.00000000000000000000	4.00000000000000000000	4.00000000000000000000
57.00000000000000000000	0.00000000000000000000	4516.41015625000000000000	4375.38427734375000000000	4228.71777343750000000000	4333.84619140625000000000	4498.46142578125000000000	4407.69238281250000000000	4301.53857421875000000000	4215.38427734375000000000	4442.56396484375000000000	4471.28173828125000000000	4446.66650390625000000000	4580.00000000000000000000	4351.28173828125000000000	4429.74365234375000000000	0.00000000000000000000	10241.00000000000000000000	10222.00000000000000000000	0.00000000000000000000	0.00000000000000000000	0.00000000000000000000	1772.00000000000000000000	194.00000000000000000000	4.00000000000000000000	4.00000000000000000000	4.00000000000000000000	4.00000000000000000000	4.00000000000000000000	4.00000000000000000000	4.00000000000000000000	4.00000000000000000000	4.00000000000000000000	4.00000000000000000000	4.00000000000000000000	4.00000000000000000000	4.00000000000000000000	4.00000000000000000000	4.00000000000000000000	4.00000000000000000000
58.00000000000000000000	0.00000000000000000000	4504.10253906250000000000	4342.56396484375000000000	4236.92285156250000000000	4315.38427734375000000000	4471.28173828125000000000	4387.17919921875000000000	4290.25634765625000000000	4188.20507812500000000000	4418.97412109375000000000	4458.46142578125000000000	4414.35888671875000000000	4556.41015625000000000000	4315.38427734375000000000	4406.66650390625000000000	0.00000000000000000000	10241.00000000000000000000	10222.00000000000000000000	0.00000000000000000000	0.00000000000000000000	0.00000000000000000000	1772.00000000000000000000	202.00000000000000000000	4.00000000000000000000	4.00000000000000000000	4.00000000000000000000	4.00000000000000000000	4.00000000000000000000	4.00000000000000000000	4.00000000000000000000	4.00000000000000000000	4.00000000000000000000	4.00000000000000000000	4.00000000000000000000	4.00000000000000000000	4.00000000000000000000	4.00000000000000000000	4.00000000000000000000	4.00000000000000000000
59.00000000000000000000	0.00000000000000000000	4525.12792968750000000000	4381.02539062500000000000	4229.74365234375000000000	4327.69238281250000000000	4516.92285156250000000000	4430.76904296875000000000	4338.46142578125000000000	4205.64111328125000000000	4449.23046875000000000000	4495.89746093750000000000	4431.28173828125000000000	4571.28173828125000000000	4330.25634765625000000000	4415.89746093750000000000	0.00000000000000000000	10242.00000000000000000000	10225.00000000000000000000	0.00000000000000000000	0.00000000000000000000	0.00000000000000000000	1772.00000000000000000000	209.00000000000000000000	4.00000000000000000000	4.00000000000000000000	4.00000000000000000000	4.00000000000000000000	4.00000000000000000000	4.00000000000000000000	4.00000000000000000000	4.00000000000000000000	4.00000000000000000000	4.00000000000000000000	4.00000000000000000000	4.00000000000000000000	4.00000000000000000000	4.00000000000000000000	4.00000000000000000000	4.00000000000000000000
60.00000000000000000000	0.00000000000000000000	4499.48730468750000000000	4350.25634765625000000000	4223.07666015625000000000	4298.46142578125000000000	4483.07666015625000000000	4399.48730468750000000000	4315.38427734375000000000	4166.66650390625000000000	4416.41015625000000000000	4475.38427734375000000000	4392.82031250000000000000	4541.02539062500000000000	4283.58984375000000000000	4386.15380859375000000000	0.00000000000000000000	10242.00000000000000000000	10225.00000000000000000000	0.00000000000000000000	0.00000000000000000000	0.00000000000000000000	1772.00000000000000000000	216.00000000000000000000	4.00000000000000000000	4.00000000000000000000	4.00000000000000000000	4.00000000000000000000	4.00000000000000000000	4.00000000000000000000	4.00000000000000000000	4.00000000000000000000	4.00000000000000000000	4.00000000000000000000	4.00000000000000000000	4.00000000000000000000	4.00000000000000000000	4.00000000000000000000	4.00000000000000000000	4.00000000000000000000
[truncated: 364 more rows]
