# Supplementary material for: Discriminating three motor imagery states of the same joint for brain-computer interface
Source: PeerJ. 2021 Aug 24;9:e12027. doi: 10.7717/peerj.12027 (PMC8395581; doi:10.7717/peerj.12027)
Supplement: Supplemental Information 1 [file peerj-09-12027-s001.zip › dataset/A/01-07-04.11.17.18.54.59.csv]

title:07	recorded:04.11.17 18.54.59	sampling:128	subject:01	labels:COUNTER INTERPOLATED AF3 F7 F3 FC5 T7 P7 O1 O2 P8 T8 FC6 F4 F8 AF4 RAW_CQ GYROX GYROY MARKER MARKER_HARDWARE SYNC TIME_STAMP_s TIME_STAMP_ms CQ_AF3 CQ_F7 CQ_F3 CQ_FC5 CQ_T7 CQ_P7 CQ_O1 CQ_O2 CQ_P8 CQ_T8 CQ_FC6 CQ_F4 CQ_F8 CQ_AF4 CQ_CMS CQ_DRL	chan:40	units:emotiv
100.00000000000000000000	0.00000000000000000000	4226.15380859375000000000	4230.25634765625000000000	4174.87158203125000000000	4345.64111328125000000000	4172.82031250000000000000	4178.46142578125000000000	4171.28173828125000000000	4217.94873046875000000000	4177.94873046875000000000	4197.43603515625000000000	4222.56396484375000000000	4234.87158203125000000000	4197.94873046875000000000	4213.84619140625000000000	3500.00000000000000000000	10245.00000000000000000000	10224.00000000000000000000	0.00000000000000000000	0.00000000000000000000	0.00000000000000000000	2302.00000000000000000000	83.00000000000000000000	0.00000000000000000000	0.00000000000000000000	0.00000000000000000000	0.00000000000000000000	0.00000000000000000000	0.00000000000000000000	0.00000000000000000000	0.00000000000000000000	0.00000000000000000000	0.00000000000000000000	0.00000000000000000000	0.00000000000000000000	0.00000000000000000000	0.00000000000000000000	0.00000000000000000000	0.00000000000000000000
101.00000000000000000000	0.00000000000000000000	4239.48730468750000000000	4253.33300781250000000000	4172.30761718750000000000	4352.82031250000000000000	4201.53857421875000000000	4211.28173828125000000000	4204.10253906250000000000	4254.35888671875000000000	4216.41015625000000000000	4232.82031250000000000000	4240.51269531250000000000	4250.25634765625000000000	4208.71777343750000000000	4224.10253906250000000000	3189.00000000000000000000	10245.00000000000000000000	10224.00000000000000000000	0.00000000000000000000	0.00000000000000000000	0.00000000000000000000	2302.00000000000000000000	90.00000000000000000000	0.00000000000000000000	0.00000000000000000000	0.00000000000000000000	0.00000000000000000000	0.00000000000000000000	0.00000000000000000000	0.00000000000000000000	0.00000000000000000000	0.00000000000000000000	0.00000000000000000000	0.00000000000000000000	0.00000000000000000000	0.00000000000000000000	0.00000000000000000000	0.00000000000000000000	0.00000000000000000000
102.00000000000000000000	0.00000000000000000000	4233.84619140625000000000	4248.20507812500000000000	4181.53857421875000000000	4343.58984375000000000000	4208.20507812500000000000	4218.46142578125000000000	4215.89746093750000000000	4258.97412109375000000000	4226.66650390625000000000	4243.58984375000000000000	4225.12792968750000000000	4243.58984375000000000000	4189.23046875000000000000	4214.35888671875000000000	3549.00000000000000000000	10245.00000000000000000000	10224.00000000000000000000	0.00000000000000000000	0.00000000000000000000	0.00000000000000000000	2302.00000000000000000000	97.00000000000000000000	0.00000000000000000000	0.00000000000000000000	0.00000000000000000000	0.00000000000000000000	0.00000000000000000000	0.00000000000000000000	0.00000000000000000000	0.00000000000000000000	0.00000000000000000000	0.00000000000000000000	0.00000000000000000000	0.00000000000000000000	0.00000000000000000000	0.00000000000000000000	0.00000000000000000000	0.00000000000000000000
103.00000000000000000000	0.00000000000000000000	4232.82031250000000000000	4244.10253906250000000000	4182.56396484375000000000	4337.43603515625000000000	4208.71777343750000000000	4214.35888671875000000000	4211.79492187500000000000	4233.33300781250000000000	4201.02539062500000000000	4222.56396484375000000000	4207.17919921875000000000	4228.20507812500000000000	4177.94873046875000000000	4203.58984375000000000000	3123.00000000000000000000	10247.00000000000000000000	10224.00000000000000000000	0.00000000000000000000	0.00000000000000000000	0.00000000000000000000	2302.00000000000000000000	105.00000000000000000000	0.00000000000000000000	0.00000000000000000000	0.00000000000000000000	0.00000000000000000000	0.00000000000000000000	0.00000000000000000000	0.00000000000000000000	0.00000000000000000000	0.00000000000000000000	0.00000000000000000000	0.00000000000000000000	0.00000000000000000000	0.00000000000000000000	0.00000000000000000000	0.00000000000000000000	0.00000000000000000000
104.00000000000000000000	0.00000000000000000000	4263.58984375000000000000	4285.12792968750000000000	4165.12792968750000000000	4366.66650390625000000000	4240.00000000000000000000	4235.38427734375000000000	4222.56396484375000000000	4241.53857421875000000000	4207.69238281250000000000	4230.76904296875000000000	4236.41015625000000000000	4243.58984375000000000000	4212.82031250000000000000	4226.66650390625000000000	3500.00000000000000000000	10247.00000000000000000000	10224.00000000000000000000	0.00000000000000000000	0.00000000000000000000	0.00000000000000000000	2302.00000000000000000000	112.00000000000000000000	0.00000000000000000000	0.00000000000000000000	0.00000000000000000000	0.00000000000000000000	0.00000000000000000000	0.00000000000000000000	0.00000000000000000000	0.00000000000000000000	0.00000000000000000000	0.00000000000000000000	0.00000000000000000000	0.00000000000000000000	0.00000000000000000000	0.00000000000000000000	0.00000000000000000000	0.00000000000000000000
105.00000000000000000000	0.00000000000000000000	4245.64111328125000000000	4255.89746093750000000000	4177.94873046875000000000	4350.25634765625000000000	4205.12792968750000000000	4198.97412109375000000000	4186.15380859375000000000	4205.64111328125000000000	4169.74365234375000000000	4197.43603515625000000000	4207.69238281250000000000	4218.97412109375000000000	4183.07666015625000000000	4206.15380859375000000000	3189.00000000000000000000	10247.00000000000000000000	10227.00000000000000000000	0.00000000000000000000	0.00000000000000000000	0.00000000000000000000	2302.00000000000000000000	119.00000000000000000000	0.00000000000000000000	0.00000000000000000000	0.00000000000000000000	0.00000000000000000000	0.00000000000000000000	0.00000000000000000000	0.00000000000000000000	0.00000000000000000000	0.00000000000000000000	0.00000000000000000000	0.00000000000000000000	0.00000000000000000000	0.00000000000000000000	0.00000000000000000000	0.00000000000000000000	0.00000000000000000000
106.00000000000000000000	0.00000000000000000000	4261.53857421875000000000	4269.74365234375000000000	4183.58984375000000000000	4361.02539062500000000000	4226.15380859375000000000	4220.00000000000000000000	4211.28173828125000000000	4238.97412109375000000000	4210.25634765625000000000	4229.74365234375000000000	4245.12792968750000000000	4258.46142578125000000000	4214.87158203125000000000	4240.00000000000000000000	3549.00000000000000000000	10247.00000000000000000000	10227.00000000000000000000	0.00000000000000000000	0.00000000000000000000	0.00000000000000000000	2302.00000000000000000000	127.00000000000000000000	0.00000000000000000000	0.00000000000000000000	0.00000000000000000000	0.00000000000000000000	0.00000000000000000000	0.00000000000000000000	0.00000000000000000000	0.00000000000000000000	0.00000000000000000000	0.00000000000000000000	0.00000000000000000000	0.00000000000000000000	0.00000000000000000000	0.00000000000000000000	0.00000000000000000000	0.00000000000000000000
107.00000000000000000000	0.00000000000000000000	4239.48730468750000000000	4241.02539062500000000000	4180.51269531250000000000	4343.58984375000000000000	4206.15380859375000000000	4203.58984375000000000000	4200.00000000000000000000	4243.07666015625000000000	4215.38427734375000000000	4231.28173828125000000000	4237.43603515625000000000	4260.51269531250000000000	4200.00000000000000000000	4236.92285156250000000000	3123.00000000000000000000	10246.00000000000000000000	10228.00000000000000000000	0.00000000000000000000	0.00000000000000000000	0.00000000000000000000	2302.00000000000000000000	134.00000000000000000000	0.00000000000000000000	0.00000000000000000000	0.00000000000000000000	0.00000000000000000000	0.00000000000000000000	0.00000000000000000000	0.00000000000000000000	0.00000000000000000000	0.00000000000000000000	0.00000000000000000000	0.00000000000000000000	0.00000000000000000000	0.00000000000000000000	0.00000000000000000000	0.00000000000000000000	0.00000000000000000000
108.00000000000000000000	0.00000000000000000000	4223.07666015625000000000	4230.25634765625000000000	4182.56396484375000000000	4326.15380859375000000000	4195.89746093750000000000	4197.94873046875000000000	4195.38427734375000000000	4227.17919921875000000000	4188.71777343750000000000	4205.12792968750000000000	4197.43603515625000000000	4235.38427734375000000000	4167.17919921875000000000	4212.82031250000000000000	3500.00000000000000000000	10246.00000000000000000000	10228.00000000000000000000	0.00000000000000000000	0.00000000000000000000	0.00000000000000000000	2302.00000000000000000000	141.00000000000000000000	0.00000000000000000000	0.00000000000000000000	0.00000000000000000000	0.00000000000000000000	0.00000000000000000000	0.00000000000000000000	0.00000000000000000000	0.00000000000000000000	0.00000000000000000000	0.00000000000000000000	0.00000000000000000000	0.00000000000000000000	0.00000000000000000000	0.00000000000000000000	0.00000000000000000000	0.00000000000000000000
109.00000000000000000000	0.00000000000000000000	4266.15380859375000000000	4289.74365234375000000000	4176.92285156250000000000	4358.97412109375000000000	4257.43603515625000000000	4251.28173828125000000000	4238.97412109375000000000	4255.38427734375000000000	4214.35888671875000000000	4229.23046875000000000000	4210.76904296875000000000	4251.79492187500000000000	4198.46142578125000000000	4230.76904296875000000000	3189.00000000000000000000	10245.00000000000000000000	10231.00000000000000000000	0.00000000000000000000	0.00000000000000000000	0.00000000000000000000	2302.00000000000000000000	149.00000000000000000000	0.00000000000000000000	0.00000000000000000000	0.00000000000000000000	0.00000000000000000000	0.00000000000000000000	0.00000000000000000000	0.00000000000000000000	0.00000000000000000000	0.00000000000000000000	0.00000000000000000000	0.00000000000000000000	0.00000000000000000000	0.00000000000000000000	0.00000000000000000000	0.00000000000000000000	0.00000000000000000000
110.00000000000000000000	0.00000000000000000000	4247.69238281250000000000	4251.79492187500000000000	4184.61523437500000000000	4337.43603515625000000000	4227.69238281250000000000	4221.02539062500000000000	4211.28173828125000000000	4223.07666015625000000000	4184.61523437500000000000	4200.00000000000000000000	4175.38427734375000000000	4218.46142578125000000000	4167.69238281250000000000	4196.92285156250000000000	3549.00000000000000000000	10245.00000000000000000000	10231.00000000000000000000	0.00000000000000000000	0.00000000000000000000	0.00000000000000000000	2302.00000000000000000000	156.00000000000000000000	0.00000000000000000000	0.00000000000000000000	0.00000000000000000000	0.00000000000000000000	0.00000000000000000000	0.00000000000000000000	0.00000000000000000000	0.00000000000000000000	0.00000000000000000000	0.00000000000000000000	0.00000000000000000000	0.00000000000000000000	0.00000000000000000000	0.00000000000000000000	0.00000000000000000000	0.00000000000000000000
111.00000000000000000000	0.00000000000000000000	4251.79492187500000000000	4256.41015625000000000000	4179.48730468750000000000	4343.07666015625000000000	4231.79492187500000000000	4229.74365234375000000000	4225.12792968750000000000	4253.84619140625000000000	4217.94873046875000000000	4217.43603515625000000000	4218.46142578125000000000	4250.25634765625000000000	4202.56396484375000000000	4219.48730468750000000000	3123.00000000000000000000	10248.00000000000000000000	10232.00000000000000000000	0.00000000000000000000	0.00000000000000000000	0.00000000000000000000	2302.00000000000000000000	163.00000000000000000000	0.00000000000000000000	0.00000000000000000000	0.00000000000000000000	0.00000000000000000000	0.00000000000000000000	0.00000000000000000000	0.00000000000000000000	0.00000000000000000000	0.00000000000000000000	0.00000000000000000000	0.00000000000000000000	0.00000000000000000000	0.00000000000000000000	0.00000000000000000000	0.00000000000000000000	0.00000000000000000000
112.00000000000000000000	0.00000000000000000000	4253.84619140625000000000	4257.94873046875000000000	4180.00000000000000000000	4342.56396484375000000000	4221.02539062500000000000	4218.46142578125000000000	4214.87158203125000000000	4268.20507812500000000000	4231.28173828125000000000	4218.97412109375000000000	4232.82031250000000000000	4276.41015625000000000000	4221.02539062500000000000	4231.79492187500000000000	3500.00000000000000000000	10248.00000000000000000000	10232.00000000000000000000	0.00000000000000000000	0.00000000000000000000	0.00000000000000000000	2302.00000000000000000000	171.00000000000000000000	0.00000000000000000000	0.00000000000000000000	0.00000000000000000000	0.00000000000000000000	0.00000000000000000000	0.00000000000000000000	0.00000000000000000000	0.00000000000000000000	0.00000000000000000000	0.00000000000000000000	0.00000000000000000000	0.00000000000000000000	0.00000000000000000000	0.00000000000000000000	0.00000000000000000000	0.00000000000000000000
113.00000000000000000000	0.00000000000000000000	4252.82031250000000000000	4247.69238281250000000000	4190.25634765625000000000	4325.64111328125000000000	4213.33300781250000000000	4214.87158203125000000000	4209.23046875000000000000	4254.35888671875000000000	4215.89746093750000000000	4203.07666015625000000000	4204.10253906250000000000	4265.12792968750000000000	4200.51269531250000000000	4214.35888671875000000000	3189.00000000000000000000	10249.00000000000000000000	10232.00000000000000000000	0.00000000000000000000	0.00000000000000000000	0.00000000000000000000	2302.00000000000000000000	178.00000000000000000000	0.00000000000000000000	0.00000000000000000000	0.00000000000000000000	0.00000000000000000000	0.00000000000000000000	0.00000000000000000000	0.00000000000000000000	0.00000000000000000000	0.00000000000000000000	0.00000000000000000000	0.00000000000000000000	0.00000000000000000000	0.00000000000000000000	0.00000000000000000000	0.00000000000000000000	0.00000000000000000000
114.00000000000000000000	0.00000000000000000000	4274.87158203125000000000	4282.56396484375000000000	4183.07666015625000000000	4340.51269531250000000000	4268.20507812500000000000	4272.82031250000000000000	4263.07666015625000000000	4294.87158203125000000000	4262.56396484375000000000	4247.69238281250000000000	4229.74365234375000000000	4283.07666015625000000000	4220.51269531250000000000	4224.10253906250000000000	3549.00000000000000000000	10249.00000000000000000000	10232.00000000000000000000	0.00000000000000000000	0.00000000000000000000	0.00000000000000000000	2302.00000000000000000000	186.00000000000000000000	0.00000000000000000000	0.00000000000000000000	0.00000000000000000000	0.00000000000000000000	0.00000000000000000000	0.00000000000000000000	0.00000000000000000000	0.00000000000000000000	0.00000000000000000000	0.00000000000000000000	0.00000000000000000000	0.00000000000000000000	0.00000000000000000000	0.00000000000000000000	0.00000000000000000000	0.00000000000000000000
115.00000000000000000000	0.00000000000000000000	4236.41015625000000000000	4238.97412109375000000000	4187.69238281250000000000	4305.64111328125000000000	4234.35888671875000000000	4237.43603515625000000000	4231.28173828125000000000	4260.51269531250000000000	4228.71777343750000000000	4218.97412109375000000000	4183.07666015625000000000	4242.56396484375000000000	4172.30761718750000000000	4174.35888671875000000000	3123.00000000000000000000	10251.00000000000000000000	10228.00000000000000000000	0.00000000000000000000	0.00000000000000000000	0.00000000000000000000	2302.00000000000000000000	193.00000000000000000000	0.00000000000000000000	0.00000000000000000000	0.00000000000000000000	0.00000000000000000000	0.00000000000000000000	0.00000000000000000000	0.00000000000000000000	0.00000000000000000000	0.00000000000000000000	0.00000000000000000000	0.00000000000000000000	0.00000000000000000000	0.00000000000000000000	0.00000000000000000000	0.00000000000000000000	0.00000000000000000000
116.00000000000000000000	0.00000000000000000000	4257.94873046875000000000	4260.00000000000000000000	4183.58984375000000000000	4301.02539062500000000000	4252.82031250000000000000	4246.15380859375000000000	4234.35888671875000000000	4267.17919921875000000000	4231.79492187500000000000	4221.02539062500000000000	4201.53857421875000000000	4259.48730468750000000000	4205.64111328125000000000	4196.92285156250000000000	3500.00000000000000000000	10251.00000000000000000000	10228.00000000000000000000	0.00000000000000000000	0.00000000000000000000	0.00000000000000000000	2302.00000000000000000000	200.00000000000000000000	0.00000000000000000000	0.00000000000000000000	0.00000000000000000000	0.00000000000000000000	0.00000000000000000000	0.00000000000000000000	0.00000000000000000000	0.00000000000000000000	0.00000000000000000000	0.00000000000000000000	0.00000000000000000000	0.00000000000000000000	0.00000000000000000000	0.00000000000000000000	0.00000000000000000000	0.00000000000000000000
117.00000000000000000000	0.00000000000000000000	4269.74365234375000000000	4265.64111328125000000000	4176.41015625000000000000	4286.15380859375000000000	4254.87158203125000000000	4244.61523437500000000000	4223.58984375000000000000	4266.15380859375000000000	4225.12792968750000000000	4214.35888671875000000000	4212.82031250000000000000	4268.20507812500000000000	4223.07666015625000000000	4217.43603515625000000000	3189.00000000000000000000	10249.00000000000000000000	10225.00000000000000000000	0.00000000000000000000	0.00000000000000000000	0.00000000000000000000	2302.00000000000000000000	208.00000000000000000000	0.00000000000000000000	0.00000000000000000000	0.00000000000000000000	0.00000000000000000000	0.00000000000000000000	0.00000000000000000000	0.00000000000000000000	0.00000000000000000000	0.00000000000000000000	0.00000000000000000000	0.00000000000000000000	0.00000000000000000000	0.00000000000000000000	0.00000000000000000000	0.00000000000000000000	0.00000000000000000000
118.00000000000000000000	0.00000000000000000000	4224.10253906250000000000	4213.84619140625000000000	4177.94873046875000000000	4251.28173828125000000000	4204.61523437500000000000	4198.46142578125000000000	4185.64111328125000000000	4227.69238281250000000000	4177.94873046875000000000	4169.23046875000000000000	4158.97412109375000000000	4224.61523437500000000000	4162.56396484375000000000	4174.35888671875000000000	3549.00000000000000000000	10249.00000000000000000000	10225.00000000000000000000	0.00000000000000000000	0.00000000000000000000	0.00000000000000000000	2302.00000000000000000000	215.00000000000000000000	0.00000000000000000000	0.00000000000000000000	0.00000000000000000000	0.00000000000000000000	0.00000000000000000000	0.00000000000000000000	0.00000000000000000000	0.00000000000000000000	0.00000000000000000000	0.00000000000000000000	0.00000000000000000000	0.00000000000000000000	0.00000000000000000000	0.00000000000000000000	0.00000000000000000000	0.00000000000000000000
119.00000000000000000000	0.00000000000000000000	4231.28173828125000000000	4238.46142578125000000000	4171.28173828125000000000	4271.28173828125000000000	4231.28173828125000000000	4226.15380859375000000000	4222.05126953125000000000	4264.61523437500000000000	4221.53857421875000000000	4207.69238281250000000000	4177.43603515625000000000	4245.12792968750000000000	4175.38427734375000000000	4189.23046875000000000000	3123.00000000000000000000	10247.00000000000000000000	10220.00000000000000000000	0.00000000000000000000	0.00000000000000000000	0.00000000000000000000	2302.00000000000000000000	222.00000000000000000000	0.00000000000000000000	0.00000000000000000000	0.00000000000000000000	0.00000000000000000000	0.00000000000000000000	0.00000000000000000000	0.00000000000000000000	0.00000000000000000000	0.00000000000000000000	0.00000000000000000000	0.00000000000000000000	0.00000000000000000000	0.00000000000000000000	0.00000000000000000000	0.00000000000000000000	0.00000000000000000000
120.00000000000000000000	0.00000000000000000000	4218.46142578125000000000	4220.51269531250000000000	4185.12792968750000000000	4253.33300781250000000000	4213.33300781250000000000	4214.87158203125000000000	4211.79492187500000000000	4252.30761718750000000000	4217.43603515625000000000	4205.64111328125000000000	4161.53857421875000000000	4231.79492187500000000000	4153.33300781250000000000	4175.89746093750000000000	3500.00000000000000000000	10247.00000000000000000000	10220.00000000000000000000	0.00000000000000000000	0.00000000000000000000	0.00000000000000000000	2302.00000000000000000000	230.00000000000000000000	0.00000000000000000000	0.00000000000000000000	0.00000000000000000000	0.00000000000000000000	0.00000000000000000000	0.00000000000000000000	0.00000000000000000000	0.00000000000000000000	0.00000000000000000000	0.00000000000000000000	0.00000000000000000000	0.00000000000000000000	0.00000000000000000000	0.00000000000000000000	0.00000000000000000000	0.00000000000000000000
121.00000000000000000000	0.00000000000000000000	4240.51269531250000000000	4246.15380859375000000000	4186.66650390625000000000	4269.74365234375000000000	4237.94873046875000000000	4234.35888671875000000000	4222.05126953125000000000	4262.56396484375000000000	4225.12792968750000000000	4214.35888671875000000000	4188.71777343750000000000	4246.15380859375000000000	4179.48730468750000000000	4192.30761718750000000000	3189.00000000000000000000	10246.00000000000000000000	10220.00000000000000000000	0.00000000000000000000	0.00000000000000000000	0.00000000000000000000	2302.00000000000000000000	237.00000000000000000000	0.00000000000000000000	0.00000000000000000000	0.00000000000000000000	0.00000000000000000000	0.00000000000000000000	0.00000000000000000000	0.00000000000000000000	0.00000000000000000000	0.00000000000000000000	0.00000000000000000000	0.00000000000000000000	0.00000000000000000000	0.00000000000000000000	0.00000000000000000000	0.00000000000000000000	0.00000000000000000000
122.00000000000000000000	0.00000000000000000000	4256.92285156250000000000	4264.61523437500000000000	4176.41015625000000000000	4294.87158203125000000000	4251.28173828125000000000	4240.00000000000000000000	4222.56396484375000000000	4262.05126953125000000000	4221.02539062500000000000	4220.00000000000000000000	4209.23046875000000000000	4255.89746093750000000000	4205.12792968750000000000	4210.25634765625000000000	3549.00000000000000000000	10246.00000000000000000000	10220.00000000000000000000	0.00000000000000000000	0.00000000000000000000	0.00000000000000000000	2302.00000000000000000000	244.00000000000000000000	0.00000000000000000000	0.00000000000000000000	0.00000000000000000000	0.00000000000000000000	0.00000000000000000000	0.00000000000000000000	0.00000000000000000000	0.00000000000000000000	0.00000000000000000000	0.00000000000000000000	0.00000000000000000000	0.00000000000000000000	0.00000000000000000000	0.00000000000000000000	0.00000000000000000000	0.00000000000000000000
123.00000000000000000000	0.00000000000000000000	4245.64111328125000000000	4235.38427734375000000000	4185.12792968750000000000	4279.48730468750000000000	4216.41015625000000000000	4212.82031250000000000000	4201.02539062500000000000	4230.25634765625000000000	4188.71777343750000000000	4194.35888671875000000000	4184.61523437500000000000	4238.46142578125000000000	4182.05126953125000000000	4198.46142578125000000000	3123.00000000000000000000	10243.00000000000000000000	10221.00000000000000000000	0.00000000000000000000	0.00000000000000000000	0.00000000000000000000	2302.00000000000000000000	252.00000000000000000000	0.00000000000000000000	0.00000000000000000000	0.00000000000000000000	0.00000000000000000000	0.00000000000000000000	0.00000000000000000000	0.00000000000000000000	0.00000000000000000000	0.00000000000000000000	0.00000000000000000000	0.00000000000000000000	0.00000000000000000000	0.00000000000000000000	0.00000000000000000000	0.00000000000000000000	0.00000000000000000000
124.00000000000000000000	0.00000000000000000000	4271.28173828125000000000	4259.48730468750000000000	4181.02539062500000000000	4296.92285156250000000000	4244.10253906250000000000	4243.58984375000000000000	4231.79492187500000000000	4282.56396484375000000000	4241.53857421875000000000	4235.38427734375000000000	4232.82031250000000000000	4284.61523437500000000000	4218.97412109375000000000	4232.82031250000000000000	3500.00000000000000000000	10243.00000000000000000000	10221.00000000000000000000	0.00000000000000000000	0.00000000000000000000	0.00000000000000000000	2302.00000000000000000000	259.00000000000000000000	0.00000000000000000000	0.00000000000000000000	0.00000000000000000000	0.00000000000000000000	0.00000000000000000000	0.00000000000000000000	0.00000000000000000000	0.00000000000000000000	0.00000000000000000000	0.00000000000000000000	0.00000000000000000000	0.00000000000000000000	0.00000000000000000000	0.00000000000000000000	0.00000000000000000000	0.00000000000000000000
125.00000000000000000000	0.00000000000000000000	4228.71777343750000000000	4213.33300781250000000000	4179.48730468750000000000	4269.23046875000000000000	4205.64111328125000000000	4206.15380859375000000000	4198.46142578125000000000	4268.71777343750000000000	4217.94873046875000000000	4216.92285156250000000000	4202.56396484375000000000	4260.00000000000000000000	4178.46142578125000000000	4201.53857421875000000000	3189.00000000000000000000	10242.00000000000000000000	10222.00000000000000000000	0.00000000000000000000	0.00000000000000000000	0.00000000000000000000	2302.00000000000000000000	266.00000000000000000000	0.00000000000000000000	0.00000000000000000000	0.00000000000000000000	0.00000000000000000000	0.00000000000000000000	0.00000000000000000000	0.00000000000000000000	0.00000000000000000000	0.00000000000000000000	0.00000000000000000000	0.00000000000000000000	0.00000000000000000000	0.00000000000000000000	0.00000000000000000000	0.00000000000000000000	0.00000000000000000000
126.00000000000000000000	0.00000000000000000000	4230.76904296875000000000	4228.20507812500000000000	4179.48730468750000000000	4272.82031250000000000000	4220.51269531250000000000	4222.05126953125000000000	4214.35888671875000000000	4263.58984375000000000000	4208.71777343750000000000	4216.41015625000000000000	4192.30761718750000000000	4250.25634765625000000000	4171.28173828125000000000	4198.97412109375000000000	3549.00000000000000000000	10242.00000000000000000000	10222.00000000000000000000	0.00000000000000000000	0.00000000000000000000	0.00000000000000000000	2302.00000000000000000000	274.00000000000000000000	0.00000000000000000000	0.00000000000000000000	0.00000000000000000000	0.00000000000000000000	0.00000000000000000000	0.00000000000000000000	0.00000000000000000000	0.00000000000000000000	0.00000000000000000000	0.00000000000000000000	0.00000000000000000000	0.00000000000000000000	0.00000000000000000000	0.00000000000000000000	0.00000000000000000000	0.00000000000000000000
127.00000000000000000000	0.00000000000000000000	4269.23046875000000000000	4272.82031250000000000000	4178.97412109375000000000	4291.79492187500000000000	4259.48730468750000000000	4257.94873046875000000000	4247.69238281250000000000	4273.84619140625000000000	4224.10253906250000000000	4236.41015625000000000000	4206.66650390625000000000	4259.48730468750000000000	4192.82031250000000000000	4210.76904296875000000000	51.00000000000000000000	10243.00000000000000000000	10225.00000000000000000000	0.00000000000000000000	0.00000000000000000000	0.00000000000000000000	2302.00000000000000000000	281.00000000000000000000	0.00000000000000000000	0.00000000000000000000	0.00000000000000000000	0.00000000000000000000	0.00000000000000000000	0.00000000000000000000	0.00000000000000000000	0.00000000000000000000	0.00000000000000000000	0.00000000000000000000	0.00000000000000000000	0.00000000000000000000	0.00000000000000000000	0.00000000000000000000	0.00000000000000000000	0.00000000000000000000
0.00000000000000000000	0.00000000000000000000	4237.94873046875000000000	4229.74365234375000000000	4182.05126953125000000000	4259.48730468750000000000	4215.89746093750000000000	4214.35888671875000000000	4207.69238281250000000000	4224.10253906250000000000	4172.30761718750000000000	4192.82031250000000000000	4156.92285156250000000000	4212.30761718750000000000	4146.66650390625000000000	4167.17919921875000000000	1191.00000000000000000000	10243.00000000000000000000	10225.00000000000000000000	0.00000000000000000000	0.00000000000000000000	0.00000000000000000000	2302.00000000000000000000	288.00000000000000000000	4.00000000000000000000	0.00000000000000000000	0.00000000000000000000	0.00000000000000000000	0.00000000000000000000	0.00000000000000000000	0.00000000000000000000	0.00000000000000000000	0.00000000000000000000	0.00000000000000000000	0.00000000000000000000	0.00000000000000000000	0.00000000000000000000	0.00000000000000000000	0.00000000000000000000	0.00000000000000000000
1.00000000000000000000	0.00000000000000000000	4234.87158203125000000000	4233.84619140625000000000	4163.07666015625000000000	4273.33300781250000000000	4224.61523437500000000000	4217.94873046875000000000	4204.61523437500000000000	4237.43603515625000000000	4182.56396484375000000000	4193.84619140625000000000	4180.51269531250000000000	4230.76904296875000000000	4169.23046875000000000000	4189.74365234375000000000	2616.00000000000000000000	10243.00000000000000000000	10225.00000000000000000000	0.00000000000000000000	0.00000000000000000000	0.00000000000000000000	2302.00000000000000000000	296.00000000000000000000	4.00000000000000000000	4.00000000000000000000	0.00000000000000000000	0.00000000000000000000	0.00000000000000000000	0.00000000000000000000	0.00000000000000000000	0.00000000000000000000	0.00000000000000000000	0.00000000000000000000	0.00000000000000000000	0.00000000000000000000	0.00000000000000000000	0.00000000000000000000	0.00000000000000000000	0.00000000000000000000
2.00000000000000000000	0.00000000000000000000	4217.94873046875000000000	4206.15380859375000000000	4167.17919921875000000000	4266.66650390625000000000	4191.28173828125000000000	4181.53857421875000000000	4172.82031250000000000000	4226.15380859375000000000	4163.07666015625000000000	4168.71777343750000000000	4164.10253906250000000000	4220.51269531250000000000	4151.79492187500000000000	4180.51269531250000000000	3022.00000000000000000000	10243.00000000000000000000	10225.00000000000000000000	0.00000000000000000000	0.00000000000000000000	0.00000000000000000000	2302.00000000000000000000	303.00000000000000000000	4.00000000000000000000	4.00000000000000000000	4.00000000000000000000	0.00000000000000000000	0.00000000000000000000	0.00000000000000000000	0.00000000000000000000	0.00000000000000000000	0.00000000000000000000	0.00000000000000000000	0.00000000000000000000	0.00000000000000000000	0.00000000000000000000	0.00000000000000000000	4.00000000000000000000	0.00000000000000000000
3.00000000000000000000	0.00000000000000000000	4220.00000000000000000000	4208.71777343750000000000	4177.43603515625000000000	4266.15380859375000000000	4197.43603515625000000000	4186.15380859375000000000	4185.12792968750000000000	4235.89746093750000000000	4169.23046875000000000000	4177.43603515625000000000	4148.71777343750000000000	4212.30761718750000000000	4138.46142578125000000000	4169.74365234375000000000	3503.00000000000000000000	10244.00000000000000000000	10225.00000000000000000000	0.00000000000000000000	0.00000000000000000000	0.00000000000000000000	2302.00000000000000000000	311.00000000000000000000	4.00000000000000000000	4.00000000000000000000	4.00000000000000000000	4.00000000000000000000	0.00000000000000000000	0.00000000000000000000	0.00000000000000000000	0.00000000000000000000	0.00000000000000000000	0.00000000000000000000	0.00000000000000000000	0.00000000000000000000	0.00000000000000000000	0.00000000000000000000	4.00000000000000000000	4.00000000000000000000
4.00000000000000000000	0.00000000000000000000	4223.07666015625000000000	4221.53857421875000000000	4168.71777343750000000000	4268.71777343750000000000	4224.10253906250000000000	4220.00000000000000000000	4212.30761718750000000000	4249.74365234375000000000	4198.97412109375000000000	4208.20507812500000000000	4149.74365234375000000000	4214.87158203125000000000	4134.35888671875000000000	4165.64111328125000000000	3611.00000000000000000000	10244.00000000000000000000	10225.00000000000000000000	0.00000000000000000000	0.00000000000000000000	0.00000000000000000000	2302.00000000000000000000	318.00000000000000000000	4.00000000000000000000	4.00000000000000000000	4.00000000000000000000	4.00000000000000000000	4.00000000000000000000	0.00000000000000000000	0.00000000000000000000	0.00000000000000000000	0.00000000000000000000	0.00000000000000000000	0.00000000000000000000	0.00000000000000000000	0.00000000000000000000	0.00000000000000000000	4.00000000000000000000	4.00000000000000000000
5.00000000000000000000	0.00000000000000000000	4202.05126953125000000000	4188.71777343750000000000	4176.92285156250000000000	4242.05126953125000000000	4188.71777343750000000000	4195.89746093750000000000	4182.05126953125000000000	4211.79492187500000000000	4166.66650390625000000000	4180.51269531250000000000	4116.92285156250000000000	4185.64111328125000000000	4096.41015625000000000000	4131.79492187500000000000	3239.00000000000000000000	10246.00000000000000000000	10226.00000000000000000000	0.00000000000000000000	0.00000000000000000000	0.00000000000000000000	2302.00000000000000000000	325.00000000000000000000	4.00000000000000000000	4.00000000000000000000	4.00000000000000000000	4.00000000000000000000	4.00000000000000000000	4.00000000000000000000	0.00000000000000000000	0.00000000000000000000	0.00000000000000000000	0.00000000000000000000	0.00000000000000000000	0.00000000000000000000	0.00000000000000000000	0.00000000000000000000	4.00000000000000000000	4.00000000000000000000
6.00000000000000000000	0.00000000000000000000	4253.84619140625000000000	4245.64111328125000000000	4174.35888671875000000000	4284.10253906250000000000	4234.87158203125000000000	4230.25634765625000000000	4213.33300781250000000000	4254.35888671875000000000	4198.46142578125000000000	4211.28173828125000000000	4182.56396484375000000000	4234.35888671875000000000	4163.58984375000000000000	4186.66650390625000000000	3142.00000000000000000000	10246.00000000000000000000	10226.00000000000000000000	0.00000000000000000000	0.00000000000000000000	0.00000000000000000000	2302.00000000000000000000	333.00000000000000000000	4.00000000000000000000	4.00000000000000000000	4.00000000000000000000	4.00000000000000000000	4.00000000000000000000	4.00000000000000000000	4.00000000000000000000	0.00000000000000000000	0.00000000000000000000	0.00000000000000000000	0.00000000000000000000	0.00000000000000000000	0.00000000000000000000	0.00000000000000000000	4.00000000000000000000	4.00000000000000000000
7.00000000000000000000	0.00000000000000000000	4243.58984375000000000000	4231.79492187500000000000	4170.76904296875000000000	4283.07666015625000000000	4215.89746093750000000000	4201.53857421875000000000	4186.15380859375000000000	4237.94873046875000000000	4171.79492187500000000000	4189.74365234375000000000	4184.10253906250000000000	4229.74365234375000000000	4158.97412109375000000000	4191.79492187500000000000	3154.00000000000000000000	10249.00000000000000000000	10229.00000000000000000000	0.00000000000000000000	0.00000000000000000000	0.00000000000000000000	2302.00000000000000000000	340.00000000000000000000	4.00000000000000000000	4.00000000000000000000	4.00000000000000000000	4.00000000000000000000	4.00000000000000000000	4.00000000000000000000	4.00000000000000000000	4.00000000000000000000	0.00000000000000000000	0.00000000000000000000	0.00000000000000000000	0.00000000000000000000	0.00000000000000000000	0.00000000000000000000	4.00000000000000000000	4.00000000000000000000
8.00000000000000000000	0.00000000000000000000	4214.87158203125000000000	4206.15380859375000000000	4172.82031250000000000000	4260.51269531250000000000	4191.79492187500000000000	4185.64111328125000000000	4166.66650390625000000000	4221.02539062500000000000	4163.07666015625000000000	4173.84619140625000000000	4166.66650390625000000000	4216.41015625000000000000	4131.28173828125000000000	4173.33300781250000000000	3344.00000000000000000000	10249.00000000000000000000	10229.00000000000000000000	0.00000000000000000000	0.00000000000000000000	0.00000000000000000000	2302.00000000000000000000	347.00000000000000000000	4.00000000000000000000	4.00000000000000000000	4.00000000000000000000	4.00000000000000000000	4.00000000000000000000	4.00000000000000000000	4.00000000000000000000	4.00000000000000000000	4.00000000000000000000	0.00000000000000000000	0.00000000000000000000	0.00000000000000000000	0.00000000000000000000	0.00000000000000000000	4.00000000000000000000	4.00000000000000000000
9.00000000000000000000	0.00000000000000000000	4231.79492187500000000000	4229.23046875000000000000	4173.84619140625000000000	4271.79492187500000000000	4223.07666015625000000000	4223.58984375000000000000	4206.15380859375000000000	4271.28173828125000000000	4225.64111328125000000000	4225.64111328125000000000	4201.53857421875000000000	4256.41015625000000000000	4156.41015625000000000000	4197.94873046875000000000	2893.00000000000000000000	10249.00000000000000000000	10227.00000000000000000000	0.00000000000000000000	0.00000000000000000000	0.00000000000000000000	2302.00000000000000000000	355.00000000000000000000	4.00000000000000000000	4.00000000000000000000	4.00000000000000000000	4.00000000000000000000	4.00000000000000000000	4.00000000000000000000	4.00000000000000000000	4.00000000000000000000	4.00000000000000000000	4.00000000000000000000	0.00000000000000000000	0.00000000000000000000	0.00000000000000000000	0.00000000000000000000	4.00000000000000000000	4.00000000000000000000
10.00000000000000000000	0.00000000000000000000	4213.33300781250000000000	4197.43603515625000000000	4184.61523437500000000000	4251.79492187500000000000	4195.38427734375000000000	4200.00000000000000000000	4193.84619140625000000000	4250.76904296875000000000	4198.97412109375000000000	4207.69238281250000000000	4169.23046875000000000000	4238.46142578125000000000	4122.05126953125000000000	4175.89746093750000000000	3520.00000000000000000000	10249.00000000000000000000	10227.00000000000000000000	0.00000000000000000000	0.00000000000000000000	0.00000000000000000000	2302.00000000000000000000	362.00000000000000000000	4.00000000000000000000	4.00000000000000000000	4.00000000000000000000	4.00000000000000000000	4.00000000000000000000	4.00000000000000000000	4.00000000000000000000	4.00000000000000000000	4.00000000000000000000	4.00000000000000000000	4.00000000000000000000	0.00000000000000000000	0.00000000000000000000	0.00000000000000000000	4.00000000000000000000	4.00000000000000000000
11.00000000000000000000	0.00000000000000000000	4238.97412109375000000000	4237.94873046875000000000	4173.84619140625000000000	4271.79492187500000000000	4232.30761718750000000000	4229.74365234375000000000	4217.43603515625000000000	4251.79492187500000000000	4196.41015625000000000000	4209.74365234375000000000	4182.05126953125000000000	4244.61523437500000000000	4145.64111328125000000000	4189.74365234375000000000	3109.00000000000000000000	10249.00000000000000000000	10225.00000000000000000000	0.00000000000000000000	0.00000000000000000000	0.00000000000000000000	2302.00000000000000000000	369.00000000000000000000	4.00000000000000000000	4.00000000000000000000	4.00000000000000000000	4.00000000000000000000	4.00000000000000000000	4.00000000000000000000	4.00000000000000000000	4.00000000000000000000	4.00000000000000000000	4.00000000000000000000	4.00000000000000000000	4.00000000000000000000	0.00000000000000000000	0.00000000000000000000	4.00000000000000000000	4.00000000000000000000
12.00000000000000000000	0.00000000000000000000	4235.89746093750000000000	4236.41015625000000000000	4171.28173828125000000000	4267.17919921875000000000	4230.76904296875000000000	4220.51269531250000000000	4200.51269531250000000000	4223.58984375000000000000	4166.66650390625000000000	4187.69238281250000000000	4158.97412109375000000000	4217.94873046875000000000	4133.84619140625000000000	4172.82031250000000000000	3348.00000000000000000000	10249.00000000000000000000	10225.00000000000000000000	0.00000000000000000000	0.00000000000000000000	0.00000000000000000000	2302.00000000000000000000	377.00000000000000000000	4.00000000000000000000	4.00000000000000000000	4.00000000000000000000	4.00000000000000000000	4.00000000000000000000	4.00000000000000000000	4.00000000000000000000	4.00000000000000000000	4.00000000000000000000	4.00000000000000000000	4.00000000000000000000	4.00000000000000000000	4.00000000000000000000	0.00000000000000000000	4.00000000000000000000	4.00000000000000000000
13.00000000000000000000	0.00000000000000000000	4226.66650390625000000000	4215.38427734375000000000	4178.97412109375000000000	4261.53857421875000000000	4213.84619140625000000000	4205.64111328125000000000	4188.71777343750000000000	4217.43603515625000000000	4154.35888671875000000000	4175.89746093750000000000	4149.74365234375000000000	4212.30761718750000000000	4123.58984375000000000000	4167.69238281250000000000	3166.00000000000000000000	10249.00000000000000000000	10223.00000000000000000000	0.00000000000000000000	0.00000000000000000000	0.00000000000000000000	2302.00000000000000000000	384.00000000000000000000	4.00000000000000000000	4.00000000000000000000	4.00000000000000000000	4.00000000000000000000	4.00000000000000000000	4.00000000000000000000	4.00000000000000000000	4.00000000000000000000	4.00000000000000000000	4.00000000000000000000	4.00000000000000000000	4.00000000000000000000	4.00000000000000000000	4.00000000000000000000	4.00000000000000000000	4.00000000000000000000
14.00000000000000000000	0.00000000000000000000	4237.94873046875000000000	4231.79492187500000000000	4171.28173828125000000000	4285.12792968750000000000	4227.17919921875000000000	4220.00000000000000000000	4206.15380859375000000000	4260.00000000000000000000	4196.41015625000000000000	4210.25634765625000000000	4196.41015625000000000000	4253.33300781250000000000	4161.02539062500000000000	4206.15380859375000000000	3520.00000000000000000000	10249.00000000000000000000	10223.00000000000000000000	0.00000000000000000000	0.00000000000000000000	0.00000000000000000000	2302.00000000000000000000	391.00000000000000000000	4.00000000000000000000	4.00000000000000000000	4.00000000000000000000	4.00000000000000000000	4.00000000000000000000	4.00000000000000000000	4.00000000000000000000	4.00000000000000000000	4.00000000000000000000	4.00000000000000000000	4.00000000000000000000	4.00000000000000000000	4.00000000000000000000	4.00000000000000000000	4.00000000000000000000	4.00000000000000000000
15.00000000000000000000	0.00000000000000000000	4203.07666015625000000000	4194.87158203125000000000	4176.41015625000000000000	4257.94873046875000000000	4182.05126953125000000000	4176.92285156250000000000	4166.15380859375000000000	4225.12792968750000000000	4160.51269531250000000000	4179.48730468750000000000	4160.00000000000000000000	4219.48730468750000000000	4117.43603515625000000000	4176.41015625000000000000	3109.00000000000000000000	10246.00000000000000000000	10221.00000000000000000000	0.00000000000000000000	0.00000000000000000000	0.00000000000000000000	2302.00000000000000000000	399.00000000000000000000	4.00000000000000000000	4.00000000000000000000	4.00000000000000000000	4.00000000000000000000	4.00000000000000000000	4.00000000000000000000	4.00000000000000000000	4.00000000000000000000	4.00000000000000000000	4.00000000000000000000	4.00000000000000000000	4.00000000000000000000	4.00000000000000000000	4.00000000000000000000	4.00000000000000000000	4.00000000000000000000
16.00000000000000000000	0.00000000000000000000	4238.97412109375000000000	4240.51269531250000000000	4176.41015625000000000000	4278.46142578125000000000	4230.76904296875000000000	4223.07666015625000000000	4207.69238281250000000000	4248.71777343750000000000	4186.66650390625000000000	4208.20507812500000000000	4182.56396484375000000000	4235.38427734375000000000	4140.00000000000000000000	4193.84619140625000000000	0.00000000000000000000	10246.00000000000000000000	10221.00000000000000000000	0.00000000000000000000	0.00000000000000000000	0.00000000000000000000	2302.00000000000000000000	406.00000000000000000000	4.00000000000000000000	4.00000000000000000000	4.00000000000000000000	4.00000000000000000000	4.00000000000000000000	4.00000000000000000000	4.00000000000000000000	4.00000000000000000000	4.00000000000000000000	4.00000000000000000000	4.00000000000000000000	4.00000000000000000000	4.00000000000000000000	4.00000000000000000000	4.00000000000000000000	4.00000000000000000000
17.00000000000000000000	0.00000000000000000000	4253.33300781250000000000	4252.30761718750000000000	4180.00000000000000000000	4283.58984375000000000000	4246.15380859375000000000	4240.00000000000000000000	4221.53857421875000000000	4251.79492187500000000000	4195.38427734375000000000	4222.56396484375000000000	4178.46142578125000000000	4239.48730468750000000000	4138.97412109375000000000	4192.30761718750000000000	0.00000000000000000000	10247.00000000000000000000	10221.00000000000000000000	0.00000000000000000000	0.00000000000000000000	0.00000000000000000000	2302.00000000000000000000	413.00000000000000000000	4.00000000000000000000	4.00000000000000000000	4.00000000000000000000	4.00000000000000000000	4.00000000000000000000	4.00000000000000000000	4.00000000000000000000	4.00000000000000000000	4.00000000000000000000	4.00000000000000000000	4.00000000000000000000	4.00000000000000000000	4.00000000000000000000	4.00000000000000000000	4.00000000000000000000	4.00000000000000000000
18.00000000000000000000	0.00000000000000000000	4231.28173828125000000000	4228.20507812500000000000	4183.58984375000000000000	4266.15380859375000000000	4216.92285156250000000000	4216.41015625000000000000	4202.05126953125000000000	4228.20507812500000000000	4168.71777343750000000000	4203.07666015625000000000	4157.94873046875000000000	4225.64111328125000000000	4115.38427734375000000000	4176.92285156250000000000	0.00000000000000000000	10247.00000000000000000000	10221.00000000000000000000	0.00000000000000000000	0.00000000000000000000	0.00000000000000000000	2302.00000000000000000000	421.00000000000000000000	4.00000000000000000000	4.00000000000000000000	4.00000000000000000000	4.00000000000000000000	4.00000000000000000000	4.00000000000000000000	4.00000000000000000000	4.00000000000000000000	4.00000000000000000000	4.00000000000000000000	4.00000000000000000000	4.00000000000000000000	4.00000000000000000000	4.00000000000000000000	4.00000000000000000000	4.00000000000000000000
19.00000000000000000000	0.00000000000000000000	4252.30761718750000000000	4254.87158203125000000000	4169.74365234375000000000	4291.79492187500000000000	4241.02539062500000000000	4235.38427734375000000000	4218.97412109375000000000	4263.07666015625000000000	4199.48730468750000000000	4230.76904296875000000000	4215.89746093750000000000	4265.64111328125000000000	4167.69238281250000000000	4217.94873046875000000000	0.00000000000000000000	10248.00000000000000000000	10222.00000000000000000000	0.00000000000000000000	0.00000000000000000000	0.00000000000000000000	2302.00000000000000000000	428.00000000000000000000	4.00000000000000000000	4.00000000000000000000	4.00000000000000000000	4.00000000000000000000	4.00000000000000000000	4.00000000000000000000	4.00000000000000000000	4.00000000000000000000	4.00000000000000000000	4.00000000000000000000	4.00000000000000000000	4.00000000000000000000	4.00000000000000000000	4.00000000000000000000	4.00000000000000000000	4.00000000000000000000
20.00000000000000000000	0.00000000000000000000	4232.82031250000000000000	4219.48730468750000000000	4178.97412109375000000000	4275.89746093750000000000	4204.61523437500000000000	4195.38427734375000000000	4180.51269531250000000000	4240.00000000000000000000	4175.89746093750000000000	4206.66650390625000000000	4196.92285156250000000000	4248.71777343750000000000	4149.74365234375000000000	4197.94873046875000000000	0.00000000000000000000	10248.00000000000000000000	10222.00000000000000000000	0.00000000000000000000	0.00000000000000000000	0.00000000000000000000	2302.00000000000000000000	435.00000000000000000000	4.00000000000000000000	4.00000000000000000000	4.00000000000000000000	4.00000000000000000000	4.00000000000000000000	4.00000000000000000000	4.00000000000000000000	4.00000000000000000000	4.00000000000000000000	4.00000000000000000000	4.00000000000000000000	4.00000000000000000000	4.00000000000000000000	4.00000000000000000000	4.00000000000000000000	4.00000000000000000000
21.00000000000000000000	0.00000000000000000000	4242.05126953125000000000	4236.92285156250000000000	4180.51269531250000000000	4280.51269531250000000000	4227.17919921875000000000	4220.00000000000000000000	4206.66650390625000000000	4263.58984375000000000000	4204.10253906250000000000	4231.28173828125000000000	4200.51269531250000000000	4263.58984375000000000000	4154.35888671875000000000	4200.00000000000000000000	0.00000000000000000000	10246.00000000000000000000	10222.00000000000000000000	0.00000000000000000000	0.00000000000000000000	0.00000000000000000000	2302.00000000000000000000	443.00000000000000000000	4.00000000000000000000	4.00000000000000000000	4.00000000000000000000	4.00000000000000000000	4.00000000000000000000	4.00000000000000000000	4.00000000000000000000	4.00000000000000000000	4.00000000000000000000	4.00000000000000000000	4.00000000000000000000	4.00000000000000000000	4.00000000000000000000	4.00000000000000000000	4.00000000000000000000	4.00000000000000000000
22.00000000000000000000	0.00000000000000000000	4228.71777343750000000000	4227.69238281250000000000	4172.82031250000000000000	4265.12792968750000000000	4227.17919921875000000000	4224.61523437500000000000	4214.35888671875000000000	4267.69238281250000000000	4208.20507812500000000000	4241.02539062500000000000	4182.05126953125000000000	4252.82031250000000000000	4126.15380859375000000000	4181.02539062500000000000	0.00000000000000000000	10246.00000000000000000000	10222.00000000000000000000	0.00000000000000000000	0.00000000000000000000	0.00000000000000000000	2302.00000000000000000000	450.00000000000000000000	4.00000000000000000000	4.00000000000000000000	4.00000000000000000000	4.00000000000000000000	4.00000000000000000000	4.00000000000000000000	4.00000000000000000000	4.00000000000000000000	4.00000000000000000000	4.00000000000000000000	4.00000000000000000000	4.00000000000000000000	4.00000000000000000000	4.00000000000000000000	4.00000000000000000000	4.00000000000000000000
23.00000000000000000000	0.00000000000000000000	4205.64111328125000000000	4193.33300781250000000000	4174.35888671875000000000	4243.07666015625000000000	4195.38427734375000000000	4193.84619140625000000000	4180.51269531250000000000	4229.74365234375000000000	4164.61523437500000000000	4202.56396484375000000000	4141.02539062500000000000	4210.76904296875000000000	4085.12817382812500000000	4148.71777343750000000000	0.00000000000000000000	10246.00000000000000000000	10223.00000000000000000000	0.00000000000000000000	0.00000000000000000000	0.00000000000000000000	2302.00000000000000000000	458.00000000000000000000	4.00000000000000000000	4.00000000000000000000	4.00000000000000000000	4.00000000000000000000	4.00000000000000000000	4.00000000000000000000	4.00000000000000000000	4.00000000000000000000	4.00000000000000000000	4.00000000000000000000	4.00000000000000000000	4.00000000000000000000	4.00000000000000000000	4.00000000000000000000	4.00000000000000000000	4.00000000000000000000
24.00000000000000000000	0.00000000000000000000	4240.51269531250000000000	4237.43603515625000000000	4163.58984375000000000000	4279.48730468750000000000	4229.74365234375000000000	4218.46142578125000000000	4192.30761718750000000000	4245.64111328125000000000	4174.35888671875000000000	4210.25634765625000000000	4167.17919921875000000000	4228.71777343750000000000	4126.66650390625000000000	4180.51269531250000000000	0.00000000000000000000	10246.00000000000000000000	10223.00000000000000000000	0.00000000000000000000	0.00000000000000000000	0.00000000000000000000	2302.00000000000000000000	465.00000000000000000000	4.00000000000000000000	4.00000000000000000000	4.00000000000000000000	4.00000000000000000000	4.00000000000000000000	4.00000000000000000000	4.00000000000000000000	4.00000000000000000000	4.00000000000000000000	4.00000000000000000000	4.00000000000000000000	4.00000000000000000000	4.00000000000000000000	4.00000000000000000000	4.00000000000000000000	4.00000000000000000000
25.00000000000000000000	0.00000000000000000000	4222.56396484375000000000	4215.89746093750000000000	4169.74365234375000000000	4267.17919921875000000000	4200.51269531250000000000	4182.56396484375000000000	4156.41015625000000000000	4210.76904296875000000000	4128.71777343750000000000	4171.79492187500000000000	4131.28173828125000000000	4200.51269531250000000000	4092.30761718750000000000	4158.97412109375000000000	0.00000000000000000000	10246.00000000000000000000	10222.00000000000000000000	0.00000000000000000000	0.00000000000000000000	0.00000000000000000000	2302.00000000000000000000	472.00000000000000000000	4.00000000000000000000	4.00000000000000000000	4.00000000000000000000	4.00000000000000000000	4.00000000000000000000	4.00000000000000000000	4.00000000000000000000	4.00000000000000000000	4.00000000000000000000	4.00000000000000000000	4.00000000000000000000	4.00000000000000000000	4.00000000000000000000	4.00000000000000000000	4.00000000000000000000	4.00000000000000000000
26.00000000000000000000	0.00000000000000000000	4227.69238281250000000000	4228.71777343750000000000	4171.28173828125000000000	4273.33300781250000000000	4216.41015625000000000000	4201.02539062500000000000	4177.94873046875000000000	4238.46142578125000000000	4159.48730468750000000000	4200.00000000000000000000	4157.43603515625000000000	4223.07666015625000000000	4101.53857421875000000000	4175.89746093750000000000	0.00000000000000000000	10246.00000000000000000000	10222.00000000000000000000	0.00000000000000000000	0.00000000000000000000	0.00000000000000000000	2302.00000000000000000000	480.00000000000000000000	4.00000000000000000000	4.00000000000000000000	4.00000000000000000000	4.00000000000000000000	4.00000000000000000000	4.00000000000000000000	4.00000000000000000000	4.00000000000000000000	4.00000000000000000000	4.00000000000000000000	4.00000000000000000000	4.00000000000000000000	4.00000000000000000000	4.00000000000000000000	4.00000000000000000000	4.00000000000000000000
27.00000000000000000000	0.00000000000000000000	4224.10253906250000000000	4222.56396484375000000000	4170.76904296875000000000	4273.33300781250000000000	4221.53857421875000000000	4215.89746093750000000000	4193.33300781250000000000	4270.25634765625000000000	4200.51269531250000000000	4235.38427734375000000000	4183.07666015625000000000	4244.10253906250000000000	4113.84619140625000000000	4182.56396484375000000000	0.00000000000000000000	10245.00000000000000000000	10223.00000000000000000000	0.00000000000000000000	0.00000000000000000000	0.00000000000000000000	2302.00000000000000000000	487.00000000000000000000	4.00000000000000000000	4.00000000000000000000	4.00000000000000000000	4.00000000000000000000	4.00000000000000000000	4.00000000000000000000	4.00000000000000000000	4.00000000000000000000	4.00000000000000000000	4.00000000000000000000	4.00000000000000000000	4.00000000000000000000	4.00000000000000000000	4.00000000000000000000	4.00000000000000000000	4.00000000000000000000
28.00000000000000000000	0.00000000000000000000	4196.92285156250000000000	4186.15380859375000000000	4180.51269531250000000000	4247.69238281250000000000	4187.17919921875000000000	4186.15380859375000000000	4171.28173828125000000000	4237.94873046875000000000	4164.10253906250000000000	4203.07666015625000000000	4146.66650390625000000000	4211.28173828125000000000	4076.41015625000000000000	4144.61523437500000000000	0.00000000000000000000	10245.00000000000000000000	10223.00000000000000000000	0.00000000000000000000	0.00000000000000000000	0.00000000000000000000	2302.00000000000000000000	494.00000000000000000000	4.00000000000000000000	4.00000000000000000000	4.00000000000000000000	4.00000000000000000000	4.00000000000000000000	4.00000000000000000000	4.00000000000000000000	4.00000000000000000000	4.00000000000000000000	4.00000000000000000000	4.00000000000000000000	4.00000000000000000000	4.00000000000000000000	4.00000000000000000000	4.00000000000000000000	4.00000000000000000000
29.00000000000000000000	0.00000000000000000000	4242.56396484375000000000	4250.25634765625000000000	4171.28173828125000000000	4284.61523437500000000000	4235.89746093750000000000	4223.58984375000000000000	4209.23046875000000000000	4251.79492187500000000000	4177.94873046875000000000	4224.10253906250000000000	4178.97412109375000000000	4233.33300781250000000000	4115.38427734375000000000	4176.92285156250000000000	0.00000000000000000000	10247.00000000000000000000	10225.00000000000000000000	0.00000000000000000000	0.00000000000000000000	0.00000000000000000000	2302.00000000000000000000	502.00000000000000000000	4.00000000000000000000	4.00000000000000000000	4.00000000000000000000	4.00000000000000000000	4.00000000000000000000	4.00000000000000000000	4.00000000000000000000	4.00000000000000000000	4.00000000000000000000	4.00000000000000000000	4.00000000000000000000	4.00000000000000000000	4.00000000000000000000	4.00000000000000000000	4.00000000000000000000	4.00000000000000000000
30.00000000000000000000	0.00000000000000000000	4234.35888671875000000000	4238.46142578125000000000	4172.30761718750000000000	4272.82031250000000000000	4213.33300781250000000000	4199.48730468750000000000	4184.10253906250000000000	4217.43603515625000000000	4144.61523437500000000000	4201.53857421875000000000	4153.84619140625000000000	4210.25634765625000000000	4098.97412109375000000000	4162.56396484375000000000	0.00000000000000000000	10247.00000000000000000000	10225.00000000000000000000	0.00000000000000000000	0.00000000000000000000	0.00000000000000000000	2302.00000000000000000000	509.00000000000000000000	4.00000000000000000000	4.00000000000000000000	4.00000000000000000000	4.00000000000000000000	4.00000000000000000000	4.00000000000000000000	4.00000000000000000000	4.00000000000000000000	4.00000000000000000000	4.00000000000000000000	4.00000000000000000000	4.00000000000000000000	4.00000000000000000000	4.00000000000000000000	4.00000000000000000000	4.00000000000000000000
31.00000000000000000000	0.00000000000000000000	4214.87158203125000000000	4219.48730468750000000000	4169.74365234375000000000	4259.48730468750000000000	4204.61523437500000000000	4200.00000000000000000000	4180.00000000000000000000	4231.28173828125000000000	4157.43603515625000000000	4201.53857421875000000000	4169.74365234375000000000	4219.48730468750000000000	4109.74365234375000000000	4167.17919921875000000000	0.00000000000000000000	10246.00000000000000000000	10226.00000000000000000000	0.00000000000000000000	0.00000000000000000000	0.00000000000000000000	2302.00000000000000000000	516.00000000000000000000	4.00000000000000000000	4.00000000000000000000	4.00000000000000000000	4.00000000000000000000	4.00000000000000000000	4.00000000000000000000	4.00000000000000000000	4.00000000000000000000	4.00000000000000000000	4.00000000000000000000	4.00000000000000000000	4.00000000000000000000	4.00000000000000000000	4.00000000000000000000	4.00000000000000000000	4.00000000000000000000
32.00000000000000000000	0.00000000000000000000	4205.64111328125000000000	4211.79492187500000000000	4164.61523437500000000000	4264.10253906250000000000	4202.56396484375000000000	4202.56396484375000000000	4185.12792968750000000000	4258.97412109375000000000	4182.56396484375000000000	4216.41015625000000000000	4198.97412109375000000000	4243.58984375000000000000	4122.05126953125000000000	4185.12792968750000000000	0.00000000000000000000	10246.00000000000000000000	10226.00000000000000000000	0.00000000000000000000	0.00000000000000000000	0.00000000000000000000	2302.00000000000000000000	524.00000000000000000000	4.00000000000000000000	4.00000000000000000000	4.00000000000000000000	4.00000000000000000000	4.00000000000000000000	4.00000000000000000000	4.00000000000000000000	4.00000000000000000000	4.00000000000000000000	4.00000000000000000000	4.00000000000000000000	4.00000000000000000000	4.00000000000000000000	4.00000000000000000000	4.00000000000000000000	4.00000000000000000000
33.00000000000000000000	0.00000000000000000000	4189.74365234375000000000	4186.66650390625000000000	4175.38427734375000000000	4250.76904296875000000000	4173.33300781250000000000	4172.82031250000000000000	4163.58984375000000000000	4225.12792968750000000000	4145.64111328125000000000	4186.66650390625000000000	4157.43603515625000000000	4218.46142578125000000000	4074.87158203125000000000	4154.35888671875000000000	0.00000000000000000000	10246.00000000000000000000	10229.00000000000000000000	0.00000000000000000000	0.00000000000000000000	0.00000000000000000000	2302.00000000000000000000	531.00000000000000000000	4.00000000000000000000	4.00000000000000000000	4.00000000000000000000	4.00000000000000000000	4.00000000000000000000	4.00000000000000000000	4.00000000000000000000	4.00000000000000000000	4.00000000000000000000	4.00000000000000000000	4.00000000000000000000	4.00000000000000000000	4.00000000000000000000	4.00000000000000000000	4.00000000000000000000	4.00000000000000000000
34.00000000000000000000	0.00000000000000000000	4225.12792968750000000000	4237.94873046875000000000	4170.76904296875000000000	4274.87158203125000000000	4229.23046875000000000000	4224.10253906250000000000	4203.58984375000000000000	4253.33300781250000000000	4181.53857421875000000000	4216.92285156250000000000	4175.89746093750000000000	4236.92285156250000000000	4096.92285156250000000000	4165.12792968750000000000	0.00000000000000000000	10246.00000000000000000000	10229.00000000000000000000	0.00000000000000000000	0.00000000000000000000	0.00000000000000000000	2302.00000000000000000000	538.00000000000000000000	4.00000000000000000000	4.00000000000000000000	4.00000000000000000000	4.00000000000000000000	4.00000000000000000000	4.00000000000000000000	4.00000000000000000000	4.00000000000000000000	4.00000000000000000000	4.00000000000000000000	4.00000000000000000000	4.00000000000000000000	4.00000000000000000000	4.00000000000000000000	4.00000000000000000000	4.00000000000000000000
35.00000000000000000000	0.00000000000000000000	4210.25634765625000000000	4222.56396484375000000000	4176.41015625000000000000	4258.46142578125000000000	4218.46142578125000000000	4217.94873046875000000000	4187.69238281250000000000	4231.28173828125000000000	4165.64111328125000000000	4207.69238281250000000000	4147.17919921875000000000	4210.25634765625000000000	4076.41015625000000000000	4141.53857421875000000000	0.00000000000000000000	10247.00000000000000000000	10229.00000000000000000000	0.00000000000000000000	0.00000000000000000000	0.00000000000000000000	2302.00000000000000000000	546.00000000000000000000	4.00000000000000000000	4.00000000000000000000	4.00000000000000000000	4.00000000000000000000	4.00000000000000000000	4.00000000000000000000	4.00000000000000000000	4.00000000000000000000	4.00000000000000000000	4.00000000000000000000	4.00000000000000000000	4.00000000000000000000	4.00000000000000000000	4.00000000000000000000	4.00000000000000000000	4.00000000000000000000
36.00000000000000000000	0.00000000000000000000	4222.56396484375000000000	4235.38427734375000000000	4179.48730468750000000000	4271.28173828125000000000	4227.17919921875000000000	4229.23046875000000000000	4192.82031250000000000000	4226.66650390625000000000	4158.46142578125000000000	4211.79492187500000000000	4155.89746093750000000000	4218.46142578125000000000	4097.94873046875000000000	4158.46142578125000000000	0.00000000000000000000	10247.00000000000000000000	10229.00000000000000000000	0.00000000000000000000	0.00000000000000000000	0.00000000000000000000	2302.00000000000000000000	553.00000000000000000000	4.00000000000000000000	4.00000000000000000000	4.00000000000000000000	4.00000000000000000000	4.00000000000000000000	4.00000000000000000000	4.00000000000000000000	4.00000000000000000000	4.00000000000000000000	4.00000000000000000000	4.00000000000000000000	4.00000000000000000000	4.00000000000000000000	4.00000000000000000000	4.00000000000000000000	4.00000000000000000000
37.00000000000000000000	0.00000000000000000000	4242.56396484375000000000	4260.00000000000000000000	4168.20507812500000000000	4296.92285156250000000000	4244.61523437500000000000	4240.00000000000000000000	4200.51269531250000000000	4246.15380859375000000000	4173.33300781250000000000	4221.53857421875000000000	4191.28173828125000000000	4249.23046875000000000000	4131.28173828125000000000	4187.69238281250000000000	0.00000000000000000000	10247.00000000000000000000	10231.00000000000000000000	0.00000000000000000000	0.00000000000000000000	0.00000000000000000000	2302.00000000000000000000	560.00000000000000000000	4.00000000000000000000	4.00000000000000000000	4.00000000000000000000	4.00000000000000000000	4.00000000000000000000	4.00000000000000000000	4.00000000000000000000	4.00000000000000000000	4.00000000000000000000	4.00000000000000000000	4.00000000000000000000	4.00000000000000000000	4.00000000000000000000	4.00000000000000000000	4.00000000000000000000	4.00000000000000000000
38.00000000000000000000	0.00000000000000000000	4199.48730468750000000000	4210.76904296875000000000	4172.30761718750000000000	4268.20507812500000000000	4195.38427734375000000000	4191.28173828125000000000	4161.53857421875000000000	4218.46142578125000000000	4141.53857421875000000000	4182.05126953125000000000	4153.84619140625000000000	4213.33300781250000000000	4079.48706054687500000000	4146.66650390625000000000	0.00000000000000000000	10247.00000000000000000000	10231.00000000000000000000	0.00000000000000000000	0.00000000000000000000	0.00000000000000000000	2302.00000000000000000000	568.00000000000000000000	4.00000000000000000000	4.00000000000000000000	4.00000000000000000000	4.00000000000000000000	4.00000000000000000000	4.00000000000000000000	4.00000000000000000000	4.00000000000000000000	4.00000000000000000000	4.00000000000000000000	4.00000000000000000000	4.00000000000000000000	4.00000000000000000000	4.00000000000000000000	4.00000000000000000000	4.00000000000000000000
39.00000000000000000000	0.00000000000000000000	4212.30761718750000000000	4232.82031250000000000000	4168.71777343750000000000	4281.02539062500000000000	4226.66650390625000000000	4224.61523437500000000000	4204.10253906250000000000	4262.05126953125000000000	4188.71777343750000000000	4230.25634765625000000000	4185.12792968750000000000	4235.38427734375000000000	4102.05126953125000000000	4160.51269531250000000000	0.00000000000000000000	10246.00000000000000000000	10230.00000000000000000000	0.00000000000000000000	0.00000000000000000000	0.00000000000000000000	2302.00000000000000000000	575.00000000000000000000	4.00000000000000000000	4.00000000000000000000	4.00000000000000000000	4.00000000000000000000	4.00000000000000000000	4.00000000000000000000	4.00000000000000000000	4.00000000000000000000	4.00000000000000000000	4.00000000000000000000	4.00000000000000000000	4.00000000000000000000	4.00000000000000000000	4.00000000000000000000	4.00000000000000000000	4.00000000000000000000
40.00000000000000000000	0.00000000000000000000	4197.43603515625000000000	4204.61523437500000000000	4173.33300781250000000000	4257.94873046875000000000	4205.12792968750000000000	4210.25634765625000000000	4193.84619140625000000000	4248.71777343750000000000	4174.35888671875000000000	4229.74365234375000000000	4162.56396484375000000000	4218.97412109375000000000	4075.38452148437500000000	4140.00000000000000000000	0.00000000000000000000	10246.00000000000000000000	10230.00000000000000000000	0.00000000000000000000	0.00000000000000000000	0.00000000000000000000	2302.00000000000000000000	582.00000000000000000000	4.00000000000000000000	4.00000000000000000000	4.00000000000000000000	4.00000000000000000000	4.00000000000000000000	4.00000000000000000000	4.00000000000000000000	4.00000000000000000000	4.00000000000000000000	4.00000000000000000000	4.00000000000000000000	4.00000000000000000000	4.00000000000000000000	4.00000000000000000000	4.00000000000000000000	4.00000000000000000000
41.00000000000000000000	0.00000000000000000000	4195.38427734375000000000	4198.46142578125000000000	4173.33300781250000000000	4248.20507812500000000000	4197.94873046875000000000	4204.61523437500000000000	4181.02539062500000000000	4229.23046875000000000000	4150.76904296875000000000	4207.69238281250000000000	4144.61523437500000000000	4207.17919921875000000000	4059.48706054687500000000	4133.33300781250000000000	0.00000000000000000000	10245.00000000000000000000	10230.00000000000000000000	0.00000000000000000000	0.00000000000000000000	0.00000000000000000000	2302.00000000000000000000	590.00000000000000000000	4.00000000000000000000	4.00000000000000000000	4.00000000000000000000	4.00000000000000000000	4.00000000000000000000	4.00000000000000000000	4.00000000000000000000	4.00000000000000000000	4.00000000000000000000	4.00000000000000000000	4.00000000000000000000	4.00000000000000000000	4.00000000000000000000	4.00000000000000000000	4.00000000000000000000	4.00000000000000000000
42.00000000000000000000	0.00000000000000000000	4222.56396484375000000000	4236.92285156250000000000	4161.02539062500000000000	4275.89746093750000000000	4230.76904296875000000000	4228.71777343750000000000	4194.35888671875000000000	4243.58984375000000000000	4165.12792968750000000000	4217.43603515625000000000	4171.28173828125000000000	4228.20507812500000000000	4092.30761718750000000000	4164.10253906250000000000	0.00000000000000000000	10245.00000000000000000000	10230.00000000000000000000	0.00000000000000000000	0.00000000000000000000	0.00000000000000000000	2302.00000000000000000000	597.00000000000000000000	4.00000000000000000000	4.00000000000000000000	4.00000000000000000000	4.00000000000000000000	4.00000000000000000000	4.00000000000000000000	4.00000000000000000000	4.00000000000000000000	4.00000000000000000000	4.00000000000000000000	4.00000000000000000000	4.00000000000000000000	4.00000000000000000000	4.00000000000000000000	4.00000000000000000000	4.00000000000000000000
43.00000000000000000000	0.00000000000000000000	4202.56396484375000000000	4201.02539062500000000000	4168.71777343750000000000	4258.46142578125000000000	4192.30761718750000000000	4188.71777343750000000000	4154.35888671875000000000	4203.58984375000000000000	4120.00000000000000000000	4178.97412109375000000000	4137.43603515625000000000	4199.48730468750000000000	4062.05126953125000000000	4138.97412109375000000000	0.00000000000000000000	10245.00000000000000000000	10230.00000000000000000000	0.00000000000000000000	0.00000000000000000000	0.00000000000000000000	2302.00000000000000000000	605.00000000000000000000	4.00000000000000000000	4.00000000000000000000	4.00000000000000000000	4.00000000000000000000	4.00000000000000000000	4.00000000000000000000	4.00000000000000000000	4.00000000000000000000	4.00000000000000000000	4.00000000000000000000	4.00000000000000000000	4.00000000000000000000	4.00000000000000000000	4.00000000000000000000	4.00000000000000000000	4.00000000000000000000
44.00000000000000000000	0.00000000000000000000	4224.10253906250000000000	4226.15380859375000000000	4168.71777343750000000000	4275.89746093750000000000	4217.43603515625000000000	4212.82031250000000000000	4180.00000000000000000000	4244.10253906250000000000	4160.51269531250000000000	4214.87158203125000000000	4178.46142578125000000000	4239.48730468750000000000	4097.43603515625000000000	4164.61523437500000000000	0.00000000000000000000	10245.00000000000000000000	10230.00000000000000000000	0.00000000000000000000	0.00000000000000000000	0.00000000000000000000	2302.00000000000000000000	612.00000000000000000000	4.00000000000000000000	4.00000000000000000000	4.00000000000000000000	4.00000000000000000000	4.00000000000000000000	4.00000000000000000000	4.00000000000000000000	4.00000000000000000000	4.00000000000000000000	4.00000000000000000000	4.00000000000000000000	4.00000000000000000000	4.00000000000000000000	4.00000000000000000000	4.00000000000000000000	4.00000000000000000000
45.00000000000000000000	0.00000000000000000000	4211.79492187500000000000	4214.35888671875000000000	4173.84619140625000000000	4265.12792968750000000000	4202.56396484375000000000	4203.58984375000000000000	4175.89746093750000000000	4252.82031250000000000000	4171.28173828125000000000	4225.64111328125000000000	4178.46142578125000000000	4244.10253906250000000000	4083.07690429687500000000	4157.43603515625000000000	0.00000000000000000000	10243.00000000000000000000	10230.00000000000000000000	0.00000000000000000000	0.00000000000000000000	0.00000000000000000000	2302.00000000000000000000	619.00000000000000000000	4.00000000000000000000	4.00000000000000000000	4.00000000000000000000	4.00000000000000000000	4.00000000000000000000	4.00000000000000000000	4.00000000000000000000	4.00000000000000000000	4.00000000000000000000	4.00000000000000000000	4.00000000000000000000	4.00000000000000000000	4.00000000000000000000	4.00000000000000000000	4.00000000000000000000	4.00000000000000000000
46.00000000000000000000	0.00000000000000000000	4205.64111328125000000000	4207.17919921875000000000	4175.89746093750000000000	4254.35888671875000000000	4197.43603515625000000000	4203.07666015625000000000	4176.41015625000000000000	4230.76904296875000000000	4147.17919921875000000000	4209.74365234375000000000	4150.25634765625000000000	4217.94873046875000000000	4054.87158203125000000000	4138.46142578125000000000	0.00000000000000000000	10243.00000000000000000000	10230.00000000000000000000	0.00000000000000000000	0.00000000000000000000	0.00000000000000000000	2302.00000000000000000000	627.00000000000000000000	4.00000000000000000000	4.00000000000000000000	4.00000000000000000000	4.00000000000000000000	4.00000000000000000000	4.00000000000000000000	4.00000000000000000000	4.00000000000000000000	4.00000000000000000000	4.00000000000000000000	4.00000000000000000000	4.00000000000000000000	4.00000000000000000000	4.00000000000000000000	4.00000000000000000000	4.00000000000000000000
47.00000000000000000000	0.00000000000000000000	4237.94873046875000000000	4247.69238281250000000000	4165.12792968750000000000	4280.00000000000000000000	4245.64111328125000000000	4246.15380859375000000000	4211.28173828125000000000	4241.53857421875000000000	4162.05126953125000000000	4231.28173828125000000000	4169.74365234375000000000	4225.12792968750000000000	4085.64086914062500000000	4155.38427734375000000000	0.00000000000000000000	10244.00000000000000000000	10230.00000000000000000000	0.00000000000000000000	0.00000000000000000000	0.00000000000000000000	2302.00000000000000000000	634.00000000000000000000	4.00000000000000000000	4.00000000000000000000	4.00000000000000000000	4.00000000000000000000	4.00000000000000000000	4.00000000000000000000	4.00000000000000000000	4.00000000000000000000	4.00000000000000000000	4.00000000000000000000	4.00000000000000000000	4.00000000000000000000	4.00000000000000000000	4.00000000000000000000	4.00000000000000000000	4.00000000000000000000
48.00000000000000000000	0.00000000000000000000	4215.38427734375000000000	4213.84619140625000000000	4174.87158203125000000000	4260.51269531250000000000	4212.30761718750000000000	4213.33300781250000000000	4183.07666015625000000000	4211.79492187500000000000	4134.35888671875000000000	4207.17919921875000000000	4148.71777343750000000000	4200.00000000000000000000	4066.66650390625000000000	4131.28173828125000000000	0.00000000000000000000	10244.00000000000000000000	10230.00000000000000000000	0.00000000000000000000	0.00000000000000000000	0.00000000000000000000	2302.00000000000000000000	641.00000000000000000000	4.00000000000000000000	4.00000000000000000000	4.00000000000000000000	4.00000000000000000000	4.00000000000000000000	4.00000000000000000000	4.00000000000000000000	4.00000000000000000000	4.00000000000000000000	4.00000000000000000000	4.00000000000000000000	4.00000000000000000000	4.00000000000000000000	4.00000000000000000000	4.00000000000000000000	4.00000000000000000000
49.00000000000000000000	0.00000000000000000000	4226.15380859375000000000	4223.07666015625000000000	4170.76904296875000000000	4275.38427734375000000000	4222.05126953125000000000	4224.10253906250000000000	4193.84619140625000000000	4246.66650390625000000000	4168.71777343750000000000	4228.20507812500000000000	4192.82031250000000000000	4237.94873046875000000000	4101.02539062500000000000	4164.10253906250000000000	0.00000000000000000000	10244.00000000000000000000	10230.00000000000000000000	0.00000000000000000000	0.00000000000000000000	0.00000000000000000000	2302.00000000000000000000	649.00000000000000000000	4.00000000000000000000	4.00000000000000000000	4.00000000000000000000	4.00000000000000000000	4.00000000000000000000	4.00000000000000000000	4.00000000000000000000	4.00000000000000000000	4.00000000000000000000	4.00000000000000000000	4.00000000000000000000	4.00000000000000000000	4.00000000000000000000	4.00000000000000000000	4.00000000000000000000	4.00000000000000000000
50.00000000000000000000	0.00000000000000000000	4211.28173828125000000000	4201.02539062500000000000	4168.20507812500000000000	4267.17919921875000000000	4203.07666015625000000000	4207.69238281250000000000	4177.43603515625000000000	4243.07666015625000000000	4165.64111328125000000000	4218.46142578125000000000	4190.76904296875000000000	4240.00000000000000000000	4093.84594726562500000000	4166.15380859375000000000	0.00000000000000000000	10244.00000000000000000000	10230.00000000000000000000	0.00000000000000000000	0.00000000000000000000	0.00000000000000000000	2302.00000000000000000000	656.00000000000000000000	4.00000000000000000000	4.00000000000000000000	4.00000000000000000000	4.00000000000000000000	4.00000000000000000000	4.00000000000000000000	4.00000000000000000000	4.00000000000000000000	4.00000000000000000000	4.00000000000000000000	4.00000000000000000000	4.00000000000000000000	4.00000000000000000000	4.00000000000000000000	4.00000000000000000000	4.00000000000000000000
51.00000000000000000000	0.00000000000000000000	4201.02539062500000000000	4184.10253906250000000000	4177.94873046875000000000	4249.23046875000000000000	4193.33300781250000000000	4203.58984375000000000000	4178.46142578125000000000	4231.28173828125000000000	4153.33300781250000000000	4207.69238281250000000000	4173.84619140625000000000	4225.64111328125000000000	4082.05126953125000000000	4153.84619140625000000000	0.00000000000000000000	10244.00000000000000000000	10228.00000000000000000000	0.00000000000000000000	0.00000000000000000000	0.00000000000000000000	2302.00000000000000000000	663.00000000000000000000	4.00000000000000000000	4.00000000000000000000	4.00000000000000000000	4.00000000000000000000	4.00000000000000000000	4.00000000000000000000	4.00000000000000000000	4.00000000000000000000	4.00000000000000000000	4.00000000000000000000	4.00000000000000000000	4.00000000000000000000	4.00000000000000000000	4.00000000000000000000	4.00000000000000000000	4.00000000000000000000
52.00000000000000000000	0.00000000000000000000	4229.74365234375000000000	4222.05126953125000000000	4174.87158203125000000000	4264.10253906250000000000	4238.97412109375000000000	4248.20507812500000000000	4221.53857421875000000000	4271.79492187500000000000	4195.89746093750000000000	4251.28173828125000000000	4206.66650390625000000000	4253.84619140625000000000	4113.33300781250000000000	4172.82031250000000000000	0.00000000000000000000	10244.00000000000000000000	10228.00000000000000000000	0.00000000000000000000	0.00000000000000000000	0.00000000000000000000	2302.00000000000000000000	671.00000000000000000000	4.00000000000000000000	4.00000000000000000000	4.00000000000000000000	4.00000000000000000000	4.00000000000000000000	4.00000000000000000000	4.00000000000000000000	4.00000000000000000000	4.00000000000000000000	4.00000000000000000000	4.00000000000000000000	4.00000000000000000000	4.00000000000000000000	4.00000000000000000000	4.00000000000000000000	4.00000000000000000000
53.00000000000000000000	0.00000000000000000000	4197.94873046875000000000	4187.17919921875000000000	4178.97412109375000000000	4238.46142578125000000000	4201.02539062500000000000	4210.76904296875000000000	4186.66650390625000000000	4227.69238281250000000000	4153.84619140625000000000	4218.97412109375000000000	4152.30761718750000000000	4212.82031250000000000000	4055.38452148437500000000	4127.69238281250000000000	0.00000000000000000000	10246.00000000000000000000	10228.00000000000000000000	0.00000000000000000000	0.00000000000000000000	0.00000000000000000000	2302.00000000000000000000	678.00000000000000000000	4.00000000000000000000	4.00000000000000000000	4.00000000000000000000	4.00000000000000000000	4.00000000000000000000	4.00000000000000000000	4.00000000000000000000	4.00000000000000000000	4.00000000000000000000	4.00000000000000000000	4.00000000000000000000	4.00000000000000000000	4.00000000000000000000	4.00000000000000000000	4.00000000000000000000	4.00000000000000000000
54.00000000000000000000	0.00000000000000000000	4217.94873046875000000000	4213.84619140625000000000	4172.30761718750000000000	4267.17919921875000000000	4221.53857421875000000000	4225.64111328125000000000	4197.43603515625000000000	4231.79492187500000000000	4160.00000000000000000000	4219.48730468750000000000	4168.20507812500000000000	4225.64111328125000000000	4079.48706054687500000000	4149.23046875000000000000	0.00000000000000000000	10246.00000000000000000000	10228.00000000000000000000	0.00000000000000000000	0.00000000000000000000	0.00000000000000000000	2302.00000000000000000000	685.00000000000000000000	4.00000000000000000000	4.00000000000000000000	4.00000000000000000000	4.00000000000000000000	4.00000000000000000000	4.00000000000000000000	4.00000000000000000000	4.00000000000000000000	4.00000000000000000000	4.00000000000000000000	4.00000000000000000000	4.00000000000000000000	4.00000000000000000000	4.00000000000000000000	4.00000000000000000000	4.00000000000000000000
55.00000000000000000000	0.00000000000000000000	4236.92285156250000000000	4224.61523437500000000000	4171.79492187500000000000	4285.64111328125000000000	4228.20507812500000000000	4223.07666015625000000000	4190.76904296875000000000	4238.97412109375000000000	4157.94873046875000000000	4210.76904296875000000000	4189.74365234375000000000	4243.58984375000000000000	4110.76904296875000000000	4174.35888671875000000000	0.00000000000000000000	10247.00000000000000000000	10228.00000000000000000000	0.00000000000000000000	0.00000000000000000000	0.00000000000000000000	2302.00000000000000000000	693.00000000000000000000	4.00000000000000000000	4.00000000000000000000	4.00000000000000000000	4.00000000000000000000	4.00000000000000000000	4.00000000000000000000	4.00000000000000000000	4.00000000000000000000	4.00000000000000000000	4.00000000000000000000	4.00000000000000000000	4.00000000000000000000	4.00000000000000000000	4.00000000000000000000	4.00000000000000000000	4.00000000000000000000
56.00000000000000000000	0.00000000000000000000	4220.51269531250000000000	4204.61523437500000000000	4177.94873046875000000000	4267.17919921875000000000	4206.15380859375000000000	4201.53857421875000000000	4176.41015625000000000000	4226.15380859375000000000	4135.89746093750000000000	4192.30761718750000000000	4171.79492187500000000000	4231.79492187500000000000	4095.89721679687500000000	4162.56396484375000000000	0.00000000000000000000	10247.00000000000000000000	10228.00000000000000000000	0.00000000000000000000	0.00000000000000000000	0.00000000000000000000	2302.00000000000000000000	700.00000000000000000000	4.00000000000000000000	4.00000000000000000000	4.00000000000000000000	4.00000000000000000000	4.00000000000000000000	4.00000000000000000000	4.00000000000000000000	4.00000000000000000000	4.00000000000000000000	4.00000000000000000000	4.00000000000000000000	4.00000000000000000000	4.00000000000000000000	4.00000000000000000000	4.00000000000000000000	4.00000000000000000000
57.00000000000000000000	0.00000000000000000000	4231.79492187500000000000	4231.79492187500000000000	4168.71777343750000000000	4278.97412109375000000000	4233.33300781250000000000	4237.43603515625000000000	4213.33300781250000000000	4269.23046875000000000000	4184.10253906250000000000	4236.92285156250000000000	4196.41015625000000000000	4254.87158203125000000000	4113.33300781250000000000	4178.46142578125000000000	0.00000000000000000000	10249.00000000000000000000	10226.00000000000000000000	0.00000000000000000000	0.00000000000000000000	0.00000000000000000000	2302.00000000000000000000	707.00000000000000000000	4.00000000000000000000	4.00000000000000000000	4.00000000000000000000	4.00000000000000000000	4.00000000000000000000	4.00000000000000000000	4.00000000000000000000	4.00000000000000000000	4.00000000000000000000	4.00000000000000000000	4.00000000000000000000	4.00000000000000000000	4.00000000000000000000	4.00000000000000000000	4.00000000000000000000	4.00000000000000000000
58.00000000000000000000	0.00000000000000000000	4203.07666015625000000000	4190.76904296875000000000	4177.94873046875000000000	4251.79492187500000000000	4191.28173828125000000000	4202.56396484375000000000	4177.94873046875000000000	4243.07666015625000000000	4156.92285156250000000000	4211.79492187500000000000	4153.84619140625000000000	4220.00000000000000000000	4060.51269531250000000000	4136.41015625000000000000	0.00000000000000000000	10249.00000000000000000000	10226.00000000000000000000	0.00000000000000000000	0.00000000000000000000	0.00000000000000000000	2302.00000000000000000000	716.00000000000000000000	4.00000000000000000000	4.00000000000000000000	4.00000000000000000000	4.00000000000000000000	4.00000000000000000000	4.00000000000000000000	4.00000000000000000000	4.00000000000000000000	4.00000000000000000000	4.00000000000000000000	4.00000000000000000000	4.00000000000000000000	4.00000000000000000000	4.00000000000000000000	4.00000000000000000000	4.00000000000000000000
59.00000000000000000000	0.00000000000000000000	4222.05126953125000000000	4217.94873046875000000000	4176.41015625000000000000	4269.74365234375000000000	4214.87158203125000000000	4216.92285156250000000000	4192.30761718750000000000	4245.12792968750000000000	4157.94873046875000000000	4216.41015625000000000000	4170.76904296875000000000	4229.74365234375000000000	4078.97436523437500000000	4150.25634765625000000000	0.00000000000000000000	10246.00000000000000000000	10225.00000000000000000000	0.00000000000000000000	0.00000000000000000000	0.00000000000000000000	2302.00000000000000000000	724.00000000000000000000	4.00000000000000000000	4.00000000000000000000	4.00000000000000000000	4.00000000000000000000	4.00000000000000000000	4.00000000000000000000	4.00000000000000000000	4.00000000000000000000	4.00000000000000000000	4.00000000000000000000	4.00000000000000000000	4.00000000000000000000	4.00000000000000000000	4.00000000000000000000	4.00000000000000000000	4.00000000000000000000
60.00000000000000000000	0.00000000000000000000	4233.84619140625000000000	4238.46142578125000000000	4169.23046875000000000000	4283.07666015625000000000	4232.30761718750000000000	4228.20507812500000000000	4202.05126953125000000000	4241.02539062500000000000	4157.94873046875000000000	4222.05126953125000000000	4187.17919921875000000000	4236.92285156250000000000	4099.48730468750000000000	4167.17919921875000000000	0.00000000000000000000	10246.00000000000000000000	10225.00000000000000000000	0.00000000000000000000	0.00000000000000000000	0.00000000000000000000	2302.00000000000000000000	732.00000000000000000000	4.00000000000000000000	4.00000000000000000000	4.00000000000000000000	4.00000000000000000000	4.00000000000000000000	4.00000000000000000000	4.00000000000000000000	4.00000000000000000000	4.00000000000000000000	4.00000000000000000000	4.00000000000000000000	4.00000000000000000000	4.00000000000000000000	4.00000000000000000000	4.00000000000000000000	4.00000000000000000000
61.00000000000000000000	0.00000000000000000000	4212.82031250000000000000	4202.56396484375000000000	4174.35888671875000000000	4256.41015625000000000000	4202.56396484375000000000	4205.64111328125000000000	4175.38427734375000000000	4212.82031250000000000000	4129.74365234375000000000	4192.82031250000000000000	4167.17919921875000000000	4212.30761718750000000000	4073.33325195312500000000	4142.56396484375000000000	0.00000000000000000000	10244.00000000000000000000	10224.00000000000000000000	0.00000000000000000000	0.00000000000000000000	0.00000000000000000000	2302.00000000000000000000	741.00000000000000000000	4.00000000000000000000	4.00000000000000000000	4.00000000000000000000	4.00000000000000000000	4.00000000000000000000	4.00000000000000000000	4.00000000000000000000	4.00000000000000000000	4.00000000000000000000	4.00000000000000000000	4.00000000000000000000	4.00000000000000000000	4.00000000000000000000	4.00000000000000000000	4.00000000000000000000	4.00000000000000000000
62.00000000000000000000	0.00000000000000000000	4232.30761718750000000000	4220.51269531250000000000	4164.10253906250000000000	4269.23046875000000000000	4229.23046875000000000000	4230.76904296875000000000	4197.43603515625000000000	4254.87158203125000000000	4170.25634765625000000000	4225.64111328125000000000	4211.79492187500000000000	4248.71777343750000000000	4111.79492187500000000000	4170.76904296875000000000	0.00000000000000000000	10244.00000000000000000000	10224.00000000000000000000	0.00000000000000000000	0.00000000000000000000	0.00000000000000000000	2302.00000000000000000000	749.00000000000000000000	4.00000000000000000000	4.00000000000000000000	4.00000000000000000000	4.00000000000000000000	4.00000000000000000000	4.00000000000000000000	4.00000000000000000000	4.00000000000000000000	4.00000000000000000000	4.00000000000000000000	4.00000000000000000000	4.00000000000000000000	4.00000000000000000000	4.00000000000000000000	4.00000000000000000000	4.00000000000000000000
63.00000000000000000000	0.00000000000000000000	4203.07666015625000000000	4181.53857421875000000000	4171.28173828125000000000	4248.20507812500000000000	4192.82031250000000000000	4195.38427734375000000000	4169.74365234375000000000	4236.41015625000000000000	4142.05126953125000000000	4203.58984375000000000000	4178.97412109375000000000	4231.79492187500000000000	4077.43579101562500000000	4151.28173828125000000000	0.00000000000000000000	10247.00000000000000000000	10223.00000000000000000000	0.00000000000000000000	0.00000000000000000000	0.00000000000000000000	2302.00000000000000000000	758.00000000000000000000	4.00000000000000000000	4.00000000000000000000	4.00000000000000000000	4.00000000000000000000	4.00000000000000000000	4.00000000000000000000	4.00000000000000000000	4.00000000000000000000	4.00000000000000000000	4.00000000000000000000	4.00000000000000000000	4.00000000000000000000	4.00000000000000000000	4.00000000000000000000	4.00000000000000000000	4.00000000000000000000
64.00000000000000000000	0.00000000000000000000	4212.82031250000000000000	4203.07666015625000000000	4178.46142578125000000000	4259.48730468750000000000	4213.33300781250000000000	4222.05126953125000000000	4190.25634765625000000000	4239.48730468750000000000	4142.56396484375000000000	4207.69238281250000000000	4174.87158203125000000000	4233.33300781250000000000	4073.84594726562500000000	4151.28173828125000000000	1186.00000000000000000000	10247.00000000000000000000	10223.00000000000000000000	0.00000000000000000000	0.00000000000000000000	0.00000000000000000000	2302.00000000000000000000	766.00000000000000000000	4.00000000000000000000	4.00000000000000000000	4.00000000000000000000	4.00000000000000000000	4.00000000000000000000	4.00000000000000000000	4.00000000000000000000	4.00000000000000000000	4.00000000000000000000	4.00000000000000000000	4.00000000000000000000	4.00000000000000000000	4.00000000000000000000	4.00000000000000000000	4.00000000000000000000	4.00000000000000000000
65.00000000000000000000	0.00000000000000000000	4225.64111328125000000000	4227.69238281250000000000	4171.79492187500000000000	4271.79492187500000000000	4234.35888671875000000000	4241.53857421875000000000	4203.58984375000000000000	4233.33300781250000000000	4147.17919921875000000000	4214.87158203125000000000	4170.25634765625000000000	4220.51269531250000000000	4080.00000000000000000000	4143.07666015625000000000	2632.00000000000000000000	10247.00000000000000000000	10224.00000000000000000000	0.00000000000000000000	0.00000000000000000000	0.00000000000000000000	2302.00000000000000000000	774.00000000000000000000	4.00000000000000000000	4.00000000000000000000	4.00000000000000000000	4.00000000000000000000	4.00000000000000000000	4.00000000000000000000	4.00000000000000000000	4.00000000000000000000	4.00000000000000000000	4.00000000000000000000	4.00000000000000000000	4.00000000000000000000	4.00000000000000000000	4.00000000000000000000	4.00000000000000000000	4.00000000000000000000
66.00000000000000000000	0.00000000000000000000	4202.05126953125000000000	4192.30761718750000000000	4173.33300781250000000000	4251.79492187500000000000	4197.94873046875000000000	4202.56396484375000000000	4174.35888671875000000000	4195.38427734375000000000	4110.76904296875000000000	4177.94873046875000000000	4129.23046875000000000000	4182.56396484375000000000	4055.89721679687500000000	4117.94873046875000000000	3017.00000000000000000000	10247.00000000000000000000	10224.00000000000000000000	0.00000000000000000000	0.00000000000000000000	0.00000000000000000000	2302.00000000000000000000	783.00000000000000000000	4.00000000000000000000	4.00000000000000000000	4.00000000000000000000	4.00000000000000000000	4.00000000000000000000	4.00000000000000000000	4.00000000000000000000	4.00000000000000000000	4.00000000000000000000	4.00000000000000000000	4.00000000000000000000	4.00000000000000000000	4.00000000000000000000	4.00000000000000000000	4.00000000000000000000	4.00000000000000000000
67.00000000000000000000	0.00000000000000000000	4237.94873046875000000000	4228.20507812500000000000	4170.76904296875000000000	4286.66650390625000000000	4232.82031250000000000000	4232.82031250000000000000	4207.69238281250000000000	4250.25634765625000000000	4163.07666015625000000000	4215.89746093750000000000	4188.20507812500000000000	4239.48730468750000000000	4116.41015625000000000000	4176.41015625000000000000	3484.00000000000000000000	10245.00000000000000000000	10227.00000000000000000000	0.00000000000000000000	0.00000000000000000000	0.00000000000000000000	2302.00000000000000000000	791.00000000000000000000	4.00000000000000000000	4.00000000000000000000	4.00000000000000000000	4.00000000000000000000	4.00000000000000000000	4.00000000000000000000	4.00000000000000000000	4.00000000000000000000	4.00000000000000000000	4.00000000000000000000	4.00000000000000000000	4.00000000000000000000	4.00000000000000000000	4.00000000000000000000	4.00000000000000000000	4.00000000000000000000
68.00000000000000000000	0.00000000000000000000	4225.12792968750000000000	4200.00000000000000000000	4180.00000000000000000000	4274.87158203125000000000	4201.02539062500000000000	4207.69238281250000000000	4185.64111328125000000000	4246.66650390625000000000	4158.46142578125000000000	4210.25634765625000000000	4185.64111328125000000000	4241.02539062500000000000	4100.00000000000000000000	4168.71777343750000000000	3507.00000000000000000000	10245.00000000000000000000	10227.00000000000000000000	0.00000000000000000000	0.00000000000000000000	0.00000000000000000000	2302.00000000000000000000	799.00000000000000000000	4.00000000000000000000	4.00000000000000000000	4.00000000000000000000	4.00000000000000000000	4.00000000000000000000	4.00000000000000000000	4.00000000000000000000	4.00000000000000000000	4.00000000000000000000	4.00000000000000000000	4.00000000000000000000	4.00000000000000000000	4.00000000000000000000	4.00000000000000000000	4.00000000000000000000	4.00000000000000000000
69.00000000000000000000	0.00000000000000000000	4224.10253906250000000000	4205.64111328125000000000	4180.51269531250000000000	4268.20507812500000000000	4209.23046875000000000000	4221.53857421875000000000	4201.02539062500000000000	4252.82031250000000000000	4168.20507812500000000000	4223.07666015625000000000	4190.25634765625000000000	4240.00000000000000000000	4097.43603515625000000000	4161.02539062500000000000	3303.00000000000000000000	10245.00000000000000000000	10228.00000000000000000000	0.00000000000000000000	0.00000000000000000000	0.00000000000000000000	2302.00000000000000000000	808.00000000000000000000	4.00000000000000000000	4.00000000000000000000	4.00000000000000000000	4.00000000000000000000	4.00000000000000000000	4.00000000000000000000	4.00000000000000000000	4.00000000000000000000	4.00000000000000000000	4.00000000000000000000	4.00000000000000000000	4.00000000000000000000	4.00000000000000000000	4.00000000000000000000	4.00000000000000000000	4.00000000000000000000
70.00000000000000000000	0.00000000000000000000	4241.02539062500000000000	4234.35888671875000000000	4173.33300781250000000000	4275.38427734375000000000	4243.07666015625000000000	4252.30761718750000000000	4228.71777343750000000000	4272.30761718750000000000	4194.87158203125000000000	4253.84619140625000000000	4200.00000000000000000000	4250.25634765625000000000	4112.30761718750000000000	4165.64111328125000000000	3103.00000000000000000000	10245.00000000000000000000	10228.00000000000000000000	0.00000000000000000000	0.00000000000000000000	0.00000000000000000000	2302.00000000000000000000	816.00000000000000000000	4.00000000000000000000	4.00000000000000000000	4.00000000000000000000	4.00000000000000000000	4.00000000000000000000	4.00000000000000000000	4.00000000000000000000	4.00000000000000000000	4.00000000000000000000	4.00000000000000000000	4.00000000000000000000	4.00000000000000000000	4.00000000000000000000	4.00000000000000000000	4.00000000000000000000	4.00000000000000000000
71.00000000000000000000	0.00000000000000000000	4223.58984375000000000000	4204.10253906250000000000	4181.53857421875000000000	4248.20507812500000000000	4212.82031250000000000000	4226.15380859375000000000	4201.53857421875000000000	4232.30761718750000000000	4161.53857421875000000000	4221.53857421875000000000	4152.30761718750000000000	4216.41015625000000000000	4075.38452148437500000000	4127.17919921875000000000	3153.00000000000000000000	10247.00000000000000000000	10231.00000000000000000000	0.00000000000000000000	0.00000000000000000000	0.00000000000000000000	2302.00000000000000000000	824.00000000000000000000	4.00000000000000000000	4.00000000000000000000	4.00000000000000000000	4.00000000000000000000	4.00000000000000000000	4.00000000000000000000	4.00000000000000000000	4.00000000000000000000	4.00000000000000000000	4.00000000000000000000	4.00000000000000000000	4.00000000000000000000	4.00000000000000000000	4.00000000000000000000	4.00000000000000000000	4.00000000000000000000
72.00000000000000000000	0.00000000000000000000	4255.38427734375000000000	4234.87158203125000000000	4172.30761718750000000000	4266.66650390625000000000	4249.74365234375000000000	4258.97412109375000000000	4229.74365234375000000000	4264.61523437500000000000	4201.53857421875000000000	4240.00000000000000000000	4199.48730468750000000000	4255.38427734375000000000	4131.79492187500000000000	4162.56396484375000000000	3376.00000000000000000000	10247.00000000000000000000	10231.00000000000000000000	0.00000000000000000000	0.00000000000000000000	0.00000000000000000000	2302.00000000000000000000	833.00000000000000000000	4.00000000000000000000	4.00000000000000000000	4.00000000000000000000	4.00000000000000000000	4.00000000000000000000	4.00000000000000000000	4.00000000000000000000	4.00000000000000000000	4.00000000000000000000	4.00000000000000000000	4.00000000000000000000	4.00000000000000000000	4.00000000000000000000	4.00000000000000000000	4.00000000000000000000	4.00000000000000000000
73.00000000000000000000	0.00000000000000000000	4240.51269531250000000000	4209.74365234375000000000	4172.82031250000000000000	4248.71777343750000000000	4229.74365234375000000000	4229.23046875000000000000	4203.07666015625000000000	4255.89746093750000000000	4183.58984375000000000000	4214.87158203125000000000	4197.94873046875000000000	4254.87158203125000000000	4137.43603515625000000000	4164.61523437500000000000	2913.00000000000000000000	10248.00000000000000000000	10231.00000000000000000000	0.00000000000000000000	0.00000000000000000000	0.00000000000000000000	2302.00000000000000000000	841.00000000000000000000	4.00000000000000000000	4.00000000000000000000	4.00000000000000000000	4.00000000000000000000	4.00000000000000000000	4.00000000000000000000	4.00000000000000000000	4.00000000000000000000	4.00000000000000000000	4.00000000000000000000	4.00000000000000000000	4.00000000000000000000	4.00000000000000000000	4.00000000000000000000	4.00000000000000000000	4.00000000000000000000
74.00000000000000000000	0.00000000000000000000	4233.33300781250000000000	4205.12792968750000000000	4176.92285156250000000000	4236.92285156250000000000	4224.10253906250000000000	4222.56396484375000000000	4196.92285156250000000000	4255.89746093750000000000	4172.82031250000000000000	4207.17919921875000000000	4184.61523437500000000000	4253.84619140625000000000	4128.71777343750000000000	4160.51269531250000000000	3544.00000000000000000000	10248.00000000000000000000	10231.00000000000000000000	0.00000000000000000000	0.00000000000000000000	0.00000000000000000000	2302.00000000000000000000	849.00000000000000000000	4.00000000000000000000	4.00000000000000000000	4.00000000000000000000	4.00000000000000000000	4.00000000000000000000	4.00000000000000000000	4.00000000000000000000	4.00000000000000000000	4.00000000000000000000	4.00000000000000000000	4.00000000000000000000	4.00000000000000000000	4.00000000000000000000	4.00000000000000000000	4.00000000000000000000	4.00000000000000000000
75.00000000000000000000	0.00000000000000000000	4245.12792968750000000000	4222.56396484375000000000	4174.35888671875000000000	4244.61523437500000000000	4247.69238281250000000000	4251.79492187500000000000	4228.20507812500000000000	4282.56396484375000000000	4209.74365234375000000000	4236.92285156250000000000	4194.35888671875000000000	4275.89746093750000000000	4132.82031250000000000000	4166.66650390625000000000	3136.00000000000000000000	10249.00000000000000000000	10231.00000000000000000000	0.00000000000000000000	0.00000000000000000000	0.00000000000000000000	2302.00000000000000000000	858.00000000000000000000	4.00000000000000000000	4.00000000000000000000	4.00000000000000000000	4.00000000000000000000	4.00000000000000000000	4.00000000000000000000	4.00000000000000000000	4.00000000000000000000	4.00000000000000000000	4.00000000000000000000	4.00000000000000000000	4.00000000000000000000	4.00000000000000000000	4.00000000000000000000	4.00000000000000000000	4.00000000000000000000
76.00000000000000000000	0.00000000000000000000	4212.82031250000000000000	4184.61523437500000000000	4183.07666015625000000000	4213.84619140625000000000	4216.41015625000000000000	4224.10253906250000000000	4203.58984375000000000000	4244.10253906250000000000	4175.38427734375000000000	4198.97412109375000000000	4142.56396484375000000000	4238.46142578125000000000	4077.94873046875000000000	4126.15380859375000000000	3421.00000000000000000000	10249.00000000000000000000	10231.00000000000000000000	0.00000000000000000000	0.00000000000000000000	0.00000000000000000000	2302.00000000000000000000	866.00000000000000000000	4.00000000000000000000	4.00000000000000000000	4.00000000000000000000	4.00000000000000000000	4.00000000000000000000	4.00000000000000000000	4.00000000000000000000	4.00000000000000000000	4.00000000000000000000	4.00000000000000000000	4.00000000000000000000	4.00000000000000000000	4.00000000000000000000	4.00000000000000000000	4.00000000000000000000	4.00000000000000000000
77.00000000000000000000	0.00000000000000000000	4244.10253906250000000000	4235.38427734375000000000	4171.79492187500000000000	4238.97412109375000000000	4263.07666015625000000000	4257.43603515625000000000	4223.58984375000000000000	4257.94873046875000000000	4181.53857421875000000000	4205.64111328125000000000	4158.97412109375000000000	4248.20507812500000000000	4111.28173828125000000000	4150.25634765625000000000	3186.00000000000000000000	10249.00000000000000000000	10227.00000000000000000000	0.00000000000000000000	0.00000000000000000000	0.00000000000000000000	2302.00000000000000000000	874.00000000000000000000	4.00000000000000000000	4.00000000000000000000	4.00000000000000000000	4.00000000000000000000	4.00000000000000000000	4.00000000000000000000	4.00000000000000000000	4.00000000000000000000	4.00000000000000000000	4.00000000000000000000	4.00000000000000000000	4.00000000000000000000	4.00000000000000000000	4.00000000000000000000	4.00000000000000000000	4.00000000000000000000
78.00000000000000000000	0.00000000000000000000	4251.28173828125000000000	4236.41015625000000000000	4171.79492187500000000000	4245.12792968750000000000	4258.46142578125000000000	4248.20507812500000000000	4209.23046875000000000000	4236.41015625000000000000	4156.92285156250000000000	4192.30761718750000000000	4146.15380859375000000000	4234.87158203125000000000	4112.82031250000000000000	4149.74365234375000000000	3544.00000000000000000000	10249.00000000000000000000	10227.00000000000000000000	0.00000000000000000000	0.00000000000000000000	0.00000000000000000000	2302.00000000000000000000	883.00000000000000000000	4.00000000000000000000	4.00000000000000000000	4.00000000000000000000	4.00000000000000000000	4.00000000000000000000	4.00000000000000000000	4.00000000000000000000	4.00000000000000000000	4.00000000000000000000	4.00000000000000000000	4.00000000000000000000	4.00000000000000000000	4.00000000000000000000	4.00000000000000000000	4.00000000000000000000	4.00000000000000000000
79.00000000000000000000	0.00000000000000000000	4251.79492187500000000000	4224.61523437500000000000	4183.58984375000000000000	4246.66650390625000000000	4252.82031250000000000000	4247.17919921875000000000	4215.38427734375000000000	4238.97412109375000000000	4164.10253906250000000000	4197.94873046875000000000	4155.38427734375000000000	4248.20507812500000000000	4115.38427734375000000000	4156.92285156250000000000	3136.00000000000000000000	10248.00000000000000000000	10223.00000000000000000000	0.00000000000000000000	0.00000000000000000000	0.00000000000000000000	2302.00000000000000000000	891.00000000000000000000	4.00000000000000000000	4.00000000000000000000	4.00000000000000000000	4.00000000000000000000	4.00000000000000000000	4.00000000000000000000	4.00000000000000000000	4.00000000000000000000	4.00000000000000000000	4.00000000000000000000	4.00000000000000000000	4.00000000000000000000	4.00000000000000000000	4.00000000000000000000	4.00000000000000000000	4.00000000000000000000
80.00000000000000000000	0.00000000000000000000	4263.58984375000000000000	4241.02539062500000000000	4181.02539062500000000000	4262.05126953125000000000	4277.43603515625000000000	4268.20507812500000000000	4241.53857421875000000000	4292.30761718750000000000	4221.02539062500000000000	4245.12792968750000000000	4208.71777343750000000000	4296.41015625000000000000	4153.84619140625000000000	4189.23046875000000000000	3421.00000000000000000000	10248.00000000000000000000	10223.00000000000000000000	0.00000000000000000000	0.00000000000000000000	0.00000000000000000000	2302.00000000000000000000	900.00000000000000000000	4.00000000000000000000	4.00000000000000000000	4.00000000000000000000	4.00000000000000000000	4.00000000000000000000	4.00000000000000000000	4.00000000000000000000	4.00000000000000000000	4.00000000000000000000	4.00000000000000000000	4.00000000000000000000	4.00000000000000000000	4.00000000000000000000	4.00000000000000000000	4.00000000000000000000	4.00000000000000000000
81.00000000000000000000	0.00000000000000000000	4229.74365234375000000000	4200.00000000000000000000	4189.74365234375000000000	4232.30761718750000000000	4237.43603515625000000000	4230.25634765625000000000	4211.28173828125000000000	4268.71777343750000000000	4195.89746093750000000000	4226.66650390625000000000	4182.05126953125000000000	4269.74365234375000000000	4125.12792968750000000000	4160.00000000000000000000	3186.00000000000000000000	10246.00000000000000000000	10222.00000000000000000000	0.00000000000000000000	0.00000000000000000000	0.00000000000000000000	2302.00000000000000000000	908.00000000000000000000	4.00000000000000000000	4.00000000000000000000	4.00000000000000000000	4.00000000000000000000	4.00000000000000000000	4.00000000000000000000	4.00000000000000000000	4.00000000000000000000	4.00000000000000000000	4.00000000000000000000	4.00000000000000000000	4.00000000000000000000	4.00000000000000000000	4.00000000000000000000	4.00000000000000000000	4.00000000000000000000
82.00000000000000000000	0.00000000000000000000	4251.28173828125000000000	4231.28173828125000000000	4182.56396484375000000000	4244.61523437500000000000	4273.33300781250000000000	4267.69238281250000000000	4246.15380859375000000000	4278.97412109375000000000	4213.84619140625000000000	4251.28173828125000000000	4203.07666015625000000000	4279.48730468750000000000	4154.87158203125000000000	4177.94873046875000000000	3544.00000000000000000000	10246.00000000000000000000	10222.00000000000000000000	0.00000000000000000000	0.00000000000000000000	0.00000000000000000000	2302.00000000000000000000	916.00000000000000000000	4.00000000000000000000	4.00000000000000000000	4.00000000000000000000	4.00000000000000000000	4.00000000000000000000	4.00000000000000000000	4.00000000000000000000	4.00000000000000000000	4.00000000000000000000	4.00000000000000000000	4.00000000000000000000	4.00000000000000000000	4.00000000000000000000	4.00000000000000000000	4.00000000000000000000	4.00000000000000000000
83.00000000000000000000	0.00000000000000000000	4237.94873046875000000000	4218.46142578125000000000	4179.48730468750000000000	4228.20507812500000000000	4261.53857421875000000000	4257.43603515625000000000	4232.82031250000000000000	4246.66650390625000000000	4187.17919921875000000000	4232.82031250000000000000	4173.33300781250000000000	4249.23046875000000000000	4132.30761718750000000000	4158.97412109375000000000	3136.00000000000000000000	10245.00000000000000000000	10223.00000000000000000000	0.00000000000000000000	0.00000000000000000000	0.00000000000000000000	2302.00000000000000000000	925.00000000000000000000	4.00000000000000000000	4.00000000000000000000	4.00000000000000000000	4.00000000000000000000	4.00000000000000000000	4.00000000000000000000	4.00000000000000000000	4.00000000000000000000	4.00000000000000000000	4.00000000000000000000	4.00000000000000000000	4.00000000000000000000	4.00000000000000000000	4.00000000000000000000	4.00000000000000000000	4.00000000000000000000
84.00000000000000000000	0.00000000000000000000	4223.58984375000000000000	4197.94873046875000000000	4189.74365234375000000000	4214.35888671875000000000	4234.87158203125000000000	4229.74365234375000000000	4209.74365234375000000000	4224.61523437500000000000	4156.92285156250000000000	4203.58984375000000000000	4149.74365234375000000000	4230.25634765625000000000	4110.76904296875000000000	4143.07666015625000000000	3421.00000000000000000000	10245.00000000000000000000	10223.00000000000000000000	0.00000000000000000000	0.00000000000000000000	0.00000000000000000000	2302.00000000000000000000	933.00000000000000000000	4.00000000000000000000	4.00000000000000000000	4.00000000000000000000	4.00000000000000000000	4.00000000000000000000	4.00000000000000000000	4.00000000000000000000	4.00000000000000000000	4.00000000000000000000	4.00000000000000000000	4.00000000000000000000	4.00000000000000000000	4.00000000000000000000	4.00000000000000000000	4.00000000000000000000	4.00000000000000000000
85.00000000000000000000	0.00000000000000000000	4261.02539062500000000000	4232.82031250000000000000	4188.20507812500000000000	4252.30761718750000000000	4263.58984375000000000000	4249.74365234375000000000	4231.79492187500000000000	4270.25634765625000000000	4197.94873046875000000000	4233.33300781250000000000	4213.33300781250000000000	4285.64111328125000000000	4167.69238281250000000000	4193.33300781250000000000	3186.00000000000000000000	10244.00000000000000000000	10223.00000000000000000000	0.00000000000000000000	0.00000000000000000000	0.00000000000000000000	2302.00000000000000000000	941.00000000000000000000	4.00000000000000000000	4.00000000000000000000	4.00000000000000000000	4.00000000000000000000	4.00000000000000000000	4.00000000000000000000	4.00000000000000000000	4.00000000000000000000	4.00000000000000000000	4.00000000000000000000	4.00000000000000000000	4.00000000000000000000	4.00000000000000000000	4.00000000000000000000	4.00000000000000000000	4.00000000000000000000
86.00000000000000000000	0.00000000000000000000	4238.46142578125000000000	4195.89746093750000000000	4192.30761718750000000000	4234.87158203125000000000	4222.05126953125000000000	4208.20507812500000000000	4195.38427734375000000000	4239.48730468750000000000	4168.71777343750000000000	4205.64111328125000000000	4192.30761718750000000000	4268.71777343750000000000	4143.58984375000000000000	4174.87158203125000000000	3544.00000000000000000000	10244.00000000000000000000	10223.00000000000000000000	0.00000000000000000000	0.00000000000000000000	0.00000000000000000000	2302.00000000000000000000	950.00000000000000000000	4.00000000000000000000	4.00000000000000000000	4.00000000000000000000	4.00000000000000000000	4.00000000000000000000	4.00000000000000000000	4.00000000000000000000	4.00000000000000000000	4.00000000000000000000	4.00000000000000000000	4.00000000000000000000	4.00000000000000000000	4.00000000000000000000	4.00000000000000000000	4.00000000000000000000	4.00000000000000000000
87.00000000000000000000	0.00000000000000000000	4243.07666015625000000000	4215.89746093750000000000	4185.12792968750000000000	4237.94873046875000000000	4243.07666015625000000000	4234.35888671875000000000	4221.02539062500000000000	4246.66650390625000000000	4186.15380859375000000000	4226.15380859375000000000	4193.33300781250000000000	4268.71777343750000000000	4148.71777343750000000000	4177.43603515625000000000	3136.00000000000000000000	10244.00000000000000000000	10224.00000000000000000000	0.00000000000000000000	0.00000000000000000000	0.00000000000000000000	2302.00000000000000000000	958.00000000000000000000	4.00000000000000000000	4.00000000000000000000	4.00000000000000000000	4.00000000000000000000	4.00000000000000000000	4.00000000000000000000	4.00000000000000000000	4.00000000000000000000	4.00000000000000000000	4.00000000000000000000	4.00000000000000000000	4.00000000000000000000	4.00000000000000000000	4.00000000000000000000	4.00000000000000000000	4.00000000000000000000
88.00000000000000000000	0.00000000000000000000	4242.05126953125000000000	4219.48730468750000000000	4190.76904296875000000000	4234.35888671875000000000	4249.74365234375000000000	4248.20507812500000000000	4226.66650390625000000000	4247.17919921875000000000	4190.76904296875000000000	4234.35888671875000000000	4173.33300781250000000000	4253.33300781250000000000	4124.10253906250000000000	4162.56396484375000000000	3421.00000000000000000000	10244.00000000000000000000	10224.00000000000000000000	0.00000000000000000000	0.00000000000000000000	0.00000000000000000000	2302.00000000000000000000	966.00000000000000000000	4.00000000000000000000	4.00000000000000000000	4.00000000000000000000	4.00000000000000000000	4.00000000000000000000	4.00000000000000000000	4.00000000000000000000	4.00000000000000000000	4.00000000000000000000	4.00000000000000000000	4.00000000000000000000	4.00000000000000000000	4.00000000000000000000	4.00000000000000000000	4.00000000000000000000	4.00000000000000000000
89.00000000000000000000	0.00000000000000000000	4231.28173828125000000000	4207.69238281250000000000	4198.97412109375000000000	4229.74365234375000000000	4237.94873046875000000000	4234.35888671875000000000	4209.23046875000000000000	4230.25634765625000000000	4170.25634765625000000000	4213.33300781250000000000	4149.74365234375000000000	4233.84619140625000000000	4101.53857421875000000000	4148.20507812500000000000	3186.00000000000000000000	10242.00000000000000000000	10229.00000000000000000000	0.00000000000000000000	0.00000000000000000000	0.00000000000000000000	2302.00000000000000000000	975.00000000000000000000	4.00000000000000000000	4.00000000000000000000	4.00000000000000000000	4.00000000000000000000	4.00000000000000000000	4.00000000000000000000	4.00000000000000000000	4.00000000000000000000	4.00000000000000000000	4.00000000000000000000	4.00000000000000000000	4.00000000000000000000	4.00000000000000000000	4.00000000000000000000	4.00000000000000000000	4.00000000000000000000
90.00000000000000000000	0.00000000000000000000	4254.87158203125000000000	4241.53857421875000000000	4180.00000000000000000000	4260.00000000000000000000	4265.12792968750000000000	4249.23046875000000000000	4223.58984375000000000000	4248.20507812500000000000	4191.28173828125000000000	4228.71777343750000000000	4189.23046875000000000000	4265.12792968750000000000	4156.92285156250000000000	4187.69238281250000000000	3544.00000000000000000000	10242.00000000000000000000	10229.00000000000000000000	0.00000000000000000000	0.00000000000000000000	0.00000000000000000000	2302.00000000000000000000	983.00000000000000000000	4.00000000000000000000	4.00000000000000000000	4.00000000000000000000	4.00000000000000000000	4.00000000000000000000	4.00000000000000000000	4.00000000000000000000	4.00000000000000000000	4.00000000000000000000	4.00000000000000000000	4.00000000000000000000	4.00000000000000000000	4.00000000000000000000	4.00000000000000000000	4.00000000000000000000	4.00000000000000000000
91.00000000000000000000	0.00000000000000000000	4241.53857421875000000000	4209.74365234375000000000	4184.10253906250000000000	4240.00000000000000000000	4224.61523437500000000000	4207.17919921875000000000	4185.64111328125000000000	4211.79492187500000000000	4152.82031250000000000000	4196.41015625000000000000	4165.64111328125000000000	4247.17919921875000000000	4140.00000000000000000000	4171.79492187500000000000	3136.00000000000000000000	10243.00000000000000000000	10229.00000000000000000000	0.00000000000000000000	0.00000000000000000000	0.00000000000000000000	2302.00000000000000000000	991.00000000000000000000	4.00000000000000000000	4.00000000000000000000	4.00000000000000000000	4.00000000000000000000	4.00000000000000000000	4.00000000000000000000	4.00000000000000000000	4.00000000000000000000	4.00000000000000000000	4.00000000000000000000	4.00000000000000000000	4.00000000000000000000	4.00000000000000000000	4.00000000000000000000	4.00000000000000000000	4.00000000000000000000
92.00000000000000000000	0.00000000000000000000	4262.05126953125000000000	4227.17919921875000000000	4189.23046875000000000000	4250.76904296875000000000	4250.76904296875000000000	4238.97412109375000000000	4221.02539062500000000000	4254.87158203125000000000	4195.89746093750000000000	4235.89746093750000000000	4202.05126953125000000000	4279.48730468750000000000	4159.48730468750000000000	4189.74365234375000000000	3421.00000000000000000000	10243.00000000000000000000	10229.00000000000000000000	0.00000000000000000000	0.00000000000000000000	0.00000000000000000000	2302.00000000000000000000	1000.00000000000000000000	4.00000000000000000000	4.00000000000000000000	4.00000000000000000000	4.00000000000000000000	4.00000000000000000000	4.00000000000000000000	4.00000000000000000000	4.00000000000000000000	4.00000000000000000000	4.00000000000000000000	4.00000000000000000000	4.00000000000000000000	4.00000000000000000000	4.00000000000000000000	4.00000000000000000000	4.00000000000000000000
93.00000000000000000000	0.00000000000000000000	4244.10253906250000000000	4212.82031250000000000000	4186.66650390625000000000	4238.97412109375000000000	4249.23046875000000000000	4251.28173828125000000000	4238.46142578125000000000	4280.51269531250000000000	4226.15380859375000000000	4264.10253906250000000000	4220.00000000000000000000	4288.71777343750000000000	4152.82031250000000000000	4184.10253906250000000000	3186.00000000000000000000	10244.00000000000000000000	10229.00000000000000000000	0.00000000000000000000	0.00000000000000000000	0.00000000000000000000	2303.00000000000000000000	8.00000000000000000000	4.00000000000000000000	4.00000000000000000000	4.00000000000000000000	4.00000000000000000000	4.00000000000000000000	4.00000000000000000000	4.00000000000000000000	4.00000000000000000000	4.00000000000000000000	4.00000000000000000000	4.00000000000000000000	4.00000000000000000000	4.00000000000000000000	4.00000000000000000000	4.00000000000000000000	4.00000000000000000000
94.00000000000000000000	0.00000000000000000000	4216.41015625000000000000	4181.53857421875000000000	4189.23046875000000000000	4211.28173828125000000000	4218.97412109375000000000	4224.10253906250000000000	4211.79492187500000000000	4243.58984375000000000000	4190.76904296875000000000	4231.28173828125000000000	4189.23046875000000000000	4256.41015625000000000000	4126.66650390625000000000	4157.43603515625000000000	3544.00000000000000000000	10244.00000000000000000000	10229.00000000000000000000	0.00000000000000000000	0.00000000000000000000	0.00000000000000000000	2303.00000000000000000000	16.00000000000000000000	4.00000000000000000000	4.00000000000000000000	4.00000000000000000000	4.00000000000000000000	4.00000000000000000000	4.00000000000000000000	4.00000000000000000000	4.00000000000000000000	4.00000000000000000000	4.00000000000000000000	4.00000000000000000000	4.00000000000000000000	4.00000000000000000000	4.00000000000000000000	4.00000000000000000000	4.00000000000000000000
95.00000000000000000000	0.00000000000000000000	4253.84619140625000000000	4233.33300781250000000000	4175.89746093750000000000	4246.66650390625000000000	4265.12792968750000000000	4252.82031250000000000000	4231.28173828125000000000	4249.23046875000000000000	4198.46142578125000000000	4243.58984375000000000000	4213.33300781250000000000	4273.84619140625000000000	4173.84619140625000000000	4188.71777343750000000000	3136.00000000000000000000	10245.00000000000000000000	10229.00000000000000000000	0.00000000000000000000	0.00000000000000000000	0.00000000000000000000	2303.00000000000000000000	25.00000000000000000000	4.00000000000000000000	4.00000000000000000000	4.00000000000000000000	4.00000000000000000000	4.00000000000000000000	4.00000000000000000000	4.00000000000000000000	4.00000000000000000000	4.00000000000000000000	4.00000000000000000000	4.00000000000000000000	4.00000000000000000000	4.00000000000000000000	4.00000000000000000000	4.00000000000000000000	4.00000000000000000000
96.00000000000000000000	0.00000000000000000000	4225.12792968750000000000	4198.46142578125000000000	4176.41015625000000000000	4230.76904296875000000000	4222.56396484375000000000	4209.74365234375000000000	4188.20507812500000000000	4193.84619140625000000000	4140.00000000000000000000	4200.51269531250000000000	4165.12792968750000000000	4233.33300781250000000000	4132.30761718750000000000	4155.38427734375000000000	3421.00000000000000000000	10245.00000000000000000000	10229.00000000000000000000	0.00000000000000000000	0.00000000000000000000	0.00000000000000000000	2303.00000000000000000000	33.00000000000000000000	4.00000000000000000000	4.00000000000000000000	4.00000000000000000000	4.00000000000000000000	4.00000000000000000000	4.00000000000000000000	4.00000000000000000000	4.00000000000000000000	4.00000000000000000000	4.00000000000000000000	4.00000000000000000000	4.00000000000000000000	4.00000000000000000000	4.00000000000000000000	4.00000000000000000000	4.00000000000000000000
97.00000000000000000000	0.00000000000000000000	4224.61523437500000000000	4197.94873046875000000000	4176.92285156250000000000	4234.35888671875000000000	4216.41015625000000000000	4208.71777343750000000000	4186.15380859375000000000	4206.66650390625000000000	4147.69238281250000000000	4202.05126953125000000000	4180.00000000000000000000	4244.10253906250000000000	4135.38427734375000000000	4160.51269531250000000000	3186.00000000000000000000	10248.00000000000000000000	10230.00000000000000000000	0.00000000000000000000	0.00000000000000000000	0.00000000000000000000	2303.00000000000000000000	42.00000000000000000000	4.00000000000000000000	4.00000000000000000000	4.00000000000000000000	4.00000000000000000000	4.00000000000000000000	4.00000000000000000000	4.00000000000000000000	4.00000000000000000000	4.00000000000000000000	4.00000000000000000000	4.00000000000000000000	4.00000000000000000000	4.00000000000000000000	4.00000000000000000000	4.00000000000000000000	4.00000000000000000000
98.00000000000000000000	0.00000000000000000000	4231.28173828125000000000	4206.66650390625000000000	4176.41015625000000000000	4243.07666015625000000000	4224.61523437500000000000	4210.25634765625000000000	4191.79492187500000000000	4239.48730468750000000000	4179.48730468750000000000	4223.07666015625000000000	4208.71777343750000000000	4265.12792968750000000000	4152.30761718750000000000	4177.43603515625000000000	3544.00000000000000000000	10248.00000000000000000000	10230.00000000000000000000	0.00000000000000000000	0.00000000000000000000	0.00000000000000000000	2303.00000000000000000000	50.00000000000000000000	4.00000000000000000000	4.00000000000000000000	4.00000000000000000000	4.00000000000000000000	4.00000000000000000000	4.00000000000000000000	4.00000000000000000000	4.00000000000000000000	4.00000000000000000000	4.00000000000000000000	4.00000000000000000000	4.00000000000000000000	4.00000000000000000000	4.00000000000000000000	4.00000000000000000000	4.00000000000000000000
99.00000000000000000000	0.00000000000000000000	4205.12792968750000000000	4182.05126953125000000000	4185.12792968750000000000	4223.58984375000000000000	4197.94873046875000000000	4184.61523437500000000000	4173.33300781250000000000	4206.15380859375000000000	4149.74365234375000000000	4201.53857421875000000000	4167.69238281250000000000	4229.74365234375000000000	4114.87158203125000000000	4152.30761718750000000000	3136.00000000000000000000	10249.00000000000000000000	10227.00000000000000000000	0.00000000000000000000	0.00000000000000000000	0.00000000000000000000	2303.00000000000000000000	58.00000000000000000000	4.00000000000000000000	4.00000000000000000000	4.00000000000000000000	4.00000000000000000000	4.00000000000000000000	4.00000000000000000000	4.00000000000000000000	4.00000000000000000000	4.00000000000000000000	4.00000000000000000000	4.00000000000000000000	4.00000000000000000000	4.00000000000000000000	4.00000000000000000000	4.00000000000000000000	4.00000000000000000000
100.00000000000000000000	0.00000000000000000000	4243.07666015625000000000	4240.00000000000000000000	4178.46142578125000000000	4251.28173828125000000000	4250.76904296875000000000	4236.41015625000000000000	4217.43603515625000000000	4226.66650390625000000000	4182.56396484375000000000	4236.41015625000000000000	4185.64111328125000000000	4248.71777343750000000000	4144.10253906250000000000	4173.84619140625000000000	3421.00000000000000000000	10249.00000000000000000000	10227.00000000000000000000	0.00000000000000000000	0.00000000000000000000	0.00000000000000000000	2303.00000000000000000000	67.00000000000000000000	4.00000000000000000000	4.00000000000000000000	4.00000000000000000000	4.00000000000000000000	4.00000000000000000000	4.00000000000000000000	4.00000000000000000000	4.00000000000000000000	4.00000000000000000000	4.00000000000000000000	4.00000000000000000000	4.00000000000000000000	4.00000000000000000000	4.00000000000000000000	4.00000000000000000000	4.00000000000000000000
101.00000000000000000000	0.00000000000000000000	4241.53857421875000000000	4230.25634765625000000000	4188.71777343750000000000	4245.12792968750000000000	4235.38427734375000000000	4220.51269531250000000000	4206.15380859375000000000	4208.20507812500000000000	4164.61523437500000000000	4222.05126953125000000000	4164.10253906250000000000	4233.84619140625000000000	4128.71777343750000000000	4155.89746093750000000000	3186.00000000000000000000	10249.00000000000000000000	10225.00000000000000000000	0.00000000000000000000	0.00000000000000000000	0.00000000000000000000	2303.00000000000000000000	75.00000000000000000000	4.00000000000000000000	4.00000000000000000000	4.00000000000000000000	4.00000000000000000000	4.00000000000000000000	4.00000000000000000000	4.00000000000000000000	4.00000000000000000000	4.00000000000000000000	4.00000000000000000000	4.00000000000000000000	4.00000000000000000000	4.00000000000000000000	4.00000000000000000000	4.00000000000000000000	4.00000000000000000000
102.00000000000000000000	0.00000000000000000000	4245.12792968750000000000	4226.66650390625000000000	4189.23046875000000000000	4256.41015625000000000000	4231.79492187500000000000	4217.94873046875000000000	4207.69238281250000000000	4220.51269531250000000000	4166.66650390625000000000	4225.64111328125000000000	4193.33300781250000000000	4251.28173828125000000000	4157.43603515625000000000	4177.43603515625000000000	3544.00000000000000000000	10249.00000000000000000000	10225.00000000000000000000	0.00000000000000000000	0.00000000000000000000	0.00000000000000000000	2303.00000000000000000000	83.00000000000000000000	4.00000000000000000000	4.00000000000000000000	4.00000000000000000000	4.00000000000000000000	4.00000000000000000000	4.00000000000000000000	4.00000000000000000000	4.00000000000000000000	4.00000000000000000000	4.00000000000000000000	4.00000000000000000000	4.00000000000000000000	4.00000000000000000000	4.00000000000000000000	4.00000000000000000000	4.00000000000000000000
103.00000000000000000000	0.00000000000000000000	4246.15380859375000000000	4222.56396484375000000000	4175.89746093750000000000	4263.07666015625000000000	4228.20507812500000000000	4215.89746093750000000000	4195.89746093750000000000	4235.89746093750000000000	4179.48730468750000000000	4234.35888671875000000000	4226.15380859375000000000	4272.30761718750000000000	4185.64111328125000000000	4202.05126953125000000000	3136.00000000000000000000	10248.00000000000000000000	10224.00000000000000000000	0.00000000000000000000	0.00000000000000000000	0.00000000000000000000	2303.00000000000000000000	92.00000000000000000000	4.00000000000000000000	4.00000000000000000000	4.00000000000000000000	4.00000000000000000000	4.00000000000000000000	4.00000000000000000000	4.00000000000000000000	4.00000000000000000000	4.00000000000000000000	4.00000000000000000000	4.00000000000000000000	4.00000000000000000000	4.00000000000000000000	4.00000000000000000000	4.00000000000000000000	4.00000000000000000000
104.00000000000000000000	0.00000000000000000000	4210.76904296875000000000	4174.87158203125000000000	4182.05126953125000000000	4227.17919921875000000000	4185.64111328125000000000	4181.53857421875000000000	4163.58984375000000000000	4202.05126953125000000000	4149.23046875000000000000	4200.00000000000000000000	4182.05126953125000000000	4234.35888671875000000000	4140.51269531250000000000	4162.05126953125000000000	3421.00000000000000000000	10248.00000000000000000000	10224.00000000000000000000	0.00000000000000000000	0.00000000000000000000	0.00000000000000000000	2303.00000000000000000000	100.00000000000000000000	4.00000000000000000000	4.00000000000000000000	4.00000000000000000000	4.00000000000000000000	4.00000000000000000000	4.00000000000000000000	4.00000000000000000000	4.00000000000000000000	4.00000000000000000000	4.00000000000000000000	4.00000000000000000000	4.00000000000000000000	4.00000000000000000000	4.00000000000000000000	4.00000000000000000000	4.00000000000000000000
105.00000000000000000000	0.00000000000000000000	4229.23046875000000000000	4205.64111328125000000000	4178.97412109375000000000	4245.64111328125000000000	4228.71777343750000000000	4228.71777343750000000000	4214.87158203125000000000	4240.00000000000000000000	4193.84619140625000000000	4238.97412109375000000000	4205.12792968750000000000	4252.82031250000000000000	4162.56396484375000000000	4175.38427734375000000000	3186.00000000000000000000	10247.00000000000000000000	10223.00000000000000000000	0.00000000000000000000	0.00000000000000000000	0.00000000000000000000	2303.00000000000000000000	108.00000000000000000000	4.00000000000000000000	4.00000000000000000000	4.00000000000000000000	4.00000000000000000000	4.00000000000000000000	4.00000000000000000000	4.00000000000000000000	4.00000000000000000000	4.00000000000000000000	4.00000000000000000000	4.00000000000000000000	4.00000000000000000000	4.00000000000000000000	4.00000000000000000000	4.00000000000000000000	4.00000000000000000000
106.00000000000000000000	0.00000000000000000000	4214.87158203125000000000	4189.74365234375000000000	4184.61523437500000000000	4233.84619140625000000000	4212.82031250000000000000	4216.92285156250000000000	4202.56396484375000000000	4222.56396484375000000000	4178.97412109375000000000	4231.28173828125000000000	4177.94873046875000000000	4232.82031250000000000000	4131.28173828125000000000	4148.20507812500000000000	3544.00000000000000000000	10247.00000000000000000000	10223.00000000000000000000	0.00000000000000000000	0.00000000000000000000	0.00000000000000000000	2303.00000000000000000000	117.00000000000000000000	4.00000000000000000000	4.00000000000000000000	4.00000000000000000000	4.00000000000000000000	4.00000000000000000000	4.00000000000000000000	4.00000000000000000000	4.00000000000000000000	4.00000000000000000000	4.00000000000000000000	4.00000000000000000000	4.00000000000000000000	4.00000000000000000000	4.00000000000000000000	4.00000000000000000000	4.00000000000000000000
107.00000000000000000000	0.00000000000000000000	4222.56396484375000000000	4205.64111328125000000000	4185.64111328125000000000	4238.46142578125000000000	4218.97412109375000000000	4218.97412109375000000000	4200.00000000000000000000	4212.82031250000000000000	4173.84619140625000000000	4224.10253906250000000000	4175.89746093750000000000	4232.30761718750000000000	4131.28173828125000000000	4144.61523437500000000000	3136.00000000000000000000	10248.00000000000000000000	10223.00000000000000000000	0.00000000000000000000	0.00000000000000000000	0.00000000000000000000	2303.00000000000000000000	125.00000000000000000000	4.00000000000000000000	4.00000000000000000000	4.00000000000000000000	4.00000000000000000000	4.00000000000000000000	4.00000000000000000000	4.00000000000000000000	4.00000000000000000000	4.00000000000000000000	4.00000000000000000000	4.00000000000000000000	4.00000000000000000000	4.00000000000000000000	4.00000000000000000000	4.00000000000000000000	4.00000000000000000000
108.00000000000000000000	0.00000000000000000000	4244.10253906250000000000	4236.41015625000000000000	4176.41015625000000000000	4262.56396484375000000000	4243.07666015625000000000	4234.35888671875000000000	4213.33300781250000000000	4226.66650390625000000000	4187.17919921875000000000	4231.79492187500000000000	4207.69238281250000000000	4251.28173828125000000000	4174.87158203125000000000	4178.46142578125000000000	3421.00000000000000000000	10248.00000000000000000000	10223.00000000000000000000	0.00000000000000000000	0.00000000000000000000	0.00000000000000000000	2303.00000000000000000000	133.00000000000000000000	4.00000000000000000000	4.00000000000000000000	4.00000000000000000000	4.00000000000000000000	4.00000000000000000000	4.00000000000000000000	4.00000000000000000000	4.00000000000000000000	4.00000000000000000000	4.00000000000000000000	4.00000000000000000000	4.00000000000000000000	4.00000000000000000000	4.00000000000000000000	4.00000000000000000000	4.00000000000000000000
109.00000000000000000000	0.00000000000000000000	4222.56396484375000000000	4197.43603515625000000000	4181.02539062500000000000	4245.64111328125000000000	4206.66650390625000000000	4197.43603515625000000000	4178.46142578125000000000	4191.28173828125000000000	4146.15380859375000000000	4190.76904296875000000000	4180.51269531250000000000	4222.56396484375000000000	4153.33300781250000000000	4161.02539062500000000000	3186.00000000000000000000	10247.00000000000000000000	10223.00000000000000000000	0.00000000000000000000	0.00000000000000000000	0.00000000000000000000	2303.00000000000000000000	142.00000000000000000000	4.00000000000000000000	4.00000000000000000000	4.00000000000000000000	4.00000000000000000000	4.00000000000000000000	4.00000000000000000000	4.00000000000000000000	4.00000000000000000000	4.00000000000000000000	4.00000000000000000000	4.00000000000000000000	4.00000000000000000000	4.00000000000000000000	4.00000000000000000000	4.00000000000000000000	4.00000000000000000000
110.00000000000000000000	0.00000000000000000000	4242.56396484375000000000	4224.61523437500000000000	4177.43603515625000000000	4266.15380859375000000000	4237.94873046875000000000	4227.17919921875000000000	4209.23046875000000000000	4235.89746093750000000000	4196.92285156250000000000	4230.76904296875000000000	4217.43603515625000000000	4256.92285156250000000000	4177.94873046875000000000	4179.48730468750000000000	3544.00000000000000000000	10247.00000000000000000000	10223.00000000000000000000	0.00000000000000000000	0.00000000000000000000	0.00000000000000000000	2303.00000000000000000000	150.00000000000000000000	4.00000000000000000000	4.00000000000000000000	4.00000000000000000000	4.00000000000000000000	4.00000000000000000000	4.00000000000000000000	4.00000000000000000000	4.00000000000000000000	4.00000000000000000000	4.00000000000000000000	4.00000000000000000000	4.00000000000000000000	4.00000000000000000000	4.00000000000000000000	4.00000000000000000000	4.00000000000000000000
111.00000000000000000000	0.00000000000000000000	4211.28173828125000000000	4193.84619140625000000000	4183.58984375000000000000	4244.61523437500000000000	4207.17919921875000000000	4204.10253906250000000000	4196.41015625000000000000	4237.43603515625000000000	4201.53857421875000000000	4236.92285156250000000000	4199.48730468750000000000	4244.61523437500000000000	4144.61523437500000000000	4153.33300781250000000000	3136.00000000000000000000	10247.00000000000000000000	10223.00000000000000000000	0.00000000000000000000	0.00000000000000000000	0.00000000000000000000	2303.00000000000000000000	158.00000000000000000000	4.00000000000000000000	4.00000000000000000000	4.00000000000000000000	4.00000000000000000000	4.00000000000000000000	4.00000000000000000000	4.00000000000000000000	4.00000000000000000000	4.00000000000000000000	4.00000000000000000000	4.00000000000000000000	4.00000000000000000000	4.00000000000000000000	4.00000000000000000000	4.00000000000000000000	4.00000000000000000000
112.00000000000000000000	0.00000000000000000000	4205.12792968750000000000	4187.17919921875000000000	4184.61523437500000000000	4234.35888671875000000000	4198.46142578125000000000	4206.15380859375000000000	4197.94873046875000000000	4228.20507812500000000000	4185.12792968750000000000	4229.23046875000000000000	4190.25634765625000000000	4232.30761718750000000000	4140.00000000000000000000	4146.66650390625000000000	3421.00000000000000000000	10247.00000000000000000000	10223.00000000000000000000	0.00000000000000000000	0.00000000000000000000	0.00000000000000000000	2303.00000000000000000000	167.00000000000000000000	4.00000000000000000000	4.00000000000000000000	4.00000000000000000000	4.00000000000000000000	4.00000000000000000000	4.00000000000000000000	4.00000000000000000000	4.00000000000000000000	4.00000000000000000000	4.00000000000000000000	4.00000000000000000000	4.00000000000000000000	4.00000000000000000000	4.00000000000000000000	4.00000000000000000000	4.00000000000000000000
113.00000000000000000000	0.00000000000000000000	4243.58984375000000000000	4232.30761718750000000000	4173.84619140625000000000	4262.05126953125000000000	4244.61523437500000000000	4248.71777343750000000000	4228.71777343750000000000	4242.56396484375000000000	4203.58984375000000000000	4248.71777343750000000000	4221.53857421875000000000	4252.30761718750000000000	4187.17919921875000000000	4174.87158203125000000000	3186.00000000000000000000	10246.00000000000000000000	10222.00000000000000000000	0.00000000000000000000	0.00000000000000000000	0.00000000000000000000	2303.00000000000000000000	175.00000000000000000000	4.00000000000000000000	4.00000000000000000000	4.00000000000000000000	4.00000000000000000000	4.00000000000000000000	4.00000000000000000000	4.00000000000000000000	4.00000000000000000000	4.00000000000000000000	4.00000000000000000000	4.00000000000000000000	4.00000000000000000000	4.00000000000000000000	4.00000000000000000000	4.00000000000000000000	4.00000000000000000000
114.00000000000000000000	0.00000000000000000000	4217.94873046875000000000	4194.35888671875000000000	4179.48730468750000000000	4237.94873046875000000000	4213.33300781250000000000	4216.92285156250000000000	4198.46142578125000000000	4205.64111328125000000000	4174.87158203125000000000	4218.46142578125000000000	4186.15380859375000000000	4221.02539062500000000000	4156.92285156250000000000	4148.71777343750000000000	3544.00000000000000000000	10246.00000000000000000000	10222.00000000000000000000	0.00000000000000000000	0.00000000000000000000	0.00000000000000000000	2303.00000000000000000000	183.00000000000000000000	4.00000000000000000000	4.00000000000000000000	4.00000000000000000000	4.00000000000000000000	4.00000000000000000000	4.00000000000000000000	4.00000000000000000000	4.00000000000000000000	4.00000000000000000000	4.00000000000000000000	4.00000000000000000000	4.00000000000000000000	4.00000000000000000000	4.00000000000000000000	4.00000000000000000000	4.00000000000000000000
115.00000000000000000000	0.00000000000000000000	4222.05126953125000000000	4201.02539062500000000000	4170.76904296875000000000	4249.23046875000000000000	4222.05126953125000000000	4229.74365234375000000000	4215.38427734375000000000	4240.51269531250000000000	4209.74365234375000000000	4243.07666015625000000000	4218.97412109375000000000	4249.23046875000000000000	4180.51269531250000000000	4177.43603515625000000000	3136.00000000000000000000	10246.00000000000000000000	10223.00000000000000000000	0.00000000000000000000	0.00000000000000000000	0.00000000000000000000	2303.00000000000000000000	192.00000000000000000000	4.00000000000000000000	4.00000000000000000000	4.00000000000000000000	4.00000000000000000000	4.00000000000000000000	4.00000000000000000000	4.00000000000000000000	4.00000000000000000000	4.00000000000000000000	4.00000000000000000000	4.00000000000000000000	4.00000000000000000000	4.00000000000000000000	4.00000000000000000000	4.00000000000000000000	4.00000000000000000000
116.00000000000000000000	0.00000000000000000000	4198.97412109375000000000	4175.38427734375000000000	4170.25634765625000000000	4241.02539062500000000000	4190.25634765625000000000	4202.05126953125000000000	4192.30761718750000000000	4233.84619140625000000000	4192.30761718750000000000	4227.17919921875000000000	4209.23046875000000000000	4243.58984375000000000000	4161.53857421875000000000	4167.69238281250000000000	3421.00000000000000000000	10246.00000000000000000000	10223.00000000000000000000	0.00000000000000000000	0.00000000000000000000	0.00000000000000000000	2303.00000000000000000000	200.00000000000000000000	4.00000000000000000000	4.00000000000000000000	4.00000000000000000000	4.00000000000000000000	4.00000000000000000000	4.00000000000000000000	4.00000000000000000000	4.00000000000000000000	4.00000000000000000000	4.00000000000000000000	4.00000000000000000000	4.00000000000000000000	4.00000000000000000000	4.00000000000000000000	4.00000000000000000000	4.00000000000000000000
117.00000000000000000000	0.00000000000000000000	4191.79492187500000000000	4169.23046875000000000000	4176.92285156250000000000	4234.87158203125000000000	4186.66650390625000000000	4194.87158203125000000000	4187.69238281250000000000	4214.87158203125000000000	4172.82031250000000000000	4209.74365234375000000000	4189.74365234375000000000	4226.15380859375000000000	4142.56396484375000000000	4152.82031250000000000000	3186.00000000000000000000	10247.00000000000000000000	10225.00000000000000000000	0.00000000000000000000	0.00000000000000000000	0.00000000000000000000	2303.00000000000000000000	208.00000000000000000000	4.00000000000000000000	4.00000000000000000000	4.00000000000000000000	4.00000000000000000000	4.00000000000000000000	4.00000000000000000000	4.00000000000000000000	4.00000000000000000000	4.00000000000000000000	4.00000000000000000000	4.00000000000000000000	4.00000000000000000000	4.00000000000000000000	4.00000000000000000000	4.00000000000000000000	4.00000000000000000000
118.00000000000000000000	0.00000000000000000000	4229.74365234375000000000	4217.43603515625000000000	4173.84619140625000000000	4258.46142578125000000000	4240.51269531250000000000	4241.02539062500000000000	4228.71777343750000000000	4239.48730468750000000000	4211.28173828125000000000	4249.23046875000000000000	4211.79492187500000000000	4244.61523437500000000000	4169.74365234375000000000	4176.41015625000000000000	3544.00000000000000000000	10247.00000000000000000000	10225.00000000000000000000	0.00000000000000000000	0.00000000000000000000	0.00000000000000000000	2303.00000000000000000000	217.00000000000000000000	4.00000000000000000000	4.00000000000000000000	4.00000000000000000000	4.00000000000000000000	4.00000000000000000000	4.00000000000000000000	4.00000000000000000000	4.00000000000000000000	4.00000000000000000000	4.00000000000000000000	4.00000000000000000000	4.00000000000000000000	4.00000000000000000000	4.00000000000000000000	4.00000000000000000000	4.00000000000000000000
119.00000000000000000000	0.00000000000000000000	4211.79492187500000000000	4192.30761718750000000000	4184.61523437500000000000	4241.02539062500000000000	4214.87158203125000000000	4220.51269531250000000000	4205.64111328125000000000	4198.97412109375000000000	4175.38427734375000000000	4224.61523437500000000000	4168.20507812500000000000	4211.79492187500000000000	4134.35888671875000000000	4145.12792968750000000000	3136.00000000000000000000	10247.00000000000000000000	10225.00000000000000000000	0.00000000000000000000	0.00000000000000000000	0.00000000000000000000	2303.00000000000000000000	225.00000000000000000000	4.00000000000000000000	4.00000000000000000000	4.00000000000000000000	4.00000000000000000000	4.00000000000000000000	4.00000000000000000000	4.00000000000000000000	4.00000000000000000000	4.00000000000000000000	4.00000000000000000000	4.00000000000000000000	4.00000000000000000000	4.00000000000000000000	4.00000000000000000000	4.00000000000000000000	4.00000000000000000000
120.00000000000000000000	0.00000000000000000000	4233.84619140625000000000	4226.15380859375000000000	4177.43603515625000000000	4271.28173828125000000000	4242.05126953125000000000	4248.20507812500000000000	4224.61523437500000000000	4221.02539062500000000000	4197.43603515625000000000	4242.05126953125000000000	4202.05126953125000000000	4239.48730468750000000000	4178.46142578125000000000	4176.92285156250000000000	3421.00000000000000000000	10247.00000000000000000000	10225.00000000000000000000	0.00000000000000000000	0.00000000000000000000	0.00000000000000000000	2303.00000000000000000000	234.00000000000000000000	4.00000000000000000000	4.00000000000000000000	4.00000000000000000000	4.00000000000000000000	4.00000000000000000000	4.00000000000000000000	4.00000000000000000000	4.00000000000000000000	4.00000000000000000000	4.00000000000000000000	4.00000000000000000000	4.00000000000000000000	4.00000000000000000000	4.00000000000000000000	4.00000000000000000000	4.00000000000000000000
121.00000000000000000000	0.00000000000000000000	4237.43603515625000000000	4225.64111328125000000000	4172.82031250000000000000	4277.94873046875000000000	4229.23046875000000000000	4229.23046875000000000000	4205.12792968750000000000	4223.58984375000000000000	4195.89746093750000000000	4236.41015625000000000000	4209.74365234375000000000	4243.07666015625000000000	4188.71777343750000000000	4189.74365234375000000000	3186.00000000000000000000	10248.00000000000000000000	10227.00000000000000000000	0.00000000000000000000	0.00000000000000000000	0.00000000000000000000	2303.00000000000000000000	242.00000000000000000000	4.00000000000000000000	4.00000000000000000000	4.00000000000000000000	4.00000000000000000000	4.00000000000000000000	4.00000000000000000000	4.00000000000000000000	4.00000000000000000000	4.00000000000000000000	4.00000000000000000000	4.00000000000000000000	4.00000000000000000000	4.00000000000000000000	4.00000000000000000000	4.00000000000000000000	4.00000000000000000000
122.00000000000000000000	0.00000000000000000000	4223.07666015625000000000	4198.97412109375000000000	4181.02539062500000000000	4263.58984375000000000000	4200.51269531250000000000	4200.00000000000000000000	4187.69238281250000000000	4210.76904296875000000000	4176.92285156250000000000	4220.51269531250000000000	4195.38427734375000000000	4228.71777343750000000000	4167.69238281250000000000	4174.35888671875000000000	3544.00000000000000000000	10248.00000000000000000000	10227.00000000000000000000	0.00000000000000000000	0.00000000000000000000	0.00000000000000000000	2303.00000000000000000000	250.00000000000000000000	4.00000000000000000000	4.00000000000000000000	4.00000000000000000000	4.00000000000000000000	4.00000000000000000000	4.00000000000000000000	4.00000000000000000000	4.00000000000000000000	4.00000000000000000000	4.00000000000000000000	4.00000000000000000000	4.00000000000000000000	4.00000000000000000000	4.00000000000000000000	4.00000000000000000000	4.00000000000000000000
123.00000000000000000000	0.00000000000000000000	4233.84619140625000000000	4215.38427734375000000000	4172.82031250000000000000	4273.84619140625000000000	4227.69238281250000000000	4236.92285156250000000000	4227.69238281250000000000	4250.76904296875000000000	4222.56396484375000000000	4262.56396484375000000000	4237.94873046875000000000	4264.61523437500000000000	4195.89746093750000000000	4192.30761718750000000000	3136.00000000000000000000	10247.00000000000000000000	10229.00000000000000000000	0.00000000000000000000	0.00000000000000000000	0.00000000000000000000	2303.00000000000000000000	259.00000000000000000000	4.00000000000000000000	4.00000000000000000000	4.00000000000000000000	4.00000000000000000000	4.00000000000000000000	4.00000000000000000000	4.00000000000000000000	4.00000000000000000000	4.00000000000000000000	4.00000000000000000000	4.00000000000000000000	4.00000000000000000000	4.00000000000000000000	4.00000000000000000000	4.00000000000000000000	4.00000000000000000000
124.00000000000000000000	0.00000000000000000000	4198.97412109375000000000	4173.33300781250000000000	4174.87158203125000000000	4238.46142578125000000000	4191.28173828125000000000	4209.23046875000000000000	4200.51269531250000000000	4222.56396484375000000000	4197.94873046875000000000	4236.41015625000000000000	4199.48730468750000000000	4230.25634765625000000000	4153.33300781250000000000	4153.84619140625000000000	3421.00000000000000000000	10247.00000000000000000000	10229.00000000000000000000	0.00000000000000000000	0.00000000000000000000	0.00000000000000000000	2303.00000000000000000000	267.00000000000000000000	4.00000000000000000000	4.00000000000000000000	4.00000000000000000000	4.00000000000000000000	4.00000000000000000000	4.00000000000000000000	4.00000000000000000000	4.00000000000000000000	4.00000000000000000000	4.00000000000000000000	4.00000000000000000000	4.00000000000000000000	4.00000000000000000000	4.00000000000000000000	4.00000000000000000000	4.00000000000000000000
125.00000000000000000000	0.00000000000000000000	4221.53857421875000000000	4204.61523437500000000000	4167.69238281250000000000	4251.28173828125000000000	4216.92285156250000000000	4222.05126953125000000000	4207.17919921875000000000	4225.64111328125000000000	4200.00000000000000000000	4236.92285156250000000000	4204.61523437500000000000	4225.64111328125000000000	4172.30761718750000000000	4165.64111328125000000000	3186.00000000000000000000	10247.00000000000000000000	10231.00000000000000000000	0.00000000000000000000	0.00000000000000000000	0.00000000000000000000	2303.00000000000000000000	275.00000000000000000000	4.00000000000000000000	4.00000000000000000000	4.00000000000000000000	4.00000000000000000000	4.00000000000000000000	4.00000000000000000000	4.00000000000000000000	4.00000000000000000000	4.00000000000000000000	4.00000000000000000000	4.00000000000000000000	4.00000000000000000000	4.00000000000000000000	4.00000000000000000000	4.00000000000000000000	4.00000000000000000000
126.00000000000000000000	0.00000000000000000000	4228.71777343750000000000	4215.89746093750000000000	4164.10253906250000000000	4261.02539062500000000000	4215.38427734375000000000	4211.79492187500000000000	4191.79492187500000000000	4207.17919921875000000000	4176.92285156250000000000	4222.56396484375000000000	4202.56396484375000000000	4219.48730468750000000000	4177.94873046875000000000	4170.76904296875000000000	3544.00000000000000000000	10247.00000000000000000000	10231.00000000000000000000	0.00000000000000000000	0.00000000000000000000	0.00000000000000000000	2303.00000000000000000000	284.00000000000000000000	4.00000000000000000000	4.00000000000000000000	4.00000000000000000000	4.00000000000000000000	4.00000000000000000000	4.00000000000000000000	4.00000000000000000000	4.00000000000000000000	4.00000000000000000000	4.00000000000000000000	4.00000000000000000000	4.00000000000000000000	4.00000000000000000000	4.00000000000000000000	4.00000000000000000000	4.00000000000000000000
127.00000000000000000000	0.00000000000000000000	4208.20507812500000000000	4196.41015625000000000000	4175.38427734375000000000	4249.23046875000000000000	4188.71777343750000000000	4191.79492187500000000000	4172.30761718750000000000	4183.58984375000000000000	4152.30761718750000000000	4196.92285156250000000000	4184.10253906250000000000	4210.25634765625000000000	4154.87158203125000000000	4157.43603515625000000000	51.00000000000000000000	10248.00000000000000000000	10231.00000000000000000000	0.00000000000000000000	0.00000000000000000000	0.00000000000000000000	2303.00000000000000000000	292.00000000000000000000	4.00000000000000000000	4.00000000000000000000	4.00000000000000000000	4.00000000000000000000	4.00000000000000000000	4.00000000000000000000	4.00000000000000000000	4.00000000000000000000	4.00000000000000000000	4.00000000000000000000	4.00000000000000000000	4.00000000000000000000	4.00000000000000000000	4.00000000000000000000	4.00000000000000000000	4.00000000000000000000
0.00000000000000000000	0.00000000000000000000	4224.10253906250000000000	4218.97412109375000000000	4169.74365234375000000000	4267.17919921875000000000	4221.53857421875000000000	4224.61523437500000000000	4206.66650390625000000000	4236.41015625000000000000	4209.74365234375000000000	4238.46142578125000000000	4228.71777343750000000000	4253.84619140625000000000	4192.30761718750000000000	4190.25634765625000000000	1182.00000000000000000000	10248.00000000000000000000	10231.00000000000000000000	0.00000000000000000000	0.00000000000000000000	0.00000000000000000000	2303.00000000000000000000	300.00000000000000000000	4.00000000000000000000	4.00000000000000000000	4.00000000000000000000	4.00000000000000000000	4.00000000000000000000	4.00000000000000000000	4.00000000000000000000	4.00000000000000000000	4.00000000000000000000	4.00000000000000000000	4.00000000000000000000	4.00000000000000000000	4.00000000000000000000	4.00000000000000000000	4.00000000000000000000	4.00000000000000000000
1.00000000000000000000	0.00000000000000000000	4190.76904296875000000000	4162.56396484375000000000	4173.33300781250000000000	4234.35888671875000000000	4171.28173828125000000000	4179.48730468750000000000	4168.71777343750000000000	4211.79492187500000000000	4181.53857421875000000000	4215.38427734375000000000	4193.84619140625000000000	4223.58984375000000000000	4153.33300781250000000000	4160.51269531250000000000	2654.00000000000000000000	10246.00000000000000000000	10231.00000000000000000000	0.00000000000000000000	0.00000000000000000000	0.00000000000000000000	2303.00000000000000000000	309.00000000000000000000	4.00000000000000000000	4.00000000000000000000	4.00000000000000000000	4.00000000000000000000	4.00000000000000000000	4.00000000000000000000	4.00000000000000000000	4.00000000000000000000	4.00000000000000000000	4.00000000000000000000	4.00000000000000000000	4.00000000000000000000	4.00000000000000000000	4.00000000000000000000	4.00000000000000000000	4.00000000000000000000
2.00000000000000000000	0.00000000000000000000	4207.69238281250000000000	4184.10253906250000000000	4172.30761718750000000000	4242.56396484375000000000	4190.25634765625000000000	4199.48730468750000000000	4184.61523437500000000000	4209.23046875000000000000	4181.02539062500000000000	4225.12792968750000000000	4197.43603515625000000000	4221.53857421875000000000	4165.64111328125000000000	4167.17919921875000000000	3037.00000000000000000000	10246.00000000000000000000	10231.00000000000000000000	0.00000000000000000000	0.00000000000000000000	0.00000000000000000000	2303.00000000000000000000	317.00000000000000000000	4.00000000000000000000	4.00000000000000000000	4.00000000000000000000	4.00000000000000000000	4.00000000000000000000	4.00000000000000000000	4.00000000000000000000	4.00000000000000000000	4.00000000000000000000	4.00000000000000000000	4.00000000000000000000	4.00000000000000000000	4.00000000000000000000	4.00000000000000000000	4.00000000000000000000	4.00000000000000000000
3.00000000000000000000	0.00000000000000000000	4223.07666015625000000000	4210.25634765625000000000	4169.23046875000000000000	4254.87158203125000000000	4221.02539062500000000000	4224.10253906250000000000	4206.15380859375000000000	4200.00000000000000000000	4183.58984375000000000000	4237.43603515625000000000	4197.43603515625000000000	4217.43603515625000000000	4182.56396484375000000000	4171.28173828125000000000	3507.00000000000000000000	10246.00000000000000000000	10231.00000000000000000000	0.00000000000000000000	0.00000000000000000000	0.00000000000000000000	2303.00000000000000000000	325.00000000000000000000	4.00000000000000000000	4.00000000000000000000	4.00000000000000000000	4.00000000000000000000	4.00000000000000000000	4.00000000000000000000	4.00000000000000000000	4.00000000000000000000	4.00000000000000000000	4.00000000000000000000	4.00000000000000000000	4.00000000000000000000	4.00000000000000000000	4.00000000000000000000	4.00000000000000000000	4.00000000000000000000
4.00000000000000000000	0.00000000000000000000	4201.02539062500000000000	4177.43603515625000000000	4176.41015625000000000000	4237.43603515625000000000	4194.35888671875000000000	4198.97412109375000000000	4185.64111328125000000000	4168.71777343750000000000	4152.30761718750000000000	4210.25634765625000000000	4167.17919921875000000000	4189.74365234375000000000	4160.51269531250000000000	4150.25634765625000000000	3513.00000000000000000000	10246.00000000000000000000	10231.00000000000000000000	0.00000000000000000000	0.00000000000000000000	0.00000000000000000000	2303.00000000000000000000	334.00000000000000000000	4.00000000000000000000	4.00000000000000000000	4.00000000000000000000	4.00000000000000000000	4.00000000000000000000	4.00000000000000000000	4.00000000000000000000	4.00000000000000000000	4.00000000000000000000	4.00000000000000000000	4.00000000000000000000	4.00000000000000000000	4.00000000000000000000	4.00000000000000000000	4.00000000000000000000	4.00000000000000000000
5.00000000000000000000	0.00000000000000000000	4227.17919921875000000000	4205.12792968750000000000	4171.28173828125000000000	4263.58984375000000000000	4212.30761718750000000000	4221.53857421875000000000	4207.17919921875000000000	4222.05126953125000000000	4200.00000000000000000000	4245.12792968750000000000	4227.69238281250000000000	4238.97412109375000000000	4212.30761718750000000000	4198.46142578125000000000	3326.00000000000000000000	10245.00000000000000000000	10231.00000000000000000000	0.00000000000000000000	0.00000000000000000000	0.00000000000000000000	2303.00000000000000000000	342.00000000000000000000	4.00000000000000000000	4.00000000000000000000	4.00000000000000000000	4.00000000000000000000	4.00000000000000000000	4.00000000000000000000	4.00000000000000000000	4.00000000000000000000	4.00000000000000000000	4.00000000000000000000	4.00000000000000000000	4.00000000000000000000	4.00000000000000000000	4.00000000000000000000	4.00000000000000000000	4.00000000000000000000
6.00000000000000000000	0.00000000000000000000	4202.56396484375000000000	4167.17919921875000000000	4174.87158203125000000000	4238.97412109375000000000	4168.71777343750000000000	4184.61523437500000000000	4180.51269531250000000000	4216.92285156250000000000	4194.87158203125000000000	4232.30761718750000000000	4224.10253906250000000000	4230.76904296875000000000	4195.38427734375000000000	4189.23046875000000000000	3144.00000000000000000000	10245.00000000000000000000	10231.00000000000000000000	0.00000000000000000000	0.00000000000000000000	0.00000000000000000000	2303.00000000000000000000	350.00000000000000000000	4.00000000000000000000	4.00000000000000000000	4.00000000000000000000	4.00000000000000000000	4.00000000000000000000	4.00000000000000000000	4.00000000000000000000	4.00000000000000000000	4.00000000000000000000	4.00000000000000000000	4.00000000000000000000	4.00000000000000000000	4.00000000000000000000	4.00000000000000000000	4.00000000000000000000	4.00000000000000000000
7.00000000000000000000	0.00000000000000000000	4191.28173828125000000000	4165.64111328125000000000	4169.74365234375000000000	4232.82031250000000000000	4181.02539062500000000000	4202.05126953125000000000	4200.51269531250000000000	4221.53857421875000000000	4207.69238281250000000000	4245.12792968750000000000	4228.71777343750000000000	4228.20507812500000000000	4193.84619140625000000000	4181.02539062500000000000	3238.00000000000000000000	10246.00000000000000000000	10231.00000000000000000000	0.00000000000000000000	0.00000000000000000000	0.00000000000000000000	2303.00000000000000000000	359.00000000000000000000	4.00000000000000000000	4.00000000000000000000	4.00000000000000000000	4.00000000000000000000	4.00000000000000000000	4.00000000000000000000	4.00000000000000000000	4.00000000000000000000	4.00000000000000000000	4.00000000000000000000	4.00000000000000000000	4.00000000000000000000	4.00000000000000000000	4.00000000000000000000	4.00000000000000000000	4.00000000000000000000
8.00000000000000000000	0.00000000000000000000	4188.71777343750000000000	4182.56396484375000000000	4164.61523437500000000000	4240.00000000000000000000	4202.56396484375000000000	4226.15380859375000000000	4216.41015625000000000000	4220.51269531250000000000	4211.79492187500000000000	4257.94873046875000000000	4223.58984375000000000000	4225.64111328125000000000	4187.17919921875000000000	4172.30761718750000000000	3384.00000000000000000000	10246.00000000000000000000	10231.00000000000000000000	0.00000000000000000000	0.00000000000000000000	0.00000000000000000000	2303.00000000000000000000	367.00000000000000000000	4.00000000000000000000	4.00000000000000000000	4.00000000000000000000	4.00000000000000000000	4.00000000000000000000	4.00000000000000000000	4.00000000000000000000	4.00000000000000000000	4.00000000000000000000	4.00000000000000000000	4.00000000000000000000	4.00000000000000000000	4.00000000000000000000	4.00000000000000000000	4.00000000000000000000	4.00000000000000000000
9.00000000000000000000	0.00000000000000000000	4173.33300781250000000000	4163.07666015625000000000	4174.35888671875000000000	4224.10253906250000000000	4168.71777343750000000000	4188.71777343750000000000	4181.02539062500000000000	4178.97412109375000000000	4163.58984375000000000000	4218.46142578125000000000	4178.97412109375000000000	4189.74365234375000000000	4148.20507812500000000000	4145.12792968750000000000	2896.00000000000000000000	10245.00000000000000000000	10232.00000000000000000000	0.00000000000000000000	0.00000000000000000000	0.00000000000000000000	2303.00000000000000000000	375.00000000000000000000	4.00000000000000000000	4.00000000000000000000	4.00000000000000000000	4.00000000000000000000	4.00000000000000000000	4.00000000000000000000	4.00000000000000000000	4.00000000000000000000	4.00000000000000000000	4.00000000000000000000	4.00000000000000000000	4.00000000000000000000	4.00000000000000000000	4.00000000000000000000	4.00000000000000000000	4.00000000000000000000
10.00000000000000000000	0.00000000000000000000	4212.82031250000000000000	4206.66650390625000000000	4165.64111328125000000000	4263.07666015625000000000	4203.07666015625000000000	4209.23046875000000000000	4200.00000000000000000000	4209.74365234375000000000	4193.84619140625000000000	4239.48730468750000000000	4225.64111328125000000000	4222.56396484375000000000	4202.05126953125000000000	4191.79492187500000000000	3586.00000000000000000000	10245.00000000000000000000	10232.00000000000000000000	0.00000000000000000000	0.00000000000000000000	0.00000000000000000000	2303.00000000000000000000	384.00000000000000000000	4.00000000000000000000	4.00000000000000000000	4.00000000000000000000	4.00000000000000000000	4.00000000000000000000	4.00000000000000000000	4.00000000000000000000	4.00000000000000000000	4.00000000000000000000	4.00000000000000000000	4.00000000000000000000	4.00000000000000000000	4.00000000000000000000	4.00000000000000000000	4.00000000000000000000	4.00000000000000000000
11.00000000000000000000	0.00000000000000000000	4195.89746093750000000000	4183.58984375000000000000	4167.69238281250000000000	4261.53857421875000000000	4182.05126953125000000000	4188.20507812500000000000	4173.84619140625000000000	4189.23046875000000000000	4175.38427734375000000000	4212.82031250000000000000	4207.69238281250000000000	4208.71777343750000000000	4181.53857421875000000000	4180.00000000000000000000	3174.00000000000000000000	10245.00000000000000000000	10232.00000000000000000000	0.00000000000000000000	0.00000000000000000000	0.00000000000000000000	2303.00000000000000000000	392.00000000000000000000	4.00000000000000000000	4.00000000000000000000	4.00000000000000000000	4.00000000000000000000	4.00000000000000000000	4.00000000000000000000	4.00000000000000000000	4.00000000000000000000	4.00000000000000000000	4.00000000000000000000	4.00000000000000000000	4.00000000000000000000	4.00000000000000000000	4.00000000000000000000	4.00000000000000000000	4.00000000000000000000
12.00000000000000000000	0.00000000000000000000	4193.84619140625000000000	4186.15380859375000000000	4173.33300781250000000000	4261.02539062500000000000	4189.74365234375000000000	4204.61523437500000000000	4186.66650390625000000000	4198.46142578125000000000	4183.58984375000000000000	4214.87158203125000000000	4202.56396484375000000000	4214.35888671875000000000	4172.30761718750000000000	4171.79492187500000000000	3509.00000000000000000000	10245.00000000000000000000	10232.00000000000000000000	0.00000000000000000000	0.00000000000000000000	0.00000000000000000000	2303.00000000000000000000	401.00000000000000000000	4.00000000000000000000	4.00000000000000000000	4.00000000000000000000	4.00000000000000000000	4.00000000000000000000	4.00000000000000000000	4.00000000000000000000	4.00000000000000000000	4.00000000000000000000	4.00000000000000000000	4.00000000000000000000	4.00000000000000000000	4.00000000000000000000	4.00000000000000000000	4.00000000000000000000	4.00000000000000000000
13.00000000000000000000	0.00000000000000000000	4205.12792968750000000000	4202.05126953125000000000	4174.35888671875000000000	4265.64111328125000000000	4207.69238281250000000000	4224.10253906250000000000	4213.84619140625000000000	4231.79492187500000000000	4219.48730468750000000000	4247.69238281250000000000	4219.48730468750000000000	4233.33300781250000000000	4188.20507812500000000000	4182.56396484375000000000	3217.00000000000000000000	10246.00000000000000000000	10230.00000000000000000000	0.00000000000000000000	0.00000000000000000000	0.00000000000000000000	2303.00000000000000000000	409.00000000000000000000	4.00000000000000000000	4.00000000000000000000	4.00000000000000000000	4.00000000000000000000	4.00000000000000000000	4.00000000000000000000	4.00000000000000000000	4.00000000000000000000	4.00000000000000000000	4.00000000000000000000	4.00000000000000000000	4.00000000000000000000	4.00000000000000000000	4.00000000000000000000	4.00000000000000000000	4.00000000000000000000
14.00000000000000000000	0.00000000000000000000	4176.92285156250000000000	4166.66650390625000000000	4183.58984375000000000000	4240.00000000000000000000	4173.84619140625000000000	4188.20507812500000000000	4186.66650390625000000000	4196.41015625000000000000	4185.64111328125000000000	4222.05126953125000000000	4181.53857421875000000000	4199.48730468750000000000	4154.35888671875000000000	4157.43603515625000000000	3586.00000000000000000000	10246.00000000000000000000	10230.00000000000000000000	0.00000000000000000000	0.00000000000000000000	0.00000000000000000000	2303.00000000000000000000	417.00000000000000000000	4.00000000000000000000	4.00000000000000000000	4.00000000000000000000	4.00000000000000000000	4.00000000000000000000	4.00000000000000000000	4.00000000000000000000	4.00000000000000000000	4.00000000000000000000	4.00000000000000000000	4.00000000000000000000	4.00000000000000000000	4.00000000000000000000	4.00000000000000000000	4.00000000000000000000	4.00000000000000000000
15.00000000000000000000	0.00000000000000000000	4211.28173828125000000000	4211.79492187500000000000	4169.23046875000000000000	4269.23046875000000000000	4214.87158203125000000000	4220.00000000000000000000	4207.69238281250000000000	4208.20507812500000000000	4204.10253906250000000000	4242.56396484375000000000	4215.89746093750000000000	4220.00000000000000000000	4199.48730468750000000000	4191.28173828125000000000	3174.00000000000000000000	10245.00000000000000000000	10229.00000000000000000000	0.00000000000000000000	0.00000000000000000000	0.00000000000000000000	2303.00000000000000000000	426.00000000000000000000	4.00000000000000000000	4.00000000000000000000	4.00000000000000000000	4.00000000000000000000	4.00000000000000000000	4.00000000000000000000	4.00000000000000000000	4.00000000000000000000	4.00000000000000000000	4.00000000000000000000	4.00000000000000000000	4.00000000000000000000	4.00000000000000000000	4.00000000000000000000	4.00000000000000000000	4.00000000000000000000
16.00000000000000000000	0.00000000000000000000	4211.28173828125000000000	4202.05126953125000000000	4169.23046875000000000000	4264.61523437500000000000	4196.41015625000000000000	4197.94873046875000000000	4181.02539062500000000000	4183.07666015625000000000	4178.46142578125000000000	4219.48730468750000000000	4201.02539062500000000000	4203.07666015625000000000	4196.92285156250000000000	4184.10253906250000000000	0.00000000000000000000	10245.00000000000000000000	10229.00000000000000000000	0.00000000000000000000	0.00000000000000000000	0.00000000000000000000	2303.00000000000000000000	434.00000000000000000000	4.00000000000000000000	4.00000000000000000000	4.00000000000000000000	4.00000000000000000000	4.00000000000000000000	4.00000000000000000000	4.00000000000000000000	4.00000000000000000000	4.00000000000000000000	4.00000000000000000000	4.00000000000000000000	4.00000000000000000000	4.00000000000000000000	4.00000000000000000000	4.00000000000000000000	4.00000000000000000000
17.00000000000000000000	0.00000000000000000000	4207.69238281250000000000	4194.35888671875000000000	4175.38427734375000000000	4263.58984375000000000000	4188.20507812500000000000	4194.35888671875000000000	4178.46142578125000000000	4192.30761718750000000000	4181.02539062500000000000	4211.79492187500000000000	4202.56396484375000000000	4210.76904296875000000000	4200.00000000000000000000	4188.71777343750000000000	0.00000000000000000000	10248.00000000000000000000	10228.00000000000000000000	0.00000000000000000000	0.00000000000000000000	0.00000000000000000000	2303.00000000000000000000	442.00000000000000000000	4.00000000000000000000	4.00000000000000000000	4.00000000000000000000	4.00000000000000000000	4.00000000000000000000	4.00000000000000000000	4.00000000000000000000	4.00000000000000000000	4.00000000000000000000	4.00000000000000000000	4.00000000000000000000	4.00000000000000000000	4.00000000000000000000	4.00000000000000000000	4.00000000000000000000	4.00000000000000000000
18.00000000000000000000	0.00000000000000000000	4207.69238281250000000000	4197.43603515625000000000	4166.15380859375000000000	4272.82031250000000000000	4200.51269531250000000000	4209.74365234375000000000	4196.41015625000000000000	4232.30761718750000000000	4218.97412109375000000000	4237.43603515625000000000	4235.89746093750000000000	4245.64111328125000000000	4215.89746093750000000000	4209.23046875000000000000	0.00000000000000000000	10248.00000000000000000000	10228.00000000000000000000	0.00000000000000000000	0.00000000000000000000	0.00000000000000000000	2303.00000000000000000000	451.00000000000000000000	4.00000000000000000000	4.00000000000000000000	4.00000000000000000000	4.00000000000000000000	4.00000000000000000000	4.00000000000000000000	4.00000000000000000000	4.00000000000000000000	4.00000000000000000000	4.00000000000000000000	4.00000000000000000000	4.00000000000000000000	4.00000000000000000000	4.00000000000000000000	4.00000000000000000000	4.00000000000000000000
19.00000000000000000000	0.00000000000000000000	4169.74365234375000000000	4148.71777343750000000000	4174.35888671875000000000	4241.53857421875000000000	4157.43603515625000000000	4175.38427734375000000000	4168.71777343750000000000	4197.94873046875000000000	4182.05126953125000000000	4207.17919921875000000000	4206.66650390625000000000	4218.46142578125000000000	4173.33300781250000000000	4175.38427734375000000000	0.00000000000000000000	10247.00000000000000000000	10227.00000000000000000000	0.00000000000000000000	0.00000000000000000000	0.00000000000000000000	2303.00000000000000000000	459.00000000000000000000	4.00000000000000000000	4.00000000000000000000	4.00000000000000000000	4.00000000000000000000	4.00000000000000000000	4.00000000000000000000	4.00000000000000000000	4.00000000000000000000	4.00000000000000000000	4.00000000000000000000	4.00000000000000000000	4.00000000000000000000	4.00000000000000000000	4.00000000000000000000	4.00000000000000000000	4.00000000000000000000
20.00000000000000000000	0.00000000000000000000	4203.58984375000000000000	4204.61523437500000000000	4172.30761718750000000000	4266.66650390625000000000	4208.20507812500000000000	4224.61523437500000000000	4212.82031250000000000000	4220.00000000000000000000	4210.25634765625000000000	4236.41015625000000000000	4241.53857421875000000000	4238.97412109375000000000	4214.87158203125000000000	4202.56396484375000000000	0.00000000000000000000	10247.00000000000000000000	10227.00000000000000000000	0.00000000000000000000	0.00000000000000000000	0.00000000000000000000	2303.00000000000000000000	467.00000000000000000000	4.00000000000000000000	4.00000000000000000000	4.00000000000000000000	4.00000000000000000000	4.00000000000000000000	4.00000000000000000000	4.00000000000000000000	4.00000000000000000000	4.00000000000000000000	4.00000000000000000000	4.00000000000000000000	4.00000000000000000000	4.00000000000000000000	4.00000000000000000000	4.00000000000000000000	4.00000000000000000000
21.00000000000000000000	0.00000000000000000000	4203.07666015625000000000	4211.79492187500000000000	4170.76904296875000000000	4264.61523437500000000000	4206.66650390625000000000	4215.38427734375000000000	4203.58984375000000000000	4201.02539062500000000000	4195.89746093750000000000	4231.79492187500000000000	4222.56396484375000000000	4220.51269531250000000000	4203.07666015625000000000	4189.23046875000000000000	0.00000000000000000000	10245.00000000000000000000	10225.00000000000000000000	0.00000000000000000000	0.00000000000000000000	0.00000000000000000000	2303.00000000000000000000	476.00000000000000000000	4.00000000000000000000	4.00000000000000000000	4.00000000000000000000	4.00000000000000000000	4.00000000000000000000	4.00000000000000000000	4.00000000000000000000	4.00000000000000000000	4.00000000000000000000	4.00000000000000000000	4.00000000000000000000	4.00000000000000000000	4.00000000000000000000	4.00000000000000000000	4.00000000000000000000	4.00000000000000000000
22.00000000000000000000	0.00000000000000000000	4191.28173828125000000000	4191.28173828125000000000	4173.33300781250000000000	4257.94873046875000000000	4185.12792968750000000000	4190.25634765625000000000	4184.10253906250000000000	4186.66650390625000000000	4176.92285156250000000000	4218.97412109375000000000	4215.38427734375000000000	4212.82031250000000000000	4195.38427734375000000000	4182.56396484375000000000	0.00000000000000000000	10245.00000000000000000000	10225.00000000000000000000	0.00000000000000000000	0.00000000000000000000	0.00000000000000000000	2303.00000000000000000000	484.00000000000000000000	4.00000000000000000000	4.00000000000000000000	4.00000000000000000000	4.00000000000000000000	4.00000000000000000000	4.00000000000000000000	4.00000000000000000000	4.00000000000000000000	4.00000000000000000000	4.00000000000000000000	4.00000000000000000000	4.00000000000000000000	4.00000000000000000000	4.00000000000000000000	4.00000000000000000000	4.00000000000000000000
23.00000000000000000000	0.00000000000000000000	4212.82031250000000000000	4211.28173828125000000000	4170.25634765625000000000	4282.56396484375000000000	4204.10253906250000000000	4204.61523437500000000000	4196.92285156250000000000	4221.02539062500000000000	4208.71777343750000000000	4243.58984375000000000000	4269.23046875000000000000	4255.89746093750000000000	4248.71777343750000000000	4227.69238281250000000000	0.00000000000000000000	10245.00000000000000000000	10224.00000000000000000000	0.00000000000000000000	0.00000000000000000000	0.00000000000000000000	2303.00000000000000000000	492.00000000000000000000	4.00000000000000000000	4.00000000000000000000	4.00000000000000000000	4.00000000000000000000	4.00000000000000000000	4.00000000000000000000	4.00000000000000000000	4.00000000000000000000	4.00000000000000000000	4.00000000000000000000	4.00000000000000000000	4.00000000000000000000	4.00000000000000000000	4.00000000000000000000	4.00000000000000000000	4.00000000000000000000
24.00000000000000000000	0.00000000000000000000	4193.84619140625000000000	4183.58984375000000000000	4182.05126953125000000000	4265.12792968750000000000	4166.66650390625000000000	4170.76904296875000000000	4165.12792968750000000000	4188.71777343750000000000	4177.43603515625000000000	4211.79492187500000000000	4238.97412109375000000000	4235.89746093750000000000	4223.58984375000000000000	4210.76904296875000000000	0.00000000000000000000	10245.00000000000000000000	10224.00000000000000000000	0.00000000000000000000	0.00000000000000000000	0.00000000000000000000	2303.00000000000000000000	501.00000000000000000000	4.00000000000000000000	4.00000000000000000000	4.00000000000000000000	4.00000000000000000000	4.00000000000000000000	4.00000000000000000000	4.00000000000000000000	4.00000000000000000000	4.00000000000000000000	4.00000000000000000000	4.00000000000000000000	4.00000000000000000000	4.00000000000000000000	4.00000000000000000000	4.00000000000000000000	4.00000000000000000000
25.00000000000000000000	0.00000000000000000000	4214.87158203125000000000	4223.58984375000000000000	4180.51269531250000000000	4287.69238281250000000000	4209.74365234375000000000	4213.33300781250000000000	4209.74365234375000000000	4216.41015625000000000000	4208.71777343750000000000	4245.12792968750000000000	4254.87158203125000000000	4251.79492187500000000000	4242.56396484375000000000	4226.66650390625000000000	0.00000000000000000000	10245.00000000000000000000	10224.00000000000000000000	0.00000000000000000000	0.00000000000000000000	0.00000000000000000000	2303.00000000000000000000	509.00000000000000000000	4.00000000000000000000	4.00000000000000000000	4.00000000000000000000	4.00000000000000000000	4.00000000000000000000	4.00000000000000000000	4.00000000000000000000	4.00000000000000000000	4.00000000000000000000	4.00000000000000000000	4.00000000000000000000	4.00000000000000000000	4.00000000000000000000	4.00000000000000000000	4.00000000000000000000	4.00000000000000000000
26.00000000000000000000	0.00000000000000000000	4205.12792968750000000000	4219.48730468750000000000	4179.48730468750000000000	4283.58984375000000000000	4215.38427734375000000000	4218.46142578125000000000	4215.89746093750000000000	4217.43603515625000000000	4212.30761718750000000000	4256.41015625000000000000	4234.35888671875000000000	4232.82031250000000000000	4220.00000000000000000000	4203.58984375000000000000	0.00000000000000000000	10245.00000000000000000000	10224.00000000000000000000	0.00000000000000000000	0.00000000000000000000	0.00000000000000000000	2303.00000000000000000000	517.00000000000000000000	4.00000000000000000000	4.00000000000000000000	4.00000000000000000000	4.00000000000000000000	4.00000000000000000000	4.00000000000000000000	4.00000000000000000000	4.00000000000000000000	4.00000000000000000000	4.00000000000000000000	4.00000000000000000000	4.00000000000000000000	4.00000000000000000000	4.00000000000000000000	4.00000000000000000000	4.00000000000000000000
27.00000000000000000000	0.00000000000000000000	4189.74365234375000000000	4194.87158203125000000000	4176.41015625000000000000	4268.20507812500000000000	4189.74365234375000000000	4192.30761718750000000000	4188.71777343750000000000	4193.84619140625000000000	4188.71777343750000000000	4230.25634765625000000000	4198.97412109375000000000	4200.51269531250000000000	4192.30761718750000000000	4171.79492187500000000000	0.00000000000000000000	10247.00000000000000000000	10224.00000000000000000000	0.00000000000000000000	0.00000000000000000000	0.00000000000000000000	2303.00000000000000000000	526.00000000000000000000	4.00000000000000000000	4.00000000000000000000	4.00000000000000000000	4.00000000000000000000	4.00000000000000000000	4.00000000000000000000	4.00000000000000000000	4.00000000000000000000	4.00000000000000000000	4.00000000000000000000	4.00000000000000000000	4.00000000000000000000	4.00000000000000000000	4.00000000000000000000	4.00000000000000000000	4.00000000000000000000
28.00000000000000000000	0.00000000000000000000	4208.71777343750000000000	4211.28173828125000000000	4160.00000000000000000000	4286.15380859375000000000	4202.05126953125000000000	4196.41015625000000000000	4189.23046875000000000000	4202.05126953125000000000	4193.33300781250000000000	4234.35888671875000000000	4227.69238281250000000000	4216.92285156250000000000	4231.79492187500000000000	4195.38427734375000000000	0.00000000000000000000	10247.00000000000000000000	10224.00000000000000000000	0.00000000000000000000	0.00000000000000000000	0.00000000000000000000	2303.00000000000000000000	534.00000000000000000000	4.00000000000000000000	4.00000000000000000000	4.00000000000000000000	4.00000000000000000000	4.00000000000000000000	4.00000000000000000000	4.00000000000000000000	4.00000000000000000000	4.00000000000000000000	4.00000000000000000000	4.00000000000000000000	4.00000000000000000000	4.00000000000000000000	4.00000000000000000000	4.00000000000000000000	4.00000000000000000000
29.00000000000000000000	0.00000000000000000000	4172.30761718750000000000	4166.66650390625000000000	4168.20507812500000000000	4253.84619140625000000000	4154.35888671875000000000	4152.82031250000000000000	4149.23046875000000000000	4152.82031250000000000000	4142.05126953125000000000	4195.38427734375000000000	4202.56396484375000000000	4187.17919921875000000000	4203.58984375000000000000	4169.23046875000000000000	0.00000000000000000000	10246.00000000000000000000	10224.00000000000000000000	0.00000000000000000000	0.00000000000000000000	0.00000000000000000000	2303.00000000000000000000	542.00000000000000000000	4.00000000000000000000	4.00000000000000000000	4.00000000000000000000	4.00000000000000000000	4.00000000000000000000	4.00000000000000000000	4.00000000000000000000	4.00000000000000000000	4.00000000000000000000	4.00000000000000000000	4.00000000000000000000	4.00000000000000000000	4.00000000000000000000	4.00000000000000000000	4.00000000000000000000	4.00000000000000000000
30.00000000000000000000	0.00000000000000000000	4178.97412109375000000000	4182.56396484375000000000	4167.69238281250000000000	4256.41015625000000000000	4173.84619140625000000000	4185.12792968750000000000	4183.58984375000000000000	4187.17919921875000000000	4187.69238281250000000000	4228.71777343750000000000	4234.87158203125000000000	4211.79492187500000000000	4221.53857421875000000000	4186.66650390625000000000	0.00000000000000000000	10246.00000000000000000000	10224.00000000000000000000	0.00000000000000000000	0.00000000000000000000	0.00000000000000000000	2303.00000000000000000000	551.00000000000000000000	4.00000000000000000000	4.00000000000000000000	4.00000000000000000000	4.00000000000000000000	4.00000000000000000000	4.00000000000000000000	4.00000000000000000000	4.00000000000000000000	4.00000000000000000000	4.00000000000000000000	4.00000000000000000000	4.00000000000000000000	4.00000000000000000000	4.00000000000000000000	4.00000000000000000000	4.00000000000000000000
31.00000000000000000000	0.00000000000000000000	4167.69238281250000000000	4163.58984375000000000000	4168.20507812500000000000	4247.69238281250000000000	4163.07666015625000000000	4185.64111328125000000000	4186.15380859375000000000	4207.17919921875000000000	4211.79492187500000000000	4242.56396484375000000000	4231.28173828125000000000	4220.00000000000000000000	4210.25634765625000000000	4181.02539062500000000000	0.00000000000000000000	10246.00000000000000000000	10225.00000000000000000000	0.00000000000000000000	0.00000000000000000000	0.00000000000000000000	2303.00000000000000000000	559.00000000000000000000	4.00000000000000000000	4.00000000000000000000	4.00000000000000000000	4.00000000000000000000	4.00000000000000000000	4.00000000000000000000	4.00000000000000000000	4.00000000000000000000	4.00000000000000000000	4.00000000000000000000	4.00000000000000000000	4.00000000000000000000	4.00000000000000000000	4.00000000000000000000	4.00000000000000000000	4.00000000000000000000
32.00000000000000000000	0.00000000000000000000	4152.82031250000000000000	4144.10253906250000000000	4176.41015625000000000000	4232.82031250000000000000	4150.76904296875000000000	4164.10253906250000000000	4163.58984375000000000000	4176.41015625000000000000	4175.38427734375000000000	4214.87158203125000000000	4194.87158203125000000000	4197.94873046875000000000	4185.12792968750000000000	4158.46142578125000000000	0.00000000000000000000	10246.00000000000000000000	10225.00000000000000000000	0.00000000000000000000	0.00000000000000000000	0.00000000000000000000	2303.00000000000000000000	568.00000000000000000000	4.00000000000000000000	4.00000000000000000000	4.00000000000000000000	4.00000000000000000000	4.00000000000000000000	4.00000000000000000000	4.00000000000000000000	4.00000000000000000000	4.00000000000000000000	4.00000000000000000000	4.00000000000000000000	4.00000000000000000000	4.00000000000000000000	4.00000000000000000000	4.00000000000000000000	4.00000000000000000000
33.00000000000000000000	0.00000000000000000000	4196.41015625000000000000	4205.12792968750000000000	4168.71777343750000000000	4263.58984375000000000000	4214.35888671875000000000	4208.71777343750000000000	4196.92285156250000000000	4191.79492187500000000000	4197.43603515625000000000	4236.92285156250000000000	4222.05126953125000000000	4221.02539062500000000000	4229.23046875000000000000	4190.76904296875000000000	0.00000000000000000000	10246.00000000000000000000	10229.00000000000000000000	0.00000000000000000000	0.00000000000000000000	0.00000000000000000000	2303.00000000000000000000	576.00000000000000000000	4.00000000000000000000	4.00000000000000000000	4.00000000000000000000	4.00000000000000000000	4.00000000000000000000	4.00000000000000000000	4.00000000000000000000	4.00000000000000000000	4.00000000000000000000	4.00000000000000000000	4.00000000000000000000	4.00000000000000000000	4.00000000000000000000	4.00000000000000000000	4.00000000000000000000	4.00000000000000000000
34.00000000000000000000	0.00000000000000000000	4189.23046875000000000000	4189.74365234375000000000	4179.48730468750000000000	4246.66650390625000000000	4192.30761718750000000000	4190.76904296875000000000	4176.41015625000000000000	4164.10253906250000000000	4171.28173828125000000000	4206.15380859375000000000	4190.76904296875000000000	4195.38427734375000000000	4207.17919921875000000000	4174.87158203125000000000	0.00000000000000000000	10246.00000000000000000000	10229.00000000000000000000	0.00000000000000000000	0.00000000000000000000	0.00000000000000000000	2303.00000000000000000000	584.00000000000000000000	4.00000000000000000000	4.00000000000000000000	4.00000000000000000000	4.00000000000000000000	4.00000000000000000000	4.00000000000000000000	4.00000000000000000000	4.00000000000000000000	4.00000000000000000000	4.00000000000000000000	4.00000000000000000000	4.00000000000000000000	4.00000000000000000000	4.00000000000000000000	4.00000000000000000000	4.00000000000000000000
35.00000000000000000000	0.00000000000000000000	4210.25634765625000000000	4213.33300781250000000000	4181.53857421875000000000	4256.92285156250000000000	4211.28173828125000000000	4212.82031250000000000000	4196.41015625000000000000	4201.53857421875000000000	4203.07666015625000000000	4227.17919921875000000000	4225.12792968750000000000	4230.76904296875000000000	4244.10253906250000000000	4203.07666015625000000000	0.00000000000000000000	10247.00000000000000000000	10229.00000000000000000000	0.00000000000000000000	0.00000000000000000000	0.00000000000000000000	2303.00000000000000000000	593.00000000000000000000	4.00000000000000000000	4.00000000000000000000	4.00000000000000000000	4.00000000000000000000	4.00000000000000000000	4.00000000000000000000	4.00000000000000000000	4.00000000000000000000	4.00000000000000000000	4.00000000000000000000	4.00000000000000000000	4.00000000000000000000	4.00000000000000000000	4.00000000000000000000	4.00000000000000000000	4.00000000000000000000
36.00000000000000000000	0.00000000000000000000	4208.20507812500000000000	4207.69238281250000000000	4176.41015625000000000000	4256.41015625000000000000	4204.61523437500000000000	4201.02539062500000000000	4190.25634765625000000000	4223.07666015625000000000	4217.94873046875000000000	4237.43603515625000000000	4241.02539062500000000000	4252.30761718750000000000	4259.48730468750000000000	4211.28173828125000000000	0.00000000000000000000	10247.00000000000000000000	10229.00000000000000000000	0.00000000000000000000	0.00000000000000000000	0.00000000000000000000	2303.00000000000000000000	601.00000000000000000000	4.00000000000000000000	4.00000000000000000000	4.00000000000000000000	4.00000000000000000000	4.00000000000000000000	4.00000000000000000000	4.00000000000000000000	4.00000000000000000000	4.00000000000000000000	4.00000000000000000000	4.00000000000000000000	4.00000000000000000000	4.00000000000000000000	4.00000000000000000000	4.00000000000000000000	4.00000000000000000000
37.00000000000000000000	0.00000000000000000000	4178.97412109375000000000	4166.15380859375000000000	4178.97412109375000000000	4225.64111328125000000000	4164.61523437500000000000	4163.07666015625000000000	4163.58984375000000000000	4180.51269531250000000000	4175.89746093750000000000	4198.46142578125000000000	4187.69238281250000000000	4211.79492187500000000000	4211.28173828125000000000	4169.74365234375000000000	0.00000000000000000000	10252.00000000000000000000	10228.00000000000000000000	0.00000000000000000000	0.00000000000000000000	0.00000000000000000000	2303.00000000000000000000	609.00000000000000000000	4.00000000000000000000	4.00000000000000000000	4.00000000000000000000	4.00000000000000000000	4.00000000000000000000	4.00000000000000000000	4.00000000000000000000	4.00000000000000000000	4.00000000000000000000	4.00000000000000000000	4.00000000000000000000	4.00000000000000000000	4.00000000000000000000	4.00000000000000000000	4.00000000000000000000	4.00000000000000000000
38.00000000000000000000	0.00000000000000000000	4204.61523437500000000000	4208.20507812500000000000	4170.76904296875000000000	4238.46142578125000000000	4212.30761718750000000000	4211.79492187500000000000	4205.64111328125000000000	4190.76904296875000000000	4198.97412109375000000000	4219.48730468750000000000	4188.71777343750000000000	4214.35888671875000000000	4222.56396484375000000000	4176.92285156250000000000	0.00000000000000000000	10252.00000000000000000000	10228.00000000000000000000	0.00000000000000000000	0.00000000000000000000	0.00000000000000000000	2303.00000000000000000000	618.00000000000000000000	4.00000000000000000000	4.00000000000000000000	4.00000000000000000000	4.00000000000000000000	4.00000000000000000000	4.00000000000000000000	4.00000000000000000000	4.00000000000000000000	4.00000000000000000000	4.00000000000000000000	4.00000000000000000000	4.00000000000000000000	4.00000000000000000000	4.00000000000000000000	4.00000000000000000000	4.00000000000000000000
39.00000000000000000000	0.00000000000000000000	4186.15380859375000000000	4184.61523437500000000000	4177.43603515625000000000	4217.94873046875000000000	4195.38427734375000000000	4202.05126953125000000000	4192.30761718750000000000	4167.69238281250000000000	4176.41015625000000000000	4200.51269531250000000000	4155.38427734375000000000	4187.17919921875000000000	4195.38427734375000000000	4148.71777343750000000000	0.00000000000000000000	10251.00000000000000000000	10227.00000000000000000000	0.00000000000000000000	0.00000000000000000000	0.00000000000000000000	2303.00000000000000000000	626.00000000000000000000	4.00000000000000000000	4.00000000000000000000	4.00000000000000000000	4.00000000000000000000	4.00000000000000000000	4.00000000000000000000	4.00000000000000000000	4.00000000000000000000	4.00000000000000000000	4.00000000000000000000	4.00000000000000000000	4.00000000000000000000	4.00000000000000000000	4.00000000000000000000	4.00000000000000000000	4.00000000000000000000
40.00000000000000000000	0.00000000000000000000	4196.41015625000000000000	4190.25634765625000000000	4171.79492187500000000000	4232.82031250000000000000	4207.17919921875000000000	4214.35888671875000000000	4204.10253906250000000000	4195.38427734375000000000	4197.94873046875000000000	4216.92285156250000000000	4198.46142578125000000000	4216.41015625000000000000	4236.92285156250000000000	4176.41015625000000000000	0.00000000000000000000	10251.00000000000000000000	10227.00000000000000000000	0.00000000000000000000	0.00000000000000000000	0.00000000000000000000	2303.00000000000000000000	634.00000000000000000000	4.00000000000000000000	4.00000000000000000000	4.00000000000000000000	4.00000000000000000000	4.00000000000000000000	4.00000000000000000000	4.00000000000000000000	4.00000000000000000000	4.00000000000000000000	4.00000000000000000000	4.00000000000000000000	4.00000000000000000000	4.00000000000000000000	4.00000000000000000000	4.00000000000000000000	4.00000000000000000000
41.00000000000000000000	0.00000000000000000000	4207.69238281250000000000	4195.89746093750000000000	4165.12792968750000000000	4247.17919921875000000000	4210.76904296875000000000	4207.17919921875000000000	4196.92285156250000000000	4210.76904296875000000000	4214.35888671875000000000	4228.71777343750000000000	4236.92285156250000000000	4244.61523437500000000000	4269.74365234375000000000	4208.71777343750000000000	0.00000000000000000000	10248.00000000000000000000	10224.00000000000000000000	0.00000000000000000000	0.00000000000000000000	0.00000000000000000000	2303.00000000000000000000	643.00000000000000000000	4.00000000000000000000	4.00000000000000000000	4.00000000000000000000	4.00000000000000000000	4.00000000000000000000	4.00000000000000000000	4.00000000000000000000	4.00000000000000000000	4.00000000000000000000	4.00000000000000000000	4.00000000000000000000	4.00000000000000000000	4.00000000000000000000	4.00000000000000000000	4.00000000000000000000	4.00000000000000000000
42.00000000000000000000	0.00000000000000000000	4189.74365234375000000000	4169.74365234375000000000	4179.48730468750000000000	4226.66650390625000000000	4177.43603515625000000000	4173.33300781250000000000	4171.28173828125000000000	4181.53857421875000000000	4184.10253906250000000000	4201.02539062500000000000	4209.23046875000000000000	4226.15380859375000000000	4238.46142578125000000000	4195.38427734375000000000	0.00000000000000000000	10248.00000000000000000000	10224.00000000000000000000	0.00000000000000000000	0.00000000000000000000	0.00000000000000000000	2303.00000000000000000000	651.00000000000000000000	4.00000000000000000000	4.00000000000000000000	4.00000000000000000000	4.00000000000000000000	4.00000000000000000000	4.00000000000000000000	4.00000000000000000000	4.00000000000000000000	4.00000000000000000000	4.00000000000000000000	4.00000000000000000000	4.00000000000000000000	4.00000000000000000000	4.00000000000000000000	4.00000000000000000000	4.00000000000000000000
43.00000000000000000000	0.00000000000000000000	4216.92285156250000000000	4211.28173828125000000000	4178.97412109375000000000	4251.79492187500000000000	4226.66650390625000000000	4223.07666015625000000000	4222.56396484375000000000	4223.07666015625000000000	4231.79492187500000000000	4246.15380859375000000000	4241.53857421875000000000	4257.43603515625000000000	4265.64111328125000000000	4220.00000000000000000000	0.00000000000000000000	10247.00000000000000000000	10222.00000000000000000000	0.00000000000000000000	0.00000000000000000000	0.00000000000000000000	2303.00000000000000000000	659.00000000000000000000	4.00000000000000000000	4.00000000000000000000	4.00000000000000000000	4.00000000000000000000	4.00000000000000000000	4.00000000000000000000	4.00000000000000000000	4.00000000000000000000	4.00000000000000000000	4.00000000000000000000	4.00000000000000000000	4.00000000000000000000	4.00000000000000000000	4.00000000000000000000	4.00000000000000000000	4.00000000000000000000
44.00000000000000000000	0.00000000000000000000	4193.33300781250000000000	4186.66650390625000000000	4182.56396484375000000000	4231.79492187500000000000	4211.79492187500000000000	4207.17919921875000000000	4202.05126953125000000000	4195.89746093750000000000	4211.79492187500000000000	4230.76904296875000000000	4197.43603515625000000000	4221.53857421875000000000	4221.02539062500000000000	4178.46142578125000000000	0.00000000000000000000	10247.00000000000000000000	10222.00000000000000000000	0.00000000000000000000	0.00000000000000000000	0.00000000000000000000	2303.00000000000000000000	668.00000000000000000000	4.00000000000000000000	4.00000000000000000000	4.00000000000000000000	4.00000000000000000000	4.00000000000000000000	4.00000000000000000000	4.00000000000000000000	4.00000000000000000000	4.00000000000000000000	4.00000000000000000000	4.00000000000000000000	4.00000000000000000000	4.00000000000000000000	4.00000000000000000000	4.00000000000000000000	4.00000000000000000000
45.00000000000000000000	0.00000000000000000000	4198.97412109375000000000	4201.53857421875000000000	4175.89746093750000000000	4235.38427734375000000000	4215.89746093750000000000	4207.17919921875000000000	4194.35888671875000000000	4188.20507812500000000000	4204.10253906250000000000	4218.46142578125000000000	4190.76904296875000000000	4212.82031250000000000000	4224.61523437500000000000	4179.48730468750000000000	0.00000000000000000000	10244.00000000000000000000	10221.00000000000000000000	0.00000000000000000000	0.00000000000000000000	0.00000000000000000000	2303.00000000000000000000	676.00000000000000000000	4.00000000000000000000	4.00000000000000000000	4.00000000000000000000	4.00000000000000000000	4.00000000000000000000	4.00000000000000000000	4.00000000000000000000	4.00000000000000000000	4.00000000000000000000	4.00000000000000000000	4.00000000000000000000	4.00000000000000000000	4.00000000000000000000	4.00000000000000000000	4.00000000000000000000	4.00000000000000000000
46.00000000000000000000	0.00000000000000000000	4224.10253906250000000000	4228.20507812500000000000	4167.69238281250000000000	4260.00000000000000000000	4225.12792968750000000000	4215.38427734375000000000	4200.51269531250000000000	4200.00000000000000000000	4213.33300781250000000000	4225.64111328125000000000	4227.69238281250000000000	4233.84619140625000000000	4265.64111328125000000000	4219.48730468750000000000	0.00000000000000000000	10244.00000000000000000000	10221.00000000000000000000	0.00000000000000000000	0.00000000000000000000	0.00000000000000000000	2303.00000000000000000000	684.00000000000000000000	4.00000000000000000000	4.00000000000000000000	4.00000000000000000000	4.00000000000000000000	4.00000000000000000000	4.00000000000000000000	4.00000000000000000000	4.00000000000000000000	4.00000000000000000000	4.00000000000000000000	4.00000000000000000000	4.00000000000000000000	4.00000000000000000000	4.00000000000000000000	4.00000000000000000000	4.00000000000000000000
47.00000000000000000000	0.00000000000000000000	4205.12792968750000000000	4194.35888671875000000000	4179.48730468750000000000	4247.17919921875000000000	4193.33300781250000000000	4184.61523437500000000000	4178.97412109375000000000	4177.43603515625000000000	4184.10253906250000000000	4204.61523437500000000000	4211.28173828125000000000	4215.89746093750000000000	4244.10253906250000000000	4204.10253906250000000000	0.00000000000000000000	10242.00000000000000000000	10222.00000000000000000000	0.00000000000000000000	0.00000000000000000000	0.00000000000000000000	2303.00000000000000000000	693.00000000000000000000	4.00000000000000000000	4.00000000000000000000	4.00000000000000000000	4.00000000000000000000	4.00000000000000000000	4.00000000000000000000	4.00000000000000000000	4.00000000000000000000	4.00000000000000000000	4.00000000000000000000	4.00000000000000000000	4.00000000000000000000	4.00000000000000000000	4.00000000000000000000	4.00000000000000000000	4.00000000000000000000
48.00000000000000000000	0.00000000000000000000	4225.12792968750000000000	4224.10253906250000000000	4177.43603515625000000000	4269.23046875000000000000	4230.76904296875000000000	4222.05126953125000000000	4216.41015625000000000000	4233.33300781250000000000	4236.41015625000000000000	4249.74365234375000000000	4247.69238281250000000000	4254.35888671875000000000	4274.87158203125000000000	4227.17919921875000000000	0.00000000000000000000	10242.00000000000000000000	10222.00000000000000000000	0.00000000000000000000	0.00000000000000000000	0.00000000000000000000	2303.00000000000000000000	701.00000000000000000000	4.00000000000000000000	4.00000000000000000000	4.00000000000000000000	4.00000000000000000000	4.00000000000000000000	4.00000000000000000000	4.00000000000000000000	4.00000000000000000000	4.00000000000000000000	4.00000000000000000000	4.00000000000000000000	4.00000000000000000000	4.00000000000000000000	4.00000000000000000000	4.00000000000000000000	4.00000000000000000000
49.00000000000000000000	0.00000000000000000000	4201.02539062500000000000	4192.82031250000000000000	4181.02539062500000000000	4248.71777343750000000000	4202.05126953125000000000	4200.00000000000000000000	4195.89746093750000000000	4223.58984375000000000000	4225.12792968750000000000	4238.46142578125000000000	4219.48730468750000000000	4234.35888671875000000000	4244.10253906250000000000	4203.07666015625000000000	0.00000000000000000000	10241.00000000000000000000	10223.00000000000000000000	0.00000000000000000000	0.00000000000000000000	0.00000000000000000000	2303.00000000000000000000	709.00000000000000000000	4.00000000000000000000	4.00000000000000000000	4.00000000000000000000	4.00000000000000000000	4.00000000000000000000	4.00000000000000000000	4.00000000000000000000	4.00000000000000000000	4.00000000000000000000	4.00000000000000000000	4.00000000000000000000	4.00000000000000000000	4.00000000000000000000	4.00000000000000000000	4.00000000000000000000	4.00000000000000000000
50.00000000000000000000	0.00000000000000000000	4197.94873046875000000000	4189.74365234375000000000	4181.02539062500000000000	4241.02539062500000000000	4207.17919921875000000000	4204.61523437500000000000	4200.51269531250000000000	4203.07666015625000000000	4211.79492187500000000000	4227.69238281250000000000	4204.61523437500000000000	4213.84619140625000000000	4234.87158203125000000000	4192.82031250000000000000	0.00000000000000000000	10241.00000000000000000000	10223.00000000000000000000	0.00000000000000000000	0.00000000000000000000	0.00000000000000000000	2303.00000000000000000000	718.00000000000000000000	4.00000000000000000000	4.00000000000000000000	4.00000000000000000000	4.00000000000000000000	4.00000000000000000000	4.00000000000000000000	4.00000000000000000000	4.00000000000000000000	4.00000000000000000000	4.00000000000000000000	4.00000000000000000000	4.00000000000000000000	4.00000000000000000000	4.00000000000000000000	4.00000000000000000000	4.00000000000000000000
51.00000000000000000000	0.00000000000000000000	4219.48730468750000000000	4223.58984375000000000000	4168.20507812500000000000	4261.53857421875000000000	4244.10253906250000000000	4237.43603515625000000000	4226.66650390625000000000	4211.79492187500000000000	4227.69238281250000000000	4244.61523437500000000000	4223.07666015625000000000	4221.53857421875000000000	4262.05126953125000000000	4209.23046875000000000000	0.00000000000000000000	10241.00000000000000000000	10223.00000000000000000000	0.00000000000000000000	0.00000000000000000000	0.00000000000000000000	2303.00000000000000000000	726.00000000000000000000	4.00000000000000000000	4.00000000000000000000	4.00000000000000000000	4.00000000000000000000	4.00000000000000000000	4.00000000000000000000	4.00000000000000000000	4.00000000000000000000	4.00000000000000000000	4.00000000000000000000	4.00000000000000000000	4.00000000000000000000	4.00000000000000000000	4.00000000000000000000	4.00000000000000000000	4.00000000000000000000
52.00000000000000000000	0.00000000000000000000	4197.43603515625000000000	4194.87158203125000000000	4172.30761718750000000000	4248.20507812500000000000	4207.17919921875000000000	4208.20507812500000000000	4196.41015625000000000000	4179.48730468750000000000	4187.69238281250000000000	4212.30761718750000000000	4194.87158203125000000000	4195.89746093750000000000	4237.43603515625000000000	4189.23046875000000000000	0.00000000000000000000	10241.00000000000000000000	10223.00000000000000000000	0.00000000000000000000	0.00000000000000000000	0.00000000000000000000	2303.00000000000000000000	734.00000000000000000000	4.00000000000000000000	4.00000000000000000000	4.00000000000000000000	4.00000000000000000000	4.00000000000000000000	4.00000000000000000000	4.00000000000000000000	4.00000000000000000000	4.00000000000000000000	4.00000000000000000000	4.00000000000000000000	4.00000000000000000000	4.00000000000000000000	4.00000000000000000000	4.00000000000000000000	4.00000000000000000000
53.00000000000000000000	0.00000000000000000000	4218.46142578125000000000	4220.00000000000000000000	4170.76904296875000000000	4271.79492187500000000000	4226.66650390625000000000	4222.56396484375000000000	4215.38427734375000000000	4212.30761718750000000000	4221.02539062500000000000	4238.46142578125000000000	4246.66650390625000000000	4235.89746093750000000000	4280.51269531250000000000	4227.17919921875000000000	0.00000000000000000000	10242.00000000000000000000	10228.00000000000000000000	0.00000000000000000000	0.00000000000000000000	0.00000000000000000000	2303.00000000000000000000	743.00000000000000000000	4.00000000000000000000	4.00000000000000000000	4.00000000000000000000	4.00000000000000000000	4.00000000000000000000	4.00000000000000000000	4.00000000000000000000	4.00000000000000000000	4.00000000000000000000	4.00000000000000000000	4.00000000000000000000	4.00000000000000000000	4.00000000000000000000	4.00000000000000000000	4.00000000000000000000	4.00000000000000000000
54.00000000000000000000	0.00000000000000000000	4197.43603515625000000000	4185.12792968750000000000	4173.33300781250000000000	4252.82031250000000000000	4190.76904296875000000000	4177.94873046875000000000	4185.12792968750000000000	4200.51269531250000000000	4210.25634765625000000000	4221.02539062500000000000	4238.46142578125000000000	4228.20507812500000000000	4256.92285156250000000000	4213.33300781250000000000	0.00000000000000000000	10242.00000000000000000000	10228.00000000000000000000	0.00000000000000000000	0.00000000000000000000	0.00000000000000000000	2303.00000000000000000000	751.00000000000000000000	4.00000000000000000000	4.00000000000000000000	4.00000000000000000000	4.00000000000000000000	4.00000000000000000000	4.00000000000000000000	4.00000000000000000000	4.00000000000000000000	4.00000000000000000000	4.00000000000000000000	4.00000000000000000000	4.00000000000000000000	4.00000000000000000000	4.00000000000000000000	4.00000000000000000000	4.00000000000000000000
55.00000000000000000000	0.00000000000000000000	4189.23046875000000000000	4171.79492187500000000000	4174.87158203125000000000	4240.00000000000000000000	4176.92285156250000000000	4170.76904296875000000000	4175.38427734375000000000	4185.64111328125000000000	4193.33300781250000000000	4202.05126953125000000000	4213.33300781250000000000	4211.28173828125000000000	4231.28173828125000000000	4195.38427734375000000000	0.00000000000000000000	10243.00000000000000000000	10226.00000000000000000000	0.00000000000000000000	0.00000000000000000000	0.00000000000000000000	2303.00000000000000000000	760.00000000000000000000	4.00000000000000000000	4.00000000000000000000	4.00000000000000000000	4.00000000000000000000	4.00000000000000000000	4.00000000000000000000	4.00000000000000000000	4.00000000000000000000	4.00000000000000000000	4.00000000000000000000	4.00000000000000000000	4.00000000000000000000	4.00000000000000000000	4.00000000000000000000	4.00000000000000000000	4.00000000000000000000
56.00000000000000000000	0.00000000000000000000	4215.89746093750000000000	4210.76904296875000000000	4170.25634765625000000000	4260.51269531250000000000	4218.46142578125000000000	4214.87158203125000000000	4206.15380859375000000000	4201.53857421875000000000	4214.87158203125000000000	4228.20507812500000000000	4223.58984375000000000000	4226.15380859375000000000	4253.33300781250000000000	4208.20507812500000000000	0.00000000000000000000	10243.00000000000000000000	10226.00000000000000000000	0.00000000000000000000	0.00000000000000000000	0.00000000000000000000	2303.00000000000000000000	768.00000000000000000000	4.00000000000000000000	4.00000000000000000000	4.00000000000000000000	4.00000000000000000000	4.00000000000000000000	4.00000000000000000000	4.00000000000000000000	4.00000000000000000000	4.00000000000000000000	4.00000000000000000000	4.00000000000000000000	4.00000000000000000000	4.00000000000000000000	4.00000000000000000000	4.00000000000000000000	4.00000000000000000000
57.00000000000000000000	0.00000000000000000000	4193.33300781250000000000	4184.61523437500000000000	4181.02539062500000000000	4238.97412109375000000000	4191.28173828125000000000	4184.61523437500000000000	4181.53857421875000000000	4162.56396484375000000000	4183.58984375000000000000	4203.58984375000000000000	4189.74365234375000000000	4196.92285156250000000000	4227.69238281250000000000	4180.51269531250000000000	0.00000000000000000000	10246.00000000000000000000	10226.00000000000000000000	0.00000000000000000000	0.00000000000000000000	0.00000000000000000000	2303.00000000000000000000	776.00000000000000000000	4.00000000000000000000	4.00000000000000000000	4.00000000000000000000	4.00000000000000000000	4.00000000000000000000	4.00000000000000000000	4.00000000000000000000	4.00000000000000000000	4.00000000000000000000	4.00000000000000000000	4.00000000000000000000	4.00000000000000000000	4.00000000000000000000	4.00000000000000000000	4.00000000000000000000	4.00000000000000000000
58.00000000000000000000	0.00000000000000000000	4222.56396484375000000000	4219.48730468750000000000	4173.84619140625000000000	4268.71777343750000000000	4218.46142578125000000000	4207.17919921875000000000	4202.05126953125000000000	4194.35888671875000000000	4215.38427734375000000000	4226.66650390625000000000	4245.64111328125000000000	4233.84619140625000000000	4284.61523437500000000000	4227.69238281250000000000	0.00000000000000000000	10246.00000000000000000000	10226.00000000000000000000	0.00000000000000000000	0.00000000000000000000	0.00000000000000000000	2303.00000000000000000000	785.00000000000000000000	4.00000000000000000000	4.00000000000000000000	4.00000000000000000000	4.00000000000000000000	4.00000000000000000000	4.00000000000000000000	4.00000000000000000000	4.00000000000000000000	4.00000000000000000000	4.00000000000000000000	4.00000000000000000000	4.00000000000000000000	4.00000000000000000000	4.00000000000000000000	4.00000000000000000000	4.00000000000000000000
59.00000000000000000000	0.00000000000000000000	4214.35888671875000000000	4204.61523437500000000000	4168.71777343750000000000	4270.76904296875000000000	4194.87158203125000000000	4182.05126953125000000000	4175.89746093750000000000	4185.64111328125000000000	4196.41015625000000000000	4205.64111328125000000000	4241.02539062500000000000	4225.12792968750000000000	4281.02539062500000000000	4227.17919921875000000000	0.00000000000000000000	10248.00000000000000000000	10227.00000000000000000000	0.00000000000000000000	0.00000000000000000000	0.00000000000000000000	2303.00000000000000000000	793.00000000000000000000	4.00000000000000000000	4.00000000000000000000	4.00000000000000000000	4.00000000000000000000	4.00000000000000000000	4.00000000000000000000	4.00000000000000000000	4.00000000000000000000	4.00000000000000000000	4.00000000000000000000	4.00000000000000000000	4.00000000000000000000	4.00000000000000000000	4.00000000000000000000	4.00000000000000000000	4.00000000000000000000
60.00000000000000000000	0.00000000000000000000	4187.17919921875000000000	4175.89746093750000000000	4170.76904296875000000000	4247.17919921875000000000	4166.15380859375000000000	4155.89746093750000000000	4156.92285156250000000000	4165.12792968750000000000	4172.30761718750000000000	4183.07666015625000000000	4194.87158203125000000000	4191.28173828125000000000	4234.87158203125000000000	4184.61523437500000000000	0.00000000000000000000	10248.00000000000000000000	10227.00000000000000000000	0.00000000000000000000	0.00000000000000000000	0.00000000000000000000	2303.00000000000000000000	801.00000000000000000000	4.00000000000000000000	4.00000000000000000000	4.00000000000000000000	4.00000000000000000000	4.00000000000000000000	4.00000000000000000000	4.00000000000000000000	4.00000000000000000000	4.00000000000000000000	4.00000000000000000000	4.00000000000000000000	4.00000000000000000000	4.00000000000000000000	4.00000000000000000000	4.00000000000000000000	4.00000000000000000000
61.00000000000000000000	0.00000000000000000000	4196.41015625000000000000	4194.87158203125000000000	4165.64111328125000000000	4250.25634765625000000000	4195.89746093750000000000	4189.23046875000000000000	4188.71777343750000000000	4201.53857421875000000000	4221.02539062500000000000	4228.71777343750000000000	4216.41015625000000000000	4211.28173828125000000000	4246.15380859375000000000	4187.17919921875000000000	0.00000000000000000000	10248.00000000000000000000	10224.00000000000000000000	0.00000000000000000000	0.00000000000000000000	0.00000000000000000000	2303.00000000000000000000	810.00000000000000000000	4.00000000000000000000	4.00000000000000000000	4.00000000000000000000	4.00000000000000000000	4.00000000000000000000	4.00000000000000000000	4.00000000000000000000	4.00000000000000000000	4.00000000000000000000	4.00000000000000000000	4.00000000000000000000	4.00000000000000000000	4.00000000000000000000	4.00000000000000000000	4.00000000000000000000	4.00000000000000000000
62.00000000000000000000	0.00000000000000000000	4168.20507812500000000000	4157.94873046875000000000	4174.87158203125000000000	4225.12792968750000000000	4166.66650390625000000000	4167.17919921875000000000	4165.64111328125000000000	4176.92285156250000000000	4196.92285156250000000000	4209.74365234375000000000	4194.87158203125000000000	4185.12792968750000000000	4212.30761718750000000000	4159.48730468750000000000	0.00000000000000000000	10248.00000000000000000000	10224.00000000000000000000	0.00000000000000000000	0.00000000000000000000	0.00000000000000000000	2303.00000000000000000000	818.00000000000000000000	4.00000000000000000000	4.00000000000000000000	4.00000000000000000000	4.00000000000000000000	4.00000000000000000000	4.00000000000000000000	4.00000000000000000000	4.00000000000000000000	4.00000000000000000000	4.00000000000000000000	4.00000000000000000000	4.00000000000000000000	4.00000000000000000000	4.00000000000000000000	4.00000000000000000000	4.00000000000000000000
63.00000000000000000000	0.00000000000000000000	4188.71777343750000000000	4196.41015625000000000000	4164.10253906250000000000	4253.84619140625000000000	4201.02539062500000000000	4193.33300781250000000000	4189.74365234375000000000	4192.82031250000000000000	4202.05126953125000000000	4214.87158203125000000000	4225.64111328125000000000	4195.38427734375000000000	4247.17919921875000000000	4181.53857421875000000000	0.00000000000000000000	10249.00000000000000000000	10224.00000000000000000000	0.00000000000000000000	0.00000000000000000000	0.00000000000000000000	2303.00000000000000000000	826.00000000000000000000	4.00000000000000000000	4.00000000000000000000	4.00000000000000000000	4.00000000000000000000	4.00000000000000000000	4.00000000000000000000	4.00000000000000000000	4.00000000000000000000	4.00000000000000000000	4.00000000000000000000	4.00000000000000000000	4.00000000000000000000	4.00000000000000000000	4.00000000000000000000	4.00000000000000000000	4.00000000000000000000
64.00000000000000000000	0.00000000000000000000	4190.25634765625000000000	4206.66650390625000000000	4160.51269531250000000000	4265.12792968750000000000	4202.56396484375000000000	4185.64111328125000000000	4176.92285156250000000000	4173.84619140625000000000	4181.02539062500000000000	4197.94873046875000000000	4219.48730468750000000000	4182.05126953125000000000	4254.35888671875000000000	4179.48730468750000000000	1176.00000000000000000000	10249.00000000000000000000	10224.00000000000000000000	0.00000000000000000000	0.00000000000000000000	0.00000000000000000000	2303.00000000000000000000	835.00000000000000000000	4.00000000000000000000	4.00000000000000000000	4.00000000000000000000	4.00000000000000000000	4.00000000000000000000	4.00000000000000000000	4.00000000000000000000	4.00000000000000000000	4.00000000000000000000	4.00000000000000000000	4.00000000000000000000	4.00000000000000000000	4.00000000000000000000	4.00000000000000000000	4.00000000000000000000	4.00000000000000000000
65.00000000000000000000	0.00000000000000000000	4178.46142578125000000000	4188.71777343750000000000	4172.30761718750000000000	4256.92285156250000000000	4183.58984375000000000000	4168.20507812500000000000	4157.94873046875000000000	4157.43603515625000000000	4170.25634765625000000000	4184.10253906250000000000	4202.56396484375000000000	4175.89746093750000000000	4239.48730468750000000000	4174.87158203125000000000	2645.00000000000000000000	10248.00000000000000000000	10224.00000000000000000000	0.00000000000000000000	0.00000000000000000000	0.00000000000000000000	2303.00000000000000000000	843.00000000000000000000	4.00000000000000000000	4.00000000000000000000	4.00000000000000000000	4.00000000000000000000	4.00000000000000000000	4.00000000000000000000	4.00000000000000000000	4.00000000000000000000	4.00000000000000000000	4.00000000000000000000	4.00000000000000000000	4.00000000000000000000	4.00000000000000000000	4.00000000000000000000	4.00000000000000000000	4.00000000000000000000
66.00000000000000000000	0.00000000000000000000	4195.89746093750000000000	4207.69238281250000000000	4168.20507812500000000000	4273.33300781250000000000	4204.61523437500000000000	4193.33300781250000000000	4188.20507812500000000000	4215.89746093750000000000	4227.69238281250000000000	4233.33300781250000000000	4250.25634765625000000000	4223.58984375000000000000	4276.92285156250000000000	4214.35888671875000000000	3056.00000000000000000000	10248.00000000000000000000	10224.00000000000000000000	0.00000000000000000000	0.00000000000000000000	0.00000000000000000000	2303.00000000000000000000	851.00000000000000000000	4.00000000000000000000	4.00000000000000000000	4.00000000000000000000	4.00000000000000000000	4.00000000000000000000	4.00000000000000000000	4.00000000000000000000	4.00000000000000000000	4.00000000000000000000	4.00000000000000000000	4.00000000000000000000	4.00000000000000000000	4.00000000000000000000	4.00000000000000000000	4.00000000000000000000	4.00000000000000000000
67.00000000000000000000	0.00000000000000000000	4158.46142578125000000000	4157.43603515625000000000	4174.35888671875000000000	4244.10253906250000000000	4158.97412109375000000000	4154.35888671875000000000	4157.94873046875000000000	4188.71777343750000000000	4195.38427734375000000000	4210.25634765625000000000	4217.94873046875000000000	4193.33300781250000000000	4238.97412109375000000000	4181.53857421875000000000	3525.00000000000000000000	10246.00000000000000000000	10225.00000000000000000000	0.00000000000000000000	0.00000000000000000000	0.00000000000000000000	2303.00000000000000000000	860.00000000000000000000	4.00000000000000000000	4.00000000000000000000	4.00000000000000000000	4.00000000000000000000	4.00000000000000000000	4.00000000000000000000	4.00000000000000000000	4.00000000000000000000	4.00000000000000000000	4.00000000000000000000	4.00000000000000000000	4.00000000000000000000	4.00000000000000000000	4.00000000000000000000	4.00000000000000000000	4.00000000000000000000
68.00000000000000000000	0.00000000000000000000	4177.43603515625000000000	4192.82031250000000000000	4171.28173828125000000000	4262.05126953125000000000	4198.46142578125000000000	4187.17919921875000000000	4183.07666015625000000000	4183.58984375000000000000	4200.51269531250000000000	4218.97412109375000000000	4224.10253906250000000000	4193.33300781250000000000	4250.25634765625000000000	4188.71777343750000000000	3543.00000000000000000000	10246.00000000000000000000	10225.00000000000000000000	0.00000000000000000000	0.00000000000000000000	0.00000000000000000000	2303.00000000000000000000	868.00000000000000000000	4.00000000000000000000	4.00000000000000000000	4.00000000000000000000	4.00000000000000000000	4.00000000000000000000	4.00000000000000000000	4.00000000000000000000	4.00000000000000000000	4.00000000000000000000	4.00000000000000000000	4.00000000000000000000	4.00000000000000000000	4.00000000000000000000	4.00000000000000000000	4.00000000000000000000	4.00000000000000000000
69.00000000000000000000	0.00000000000000000000	4192.30761718750000000000	4215.38427734375000000000	4168.20507812500000000000	4269.74365234375000000000	4214.87158203125000000000	4202.05126953125000000000	4191.28173828125000000000	4170.76904296875000000000	4200.00000000000000000000	4221.53857421875000000000	4212.82031250000000000000	4185.12792968750000000000	4245.12792968750000000000	4188.71777343750000000000	3357.00000000000000000000	10246.00000000000000000000	10224.00000000000000000000	0.00000000000000000000	0.00000000000000000000	0.00000000000000000000	2303.00000000000000000000	876.00000000000000000000	4.00000000000000000000	4.00000000000000000000	4.00000000000000000000	4.00000000000000000000	4.00000000000000000000	4.00000000000000000000	4.00000000000000000000	4.00000000000000000000	4.00000000000000000000	4.00000000000000000000	4.00000000000000000000	4.00000000000000000000	4.00000000000000000000	4.00000000000000000000	4.00000000000000000000	4.00000000000000000000
70.00000000000000000000	0.00000000000000000000	4170.25634765625000000000	4183.58984375000000000000	4172.82031250000000000000	4249.74365234375000000000	4176.41015625000000000000	4172.82031250000000000000	4168.71777343750000000000	4147.17919921875000000000	4172.82031250000000000000	4194.87158203125000000000	4187.69238281250000000000	4164.61523437500000000000	4223.07666015625000000000	4174.87158203125000000000	3137.00000000000000000000	10246.00000000000000000000	10224.00000000000000000000	0.00000000000000000000	0.00000000000000000000	0.00000000000000000000	2303.00000000000000000000	885.00000000000000000000	4.00000000000000000000	4.00000000000000000000	4.00000000000000000000	4.00000000000000000000	4.00000000000000000000	4.00000000000000000000	4.00000000000000000000	4.00000000000000000000	4.00000000000000000000	4.00000000000000000000	4.00000000000000000000	4.00000000000000000000	4.00000000000000000000	4.00000000000000000000	4.00000000000000000000	4.00000000000000000000
71.00000000000000000000	0.00000000000000000000	4188.71777343750000000000	4202.05126953125000000000	4162.05126953125000000000	4273.84619140625000000000	4196.41015625000000000000	4187.69238281250000000000	4184.10253906250000000000	4190.76904296875000000000	4210.25634765625000000000	4222.05126953125000000000	4243.07666015625000000000	4210.76904296875000000000	4275.89746093750000000000	4220.51269531250000000000	3231.00000000000000000000	10246.00000000000000000000	10224.00000000000000000000	0.00000000000000000000	0.00000000000000000000	0.00000000000000000000	2303.00000000000000000000	893.00000000000000000000	4.00000000000000000000	4.00000000000000000000	4.00000000000000000000	4.00000000000000000000	4.00000000000000000000	4.00000000000000000000	4.00000000000000000000	4.00000000000000000000	4.00000000000000000000	4.00000000000000000000	4.00000000000000000000	4.00000000000000000000	4.00000000000000000000	4.00000000000000000000	4.00000000000000000000	4.00000000000000000000
72.00000000000000000000	0.00000000000000000000	4164.10253906250000000000	4163.58984375000000000000	4169.23046875000000000000	4254.35888671875000000000	4160.51269531250000000000	4149.74365234375000000000	4146.66650390625000000000	4167.69238281250000000000	4185.64111328125000000000	4198.46142578125000000000	4223.07666015625000000000	4194.87158203125000000000	4243.58984375000000000000	4197.43603515625000000000	3346.00000000000000000000	10246.00000000000000000000	10224.00000000000000000000	0.00000000000000000000	0.00000000000000000000	0.00000000000000000000	2303.00000000000000000000	901.00000000000000000000	4.00000000000000000000	4.00000000000000000000	4.00000000000000000000	4.00000000000000000000	4.00000000000000000000	4.00000000000000000000	4.00000000000000000000	4.00000000000000000000	4.00000000000000000000	4.00000000000000000000	4.00000000000000000000	4.00000000000000000000	4.00000000000000000000	4.00000000000000000000	4.00000000000000000000	4.00000000000000000000
73.00000000000000000000	0.00000000000000000000	4163.58984375000000000000	4174.35888671875000000000	4166.15380859375000000000	4251.28173828125000000000	4178.46142578125000000000	4176.41015625000000000000	4168.71777343750000000000	4172.82031250000000000000	4200.51269531250000000000	4214.87158203125000000000	4219.48730468750000000000	4187.69238281250000000000	4233.84619140625000000000	4186.15380859375000000000	2868.00000000000000000000	10246.00000000000000000000	10223.00000000000000000000	0.00000000000000000000	0.00000000000000000000	0.00000000000000000000	2303.00000000000000000000	910.00000000000000000000	4.00000000000000000000	4.00000000000000000000	4.00000000000000000000	4.00000000000000000000	4.00000000000000000000	4.00000000000000000000	4.00000000000000000000	4.00000000000000000000	4.00000000000000000000	4.00000000000000000000	4.00000000000000000000	4.00000000000000000000	4.00000000000000000000	4.00000000000000000000	4.00000000000000000000	4.00000000000000000000
74.00000000000000000000	0.00000000000000000000	4160.00000000000000000000	4181.02539062500000000000	4160.51269531250000000000	4244.61523437500000000000	4194.35888671875000000000	4191.28173828125000000000	4186.15380859375000000000	4174.35888671875000000000	4206.66650390625000000000	4225.64111328125000000000	4203.07666015625000000000	4173.33300781250000000000	4226.66650390625000000000	4170.25634765625000000000	3586.00000000000000000000	10246.00000000000000000000	10223.00000000000000000000	0.00000000000000000000	0.00000000000000000000	0.00000000000000000000	2303.00000000000000000000	918.00000000000000000000	4.00000000000000000000	4.00000000000000000000	4.00000000000000000000	4.00000000000000000000	4.00000000000000000000	4.00000000000000000000	4.00000000000000000000	4.00000000000000000000	4.00000000000000000000	4.00000000000000000000	4.00000000000000000000	4.00000000000000000000	4.00000000000000000000	4.00000000000000000000	4.00000000000000000000	4.00000000000000000000
75.00000000000000000000	0.00000000000000000000	4155.89746093750000000000	4169.23046875000000000000	4173.33300781250000000000	4239.48730468750000000000	4180.00000000000000000000	4166.66650390625000000000	4168.71777343750000000000	4149.74365234375000000000	4176.41015625000000000000	4196.41015625000000000000	4181.53857421875000000000	4156.41015625000000000000	4216.41015625000000000000	4152.82031250000000000000	3166.00000000000000000000	10247.00000000000000000000	10222.00000000000000000000	0.00000000000000000000	0.00000000000000000000	0.00000000000000000000	2303.00000000000000000000	927.00000000000000000000	4.00000000000000000000	4.00000000000000000000	4.00000000000000000000	4.00000000000000000000	4.00000000000000000000	4.00000000000000000000	4.00000000000000000000	4.00000000000000000000	4.00000000000000000000	4.00000000000000000000	4.00000000000000000000	4.00000000000000000000	4.00000000000000000000	4.00000000000000000000	4.00000000000000000000	4.00000000000000000000
76.00000000000000000000	0.00000000000000000000	4205.12792968750000000000	4225.12792968750000000000	4170.25634765625000000000	4292.30761718750000000000	4222.05126953125000000000	4200.00000000000000000000	4191.79492187500000000000	4185.12792968750000000000	4217.43603515625000000000	4225.12792968750000000000	4252.30761718750000000000	4213.84619140625000000000	4288.20507812500000000000	4216.41015625000000000000	3527.00000000000000000000	10247.00000000000000000000	10222.00000000000000000000	0.00000000000000000000	0.00000000000000000000	0.00000000000000000000	2303.00000000000000000000	934.00000000000000000000	4.00000000000000000000	4.00000000000000000000	4.00000000000000000000	4.00000000000000000000	4.00000000000000000000	4.00000000000000000000	4.00000000000000000000	4.00000000000000000000	4.00000000000000000000	4.00000000000000000000	4.00000000000000000000	4.00000000000000000000	4.00000000000000000000	4.00000000000000000000	4.00000000000000000000	4.00000000000000000000
77.00000000000000000000	0.00000000000000000000	4184.10253906250000000000	4195.38427734375000000000	4172.30761718750000000000	4280.00000000000000000000	4178.97412109375000000000	4161.02539062500000000000	4148.71777343750000000000	4154.35888671875000000000	4184.61523437500000000000	4192.30761718750000000000	4229.23046875000000000000	4196.92285156250000000000	4266.15380859375000000000	4207.69238281250000000000	3214.00000000000000000000	10247.00000000000000000000	10222.00000000000000000000	0.00000000000000000000	0.00000000000000000000	0.00000000000000000000	2303.00000000000000000000	941.00000000000000000000	4.00000000000000000000	4.00000000000000000000	4.00000000000000000000	4.00000000000000000000	4.00000000000000000000	4.00000000000000000000	4.00000000000000000000	4.00000000000000000000	4.00000000000000000000	4.00000000000000000000	4.00000000000000000000	4.00000000000000000000	4.00000000000000000000	4.00000000000000000000	4.00000000000000000000	4.00000000000000000000
78.00000000000000000000	0.00000000000000000000	4177.43603515625000000000	4193.84619140625000000000	4170.25634765625000000000	4270.25634765625000000000	4181.53857421875000000000	4165.12792968750000000000	4158.97412109375000000000	4166.15380859375000000000	4186.66650390625000000000	4193.33300781250000000000	4217.43603515625000000000	4190.25634765625000000000	4252.30761718750000000000	4191.79492187500000000000	3586.00000000000000000000	10247.00000000000000000000	10222.00000000000000000000	0.00000000000000000000	0.00000000000000000000	0.00000000000000000000	2303.00000000000000000000	949.00000000000000000000	4.00000000000000000000	4.00000000000000000000	4.00000000000000000000	4.00000000000000000000	4.00000000000000000000	4.00000000000000000000	4.00000000000000000000	4.00000000000000000000	4.00000000000000000000	4.00000000000000000000	4.00000000000000000000	4.00000000000000000000	4.00000000000000000000	4.00000000000000000000	4.00000000000000000000	4.00000000000000000000
79.00000000000000000000	0.00000000000000000000	4173.84619140625000000000	4195.89746093750000000000	4163.58984375000000000000	4265.64111328125000000000	4197.43603515625000000000	4181.53857421875000000000	4181.53857421875000000000	4188.71777343750000000000	4213.84619140625000000000	4214.87158203125000000000	4220.51269531250000000000	4192.30761718750000000000	4242.05126953125000000000	4180.00000000000000000000	3166.00000000000000000000	10248.00000000000000000000	10222.00000000000000000000	0.00000000000000000000	0.00000000000000000000	0.00000000000000000000	2303.00000000000000000000	956.00000000000000000000	4.00000000000000000000	4.00000000000000000000	4.00000000000000000000	4.00000000000000000000	4.00000000000000000000	4.00000000000000000000	4.00000000000000000000	4.00000000000000000000	4.00000000000000000000	4.00000000000000000000	4.00000000000000000000	4.00000000000000000000	4.00000000000000000000	4.00000000000000000000	4.00000000000000000000	4.00000000000000000000
80.00000000000000000000	0.00000000000000000000	4141.02539062500000000000	4154.35888671875000000000	4168.71777343750000000000	4233.84619140625000000000	4155.89746093750000000000	4151.79492187500000000000	4148.20507812500000000000	4148.71777343750000000000	4181.02539062500000000000	4184.61523437500000000000	4171.79492187500000000000	4151.79492187500000000000	4192.30761718750000000000	4144.10253906250000000000	3527.00000000000000000000	10248.00000000000000000000	10222.00000000000000000000	0.00000000000000000000	0.00000000000000000000	0.00000000000000000000	2303.00000000000000000000	963.00000000000000000000	4.00000000000000000000	4.00000000000000000000	4.00000000000000000000	4.00000000000000000000	4.00000000000000000000	4.00000000000000000000	4.00000000000000000000	4.00000000000000000000	4.00000000000000000000	4.00000000000000000000	4.00000000000000000000	4.00000000000000000000	4.00000000000000000000	4.00000000000000000000	4.00000000000000000000	4.00000000000000000000
81.00000000000000000000	0.00000000000000000000	4175.89746093750000000000	4198.97412109375000000000	4159.48730468750000000000	4259.48730468750000000000	4188.20507812500000000000	4184.10253906250000000000	4169.23046875000000000000	4163.58984375000000000000	4200.00000000000000000000	4202.56396484375000000000	4193.84619140625000000000	4170.76904296875000000000	4231.79492187500000000000	4177.94873046875000000000	3214.00000000000000000000	10248.00000000000000000000	10223.00000000000000000000	0.00000000000000000000	0.00000000000000000000	0.00000000000000000000	2303.00000000000000000000	971.00000000000000000000	4.00000000000000000000	4.00000000000000000000	4.00000000000000000000	4.00000000000000000000	4.00000000000000000000	4.00000000000000000000	4.00000000000000000000	4.00000000000000000000	4.00000000000000000000	4.00000000000000000000	4.00000000000000000000	4.00000000000000000000	4.00000000000000000000	4.00000000000000000000	4.00000000000000000000	4.00000000000000000000
82.00000000000000000000	0.00000000000000000000	4166.15380859375000000000	4183.58984375000000000000	4162.05126953125000000000	4250.25634765625000000000	4166.15380859375000000000	4157.43603515625000000000	4144.61523437500000000000	4131.79492187500000000000	4165.64111328125000000000	4170.25634765625000000000	4173.84619140625000000000	4152.82031250000000000000	4220.00000000000000000000	4167.69238281250000000000	3586.00000000000000000000	10248.00000000000000000000	10223.00000000000000000000	0.00000000000000000000	0.00000000000000000000	0.00000000000000000000	2303.00000000000000000000	978.00000000000000000000	4.00000000000000000000	4.00000000000000000000	4.00000000000000000000	4.00000000000000000000	4.00000000000000000000	4.00000000000000000000	4.00000000000000000000	4.00000000000000000000	4.00000000000000000000	4.00000000000000000000	4.00000000000000000000	4.00000000000000000000	4.00000000000000000000	4.00000000000000000000	4.00000000000000000000	4.00000000000000000000
83.00000000000000000000	0.00000000000000000000	4157.94873046875000000000	4177.43603515625000000000	4164.61523437500000000000	4249.74365234375000000000	4168.20507812500000000000	4162.56396484375000000000	4154.35888671875000000000	4147.69238281250000000000	4178.46142578125000000000	4176.41015625000000000000	4197.43603515625000000000	4166.66650390625000000000	4230.25634765625000000000	4178.97412109375000000000	3166.00000000000000000000	10246.00000000000000000000	10224.00000000000000000000	0.00000000000000000000	0.00000000000000000000	0.00000000000000000000	2303.00000000000000000000	985.00000000000000000000	4.00000000000000000000	4.00000000000000000000	4.00000000000000000000	4.00000000000000000000	4.00000000000000000000	4.00000000000000000000	4.00000000000000000000	4.00000000000000000000	4.00000000000000000000	4.00000000000000000000	4.00000000000000000000	4.00000000000000000000	4.00000000000000000000	4.00000000000000000000	4.00000000000000000000	4.00000000000000000000
84.00000000000000000000	0.00000000000000000000	4155.38427734375000000000	4177.94873046875000000000	4160.51269531250000000000	4255.89746093750000000000	4181.53857421875000000000	4185.64111328125000000000	4182.56396484375000000000	4196.41015625000000000000	4229.23046875000000000000	4214.87158203125000000000	4243.07666015625000000000	4202.05126953125000000000	4258.46142578125000000000	4204.10253906250000000000	3527.00000000000000000000	10246.00000000000000000000	10224.00000000000000000000	0.00000000000000000000	0.00000000000000000000	0.00000000000000000000	2303.00000000000000000000	993.00000000000000000000	4.00000000000000000000	4.00000000000000000000	4.00000000000000000000	4.00000000000000000000	4.00000000000000000000	4.00000000000000000000	4.00000000000000000000	4.00000000000000000000	4.00000000000000000000	4.00000000000000000000	4.00000000000000000000	4.00000000000000000000	4.00000000000000000000	4.00000000000000000000	4.00000000000000000000	4.00000000000000000000
85.00000000000000000000	0.00000000000000000000	4121.53857421875000000000	4134.87158203125000000000	4167.17919921875000000000	4222.56396484375000000000	4141.53857421875000000000	4152.30761718750000000000	4157.94873046875000000000	4165.64111328125000000000	4196.41015625000000000000	4185.64111328125000000000	4207.69238281250000000000	4173.84619140625000000000	4220.00000000000000000000	4172.82031250000000000000	3214.00000000000000000000	10245.00000000000000000000	10225.00000000000000000000	0.00000000000000000000	0.00000000000000000000	0.00000000000000000000	2304.00000000000000000000	0.00000000000000000000	4.00000000000000000000	4.00000000000000000000	4.00000000000000000000	4.00000000000000000000	4.00000000000000000000	4.00000000000000000000	4.00000000000000000000	4.00000000000000000000	4.00000000000000000000	4.00000000000000000000	4.00000000000000000000	4.00000000000000000000	4.00000000000000000000	4.00000000000000000000	4.00000000000000000000	4.00000000000000000000
86.00000000000000000000	0.00000000000000000000	4158.97412109375000000000	4190.76904296875000000000	4159.48730468750000000000	4250.25634765625000000000	4191.28173828125000000000	4193.33300781250000000000	4196.41015625000000000000	4181.02539062500000000000	4217.43603515625000000000	4212.82031250000000000000	4228.71777343750000000000	4190.25634765625000000000	4249.74365234375000000000	4190.76904296875000000000	3586.00000000000000000000	10245.00000000000000000000	10225.00000000000000000000	0.00000000000000000000	0.00000000000000000000	0.00000000000000000000	2304.00000000000000000000	7.00000000000000000000	4.00000000000000000000	4.00000000000000000000	4.00000000000000000000	4.00000000000000000000	4.00000000000000000000	4.00000000000000000000	4.00000000000000000000	4.00000000000000000000	4.00000000000000000000	4.00000000000000000000	4.00000000000000000000	4.00000000000000000000	4.00000000000000000000	4.00000000000000000000	4.00000000000000000000	4.00000000000000000000
87.00000000000000000000	0.00000000000000000000	4160.51269531250000000000	4191.79492187500000000000	4164.10253906250000000000	4251.79492187500000000000	4188.71777343750000000000	4184.61523437500000000000	4186.15380859375000000000	4157.94873046875000000000	4200.51269531250000000000	4202.56396484375000000000	4198.46142578125000000000	4165.12792968750000000000	4224.61523437500000000000	4170.76904296875000000000	3166.00000000000000000000	10246.00000000000000000000	10228.00000000000000000000	0.00000000000000000000	0.00000000000000000000	0.00000000000000000000	2304.00000000000000000000	15.00000000000000000000	4.00000000000000000000	4.00000000000000000000	4.00000000000000000000	4.00000000000000000000	4.00000000000000000000	4.00000000000000000000	4.00000000000000000000	4.00000000000000000000	4.00000000000000000000	4.00000000000000000000	4.00000000000000000000	4.00000000000000000000	4.00000000000000000000	4.00000000000000000000	4.00000000000000000000	4.00000000000000000000
88.00000000000000000000	0.00000000000000000000	4156.41015625000000000000	4181.02539062500000000000	4167.17919921875000000000	4252.82031250000000000000	4177.43603515625000000000	4170.25634765625000000000	4174.35888671875000000000	4148.71777343750000000000	4189.74365234375000000000	4186.66650390625000000000	4192.82031250000000000000	4160.00000000000000000000	4222.56396484375000000000	4174.35888671875000000000	3527.00000000000000000000	10246.00000000000000000000	10228.00000000000000000000	0.00000000000000000000	0.00000000000000000000	0.00000000000000000000	2304.00000000000000000000	22.00000000000000000000	4.00000000000000000000	4.00000000000000000000	4.00000000000000000000	4.00000000000000000000	4.00000000000000000000	4.00000000000000000000	4.00000000000000000000	4.00000000000000000000	4.00000000000000000000	4.00000000000000000000	4.00000000000000000000	4.00000000000000000000	4.00000000000000000000	4.00000000000000000000	4.00000000000000000000	4.00000000000000000000
89.00000000000000000000	0.00000000000000000000	4168.71777343750000000000	4192.82031250000000000000	4158.46142578125000000000	4271.79492187500000000000	4183.07666015625000000000	4172.30761718750000000000	4177.43603515625000000000	4171.28173828125000000000	4206.15380859375000000000	4198.97412109375000000000	4237.94873046875000000000	4195.38427734375000000000	4267.69238281250000000000	4212.82031250000000000000	3214.00000000000000000000	10246.00000000000000000000	10228.00000000000000000000	0.00000000000000000000	0.00000000000000000000	0.00000000000000000000	2304.00000000000000000000	29.00000000000000000000	4.00000000000000000000	4.00000000000000000000	4.00000000000000000000	4.00000000000000000000	4.00000000000000000000	4.00000000000000000000	4.00000000000000000000	4.00000000000000000000	4.00000000000000000000	4.00000000000000000000	4.00000000000000000000	4.00000000000000000000	4.00000000000000000000	4.00000000000000000000	4.00000000000000000000	4.00000000000000000000
90.00000000000000000000	0.00000000000000000000	4139.48730468750000000000	4151.79492187500000000000	4169.23046875000000000000	4249.74365234375000000000	4134.87158203125000000000	4130.76904296875000000000	4134.87158203125000000000	4136.41015625000000000000	4169.23046875000000000000	4167.17919921875000000000	4201.53857421875000000000	4168.71777343750000000000	4231.79492187500000000000	4186.66650390625000000000	3586.00000000000000000000	10246.00000000000000000000	10228.00000000000000000000	0.00000000000000000000	0.00000000000000000000	0.00000000000000000000	2304.00000000000000000000	37.00000000000000000000	4.00000000000000000000	4.00000000000000000000	4.00000000000000000000	4.00000000000000000000	4.00000000000000000000	4.00000000000000000000	4.00000000000000000000	4.00000000000000000000	4.00000000000000000000	4.00000000000000000000	4.00000000000000000000	4.00000000000000000000	4.00000000000000000000	4.00000000000000000000	4.00000000000000000000	4.00000000000000000000
91.00000000000000000000	0.00000000000000000000	4159.48730468750000000000	4184.10253906250000000000	4167.17919921875000000000	4263.58984375000000000000	4173.33300781250000000000	4170.25634765625000000000	4167.69238281250000000000	4165.12792968750000000000	4207.69238281250000000000	4204.61523437500000000000	4209.74365234375000000000	4181.53857421875000000000	4242.05126953125000000000	4197.43603515625000000000	3166.00000000000000000000	10244.00000000000000000000	10228.00000000000000000000	0.00000000000000000000	0.00000000000000000000	0.00000000000000000000	2304.00000000000000000000	44.00000000000000000000	4.00000000000000000000	4.00000000000000000000	4.00000000000000000000	4.00000000000000000000	4.00000000000000000000	4.00000000000000000000	4.00000000000000000000	4.00000000000000000000	4.00000000000000000000	4.00000000000000000000	4.00000000000000000000	4.00000000000000000000	4.00000000000000000000	4.00000000000000000000	4.00000000000000000000	4.00000000000000000000
92.00000000000000000000	0.00000000000000000000	4151.28173828125000000000	4174.35888671875000000000	4168.71777343750000000000	4247.17919921875000000000	4168.20507812500000000000	4169.74365234375000000000	4168.20507812500000000000	4161.53857421875000000000	4207.69238281250000000000	4211.28173828125000000000	4192.82031250000000000000	4168.71777343750000000000	4219.48730468750000000000	4181.02539062500000000000	3527.00000000000000000000	10244.00000000000000000000	10228.00000000000000000000	0.00000000000000000000	0.00000000000000000000	0.00000000000000000000	2304.00000000000000000000	51.00000000000000000000	4.00000000000000000000	4.00000000000000000000	4.00000000000000000000	4.00000000000000000000	4.00000000000000000000	4.00000000000000000000	4.00000000000000000000	4.00000000000000000000	4.00000000000000000000	4.00000000000000000000	4.00000000000000000000	4.00000000000000000000	4.00000000000000000000	4.00000000000000000000	4.00000000000000000000	4.00000000000000000000
93.00000000000000000000	0.00000000000000000000	4156.41015625000000000000	4177.43603515625000000000	4173.84619140625000000000	4249.74365234375000000000	4163.07666015625000000000	4169.23046875000000000000	4170.25634765625000000000	4158.97412109375000000000	4201.02539062500000000000	4206.15380859375000000000	4205.64111328125000000000	4176.92285156250000000000	4231.79492187500000000000	4187.17919921875000000000	3214.00000000000000000000	10244.00000000000000000000	10229.00000000000000000000	0.00000000000000000000	0.00000000000000000000	0.00000000000000000000	2304.00000000000000000000	59.00000000000000000000	4.00000000000000000000	4.00000000000000000000	4.00000000000000000000	4.00000000000000000000	4.00000000000000000000	4.00000000000000000000	4.00000000000000000000	4.00000000000000000000	4.00000000000000000000	4.00000000000000000000	4.00000000000000000000	4.00000000000000000000	4.00000000000000000000	4.00000000000000000000	4.00000000000000000000	4.00000000000000000000
94.00000000000000000000	0.00000000000000000000	4191.79492187500000000000	4217.43603515625000000000	4160.00000000000000000000	4284.61523437500000000000	4193.33300781250000000000	4189.23046875000000000000	4181.02539062500000000000	4181.02539062500000000000	4222.05126953125000000000	4225.12792968750000000000	4256.41015625000000000000	4214.87158203125000000000	4293.33300781250000000000	4230.76904296875000000000	3586.00000000000000000000	10244.00000000000000000000	10229.00000000000000000000	0.00000000000000000000	0.00000000000000000000	0.00000000000000000000	2304.00000000000000000000	66.00000000000000000000	4.00000000000000000000	4.00000000000000000000	4.00000000000000000000	4.00000000000000000000	4.00000000000000000000	4.00000000000000000000	4.00000000000000000000	4.00000000000000000000	4.00000000000000000000	4.00000000000000000000	4.00000000000000000000	4.00000000000000000000	4.00000000000000000000	4.00000000000000000000	4.00000000000000000000	4.00000000000000000000
95.00000000000000000000	0.00000000000000000000	4164.61523437500000000000	4176.92285156250000000000	4164.10253906250000000000	4254.87158203125000000000	4152.30761718750000000000	4144.10253906250000000000	4135.38427734375000000000	4141.02539062500000000000	4175.38427734375000000000	4183.58984375000000000000	4215.89746093750000000000	4176.92285156250000000000	4257.43603515625000000000	4198.97412109375000000000	3166.00000000000000000000	10245.00000000000000000000	10229.00000000000000000000	0.00000000000000000000	0.00000000000000000000	0.00000000000000000000	2304.00000000000000000000	74.00000000000000000000	4.00000000000000000000	4.00000000000000000000	4.00000000000000000000	4.00000000000000000000	4.00000000000000000000	4.00000000000000000000	4.00000000000000000000	4.00000000000000000000	4.00000000000000000000	4.00000000000000000000	4.00000000000000000000	4.00000000000000000000	4.00000000000000000000	4.00000000000000000000	4.00000000000000000000	4.00000000000000000000
96.00000000000000000000	0.00000000000000000000	4178.46142578125000000000	4195.38427734375000000000	4164.61523437500000000000	4262.05126953125000000000	4176.41015625000000000000	4178.46142578125000000000	4174.87158203125000000000	4184.61523437500000000000	4219.48730468750000000000	4217.43603515625000000000	4246.66650390625000000000	4203.58984375000000000000	4274.87158203125000000000	4212.82031250000000000000	3527.00000000000000000000	10245.00000000000000000000	10229.00000000000000000000	0.00000000000000000000	0.00000000000000000000	0.00000000000000000000	2304.00000000000000000000	81.00000000000000000000	4.00000000000000000000	4.00000000000000000000	4.00000000000000000000	4.00000000000000000000	4.00000000000000000000	4.00000000000000000000	4.00000000000000000000	4.00000000000000000000	4.00000000000000000000	4.00000000000000000000	4.00000000000000000000	4.00000000000000000000	4.00000000000000000000	4.00000000000000000000	4.00000000000000000000	4.00000000000000000000
97.00000000000000000000	0.00000000000000000000	4166.15380859375000000000	4181.53857421875000000000	4166.66650390625000000000	4254.87158203125000000000	4162.05126953125000000000	4174.87158203125000000000	4173.84619140625000000000	4190.25634765625000000000	4232.82031250000000000000	4225.12792968750000000000	4244.10253906250000000000	4207.69238281250000000000	4257.94873046875000000000	4205.64111328125000000000	3214.00000000000000000000	10245.00000000000000000000	10230.00000000000000000000	0.00000000000000000000	0.00000000000000000000	0.00000000000000000000	2304.00000000000000000000	88.00000000000000000000	4.00000000000000000000	4.00000000000000000000	4.00000000000000000000	4.00000000000000000000	4.00000000000000000000	4.00000000000000000000	4.00000000000000000000	4.00000000000000000000	4.00000000000000000000	4.00000000000000000000	4.00000000000000000000	4.00000000000000000000	4.00000000000000000000	4.00000000000000000000	4.00000000000000000000	4.00000000000000000000
98.00000000000000000000	0.00000000000000000000	4153.84619140625000000000	4168.20507812500000000000	4169.74365234375000000000	4246.15380859375000000000	4147.69238281250000000000	4154.87158203125000000000	4151.28173828125000000000	4151.28173828125000000000	4191.28173828125000000000	4189.23046875000000000000	4208.71777343750000000000	4178.97412109375000000000	4229.23046875000000000000	4185.12792968750000000000	3586.00000000000000000000	10245.00000000000000000000	10230.00000000000000000000	0.00000000000000000000	0.00000000000000000000	0.00000000000000000000	2304.00000000000000000000	96.00000000000000000000	4.00000000000000000000	4.00000000000000000000	4.00000000000000000000	4.00000000000000000000	4.00000000000000000000	4.00000000000000000000	4.00000000000000000000	4.00000000000000000000	4.00000000000000000000	4.00000000000000000000	4.00000000000000000000	4.00000000000000000000	4.00000000000000000000	4.00000000000000000000	4.00000000000000000000	4.00000000000000000000
99.00000000000000000000	0.00000000000000000000	4189.23046875000000000000	4218.46142578125000000000	4158.97412109375000000000	4275.38427734375000000000	4194.87158203125000000000	4187.17919921875000000000	4176.92285156250000000000	4164.10253906250000000000	4195.38427734375000000000	4197.94873046875000000000	4231.28173828125000000000	4190.25634765625000000000	4264.61523437500000000000	4209.74365234375000000000	3166.00000000000000000000	10245.00000000000000000000	10229.00000000000000000000	0.00000000000000000000	0.00000000000000000000	0.00000000000000000000	2304.00000000000000000000	103.00000000000000000000	4.00000000000000000000	4.00000000000000000000	4.00000000000000000000	4.00000000000000000000	4.00000000000000000000	4.00000000000000000000	4.00000000000000000000	4.00000000000000000000	4.00000000000000000000	4.00000000000000000000	4.00000000000000000000	4.00000000000000000000	4.00000000000000000000	4.00000000000000000000	4.00000000000000000000	4.00000000000000000000
100.00000000000000000000	0.00000000000000000000	4162.56396484375000000000	4185.12792968750000000000	4162.05126953125000000000	4250.76904296875000000000	4152.82031250000000000000	4149.23046875000000000000	4145.12792968750000000000	4123.58984375000000000000	4148.71777343750000000000	4160.51269531250000000000	4187.17919921875000000000	4153.33300781250000000000	4227.17919921875000000000	4176.92285156250000000000	3527.00000000000000000000	10245.00000000000000000000	10229.00000000000000000000	0.00000000000000000000	0.00000000000000000000	0.00000000000000000000	2304.00000000000000000000	110.00000000000000000000	4.00000000000000000000	4.00000000000000000000	4.00000000000000000000	4.00000000000000000000	4.00000000000000000000	4.00000000000000000000	4.00000000000000000000	4.00000000000000000000	4.00000000000000000000	4.00000000000000000000	4.00000000000000000000	4.00000000000000000000	4.00000000000000000000	4.00000000000000000000	4.00000000000000000000	4.00000000000000000000
101.00000000000000000000	0.00000000000000000000	4168.71777343750000000000	4190.76904296875000000000	4158.97412109375000000000	4260.51269531250000000000	4154.87158203125000000000	4154.35888671875000000000	4157.43603515625000000000	4141.02539062500000000000	4167.69238281250000000000	4172.30761718750000000000	4203.58984375000000000000	4177.43603515625000000000	4244.61523437500000000000	4194.35888671875000000000	3214.00000000000000000000	10245.00000000000000000000	10229.00000000000000000000	0.00000000000000000000	0.00000000000000000000	0.00000000000000000000	2304.00000000000000000000	118.00000000000000000000	4.00000000000000000000	4.00000000000000000000	4.00000000000000000000	4.00000000000000000000	4.00000000000000000000	4.00000000000000000000	4.00000000000000000000	4.00000000000000000000	4.00000000000000000000	4.00000000000000000000	4.00000000000000000000	4.00000000000000000000	4.00000000000000000000	4.00000000000000000000	4.00000000000000000000	4.00000000000000000000
102.00000000000000000000	0.00000000000000000000	4168.20507812500000000000	4179.48730468750000000000	4163.07666015625000000000	4266.66650390625000000000	4144.10253906250000000000	4140.51269531250000000000	4143.58984375000000000000	4149.23046875000000000000	4174.87158203125000000000	4173.84619140625000000000	4219.48730468750000000000	4192.82031250000000000000	4248.71777343750000000000	4203.58984375000000000000	3586.00000000000000000000	10245.00000000000000000000	10229.00000000000000000000	0.00000000000000000000	0.00000000000000000000	0.00000000000000000000	2304.00000000000000000000	125.00000000000000000000	4.00000000000000000000	4.00000000000000000000	4.00000000000000000000	4.00000000000000000000	4.00000000000000000000	4.00000000000000000000	4.00000000000000000000	4.00000000000000000000	4.00000000000000000000	4.00000000000000000000	4.00000000000000000000	4.00000000000000000000	4.00000000000000000000	4.00000000000000000000	4.00000000000000000000	4.00000000000000000000
103.00000000000000000000	0.00000000000000000000	4156.92285156250000000000	4167.17919921875000000000	4173.84619140625000000000	4255.89746093750000000000	4133.33300781250000000000	4132.82031250000000000000	4129.23046875000000000000	4136.41015625000000000000	4157.94873046875000000000	4160.00000000000000000000	4208.20507812500000000000	4176.41015625000000000000	4229.74365234375000000000	4189.23046875000000000000	3166.00000000000000000000	10247.00000000000000000000	10228.00000000000000000000	0.00000000000000000000	0.00000000000000000000	0.00000000000000000000	2304.00000000000000000000	132.00000000000000000000	4.00000000000000000000	4.00000000000000000000	4.00000000000000000000	4.00000000000000000000	4.00000000000000000000	4.00000000000000000000	4.00000000000000000000	4.00000000000000000000	4.00000000000000000000	4.00000000000000000000	4.00000000000000000000	4.00000000000000000000	4.00000000000000000000	4.00000000000000000000	4.00000000000000000000	4.00000000000000000000
104.00000000000000000000	0.00000000000000000000	4180.51269531250000000000	4214.35888671875000000000	4166.15380859375000000000	4273.84619140625000000000	4189.74365234375000000000	4188.20507812500000000000	4181.53857421875000000000	4173.33300781250000000000	4203.58984375000000000000	4206.15380859375000000000	4231.79492187500000000000	4194.35888671875000000000	4260.00000000000000000000	4207.17919921875000000000	3527.00000000000000000000	10247.00000000000000000000	10228.00000000000000000000	0.00000000000000000000	0.00000000000000000000	0.00000000000000000000	2304.00000000000000000000	140.00000000000000000000	4.00000000000000000000	4.00000000000000000000	4.00000000000000000000	4.00000000000000000000	4.00000000000000000000	4.00000000000000000000	4.00000000000000000000	4.00000000000000000000	4.00000000000000000000	4.00000000000000000000	4.00000000000000000000	4.00000000000000000000	4.00000000000000000000	4.00000000000000000000	4.00000000000000000000	4.00000000000000000000
105.00000000000000000000	0.00000000000000000000	4146.15380859375000000000	4171.28173828125000000000	4168.20507812500000000000	4242.56396484375000000000	4152.82031250000000000000	4155.38427734375000000000	4163.07666015625000000000	4138.97412109375000000000	4174.35888671875000000000	4183.58984375000000000000	4185.64111328125000000000	4154.87158203125000000000	4216.41015625000000000000	4166.15380859375000000000	3214.00000000000000000000	10246.00000000000000000000	10228.00000000000000000000	0.00000000000000000000	0.00000000000000000000	0.00000000000000000000	2304.00000000000000000000	147.00000000000000000000	4.00000000000000000000	4.00000000000000000000	4.00000000000000000000	4.00000000000000000000	4.00000000000000000000	4.00000000000000000000	4.00000000000000000000	4.00000000000000000000	4.00000000000000000000	4.00000000000000000000	4.00000000000000000000	4.00000000000000000000	4.00000000000000000000	4.00000000000000000000	4.00000000000000000000	4.00000000000000000000
106.00000000000000000000	0.00000000000000000000	4152.30761718750000000000	4174.35888671875000000000	4160.00000000000000000000	4254.87158203125000000000	4152.82031250000000000000	4156.92285156250000000000	4164.10253906250000000000	4148.20507812500000000000	4182.05126953125000000000	4188.20507812500000000000	4215.89746093750000000000	4173.84619140625000000000	4244.61523437500000000000	4186.66650390625000000000	3586.00000000000000000000	10246.00000000000000000000	10228.00000000000000000000	0.00000000000000000000	0.00000000000000000000	0.00000000000000000000	2304.00000000000000000000	154.00000000000000000000	4.00000000000000000000	4.00000000000000000000	4.00000000000000000000	4.00000000000000000000	4.00000000000000000000	4.00000000000000000000	4.00000000000000000000	4.00000000000000000000	4.00000000000000000000	4.00000000000000000000	4.00000000000000000000	4.00000000000000000000	4.00000000000000000000	4.00000000000000000000	4.00000000000000000000	4.00000000000000000000
107.00000000000000000000	0.00000000000000000000	4164.61523437500000000000	4184.10253906250000000000	4156.41015625000000000000	4271.28173828125000000000	4155.38427734375000000000	4154.87158203125000000000	4157.43603515625000000000	4164.10253906250000000000	4194.87158203125000000000	4195.38427734375000000000	4247.69238281250000000000	4197.94873046875000000000	4278.97412109375000000000	4211.79492187500000000000	3166.00000000000000000000	10246.00000000000000000000	10228.00000000000000000000	0.00000000000000000000	0.00000000000000000000	0.00000000000000000000	2304.00000000000000000000	162.00000000000000000000	4.00000000000000000000	4.00000000000000000000	4.00000000000000000000	4.00000000000000000000	4.00000000000000000000	4.00000000000000000000	4.00000000000000000000	4.00000000000000000000	4.00000000000000000000	4.00000000000000000000	4.00000000000000000000	4.00000000000000000000	4.00000000000000000000	4.00000000000000000000	4.00000000000000000000	4.00000000000000000000
108.00000000000000000000	0.00000000000000000000	4146.66650390625000000000	4159.48730468750000000000	4167.69238281250000000000	4251.79492187500000000000	4131.79492187500000000000	4132.82031250000000000000	4142.05126953125000000000	4148.20507812500000000000	4177.94873046875000000000	4175.38427734375000000000	4216.92285156250000000000	4176.41015625000000000000	4246.15380859375000000000	4187.17919921875000000000	3527.00000000000000000000	10246.00000000000000000000	10228.00000000000000000000	0.00000000000000000000	0.00000000000000000000	0.00000000000000000000	2304.00000000000000000000	169.00000000000000000000	4.00000000000000000000	4.00000000000000000000	4.00000000000000000000	4.00000000000000000000	4.00000000000000000000	4.00000000000000000000	4.00000000000000000000	4.00000000000000000000	4.00000000000000000000	4.00000000000000000000	4.00000000000000000000	4.00000000000000000000	4.00000000000000000000	4.00000000000000000000	4.00000000000000000000	4.00000000000000000000
109.00000000000000000000	0.00000000000000000000	4163.58984375000000000000	4190.76904296875000000000	4161.53857421875000000000	4269.23046875000000000000	4171.28173828125000000000	4176.41015625000000000000	4184.10253906250000000000	4184.10253906250000000000	4225.64111328125000000000	4217.94873046875000000000	4234.87158203125000000000	4196.92285156250000000000	4253.33300781250000000000	4201.53857421875000000000	3214.00000000000000000000	10248.00000000000000000000	10227.00000000000000000000	0.00000000000000000000	0.00000000000000000000	0.00000000000000000000	2304.00000000000000000000	176.00000000000000000000	4.00000000000000000000	4.00000000000000000000	4.00000000000000000000	4.00000000000000000000	4.00000000000000000000	4.00000000000000000000	4.00000000000000000000	4.00000000000000000000	4.00000000000000000000	4.00000000000000000000	4.00000000000000000000	4.00000000000000000000	4.00000000000000000000	4.00000000000000000000	4.00000000000000000000	4.00000000000000000000
110.00000000000000000000	0.00000000000000000000	4144.10253906250000000000	4167.17919921875000000000	4169.74365234375000000000	4255.38427734375000000000	4150.76904296875000000000	4156.92285156250000000000	4166.66650390625000000000	4161.02539062500000000000	4206.66650390625000000000	4204.10253906250000000000	4200.51269531250000000000	4170.25634765625000000000	4212.82031250000000000000	4173.84619140625000000000	3586.00000000000000000000	10248.00000000000000000000	10227.00000000000000000000	0.00000000000000000000	0.00000000000000000000	0.00000000000000000000	2304.00000000000000000000	184.00000000000000000000	4.00000000000000000000	4.00000000000000000000	4.00000000000000000000	4.00000000000000000000	4.00000000000000000000	4.00000000000000000000	4.00000000000000000000	4.00000000000000000000	4.00000000000000000000	4.00000000000000000000	4.00000000000000000000	4.00000000000000000000	4.00000000000000000000	4.00000000000000000000	4.00000000000000000000	4.00000000000000000000
111.00000000000000000000	0.00000000000000000000	4168.20507812500000000000	4196.41015625000000000000	4169.74365234375000000000	4275.89746093750000000000	4174.87158203125000000000	4177.94873046875000000000	4181.53857421875000000000	4169.74365234375000000000	4210.25634765625000000000	4204.61523437500000000000	4218.46142578125000000000	4179.48730468750000000000	4237.94873046875000000000	4193.84619140625000000000	3166.00000000000000000000	10248.00000000000000000000	10225.00000000000000000000	0.00000000000000000000	0.00000000000000000000	0.00000000000000000000	2304.00000000000000000000	191.00000000000000000000	4.00000000000000000000	4.00000000000000000000	4.00000000000000000000	4.00000000000000000000	4.00000000000000000000	4.00000000000000000000	4.00000000000000000000	4.00000000000000000000	4.00000000000000000000	4.00000000000000000000	4.00000000000000000000	4.00000000000000000000	4.00000000000000000000	4.00000000000000000000	4.00000000000000000000	4.00000000000000000000
112.00000000000000000000	0.00000000000000000000	4181.53857421875000000000	4210.76904296875000000000	4158.97412109375000000000	4292.82031250000000000000	4184.10253906250000000000	4187.17919921875000000000	4180.00000000000000000000	4172.30761718750000000000	4206.66650390625000000000	4198.97412109375000000000	4236.92285156250000000000	4189.74365234375000000000	4265.64111328125000000000	4216.92285156250000000000	3527.00000000000000000000	10248.00000000000000000000	10225.00000000000000000000	0.00000000000000000000	0.00000000000000000000	0.00000000000000000000	2304.00000000000000000000	198.00000000000000000000	4.00000000000000000000	4.00000000000000000000	4.00000000000000000000	4.00000000000000000000	4.00000000000000000000	4.00000000000000000000	4.00000000000000000000	4.00000000000000000000	4.00000000000000000000	4.00000000000000000000	4.00000000000000000000	4.00000000000000000000	4.00000000000000000000	4.00000000000000000000	4.00000000000000000000	4.00000000000000000000
113.00000000000000000000	0.00000000000000000000	4152.30761718750000000000	4169.23046875000000000000	4164.61523437500000000000	4267.17919921875000000000	4141.53857421875000000000	4146.66650390625000000000	4146.66650390625000000000	4142.05126953125000000000	4167.69238281250000000000	4166.15380859375000000000	4208.20507812500000000000	4171.28173828125000000000	4229.74365234375000000000	4192.30761718750000000000	3214.00000000000000000000	10246.00000000000000000000	10225.00000000000000000000	0.00000000000000000000	0.00000000000000000000	0.00000000000000000000	2304.00000000000000000000	206.00000000000000000000	4.00000000000000000000	4.00000000000000000000	4.00000000000000000000	4.00000000000000000000	4.00000000000000000000	4.00000000000000000000	4.00000000000000000000	4.00000000000000000000	4.00000000000000000000	4.00000000000000000000	4.00000000000000000000	4.00000000000000000000	4.00000000000000000000	4.00000000000000000000	4.00000000000000000000	4.00000000000000000000
114.00000000000000000000	0.00000000000000000000	4176.41015625000000000000	4199.48730468750000000000	4165.12792968750000000000	4285.64111328125000000000	4172.82031250000000000000	4180.51269531250000000000	4187.69238281250000000000	4193.33300781250000000000	4224.61523437500000000000	4217.94873046875000000000	4255.89746093750000000000	4218.97412109375000000000	4259.48730468750000000000	4222.56396484375000000000	3586.00000000000000000000	10246.00000000000000000000	10225.00000000000000000000	0.00000000000000000000	0.00000000000000000000	0.00000000000000000000	2304.00000000000000000000	213.00000000000000000000	4.00000000000000000000	4.00000000000000000000	4.00000000000000000000	4.00000000000000000000	4.00000000000000000000	4.00000000000000000000	4.00000000000000000000	4.00000000000000000000	4.00000000000000000000	4.00000000000000000000	4.00000000000000000000	4.00000000000000000000	4.00000000000000000000	4.00000000000000000000	4.00000000000000000000	4.00000000000000000000
115.00000000000000000000	0.00000000000000000000	4153.84619140625000000000	4168.20507812500000000000	4174.35888671875000000000	4267.17919921875000000000	4141.02539062500000000000	4159.48730468750000000000	4170.76904296875000000000	4179.48730468750000000000	4217.43603515625000000000	4210.25634765625000000000	4234.87158203125000000000	4205.12792968750000000000	4233.84619140625000000000	4203.58984375000000000000	3166.00000000000000000000	10245.00000000000000000000	10223.00000000000000000000	0.00000000000000000000	0.00000000000000000000	0.00000000000000000000	2304.00000000000000000000	220.00000000000000000000	4.00000000000000000000	4.00000000000000000000	4.00000000000000000000	4.00000000000000000000	4.00000000000000000000	4.00000000000000000000	4.00000000000000000000	4.00000000000000000000	4.00000000000000000000	4.00000000000000000000	4.00000000000000000000	4.00000000000000000000	4.00000000000000000000	4.00000000000000000000	4.00000000000000000000	4.00000000000000000000
116.00000000000000000000	0.00000000000000000000	4151.28173828125000000000	4172.30761718750000000000	4170.76904296875000000000	4262.05126953125000000000	4147.17919921875000000000	4163.07666015625000000000	4171.79492187500000000000	4170.25634765625000000000	4206.15380859375000000000	4201.53857421875000000000	4225.12792968750000000000	4193.84619140625000000000	4236.92285156250000000000	4196.92285156250000000000	3527.00000000000000000000	10245.00000000000000000000	10223.00000000000000000000	0.00000000000000000000	0.00000000000000000000	0.00000000000000000000	2304.00000000000000000000	228.00000000000000000000	4.00000000000000000000	4.00000000000000000000	4.00000000000000000000	4.00000000000000000000	4.00000000000000000000	4.00000000000000000000	4.00000000000000000000	4.00000000000000000000	4.00000000000000000000	4.00000000000000000000	4.00000000000000000000	4.00000000000000000000	4.00000000000000000000	4.00000000000000000000	4.00000000000000000000	4.00000000000000000000
117.00000000000000000000	0.00000000000000000000	4163.07666015625000000000	4189.23046875000000000000	4156.41015625000000000000	4265.64111328125000000000	4171.28173828125000000000	4173.33300781250000000000	4177.43603515625000000000	4166.66650390625000000000	4202.05126953125000000000	4202.05126953125000000000	4223.07666015625000000000	4184.61523437500000000000	4246.15380859375000000000	4197.43603515625000000000	3214.00000000000000000000	10247.00000000000000000000	10223.00000000000000000000	0.00000000000000000000	0.00000000000000000000	0.00000000000000000000	2304.00000000000000000000	235.00000000000000000000	4.00000000000000000000	4.00000000000000000000	4.00000000000000000000	4.00000000000000000000	4.00000000000000000000	4.00000000000000000000	4.00000000000000000000	4.00000000000000000000	4.00000000000000000000	4.00000000000000000000	4.00000000000000000000	4.00000000000000000000	4.00000000000000000000	4.00000000000000000000	4.00000000000000000000	4.00000000000000000000
118.00000000000000000000	0.00000000000000000000	4136.92285156250000000000	4146.66650390625000000000	4158.46142578125000000000	4238.97412109375000000000	4130.25634765625000000000	4131.79492187500000000000	4138.46142578125000000000	4115.89746093750000000000	4149.23046875000000000000	4155.38427734375000000000	4176.41015625000000000000	4142.56396484375000000000	4201.02539062500000000000	4159.48730468750000000000	3586.00000000000000000000	10247.00000000000000000000	10223.00000000000000000000	0.00000000000000000000	0.00000000000000000000	0.00000000000000000000	2304.00000000000000000000	243.00000000000000000000	4.00000000000000000000	4.00000000000000000000	4.00000000000000000000	4.00000000000000000000	4.00000000000000000000	4.00000000000000000000	4.00000000000000000000	4.00000000000000000000	4.00000000000000000000	4.00000000000000000000	4.00000000000000000000	4.00000000000000000000	4.00000000000000000000	4.00000000000000000000	4.00000000000000000000	4.00000000000000000000
119.00000000000000000000	0.00000000000000000000	4156.41015625000000000000	4170.76904296875000000000	4153.33300781250000000000	4264.61523437500000000000	4148.71777343750000000000	4151.28173828125000000000	4155.89746093750000000000	4151.79492187500000000000	4180.00000000000000000000	4176.92285156250000000000	4223.07666015625000000000	4181.02539062500000000000	4242.56396484375000000000	4191.79492187500000000000	3166.00000000000000000000	10248.00000000000000000000	10226.00000000000000000000	0.00000000000000000000	0.00000000000000000000	0.00000000000000000000	2304.00000000000000000000	250.00000000000000000000	4.00000000000000000000	4.00000000000000000000	4.00000000000000000000	4.00000000000000000000	4.00000000000000000000	4.00000000000000000000	4.00000000000000000000	4.00000000000000000000	4.00000000000000000000	4.00000000000000000000	4.00000000000000000000	4.00000000000000000000	4.00000000000000000000	4.00000000000000000000	4.00000000000000000000	4.00000000000000000000
120.00000000000000000000	0.00000000000000000000	4135.89746093750000000000	4141.53857421875000000000	4162.56396484375000000000	4253.84619140625000000000	4119.48730468750000000000	4122.56396484375000000000	4132.82031250000000000000	4151.79492187500000000000	4171.28173828125000000000	4165.64111328125000000000	4213.84619140625000000000	4175.89746093750000000000	4228.71777343750000000000	4187.17919921875000000000	3527.00000000000000000000	10248.00000000000000000000	10226.00000000000000000000	0.00000000000000000000	0.00000000000000000000	0.00000000000000000000	2304.00000000000000000000	257.00000000000000000000	4.00000000000000000000	4.00000000000000000000	4.00000000000000000000	4.00000000000000000000	4.00000000000000000000	4.00000000000000000000	4.00000000000000000000	4.00000000000000000000	4.00000000000000000000	4.00000000000000000000	4.00000000000000000000	4.00000000000000000000	4.00000000000000000000	4.00000000000000000000	4.00000000000000000000	4.00000000000000000000
121.00000000000000000000	0.00000000000000000000	4138.46142578125000000000	4151.28173828125000000000	4168.20507812500000000000	4255.89746093750000000000	4134.35888671875000000000	4140.51269531250000000000	4154.87158203125000000000	4154.35888671875000000000	4181.02539062500000000000	4174.87158203125000000000	4203.58984375000000000000	4172.30761718750000000000	4221.53857421875000000000	4184.61523437500000000000	3214.00000000000000000000	10247.00000000000000000000	10227.00000000000000000000	0.00000000000000000000	0.00000000000000000000	0.00000000000000000000	2304.00000000000000000000	265.00000000000000000000	4.00000000000000000000	4.00000000000000000000	4.00000000000000000000	4.00000000000000000000	4.00000000000000000000	4.00000000000000000000	4.00000000000000000000	4.00000000000000000000	4.00000000000000000000	4.00000000000000000000	4.00000000000000000000	4.00000000000000000000	4.00000000000000000000	4.00000000000000000000	4.00000000000000000000	4.00000000000000000000
122.00000000000000000000	0.00000000000000000000	4163.58984375000000000000	4193.84619140625000000000	4162.56396484375000000000	4274.35888671875000000000	4177.43603515625000000000	4185.64111328125000000000	4193.33300781250000000000	4172.30761718750000000000	4213.33300781250000000000	4209.74365234375000000000	4214.87158203125000000000	4187.69238281250000000000	4238.46142578125000000000	4190.25634765625000000000	3586.00000000000000000000	10247.00000000000000000000	10227.00000000000000000000	0.00000000000000000000	0.00000000000000000000	0.00000000000000000000	2304.00000000000000000000	272.00000000000000000000	4.00000000000000000000	4.00000000000000000000	4.00000000000000000000	4.00000000000000000000	4.00000000000000000000	4.00000000000000000000	4.00000000000000000000	4.00000000000000000000	4.00000000000000000000	4.00000000000000000000	4.00000000000000000000	4.00000000000000000000	4.00000000000000000000	4.00000000000000000000	4.00000000000000000000	4.00000000000000000000
123.00000000000000000000	0.00000000000000000000	4144.10253906250000000000	4161.02539062500000000000	4173.33300781250000000000	4244.61523437500000000000	4143.07666015625000000000	4150.76904296875000000000	4158.46142578125000000000	4135.38427734375000000000	4174.35888671875000000000	4180.51269531250000000000	4174.87158203125000000000	4157.43603515625000000000	4205.64111328125000000000	4158.46142578125000000000	3166.00000000000000000000	10247.00000000000000000000	10227.00000000000000000000	0.00000000000000000000	0.00000000000000000000	0.00000000000000000000	2304.00000000000000000000	279.00000000000000000000	4.00000000000000000000	4.00000000000000000000	4.00000000000000000000	4.00000000000000000000	4.00000000000000000000	4.00000000000000000000	4.00000000000000000000	4.00000000000000000000	4.00000000000000000000	4.00000000000000000000	4.00000000000000000000	4.00000000000000000000	4.00000000000000000000	4.00000000000000000000	4.00000000000000000000	4.00000000000000000000
124.00000000000000000000	0.00000000000000000000	4175.38427734375000000000	4192.82031250000000000000	4166.66650390625000000000	4265.64111328125000000000	4173.33300781250000000000	4170.25634765625000000000	4178.97412109375000000000	4167.69238281250000000000	4199.48730468750000000000	4199.48730468750000000000	4220.51269531250000000000	4197.43603515625000000000	4263.07666015625000000000	4206.66650390625000000000	3527.00000000000000000000	10247.00000000000000000000	10227.00000000000000000000	0.00000000000000000000	0.00000000000000000000	0.00000000000000000000	2304.00000000000000000000	287.00000000000000000000	4.00000000000000000000	4.00000000000000000000	4.00000000000000000000	4.00000000000000000000	4.00000000000000000000	4.00000000000000000000	4.00000000000000000000	4.00000000000000000000	4.00000000000000000000	4.00000000000000000000	4.00000000000000000000	4.00000000000000000000	4.00000000000000000000	4.00000000000000000000	4.00000000000000000000	4.00000000000000000000
125.00000000000000000000	0.00000000000000000000	4167.69238281250000000000	4175.38427734375000000000	4163.58984375000000000000	4257.43603515625000000000	4152.30761718750000000000	4146.66650390625000000000	4155.38427734375000000000	4153.33300781250000000000	4178.46142578125000000000	4174.87158203125000000000	4210.25634765625000000000	4199.48730468750000000000	4258.97412109375000000000	4208.20507812500000000000	3214.00000000000000000000	10250.00000000000000000000	10230.00000000000000000000	0.00000000000000000000	0.00000000000000000000	0.00000000000000000000	2304.00000000000000000000	294.00000000000000000000	4.00000000000000000000	4.00000000000000000000	4.00000000000000000000	4.00000000000000000000	4.00000000000000000000	4.00000000000000000000	4.00000000000000000000	4.00000000000000000000	4.00000000000000000000	4.00000000000000000000	4.00000000000000000000	4.00000000000000000000	4.00000000000000000000	4.00000000000000000000	4.00000000000000000000	4.00000000000000000000
126.00000000000000000000	0.00000000000000000000	4148.71777343750000000000	4152.82031250000000000000	4163.58984375000000000000	4235.38427734375000000000	4133.33300781250000000000	4129.74365234375000000000	4142.56396484375000000000	4139.48730468750000000000	4163.58984375000000000000	4157.94873046875000000000	4182.05126953125000000000	4187.17919921875000000000	4226.15380859375000000000	4184.10253906250000000000	3586.00000000000000000000	10250.00000000000000000000	10230.00000000000000000000	0.00000000000000000000	0.00000000000000000000	0.00000000000000000000	2304.00000000000000000000	301.00000000000000000000	4.00000000000000000000	4.00000000000000000000	4.00000000000000000000	4.00000000000000000000	4.00000000000000000000	4.00000000000000000000	4.00000000000000000000	4.00000000000000000000	4.00000000000000000000	4.00000000000000000000	4.00000000000000000000	4.00000000000000000000	4.00000000000000000000	4.00000000000000000000	4.00000000000000000000	4.00000000000000000000
127.00000000000000000000	0.00000000000000000000	4149.74365234375000000000	4161.02539062500000000000	4158.46142578125000000000	4226.66650390625000000000	4156.41015625000000000000	4150.76904296875000000000	4173.33300781250000000000	4171.28173828125000000000	4207.17919921875000000000	4193.84619140625000000000	4196.41015625000000000000	4202.56396484375000000000	4231.79492187500000000000	4185.64111328125000000000	51.00000000000000000000	10252.00000000000000000000	10230.00000000000000000000	0.00000000000000000000	0.00000000000000000000	0.00000000000000000000	2304.00000000000000000000	309.00000000000000000000	4.00000000000000000000	4.00000000000000000000	4.00000000000000000000	4.00000000000000000000	4.00000000000000000000	4.00000000000000000000	4.00000000000000000000	4.00000000000000000000	4.00000000000000000000	4.00000000000000000000	4.00000000000000000000	4.00000000000000000000	4.00000000000000000000	4.00000000000000000000	4.00000000000000000000	4.00000000000000000000
0.00000000000000000000	0.00000000000000000000	4117.94873046875000000000	4119.48730468750000000000	4169.74365234375000000000	4195.38427734375000000000	4130.25634765625000000000	4130.25634765625000000000	4157.94873046875000000000	4148.71777343750000000000	4186.15380859375000000000	4170.76904296875000000000	4159.48730468750000000000	4174.35888671875000000000	4200.51269531250000000000	4153.33300781250000000000	1192.00000000000000000000	10252.00000000000000000000	10230.00000000000000000000	0.00000000000000000000	0.00000000000000000000	0.00000000000000000000	2304.00000000000000000000	316.00000000000000000000	4.00000000000000000000	4.00000000000000000000	4.00000000000000000000	4.00000000000000000000	4.00000000000000000000	4.00000000000000000000	4.00000000000000000000	4.00000000000000000000	4.00000000000000000000	4.00000000000000000000	4.00000000000000000000	4.00000000000000000000	4.00000000000000000000	4.00000000000000000000	4.00000000000000000000	4.00000000000000000000
1.00000000000000000000	0.00000000000000000000	4155.89746093750000000000	4167.69238281250000000000	4162.56396484375000000000	4234.87158203125000000000	4178.97412109375000000000	4173.84619140625000000000	4185.64111328125000000000	4168.71777343750000000000	4203.58984375000000000000	4181.53857421875000000000	4188.20507812500000000000	4200.51269531250000000000	4246.66650390625000000000	4184.61523437500000000000	2629.00000000000000000000	10253.00000000000000000000	10228.00000000000000000000	0.00000000000000000000	0.00000000000000000000	0.00000000000000000000	2304.00000000000000000000	323.00000000000000000000	4.00000000000000000000	4.00000000000000000000	4.00000000000000000000	4.00000000000000000000	4.00000000000000000000	4.00000000000000000000	4.00000000000000000000	4.00000000000000000000	4.00000000000000000000	4.00000000000000000000	4.00000000000000000000	4.00000000000000000000	4.00000000000000000000	4.00000000000000000000	4.00000000000000000000	4.00000000000000000000
2.00000000000000000000	0.00000000000000000000	4165.64111328125000000000	4178.97412109375000000000	4160.51269531250000000000	4242.05126953125000000000	4176.92285156250000000000	4164.61523437500000000000	4165.12792968750000000000	4143.58984375000000000000	4176.92285156250000000000	4160.51269531250000000000	4173.84619140625000000000	4186.15380859375000000000	4238.46142578125000000000	4179.48730468750000000000	3045.00000000000000000000	10253.00000000000000000000	10228.00000000000000000000	0.00000000000000000000	0.00000000000000000000	0.00000000000000000000	2304.00000000000000000000	331.00000000000000000000	4.00000000000000000000	4.00000000000000000000	4.00000000000000000000	4.00000000000000000000	4.00000000000000000000	4.00000000000000000000	4.00000000000000000000	4.00000000000000000000	4.00000000000000000000	4.00000000000000000000	4.00000000000000000000	4.00000000000000000000	4.00000000000000000000	4.00000000000000000000	4.00000000000000000000	4.00000000000000000000
3.00000000000000000000	0.00000000000000000000	4157.43603515625000000000	4162.05126953125000000000	4172.82031250000000000000	4229.23046875000000000000	4161.02539062500000000000	4154.35888671875000000000	4155.38427734375000000000	4137.43603515625000000000	4166.15380859375000000000	4155.38427734375000000000	4165.12792968750000000000	4180.00000000000000000000	4221.02539062500000000000	4171.79492187500000000000	3532.00000000000000000000	10251.00000000000000000000	10227.00000000000000000000	0.00000000000000000000	0.00000000000000000000	0.00000000000000000000	2304.00000000000000000000	338.00000000000000000000	4.00000000000000000000	4.00000000000000000000	4.00000000000000000000	4.00000000000000000000	4.00000000000000000000	4.00000000000000000000	4.00000000000000000000	4.00000000000000000000	4.00000000000000000000	4.00000000000000000000	4.00000000000000000000	4.00000000000000000000	4.00000000000000000000	4.00000000000000000000	4.00000000000000000000	4.00000000000000000000
4.00000000000000000000	0.00000000000000000000	4172.30761718750000000000	4173.33300781250000000000	4168.20507812500000000000	4245.64111328125000000000	4184.10253906250000000000	4182.56396484375000000000	4188.20507812500000000000	4198.46142578125000000000	4221.53857421875000000000	4202.56396484375000000000	4218.97412109375000000000	4231.79492187500000000000	4263.58984375000000000000	4209.23046875000000000000	3566.00000000000000000000	10251.00000000000000000000	10227.00000000000000000000	0.00000000000000000000	0.00000000000000000000	0.00000000000000000000	2304.00000000000000000000	345.00000000000000000000	4.00000000000000000000	4.00000000000000000000	4.00000000000000000000	4.00000000000000000000	4.00000000000000000000	4.00000000000000000000	4.00000000000000000000	4.00000000000000000000	4.00000000000000000000	4.00000000000000000000	4.00000000000000000000	4.00000000000000000000	4.00000000000000000000	4.00000000000000000000	4.00000000000000000000	4.00000000000000000000
5.00000000000000000000	0.00000000000000000000	4139.48730468750000000000	4131.28173828125000000000	4171.79492187500000000000	4214.87158203125000000000	4136.41015625000000000000	4133.84619140625000000000	4151.28173828125000000000	4166.66650390625000000000	4188.71777343750000000000	4168.20507812500000000000	4183.58984375000000000000	4203.07666015625000000000	4225.12792968750000000000	4176.92285156250000000000	3387.00000000000000000000	10248.00000000000000000000	10224.00000000000000000000	0.00000000000000000000	0.00000000000000000000	0.00000000000000000000	2304.00000000000000000000	353.00000000000000000000	4.00000000000000000000	4.00000000000000000000	4.00000000000000000000	4.00000000000000000000	4.00000000000000000000	4.00000000000000000000	4.00000000000000000000	4.00000000000000000000	4.00000000000000000000	4.00000000000000000000	4.00000000000000000000	4.00000000000000000000	4.00000000000000000000	4.00000000000000000000	4.00000000000000000000	4.00000000000000000000
6.00000000000000000000	0.00000000000000000000	4158.46142578125000000000	4161.53857421875000000000	4165.12792968750000000000	4218.46142578125000000000	4162.56396484375000000000	4154.87158203125000000000	4168.20507812500000000000	4160.51269531250000000000	4190.25634765625000000000	4173.33300781250000000000	4182.56396484375000000000	4196.41015625000000000000	4226.15380859375000000000	4178.46142578125000000000	3166.00000000000000000000	10248.00000000000000000000	10224.00000000000000000000	0.00000000000000000000	0.00000000000000000000	0.00000000000000000000	2304.00000000000000000000	360.00000000000000000000	4.00000000000000000000	4.00000000000000000000	4.00000000000000000000	4.00000000000000000000	4.00000000000000000000	4.00000000000000000000	4.00000000000000000000	4.00000000000000000000	4.00000000000000000000	4.00000000000000000000	4.00000000000000000000	4.00000000000000000000	4.00000000000000000000	4.00000000000000000000	4.00000000000000000000	4.00000000000000000000
7.00000000000000000000	0.00000000000000000000	4156.41015625000000000000	4150.25634765625000000000	4161.53857421875000000000	4208.71777343750000000000	4162.05126953125000000000	4159.48730468750000000000	4168.20507812500000000000	4143.07666015625000000000	4175.89746093750000000000	4169.23046875000000000000	4163.07666015625000000000	4182.56396484375000000000	4209.23046875000000000000	4168.71777343750000000000	3224.00000000000000000000	10246.00000000000000000000	10223.00000000000000000000	0.00000000000000000000	0.00000000000000000000	0.00000000000000000000	2304.00000000000000000000	367.00000000000000000000	4.00000000000000000000	4.00000000000000000000	4.00000000000000000000	4.00000000000000000000	4.00000000000000000000	4.00000000000000000000	4.00000000000000000000	4.00000000000000000000	4.00000000000000000000	4.00000000000000000000	4.00000000000000000000	4.00000000000000000000	4.00000000000000000000	4.00000000000000000000	4.00000000000000000000	4.00000000000000000000
8.00000000000000000000	0.00000000000000000000	4149.23046875000000000000	4135.89746093750000000000	4171.28173828125000000000	4204.10253906250000000000	4146.66650390625000000000	4148.71777343750000000000	4163.58984375000000000000	4137.43603515625000000000	4169.74365234375000000000	4163.07666015625000000000	4162.56396484375000000000	4184.61523437500000000000	4213.84619140625000000000	4174.87158203125000000000	3345.00000000000000000000	10246.00000000000000000000	10223.00000000000000000000	0.00000000000000000000	0.00000000000000000000	0.00000000000000000000	2304.00000000000000000000	375.00000000000000000000	4.00000000000000000000	4.00000000000000000000	4.00000000000000000000	4.00000000000000000000	4.00000000000000000000	4.00000000000000000000	4.00000000000000000000	4.00000000000000000000	4.00000000000000000000	4.00000000000000000000	4.00000000000000000000	4.00000000000000000000	4.00000000000000000000	4.00000000000000000000	4.00000000000000000000	4.00000000000000000000
9.00000000000000000000	0.00000000000000000000	4199.48730468750000000000	4195.38427734375000000000	4169.23046875000000000000	4246.66650390625000000000	4193.33300781250000000000	4183.07666015625000000000	4196.92285156250000000000	4199.48730468750000000000	4233.84619140625000000000	4214.87158203125000000000	4247.69238281250000000000	4250.25634765625000000000	4297.43603515625000000000	4243.58984375000000000000	2874.00000000000000000000	10243.00000000000000000000	10221.00000000000000000000	0.00000000000000000000	0.00000000000000000000	0.00000000000000000000	2304.00000000000000000000	382.00000000000000000000	4.00000000000000000000	4.00000000000000000000	4.00000000000000000000	4.00000000000000000000	4.00000000000000000000	4.00000000000000000000	4.00000000000000000000	4.00000000000000000000	4.00000000000000000000	4.00000000000000000000	4.00000000000000000000	4.00000000000000000000	4.00000000000000000000	4.00000000000000000000	4.00000000000000000000	4.00000000000000000000
10.00000000000000000000	0.00000000000000000000	4182.56396484375000000000	4161.53857421875000000000	4173.84619140625000000000	4226.15380859375000000000	4157.94873046875000000000	4143.58984375000000000000	4165.12792968750000000000	4177.94873046875000000000	4209.23046875000000000000	4193.33300781250000000000	4227.69238281250000000000	4232.30761718750000000000	4273.84619140625000000000	4227.69238281250000000000	3557.00000000000000000000	10243.00000000000000000000	10221.00000000000000000000	0.00000000000000000000	0.00000000000000000000	0.00000000000000000000	2304.00000000000000000000	390.00000000000000000000	4.00000000000000000000	4.00000000000000000000	4.00000000000000000000	4.00000000000000000000	4.00000000000000000000	4.00000000000000000000	4.00000000000000000000	4.00000000000000000000	4.00000000000000000000	4.00000000000000000000	4.00000000000000000000	4.00000000000000000000	4.00000000000000000000	4.00000000000000000000	4.00000000000000000000	4.00000000000000000000
11.00000000000000000000	0.00000000000000000000	4183.07666015625000000000	4170.25634765625000000000	4168.71777343750000000000	4224.10253906250000000000	4183.58984375000000000000	4171.28173828125000000000	4195.89746093750000000000	4188.20507812500000000000	4224.61523437500000000000	4211.79492187500000000000	4219.48730468750000000000	4229.74365234375000000000	4267.69238281250000000000	4222.05126953125000000000	3144.00000000000000000000	10243.00000000000000000000	10222.00000000000000000000	0.00000000000000000000	0.00000000000000000000	0.00000000000000000000	2304.00000000000000000000	397.00000000000000000000	4.00000000000000000000	4.00000000000000000000	4.00000000000000000000	4.00000000000000000000	4.00000000000000000000	4.00000000000000000000	4.00000000000000000000	4.00000000000000000000	4.00000000000000000000	4.00000000000000000000	4.00000000000000000000	4.00000000000000000000	4.00000000000000000000	4.00000000000000000000	4.00000000000000000000	4.00000000000000000000
12.00000000000000000000	0.00000000000000000000	4177.43603515625000000000	4179.48730468750000000000	4169.23046875000000000000	4218.97412109375000000000	4207.17919921875000000000	4194.87158203125000000000	4212.30761718750000000000	4196.41015625000000000000	4235.89746093750000000000	4230.76904296875000000000	4208.71777343750000000000	4222.05126953125000000000	4252.30761718750000000000	4206.66650390625000000000	3491.00000000000000000000	10243.00000000000000000000	10222.00000000000000000000	0.00000000000000000000	0.00000000000000000000	0.00000000000000000000	2304.00000000000000000000	404.00000000000000000000	4.00000000000000000000	4.00000000000000000000	4.00000000000000000000	4.00000000000000000000	4.00000000000000000000	4.00000000000000000000	4.00000000000000000000	4.00000000000000000000	4.00000000000000000000	4.00000000000000000000	4.00000000000000000000	4.00000000000000000000	4.00000000000000000000	4.00000000000000000000	4.00000000000000000000	4.00000000000000000000
13.00000000000000000000	0.00000000000000000000	4160.51269531250000000000	4162.05126953125000000000	4178.46142578125000000000	4207.69238281250000000000	4187.17919921875000000000	4175.38427734375000000000	4186.15380859375000000000	4169.74365234375000000000	4202.05126953125000000000	4204.61523437500000000000	4180.51269531250000000000	4198.46142578125000000000	4225.12792968750000000000	4186.66650390625000000000	3183.00000000000000000000	10242.00000000000000000000	10224.00000000000000000000	0.00000000000000000000	0.00000000000000000000	0.00000000000000000000	2304.00000000000000000000	412.00000000000000000000	4.00000000000000000000	4.00000000000000000000	4.00000000000000000000	4.00000000000000000000	4.00000000000000000000	4.00000000000000000000	4.00000000000000000000	4.00000000000000000000	4.00000000000000000000	4.00000000000000000000	4.00000000000000000000	4.00000000000000000000	4.00000000000000000000	4.00000000000000000000	4.00000000000000000000	4.00000000000000000000
14.00000000000000000000	0.00000000000000000000	4196.92285156250000000000	4202.05126953125000000000	4168.71777343750000000000	4247.17919921875000000000	4215.89746093750000000000	4197.43603515625000000000	4203.07666015625000000000	4189.74365234375000000000	4224.10253906250000000000	4217.94873046875000000000	4222.05126953125000000000	4233.84619140625000000000	4274.87158203125000000000	4228.71777343750000000000	3557.00000000000000000000	10242.00000000000000000000	10224.00000000000000000000	0.00000000000000000000	0.00000000000000000000	0.00000000000000000000	2304.00000000000000000000	419.00000000000000000000	4.00000000000000000000	4.00000000000000000000	4.00000000000000000000	4.00000000000000000000	4.00000000000000000000	4.00000000000000000000	4.00000000000000000000	4.00000000000000000000	4.00000000000000000000	4.00000000000000000000	4.00000000000000000000	4.00000000000000000000	4.00000000000000000000	4.00000000000000000000	4.00000000000000000000	4.00000000000000000000
15.00000000000000000000	0.00000000000000000000	4180.51269531250000000000	4170.76904296875000000000	4170.76904296875000000000	4232.82031250000000000000	4181.02539062500000000000	4159.48730468750000000000	4168.71777343750000000000	4155.89746093750000000000	4188.71777343750000000000	4183.07666015625000000000	4197.94873046875000000000	4213.33300781250000000000	4252.82031250000000000000	4205.64111328125000000000	3144.00000000000000000000	10241.00000000000000000000	10224.00000000000000000000	0.00000000000000000000	0.00000000000000000000	0.00000000000000000000	2304.00000000000000000000	426.00000000000000000000	4.00000000000000000000	4.00000000000000000000	4.00000000000000000000	4.00000000000000000000	4.00000000000000000000	4.00000000000000000000	4.00000000000000000000	4.00000000000000000000	4.00000000000000000000	4.00000000000000000000	4.00000000000000000000	4.00000000000000000000	4.00000000000000000000	4.00000000000000000000	4.00000000000000000000	4.00000000000000000000
16.00000000000000000000	0.00000000000000000000	4181.53857421875000000000	4173.33300781250000000000	4171.79492187500000000000	4232.82031250000000000000	4190.76904296875000000000	4169.23046875000000000000	4180.51269531250000000000	4179.48730468750000000000	4208.71777343750000000000	4203.07666015625000000000	4216.41015625000000000000	4228.20507812500000000000	4264.10253906250000000000	4214.87158203125000000000	0.00000000000000000000	10241.00000000000000000000	10224.00000000000000000000	0.00000000000000000000	0.00000000000000000000	0.00000000000000000000	2304.00000000000000000000	434.00000000000000000000	4.00000000000000000000	4.00000000000000000000	4.00000000000000000000	4.00000000000000000000	4.00000000000000000000	4.00000000000000000000	4.00000000000000000000	4.00000000000000000000	4.00000000000000000000	4.00000000000000000000	4.00000000000000000000	4.00000000000000000000	4.00000000000000000000	4.00000000000000000000	4.00000000000000000000	4.00000000000000000000
17.00000000000000000000	0.00000000000000000000	4177.94873046875000000000	4174.35888671875000000000	4174.35888671875000000000	4231.28173828125000000000	4188.71777343750000000000	4173.33300781250000000000	4188.71777343750000000000	4205.64111328125000000000	4236.41015625000000000000	4229.74365234375000000000	4226.66650390625000000000	4242.05126953125000000000	4260.00000000000000000000	4224.61523437500000000000	0.00000000000000000000	10243.00000000000000000000	10226.00000000000000000000	0.00000000000000000000	0.00000000000000000000	0.00000000000000000000	2304.00000000000000000000	441.00000000000000000000	4.00000000000000000000	4.00000000000000000000	4.00000000000000000000	4.00000000000000000000	4.00000000000000000000	4.00000000000000000000	4.00000000000000000000	4.00000000000000000000	4.00000000000000000000	4.00000000000000000000	4.00000000000000000000	4.00000000000000000000	4.00000000000000000000	4.00000000000000000000	4.00000000000000000000	4.00000000000000000000
18.00000000000000000000	0.00000000000000000000	4158.97412109375000000000	4150.76904296875000000000	4181.02539062500000000000	4206.15380859375000000000	4158.97412109375000000000	4149.23046875000000000000	4170.76904296875000000000	4176.41015625000000000000	4207.69238281250000000000	4199.48730468750000000000	4187.69238281250000000000	4212.30761718750000000000	4213.33300781250000000000	4188.71777343750000000000	0.00000000000000000000	10243.00000000000000000000	10226.00000000000000000000	0.00000000000000000000	0.00000000000000000000	0.00000000000000000000	2304.00000000000000000000	448.00000000000000000000	4.00000000000000000000	4.00000000000000000000	4.00000000000000000000	4.00000000000000000000	4.00000000000000000000	4.00000000000000000000	4.00000000000000000000	4.00000000000000000000	4.00000000000000000000	4.00000000000000000000	4.00000000000000000000	4.00000000000000000000	4.00000000000000000000	4.00000000000000000000	4.00000000000000000000	4.00000000000000000000
19.00000000000000000000	0.00000000000000000000	4192.30761718750000000000	4191.79492187500000000000	4165.12792968750000000000	4228.71777343750000000000	4206.15380859375000000000	4188.20507812500000000000	4201.53857421875000000000	4193.33300781250000000000	4229.23046875000000000000	4216.92285156250000000000	4221.53857421875000000000	4231.79492187500000000000	4257.94873046875000000000	4210.76904296875000000000	0.00000000000000000000	10245.00000000000000000000	10225.00000000000000000000	0.00000000000000000000	0.00000000000000000000	0.00000000000000000000	2304.00000000000000000000	456.00000000000000000000	4.00000000000000000000	4.00000000000000000000	4.00000000000000000000	4.00000000000000000000	4.00000000000000000000	4.00000000000000000000	4.00000000000000000000	4.00000000000000000000	4.00000000000000000000	4.00000000000000000000	4.00000000000000000000	4.00000000000000000000	4.00000000000000000000	4.00000000000000000000	4.00000000000000000000	4.00000000000000000000
20.00000000000000000000	0.00000000000000000000	4177.94873046875000000000	4164.61523437500000000000	4167.69238281250000000000	4213.33300781250000000000	4180.00000000000000000000	4160.00000000000000000000	4170.76904296875000000000	4156.41015625000000000000	4189.74365234375000000000	4190.25634765625000000000	4198.46142578125000000000	4204.61523437500000000000	4248.20507812500000000000	4200.00000000000000000000	0.00000000000000000000	10245.00000000000000000000	10225.00000000000000000000	0.00000000000000000000	0.00000000000000000000	0.00000000000000000000	2304.00000000000000000000	463.00000000000000000000	4.00000000000000000000	4.00000000000000000000	4.00000000000000000000	4.00000000000000000000	4.00000000000000000000	4.00000000000000000000	4.00000000000000000000	4.00000000000000000000	4.00000000000000000000	4.00000000000000000000	4.00000000000000000000	4.00000000000000000000	4.00000000000000000000	4.00000000000000000000	4.00000000000000000000	4.00000000000000000000
21.00000000000000000000	0.00000000000000000000	4188.20507812500000000000	4170.76904296875000000000	4168.71777343750000000000	4216.41015625000000000000	4181.53857421875000000000	4167.69238281250000000000	4180.00000000000000000000	4172.30761718750000000000	4200.00000000000000000000	4194.87158203125000000000	4211.79492187500000000000	4220.51269531250000000000	4256.92285156250000000000	4216.92285156250000000000	0.00000000000000000000	10246.00000000000000000000	10226.00000000000000000000	0.00000000000000000000	0.00000000000000000000	0.00000000000000000000	2304.00000000000000000000	470.00000000000000000000	4.00000000000000000000	4.00000000000000000000	4.00000000000000000000	4.00000000000000000000	4.00000000000000000000	4.00000000000000000000	4.00000000000000000000	4.00000000000000000000	4.00000000000000000000	4.00000000000000000000	4.00000000000000000000	4.00000000000000000000	4.00000000000000000000	4.00000000000000000000	4.00000000000000000000	4.00000000000000000000
22.00000000000000000000	0.00000000000000000000	4189.74365234375000000000	4165.64111328125000000000	4162.56396484375000000000	4217.43603515625000000000	4182.56396484375000000000	4176.41015625000000000000	4192.30761718750000000000	4207.69238281250000000000	4238.46142578125000000000	4212.82031250000000000000	4235.38427734375000000000	4245.64111328125000000000	4263.58984375000000000000	4230.76904296875000000000	0.00000000000000000000	10246.00000000000000000000	10226.00000000000000000000	0.00000000000000000000	0.00000000000000000000	0.00000000000000000000	2304.00000000000000000000	478.00000000000000000000	4.00000000000000000000	4.00000000000000000000	4.00000000000000000000	4.00000000000000000000	4.00000000000000000000	4.00000000000000000000	4.00000000000000000000	4.00000000000000000000	4.00000000000000000000	4.00000000000000000000	4.00000000000000000000	4.00000000000000000000	4.00000000000000000000	4.00000000000000000000	4.00000000000000000000	4.00000000000000000000
23.00000000000000000000	0.00000000000000000000	4146.66650390625000000000	4115.38427734375000000000	4170.76904296875000000000	4187.69238281250000000000	4145.12792968750000000000	4147.69238281250000000000	4170.25634765625000000000	4179.48730468750000000000	4212.82031250000000000000	4187.69238281250000000000	4197.43603515625000000000	4212.30761718750000000000	4217.94873046875000000000	4192.82031250000000000000	0.00000000000000000000	10249.00000000000000000000	10226.00000000000000000000	0.00000000000000000000	0.00000000000000000000	0.00000000000000000000	2304.00000000000000000000	485.00000000000000000000	4.00000000000000000000	4.00000000000000000000	4.00000000000000000000	4.00000000000000000000	4.00000000000000000000	4.00000000000000000000	4.00000000000000000000	4.00000000000000000000	4.00000000000000000000	4.00000000000000000000	4.00000000000000000000	4.00000000000000000000	4.00000000000000000000	4.00000000000000000000	4.00000000000000000000	4.00000000000000000000
24.00000000000000000000	0.00000000000000000000	4172.82031250000000000000	4167.69238281250000000000	4166.15380859375000000000	4215.89746093750000000000	4200.51269531250000000000	4202.05126953125000000000	4214.87158203125000000000	4202.56396484375000000000	4237.94873046875000000000	4221.53857421875000000000	4219.48730468750000000000	4226.66650390625000000000	4242.05126953125000000000	4207.69238281250000000000	0.00000000000000000000	10249.00000000000000000000	10226.00000000000000000000	0.00000000000000000000	0.00000000000000000000	0.00000000000000000000	2304.00000000000000000000	492.00000000000000000000	4.00000000000000000000	4.00000000000000000000	4.00000000000000000000	4.00000000000000000000	4.00000000000000000000	4.00000000000000000000	4.00000000000000000000	4.00000000000000000000	4.00000000000000000000	4.00000000000000000000	4.00000000000000000000	4.00000000000000000000	4.00000000000000000000	4.00000000000000000000	4.00000000000000000000	4.00000000000000000000
25.00000000000000000000	0.00000000000000000000	4178.46142578125000000000	4172.30761718750000000000	4175.38427734375000000000	4213.33300781250000000000	4197.94873046875000000000	4196.92285156250000000000	4202.05126953125000000000	4178.97412109375000000000	4213.84619140625000000000	4209.74365234375000000000	4196.92285156250000000000	4207.17919921875000000000	4218.97412109375000000000	4193.33300781250000000000	0.00000000000000000000	10250.00000000000000000000	10225.00000000000000000000	0.00000000000000000000	0.00000000000000000000	0.00000000000000000000	2304.00000000000000000000	500.00000000000000000000	4.00000000000000000000	4.00000000000000000000	4.00000000000000000000	4.00000000000000000000	4.00000000000000000000	4.00000000000000000000	4.00000000000000000000	4.00000000000000000000	4.00000000000000000000	4.00000000000000000000	4.00000000000000000000	4.00000000000000000000	4.00000000000000000000	4.00000000000000000000	4.00000000000000000000	4.00000000000000000000
26.00000000000000000000	0.00000000000000000000	4194.87158203125000000000	4183.58984375000000000000	4180.00000000000000000000	4224.61523437500000000000	4205.64111328125000000000	4198.46142578125000000000	4203.58984375000000000000	4181.02539062500000000000	4213.33300781250000000000	4211.28173828125000000000	4217.43603515625000000000	4225.12792968750000000000	4238.97412109375000000000	4213.33300781250000000000	0.00000000000000000000	10250.00000000000000000000	10225.00000000000000000000	0.00000000000000000000	0.00000000000000000000	0.00000000000000000000	2304.00000000000000000000	507.00000000000000000000	4.00000000000000000000	4.00000000000000000000	4.00000000000000000000	4.00000000000000000000	4.00000000000000000000	4.00000000000000000000	4.00000000000000000000	4.00000000000000000000	4.00000000000000000000	4.00000000000000000000	4.00000000000000000000	4.00000000000000000000	4.00000000000000000000	4.00000000000000000000	4.00000000000000000000	4.00000000000000000000
27.00000000000000000000	0.00000000000000000000	4202.56396484375000000000	4194.87158203125000000000	4167.69238281250000000000	4242.05126953125000000000	4212.82031250000000000000	4194.35888671875000000000	4201.53857421875000000000	4201.02539062500000000000	4225.12792968750000000000	4222.05126953125000000000	4254.87158203125000000000	4256.92285156250000000000	4276.92285156250000000000	4243.58984375000000000000	0.00000000000000000000	10250.00000000000000000000	10223.00000000000000000000	0.00000000000000000000	0.00000000000000000000	0.00000000000000000000	2304.00000000000000000000	515.00000000000000000000	4.00000000000000000000	4.00000000000000000000	4.00000000000000000000	4.00000000000000000000	4.00000000000000000000	4.00000000000000000000	4.00000000000000000000	4.00000000000000000000	4.00000000000000000000	4.00000000000000000000	4.00000000000000000000	4.00000000000000000000	4.00000000000000000000	4.00000000000000000000	4.00000000000000000000	4.00000000000000000000
28.00000000000000000000	0.00000000000000000000	4165.12792968750000000000	4146.66650390625000000000	4172.82031250000000000000	4212.30761718750000000000	4157.94873046875000000000	4138.46142578125000000000	4151.79492187500000000000	4163.58984375000000000000	4183.07666015625000000000	4182.56396484375000000000	4212.30761718750000000000	4222.05126953125000000000	4232.82031250000000000000	4210.25634765625000000000	0.00000000000000000000	10250.00000000000000000000	10223.00000000000000000000	0.00000000000000000000	0.00000000000000000000	0.00000000000000000000	2304.00000000000000000000	522.00000000000000000000	4.00000000000000000000	4.00000000000000000000	4.00000000000000000000	4.00000000000000000000	4.00000000000000000000	4.00000000000000000000	4.00000000000000000000	4.00000000000000000000	4.00000000000000000000	4.00000000000000000000	4.00000000000000000000	4.00000000000000000000	4.00000000000000000000	4.00000000000000000000	4.00000000000000000000	4.00000000000000000000
29.00000000000000000000	0.00000000000000000000	4190.25634765625000000000	4175.38427734375000000000	4171.79492187500000000000	4226.15380859375000000000	4191.79492187500000000000	4178.97412109375000000000	4190.25634765625000000000	4194.35888671875000000000	4227.69238281250000000000	4224.10253906250000000000	4234.87158203125000000000	4244.10253906250000000000	4252.82031250000000000000	4227.69238281250000000000	0.00000000000000000000	10249.00000000000000000000	10224.00000000000000000000	0.00000000000000000000	0.00000000000000000000	0.00000000000000000000	2304.00000000000000000000	529.00000000000000000000	4.00000000000000000000	4.00000000000000000000	4.00000000000000000000	4.00000000000000000000	4.00000000000000000000	4.00000000000000000000	4.00000000000000000000	4.00000000000000000000	4.00000000000000000000	4.00000000000000000000	4.00000000000000000000	4.00000000000000000000	4.00000000000000000000	4.00000000000000000000	4.00000000000000000000	4.00000000000000000000
30.00000000000000000000	0.00000000000000000000	4178.97412109375000000000	4155.89746093750000000000	4178.97412109375000000000	4210.25634765625000000000	4179.48730468750000000000	4175.89746093750000000000	4188.20507812500000000000	4176.92285156250000000000	4220.51269531250000000000	4224.10253906250000000000	4210.25634765625000000000	4227.69238281250000000000	4223.07666015625000000000	4203.58984375000000000000	0.00000000000000000000	10249.00000000000000000000	10224.00000000000000000000	0.00000000000000000000	0.00000000000000000000	0.00000000000000000000	2304.00000000000000000000	537.00000000000000000000	4.00000000000000000000	4.00000000000000000000	4.00000000000000000000	4.00000000000000000000	4.00000000000000000000	4.00000000000000000000	4.00000000000000000000	4.00000000000000000000	4.00000000000000000000	4.00000000000000000000	4.00000000000000000000	4.00000000000000000000	4.00000000000000000000	4.00000000000000000000	4.00000000000000000000	4.00000000000000000000
31.00000000000000000000	0.00000000000000000000	4182.05126953125000000000	4160.00000000000000000000	4180.00000000000000000000	4210.25634765625000000000	4176.92285156250000000000	4166.66650390625000000000	4176.92285156250000000000	4160.51269531250000000000	4200.00000000000000000000	4208.71777343750000000000	4200.51269531250000000000	4217.94873046875000000000	4216.92285156250000000000	4201.02539062500000000000	0.00000000000000000000	10248.00000000000000000000	10224.00000000000000000000	0.00000000000000000000	0.00000000000000000000	0.00000000000000000000	2304.00000000000000000000	544.00000000000000000000	4.00000000000000000000	4.00000000000000000000	4.00000000000000000000	4.00000000000000000000	4.00000000000000000000	4.00000000000000000000	4.00000000000000000000	4.00000000000000000000	4.00000000000000000000	4.00000000000000000000	4.00000000000000000000	4.00000000000000000000	4.00000000000000000000	4.00000000000000000000	4.00000000000000000000	4.00000000000000000000
32.00000000000000000000	0.00000000000000000000	4218.46142578125000000000	4200.00000000000000000000	4167.69238281250000000000	4236.92285156250000000000	4206.66650390625000000000	4183.07666015625000000000	4184.61523437500000000000	4178.46142578125000000000	4213.84619140625000000000	4220.00000000000000000000	4238.46142578125000000000	4243.58984375000000000000	4265.64111328125000000000	4244.10253906250000000000	0.00000000000000000000	10248.00000000000000000000	10224.00000000000000000000	0.00000000000000000000	0.00000000000000000000	0.00000000000000000000	2304.00000000000000000000	551.00000000000000000000	4.00000000000000000000	4.00000000000000000000	4.00000000000000000000	4.00000000000000000000	4.00000000000000000000	4.00000000000000000000	4.00000000000000000000	4.00000000000000000000	4.00000000000000000000	4.00000000000000000000	4.00000000000000000000	4.00000000000000000000	4.00000000000000000000	4.00000000000000000000	4.00000000000000000000	4.00000000000000000000
33.00000000000000000000	0.00000000000000000000	4194.35888671875000000000	4155.38427734375000000000	4173.33300781250000000000	4208.20507812500000000000	4167.69238281250000000000	4152.82031250000000000000	4155.38427734375000000000	4152.82031250000000000000	4185.64111328125000000000	4189.23046875000000000000	4212.82031250000000000000	4218.46142578125000000000	4235.38427734375000000000	4221.53857421875000000000	0.00000000000000000000	10248.00000000000000000000	10224.00000000000000000000	0.00000000000000000000	0.00000000000000000000	0.00000000000000000000	2304.00000000000000000000	559.00000000000000000000	4.00000000000000000000	4.00000000000000000000	4.00000000000000000000	4.00000000000000000000	4.00000000000000000000	4.00000000000000000000	4.00000000000000000000	4.00000000000000000000	4.00000000000000000000	4.00000000000000000000	4.00000000000000000000	4.00000000000000000000	4.00000000000000000000	4.00000000000000000000	4.00000000000000000000	4.00000000000000000000
34.00000000000000000000	0.00000000000000000000	4194.35888671875000000000	4162.05126953125000000000	4168.20507812500000000000	4212.30761718750000000000	4191.79492187500000000000	4187.17919921875000000000	4195.38427734375000000000	4203.07666015625000000000	4238.97412109375000000000	4231.28173828125000000000	4247.17919921875000000000	4248.71777343750000000000	4252.30761718750000000000	4233.84619140625000000000	0.00000000000000000000	10248.00000000000000000000	10224.00000000000000000000	0.00000000000000000000	0.00000000000000000000	0.00000000000000000000	2304.00000000000000000000	566.00000000000000000000	4.00000000000000000000	4.00000000000000000000	4.00000000000000000000	4.00000000000000000000	4.00000000000000000000	4.00000000000000000000	4.00000000000000000000	4.00000000000000000000	4.00000000000000000000	4.00000000000000000000	4.00000000000000000000	4.00000000000000000000	4.00000000000000000000	4.00000000000000000000	4.00000000000000000000	4.00000000000000000000
35.00000000000000000000	0.00000000000000000000	4160.51269531250000000000	4132.30761718750000000000	4168.20507812500000000000	4189.23046875000000000000	4169.74365234375000000000	4169.23046875000000000000	4188.20507812500000000000	4201.53857421875000000000	4236.41015625000000000000	4227.69238281250000000000	4232.30761718750000000000	4240.51269531250000000000	4228.71777343750000000000	4214.35888671875000000000	0.00000000000000000000	10247.00000000000000000000	10224.00000000000000000000	0.00000000000000000000	0.00000000000000000000	0.00000000000000000000	2304.00000000000000000000	573.00000000000000000000	4.00000000000000000000	4.00000000000000000000	4.00000000000000000000	4.00000000000000000000	4.00000000000000000000	4.00000000000000000000	4.00000000000000000000	4.00000000000000000000	4.00000000000000000000	4.00000000000000000000	4.00000000000000000000	4.00000000000000000000	4.00000000000000000000	4.00000000000000000000	4.00000000000000000000	4.00000000000000000000
36.00000000000000000000	0.00000000000000000000	4148.71777343750000000000	4123.58984375000000000000	4173.33300781250000000000	4176.41015625000000000000	4154.35888671875000000000	4154.35888671875000000000	4174.35888671875000000000	4176.92285156250000000000	4206.66650390625000000000	4200.00000000000000000000	4208.71777343750000000000	4220.51269531250000000000	4206.15380859375000000000	4201.53857421875000000000	0.00000000000000000000	10247.00000000000000000000	10224.00000000000000000000	0.00000000000000000000	0.00000000000000000000	0.00000000000000000000	2304.00000000000000000000	581.00000000000000000000	4.00000000000000000000	4.00000000000000000000	4.00000000000000000000	4.00000000000000000000	4.00000000000000000000	4.00000000000000000000	4.00000000000000000000	4.00000000000000000000	4.00000000000000000000	4.00000000000000000000	4.00000000000000000000	4.00000000000000000000	4.00000000000000000000	4.00000000000000000000	4.00000000000000000000	4.00000000000000000000
37.00000000000000000000	0.00000000000000000000	4190.76904296875000000000	4174.87158203125000000000	4167.69238281250000000000	4209.74365234375000000000	4198.97412109375000000000	4192.82031250000000000000	4198.97412109375000000000	4193.33300781250000000000	4224.61523437500000000000	4221.53857421875000000000	4229.74365234375000000000	4238.97412109375000000000	4236.41015625000000000000	4224.10253906250000000000	0.00000000000000000000	10247.00000000000000000000	10224.00000000000000000000	0.00000000000000000000	0.00000000000000000000	0.00000000000000000000	2304.00000000000000000000	588.00000000000000000000	4.00000000000000000000	4.00000000000000000000	4.00000000000000000000	4.00000000000000000000	4.00000000000000000000	4.00000000000000000000	4.00000000000000000000	4.00000000000000000000	4.00000000000000000000	4.00000000000000000000	4.00000000000000000000	4.00000000000000000000	4.00000000000000000000	4.00000000000000000000	4.00000000000000000000	4.00000000000000000000
38.00000000000000000000	0.00000000000000000000	4176.92285156250000000000	4145.64111328125000000000	4177.43603515625000000000	4193.84619140625000000000	4176.41015625000000000000	4165.12792968750000000000	4168.20507812500000000000	4153.84619140625000000000	4182.56396484375000000000	4190.76904296875000000000	4188.71777343750000000000	4211.28173828125000000000	4210.25634765625000000000	4194.87158203125000000000	0.00000000000000000000	10247.00000000000000000000	10224.00000000000000000000	0.00000000000000000000	0.00000000000000000000	0.00000000000000000000	2304.00000000000000000000	595.00000000000000000000	4.00000000000000000000	4.00000000000000000000	4.00000000000000000000	4.00000000000000000000	4.00000000000000000000	4.00000000000000000000	4.00000000000000000000	4.00000000000000000000	4.00000000000000000000	4.00000000000000000000	4.00000000000000000000	4.00000000000000000000	4.00000000000000000000	4.00000000000000000000	4.00000000000000000000	4.00000000000000000000
39.00000000000000000000	0.00000000000000000000	4194.87158203125000000000	4161.53857421875000000000	4174.87158203125000000000	4209.74365234375000000000	4197.43603515625000000000	4180.00000000000000000000	4189.23046875000000000000	4188.20507812500000000000	4213.84619140625000000000	4211.79492187500000000000	4237.94873046875000000000	4254.87158203125000000000	4254.35888671875000000000	4234.35888671875000000000	0.00000000000000000000	10246.00000000000000000000	10223.00000000000000000000	0.00000000000000000000	0.00000000000000000000	0.00000000000000000000	2304.00000000000000000000	603.00000000000000000000	4.00000000000000000000	4.00000000000000000000	4.00000000000000000000	4.00000000000000000000	4.00000000000000000000	4.00000000000000000000	4.00000000000000000000	4.00000000000000000000	4.00000000000000000000	4.00000000000000000000	4.00000000000000000000	4.00000000000000000000	4.00000000000000000000	4.00000000000000000000	4.00000000000000000000	4.00000000000000000000
40.00000000000000000000	0.00000000000000000000	4193.84619140625000000000	4152.30761718750000000000	4179.48730468750000000000	4212.82031250000000000000	4178.97412109375000000000	4164.10253906250000000000	4182.56396484375000000000	4204.61523437500000000000	4231.28173828125000000000	4221.53857421875000000000	4266.66650390625000000000	4276.92285156250000000000	4266.15380859375000000000	4254.87158203125000000000	0.00000000000000000000	10246.00000000000000000000	10223.00000000000000000000	0.00000000000000000000	0.00000000000000000000	0.00000000000000000000	2304.00000000000000000000	610.00000000000000000000	4.00000000000000000000	4.00000000000000000000	4.00000000000000000000	4.00000000000000000000	4.00000000000000000000	4.00000000000000000000	4.00000000000000000000	4.00000000000000000000	4.00000000000000000000	4.00000000000000000000	4.00000000000000000000	4.00000000000000000000	4.00000000000000000000	4.00000000000000000000	4.00000000000000000000	4.00000000000000000000
41.00000000000000000000	0.00000000000000000000	4191.28173828125000000000	4148.20507812500000000000	4190.76904296875000000000	4206.15380859375000000000	4174.87158203125000000000	4165.64111328125000000000	4182.05126953125000000000	4188.71777343750000000000	4222.05126953125000000000	4222.56396484375000000000	4247.17919921875000000000	4261.53857421875000000000	4249.74365234375000000000	4245.12792968750000000000	0.00000000000000000000	10246.00000000000000000000	10221.00000000000000000000	0.00000000000000000000	0.00000000000000000000	0.00000000000000000000	2304.00000000000000000000	617.00000000000000000000	4.00000000000000000000	4.00000000000000000000	4.00000000000000000000	4.00000000000000000000	4.00000000000000000000	4.00000000000000000000	4.00000000000000000000	4.00000000000000000000	4.00000000000000000000	4.00000000000000000000	4.00000000000000000000	4.00000000000000000000	4.00000000000000000000	4.00000000000000000000	4.00000000000000000000	4.00000000000000000000
42.00000000000000000000	0.00000000000000000000	4221.53857421875000000000	4195.89746093750000000000	4181.53857421875000000000	4223.07666015625000000000	4231.79492187500000000000	4217.94873046875000000000	4224.10253906250000000000	4213.84619140625000000000	4254.35888671875000000000	4263.07666015625000000000	4259.48730468750000000000	4275.38427734375000000000	4270.76904296875000000000	4258.46142578125000000000	0.00000000000000000000	10246.00000000000000000000	10221.00000000000000000000	0.00000000000000000000	0.00000000000000000000	0.00000000000000000000	2304.00000000000000000000	625.00000000000000000000	4.00000000000000000000	4.00000000000000000000	4.00000000000000000000	4.00000000000000000000	4.00000000000000000000	4.00000000000000000000	4.00000000000000000000	4.00000000000000000000	4.00000000000000000000	4.00000000000000000000	4.00000000000000000000	4.00000000000000000000	4.00000000000000000000	4.00000000000000000000	4.00000000000000000000	4.00000000000000000000
43.00000000000000000000	0.00000000000000000000	4192.82031250000000000000	4155.38427734375000000000	4185.12792968750000000000	4192.30761718750000000000	4190.76904296875000000000	4182.56396484375000000000	4190.76904296875000000000	4183.07666015625000000000	4218.46142578125000000000	4233.33300781250000000000	4217.43603515625000000000	4238.97412109375000000000	4225.12792968750000000000	4217.94873046875000000000	0.00000000000000000000	10246.00000000000000000000	10222.00000000000000000000	0.00000000000000000000	0.00000000000000000000	0.00000000000000000000	2304.00000000000000000000	632.00000000000000000000	4.00000000000000000000	4.00000000000000000000	4.00000000000000000000	4.00000000000000000000	4.00000000000000000000	4.00000000000000000000	4.00000000000000000000	4.00000000000000000000	4.00000000000000000000	4.00000000000000000000	4.00000000000000000000	4.00000000000000000000	4.00000000000000000000	4.00000000000000000000	4.00000000000000000000	4.00000000000000000000
44.00000000000000000000	0.00000000000000000000	4207.69238281250000000000	4166.15380859375000000000	4180.00000000000000000000	4210.76904296875000000000	4198.97412109375000000000	4193.84619140625000000000	4198.97412109375000000000	4201.53857421875000000000	4231.79492187500000000000	4243.58984375000000000000	4253.84619140625000000000	4265.12792968750000000000	4264.10253906250000000000	4249.23046875000000000000	0.00000000000000000000	10246.00000000000000000000	10222.00000000000000000000	0.00000000000000000000	0.00000000000000000000	0.00000000000000000000	2304.00000000000000000000	639.00000000000000000000	4.00000000000000000000	4.00000000000000000000	4.00000000000000000000	4.00000000000000000000	4.00000000000000000000	4.00000000000000000000	4.00000000000000000000	4.00000000000000000000	4.00000000000000000000	4.00000000000000000000	4.00000000000000000000	4.00000000000000000000	4.00000000000000000000	4.00000000000000000000	4.00000000000000000000	4.00000000000000000000
45.00000000000000000000	0.00000000000000000000	4215.38427734375000000000	4171.28173828125000000000	4175.89746093750000000000	4216.41015625000000000000	4198.97412109375000000000	4189.23046875000000000000	4189.23046875000000000000	4200.51269531250000000000	4229.23046875000000000000	4236.92285156250000000000	4270.25634765625000000000	4284.10253906250000000000	4285.64111328125000000000	4273.33300781250000000000	0.00000000000000000000	10246.00000000000000000000	10222.00000000000000000000	0.00000000000000000000	0.00000000000000000000	0.00000000000000000000	2304.00000000000000000000	647.00000000000000000000	4.00000000000000000000	4.00000000000000000000	4.00000000000000000000	4.00000000000000000000	4.00000000000000000000	4.00000000000000000000	4.00000000000000000000	4.00000000000000000000	4.00000000000000000000	4.00000000000000000000	4.00000000000000000000	4.00000000000000000000	4.00000000000000000000	4.00000000000000000000	4.00000000000000000000	4.00000000000000000000
46.00000000000000000000	0.00000000000000000000	4192.82031250000000000000	4147.69238281250000000000	4181.02539062500000000000	4191.28173828125000000000	4175.38427734375000000000	4171.79492187500000000000	4169.23046875000000000000	4184.61523437500000000000	4211.79492187500000000000	4212.30761718750000000000	4238.97412109375000000000	4263.58984375000000000000	4245.12792968750000000000	4243.58984375000000000000	0.00000000000000000000	10246.00000000000000000000	10222.00000000000000000000	0.00000000000000000000	0.00000000000000000000	0.00000000000000000000	2304.00000000000000000000	654.00000000000000000000	4.00000000000000000000	4.00000000000000000000	4.00000000000000000000	4.00000000000000000000	4.00000000000000000000	4.00000000000000000000	4.00000000000000000000	4.00000000000000000000	4.00000000000000000000	4.00000000000000000000	4.00000000000000000000	4.00000000000000000000	4.00000000000000000000	4.00000000000000000000	4.00000000000000000000	4.00000000000000000000
47.00000000000000000000	0.00000000000000000000	4201.53857421875000000000	4168.71777343750000000000	4175.89746093750000000000	4203.58984375000000000000	4211.28173828125000000000	4212.30761718750000000000	4209.74365234375000000000	4232.82031250000000000000	4262.05126953125000000000	4260.51269531250000000000	4269.23046875000000000000	4288.71777343750000000000	4256.41015625000000000000	4250.76904296875000000000	0.00000000000000000000	10247.00000000000000000000	10222.00000000000000000000	0.00000000000000000000	0.00000000000000000000	0.00000000000000000000	2304.00000000000000000000	661.00000000000000000000	4.00000000000000000000	4.00000000000000000000	4.00000000000000000000	4.00000000000000000000	4.00000000000000000000	4.00000000000000000000	4.00000000000000000000	4.00000000000000000000	4.00000000000000000000	4.00000000000000000000	4.00000000000000000000	4.00000000000000000000	4.00000000000000000000	4.00000000000000000000	4.00000000000000000000	4.00000000000000000000
48.00000000000000000000	0.00000000000000000000	4177.43603515625000000000	4137.43603515625000000000	4185.64111328125000000000	4184.61523437500000000000	4186.15380859375000000000	4185.64111328125000000000	4192.30761718750000000000	4206.66650390625000000000	4235.89746093750000000000	4243.07666015625000000000	4243.58984375000000000000	4270.76904296875000000000	4224.61523437500000000000	4228.71777343750000000000	0.00000000000000000000	10247.00000000000000000000	10222.00000000000000000000	0.00000000000000000000	0.00000000000000000000	0.00000000000000000000	2304.00000000000000000000	669.00000000000000000000	4.00000000000000000000	4.00000000000000000000	4.00000000000000000000	4.00000000000000000000	4.00000000000000000000	4.00000000000000000000	4.00000000000000000000	4.00000000000000000000	4.00000000000000000000	4.00000000000000000000	4.00000000000000000000	4.00000000000000000000	4.00000000000000000000	4.00000000000000000000	4.00000000000000000000	4.00000000000000000000
49.00000000000000000000	0.00000000000000000000	4206.66650390625000000000	4170.76904296875000000000	4182.56396484375000000000	4204.10253906250000000000	4210.76904296875000000000	4203.07666015625000000000	4200.00000000000000000000	4207.17919921875000000000	4235.38427734375000000000	4237.43603515625000000000	4258.46142578125000000000	4284.61523437500000000000	4253.33300781250000000000	4250.25634765625000000000	0.00000000000000000000	10248.00000000000000000000	10224.00000000000000000000	0.00000000000000000000	0.00000000000000000000	0.00000000000000000000	2304.00000000000000000000	676.00000000000000000000	4.00000000000000000000	4.00000000000000000000	4.00000000000000000000	4.00000000000000000000	4.00000000000000000000	4.00000000000000000000	4.00000000000000000000	4.00000000000000000000	4.00000000000000000000	4.00000000000000000000	4.00000000000000000000	4.00000000000000000000	4.00000000000000000000	4.00000000000000000000	4.00000000000000000000	4.00000000000000000000
50.00000000000000000000	0.00000000000000000000	4217.43603515625000000000	4177.43603515625000000000	4174.87158203125000000000	4210.25634765625000000000	4214.35888671875000000000	4201.02539062500000000000	4185.12792968750000000000	4193.33300781250000000000	4223.07666015625000000000	4224.10253906250000000000	4253.84619140625000000000	4276.41015625000000000000	4256.92285156250000000000	4249.74365234375000000000	0.00000000000000000000	10248.00000000000000000000	10224.00000000000000000000	0.00000000000000000000	0.00000000000000000000	0.00000000000000000000	2304.00000000000000000000	684.00000000000000000000	4.00000000000000000000	4.00000000000000000000	4.00000000000000000000	4.00000000000000000000	4.00000000000000000000	4.00000000000000000000	4.00000000000000000000	4.00000000000000000000	4.00000000000000000000	4.00000000000000000000	4.00000000000000000000	4.00000000000000000000	4.00000000000000000000	4.00000000000000000000	4.00000000000000000000	4.00000000000000000000
51.00000000000000000000	0.00000000000000000000	4192.30761718750000000000	4143.58984375000000000000	4177.94873046875000000000	4186.15380859375000000000	4178.46142578125000000000	4164.10253906250000000000	4154.87158203125000000000	4155.89746093750000000000	4185.64111328125000000000	4193.33300781250000000000	4218.97412109375000000000	4248.20507812500000000000	4218.97412109375000000000	4224.61523437500000000000	0.00000000000000000000	10249.00000000000000000000	10224.00000000000000000000	0.00000000000000000000	0.00000000000000000000	0.00000000000000000000	2304.00000000000000000000	691.00000000000000000000	4.00000000000000000000	4.00000000000000000000	4.00000000000000000000	4.00000000000000000000	4.00000000000000000000	4.00000000000000000000	4.00000000000000000000	4.00000000000000000000	4.00000000000000000000	4.00000000000000000000	4.00000000000000000000	4.00000000000000000000	4.00000000000000000000	4.00000000000000000000	4.00000000000000000000	4.00000000000000000000
52.00000000000000000000	0.00000000000000000000	4222.56396484375000000000	4181.02539062500000000000	4172.30761718750000000000	4210.76904296875000000000	4207.69238281250000000000	4196.41015625000000000000	4187.69238281250000000000	4208.20507812500000000000	4239.48730468750000000000	4239.48730468750000000000	4271.79492187500000000000	4298.46142578125000000000	4263.07666015625000000000	4268.20507812500000000000	0.00000000000000000000	10249.00000000000000000000	10224.00000000000000000000	0.00000000000000000000	0.00000000000000000000	0.00000000000000000000	2304.00000000000000000000	698.00000000000000000000	4.00000000000000000000	4.00000000000000000000	4.00000000000000000000	4.00000000000000000000	4.00000000000000000000	4.00000000000000000000	4.00000000000000000000	4.00000000000000000000	4.00000000000000000000	4.00000000000000000000	4.00000000000000000000	4.00000000000000000000	4.00000000000000000000	4.00000000000000000000	4.00000000000000000000	4.00000000000000000000
53.00000000000000000000	0.00000000000000000000	4200.51269531250000000000	4142.56396484375000000000	4184.10253906250000000000	4187.69238281250000000000	4171.79492187500000000000	4172.82031250000000000000	4166.66650390625000000000	4201.53857421875000000000	4229.23046875000000000000	4231.28173828125000000000	4252.30761718750000000000	4287.17919921875000000000	4233.33300781250000000000	4248.20507812500000000000	0.00000000000000000000	10248.00000000000000000000	10224.00000000000000000000	0.00000000000000000000	0.00000000000000000000	0.00000000000000000000	2304.00000000000000000000	706.00000000000000000000	4.00000000000000000000	4.00000000000000000000	4.00000000000000000000	4.00000000000000000000	4.00000000000000000000	4.00000000000000000000	4.00000000000000000000	4.00000000000000000000	4.00000000000000000000	4.00000000000000000000	4.00000000000000000000	4.00000000000000000000	4.00000000000000000000	4.00000000000000000000	4.00000000000000000000	4.00000000000000000000
54.00000000000000000000	0.00000000000000000000	4205.12792968750000000000	4151.79492187500000000000	4185.64111328125000000000	4183.58984375000000000000	4191.28173828125000000000	4193.33300781250000000000	4187.69238281250000000000	4203.58984375000000000000	4228.20507812500000000000	4242.05126953125000000000	4254.35888671875000000000	4285.64111328125000000000	4234.35888671875000000000	4244.61523437500000000000	0.00000000000000000000	10248.00000000000000000000	10224.00000000000000000000	0.00000000000000000000	0.00000000000000000000	0.00000000000000000000	2304.00000000000000000000	713.00000000000000000000	4.00000000000000000000	4.00000000000000000000	4.00000000000000000000	4.00000000000000000000	4.00000000000000000000	4.00000000000000000000	4.00000000000000000000	4.00000000000000000000	4.00000000000000000000	4.00000000000000000000	4.00000000000000000000	4.00000000000000000000	4.00000000000000000000	4.00000000000000000000	4.00000000000000000000	4.00000000000000000000
55.00000000000000000000	0.00000000000000000000	4227.17919921875000000000	4184.10253906250000000000	4180.00000000000000000000	4197.94873046875000000000	4226.66650390625000000000	4220.00000000000000000000	4205.12792968750000000000	4208.71777343750000000000	4234.87158203125000000000	4259.48730468750000000000	4267.69238281250000000000	4292.30761718750000000000	4255.89746093750000000000	4255.89746093750000000000	0.00000000000000000000	10248.00000000000000000000	10225.00000000000000000000	0.00000000000000000000	0.00000000000000000000	0.00000000000000000000	2304.00000000000000000000	720.00000000000000000000	4.00000000000000000000	4.00000000000000000000	4.00000000000000000000	4.00000000000000000000	4.00000000000000000000	4.00000000000000000000	4.00000000000000000000	4.00000000000000000000	4.00000000000000000000	4.00000000000000000000	4.00000000000000000000	4.00000000000000000000	4.00000000000000000000	4.00000000000000000000	4.00000000000000000000	4.00000000000000000000
56.00000000000000000000	0.00000000000000000000	4218.46142578125000000000	4161.53857421875000000000	4188.71777343750000000000	4190.76904296875000000000	4202.56396484375000000000	4196.92285156250000000000	4181.53857421875000000000	4184.10253906250000000000	4210.76904296875000000000	4234.35888671875000000000	4245.64111328125000000000	4277.43603515625000000000	4241.02539062500000000000	4242.56396484375000000000	0.00000000000000000000	10248.00000000000000000000	10225.00000000000000000000	0.00000000000000000000	0.00000000000000000000	0.00000000000000000000	2304.00000000000000000000	728.00000000000000000000	4.00000000000000000000	4.00000000000000000000	4.00000000000000000000	4.00000000000000000000	4.00000000000000000000	4.00000000000000000000	4.00000000000000000000	4.00000000000000000000	4.00000000000000000000	4.00000000000000000000	4.00000000000000000000	4.00000000000000000000	4.00000000000000000000	4.00000000000000000000	4.00000000000000000000	4.00000000000000000000
57.00000000000000000000	0.00000000000000000000	4234.35888671875000000000	4177.43603515625000000000	4177.43603515625000000000	4212.82031250000000000000	4218.46142578125000000000	4212.30761718750000000000	4204.10253906250000000000	4225.12792968750000000000	4250.76904296875000000000	4258.46142578125000000000	4294.35888671875000000000	4322.56396484375000000000	4282.05126953125000000000	4278.97412109375000000000	0.00000000000000000000	10246.00000000000000000000	10225.00000000000000000000	0.00000000000000000000	0.00000000000000000000	0.00000000000000000000	2304.00000000000000000000	735.00000000000000000000	4.00000000000000000000	4.00000000000000000000	4.00000000000000000000	4.00000000000000000000	4.00000000000000000000	4.00000000000000000000	4.00000000000000000000	4.00000000000000000000	4.00000000000000000000	4.00000000000000000000	4.00000000000000000000	4.00000000000000000000	4.00000000000000000000	4.00000000000000000000	4.00000000000000000000	4.00000000000000000000
58.00000000000000000000	0.00000000000000000000	4192.30761718750000000000	4127.69238281250000000000	4176.92285156250000000000	4178.46142578125000000000	4166.15380859375000000000	4161.02539062500000000000	4157.94873046875000000000	4201.02539062500000000000	4218.46142578125000000000	4227.17919921875000000000	4265.64111328125000000000	4300.00000000000000000000	4241.53857421875000000000	4250.25634765625000000000	0.00000000000000000000	10246.00000000000000000000	10225.00000000000000000000	0.00000000000000000000	0.00000000000000000000	0.00000000000000000000	2304.00000000000000000000	742.00000000000000000000	4.00000000000000000000	4.00000000000000000000	4.00000000000000000000	4.00000000000000000000	4.00000000000000000000	4.00000000000000000000	4.00000000000000000000	4.00000000000000000000	4.00000000000000000000	4.00000000000000000000	4.00000000000000000000	4.00000000000000000000	4.00000000000000000000	4.00000000000000000000	4.00000000000000000000	4.00000000000000000000
59.00000000000000000000	0.00000000000000000000	4194.87158203125000000000	4134.35888671875000000000	4181.53857421875000000000	4175.89746093750000000000	4176.92285156250000000000	4174.35888671875000000000	4167.69238281250000000000	4200.00000000000000000000	4222.56396484375000000000	4233.84619140625000000000	4252.82031250000000000000	4292.30761718750000000000	4229.23046875000000000000	4238.46142578125000000000	0.00000000000000000000	10245.00000000000000000000	10225.00000000000000000000	0.00000000000000000000	0.00000000000000000000	0.00000000000000000000	2304.00000000000000000000	750.00000000000000000000	4.00000000000000000000	4.00000000000000000000	4.00000000000000000000	4.00000000000000000000	4.00000000000000000000	4.00000000000000000000	4.00000000000000000000	4.00000000000000000000	4.00000000000000000000	4.00000000000000000000	4.00000000000000000000	4.00000000000000000000	4.00000000000000000000	4.00000000000000000000	4.00000000000000000000	4.00000000000000000000
60.00000000000000000000	0.00000000000000000000	4225.12792968750000000000	4172.82031250000000000000	4181.53857421875000000000	4201.53857421875000000000	4224.10253906250000000000	4221.02539062500000000000	4210.76904296875000000000	4227.69238281250000000000	4264.10253906250000000000	4275.89746093750000000000	4267.17919921875000000000	4308.20507812500000000000	4242.56396484375000000000	4249.23046875000000000000	0.00000000000000000000	10245.00000000000000000000	10225.00000000000000000000	0.00000000000000000000	0.00000000000000000000	0.00000000000000000000	2304.00000000000000000000	757.00000000000000000000	4.00000000000000000000	4.00000000000000000000	4.00000000000000000000	4.00000000000000000000	4.00000000000000000000	4.00000000000000000000	4.00000000000000000000	4.00000000000000000000	4.00000000000000000000	4.00000000000000000000	4.00000000000000000000	4.00000000000000000000	4.00000000000000000000	4.00000000000000000000	4.00000000000000000000	4.00000000000000000000
61.00000000000000000000	0.00000000000000000000	4209.23046875000000000000	4149.74365234375000000000	4190.76904296875000000000	4185.64111328125000000000	4197.94873046875000000000	4191.28173828125000000000	4178.46142578125000000000	4196.41015625000000000000	4228.71777343750000000000	4247.69238281250000000000	4230.25634765625000000000	4281.02539062500000000000	4206.66650390625000000000	4224.61523437500000000000	0.00000000000000000000	10245.00000000000000000000	10224.00000000000000000000	0.00000000000000000000	0.00000000000000000000	0.00000000000000000000	2304.00000000000000000000	764.00000000000000000000	4.00000000000000000000	4.00000000000000000000	4.00000000000000000000	4.00000000000000000000	4.00000000000000000000	4.00000000000000000000	4.00000000000000000000	4.00000000000000000000	4.00000000000000000000	4.00000000000000000000	4.00000000000000000000	4.00000000000000000000	4.00000000000000000000	4.00000000000000000000	4.00000000000000000000	4.00000000000000000000
62.00000000000000000000	0.00000000000000000000	4240.00000000000000000000	4186.15380859375000000000	4182.56396484375000000000	4213.33300781250000000000	4223.07666015625000000000	4204.61523437500000000000	4184.61523437500000000000	4212.30761718750000000000	4238.97412109375000000000	4254.87158203125000000000	4267.69238281250000000000	4311.79492187500000000000	4255.89746093750000000000	4265.12792968750000000000	0.00000000000000000000	10245.00000000000000000000	10224.00000000000000000000	0.00000000000000000000	0.00000000000000000000	0.00000000000000000000	2304.00000000000000000000	772.00000000000000000000	4.00000000000000000000	4.00000000000000000000	4.00000000000000000000	4.00000000000000000000	4.00000000000000000000	4.00000000000000000000	4.00000000000000000000	4.00000000000000000000	4.00000000000000000000	4.00000000000000000000	4.00000000000000000000	4.00000000000000000000	4.00000000000000000000	4.00000000000000000000	4.00000000000000000000	4.00000000000000000000
63.00000000000000000000	0.00000000000000000000	4231.28173828125000000000	4166.15380859375000000000	4185.12792968750000000000	4209.23046875000000000000	4194.87158203125000000000	4180.51269531250000000000	4159.48730468750000000000	4189.74365234375000000000	4211.79492187500000000000	4229.74365234375000000000	4258.46142578125000000000	4302.05126953125000000000	4251.28173828125000000000	4262.56396484375000000000	0.00000000000000000000	10244.00000000000000000000	10225.00000000000000000000	0.00000000000000000000	0.00000000000000000000	0.00000000000000000000	2304.00000000000000000000	779.00000000000000000000	4.00000000000000000000	4.00000000000000000000	4.00000000000000000000	4.00000000000000000000	4.00000000000000000000	4.00000000000000000000	4.00000000000000000000	4.00000000000000000000	4.00000000000000000000	4.00000000000000000000	4.00000000000000000000	4.00000000000000000000	4.00000000000000000000	4.00000000000000000000	4.00000000000000000000	4.00000000000000000000
64.00000000000000000000	0.00000000000000000000	4235.89746093750000000000	4172.30761718750000000000	4191.79492187500000000000	4209.74365234375000000000	4199.48730468750000000000	4194.87158203125000000000	4170.76904296875000000000	4207.69238281250000000000	4229.74365234375000000000	4247.17919921875000000000	4276.41015625000000000000	4316.92285156250000000000	4255.89746093750000000000	4269.23046875000000000000	1381.00000000000000000000	10244.00000000000000000000	10225.00000000000000000000	0.00000000000000000000	0.00000000000000000000	0.00000000000000000000	2304.00000000000000000000	786.00000000000000000000	4.00000000000000000000	4.00000000000000000000	4.00000000000000000000	4.00000000000000000000	4.00000000000000000000	4.00000000000000000000	4.00000000000000000000	4.00000000000000000000	4.00000000000000000000	4.00000000000000000000	4.00000000000000000000	4.00000000000000000000	4.00000000000000000000	4.00000000000000000000	4.00000000000000000000	4.00000000000000000000
65.00000000000000000000	0.00000000000000000000	4257.43603515625000000000	4201.53857421875000000000	4191.28173828125000000000	4225.64111328125000000000	4230.25634765625000000000	4227.69238281250000000000	4206.15380859375000000000	4257.43603515625000000000	4286.66650390625000000000	4305.64111328125000000000	4325.64111328125000000000	4358.97412109375000000000	4288.20507812500000000000	4297.43603515625000000000	2620.00000000000000000000	10246.00000000000000000000	10226.00000000000000000000	0.00000000000000000000	0.00000000000000000000	0.00000000000000000000	2304.00000000000000000000	794.00000000000000000000	4.00000000000000000000	4.00000000000000000000	4.00000000000000000000	4.00000000000000000000	4.00000000000000000000	4.00000000000000000000	4.00000000000000000000	4.00000000000000000000	4.00000000000000000000	4.00000000000000000000	4.00000000000000000000	4.00000000000000000000	4.00000000000000000000	4.00000000000000000000	4.00000000000000000000	4.00000000000000000000
66.00000000000000000000	0.00000000000000000000	4226.15380859375000000000	4157.94873046875000000000	4198.97412109375000000000	4192.30761718750000000000	4190.25634765625000000000	4192.82031250000000000000	4181.53857421875000000000	4221.53857421875000000000	4250.76904296875000000000	4280.51269531250000000000	4286.15380859375000000000	4327.69238281250000000000	4246.15380859375000000000	4265.12792968750000000000	3011.00000000000000000000	10246.00000000000000000000	10226.00000000000000000000	0.00000000000000000000	0.00000000000000000000	0.00000000000000000000	2304.00000000000000000000	801.00000000000000000000	4.00000000000000000000	4.00000000000000000000	4.00000000000000000000	4.00000000000000000000	4.00000000000000000000	4.00000000000000000000	4.00000000000000000000	4.00000000000000000000	4.00000000000000000000	4.00000000000000000000	4.00000000000000000000	4.00000000000000000000	4.00000000000000000000	4.00000000000000000000	4.00000000000000000000	4.00000000000000000000
67.00000000000000000000	0.00000000000000000000	4252.82031250000000000000	4200.00000000000000000000	4186.66650390625000000000	4207.69238281250000000000	4233.84619140625000000000	4226.15380859375000000000	4207.69238281250000000000	4232.30761718750000000000	4262.56396484375000000000	4287.69238281250000000000	4304.10253906250000000000	4342.05126953125000000000	4276.41015625000000000000	4284.10253906250000000000	3482.00000000000000000000	10246.00000000000000000000	10227.00000000000000000000	0.00000000000000000000	0.00000000000000000000	0.00000000000000000000	2304.00000000000000000000	808.00000000000000000000	4.00000000000000000000	4.00000000000000000000	4.00000000000000000000	4.00000000000000000000	4.00000000000000000000	4.00000000000000000000	4.00000000000000000000	4.00000000000000000000	4.00000000000000000000	4.00000000000000000000	4.00000000000000000000	4.00000000000000000000	4.00000000000000000000	4.00000000000000000000	4.00000000000000000000	4.00000000000000000000
68.00000000000000000000	0.00000000000000000000	4256.41015625000000000000	4201.02539062500000000000	4184.10253906250000000000	4205.64111328125000000000	4232.30761718750000000000	4213.33300781250000000000	4189.23046875000000000000	4210.25634765625000000000	4238.46142578125000000000	4266.66650390625000000000	4287.17919921875000000000	4323.58984375000000000000	4269.74365234375000000000	4272.82031250000000000000	3527.00000000000000000000	10246.00000000000000000000	10227.00000000000000000000	0.00000000000000000000	0.00000000000000000000	0.00000000000000000000	2304.00000000000000000000	816.00000000000000000000	4.00000000000000000000	4.00000000000000000000	4.00000000000000000000	4.00000000000000000000	4.00000000000000000000	4.00000000000000000000	4.00000000000000000000	4.00000000000000000000	4.00000000000000000000	4.00000000000000000000	4.00000000000000000000	4.00000000000000000000	4.00000000000000000000	4.00000000000000000000	4.00000000000000000000	4.00000000000000000000
69.00000000000000000000	0.00000000000000000000	4242.56396484375000000000	4170.25634765625000000000	4186.66650390625000000000	4196.41015625000000000000	4210.76904296875000000000	4197.94873046875000000000	4176.92285156250000000000	4202.05126953125000000000	4223.07666015625000000000	4254.35888671875000000000	4275.89746093750000000000	4316.41015625000000000000	4250.25634765625000000000	4263.07666015625000000000	3351.00000000000000000000	10247.00000000000000000000	10227.00000000000000000000	0.00000000000000000000	0.00000000000000000000	0.00000000000000000000	2304.00000000000000000000	823.00000000000000000000	4.00000000000000000000	4.00000000000000000000	4.00000000000000000000	4.00000000000000000000	4.00000000000000000000	4.00000000000000000000	4.00000000000000000000	4.00000000000000000000	4.00000000000000000000	4.00000000000000000000	4.00000000000000000000	4.00000000000000000000	4.00000000000000000000	4.00000000000000000000	4.00000000000000000000	4.00000000000000000000
70.00000000000000000000	0.00000000000000000000	4241.53857421875000000000	4164.61523437500000000000	4178.46142578125000000000	4203.58984375000000000000	4215.38427734375000000000	4213.33300781250000000000	4191.28173828125000000000	4242.05126953125000000000	4257.94873046875000000000	4280.00000000000000000000	4309.74365234375000000000	4350.25634765625000000000	4267.17919921875000000000	4285.12792968750000000000	3191.00000000000000000000	10247.00000000000000000000	10227.00000000000000000000	0.00000000000000000000	0.00000000000000000000	0.00000000000000000000	2304.00000000000000000000	831.00000000000000000000	4.00000000000000000000	4.00000000000000000000	4.00000000000000000000	4.00000000000000000000	4.00000000000000000000	4.00000000000000000000	4.00000000000000000000	4.00000000000000000000	4.00000000000000000000	4.00000000000000000000	4.00000000000000000000	4.00000000000000000000	4.00000000000000000000	4.00000000000000000000	4.00000000000000000000	4.00000000000000000000
71.00000000000000000000	0.00000000000000000000	4210.25634765625000000000	4128.20507812500000000000	4187.17919921875000000000	4177.43603515625000000000	4174.87158203125000000000	4174.35888671875000000000	4157.94873046875000000000	4208.71777343750000000000	4223.58984375000000000000	4249.74365234375000000000	4275.38427734375000000000	4320.51269531250000000000	4229.23046875000000000000	4252.30761718750000000000	3237.00000000000000000000	10247.00000000000000000000	10228.00000000000000000000	0.00000000000000000000	0.00000000000000000000	0.00000000000000000000	2304.00000000000000000000	838.00000000000000000000	4.00000000000000000000	4.00000000000000000000	4.00000000000000000000	4.00000000000000000000	4.00000000000000000000	4.00000000000000000000	4.00000000000000000000	4.00000000000000000000	4.00000000000000000000	4.00000000000000000000	4.00000000000000000000	4.00000000000000000000	4.00000000000000000000	4.00000000000000000000	4.00000000000000000000	4.00000000000000000000
72.00000000000000000000	0.00000000000000000000	4247.17919921875000000000	4181.02539062500000000000	4187.17919921875000000000	4200.00000000000000000000	4222.56396484375000000000	4211.28173828125000000000	4192.30761718750000000000	4220.00000000000000000000	4247.69238281250000000000	4277.43603515625000000000	4292.30761718750000000000	4332.30761718750000000000	4257.43603515625000000000	4268.20507812500000000000	3363.00000000000000000000	10247.00000000000000000000	10228.00000000000000000000	0.00000000000000000000	0.00000000000000000000	0.00000000000000000000	2304.00000000000000000000	845.00000000000000000000	4.00000000000000000000	4.00000000000000000000	4.00000000000000000000	4.00000000000000000000	4.00000000000000000000	4.00000000000000000000	4.00000000000000000000	4.00000000000000000000	4.00000000000000000000	4.00000000000000000000	4.00000000000000000000	4.00000000000000000000	4.00000000000000000000	4.00000000000000000000	4.00000000000000000000	4.00000000000000000000
73.00000000000000000000	0.00000000000000000000	4262.05126953125000000000	4192.82031250000000000000	4191.79492187500000000000	4201.02539062500000000000	4230.25634765625000000000	4218.46142578125000000000	4190.76904296875000000000	4209.74365234375000000000	4247.17919921875000000000	4281.02539062500000000000	4274.87158203125000000000	4324.61523437500000000000	4247.69238281250000000000	4260.51269531250000000000	2907.00000000000000000000	10247.00000000000000000000	10227.00000000000000000000	0.00000000000000000000	0.00000000000000000000	0.00000000000000000000	2304.00000000000000000000	853.00000000000000000000	4.00000000000000000000	4.00000000000000000000	4.00000000000000000000	4.00000000000000000000	4.00000000000000000000	4.00000000000000000000	4.00000000000000000000	4.00000000000000000000	4.00000000000000000000	4.00000000000000000000	4.00000000000000000000	4.00000000000000000000	4.00000000000000000000	4.00000000000000000000	4.00000000000000000000	4.00000000000000000000
74.00000000000000000000	0.00000000000000000000	4261.53857421875000000000	4185.64111328125000000000	4197.94873046875000000000	4203.58984375000000000000	4221.02539062500000000000	4213.33300781250000000000	4184.10253906250000000000	4208.20507812500000000000	4241.53857421875000000000	4274.35888671875000000000	4282.05126953125000000000	4328.71777343750000000000	4251.79492187500000000000	4266.66650390625000000000	3517.00000000000000000000	10247.00000000000000000000	10227.00000000000000000000	0.00000000000000000000	0.00000000000000000000	0.00000000000000000000	2304.00000000000000000000	861.00000000000000000000	4.00000000000000000000	4.00000000000000000000	4.00000000000000000000	4.00000000000000000000	4.00000000000000000000	4.00000000000000000000	4.00000000000000000000	4.00000000000000000000	4.00000000000000000000	4.00000000000000000000	4.00000000000000000000	4.00000000000000000000	4.00000000000000000000	4.00000000000000000000	4.00000000000000000000	4.00000000000000000000
75.00000000000000000000	0.00000000000000000000	4286.15380859375000000000	4214.35888671875000000000	4186.66650390625000000000	4235.89746093750000000000	4249.23046875000000000000	4235.38427734375000000000	4203.07666015625000000000	4254.35888671875000000000	4285.12792968750000000000	4309.23046875000000000000	4356.92285156250000000000	4379.48730468750000000000	4320.00000000000000000000	4324.61523437500000000000	3120.00000000000000000000	10247.00000000000000000000	10227.00000000000000000000	0.00000000000000000000	0.00000000000000000000	0.00000000000000000000	2304.00000000000000000000	869.00000000000000000000	4.00000000000000000000	4.00000000000000000000	4.00000000000000000000	4.00000000000000000000	4.00000000000000000000	4.00000000000000000000	4.00000000000000000000	4.00000000000000000000	4.00000000000000000000	4.00000000000000000000	4.00000000000000000000	4.00000000000000000000	4.00000000000000000000	4.00000000000000000000	4.00000000000000000000	4.00000000000000000000
76.00000000000000000000	0.00000000000000000000	4253.84619140625000000000	4167.69238281250000000000	4190.76904296875000000000	4204.61523437500000000000	4197.43603515625000000000	4185.12792968750000000000	4153.33300781250000000000	4221.02539062500000000000	4247.69238281250000000000	4274.87158203125000000000	4321.02539062500000000000	4350.25634765625000000000	4284.10253906250000000000	4293.84619140625000000000	3474.00000000000000000000	10247.00000000000000000000	10227.00000000000000000000	0.00000000000000000000	0.00000000000000000000	0.00000000000000000000	2304.00000000000000000000	878.00000000000000000000	4.00000000000000000000	4.00000000000000000000	4.00000000000000000000	4.00000000000000000000	4.00000000000000000000	4.00000000000000000000	4.00000000000000000000	4.00000000000000000000	4.00000000000000000000	4.00000000000000000000	4.00000000000000000000	4.00000000000000000000	4.00000000000000000000	4.00000000000000000000	4.00000000000000000000	4.00000000000000000000
77.00000000000000000000	0.00000000000000000000	4265.12792968750000000000	4187.17919921875000000000	4188.71777343750000000000	4205.12792968750000000000	4217.43603515625000000000	4209.74365234375000000000	4180.00000000000000000000	4239.48730468750000000000	4273.33300781250000000000	4298.46142578125000000000	4317.43603515625000000000	4356.41015625000000000000	4280.00000000000000000000	4290.76904296875000000000	3165.00000000000000000000	10246.00000000000000000000	10225.00000000000000000000	0.00000000000000000000	0.00000000000000000000	0.00000000000000000000	2304.00000000000000000000	886.00000000000000000000	4.00000000000000000000	4.00000000000000000000	4.00000000000000000000	4.00000000000000000000	4.00000000000000000000	4.00000000000000000000	4.00000000000000000000	4.00000000000000000000	4.00000000000000000000	4.00000000000000000000	4.00000000000000000000	4.00000000000000000000	4.00000000000000000000	4.00000000000000000000	4.00000000000000000000	4.00000000000000000000
78.00000000000000000000	0.00000000000000000000	4265.12792968750000000000	4190.25634765625000000000	4193.33300781250000000000	4198.46142578125000000000	4226.66650390625000000000	4224.10253906250000000000	4198.46142578125000000000	4252.82031250000000000000	4293.84619140625000000000	4316.41015625000000000000	4315.89746093750000000000	4362.05126953125000000000	4269.23046875000000000000	4290.25634765625000000000	3517.00000000000000000000	10246.00000000000000000000	10225.00000000000000000000	0.00000000000000000000	0.00000000000000000000	0.00000000000000000000	2304.00000000000000000000	894.00000000000000000000	4.00000000000000000000	4.00000000000000000000	4.00000000000000000000	4.00000000000000000000	4.00000000000000000000	4.00000000000000000000	4.00000000000000000000	4.00000000000000000000	4.00000000000000000000	4.00000000000000000000	4.00000000000000000000	4.00000000000000000000	4.00000000000000000000	4.00000000000000000000	4.00000000000000000000	4.00000000000000000000
79.00000000000000000000	0.00000000000000000000	4261.53857421875000000000	4178.97412109375000000000	4203.07666015625000000000	4191.28173828125000000000	4214.35888671875000000000	4217.94873046875000000000	4186.66650390625000000000	4243.58984375000000000000	4277.43603515625000000000	4299.48730468750000000000	4312.82031250000000000000	4354.35888671875000000000	4266.15380859375000000000	4289.23046875000000000000	3120.00000000000000000000	10244.00000000000000000000	10223.00000000000000000000	0.00000000000000000000	0.00000000000000000000	0.00000000000000000000	2304.00000000000000000000	903.00000000000000000000	4.00000000000000000000	4.00000000000000000000	4.00000000000000000000	4.00000000000000000000	4.00000000000000000000	4.00000000000000000000	4.00000000000000000000	4.00000000000000000000	4.00000000000000000000	4.00000000000000000000	4.00000000000000000000	4.00000000000000000000	4.00000000000000000000	4.00000000000000000000	4.00000000000000000000	4.00000000000000000000
80.00000000000000000000	0.00000000000000000000	4302.05126953125000000000	4227.69238281250000000000	4191.79492187500000000000	4230.76904296875000000000	4261.02539062500000000000	4260.00000000000000000000	4214.87158203125000000000	4271.79492187500000000000	4298.46142578125000000000	4325.64111328125000000000	4362.05126953125000000000	4384.61523437500000000000	4330.25634765625000000000	4330.25634765625000000000	3474.00000000000000000000	10244.00000000000000000000	10223.00000000000000000000	0.00000000000000000000	0.00000000000000000000	0.00000000000000000000	2304.00000000000000000000	911.00000000000000000000	4.00000000000000000000	4.00000000000000000000	4.00000000000000000000	4.00000000000000000000	4.00000000000000000000	4.00000000000000000000	4.00000000000000000000	4.00000000000000000000	4.00000000000000000000	4.00000000000000000000	4.00000000000000000000	4.00000000000000000000	4.00000000000000000000	4.00000000000000000000	4.00000000000000000000	4.00000000000000000000
81.00000000000000000000	0.00000000000000000000	4278.97412109375000000000	4198.97412109375000000000	4194.35888671875000000000	4212.82031250000000000000	4234.87158203125000000000	4233.84619140625000000000	4189.74365234375000000000	4237.43603515625000000000	4259.48730468750000000000	4298.46142578125000000000	4328.20507812500000000000	4355.38427734375000000000	4302.05126953125000000000	4300.51269531250000000000	3165.00000000000000000000	10247.00000000000000000000	10223.00000000000000000000	0.00000000000000000000	0.00000000000000000000	0.00000000000000000000	2304.00000000000000000000	919.00000000000000000000	4.00000000000000000000	4.00000000000000000000	4.00000000000000000000	4.00000000000000000000	4.00000000000000000000	4.00000000000000000000	4.00000000000000000000	4.00000000000000000000	4.00000000000000000000	4.00000000000000000000	4.00000000000000000000	4.00000000000000000000	4.00000000000000000000	4.00000000000000000000	4.00000000000000000000	4.00000000000000000000
82.00000000000000000000	0.00000000000000000000	4273.84619140625000000000	4200.51269531250000000000	4191.28173828125000000000	4209.74365234375000000000	4246.66650390625000000000	4244.61523437500000000000	4207.17919921875000000000	4261.53857421875000000000	4285.12792968750000000000	4317.94873046875000000000	4341.53857421875000000000	4371.28173828125000000000	4304.61523437500000000000	4306.15380859375000000000	3517.00000000000000000000	10247.00000000000000000000	10223.00000000000000000000	0.00000000000000000000	0.00000000000000000000	0.00000000000000000000	2304.00000000000000000000	928.00000000000000000000	4.00000000000000000000	4.00000000000000000000	4.00000000000000000000	4.00000000000000000000	4.00000000000000000000	4.00000000000000000000	4.00000000000000000000	4.00000000000000000000	4.00000000000000000000	4.00000000000000000000	4.00000000000000000000	4.00000000000000000000	4.00000000000000000000	4.00000000000000000000	4.00000000000000000000	4.00000000000000000000
83.00000000000000000000	0.00000000000000000000	4256.92285156250000000000	4178.46142578125000000000	4188.71777343750000000000	4203.58984375000000000000	4236.92285156250000000000	4233.84619140625000000000	4204.10253906250000000000	4272.30761718750000000000	4298.97412109375000000000	4330.25634765625000000000	4345.12792968750000000000	4376.92285156250000000000	4293.33300781250000000000	4305.64111328125000000000	3120.00000000000000000000	10248.00000000000000000000	10224.00000000000000000000	0.00000000000000000000	0.00000000000000000000	0.00000000000000000000	2304.00000000000000000000	936.00000000000000000000	4.00000000000000000000	4.00000000000000000000	4.00000000000000000000	4.00000000000000000000	4.00000000000000000000	4.00000000000000000000	4.00000000000000000000	4.00000000000000000000	4.00000000000000000000	4.00000000000000000000	4.00000000000000000000	4.00000000000000000000	4.00000000000000000000	4.00000000000000000000	4.00000000000000000000	4.00000000000000000000
84.00000000000000000000	0.00000000000000000000	4245.12792968750000000000	4157.43603515625000000000	4196.92285156250000000000	4192.82031250000000000000	4215.38427734375000000000	4214.35888671875000000000	4184.10253906250000000000	4241.02539062500000000000	4268.71777343750000000000	4307.17919921875000000000	4316.41015625000000000000	4352.30761718750000000000	4262.05126953125000000000	4280.51269531250000000000	3474.00000000000000000000	10248.00000000000000000000	10224.00000000000000000000	0.00000000000000000000	0.00000000000000000000	0.00000000000000000000	2304.00000000000000000000	944.00000000000000000000	4.00000000000000000000	4.00000000000000000000	4.00000000000000000000	4.00000000000000000000	4.00000000000000000000	4.00000000000000000000	4.00000000000000000000	4.00000000000000000000	4.00000000000000000000	4.00000000000000000000	4.00000000000000000000	4.00000000000000000000	4.00000000000000000000	4.00000000000000000000	4.00000000000000000000	4.00000000000000000000
85.00000000000000000000	0.00000000000000000000	4292.30761718750000000000	4222.56396484375000000000	4187.17919921875000000000	4228.71777343750000000000	4272.30761718750000000000	4265.12792968750000000000	4217.43603515625000000000	4260.51269531250000000000	4296.41015625000000000000	4333.33300781250000000000	4350.25634765625000000000	4378.97412109375000000000	4304.10253906250000000000	4308.20507812500000000000	3165.00000000000000000000	10246.00000000000000000000	10226.00000000000000000000	0.00000000000000000000	0.00000000000000000000	0.00000000000000000000	2304.00000000000000000000	953.00000000000000000000	4.00000000000000000000	4.00000000000000000000	4.00000000000000000000	4.00000000000000000000	4.00000000000000000000	4.00000000000000000000	4.00000000000000000000	4.00000000000000000000	4.00000000000000000000	4.00000000000000000000	4.00000000000000000000	4.00000000000000000000	4.00000000000000000000	4.00000000000000000000	4.00000000000000000000	4.00000000000000000000
86.00000000000000000000	0.00000000000000000000	4275.89746093750000000000	4200.00000000000000000000	4193.33300781250000000000	4209.23046875000000000000	4246.66650390625000000000	4234.35888671875000000000	4183.58984375000000000000	4216.92285156250000000000	4257.43603515625000000000	4298.97412109375000000000	4313.84619140625000000000	4347.17919921875000000000	4274.35888671875000000000	4283.07666015625000000000	3517.00000000000000000000	10246.00000000000000000000	10226.00000000000000000000	0.00000000000000000000	0.00000000000000000000	0.00000000000000000000	2304.00000000000000000000	961.00000000000000000000	4.00000000000000000000	4.00000000000000000000	4.00000000000000000000	4.00000000000000000000	4.00000000000000000000	4.00000000000000000000	4.00000000000000000000	4.00000000000000000000	4.00000000000000000000	4.00000000000000000000	4.00000000000000000000	4.00000000000000000000	4.00000000000000000000	4.00000000000000000000	4.00000000000000000000	4.00000000000000000000
87.00000000000000000000	0.00000000000000000000	4283.07666015625000000000	4198.97412109375000000000	4197.94873046875000000000	4214.35888671875000000000	4243.07666015625000000000	4231.28173828125000000000	4186.66650390625000000000	4233.84619140625000000000	4266.15380859375000000000	4307.69238281250000000000	4329.74365234375000000000	4366.66650390625000000000	4288.71777343750000000000	4301.53857421875000000000	3120.00000000000000000000	10246.00000000000000000000	10227.00000000000000000000	0.00000000000000000000	0.00000000000000000000	0.00000000000000000000	2304.00000000000000000000	969.00000000000000000000	4.00000000000000000000	4.00000000000000000000	4.00000000000000000000	4.00000000000000000000	4.00000000000000000000	4.00000000000000000000	4.00000000000000000000	4.00000000000000000000	4.00000000000000000000	4.00000000000000000000	4.00000000000000000000	4.00000000000000000000	4.00000000000000000000	4.00000000000000000000	4.00000000000000000000	4.00000000000000000000
88.00000000000000000000	0.00000000000000000000	4288.20507812500000000000	4193.33300781250000000000	4194.35888671875000000000	4217.94873046875000000000	4230.76904296875000000000	4220.51269531250000000000	4182.05126953125000000000	4263.07666015625000000000	4285.64111328125000000000	4321.53857421875000000000	4350.25634765625000000000	4395.89746093750000000000	4304.10253906250000000000	4316.41015625000000000000	3474.00000000000000000000	10246.00000000000000000000	10227.00000000000000000000	0.00000000000000000000	0.00000000000000000000	0.00000000000000000000	2304.00000000000000000000	978.00000000000000000000	4.00000000000000000000	4.00000000000000000000	4.00000000000000000000	4.00000000000000000000	4.00000000000000000000	4.00000000000000000000	4.00000000000000000000	4.00000000000000000000	4.00000000000000000000	4.00000000000000000000	4.00000000000000000000	4.00000000000000000000	4.00000000000000000000	4.00000000000000000000	4.00000000000000000000	4.00000000000000000000
89.00000000000000000000	0.00000000000000000000	4272.30761718750000000000	4168.20507812500000000000	4203.58984375000000000000	4190.25634765625000000000	4206.66650390625000000000	4197.94873046875000000000	4163.07666015625000000000	4235.89746093750000000000	4262.56396484375000000000	4296.92285156250000000000	4315.89746093750000000000	4373.33300781250000000000	4277.43603515625000000000	4292.30761718750000000000	3165.00000000000000000000	10246.00000000000000000000	10230.00000000000000000000	0.00000000000000000000	0.00000000000000000000	0.00000000000000000000	2304.00000000000000000000	986.00000000000000000000	4.00000000000000000000	4.00000000000000000000	4.00000000000000000000	4.00000000000000000000	4.00000000000000000000	4.00000000000000000000	4.00000000000000000000	4.00000000000000000000	4.00000000000000000000	4.00000000000000000000	4.00000000000000000000	4.00000000000000000000	4.00000000000000000000	4.00000000000000000000	4.00000000000000000000	4.00000000000000000000
90.00000000000000000000	0.00000000000000000000	4321.02539062500000000000	4234.35888671875000000000	4202.56396484375000000000	4216.92285156250000000000	4278.97412109375000000000	4266.15380859375000000000	4221.02539062500000000000	4267.17919921875000000000	4309.74365234375000000000	4341.53857421875000000000	4342.05126953125000000000	4401.53857421875000000000	4318.97412109375000000000	4327.17919921875000000000	3517.00000000000000000000	10246.00000000000000000000	10230.00000000000000000000	0.00000000000000000000	0.00000000000000000000	0.00000000000000000000	2304.00000000000000000000	994.00000000000000000000	4.00000000000000000000	4.00000000000000000000	4.00000000000000000000	4.00000000000000000000	4.00000000000000000000	4.00000000000000000000	4.00000000000000000000	4.00000000000000000000	4.00000000000000000000	4.00000000000000000000	4.00000000000000000000	4.00000000000000000000	4.00000000000000000000	4.00000000000000000000	4.00000000000000000000	4.00000000000000000000
91.00000000000000000000	0.00000000000000000000	4307.69238281250000000000	4215.38427734375000000000	4203.58984375000000000000	4196.92285156250000000000	4263.58984375000000000000	4252.82031250000000000000	4204.61523437500000000000	4243.07666015625000000000	4286.66650390625000000000	4323.58984375000000000000	4298.46142578125000000000	4371.79492187500000000000	4286.15380859375000000000	4297.43603515625000000000	3120.00000000000000000000	10247.00000000000000000000	10233.00000000000000000000	0.00000000000000000000	0.00000000000000000000	0.00000000000000000000	2305.00000000000000000000	3.00000000000000000000	4.00000000000000000000	4.00000000000000000000	4.00000000000000000000	4.00000000000000000000	4.00000000000000000000	4.00000000000000000000	4.00000000000000000000	4.00000000000000000000	4.00000000000000000000	4.00000000000000000000	4.00000000000000000000	4.00000000000000000000	4.00000000000000000000	4.00000000000000000000	4.00000000000000000000	4.00000000000000000000
92.00000000000000000000	0.00000000000000000000	4292.30761718750000000000	4197.94873046875000000000	4193.84619140625000000000	4184.61523437500000000000	4251.79492187500000000000	4242.05126953125000000000	4195.38427734375000000000	4240.51269531250000000000	4277.43603515625000000000	4308.71777343750000000000	4289.74365234375000000000	4362.56396484375000000000	4287.69238281250000000000	4284.61523437500000000000	3474.00000000000000000000	10247.00000000000000000000	10233.00000000000000000000	0.00000000000000000000	0.00000000000000000000	0.00000000000000000000	2305.00000000000000000000	11.00000000000000000000	4.00000000000000000000	4.00000000000000000000	4.00000000000000000000	4.00000000000000000000	4.00000000000000000000	4.00000000000000000000	4.00000000000000000000	4.00000000000000000000	4.00000000000000000000	4.00000000000000000000	4.00000000000000000000	4.00000000000000000000	4.00000000000000000000	4.00000000000000000000	4.00000000000000000000	4.00000000000000000000
93.00000000000000000000	0.00000000000000000000	4295.89746093750000000000	4198.46142578125000000000	4186.15380859375000000000	4191.28173828125000000000	4256.41015625000000000000	4244.10253906250000000000	4195.89746093750000000000	4257.94873046875000000000	4289.74365234375000000000	4312.82031250000000000000	4322.05126953125000000000	4383.07666015625000000000	4321.02539062500000000000	4301.53857421875000000000	3165.00000000000000000000	10250.00000000000000000000	10231.00000000000000000000	0.00000000000000000000	0.00000000000000000000	0.00000000000000000000	2305.00000000000000000000	20.00000000000000000000	4.00000000000000000000	4.00000000000000000000	4.00000000000000000000	4.00000000000000000000	4.00000000000000000000	4.00000000000000000000	4.00000000000000000000	4.00000000000000000000	4.00000000000000000000	4.00000000000000000000	4.00000000000000000000	4.00000000000000000000	4.00000000000000000000	4.00000000000000000000	4.00000000000000000000	4.00000000000000000000
94.00000000000000000000	0.00000000000000000000	4275.38427734375000000000	4164.61523437500000000000	4198.46142578125000000000	4168.71777343750000000000	4226.66650390625000000000	4215.38427734375000000000	4171.79492187500000000000	4241.53857421875000000000	4267.69238281250000000000	4288.71777343750000000000	4303.58984375000000000000	4371.28173828125000000000	4298.46142578125000000000	4282.05126953125000000000	3517.00000000000000000000	10250.00000000000000000000	10231.00000000000000000000	0.00000000000000000000	0.00000000000000000000	0.00000000000000000000	2305.00000000000000000000	28.00000000000000000000	4.00000000000000000000	4.00000000000000000000	4.00000000000000000000	4.00000000000000000000	4.00000000000000000000	4.00000000000000000000	4.00000000000000000000	4.00000000000000000000	4.00000000000000000000	4.00000000000000000000	4.00000000000000000000	4.00000000000000000000	4.00000000000000000000	4.00000000000000000000	4.00000000000000000000	4.00000000000000000000
95.00000000000000000000	0.00000000000000000000	4283.58984375000000000000	4190.76904296875000000000	4189.74365234375000000000	4174.87158203125000000000	4260.00000000000000000000	4251.28173828125000000000	4213.33300781250000000000	4282.05126953125000000000	4313.84619140625000000000	4328.71777343750000000000	4317.94873046875000000000	4392.30761718750000000000	4308.20507812500000000000	4288.71777343750000000000	3120.00000000000000000000	10250.00000000000000000000	10228.00000000000000000000	0.00000000000000000000	0.00000000000000000000	0.00000000000000000000	2305.00000000000000000000	36.00000000000000000000	4.00000000000000000000	4.00000000000000000000	4.00000000000000000000	4.00000000000000000000	4.00000000000000000000	4.00000000000000000000	4.00000000000000000000	4.00000000000000000000	4.00000000000000000000	4.00000000000000000000	4.00000000000000000000	4.00000000000000000000	4.00000000000000000000	4.00000000000000000000	4.00000000000000000000	4.00000000000000000000
96.00000000000000000000	0.00000000000000000000	4248.71777343750000000000	4152.82031250000000000000	4191.28173828125000000000	4141.02539062500000000000	4226.15380859375000000000	4225.64111328125000000000	4189.23046875000000000000	4253.33300781250000000000	4286.66650390625000000000	4307.17919921875000000000	4263.58984375000000000000	4351.79492187500000000000	4244.10253906250000000000	4241.53857421875000000000	3474.00000000000000000000	10250.00000000000000000000	10228.00000000000000000000	0.00000000000000000000	0.00000000000000000000	0.00000000000000000000	2305.00000000000000000000	45.00000000000000000000	4.00000000000000000000	4.00000000000000000000	4.00000000000000000000	4.00000000000000000000	4.00000000000000000000	4.00000000000000000000	4.00000000000000000000	4.00000000000000000000	4.00000000000000000000	4.00000000000000000000	4.00000000000000000000	4.00000000000000000000	4.00000000000000000000	4.00000000000000000000	4.00000000000000000000	4.00000000000000000000
97.00000000000000000000	0.00000000000000000000	4263.58984375000000000000	4162.05126953125000000000	4196.41015625000000000000	4150.25634765625000000000	4235.38427734375000000000	4229.74365234375000000000	4184.10253906250000000000	4242.56396484375000000000	4271.28173828125000000000	4290.25634765625000000000	4264.61523437500000000000	4350.25634765625000000000	4245.64111328125000000000	4249.23046875000000000000	3165.00000000000000000000	10248.00000000000000000000	10226.00000000000000000000	0.00000000000000000000	0.00000000000000000000	0.00000000000000000000	2305.00000000000000000000	53.00000000000000000000	4.00000000000000000000	4.00000000000000000000	4.00000000000000000000	4.00000000000000000000	4.00000000000000000000	4.00000000000000000000	4.00000000000000000000	4.00000000000000000000	4.00000000000000000000	4.00000000000000000000	4.00000000000000000000	4.00000000000000000000	4.00000000000000000000	4.00000000000000000000	4.00000000000000000000	4.00000000000000000000
98.00000000000000000000	0.00000000000000000000	4303.58984375000000000000	4205.64111328125000000000	4192.30761718750000000000	4189.23046875000000000000	4273.33300781250000000000	4252.82031250000000000000	4201.02539062500000000000	4257.43603515625000000000	4285.64111328125000000000	4305.12792968750000000000	4307.69238281250000000000	4381.53857421875000000000	4304.10253906250000000000	4293.33300781250000000000	3517.00000000000000000000	10248.00000000000000000000	10226.00000000000000000000	0.00000000000000000000	0.00000000000000000000	0.00000000000000000000	2305.00000000000000000000	61.00000000000000000000	4.00000000000000000000	4.00000000000000000000	4.00000000000000000000	4.00000000000000000000	4.00000000000000000000	4.00000000000000000000	4.00000000000000000000	4.00000000000000000000	4.00000000000000000000	4.00000000000000000000	4.00000000000000000000	4.00000000000000000000	4.00000000000000000000	4.00000000000000000000	4.00000000000000000000	4.00000000000000000000
99.00000000000000000000	0.00000000000000000000	4277.43603515625000000000	4169.74365234375000000000	4200.51269531250000000000	4166.15380859375000000000	4230.76904296875000000000	4212.30761718750000000000	4162.05126953125000000000	4217.43603515625000000000	4243.58984375000000000000	4273.84619140625000000000	4274.35888671875000000000	4352.82031250000000000000	4274.35888671875000000000	4268.20507812500000000000	3120.00000000000000000000	10246.00000000000000000000	10224.00000000000000000000	0.00000000000000000000	0.00000000000000000000	0.00000000000000000000	2305.00000000000000000000	70.00000000000000000000	4.00000000000000000000	4.00000000000000000000	4.00000000000000000000	4.00000000000000000000	4.00000000000000000000	4.00000000000000000000	4.00000000000000000000	4.00000000000000000000	4.00000000000000000000	4.00000000000000000000	4.00000000000000000000	4.00000000000000000000	4.00000000000000000000	4.00000000000000000000	4.00000000000000000000	4.00000000000000000000
100.00000000000000000000	0.00000000000000000000	4290.25634765625000000000	4186.15380859375000000000	4195.38427734375000000000	4177.43603515625000000000	4253.33300781250000000000	4238.46142578125000000000	4183.07666015625000000000	4261.53857421875000000000	4287.17919921875000000000	4308.20507812500000000000	4309.23046875000000000000	4386.15380859375000000000	4298.97412109375000000000	4291.28173828125000000000	3474.00000000000000000000	10246.00000000000000000000	10224.00000000000000000000	0.00000000000000000000	0.00000000000000000000	0.00000000000000000000	2305.00000000000000000000	78.00000000000000000000	4.00000000000000000000	4.00000000000000000000	4.00000000000000000000	4.00000000000000000000	4.00000000000000000000	4.00000000000000000000	4.00000000000000000000	4.00000000000000000000	4.00000000000000000000	4.00000000000000000000	4.00000000000000000000	4.00000000000000000000	4.00000000000000000000	4.00000000000000000000	4.00000000000000000000	4.00000000000000000000
101.00000000000000000000	0.00000000000000000000	4277.94873046875000000000	4162.56396484375000000000	4197.94873046875000000000	4166.15380859375000000000	4234.87158203125000000000	4224.61523437500000000000	4174.87158203125000000000	4263.07666015625000000000	4287.17919921875000000000	4305.12792968750000000000	4298.97412109375000000000	4384.61523437500000000000	4286.66650390625000000000	4283.58984375000000000000	3165.00000000000000000000	10244.00000000000000000000	10223.00000000000000000000	0.00000000000000000000	0.00000000000000000000	0.00000000000000000000	2305.00000000000000000000	86.00000000000000000000	4.00000000000000000000	4.00000000000000000000	4.00000000000000000000	4.00000000000000000000	4.00000000000000000000	4.00000000000000000000	4.00000000000000000000	4.00000000000000000000	4.00000000000000000000	4.00000000000000000000	4.00000000000000000000	4.00000000000000000000	4.00000000000000000000	4.00000000000000000000	4.00000000000000000000	4.00000000000000000000
102.00000000000000000000	0.00000000000000000000	4284.61523437500000000000	4172.82031250000000000000	4200.51269531250000000000	4166.15380859375000000000	4237.94873046875000000000	4230.76904296875000000000	4188.20507812500000000000	4250.25634765625000000000	4270.76904296875000000000	4297.43603515625000000000	4290.76904296875000000000	4375.38427734375000000000	4280.51269531250000000000	4278.97412109375000000000	3517.00000000000000000000	10244.00000000000000000000	10223.00000000000000000000	0.00000000000000000000	0.00000000000000000000	0.00000000000000000000	2305.00000000000000000000	95.00000000000000000000	4.00000000000000000000	4.00000000000000000000	4.00000000000000000000	4.00000000000000000000	4.00000000000000000000	4.00000000000000000000	4.00000000000000000000	4.00000000000000000000	4.00000000000000000000	4.00000000000000000000	4.00000000000000000000	4.00000000000000000000	4.00000000000000000000	4.00000000000000000000	4.00000000000000000000	4.00000000000000000000
103.00000000000000000000	0.00000000000000000000	4311.79492187500000000000	4214.87158203125000000000	4189.74365234375000000000	4185.12792968750000000000	4278.46142578125000000000	4266.15380859375000000000	4214.87158203125000000000	4263.07666015625000000000	4289.74365234375000000000	4322.05126953125000000000	4312.30761718750000000000	4380.00000000000000000000	4303.58984375000000000000	4289.74365234375000000000	3120.00000000000000000000	10242.00000000000000000000	10222.00000000000000000000	0.00000000000000000000	0.00000000000000000000	0.00000000000000000000	2305.00000000000000000000	103.00000000000000000000	4.00000000000000000000	4.00000000000000000000	4.00000000000000000000	4.00000000000000000000	4.00000000000000000000	4.00000000000000000000	4.00000000000000000000	4.00000000000000000000	4.00000000000000000000	4.00000000000000000000	4.00000000000000000000	4.00000000000000000000	4.00000000000000000000	4.00000000000000000000	4.00000000000000000000	4.00000000000000000000
104.00000000000000000000	0.00000000000000000000	4275.89746093750000000000	4168.71777343750000000000	4193.84619140625000000000	4151.28173828125000000000	4241.53857421875000000000	4230.76904296875000000000	4178.46142578125000000000	4223.07666015625000000000	4253.84619140625000000000	4287.69238281250000000000	4272.30761718750000000000	4339.48730468750000000000	4267.69238281250000000000	4249.74365234375000000000	3474.00000000000000000000	10242.00000000000000000000	10222.00000000000000000000	0.00000000000000000000	0.00000000000000000000	0.00000000000000000000	2305.00000000000000000000	111.00000000000000000000	4.00000000000000000000	4.00000000000000000000	4.00000000000000000000	4.00000000000000000000	4.00000000000000000000	4.00000000000000000000	4.00000000000000000000	4.00000000000000000000	4.00000000000000000000	4.00000000000000000000	4.00000000000000000000	4.00000000000000000000	4.00000000000000000000	4.00000000000000000000	4.00000000000000000000	4.00000000000000000000
105.00000000000000000000	0.00000000000000000000	4289.23046875000000000000	4182.05126953125000000000	4188.71777343750000000000	4168.20507812500000000000	4258.46142578125000000000	4249.23046875000000000000	4201.53857421875000000000	4259.48730468750000000000	4285.12792968750000000000	4310.76904296875000000000	4323.07666015625000000000	4385.12792968750000000000	4313.33300781250000000000	4286.66650390625000000000	3165.00000000000000000000	10241.00000000000000000000	10222.00000000000000000000	0.00000000000000000000	0.00000000000000000000	0.00000000000000000000	2305.00000000000000000000	120.00000000000000000000	4.00000000000000000000	4.00000000000000000000	4.00000000000000000000	4.00000000000000000000	4.00000000000000000000	4.00000000000000000000	4.00000000000000000000	4.00000000000000000000	4.00000000000000000000	4.00000000000000000000	4.00000000000000000000	4.00000000000000000000	4.00000000000000000000	4.00000000000000000000	4.00000000000000000000	4.00000000000000000000
106.00000000000000000000	0.00000000000000000000	4281.02539062500000000000	4161.53857421875000000000	4191.28173828125000000000	4169.23046875000000000000	4231.28173828125000000000	4222.05126953125000000000	4179.48730468750000000000	4258.46142578125000000000	4278.46142578125000000000	4307.17919921875000000000	4330.76904296875000000000	4393.33300781250000000000	4308.20507812500000000000	4290.25634765625000000000	3517.00000000000000000000	10241.00000000000000000000	10222.00000000000000000000	0.00000000000000000000	0.00000000000000000000	0.00000000000000000000	2305.00000000000000000000	128.00000000000000000000	4.00000000000000000000	4.00000000000000000000	4.00000000000000000000	4.00000000000000000000	4.00000000000000000000	4.00000000000000000000	4.00000000000000000000	4.00000000000000000000	4.00000000000000000000	4.00000000000000000000	4.00000000000000000000	4.00000000000000000000	4.00000000000000000000	4.00000000000000000000	4.00000000000000000000	4.00000000000000000000
107.00000000000000000000	0.00000000000000000000	4262.56396484375000000000	4144.61523437500000000000	4194.35888671875000000000	4155.38427734375000000000	4214.35888671875000000000	4209.74365234375000000000	4164.61523437500000000000	4232.30761718750000000000	4256.92285156250000000000	4293.84619140625000000000	4293.33300781250000000000	4361.53857421875000000000	4271.79492187500000000000	4260.00000000000000000000	3120.00000000000000000000	10242.00000000000000000000	10223.00000000000000000000	0.00000000000000000000	0.00000000000000000000	0.00000000000000000000	2305.00000000000000000000	136.00000000000000000000	4.00000000000000000000	4.00000000000000000000	4.00000000000000000000	4.00000000000000000000	4.00000000000000000000	4.00000000000000000000	4.00000000000000000000	4.00000000000000000000	4.00000000000000000000	4.00000000000000000000	4.00000000000000000000	4.00000000000000000000	4.00000000000000000000	4.00000000000000000000	4.00000000000000000000	4.00000000000000000000
108.00000000000000000000	0.00000000000000000000	4278.46142578125000000000	4176.92285156250000000000	4187.17919921875000000000	4163.07666015625000000000	4257.94873046875000000000	4256.92285156250000000000	4205.64111328125000000000	4253.84619140625000000000	4284.61523437500000000000	4325.12792968750000000000	4300.00000000000000000000	4369.74365234375000000000	4278.97412109375000000000	4264.10253906250000000000	3474.00000000000000000000	10242.00000000000000000000	10223.00000000000000000000	0.00000000000000000000	0.00000000000000000000	0.00000000000000000000	2305.00000000000000000000	145.00000000000000000000	4.00000000000000000000	4.00000000000000000000	4.00000000000000000000	4.00000000000000000000	4.00000000000000000000	4.00000000000000000000	4.00000000000000000000	4.00000000000000000000	4.00000000000000000000	4.00000000000000000000	4.00000000000000000000	4.00000000000000000000	4.00000000000000000000	4.00000000000000000000	4.00000000000000000000	4.00000000000000000000
109.00000000000000000000	0.00000000000000000000	4265.12792968750000000000	4152.30761718750000000000	4199.48730468750000000000	4144.61523437500000000000	4232.82031250000000000000	4234.35888671875000000000	4187.69238281250000000000	4227.69238281250000000000	4257.94873046875000000000	4300.00000000000000000000	4271.28173828125000000000	4347.17919921875000000000	4244.10253906250000000000	4243.07666015625000000000	3165.00000000000000000000	10243.00000000000000000000	10226.00000000000000000000	0.00000000000000000000	0.00000000000000000000	0.00000000000000000000	2305.00000000000000000000	153.00000000000000000000	4.00000000000000000000	4.00000000000000000000	4.00000000000000000000	4.00000000000000000000	4.00000000000000000000	4.00000000000000000000	4.00000000000000000000	4.00000000000000000000	4.00000000000000000000	4.00000000000000000000	4.00000000000000000000	4.00000000000000000000	4.00000000000000000000	4.00000000000000000000	4.00000000000000000000	4.00000000000000000000
110.00000000000000000000	0.00000000000000000000	4296.92285156250000000000	4190.76904296875000000000	4193.84619140625000000000	4177.43603515625000000000	4256.41015625000000000000	4248.20507812500000000000	4200.00000000000000000000	4247.69238281250000000000	4281.02539062500000000000	4318.46142578125000000000	4312.82031250000000000000	4378.46142578125000000000	4298.97412109375000000000	4287.17919921875000000000	3517.00000000000000000000	10243.00000000000000000000	10226.00000000000000000000	0.00000000000000000000	0.00000000000000000000	0.00000000000000000000	2305.00000000000000000000	162.00000000000000000000	4.00000000000000000000	4.00000000000000000000	4.00000000000000000000	4.00000000000000000000	4.00000000000000000000	4.00000000000000000000	4.00000000000000000000	4.00000000000000000000	4.00000000000000000000	4.00000000000000000000	4.00000000000000000000	4.00000000000000000000	4.00000000000000000000	4.00000000000000000000	4.00000000000000000000	4.00000000000000000000
111.00000000000000000000	0.00000000000000000000	4288.20507812500000000000	4181.02539062500000000000	4185.12792968750000000000	4175.38427734375000000000	4236.41015625000000000000	4222.05126953125000000000	4170.76904296875000000000	4228.71777343750000000000	4261.02539062500000000000	4301.02539062500000000000	4305.64111328125000000000	4372.30761718750000000000	4307.17919921875000000000	4287.69238281250000000000	3120.00000000000000000000	10244.00000000000000000000	10228.00000000000000000000	0.00000000000000000000	0.00000000000000000000	0.00000000000000000000	2305.00000000000000000000	170.00000000000000000000	4.00000000000000000000	4.00000000000000000000	4.00000000000000000000	4.00000000000000000000	4.00000000000000000000	4.00000000000000000000	4.00000000000000000000	4.00000000000000000000	4.00000000000000000000	4.00000000000000000000	4.00000000000000000000	4.00000000000000000000	4.00000000000000000000	4.00000000000000000000	4.00000000000000000000	4.00000000000000000000
112.00000000000000000000	0.00000000000000000000	4259.48730468750000000000	4146.15380859375000000000	4189.74365234375000000000	4149.23046875000000000000	4209.23046875000000000000	4201.02539062500000000000	4152.30761718750000000000	4207.69238281250000000000	4236.92285156250000000000	4272.30761718750000000000	4267.17919921875000000000	4345.64111328125000000000	4264.61523437500000000000	4250.76904296875000000000	3474.00000000000000000000	10244.00000000000000000000	10228.00000000000000000000	0.00000000000000000000	0.00000000000000000000	0.00000000000000000000	2305.00000000000000000000	178.00000000000000000000	4.00000000000000000000	4.00000000000000000000	4.00000000000000000000	4.00000000000000000000	4.00000000000000000000	4.00000000000000000000	4.00000000000000000000	4.00000000000000000000	4.00000000000000000000	4.00000000000000000000	4.00000000000000000000	4.00000000000000000000	4.00000000000000000000	4.00000000000000000000	4.00000000000000000000	4.00000000000000000000
113.00000000000000000000	0.00000000000000000000	4272.82031250000000000000	4169.74365234375000000000	4185.12792968750000000000	4159.48730468750000000000	4243.58984375000000000000	4240.51269531250000000000	4195.38427734375000000000	4257.43603515625000000000	4292.82031250000000000000	4315.89746093750000000000	4300.51269531250000000000	4372.82031250000000000000	4280.00000000000000000000	4264.61523437500000000000	3165.00000000000000000000	10245.00000000000000000000	10226.00000000000000000000	0.00000000000000000000	0.00000000000000000000	0.00000000000000000000	2305.00000000000000000000	187.00000000000000000000	4.00000000000000000000	4.00000000000000000000	4.00000000000000000000	4.00000000000000000000	4.00000000000000000000	4.00000000000000000000	4.00000000000000000000	4.00000000000000000000	4.00000000000000000000	4.00000000000000000000	4.00000000000000000000	4.00000000000000000000	4.00000000000000000000	4.00000000000000000000	4.00000000000000000000	4.00000000000000000000
114.00000000000000000000	0.00000000000000000000	4238.97412109375000000000	4128.71777343750000000000	4190.76904296875000000000	4126.15380859375000000000	4200.00000000000000000000	4203.07666015625000000000	4165.12792968750000000000	4228.20507812500000000000	4265.12792968750000000000	4293.84619140625000000000	4269.74365234375000000000	4337.94873046875000000000	4239.48730468750000000000	4232.30761718750000000000	3517.00000000000000000000	10245.00000000000000000000	10226.00000000000000000000	0.00000000000000000000	0.00000000000000000000	0.00000000000000000000	2305.00000000000000000000	195.00000000000000000000	4.00000000000000000000	4.00000000000000000000	4.00000000000000000000	4.00000000000000000000	4.00000000000000000000	4.00000000000000000000	4.00000000000000000000	4.00000000000000000000	4.00000000000000000000	4.00000000000000000000	4.00000000000000000000	4.00000000000000000000	4.00000000000000000000	4.00000000000000000000	4.00000000000000000000	4.00000000000000000000
115.00000000000000000000	0.00000000000000000000	4253.84619140625000000000	4144.61523437500000000000	4180.00000000000000000000	4134.35888671875000000000	4217.94873046875000000000	4214.87158203125000000000	4164.61523437500000000000	4221.02539062500000000000	4254.35888671875000000000	4291.28173828125000000000	4275.38427734375000000000	4334.35888671875000000000	4254.87158203125000000000	4237.94873046875000000000	3120.00000000000000000000	10248.00000000000000000000	10227.00000000000000000000	0.00000000000000000000	0.00000000000000000000	0.00000000000000000000	2305.00000000000000000000	203.00000000000000000000	4.00000000000000000000	4.00000000000000000000	4.00000000000000000000	4.00000000000000000000	4.00000000000000000000	4.00000000000000000000	4.00000000000000000000	4.00000000000000000000	4.00000000000000000000	4.00000000000000000000	4.00000000000000000000	4.00000000000000000000	4.00000000000000000000	4.00000000000000000000	4.00000000000000000000	4.00000000000000000000
116.00000000000000000000	0.00000000000000000000	4254.87158203125000000000	4146.15380859375000000000	4172.82031250000000000000	4136.92285156250000000000	4229.23046875000000000000	4215.38427734375000000000	4151.28173828125000000000	4206.66650390625000000000	4230.25634765625000000000	4278.46142578125000000000	4265.64111328125000000000	4324.10253906250000000000	4252.82031250000000000000	4232.30761718750000000000	3474.00000000000000000000	10248.00000000000000000000	10227.00000000000000000000	0.00000000000000000000	0.00000000000000000000	0.00000000000000000000	2305.00000000000000000000	212.00000000000000000000	4.00000000000000000000	4.00000000000000000000	4.00000000000000000000	4.00000000000000000000	4.00000000000000000000	4.00000000000000000000	4.00000000000000000000	4.00000000000000000000	4.00000000000000000000	4.00000000000000000000	4.00000000000000000000	4.00000000000000000000	4.00000000000000000000	4.00000000000000000000	4.00000000000000000000	4.00000000000000000000
117.00000000000000000000	0.00000000000000000000	4225.64111328125000000000	4117.94873046875000000000	4181.02539062500000000000	4113.84619140625000000000	4198.97412109375000000000	4188.71777343750000000000	4125.12792968750000000000	4186.15380859375000000000	4202.05126953125000000000	4251.79492187500000000000	4244.10253906250000000000	4304.10253906250000000000	4222.05126953125000000000	4210.76904296875000000000	3165.00000000000000000000	10250.00000000000000000000	10227.00000000000000000000	0.00000000000000000000	0.00000000000000000000	0.00000000000000000000	2305.00000000000000000000	220.00000000000000000000	4.00000000000000000000	4.00000000000000000000	4.00000000000000000000	4.00000000000000000000	4.00000000000000000000	4.00000000000000000000	4.00000000000000000000	4.00000000000000000000	4.00000000000000000000	4.00000000000000000000	4.00000000000000000000	4.00000000000000000000	4.00000000000000000000	4.00000000000000000000	4.00000000000000000000	4.00000000000000000000
118.00000000000000000000	0.00000000000000000000	4240.51269531250000000000	4137.94873046875000000000	4174.35888671875000000000	4132.30761718750000000000	4207.17919921875000000000	4206.15380859375000000000	4140.00000000000000000000	4225.12792968750000000000	4246.66650390625000000000	4283.07666015625000000000	4288.71777343750000000000	4336.92285156250000000000	4251.79492187500000000000	4243.07666015625000000000	3517.00000000000000000000	10250.00000000000000000000	10227.00000000000000000000	0.00000000000000000000	0.00000000000000000000	0.00000000000000000000	2305.00000000000000000000	228.00000000000000000000	4.00000000000000000000	4.00000000000000000000	4.00000000000000000000	4.00000000000000000000	4.00000000000000000000	4.00000000000000000000	4.00000000000000000000	4.00000000000000000000	4.00000000000000000000	4.00000000000000000000	4.00000000000000000000	4.00000000000000000000	4.00000000000000000000	4.00000000000000000000	4.00000000000000000000	4.00000000000000000000
119.00000000000000000000	0.00000000000000000000	4218.46142578125000000000	4097.43603515625000000000	4186.15380859375000000000	4113.33300781250000000000	4167.17919921875000000000	4169.74365234375000000000	4109.23046875000000000000	4202.56396484375000000000	4222.56396484375000000000	4264.10253906250000000000	4265.12792968750000000000	4320.00000000000000000000	4222.05126953125000000000	4226.66650390625000000000	3120.00000000000000000000	10248.00000000000000000000	10225.00000000000000000000	0.00000000000000000000	0.00000000000000000000	0.00000000000000000000	2305.00000000000000000000	237.00000000000000000000	4.00000000000000000000	4.00000000000000000000	4.00000000000000000000	4.00000000000000000000	4.00000000000000000000	4.00000000000000000000	4.00000000000000000000	4.00000000000000000000	4.00000000000000000000	4.00000000000000000000	4.00000000000000000000	4.00000000000000000000	4.00000000000000000000	4.00000000000000000000	4.00000000000000000000	4.00000000000000000000
[truncated: 364 more rows]
