# Supplementary material for: Discriminating three motor imagery states of the same joint for brain-computer interface
Source: PeerJ. 2021 Aug 24;9:e12027. doi: 10.7717/peerj.12027 (PMC8395581; doi:10.7717/peerj.12027)
Supplement: Supplemental Information 1 [file peerj-09-12027-s001.zip › dataset/A/01-08-04.11.17.18.46.23.csv]

title:08	recorded:04.11.17 18.46.23	sampling:128	subject:01	labels:COUNTER INTERPOLATED AF3 F7 F3 FC5 T7 P7 O1 O2 P8 T8 FC6 F4 F8 AF4 RAW_CQ GYROX GYROY MARKER MARKER_HARDWARE SYNC TIME_STAMP_s TIME_STAMP_ms CQ_AF3 CQ_F7 CQ_F3 CQ_FC5 CQ_T7 CQ_P7 CQ_O1 CQ_O2 CQ_P8 CQ_T8 CQ_FC6 CQ_F4 CQ_F8 CQ_AF4 CQ_CMS CQ_DRL	chan:40	units:emotiv
11.00000000000000000000	0.00000000000000000000	4163.07666015625000000000	4162.05126953125000000000	4156.92285156250000000000	4162.56396484375000000000	4153.33300781250000000000	4147.17919921875000000000	4137.94873046875000000000	4151.28173828125000000000	4144.10253906250000000000	4148.20507812500000000000	4150.25634765625000000000	4172.30761718750000000000	4172.30761718750000000000	4171.28173828125000000000	2923.00000000000000000000	10242.00000000000000000000	10229.00000000000000000000	0.00000000000000000000	0.00000000000000000000	0.00000000000000000000	1785.00000000000000000000	950.00000000000000000000	0.00000000000000000000	0.00000000000000000000	0.00000000000000000000	0.00000000000000000000	0.00000000000000000000	0.00000000000000000000	0.00000000000000000000	0.00000000000000000000	0.00000000000000000000	0.00000000000000000000	0.00000000000000000000	4.00000000000000000000	0.00000000000000000000	0.00000000000000000000	0.00000000000000000000	0.00000000000000000000
12.00000000000000000000	0.00000000000000000000	4148.71777343750000000000	4148.71777343750000000000	4158.46142578125000000000	4148.71777343750000000000	4140.00000000000000000000	4144.10253906250000000000	4137.94873046875000000000	4149.74365234375000000000	4138.46142578125000000000	4142.56396484375000000000	4132.30761718750000000000	4162.05126953125000000000	4152.82031250000000000000	4160.51269531250000000000	3425.00000000000000000000	10242.00000000000000000000	10229.00000000000000000000	0.00000000000000000000	0.00000000000000000000	0.00000000000000000000	1785.00000000000000000000	959.00000000000000000000	0.00000000000000000000	0.00000000000000000000	0.00000000000000000000	0.00000000000000000000	0.00000000000000000000	0.00000000000000000000	0.00000000000000000000	0.00000000000000000000	0.00000000000000000000	0.00000000000000000000	0.00000000000000000000	4.00000000000000000000	4.00000000000000000000	0.00000000000000000000	0.00000000000000000000	0.00000000000000000000
13.00000000000000000000	0.00000000000000000000	4165.64111328125000000000	4180.51269531250000000000	4154.35888671875000000000	4162.56396484375000000000	4176.92285156250000000000	4174.35888671875000000000	4173.84619140625000000000	4184.10253906250000000000	4177.43603515625000000000	4181.53857421875000000000	4152.30761718750000000000	4180.00000000000000000000	4166.66650390625000000000	4168.20507812500000000000	3039.00000000000000000000	10242.00000000000000000000	10230.00000000000000000000	0.00000000000000000000	0.00000000000000000000	0.00000000000000000000	1785.00000000000000000000	967.00000000000000000000	0.00000000000000000000	0.00000000000000000000	0.00000000000000000000	0.00000000000000000000	0.00000000000000000000	0.00000000000000000000	0.00000000000000000000	0.00000000000000000000	0.00000000000000000000	0.00000000000000000000	0.00000000000000000000	4.00000000000000000000	4.00000000000000000000	4.00000000000000000000	0.00000000000000000000	0.00000000000000000000
14.00000000000000000000	0.00000000000000000000	4138.97412109375000000000	4148.71777343750000000000	4151.79492187500000000000	4132.30761718750000000000	4146.15380859375000000000	4142.56396484375000000000	4145.64111328125000000000	4148.71777343750000000000	4140.00000000000000000000	4156.92285156250000000000	4106.66650390625000000000	4149.23046875000000000000	4114.87158203125000000000	4132.82031250000000000000	3519.00000000000000000000	10242.00000000000000000000	10230.00000000000000000000	0.00000000000000000000	0.00000000000000000000	0.00000000000000000000	1785.00000000000000000000	975.00000000000000000000	0.00000000000000000000	0.00000000000000000000	0.00000000000000000000	0.00000000000000000000	0.00000000000000000000	0.00000000000000000000	0.00000000000000000000	0.00000000000000000000	0.00000000000000000000	0.00000000000000000000	0.00000000000000000000	4.00000000000000000000	4.00000000000000000000	4.00000000000000000000	0.00000000000000000000	0.00000000000000000000
15.00000000000000000000	0.00000000000000000000	4168.20507812500000000000	4183.58984375000000000000	4156.92285156250000000000	4164.61523437500000000000	4178.46142578125000000000	4170.76904296875000000000	4159.48730468750000000000	4159.48730468750000000000	4153.33300781250000000000	4166.15380859375000000000	4136.92285156250000000000	4171.28173828125000000000	4155.38427734375000000000	4162.56396484375000000000	2923.00000000000000000000	10242.00000000000000000000	10229.00000000000000000000	0.00000000000000000000	0.00000000000000000000	0.00000000000000000000	1785.00000000000000000000	983.00000000000000000000	0.00000000000000000000	0.00000000000000000000	0.00000000000000000000	0.00000000000000000000	0.00000000000000000000	0.00000000000000000000	0.00000000000000000000	0.00000000000000000000	0.00000000000000000000	0.00000000000000000000	0.00000000000000000000	4.00000000000000000000	4.00000000000000000000	4.00000000000000000000	0.00000000000000000000	0.00000000000000000000
16.00000000000000000000	0.00000000000000000000	4173.33300781250000000000	4180.51269531250000000000	4156.41015625000000000000	4168.20507812500000000000	4168.20507812500000000000	4152.82031250000000000000	4137.94873046875000000000	4135.38427734375000000000	4129.74365234375000000000	4144.61523437500000000000	4131.28173828125000000000	4159.48730468750000000000	4162.56396484375000000000	4162.56396484375000000000	0.00000000000000000000	10242.00000000000000000000	10229.00000000000000000000	0.00000000000000000000	0.00000000000000000000	0.00000000000000000000	1785.00000000000000000000	991.00000000000000000000	0.00000000000000000000	0.00000000000000000000	0.00000000000000000000	0.00000000000000000000	0.00000000000000000000	0.00000000000000000000	0.00000000000000000000	0.00000000000000000000	0.00000000000000000000	0.00000000000000000000	0.00000000000000000000	4.00000000000000000000	4.00000000000000000000	4.00000000000000000000	0.00000000000000000000	0.00000000000000000000
17.00000000000000000000	0.00000000000000000000	4161.53857421875000000000	4166.66650390625000000000	4159.48730468750000000000	4153.84619140625000000000	4151.28173828125000000000	4135.89746093750000000000	4125.64111328125000000000	4126.15380859375000000000	4114.35888671875000000000	4129.23046875000000000000	4114.35888671875000000000	4148.71777343750000000000	4142.56396484375000000000	4149.74365234375000000000	0.00000000000000000000	10244.00000000000000000000	10229.00000000000000000000	0.00000000000000000000	0.00000000000000000000	0.00000000000000000000	1785.00000000000000000000	999.00000000000000000000	0.00000000000000000000	0.00000000000000000000	0.00000000000000000000	0.00000000000000000000	0.00000000000000000000	0.00000000000000000000	0.00000000000000000000	0.00000000000000000000	0.00000000000000000000	0.00000000000000000000	0.00000000000000000000	4.00000000000000000000	4.00000000000000000000	4.00000000000000000000	0.00000000000000000000	0.00000000000000000000
18.00000000000000000000	0.00000000000000000000	4164.61523437500000000000	4178.97412109375000000000	4154.35888671875000000000	4165.64111328125000000000	4171.28173828125000000000	4162.56396484375000000000	4150.76904296875000000000	4175.89746093750000000000	4162.56396484375000000000	4166.15380859375000000000	4151.28173828125000000000	4182.05126953125000000000	4162.05126953125000000000	4169.74365234375000000000	0.00000000000000000000	10244.00000000000000000000	10229.00000000000000000000	0.00000000000000000000	0.00000000000000000000	0.00000000000000000000	1786.00000000000000000000	7.00000000000000000000	0.00000000000000000000	0.00000000000000000000	0.00000000000000000000	0.00000000000000000000	0.00000000000000000000	0.00000000000000000000	0.00000000000000000000	0.00000000000000000000	0.00000000000000000000	0.00000000000000000000	0.00000000000000000000	4.00000000000000000000	4.00000000000000000000	4.00000000000000000000	0.00000000000000000000	0.00000000000000000000
19.00000000000000000000	0.00000000000000000000	4129.23046875000000000000	4127.69238281250000000000	4154.35888671875000000000	4130.76904296875000000000	4125.12792968750000000000	4126.66650390625000000000	4126.66650390625000000000	4148.71777343750000000000	4130.25634765625000000000	4134.35888671875000000000	4113.84619140625000000000	4152.82031250000000000000	4113.84619140625000000000	4140.51269531250000000000	0.00000000000000000000	10244.00000000000000000000	10229.00000000000000000000	0.00000000000000000000	0.00000000000000000000	0.00000000000000000000	1786.00000000000000000000	15.00000000000000000000	0.00000000000000000000	0.00000000000000000000	0.00000000000000000000	0.00000000000000000000	0.00000000000000000000	0.00000000000000000000	0.00000000000000000000	0.00000000000000000000	0.00000000000000000000	0.00000000000000000000	0.00000000000000000000	4.00000000000000000000	4.00000000000000000000	4.00000000000000000000	0.00000000000000000000	0.00000000000000000000
20.00000000000000000000	0.00000000000000000000	4164.10253906250000000000	4178.97412109375000000000	4158.97412109375000000000	4154.35888671875000000000	4173.84619140625000000000	4167.17919921875000000000	4158.97412109375000000000	4155.38427734375000000000	4148.20507812500000000000	4153.84619140625000000000	4133.33300781250000000000	4163.58984375000000000000	4142.05126953125000000000	4157.94873046875000000000	0.00000000000000000000	10244.00000000000000000000	10229.00000000000000000000	0.00000000000000000000	0.00000000000000000000	0.00000000000000000000	1786.00000000000000000000	22.00000000000000000000	0.00000000000000000000	0.00000000000000000000	0.00000000000000000000	0.00000000000000000000	0.00000000000000000000	0.00000000000000000000	0.00000000000000000000	0.00000000000000000000	0.00000000000000000000	0.00000000000000000000	0.00000000000000000000	4.00000000000000000000	4.00000000000000000000	4.00000000000000000000	0.00000000000000000000	0.00000000000000000000
21.00000000000000000000	0.00000000000000000000	4177.94873046875000000000	4203.07666015625000000000	4157.94873046875000000000	4165.12792968750000000000	4192.82031250000000000000	4181.53857421875000000000	4163.58984375000000000000	4144.10253906250000000000	4149.74365234375000000000	4166.66650390625000000000	4128.20507812500000000000	4152.30761718750000000000	4150.25634765625000000000	4157.94873046875000000000	0.00000000000000000000	10244.00000000000000000000	10229.00000000000000000000	0.00000000000000000000	0.00000000000000000000	0.00000000000000000000	1786.00000000000000000000	31.00000000000000000000	0.00000000000000000000	0.00000000000000000000	0.00000000000000000000	0.00000000000000000000	0.00000000000000000000	0.00000000000000000000	0.00000000000000000000	0.00000000000000000000	0.00000000000000000000	0.00000000000000000000	0.00000000000000000000	4.00000000000000000000	4.00000000000000000000	4.00000000000000000000	0.00000000000000000000	0.00000000000000000000
22.00000000000000000000	0.00000000000000000000	4162.56396484375000000000	4171.79492187500000000000	4164.61523437500000000000	4152.82031250000000000000	4161.53857421875000000000	4159.48730468750000000000	4150.76904296875000000000	4133.33300781250000000000	4131.28173828125000000000	4143.58984375000000000000	4114.35888671875000000000	4137.94873046875000000000	4135.89746093750000000000	4150.25634765625000000000	0.00000000000000000000	10244.00000000000000000000	10229.00000000000000000000	0.00000000000000000000	0.00000000000000000000	0.00000000000000000000	1786.00000000000000000000	39.00000000000000000000	0.00000000000000000000	0.00000000000000000000	0.00000000000000000000	0.00000000000000000000	0.00000000000000000000	0.00000000000000000000	0.00000000000000000000	0.00000000000000000000	0.00000000000000000000	0.00000000000000000000	0.00000000000000000000	4.00000000000000000000	4.00000000000000000000	4.00000000000000000000	0.00000000000000000000	0.00000000000000000000
23.00000000000000000000	0.00000000000000000000	4177.43603515625000000000	4183.58984375000000000000	4162.56396484375000000000	4174.35888671875000000000	4174.35888671875000000000	4168.20507812500000000000	4160.00000000000000000000	4171.79492187500000000000	4167.69238281250000000000	4159.48730468750000000000	4167.69238281250000000000	4178.46142578125000000000	4181.02539062500000000000	4184.61523437500000000000	0.00000000000000000000	10248.00000000000000000000	10228.00000000000000000000	0.00000000000000000000	0.00000000000000000000	0.00000000000000000000	1786.00000000000000000000	46.00000000000000000000	0.00000000000000000000	0.00000000000000000000	0.00000000000000000000	0.00000000000000000000	0.00000000000000000000	0.00000000000000000000	0.00000000000000000000	0.00000000000000000000	0.00000000000000000000	0.00000000000000000000	0.00000000000000000000	4.00000000000000000000	4.00000000000000000000	4.00000000000000000000	0.00000000000000000000	0.00000000000000000000
24.00000000000000000000	0.00000000000000000000	4145.64111328125000000000	4143.58984375000000000000	4161.02539062500000000000	4147.69238281250000000000	4128.20507812500000000000	4121.02539062500000000000	4114.87158203125000000000	4136.92285156250000000000	4129.74365234375000000000	4132.30761718750000000000	4135.38427734375000000000	4150.25634765625000000000	4146.15380859375000000000	4160.00000000000000000000	0.00000000000000000000	10248.00000000000000000000	10228.00000000000000000000	0.00000000000000000000	0.00000000000000000000	0.00000000000000000000	1786.00000000000000000000	54.00000000000000000000	0.00000000000000000000	0.00000000000000000000	0.00000000000000000000	0.00000000000000000000	0.00000000000000000000	0.00000000000000000000	0.00000000000000000000	0.00000000000000000000	0.00000000000000000000	0.00000000000000000000	0.00000000000000000000	4.00000000000000000000	4.00000000000000000000	4.00000000000000000000	0.00000000000000000000	0.00000000000000000000
25.00000000000000000000	0.00000000000000000000	4160.51269531250000000000	4172.30761718750000000000	4163.07666015625000000000	4159.48730468750000000000	4155.38427734375000000000	4156.41015625000000000000	4144.61523437500000000000	4150.25634765625000000000	4143.58984375000000000000	4152.82031250000000000000	4145.64111328125000000000	4158.46142578125000000000	4154.87158203125000000000	4166.66650390625000000000	0.00000000000000000000	10248.00000000000000000000	10228.00000000000000000000	0.00000000000000000000	0.00000000000000000000	0.00000000000000000000	1786.00000000000000000000	63.00000000000000000000	0.00000000000000000000	0.00000000000000000000	0.00000000000000000000	0.00000000000000000000	0.00000000000000000000	0.00000000000000000000	0.00000000000000000000	0.00000000000000000000	0.00000000000000000000	0.00000000000000000000	0.00000000000000000000	4.00000000000000000000	4.00000000000000000000	4.00000000000000000000	0.00000000000000000000	0.00000000000000000000
26.00000000000000000000	0.00000000000000000000	4164.61523437500000000000	4173.84619140625000000000	4153.33300781250000000000	4155.89746093750000000000	4164.10253906250000000000	4169.74365234375000000000	4163.07666015625000000000	4157.43603515625000000000	4156.41015625000000000000	4168.71777343750000000000	4140.51269531250000000000	4161.02539062500000000000	4140.00000000000000000000	4155.38427734375000000000	0.00000000000000000000	10248.00000000000000000000	10228.00000000000000000000	0.00000000000000000000	0.00000000000000000000	0.00000000000000000000	1786.00000000000000000000	71.00000000000000000000	0.00000000000000000000	0.00000000000000000000	0.00000000000000000000	0.00000000000000000000	0.00000000000000000000	0.00000000000000000000	0.00000000000000000000	0.00000000000000000000	0.00000000000000000000	0.00000000000000000000	0.00000000000000000000	4.00000000000000000000	4.00000000000000000000	4.00000000000000000000	0.00000000000000000000	0.00000000000000000000
27.00000000000000000000	0.00000000000000000000	4147.69238281250000000000	4142.56396484375000000000	4153.33300781250000000000	4136.41015625000000000000	4136.92285156250000000000	4143.07666015625000000000	4142.05126953125000000000	4134.87158203125000000000	4135.38427734375000000000	4151.28173828125000000000	4107.69238281250000000000	4135.38427734375000000000	4106.66650390625000000000	4128.71777343750000000000	0.00000000000000000000	10247.00000000000000000000	10227.00000000000000000000	0.00000000000000000000	0.00000000000000000000	0.00000000000000000000	1786.00000000000000000000	78.00000000000000000000	0.00000000000000000000	0.00000000000000000000	0.00000000000000000000	0.00000000000000000000	0.00000000000000000000	0.00000000000000000000	0.00000000000000000000	0.00000000000000000000	0.00000000000000000000	0.00000000000000000000	0.00000000000000000000	4.00000000000000000000	4.00000000000000000000	4.00000000000000000000	0.00000000000000000000	0.00000000000000000000
28.00000000000000000000	0.00000000000000000000	4182.05126953125000000000	4192.82031250000000000000	4154.87158203125000000000	4175.38427734375000000000	4177.94873046875000000000	4176.41015625000000000000	4159.48730468750000000000	4158.97412109375000000000	4161.53857421875000000000	4169.23046875000000000000	4151.79492187500000000000	4159.48730468750000000000	4166.15380859375000000000	4167.69238281250000000000	0.00000000000000000000	10247.00000000000000000000	10227.00000000000000000000	0.00000000000000000000	0.00000000000000000000	0.00000000000000000000	1786.00000000000000000000	86.00000000000000000000	0.00000000000000000000	0.00000000000000000000	0.00000000000000000000	0.00000000000000000000	0.00000000000000000000	0.00000000000000000000	0.00000000000000000000	0.00000000000000000000	0.00000000000000000000	0.00000000000000000000	0.00000000000000000000	4.00000000000000000000	4.00000000000000000000	4.00000000000000000000	0.00000000000000000000	0.00000000000000000000
29.00000000000000000000	0.00000000000000000000	4166.66650390625000000000	4168.71777343750000000000	4156.92285156250000000000	4162.56396484375000000000	4144.61523437500000000000	4142.56396484375000000000	4126.66650390625000000000	4125.12792968750000000000	4118.46142578125000000000	4128.71777343750000000000	4126.66650390625000000000	4140.00000000000000000000	4144.61523437500000000000	4154.87158203125000000000	0.00000000000000000000	10247.00000000000000000000	10229.00000000000000000000	0.00000000000000000000	0.00000000000000000000	0.00000000000000000000	1786.00000000000000000000	94.00000000000000000000	0.00000000000000000000	0.00000000000000000000	0.00000000000000000000	0.00000000000000000000	0.00000000000000000000	0.00000000000000000000	0.00000000000000000000	0.00000000000000000000	0.00000000000000000000	0.00000000000000000000	0.00000000000000000000	4.00000000000000000000	4.00000000000000000000	4.00000000000000000000	0.00000000000000000000	0.00000000000000000000
30.00000000000000000000	0.00000000000000000000	4167.17919921875000000000	4168.20507812500000000000	4160.00000000000000000000	4166.66650390625000000000	4149.23046875000000000000	4147.69238281250000000000	4142.05126953125000000000	4149.23046875000000000000	4144.10253906250000000000	4147.17919921875000000000	4145.64111328125000000000	4167.17919921875000000000	4147.17919921875000000000	4162.56396484375000000000	0.00000000000000000000	10247.00000000000000000000	10229.00000000000000000000	0.00000000000000000000	0.00000000000000000000	0.00000000000000000000	1786.00000000000000000000	101.00000000000000000000	0.00000000000000000000	0.00000000000000000000	0.00000000000000000000	0.00000000000000000000	0.00000000000000000000	0.00000000000000000000	0.00000000000000000000	0.00000000000000000000	0.00000000000000000000	0.00000000000000000000	0.00000000000000000000	4.00000000000000000000	4.00000000000000000000	4.00000000000000000000	0.00000000000000000000	0.00000000000000000000
31.00000000000000000000	0.00000000000000000000	4154.87158203125000000000	4160.51269531250000000000	4152.30761718750000000000	4162.05126953125000000000	4145.12792968750000000000	4149.23046875000000000000	4151.28173828125000000000	4175.89746093750000000000	4180.00000000000000000000	4180.51269531250000000000	4165.12792968750000000000	4186.15380859375000000000	4150.76904296875000000000	4168.71777343750000000000	0.00000000000000000000	10246.00000000000000000000	10227.00000000000000000000	0.00000000000000000000	0.00000000000000000000	0.00000000000000000000	1786.00000000000000000000	109.00000000000000000000	0.00000000000000000000	0.00000000000000000000	0.00000000000000000000	0.00000000000000000000	0.00000000000000000000	0.00000000000000000000	0.00000000000000000000	0.00000000000000000000	0.00000000000000000000	0.00000000000000000000	0.00000000000000000000	4.00000000000000000000	4.00000000000000000000	4.00000000000000000000	0.00000000000000000000	0.00000000000000000000
32.00000000000000000000	0.00000000000000000000	4140.00000000000000000000	4142.56396484375000000000	4157.43603515625000000000	4137.43603515625000000000	4122.05126953125000000000	4131.28173828125000000000	4134.87158203125000000000	4148.71777343750000000000	4146.66650390625000000000	4153.84619140625000000000	4130.76904296875000000000	4158.97412109375000000000	4120.51269531250000000000	4148.71777343750000000000	0.00000000000000000000	10246.00000000000000000000	10227.00000000000000000000	0.00000000000000000000	0.00000000000000000000	0.00000000000000000000	1786.00000000000000000000	117.00000000000000000000	0.00000000000000000000	0.00000000000000000000	0.00000000000000000000	0.00000000000000000000	0.00000000000000000000	0.00000000000000000000	0.00000000000000000000	0.00000000000000000000	0.00000000000000000000	0.00000000000000000000	0.00000000000000000000	4.00000000000000000000	4.00000000000000000000	4.00000000000000000000	0.00000000000000000000	0.00000000000000000000
33.00000000000000000000	0.00000000000000000000	4192.30761718750000000000	4210.76904296875000000000	4158.46142578125000000000	4176.92285156250000000000	4187.17919921875000000000	4184.61523437500000000000	4167.69238281250000000000	4162.56396484375000000000	4164.61523437500000000000	4167.17919921875000000000	4155.89746093750000000000	4178.97412109375000000000	4163.07666015625000000000	4175.89746093750000000000	0.00000000000000000000	10246.00000000000000000000	10223.00000000000000000000	0.00000000000000000000	0.00000000000000000000	0.00000000000000000000	1786.00000000000000000000	126.00000000000000000000	0.00000000000000000000	0.00000000000000000000	0.00000000000000000000	0.00000000000000000000	0.00000000000000000000	0.00000000000000000000	0.00000000000000000000	0.00000000000000000000	0.00000000000000000000	0.00000000000000000000	0.00000000000000000000	4.00000000000000000000	4.00000000000000000000	4.00000000000000000000	0.00000000000000000000	0.00000000000000000000
34.00000000000000000000	0.00000000000000000000	4173.84619140625000000000	4180.51269531250000000000	4154.35888671875000000000	4162.05126953125000000000	4157.94873046875000000000	4155.89746093750000000000	4138.97412109375000000000	4114.35888671875000000000	4115.89746093750000000000	4134.35888671875000000000	4109.23046875000000000000	4141.02539062500000000000	4125.64111328125000000000	4148.20507812500000000000	0.00000000000000000000	10246.00000000000000000000	10223.00000000000000000000	0.00000000000000000000	0.00000000000000000000	0.00000000000000000000	1786.00000000000000000000	134.00000000000000000000	0.00000000000000000000	0.00000000000000000000	0.00000000000000000000	0.00000000000000000000	0.00000000000000000000	0.00000000000000000000	0.00000000000000000000	0.00000000000000000000	0.00000000000000000000	0.00000000000000000000	0.00000000000000000000	4.00000000000000000000	4.00000000000000000000	4.00000000000000000000	0.00000000000000000000	0.00000000000000000000
35.00000000000000000000	0.00000000000000000000	4160.00000000000000000000	4166.15380859375000000000	4160.51269531250000000000	4160.00000000000000000000	4146.15380859375000000000	4151.28173828125000000000	4140.00000000000000000000	4116.41015625000000000000	4109.74365234375000000000	4132.82031250000000000000	4116.92285156250000000000	4147.69238281250000000000	4125.64111328125000000000	4150.25634765625000000000	0.00000000000000000000	10246.00000000000000000000	10223.00000000000000000000	0.00000000000000000000	0.00000000000000000000	0.00000000000000000000	1786.00000000000000000000	141.00000000000000000000	0.00000000000000000000	0.00000000000000000000	0.00000000000000000000	0.00000000000000000000	0.00000000000000000000	0.00000000000000000000	0.00000000000000000000	0.00000000000000000000	0.00000000000000000000	0.00000000000000000000	0.00000000000000000000	4.00000000000000000000	4.00000000000000000000	4.00000000000000000000	0.00000000000000000000	0.00000000000000000000
36.00000000000000000000	0.00000000000000000000	4161.53857421875000000000	4171.79492187500000000000	4157.43603515625000000000	4171.28173828125000000000	4149.74365234375000000000	4156.92285156250000000000	4144.10253906250000000000	4151.79492187500000000000	4143.58984375000000000000	4153.84619140625000000000	4162.05126953125000000000	4185.12792968750000000000	4153.84619140625000000000	4173.84619140625000000000	0.00000000000000000000	10246.00000000000000000000	10223.00000000000000000000	0.00000000000000000000	0.00000000000000000000	0.00000000000000000000	1786.00000000000000000000	149.00000000000000000000	0.00000000000000000000	0.00000000000000000000	0.00000000000000000000	0.00000000000000000000	0.00000000000000000000	0.00000000000000000000	0.00000000000000000000	0.00000000000000000000	0.00000000000000000000	0.00000000000000000000	0.00000000000000000000	4.00000000000000000000	4.00000000000000000000	4.00000000000000000000	0.00000000000000000000	0.00000000000000000000
37.00000000000000000000	0.00000000000000000000	4145.12792968750000000000	4141.53857421875000000000	4161.53857421875000000000	4148.71777343750000000000	4116.92285156250000000000	4131.79492187500000000000	4128.20507812500000000000	4142.05126953125000000000	4136.41015625000000000000	4142.56396484375000000000	4140.00000000000000000000	4168.71777343750000000000	4127.69238281250000000000	4157.43603515625000000000	0.00000000000000000000	10244.00000000000000000000	10225.00000000000000000000	0.00000000000000000000	0.00000000000000000000	0.00000000000000000000	1786.00000000000000000000	156.00000000000000000000	0.00000000000000000000	0.00000000000000000000	0.00000000000000000000	0.00000000000000000000	0.00000000000000000000	0.00000000000000000000	0.00000000000000000000	0.00000000000000000000	0.00000000000000000000	0.00000000000000000000	0.00000000000000000000	4.00000000000000000000	4.00000000000000000000	4.00000000000000000000	0.00000000000000000000	0.00000000000000000000
38.00000000000000000000	0.00000000000000000000	4181.02539062500000000000	4191.28173828125000000000	4164.61523437500000000000	4167.69238281250000000000	4172.30761718750000000000	4191.28173828125000000000	4183.58984375000000000000	4178.46142578125000000000	4184.61523437500000000000	4188.71777343750000000000	4165.12792968750000000000	4191.28173828125000000000	4163.07666015625000000000	4177.43603515625000000000	0.00000000000000000000	10244.00000000000000000000	10225.00000000000000000000	0.00000000000000000000	0.00000000000000000000	0.00000000000000000000	1786.00000000000000000000	164.00000000000000000000	0.00000000000000000000	0.00000000000000000000	0.00000000000000000000	0.00000000000000000000	0.00000000000000000000	0.00000000000000000000	0.00000000000000000000	0.00000000000000000000	0.00000000000000000000	0.00000000000000000000	0.00000000000000000000	4.00000000000000000000	4.00000000000000000000	4.00000000000000000000	0.00000000000000000000	0.00000000000000000000
39.00000000000000000000	0.00000000000000000000	4168.20507812500000000000	4175.38427734375000000000	4160.00000000000000000000	4146.15380859375000000000	4159.48730468750000000000	4181.02539062500000000000	4173.33300781250000000000	4154.35888671875000000000	4157.43603515625000000000	4174.87158203125000000000	4133.33300781250000000000	4166.15380859375000000000	4135.38427734375000000000	4154.87158203125000000000	0.00000000000000000000	10241.00000000000000000000	10224.00000000000000000000	0.00000000000000000000	0.00000000000000000000	0.00000000000000000000	1786.00000000000000000000	172.00000000000000000000	0.00000000000000000000	0.00000000000000000000	0.00000000000000000000	0.00000000000000000000	0.00000000000000000000	0.00000000000000000000	0.00000000000000000000	0.00000000000000000000	0.00000000000000000000	0.00000000000000000000	0.00000000000000000000	4.00000000000000000000	4.00000000000000000000	4.00000000000000000000	0.00000000000000000000	0.00000000000000000000
40.00000000000000000000	0.00000000000000000000	4176.41015625000000000000	4181.02539062500000000000	4165.64111328125000000000	4156.41015625000000000000	4157.43603515625000000000	4169.74365234375000000000	4162.56396484375000000000	4149.74365234375000000000	4144.61523437500000000000	4166.15380859375000000000	4139.48730468750000000000	4170.76904296875000000000	4149.23046875000000000000	4168.71777343750000000000	0.00000000000000000000	10241.00000000000000000000	10224.00000000000000000000	0.00000000000000000000	0.00000000000000000000	0.00000000000000000000	1786.00000000000000000000	180.00000000000000000000	0.00000000000000000000	0.00000000000000000000	0.00000000000000000000	0.00000000000000000000	0.00000000000000000000	0.00000000000000000000	0.00000000000000000000	0.00000000000000000000	0.00000000000000000000	0.00000000000000000000	0.00000000000000000000	4.00000000000000000000	4.00000000000000000000	4.00000000000000000000	0.00000000000000000000	0.00000000000000000000
41.00000000000000000000	0.00000000000000000000	4198.46142578125000000000	4199.48730468750000000000	4165.12792968750000000000	4181.53857421875000000000	4172.30761718750000000000	4170.25634765625000000000	4158.97412109375000000000	4164.61523437500000000000	4158.97412109375000000000	4175.38427734375000000000	4174.35888671875000000000	4200.51269531250000000000	4190.25634765625000000000	4198.46142578125000000000	0.00000000000000000000	10242.00000000000000000000	10222.00000000000000000000	0.00000000000000000000	0.00000000000000000000	0.00000000000000000000	1786.00000000000000000000	188.00000000000000000000	0.00000000000000000000	0.00000000000000000000	0.00000000000000000000	0.00000000000000000000	0.00000000000000000000	0.00000000000000000000	0.00000000000000000000	0.00000000000000000000	0.00000000000000000000	0.00000000000000000000	0.00000000000000000000	4.00000000000000000000	4.00000000000000000000	4.00000000000000000000	0.00000000000000000000	0.00000000000000000000
42.00000000000000000000	0.00000000000000000000	4162.56396484375000000000	4145.12792968750000000000	4163.07666015625000000000	4147.69238281250000000000	4118.46142578125000000000	4128.20507812500000000000	4124.61523437500000000000	4128.71777343750000000000	4117.94873046875000000000	4134.87158203125000000000	4137.43603515625000000000	4170.25634765625000000000	4138.97412109375000000000	4163.07666015625000000000	0.00000000000000000000	10242.00000000000000000000	10222.00000000000000000000	0.00000000000000000000	0.00000000000000000000	0.00000000000000000000	1786.00000000000000000000	197.00000000000000000000	0.00000000000000000000	0.00000000000000000000	0.00000000000000000000	0.00000000000000000000	0.00000000000000000000	0.00000000000000000000	0.00000000000000000000	0.00000000000000000000	0.00000000000000000000	0.00000000000000000000	0.00000000000000000000	4.00000000000000000000	4.00000000000000000000	4.00000000000000000000	0.00000000000000000000	0.00000000000000000000
43.00000000000000000000	0.00000000000000000000	4167.17919921875000000000	4166.66650390625000000000	4154.87158203125000000000	4156.92285156250000000000	4143.58984375000000000000	4163.07666015625000000000	4159.48730468750000000000	4170.25634765625000000000	4165.12792968750000000000	4170.76904296875000000000	4172.30761718750000000000	4188.71777343750000000000	4155.89746093750000000000	4171.79492187500000000000	0.00000000000000000000	10242.00000000000000000000	10224.00000000000000000000	0.00000000000000000000	0.00000000000000000000	0.00000000000000000000	1786.00000000000000000000	204.00000000000000000000	0.00000000000000000000	0.00000000000000000000	0.00000000000000000000	0.00000000000000000000	0.00000000000000000000	0.00000000000000000000	0.00000000000000000000	0.00000000000000000000	0.00000000000000000000	0.00000000000000000000	0.00000000000000000000	4.00000000000000000000	4.00000000000000000000	4.00000000000000000000	0.00000000000000000000	0.00000000000000000000
44.00000000000000000000	0.00000000000000000000	4147.69238281250000000000	4144.10253906250000000000	4149.74365234375000000000	4136.92285156250000000000	4128.71777343750000000000	4147.69238281250000000000	4151.79492187500000000000	4169.74365234375000000000	4166.66650390625000000000	4175.38427734375000000000	4152.30761718750000000000	4180.51269531250000000000	4135.89746093750000000000	4154.87158203125000000000	0.00000000000000000000	10242.00000000000000000000	10224.00000000000000000000	0.00000000000000000000	0.00000000000000000000	0.00000000000000000000	1786.00000000000000000000	211.00000000000000000000	0.00000000000000000000	0.00000000000000000000	0.00000000000000000000	0.00000000000000000000	0.00000000000000000000	0.00000000000000000000	0.00000000000000000000	0.00000000000000000000	0.00000000000000000000	0.00000000000000000000	0.00000000000000000000	4.00000000000000000000	4.00000000000000000000	4.00000000000000000000	0.00000000000000000000	0.00000000000000000000
45.00000000000000000000	0.00000000000000000000	4153.33300781250000000000	4142.05126953125000000000	4160.00000000000000000000	4133.33300781250000000000	4128.71777343750000000000	4145.64111328125000000000	4150.25634765625000000000	4157.43603515625000000000	4152.30761718750000000000	4162.56396484375000000000	4132.82031250000000000000	4181.53857421875000000000	4127.69238281250000000000	4151.28173828125000000000	0.00000000000000000000	10245.00000000000000000000	10228.00000000000000000000	0.00000000000000000000	0.00000000000000000000	0.00000000000000000000	1786.00000000000000000000	220.00000000000000000000	0.00000000000000000000	0.00000000000000000000	0.00000000000000000000	0.00000000000000000000	0.00000000000000000000	0.00000000000000000000	0.00000000000000000000	0.00000000000000000000	0.00000000000000000000	0.00000000000000000000	0.00000000000000000000	4.00000000000000000000	4.00000000000000000000	4.00000000000000000000	0.00000000000000000000	0.00000000000000000000
46.00000000000000000000	0.00000000000000000000	4185.12792968750000000000	4181.53857421875000000000	4156.92285156250000000000	4162.05126953125000000000	4163.58984375000000000000	4175.89746093750000000000	4166.15380859375000000000	4160.51269531250000000000	4159.48730468750000000000	4171.28173828125000000000	4150.76904296875000000000	4192.82031250000000000000	4155.89746093750000000000	4169.23046875000000000000	0.00000000000000000000	10245.00000000000000000000	10228.00000000000000000000	0.00000000000000000000	0.00000000000000000000	0.00000000000000000000	1786.00000000000000000000	227.00000000000000000000	0.00000000000000000000	0.00000000000000000000	0.00000000000000000000	0.00000000000000000000	0.00000000000000000000	0.00000000000000000000	0.00000000000000000000	0.00000000000000000000	0.00000000000000000000	0.00000000000000000000	0.00000000000000000000	4.00000000000000000000	4.00000000000000000000	4.00000000000000000000	0.00000000000000000000	0.00000000000000000000
47.00000000000000000000	0.00000000000000000000	4162.05126953125000000000	4152.30761718750000000000	4157.43603515625000000000	4141.02539062500000000000	4135.38427734375000000000	4143.07666015625000000000	4140.00000000000000000000	4119.48730468750000000000	4111.79492187500000000000	4137.43603515625000000000	4112.82031250000000000000	4161.53857421875000000000	4123.58984375000000000000	4143.07666015625000000000	0.00000000000000000000	10245.00000000000000000000	10227.00000000000000000000	0.00000000000000000000	0.00000000000000000000	0.00000000000000000000	1786.00000000000000000000	234.00000000000000000000	0.00000000000000000000	0.00000000000000000000	0.00000000000000000000	0.00000000000000000000	0.00000000000000000000	0.00000000000000000000	0.00000000000000000000	0.00000000000000000000	0.00000000000000000000	0.00000000000000000000	0.00000000000000000000	4.00000000000000000000	4.00000000000000000000	4.00000000000000000000	0.00000000000000000000	0.00000000000000000000
48.00000000000000000000	0.00000000000000000000	4175.38427734375000000000	4177.94873046875000000000	4157.94873046875000000000	4159.48730468750000000000	4163.07666015625000000000	4163.07666015625000000000	4162.05126953125000000000	4161.02539062500000000000	4149.23046875000000000000	4164.61523437500000000000	4162.05126953125000000000	4211.28173828125000000000	4168.71777343750000000000	4175.38427734375000000000	0.00000000000000000000	10245.00000000000000000000	10227.00000000000000000000	0.00000000000000000000	0.00000000000000000000	0.00000000000000000000	1786.00000000000000000000	242.00000000000000000000	0.00000000000000000000	0.00000000000000000000	0.00000000000000000000	0.00000000000000000000	0.00000000000000000000	0.00000000000000000000	0.00000000000000000000	0.00000000000000000000	0.00000000000000000000	0.00000000000000000000	0.00000000000000000000	4.00000000000000000000	4.00000000000000000000	4.00000000000000000000	0.00000000000000000000	0.00000000000000000000
49.00000000000000000000	0.00000000000000000000	4158.97412109375000000000	4147.17919921875000000000	4152.30761718750000000000	4143.07666015625000000000	4129.74365234375000000000	4136.92285156250000000000	4137.43603515625000000000	4163.58984375000000000000	4149.23046875000000000000	4161.02539062500000000000	4163.58984375000000000000	4223.58984375000000000000	4166.15380859375000000000	4174.35888671875000000000	0.00000000000000000000	10246.00000000000000000000	10232.00000000000000000000	0.00000000000000000000	0.00000000000000000000	0.00000000000000000000	1786.00000000000000000000	250.00000000000000000000	0.00000000000000000000	0.00000000000000000000	0.00000000000000000000	0.00000000000000000000	0.00000000000000000000	0.00000000000000000000	0.00000000000000000000	0.00000000000000000000	0.00000000000000000000	0.00000000000000000000	0.00000000000000000000	4.00000000000000000000	4.00000000000000000000	4.00000000000000000000	0.00000000000000000000	0.00000000000000000000
50.00000000000000000000	0.00000000000000000000	4161.53857421875000000000	4137.94873046875000000000	4160.00000000000000000000	4131.79492187500000000000	4121.53857421875000000000	4136.41015625000000000000	4141.02539062500000000000	4151.79492187500000000000	4139.48730468750000000000	4152.30761718750000000000	4139.48730468750000000000	4215.38427734375000000000	4153.84619140625000000000	4163.07666015625000000000	0.00000000000000000000	10246.00000000000000000000	10232.00000000000000000000	0.00000000000000000000	0.00000000000000000000	0.00000000000000000000	1786.00000000000000000000	258.00000000000000000000	0.00000000000000000000	0.00000000000000000000	0.00000000000000000000	0.00000000000000000000	0.00000000000000000000	0.00000000000000000000	0.00000000000000000000	0.00000000000000000000	0.00000000000000000000	0.00000000000000000000	0.00000000000000000000	4.00000000000000000000	4.00000000000000000000	4.00000000000000000000	0.00000000000000000000	0.00000000000000000000
51.00000000000000000000	0.00000000000000000000	4196.41015625000000000000	4194.35888671875000000000	4160.51269531250000000000	4155.38427734375000000000	4179.48730468750000000000	4185.12792968750000000000	4183.07666015625000000000	4175.38427734375000000000	4174.87158203125000000000	4183.07666015625000000000	4155.38427734375000000000	4240.51269531250000000000	4183.58984375000000000000	4177.43603515625000000000	0.00000000000000000000	10247.00000000000000000000	10233.00000000000000000000	0.00000000000000000000	0.00000000000000000000	0.00000000000000000000	1786.00000000000000000000	267.00000000000000000000	0.00000000000000000000	0.00000000000000000000	0.00000000000000000000	0.00000000000000000000	0.00000000000000000000	0.00000000000000000000	0.00000000000000000000	0.00000000000000000000	0.00000000000000000000	0.00000000000000000000	0.00000000000000000000	4.00000000000000000000	4.00000000000000000000	4.00000000000000000000	0.00000000000000000000	0.00000000000000000000
52.00000000000000000000	0.00000000000000000000	4166.15380859375000000000	4161.53857421875000000000	4158.97412109375000000000	4126.15380859375000000000	4145.64111328125000000000	4153.33300781250000000000	4150.25634765625000000000	4135.89746093750000000000	4131.28173828125000000000	4150.25634765625000000000	4104.10253906250000000000	4210.76904296875000000000	4136.41015625000000000000	4140.00000000000000000000	0.00000000000000000000	10247.00000000000000000000	10233.00000000000000000000	0.00000000000000000000	0.00000000000000000000	0.00000000000000000000	1786.00000000000000000000	275.00000000000000000000	0.00000000000000000000	0.00000000000000000000	0.00000000000000000000	0.00000000000000000000	0.00000000000000000000	0.00000000000000000000	0.00000000000000000000	0.00000000000000000000	0.00000000000000000000	0.00000000000000000000	0.00000000000000000000	4.00000000000000000000	4.00000000000000000000	4.00000000000000000000	0.00000000000000000000	0.00000000000000000000
53.00000000000000000000	0.00000000000000000000	4181.02539062500000000000	4176.41015625000000000000	4159.48730468750000000000	4146.66650390625000000000	4167.69238281250000000000	4175.89746093750000000000	4166.15380859375000000000	4157.94873046875000000000	4148.20507812500000000000	4161.02539062500000000000	4136.41015625000000000000	4238.46142578125000000000	4171.79492187500000000000	4162.56396484375000000000	0.00000000000000000000	10250.00000000000000000000	10235.00000000000000000000	0.00000000000000000000	0.00000000000000000000	0.00000000000000000000	1786.00000000000000000000	284.00000000000000000000	0.00000000000000000000	0.00000000000000000000	0.00000000000000000000	0.00000000000000000000	0.00000000000000000000	0.00000000000000000000	0.00000000000000000000	0.00000000000000000000	0.00000000000000000000	0.00000000000000000000	0.00000000000000000000	4.00000000000000000000	4.00000000000000000000	4.00000000000000000000	0.00000000000000000000	0.00000000000000000000
54.00000000000000000000	0.00000000000000000000	4173.84619140625000000000	4161.53857421875000000000	4155.89746093750000000000	4147.69238281250000000000	4161.02539062500000000000	4165.64111328125000000000	4154.87158203125000000000	4157.43603515625000000000	4144.10253906250000000000	4150.25634765625000000000	4143.58984375000000000000	4244.10253906250000000000	4178.97412109375000000000	4165.12792968750000000000	0.00000000000000000000	10250.00000000000000000000	10235.00000000000000000000	0.00000000000000000000	0.00000000000000000000	0.00000000000000000000	1786.00000000000000000000	292.00000000000000000000	0.00000000000000000000	0.00000000000000000000	0.00000000000000000000	0.00000000000000000000	0.00000000000000000000	0.00000000000000000000	0.00000000000000000000	0.00000000000000000000	0.00000000000000000000	0.00000000000000000000	0.00000000000000000000	4.00000000000000000000	4.00000000000000000000	4.00000000000000000000	0.00000000000000000000	0.00000000000000000000
55.00000000000000000000	0.00000000000000000000	4153.84619140625000000000	4134.35888671875000000000	4161.53857421875000000000	4131.28173828125000000000	4141.53857421875000000000	4150.25634765625000000000	4142.05126953125000000000	4144.10253906250000000000	4129.23046875000000000000	4132.82031250000000000000	4123.58984375000000000000	4231.79492187500000000000	4151.79492187500000000000	4146.15380859375000000000	0.00000000000000000000	10251.00000000000000000000	10230.00000000000000000000	0.00000000000000000000	0.00000000000000000000	0.00000000000000000000	1786.00000000000000000000	300.00000000000000000000	0.00000000000000000000	0.00000000000000000000	0.00000000000000000000	0.00000000000000000000	0.00000000000000000000	0.00000000000000000000	0.00000000000000000000	0.00000000000000000000	0.00000000000000000000	0.00000000000000000000	0.00000000000000000000	4.00000000000000000000	4.00000000000000000000	4.00000000000000000000	0.00000000000000000000	0.00000000000000000000
56.00000000000000000000	0.00000000000000000000	4169.23046875000000000000	4162.05126953125000000000	4156.41015625000000000000	4147.69238281250000000000	4177.43603515625000000000	4190.76904296875000000000	4182.05126953125000000000	4192.30761718750000000000	4184.61523437500000000000	4182.56396484375000000000	4166.66650390625000000000	4267.17919921875000000000	4176.92285156250000000000	4166.15380859375000000000	0.00000000000000000000	10251.00000000000000000000	10230.00000000000000000000	0.00000000000000000000	0.00000000000000000000	0.00000000000000000000	1786.00000000000000000000	308.00000000000000000000	0.00000000000000000000	0.00000000000000000000	0.00000000000000000000	0.00000000000000000000	0.00000000000000000000	0.00000000000000000000	0.00000000000000000000	0.00000000000000000000	0.00000000000000000000	0.00000000000000000000	0.00000000000000000000	4.00000000000000000000	4.00000000000000000000	4.00000000000000000000	0.00000000000000000000	0.00000000000000000000
57.00000000000000000000	0.00000000000000000000	4139.48730468750000000000	4126.66650390625000000000	4150.25634765625000000000	4117.43603515625000000000	4141.53857421875000000000	4160.00000000000000000000	4160.51269531250000000000	4174.35888671875000000000	4160.51269531250000000000	4164.61523437500000000000	4131.79492187500000000000	4241.53857421875000000000	4130.25634765625000000000	4134.87158203125000000000	0.00000000000000000000	10250.00000000000000000000	10228.00000000000000000000	0.00000000000000000000	0.00000000000000000000	0.00000000000000000000	1786.00000000000000000000	315.00000000000000000000	0.00000000000000000000	0.00000000000000000000	0.00000000000000000000	0.00000000000000000000	0.00000000000000000000	0.00000000000000000000	0.00000000000000000000	0.00000000000000000000	0.00000000000000000000	0.00000000000000000000	0.00000000000000000000	4.00000000000000000000	4.00000000000000000000	4.00000000000000000000	0.00000000000000000000	0.00000000000000000000
58.00000000000000000000	0.00000000000000000000	4169.23046875000000000000	4165.12792968750000000000	4156.41015625000000000000	4144.61523437500000000000	4176.92285156250000000000	4184.10253906250000000000	4175.38427734375000000000	4176.41015625000000000000	4165.64111328125000000000	4164.10253906250000000000	4142.05126953125000000000	4247.17919921875000000000	4152.82031250000000000000	4148.20507812500000000000	0.00000000000000000000	10250.00000000000000000000	10228.00000000000000000000	0.00000000000000000000	0.00000000000000000000	0.00000000000000000000	1786.00000000000000000000	322.00000000000000000000	0.00000000000000000000	0.00000000000000000000	0.00000000000000000000	0.00000000000000000000	0.00000000000000000000	0.00000000000000000000	0.00000000000000000000	0.00000000000000000000	0.00000000000000000000	0.00000000000000000000	0.00000000000000000000	4.00000000000000000000	4.00000000000000000000	4.00000000000000000000	0.00000000000000000000	0.00000000000000000000
59.00000000000000000000	0.00000000000000000000	4184.61523437500000000000	4181.02539062500000000000	4158.46142578125000000000	4160.00000000000000000000	4191.79492187500000000000	4189.74365234375000000000	4172.82031250000000000000	4157.43603515625000000000	4154.87158203125000000000	4157.94873046875000000000	4145.64111328125000000000	4239.48730468750000000000	4166.15380859375000000000	4154.35888671875000000000	0.00000000000000000000	10245.00000000000000000000	10224.00000000000000000000	0.00000000000000000000	0.00000000000000000000	0.00000000000000000000	1786.00000000000000000000	330.00000000000000000000	0.00000000000000000000	0.00000000000000000000	0.00000000000000000000	0.00000000000000000000	0.00000000000000000000	0.00000000000000000000	0.00000000000000000000	0.00000000000000000000	0.00000000000000000000	0.00000000000000000000	0.00000000000000000000	4.00000000000000000000	4.00000000000000000000	4.00000000000000000000	0.00000000000000000000	0.00000000000000000000
60.00000000000000000000	0.00000000000000000000	4157.94873046875000000000	4147.17919921875000000000	4163.07666015625000000000	4134.87158203125000000000	4155.38427734375000000000	4159.48730468750000000000	4152.30761718750000000000	4143.07666015625000000000	4128.71777343750000000000	4138.46142578125000000000	4129.23046875000000000000	4221.53857421875000000000	4137.43603515625000000000	4140.51269531250000000000	0.00000000000000000000	10245.00000000000000000000	10224.00000000000000000000	0.00000000000000000000	0.00000000000000000000	0.00000000000000000000	1786.00000000000000000000	337.00000000000000000000	0.00000000000000000000	0.00000000000000000000	0.00000000000000000000	0.00000000000000000000	0.00000000000000000000	0.00000000000000000000	0.00000000000000000000	0.00000000000000000000	0.00000000000000000000	0.00000000000000000000	0.00000000000000000000	4.00000000000000000000	4.00000000000000000000	4.00000000000000000000	0.00000000000000000000	0.00000000000000000000
61.00000000000000000000	0.00000000000000000000	4162.56396484375000000000	4156.41015625000000000000	4156.41015625000000000000	4148.71777343750000000000	4168.71777343750000000000	4173.33300781250000000000	4167.17919921875000000000	4192.82031250000000000000	4175.38427734375000000000	4175.38427734375000000000	4176.41015625000000000000	4262.05126953125000000000	4171.28173828125000000000	4168.71777343750000000000	0.00000000000000000000	10243.00000000000000000000	10223.00000000000000000000	0.00000000000000000000	0.00000000000000000000	0.00000000000000000000	1786.00000000000000000000	346.00000000000000000000	0.00000000000000000000	0.00000000000000000000	0.00000000000000000000	0.00000000000000000000	0.00000000000000000000	0.00000000000000000000	0.00000000000000000000	0.00000000000000000000	0.00000000000000000000	0.00000000000000000000	0.00000000000000000000	4.00000000000000000000	4.00000000000000000000	4.00000000000000000000	0.00000000000000000000	0.00000000000000000000
62.00000000000000000000	0.00000000000000000000	4131.79492187500000000000	4108.20507812500000000000	4155.89746093750000000000	4126.66650390625000000000	4126.66650390625000000000	4135.89746093750000000000	4137.43603515625000000000	4167.17919921875000000000	4152.82031250000000000000	4155.38427734375000000000	4145.64111328125000000000	4245.64111328125000000000	4143.58984375000000000000	4147.17919921875000000000	0.00000000000000000000	10243.00000000000000000000	10223.00000000000000000000	0.00000000000000000000	0.00000000000000000000	0.00000000000000000000	1786.00000000000000000000	354.00000000000000000000	0.00000000000000000000	0.00000000000000000000	0.00000000000000000000	0.00000000000000000000	0.00000000000000000000	0.00000000000000000000	0.00000000000000000000	0.00000000000000000000	0.00000000000000000000	0.00000000000000000000	0.00000000000000000000	4.00000000000000000000	4.00000000000000000000	4.00000000000000000000	0.00000000000000000000	0.00000000000000000000
63.00000000000000000000	0.00000000000000000000	4154.87158203125000000000	4144.10253906250000000000	4164.61523437500000000000	4141.53857421875000000000	4162.56396484375000000000	4172.82031250000000000000	4168.71777343750000000000	4175.38427734375000000000	4167.17919921875000000000	4167.69238281250000000000	4155.89746093750000000000	4252.30761718750000000000	4162.56396484375000000000	4157.94873046875000000000	0.00000000000000000000	10240.00000000000000000000	10223.00000000000000000000	0.00000000000000000000	0.00000000000000000000	0.00000000000000000000	1786.00000000000000000000	362.00000000000000000000	0.00000000000000000000	0.00000000000000000000	0.00000000000000000000	0.00000000000000000000	0.00000000000000000000	0.00000000000000000000	0.00000000000000000000	0.00000000000000000000	0.00000000000000000000	0.00000000000000000000	0.00000000000000000000	4.00000000000000000000	4.00000000000000000000	4.00000000000000000000	0.00000000000000000000	0.00000000000000000000
64.00000000000000000000	0.00000000000000000000	4171.28173828125000000000	4168.20507812500000000000	4157.43603515625000000000	4148.71777343750000000000	4182.56396484375000000000	4192.30761718750000000000	4183.07666015625000000000	4171.79492187500000000000	4165.64111328125000000000	4174.87158203125000000000	4149.23046875000000000000	4239.48730468750000000000	4157.94873046875000000000	4152.82031250000000000000	1556.00000000000000000000	10240.00000000000000000000	10223.00000000000000000000	0.00000000000000000000	0.00000000000000000000	0.00000000000000000000	1786.00000000000000000000	370.00000000000000000000	4.00000000000000000000	0.00000000000000000000	0.00000000000000000000	0.00000000000000000000	0.00000000000000000000	0.00000000000000000000	0.00000000000000000000	0.00000000000000000000	0.00000000000000000000	0.00000000000000000000	0.00000000000000000000	4.00000000000000000000	4.00000000000000000000	4.00000000000000000000	0.00000000000000000000	0.00000000000000000000
65.00000000000000000000	0.00000000000000000000	4150.76904296875000000000	4131.28173828125000000000	4158.97412109375000000000	4128.71777343750000000000	4144.61523437500000000000	4156.92285156250000000000	4154.35888671875000000000	4132.82031250000000000000	4122.05126953125000000000	4138.97412109375000000000	4109.74365234375000000000	4208.20507812500000000000	4122.05126953125000000000	4125.64111328125000000000	2720.00000000000000000000	10239.00000000000000000000	10223.00000000000000000000	0.00000000000000000000	0.00000000000000000000	0.00000000000000000000	1786.00000000000000000000	377.00000000000000000000	4.00000000000000000000	4.00000000000000000000	0.00000000000000000000	0.00000000000000000000	0.00000000000000000000	0.00000000000000000000	0.00000000000000000000	0.00000000000000000000	0.00000000000000000000	0.00000000000000000000	0.00000000000000000000	4.00000000000000000000	4.00000000000000000000	4.00000000000000000000	0.00000000000000000000	0.00000000000000000000
66.00000000000000000000	0.00000000000000000000	4175.38427734375000000000	4165.12792968750000000000	4163.58984375000000000000	4158.46142578125000000000	4179.48730468750000000000	4180.51269531250000000000	4172.30761718750000000000	4168.71777343750000000000	4161.53857421875000000000	4161.53857421875000000000	4170.25634765625000000000	4255.38427734375000000000	4187.17919921875000000000	4168.20507812500000000000	2951.00000000000000000000	10239.00000000000000000000	10223.00000000000000000000	0.00000000000000000000	0.00000000000000000000	0.00000000000000000000	1786.00000000000000000000	385.00000000000000000000	4.00000000000000000000	4.00000000000000000000	4.00000000000000000000	0.00000000000000000000	0.00000000000000000000	0.00000000000000000000	0.00000000000000000000	0.00000000000000000000	0.00000000000000000000	0.00000000000000000000	0.00000000000000000000	4.00000000000000000000	4.00000000000000000000	4.00000000000000000000	4.00000000000000000000	0.00000000000000000000
67.00000000000000000000	0.00000000000000000000	4153.33300781250000000000	4136.92285156250000000000	4162.56396484375000000000	4140.51269531250000000000	4142.56396484375000000000	4143.58984375000000000000	4140.51269531250000000000	4154.35888671875000000000	4142.05126953125000000000	4142.56396484375000000000	4160.51269531250000000000	4246.15380859375000000000	4171.79492187500000000000	4161.53857421875000000000	3470.00000000000000000000	10240.00000000000000000000	10226.00000000000000000000	0.00000000000000000000	0.00000000000000000000	0.00000000000000000000	1786.00000000000000000000	393.00000000000000000000	4.00000000000000000000	4.00000000000000000000	4.00000000000000000000	4.00000000000000000000	0.00000000000000000000	0.00000000000000000000	0.00000000000000000000	0.00000000000000000000	0.00000000000000000000	0.00000000000000000000	0.00000000000000000000	4.00000000000000000000	4.00000000000000000000	4.00000000000000000000	4.00000000000000000000	4.00000000000000000000
68.00000000000000000000	0.00000000000000000000	4156.92285156250000000000	4143.58984375000000000000	4166.66650390625000000000	4144.61523437500000000000	4145.12792968750000000000	4156.41015625000000000000	4155.89746093750000000000	4168.20507812500000000000	4154.35888671875000000000	4156.41015625000000000000	4163.58984375000000000000	4247.17919921875000000000	4169.23046875000000000000	4166.15380859375000000000	3479.00000000000000000000	10240.00000000000000000000	10226.00000000000000000000	0.00000000000000000000	0.00000000000000000000	0.00000000000000000000	1786.00000000000000000000	401.00000000000000000000	4.00000000000000000000	4.00000000000000000000	4.00000000000000000000	4.00000000000000000000	4.00000000000000000000	0.00000000000000000000	0.00000000000000000000	0.00000000000000000000	0.00000000000000000000	0.00000000000000000000	0.00000000000000000000	4.00000000000000000000	4.00000000000000000000	4.00000000000000000000	4.00000000000000000000	4.00000000000000000000
69.00000000000000000000	0.00000000000000000000	4164.61523437500000000000	4156.92285156250000000000	4163.07666015625000000000	4146.15380859375000000000	4165.12792968750000000000	4181.53857421875000000000	4177.43603515625000000000	4187.17919921875000000000	4183.07666015625000000000	4183.58984375000000000000	4168.20507812500000000000	4252.82031250000000000000	4170.25634765625000000000	4167.69238281250000000000	3225.00000000000000000000	10240.00000000000000000000	10228.00000000000000000000	0.00000000000000000000	0.00000000000000000000	0.00000000000000000000	1786.00000000000000000000	409.00000000000000000000	4.00000000000000000000	4.00000000000000000000	4.00000000000000000000	4.00000000000000000000	4.00000000000000000000	4.00000000000000000000	0.00000000000000000000	0.00000000000000000000	0.00000000000000000000	0.00000000000000000000	0.00000000000000000000	4.00000000000000000000	4.00000000000000000000	4.00000000000000000000	4.00000000000000000000	4.00000000000000000000
70.00000000000000000000	0.00000000000000000000	4146.15380859375000000000	4128.20507812500000000000	4164.10253906250000000000	4117.43603515625000000000	4144.10253906250000000000	4161.53857421875000000000	4158.97412109375000000000	4161.02539062500000000000	4154.35888671875000000000	4161.53857421875000000000	4125.12792968750000000000	4221.02539062500000000000	4127.69238281250000000000	4136.41015625000000000000	2920.00000000000000000000	10240.00000000000000000000	10228.00000000000000000000	0.00000000000000000000	0.00000000000000000000	0.00000000000000000000	1786.00000000000000000000	417.00000000000000000000	4.00000000000000000000	4.00000000000000000000	4.00000000000000000000	4.00000000000000000000	4.00000000000000000000	4.00000000000000000000	4.00000000000000000000	0.00000000000000000000	0.00000000000000000000	0.00000000000000000000	0.00000000000000000000	4.00000000000000000000	4.00000000000000000000	4.00000000000000000000	4.00000000000000000000	4.00000000000000000000
71.00000000000000000000	0.00000000000000000000	4181.02539062500000000000	4171.28173828125000000000	4162.56396484375000000000	4154.87158203125000000000	4191.79492187500000000000	4197.94873046875000000000	4183.07666015625000000000	4184.61523437500000000000	4174.87158203125000000000	4177.94873046875000000000	4162.05126953125000000000	4243.58984375000000000000	4176.41015625000000000000	4167.17919921875000000000	3077.00000000000000000000	10244.00000000000000000000	10227.00000000000000000000	0.00000000000000000000	0.00000000000000000000	0.00000000000000000000	1786.00000000000000000000	425.00000000000000000000	4.00000000000000000000	4.00000000000000000000	4.00000000000000000000	4.00000000000000000000	4.00000000000000000000	4.00000000000000000000	4.00000000000000000000	4.00000000000000000000	0.00000000000000000000	0.00000000000000000000	0.00000000000000000000	4.00000000000000000000	4.00000000000000000000	4.00000000000000000000	4.00000000000000000000	4.00000000000000000000
72.00000000000000000000	0.00000000000000000000	4167.69238281250000000000	4145.64111328125000000000	4164.61523437500000000000	4146.15380859375000000000	4164.10253906250000000000	4168.20507812500000000000	4150.76904296875000000000	4148.20507812500000000000	4133.33300781250000000000	4144.61523437500000000000	4141.53857421875000000000	4219.48730468750000000000	4162.56396484375000000000	4154.35888671875000000000	3315.00000000000000000000	10244.00000000000000000000	10227.00000000000000000000	0.00000000000000000000	0.00000000000000000000	0.00000000000000000000	1786.00000000000000000000	434.00000000000000000000	4.00000000000000000000	4.00000000000000000000	4.00000000000000000000	4.00000000000000000000	4.00000000000000000000	4.00000000000000000000	4.00000000000000000000	4.00000000000000000000	4.00000000000000000000	0.00000000000000000000	0.00000000000000000000	4.00000000000000000000	4.00000000000000000000	4.00000000000000000000	4.00000000000000000000	4.00000000000000000000
73.00000000000000000000	0.00000000000000000000	4168.71777343750000000000	4144.61523437500000000000	4170.25634765625000000000	4142.56396484375000000000	4164.10253906250000000000	4170.76904296875000000000	4155.89746093750000000000	4156.92285156250000000000	4144.10253906250000000000	4148.20507812500000000000	4150.76904296875000000000	4227.17919921875000000000	4164.10253906250000000000	4158.97412109375000000000	2561.00000000000000000000	10244.00000000000000000000	10227.00000000000000000000	0.00000000000000000000	0.00000000000000000000	0.00000000000000000000	1786.00000000000000000000	441.00000000000000000000	4.00000000000000000000	4.00000000000000000000	4.00000000000000000000	4.00000000000000000000	4.00000000000000000000	4.00000000000000000000	4.00000000000000000000	4.00000000000000000000	4.00000000000000000000	4.00000000000000000000	0.00000000000000000000	4.00000000000000000000	4.00000000000000000000	4.00000000000000000000	4.00000000000000000000	4.00000000000000000000
74.00000000000000000000	0.00000000000000000000	4169.74365234375000000000	4153.33300781250000000000	4158.46142578125000000000	4148.71777343750000000000	4176.92285156250000000000	4180.51269531250000000000	4173.33300781250000000000	4194.87158203125000000000	4189.23046875000000000000	4175.38427734375000000000	4178.46142578125000000000	4254.35888671875000000000	4180.00000000000000000000	4176.92285156250000000000	3579.00000000000000000000	10244.00000000000000000000	10227.00000000000000000000	0.00000000000000000000	0.00000000000000000000	0.00000000000000000000	1786.00000000000000000000	448.00000000000000000000	4.00000000000000000000	4.00000000000000000000	4.00000000000000000000	4.00000000000000000000	4.00000000000000000000	4.00000000000000000000	4.00000000000000000000	4.00000000000000000000	4.00000000000000000000	4.00000000000000000000	4.00000000000000000000	4.00000000000000000000	4.00000000000000000000	4.00000000000000000000	4.00000000000000000000	4.00000000000000000000
75.00000000000000000000	0.00000000000000000000	4128.71777343750000000000	4104.10253906250000000000	4158.46142578125000000000	4116.41015625000000000000	4126.66650390625000000000	4138.46142578125000000000	4143.58984375000000000000	4156.41015625000000000000	4144.61523437500000000000	4141.02539062500000000000	4131.28173828125000000000	4214.35888671875000000000	4130.25634765625000000000	4140.00000000000000000000	2973.00000000000000000000	10250.00000000000000000000	10229.00000000000000000000	0.00000000000000000000	0.00000000000000000000	0.00000000000000000000	1786.00000000000000000000	456.00000000000000000000	4.00000000000000000000	4.00000000000000000000	4.00000000000000000000	4.00000000000000000000	4.00000000000000000000	4.00000000000000000000	4.00000000000000000000	4.00000000000000000000	4.00000000000000000000	4.00000000000000000000	4.00000000000000000000	4.00000000000000000000	4.00000000000000000000	4.00000000000000000000	4.00000000000000000000	4.00000000000000000000
76.00000000000000000000	0.00000000000000000000	4158.97412109375000000000	4149.74365234375000000000	4160.00000000000000000000	4144.10253906250000000000	4173.84619140625000000000	4186.66650390625000000000	4177.94873046875000000000	4166.15380859375000000000	4158.46142578125000000000	4163.07666015625000000000	4147.17919921875000000000	4218.97412109375000000000	4154.35888671875000000000	4150.25634765625000000000	3516.00000000000000000000	10250.00000000000000000000	10229.00000000000000000000	0.00000000000000000000	0.00000000000000000000	0.00000000000000000000	1786.00000000000000000000	464.00000000000000000000	4.00000000000000000000	4.00000000000000000000	4.00000000000000000000	4.00000000000000000000	4.00000000000000000000	4.00000000000000000000	4.00000000000000000000	4.00000000000000000000	4.00000000000000000000	4.00000000000000000000	4.00000000000000000000	4.00000000000000000000	4.00000000000000000000	4.00000000000000000000	4.00000000000000000000	4.00000000000000000000
77.00000000000000000000	0.00000000000000000000	4157.43603515625000000000	4148.20507812500000000000	4153.84619140625000000000	4138.46142578125000000000	4173.84619140625000000000	4182.05126953125000000000	4169.74365234375000000000	4142.05126953125000000000	4140.00000000000000000000	4150.25634765625000000000	4117.43603515625000000000	4190.25634765625000000000	4129.23046875000000000000	4131.79492187500000000000	3122.00000000000000000000	10251.00000000000000000000	10229.00000000000000000000	0.00000000000000000000	0.00000000000000000000	0.00000000000000000000	1786.00000000000000000000	472.00000000000000000000	4.00000000000000000000	4.00000000000000000000	4.00000000000000000000	4.00000000000000000000	4.00000000000000000000	4.00000000000000000000	4.00000000000000000000	4.00000000000000000000	4.00000000000000000000	4.00000000000000000000	4.00000000000000000000	4.00000000000000000000	4.00000000000000000000	4.00000000000000000000	4.00000000000000000000	4.00000000000000000000
78.00000000000000000000	0.00000000000000000000	4153.33300781250000000000	4141.53857421875000000000	4160.51269531250000000000	4137.94873046875000000000	4164.10253906250000000000	4167.69238281250000000000	4160.51269531250000000000	4138.46142578125000000000	4130.25634765625000000000	4138.46142578125000000000	4118.97412109375000000000	4189.23046875000000000000	4129.23046875000000000000	4135.89746093750000000000	3579.00000000000000000000	10251.00000000000000000000	10229.00000000000000000000	0.00000000000000000000	0.00000000000000000000	0.00000000000000000000	1786.00000000000000000000	480.00000000000000000000	4.00000000000000000000	4.00000000000000000000	4.00000000000000000000	4.00000000000000000000	4.00000000000000000000	4.00000000000000000000	4.00000000000000000000	4.00000000000000000000	4.00000000000000000000	4.00000000000000000000	4.00000000000000000000	4.00000000000000000000	4.00000000000000000000	4.00000000000000000000	4.00000000000000000000	4.00000000000000000000
79.00000000000000000000	0.00000000000000000000	4166.66650390625000000000	4153.84619140625000000000	4162.56396484375000000000	4158.97412109375000000000	4170.25634765625000000000	4167.17919921875000000000	4160.00000000000000000000	4165.64111328125000000000	4154.35888671875000000000	4156.92285156250000000000	4165.64111328125000000000	4221.53857421875000000000	4172.82031250000000000000	4167.17919921875000000000	2973.00000000000000000000	10249.00000000000000000000	10228.00000000000000000000	0.00000000000000000000	0.00000000000000000000	0.00000000000000000000	1786.00000000000000000000	489.00000000000000000000	4.00000000000000000000	4.00000000000000000000	4.00000000000000000000	4.00000000000000000000	4.00000000000000000000	4.00000000000000000000	4.00000000000000000000	4.00000000000000000000	4.00000000000000000000	4.00000000000000000000	4.00000000000000000000	4.00000000000000000000	4.00000000000000000000	4.00000000000000000000	4.00000000000000000000	4.00000000000000000000
80.00000000000000000000	0.00000000000000000000	4139.48730468750000000000	4109.23046875000000000000	4162.05126953125000000000	4133.33300781250000000000	4121.02539062500000000000	4124.10253906250000000000	4127.69238281250000000000	4142.05126953125000000000	4128.71777343750000000000	4130.25634765625000000000	4132.82031250000000000000	4194.87158203125000000000	4142.05126953125000000000	4147.17919921875000000000	3516.00000000000000000000	10249.00000000000000000000	10228.00000000000000000000	0.00000000000000000000	0.00000000000000000000	0.00000000000000000000	1786.00000000000000000000	497.00000000000000000000	4.00000000000000000000	4.00000000000000000000	4.00000000000000000000	4.00000000000000000000	4.00000000000000000000	4.00000000000000000000	4.00000000000000000000	4.00000000000000000000	4.00000000000000000000	4.00000000000000000000	4.00000000000000000000	4.00000000000000000000	4.00000000000000000000	4.00000000000000000000	4.00000000000000000000	4.00000000000000000000
81.00000000000000000000	0.00000000000000000000	4163.07666015625000000000	4146.66650390625000000000	4157.94873046875000000000	4149.74365234375000000000	4161.02539062500000000000	4168.71777343750000000000	4168.71777343750000000000	4177.94873046875000000000	4174.87158203125000000000	4166.66650390625000000000	4161.02539062500000000000	4216.92285156250000000000	4167.17919921875000000000	4165.12792968750000000000	3122.00000000000000000000	10248.00000000000000000000	10226.00000000000000000000	0.00000000000000000000	0.00000000000000000000	0.00000000000000000000	1786.00000000000000000000	505.00000000000000000000	4.00000000000000000000	4.00000000000000000000	4.00000000000000000000	4.00000000000000000000	4.00000000000000000000	4.00000000000000000000	4.00000000000000000000	4.00000000000000000000	4.00000000000000000000	4.00000000000000000000	4.00000000000000000000	4.00000000000000000000	4.00000000000000000000	4.00000000000000000000	4.00000000000000000000	4.00000000000000000000
82.00000000000000000000	0.00000000000000000000	4157.43603515625000000000	4141.53857421875000000000	4154.87158203125000000000	4135.89746093750000000000	4159.48730468750000000000	4170.25634765625000000000	4167.69238281250000000000	4167.69238281250000000000	4168.20507812500000000000	4169.74365234375000000000	4145.12792968750000000000	4205.12792968750000000000	4138.97412109375000000000	4145.64111328125000000000	3579.00000000000000000000	10248.00000000000000000000	10226.00000000000000000000	0.00000000000000000000	0.00000000000000000000	0.00000000000000000000	1786.00000000000000000000	513.00000000000000000000	4.00000000000000000000	4.00000000000000000000	4.00000000000000000000	4.00000000000000000000	4.00000000000000000000	4.00000000000000000000	4.00000000000000000000	4.00000000000000000000	4.00000000000000000000	4.00000000000000000000	4.00000000000000000000	4.00000000000000000000	4.00000000000000000000	4.00000000000000000000	4.00000000000000000000	4.00000000000000000000
83.00000000000000000000	0.00000000000000000000	4160.51269531250000000000	4139.48730468750000000000	4164.61523437500000000000	4132.82031250000000000000	4152.30761718750000000000	4163.07666015625000000000	4163.58984375000000000000	4151.28173828125000000000	4148.20507812500000000000	4154.87158203125000000000	4131.79492187500000000000	4193.84619140625000000000	4133.33300781250000000000	4141.53857421875000000000	2973.00000000000000000000	10245.00000000000000000000	10226.00000000000000000000	0.00000000000000000000	0.00000000000000000000	0.00000000000000000000	1786.00000000000000000000	521.00000000000000000000	4.00000000000000000000	4.00000000000000000000	4.00000000000000000000	4.00000000000000000000	4.00000000000000000000	4.00000000000000000000	4.00000000000000000000	4.00000000000000000000	4.00000000000000000000	4.00000000000000000000	4.00000000000000000000	4.00000000000000000000	4.00000000000000000000	4.00000000000000000000	4.00000000000000000000	4.00000000000000000000
84.00000000000000000000	0.00000000000000000000	4189.74365234375000000000	4172.82031250000000000000	4160.51269531250000000000	4162.56396484375000000000	4178.97412109375000000000	4183.07666015625000000000	4174.87158203125000000000	4167.17919921875000000000	4168.20507812500000000000	4175.38427734375000000000	4171.28173828125000000000	4215.38427734375000000000	4193.84619140625000000000	4173.84619140625000000000	3516.00000000000000000000	10245.00000000000000000000	10226.00000000000000000000	0.00000000000000000000	0.00000000000000000000	0.00000000000000000000	1786.00000000000000000000	528.00000000000000000000	4.00000000000000000000	4.00000000000000000000	4.00000000000000000000	4.00000000000000000000	4.00000000000000000000	4.00000000000000000000	4.00000000000000000000	4.00000000000000000000	4.00000000000000000000	4.00000000000000000000	4.00000000000000000000	4.00000000000000000000	4.00000000000000000000	4.00000000000000000000	4.00000000000000000000	4.00000000000000000000
85.00000000000000000000	0.00000000000000000000	4161.53857421875000000000	4130.76904296875000000000	4158.46142578125000000000	4136.92285156250000000000	4135.89746093750000000000	4144.10253906250000000000	4134.87158203125000000000	4133.84619140625000000000	4127.69238281250000000000	4143.07666015625000000000	4136.92285156250000000000	4184.61523437500000000000	4158.97412109375000000000	4144.61523437500000000000	3122.00000000000000000000	10244.00000000000000000000	10224.00000000000000000000	0.00000000000000000000	0.00000000000000000000	0.00000000000000000000	1786.00000000000000000000	535.00000000000000000000	4.00000000000000000000	4.00000000000000000000	4.00000000000000000000	4.00000000000000000000	4.00000000000000000000	4.00000000000000000000	4.00000000000000000000	4.00000000000000000000	4.00000000000000000000	4.00000000000000000000	4.00000000000000000000	4.00000000000000000000	4.00000000000000000000	4.00000000000000000000	4.00000000000000000000	4.00000000000000000000
86.00000000000000000000	0.00000000000000000000	4172.82031250000000000000	4157.94873046875000000000	4163.07666015625000000000	4151.79492187500000000000	4164.10253906250000000000	4169.23046875000000000000	4162.05126953125000000000	4177.94873046875000000000	4171.28173828125000000000	4169.23046875000000000000	4166.15380859375000000000	4212.82031250000000000000	4172.30761718750000000000	4161.02539062500000000000	3579.00000000000000000000	10244.00000000000000000000	10224.00000000000000000000	0.00000000000000000000	0.00000000000000000000	0.00000000000000000000	1786.00000000000000000000	543.00000000000000000000	4.00000000000000000000	4.00000000000000000000	4.00000000000000000000	4.00000000000000000000	4.00000000000000000000	4.00000000000000000000	4.00000000000000000000	4.00000000000000000000	4.00000000000000000000	4.00000000000000000000	4.00000000000000000000	4.00000000000000000000	4.00000000000000000000	4.00000000000000000000	4.00000000000000000000	4.00000000000000000000
87.00000000000000000000	0.00000000000000000000	4154.87158203125000000000	4140.51269531250000000000	4158.46142578125000000000	4140.51269531250000000000	4149.74365234375000000000	4153.84619140625000000000	4156.92285156250000000000	4181.53857421875000000000	4182.56396484375000000000	4174.87158203125000000000	4161.53857421875000000000	4212.30761718750000000000	4160.00000000000000000000	4157.43603515625000000000	2973.00000000000000000000	10245.00000000000000000000	10224.00000000000000000000	0.00000000000000000000	0.00000000000000000000	0.00000000000000000000	1786.00000000000000000000	550.00000000000000000000	4.00000000000000000000	4.00000000000000000000	4.00000000000000000000	4.00000000000000000000	4.00000000000000000000	4.00000000000000000000	4.00000000000000000000	4.00000000000000000000	4.00000000000000000000	4.00000000000000000000	4.00000000000000000000	4.00000000000000000000	4.00000000000000000000	4.00000000000000000000	4.00000000000000000000	4.00000000000000000000
88.00000000000000000000	0.00000000000000000000	4144.10253906250000000000	4122.56396484375000000000	4161.02539062500000000000	4126.15380859375000000000	4140.00000000000000000000	4145.64111328125000000000	4147.69238281250000000000	4148.20507812500000000000	4150.76904296875000000000	4152.82031250000000000000	4140.00000000000000000000	4190.25634765625000000000	4139.48730468750000000000	4144.10253906250000000000	3516.00000000000000000000	10245.00000000000000000000	10224.00000000000000000000	0.00000000000000000000	0.00000000000000000000	0.00000000000000000000	1786.00000000000000000000	558.00000000000000000000	4.00000000000000000000	4.00000000000000000000	4.00000000000000000000	4.00000000000000000000	4.00000000000000000000	4.00000000000000000000	4.00000000000000000000	4.00000000000000000000	4.00000000000000000000	4.00000000000000000000	4.00000000000000000000	4.00000000000000000000	4.00000000000000000000	4.00000000000000000000	4.00000000000000000000	4.00000000000000000000
89.00000000000000000000	0.00000000000000000000	4184.10253906250000000000	4180.51269531250000000000	4158.46142578125000000000	4160.00000000000000000000	4203.07666015625000000000	4197.94873046875000000000	4181.53857421875000000000	4163.58984375000000000000	4168.20507812500000000000	4174.35888671875000000000	4167.17919921875000000000	4203.07666015625000000000	4172.30761718750000000000	4160.51269531250000000000	3122.00000000000000000000	10243.00000000000000000000	10224.00000000000000000000	0.00000000000000000000	0.00000000000000000000	0.00000000000000000000	1786.00000000000000000000	566.00000000000000000000	4.00000000000000000000	4.00000000000000000000	4.00000000000000000000	4.00000000000000000000	4.00000000000000000000	4.00000000000000000000	4.00000000000000000000	4.00000000000000000000	4.00000000000000000000	4.00000000000000000000	4.00000000000000000000	4.00000000000000000000	4.00000000000000000000	4.00000000000000000000	4.00000000000000000000	4.00000000000000000000
90.00000000000000000000	0.00000000000000000000	4161.02539062500000000000	4145.64111328125000000000	4156.92285156250000000000	4136.41015625000000000000	4167.17919921875000000000	4161.53857421875000000000	4151.28173828125000000000	4125.64111328125000000000	4121.02539062500000000000	4141.02539062500000000000	4114.35888671875000000000	4164.61523437500000000000	4129.74365234375000000000	4124.61523437500000000000	3579.00000000000000000000	10243.00000000000000000000	10224.00000000000000000000	0.00000000000000000000	0.00000000000000000000	0.00000000000000000000	1786.00000000000000000000	574.00000000000000000000	4.00000000000000000000	4.00000000000000000000	4.00000000000000000000	4.00000000000000000000	4.00000000000000000000	4.00000000000000000000	4.00000000000000000000	4.00000000000000000000	4.00000000000000000000	4.00000000000000000000	4.00000000000000000000	4.00000000000000000000	4.00000000000000000000	4.00000000000000000000	4.00000000000000000000	4.00000000000000000000
91.00000000000000000000	0.00000000000000000000	4165.64111328125000000000	4146.66650390625000000000	4161.02539062500000000000	4146.66650390625000000000	4165.64111328125000000000	4161.53857421875000000000	4154.35888671875000000000	4147.17919921875000000000	4140.00000000000000000000	4150.25634765625000000000	4145.12792968750000000000	4195.38427734375000000000	4161.53857421875000000000	4153.84619140625000000000	2973.00000000000000000000	10243.00000000000000000000	10222.00000000000000000000	0.00000000000000000000	0.00000000000000000000	0.00000000000000000000	1786.00000000000000000000	583.00000000000000000000	4.00000000000000000000	4.00000000000000000000	4.00000000000000000000	4.00000000000000000000	4.00000000000000000000	4.00000000000000000000	4.00000000000000000000	4.00000000000000000000	4.00000000000000000000	4.00000000000000000000	4.00000000000000000000	4.00000000000000000000	4.00000000000000000000	4.00000000000000000000	4.00000000000000000000	4.00000000000000000000
92.00000000000000000000	0.00000000000000000000	4157.43603515625000000000	4136.41015625000000000000	4160.00000000000000000000	4150.25634765625000000000	4147.69238281250000000000	4145.64111328125000000000	4132.82031250000000000000	4160.51269531250000000000	4149.74365234375000000000	4151.79492187500000000000	4172.30761718750000000000	4216.92285156250000000000	4176.41015625000000000000	4174.35888671875000000000	3516.00000000000000000000	10243.00000000000000000000	10222.00000000000000000000	0.00000000000000000000	0.00000000000000000000	0.00000000000000000000	1786.00000000000000000000	591.00000000000000000000	4.00000000000000000000	4.00000000000000000000	4.00000000000000000000	4.00000000000000000000	4.00000000000000000000	4.00000000000000000000	4.00000000000000000000	4.00000000000000000000	4.00000000000000000000	4.00000000000000000000	4.00000000000000000000	4.00000000000000000000	4.00000000000000000000	4.00000000000000000000	4.00000000000000000000	4.00000000000000000000
93.00000000000000000000	0.00000000000000000000	4144.61523437500000000000	4118.46142578125000000000	4163.07666015625000000000	4136.92285156250000000000	4127.17919921875000000000	4130.76904296875000000000	4123.58984375000000000000	4143.07666015625000000000	4129.74365234375000000000	4138.97412109375000000000	4143.58984375000000000000	4192.82031250000000000000	4141.02539062500000000000	4148.71777343750000000000	3122.00000000000000000000	10243.00000000000000000000	10224.00000000000000000000	0.00000000000000000000	0.00000000000000000000	0.00000000000000000000	1786.00000000000000000000	599.00000000000000000000	4.00000000000000000000	4.00000000000000000000	4.00000000000000000000	4.00000000000000000000	4.00000000000000000000	4.00000000000000000000	4.00000000000000000000	4.00000000000000000000	4.00000000000000000000	4.00000000000000000000	4.00000000000000000000	4.00000000000000000000	4.00000000000000000000	4.00000000000000000000	4.00000000000000000000	4.00000000000000000000
94.00000000000000000000	0.00000000000000000000	4170.25634765625000000000	4158.46142578125000000000	4156.92285156250000000000	4155.38427734375000000000	4174.35888671875000000000	4178.97412109375000000000	4175.89746093750000000000	4170.76904296875000000000	4173.84619140625000000000	4182.05126953125000000000	4162.56396484375000000000	4204.61523437500000000000	4156.41015625000000000000	4153.33300781250000000000	3579.00000000000000000000	10243.00000000000000000000	10224.00000000000000000000	0.00000000000000000000	0.00000000000000000000	0.00000000000000000000	1786.00000000000000000000	606.00000000000000000000	4.00000000000000000000	4.00000000000000000000	4.00000000000000000000	4.00000000000000000000	4.00000000000000000000	4.00000000000000000000	4.00000000000000000000	4.00000000000000000000	4.00000000000000000000	4.00000000000000000000	4.00000000000000000000	4.00000000000000000000	4.00000000000000000000	4.00000000000000000000	4.00000000000000000000	4.00000000000000000000
95.00000000000000000000	0.00000000000000000000	4142.56396484375000000000	4121.53857421875000000000	4155.89746093750000000000	4124.10253906250000000000	4138.46142578125000000000	4149.23046875000000000000	4153.84619140625000000000	4144.10253906250000000000	4146.15380859375000000000	4160.51269531250000000000	4121.53857421875000000000	4172.30761718750000000000	4114.87158203125000000000	4120.00000000000000000000	2973.00000000000000000000	10243.00000000000000000000	10224.00000000000000000000	0.00000000000000000000	0.00000000000000000000	0.00000000000000000000	1786.00000000000000000000	613.00000000000000000000	4.00000000000000000000	4.00000000000000000000	4.00000000000000000000	4.00000000000000000000	4.00000000000000000000	4.00000000000000000000	4.00000000000000000000	4.00000000000000000000	4.00000000000000000000	4.00000000000000000000	4.00000000000000000000	4.00000000000000000000	4.00000000000000000000	4.00000000000000000000	4.00000000000000000000	4.00000000000000000000
96.00000000000000000000	0.00000000000000000000	4159.48730468750000000000	4137.94873046875000000000	4164.10253906250000000000	4141.53857421875000000000	4156.41015625000000000000	4162.05126953125000000000	4155.89746093750000000000	4154.87158203125000000000	4149.74365234375000000000	4158.97412109375000000000	4141.02539062500000000000	4184.61523437500000000000	4145.12792968750000000000	4141.02539062500000000000	3516.00000000000000000000	10243.00000000000000000000	10224.00000000000000000000	0.00000000000000000000	0.00000000000000000000	0.00000000000000000000	1786.00000000000000000000	622.00000000000000000000	4.00000000000000000000	4.00000000000000000000	4.00000000000000000000	4.00000000000000000000	4.00000000000000000000	4.00000000000000000000	4.00000000000000000000	4.00000000000000000000	4.00000000000000000000	4.00000000000000000000	4.00000000000000000000	4.00000000000000000000	4.00000000000000000000	4.00000000000000000000	4.00000000000000000000	4.00000000000000000000
97.00000000000000000000	0.00000000000000000000	4169.74365234375000000000	4147.17919921875000000000	4160.00000000000000000000	4154.35888671875000000000	4164.10253906250000000000	4164.10253906250000000000	4146.15380859375000000000	4146.15380859375000000000	4143.58984375000000000000	4150.25634765625000000000	4154.87158203125000000000	4189.74365234375000000000	4163.58984375000000000000	4155.89746093750000000000	3122.00000000000000000000	10244.00000000000000000000	10224.00000000000000000000	0.00000000000000000000	0.00000000000000000000	0.00000000000000000000	1786.00000000000000000000	629.00000000000000000000	4.00000000000000000000	4.00000000000000000000	4.00000000000000000000	4.00000000000000000000	4.00000000000000000000	4.00000000000000000000	4.00000000000000000000	4.00000000000000000000	4.00000000000000000000	4.00000000000000000000	4.00000000000000000000	4.00000000000000000000	4.00000000000000000000	4.00000000000000000000	4.00000000000000000000	4.00000000000000000000
98.00000000000000000000	0.00000000000000000000	4149.74365234375000000000	4120.51269531250000000000	4160.51269531250000000000	4135.38427734375000000000	4130.76904296875000000000	4133.84619140625000000000	4124.61523437500000000000	4122.05126953125000000000	4113.84619140625000000000	4126.15380859375000000000	4126.66650390625000000000	4169.74365234375000000000	4131.79492187500000000000	4134.35888671875000000000	3579.00000000000000000000	10244.00000000000000000000	10224.00000000000000000000	0.00000000000000000000	0.00000000000000000000	0.00000000000000000000	1786.00000000000000000000	637.00000000000000000000	4.00000000000000000000	4.00000000000000000000	4.00000000000000000000	4.00000000000000000000	4.00000000000000000000	4.00000000000000000000	4.00000000000000000000	4.00000000000000000000	4.00000000000000000000	4.00000000000000000000	4.00000000000000000000	4.00000000000000000000	4.00000000000000000000	4.00000000000000000000	4.00000000000000000000	4.00000000000000000000
99.00000000000000000000	0.00000000000000000000	4163.07666015625000000000	4147.17919921875000000000	4158.46142578125000000000	4156.41015625000000000000	4161.02539062500000000000	4164.10253906250000000000	4156.41015625000000000000	4175.89746093750000000000	4171.79492187500000000000	4173.84619140625000000000	4167.69238281250000000000	4204.10253906250000000000	4165.64111328125000000000	4158.97412109375000000000	2973.00000000000000000000	10245.00000000000000000000	10223.00000000000000000000	0.00000000000000000000	0.00000000000000000000	0.00000000000000000000	1786.00000000000000000000	644.00000000000000000000	4.00000000000000000000	4.00000000000000000000	4.00000000000000000000	4.00000000000000000000	4.00000000000000000000	4.00000000000000000000	4.00000000000000000000	4.00000000000000000000	4.00000000000000000000	4.00000000000000000000	4.00000000000000000000	4.00000000000000000000	4.00000000000000000000	4.00000000000000000000	4.00000000000000000000	4.00000000000000000000
100.00000000000000000000	0.00000000000000000000	4130.25634765625000000000	4106.15380859375000000000	4153.33300781250000000000	4122.56396484375000000000	4127.69238281250000000000	4134.35888671875000000000	4136.92285156250000000000	4160.00000000000000000000	4159.48730468750000000000	4161.02539062500000000000	4134.87158203125000000000	4181.53857421875000000000	4124.61523437500000000000	4133.84619140625000000000	3516.00000000000000000000	10245.00000000000000000000	10223.00000000000000000000	0.00000000000000000000	0.00000000000000000000	0.00000000000000000000	1786.00000000000000000000	653.00000000000000000000	4.00000000000000000000	4.00000000000000000000	4.00000000000000000000	4.00000000000000000000	4.00000000000000000000	4.00000000000000000000	4.00000000000000000000	4.00000000000000000000	4.00000000000000000000	4.00000000000000000000	4.00000000000000000000	4.00000000000000000000	4.00000000000000000000	4.00000000000000000000	4.00000000000000000000	4.00000000000000000000
101.00000000000000000000	0.00000000000000000000	4150.25634765625000000000	4140.00000000000000000000	4159.48730468750000000000	4134.35888671875000000000	4157.43603515625000000000	4156.41015625000000000000	4156.41015625000000000000	4154.87158203125000000000	4157.94873046875000000000	4160.51269531250000000000	4126.15380859375000000000	4183.58984375000000000000	4130.25634765625000000000	4141.02539062500000000000	3122.00000000000000000000	10247.00000000000000000000	10224.00000000000000000000	0.00000000000000000000	0.00000000000000000000	0.00000000000000000000	1786.00000000000000000000	660.00000000000000000000	4.00000000000000000000	4.00000000000000000000	4.00000000000000000000	4.00000000000000000000	4.00000000000000000000	4.00000000000000000000	4.00000000000000000000	4.00000000000000000000	4.00000000000000000000	4.00000000000000000000	4.00000000000000000000	4.00000000000000000000	4.00000000000000000000	4.00000000000000000000	4.00000000000000000000	4.00000000000000000000
102.00000000000000000000	0.00000000000000000000	4175.89746093750000000000	4176.92285156250000000000	4158.46142578125000000000	4160.00000000000000000000	4185.64111328125000000000	4180.51269531250000000000	4164.10253906250000000000	4148.71777343750000000000	4153.84619140625000000000	4167.69238281250000000000	4117.43603515625000000000	4179.48730468750000000000	4152.30761718750000000000	4150.25634765625000000000	3579.00000000000000000000	10247.00000000000000000000	10224.00000000000000000000	0.00000000000000000000	0.00000000000000000000	0.00000000000000000000	1786.00000000000000000000	668.00000000000000000000	4.00000000000000000000	4.00000000000000000000	4.00000000000000000000	4.00000000000000000000	4.00000000000000000000	4.00000000000000000000	4.00000000000000000000	4.00000000000000000000	4.00000000000000000000	4.00000000000000000000	4.00000000000000000000	4.00000000000000000000	4.00000000000000000000	4.00000000000000000000	4.00000000000000000000	4.00000000000000000000
103.00000000000000000000	0.00000000000000000000	4151.79492187500000000000	4133.33300781250000000000	4161.53857421875000000000	4136.92285156250000000000	4142.05126953125000000000	4149.74365234375000000000	4135.38427734375000000000	4119.48730468750000000000	4120.51269531250000000000	4138.46142578125000000000	4089.23071289062500000000	4152.30761718750000000000	4130.76904296875000000000	4133.33300781250000000000	2973.00000000000000000000	10246.00000000000000000000	10225.00000000000000000000	0.00000000000000000000	0.00000000000000000000	0.00000000000000000000	1786.00000000000000000000	677.00000000000000000000	4.00000000000000000000	4.00000000000000000000	4.00000000000000000000	4.00000000000000000000	4.00000000000000000000	4.00000000000000000000	4.00000000000000000000	4.00000000000000000000	4.00000000000000000000	4.00000000000000000000	4.00000000000000000000	4.00000000000000000000	4.00000000000000000000	4.00000000000000000000	4.00000000000000000000	4.00000000000000000000
104.00000000000000000000	0.00000000000000000000	4170.25634765625000000000	4155.38427734375000000000	4161.02539062500000000000	4158.46142578125000000000	4163.07666015625000000000	4168.20507812500000000000	4158.46142578125000000000	4166.15380859375000000000	4169.23046875000000000000	4172.82031250000000000000	4155.89746093750000000000	4203.58984375000000000000	4183.07666015625000000000	4175.38427734375000000000	3516.00000000000000000000	10246.00000000000000000000	10225.00000000000000000000	0.00000000000000000000	0.00000000000000000000	0.00000000000000000000	1786.00000000000000000000	685.00000000000000000000	4.00000000000000000000	4.00000000000000000000	4.00000000000000000000	4.00000000000000000000	4.00000000000000000000	4.00000000000000000000	4.00000000000000000000	4.00000000000000000000	4.00000000000000000000	4.00000000000000000000	4.00000000000000000000	4.00000000000000000000	4.00000000000000000000	4.00000000000000000000	4.00000000000000000000	4.00000000000000000000
105.00000000000000000000	0.00000000000000000000	4148.71777343750000000000	4125.64111328125000000000	4161.02539062500000000000	4140.00000000000000000000	4128.20507812500000000000	4130.25634765625000000000	4126.66650390625000000000	4151.28173828125000000000	4148.20507812500000000000	4154.35888671875000000000	4137.43603515625000000000	4191.79492187500000000000	4159.48730468750000000000	4158.46142578125000000000	3122.00000000000000000000	10248.00000000000000000000	10226.00000000000000000000	0.00000000000000000000	0.00000000000000000000	0.00000000000000000000	1786.00000000000000000000	693.00000000000000000000	4.00000000000000000000	4.00000000000000000000	4.00000000000000000000	4.00000000000000000000	4.00000000000000000000	4.00000000000000000000	4.00000000000000000000	4.00000000000000000000	4.00000000000000000000	4.00000000000000000000	4.00000000000000000000	4.00000000000000000000	4.00000000000000000000	4.00000000000000000000	4.00000000000000000000	4.00000000000000000000
106.00000000000000000000	0.00000000000000000000	4152.82031250000000000000	4133.84619140625000000000	4166.15380859375000000000	4140.51269531250000000000	4142.05126953125000000000	4148.20507812500000000000	4139.48730468750000000000	4153.84619140625000000000	4151.28173828125000000000	4153.33300781250000000000	4127.69238281250000000000	4187.69238281250000000000	4153.33300781250000000000	4155.38427734375000000000	3579.00000000000000000000	10248.00000000000000000000	10226.00000000000000000000	0.00000000000000000000	0.00000000000000000000	0.00000000000000000000	1786.00000000000000000000	702.00000000000000000000	4.00000000000000000000	4.00000000000000000000	4.00000000000000000000	4.00000000000000000000	4.00000000000000000000	4.00000000000000000000	4.00000000000000000000	4.00000000000000000000	4.00000000000000000000	4.00000000000000000000	4.00000000000000000000	4.00000000000000000000	4.00000000000000000000	4.00000000000000000000	4.00000000000000000000	4.00000000000000000000
107.00000000000000000000	0.00000000000000000000	4175.89746093750000000000	4163.58984375000000000000	4158.46142578125000000000	4152.30761718750000000000	4176.41015625000000000000	4182.05126953125000000000	4170.76904296875000000000	4168.20507812500000000000	4177.94873046875000000000	4184.61523437500000000000	4137.43603515625000000000	4197.43603515625000000000	4163.07666015625000000000	4166.66650390625000000000	2973.00000000000000000000	10249.00000000000000000000	10227.00000000000000000000	0.00000000000000000000	0.00000000000000000000	0.00000000000000000000	1786.00000000000000000000	709.00000000000000000000	4.00000000000000000000	4.00000000000000000000	4.00000000000000000000	4.00000000000000000000	4.00000000000000000000	4.00000000000000000000	4.00000000000000000000	4.00000000000000000000	4.00000000000000000000	4.00000000000000000000	4.00000000000000000000	4.00000000000000000000	4.00000000000000000000	4.00000000000000000000	4.00000000000000000000	4.00000000000000000000
108.00000000000000000000	0.00000000000000000000	4163.58984375000000000000	4142.05126953125000000000	4162.56396484375000000000	4130.25634765625000000000	4145.64111328125000000000	4149.74365234375000000000	4149.23046875000000000000	4131.79492187500000000000	4137.43603515625000000000	4161.02539062500000000000	4088.20507812500000000000	4159.48730468750000000000	4121.53857421875000000000	4137.94873046875000000000	3516.00000000000000000000	10249.00000000000000000000	10227.00000000000000000000	0.00000000000000000000	0.00000000000000000000	0.00000000000000000000	1786.00000000000000000000	716.00000000000000000000	4.00000000000000000000	4.00000000000000000000	4.00000000000000000000	4.00000000000000000000	4.00000000000000000000	4.00000000000000000000	4.00000000000000000000	4.00000000000000000000	4.00000000000000000000	4.00000000000000000000	4.00000000000000000000	4.00000000000000000000	4.00000000000000000000	4.00000000000000000000	4.00000000000000000000	4.00000000000000000000
109.00000000000000000000	0.00000000000000000000	4191.28173828125000000000	4184.61523437500000000000	4165.64111328125000000000	4165.12792968750000000000	4178.46142578125000000000	4170.76904296875000000000	4163.58984375000000000000	4157.94873046875000000000	4158.46142578125000000000	4172.30761718750000000000	4122.56396484375000000000	4183.58984375000000000000	4170.76904296875000000000	4168.71777343750000000000	3122.00000000000000000000	10247.00000000000000000000	10226.00000000000000000000	0.00000000000000000000	0.00000000000000000000	0.00000000000000000000	1786.00000000000000000000	724.00000000000000000000	4.00000000000000000000	4.00000000000000000000	4.00000000000000000000	4.00000000000000000000	4.00000000000000000000	4.00000000000000000000	4.00000000000000000000	4.00000000000000000000	4.00000000000000000000	4.00000000000000000000	4.00000000000000000000	4.00000000000000000000	4.00000000000000000000	4.00000000000000000000	4.00000000000000000000	4.00000000000000000000
110.00000000000000000000	0.00000000000000000000	4170.76904296875000000000	4154.35888671875000000000	4163.58984375000000000000	4156.92285156250000000000	4146.15380859375000000000	4135.89746093750000000000	4131.28173828125000000000	4133.84619140625000000000	4128.71777343750000000000	4145.64111328125000000000	4107.69238281250000000000	4173.33300781250000000000	4158.97412109375000000000	4164.10253906250000000000	3579.00000000000000000000	10247.00000000000000000000	10226.00000000000000000000	0.00000000000000000000	0.00000000000000000000	0.00000000000000000000	1786.00000000000000000000	731.00000000000000000000	4.00000000000000000000	4.00000000000000000000	4.00000000000000000000	4.00000000000000000000	4.00000000000000000000	4.00000000000000000000	4.00000000000000000000	4.00000000000000000000	4.00000000000000000000	4.00000000000000000000	4.00000000000000000000	4.00000000000000000000	4.00000000000000000000	4.00000000000000000000	4.00000000000000000000	4.00000000000000000000
111.00000000000000000000	0.00000000000000000000	4161.02539062500000000000	4141.53857421875000000000	4167.17919921875000000000	4149.74365234375000000000	4142.05126953125000000000	4136.92285156250000000000	4132.82031250000000000000	4137.94873046875000000000	4134.35888671875000000000	4151.79492187500000000000	4103.07666015625000000000	4174.87158203125000000000	4145.64111328125000000000	4160.00000000000000000000	2973.00000000000000000000	10247.00000000000000000000	10227.00000000000000000000	0.00000000000000000000	0.00000000000000000000	0.00000000000000000000	1786.00000000000000000000	738.00000000000000000000	4.00000000000000000000	4.00000000000000000000	4.00000000000000000000	4.00000000000000000000	4.00000000000000000000	4.00000000000000000000	4.00000000000000000000	4.00000000000000000000	4.00000000000000000000	4.00000000000000000000	4.00000000000000000000	4.00000000000000000000	4.00000000000000000000	4.00000000000000000000	4.00000000000000000000	4.00000000000000000000
112.00000000000000000000	0.00000000000000000000	4167.17919921875000000000	4161.02539062500000000000	4156.41015625000000000000	4157.43603515625000000000	4170.76904296875000000000	4165.12792968750000000000	4158.97412109375000000000	4179.48730468750000000000	4185.12792968750000000000	4191.28173828125000000000	4127.69238281250000000000	4195.89746093750000000000	4160.51269531250000000000	4168.71777343750000000000	3516.00000000000000000000	10247.00000000000000000000	10227.00000000000000000000	0.00000000000000000000	0.00000000000000000000	0.00000000000000000000	1786.00000000000000000000	747.00000000000000000000	4.00000000000000000000	4.00000000000000000000	4.00000000000000000000	4.00000000000000000000	4.00000000000000000000	4.00000000000000000000	4.00000000000000000000	4.00000000000000000000	4.00000000000000000000	4.00000000000000000000	4.00000000000000000000	4.00000000000000000000	4.00000000000000000000	4.00000000000000000000	4.00000000000000000000	4.00000000000000000000
113.00000000000000000000	0.00000000000000000000	4139.48730468750000000000	4128.71777343750000000000	4155.89746093750000000000	4128.20507812500000000000	4132.30761718750000000000	4132.82031250000000000000	4138.46142578125000000000	4148.71777343750000000000	4153.84619140625000000000	4158.97412109375000000000	4084.61523437500000000000	4163.58984375000000000000	4117.94873046875000000000	4139.48730468750000000000	3122.00000000000000000000	10245.00000000000000000000	10226.00000000000000000000	0.00000000000000000000	0.00000000000000000000	0.00000000000000000000	1786.00000000000000000000	755.00000000000000000000	4.00000000000000000000	4.00000000000000000000	4.00000000000000000000	4.00000000000000000000	4.00000000000000000000	4.00000000000000000000	4.00000000000000000000	4.00000000000000000000	4.00000000000000000000	4.00000000000000000000	4.00000000000000000000	4.00000000000000000000	4.00000000000000000000	4.00000000000000000000	4.00000000000000000000	4.00000000000000000000
114.00000000000000000000	0.00000000000000000000	4177.43603515625000000000	4182.05126953125000000000	4161.02539062500000000000	4162.56396484375000000000	4176.41015625000000000000	4175.89746093750000000000	4167.17919921875000000000	4158.97412109375000000000	4167.69238281250000000000	4171.79492187500000000000	4108.71777343750000000000	4181.53857421875000000000	4153.33300781250000000000	4163.07666015625000000000	3579.00000000000000000000	10245.00000000000000000000	10226.00000000000000000000	0.00000000000000000000	0.00000000000000000000	0.00000000000000000000	1786.00000000000000000000	763.00000000000000000000	4.00000000000000000000	4.00000000000000000000	4.00000000000000000000	4.00000000000000000000	4.00000000000000000000	4.00000000000000000000	4.00000000000000000000	4.00000000000000000000	4.00000000000000000000	4.00000000000000000000	4.00000000000000000000	4.00000000000000000000	4.00000000000000000000	4.00000000000000000000	4.00000000000000000000	4.00000000000000000000
115.00000000000000000000	0.00000000000000000000	4171.28173828125000000000	4175.38427734375000000000	4156.41015625000000000000	4158.46142578125000000000	4169.74365234375000000000	4164.10253906250000000000	4148.71777343750000000000	4131.79492187500000000000	4134.35888671875000000000	4150.25634765625000000000	4081.02563476562500000000	4156.92285156250000000000	4138.46142578125000000000	4146.66650390625000000000	2973.00000000000000000000	10245.00000000000000000000	10227.00000000000000000000	0.00000000000000000000	0.00000000000000000000	0.00000000000000000000	1786.00000000000000000000	771.00000000000000000000	4.00000000000000000000	4.00000000000000000000	4.00000000000000000000	4.00000000000000000000	4.00000000000000000000	4.00000000000000000000	4.00000000000000000000	4.00000000000000000000	4.00000000000000000000	4.00000000000000000000	4.00000000000000000000	4.00000000000000000000	4.00000000000000000000	4.00000000000000000000	4.00000000000000000000	4.00000000000000000000
116.00000000000000000000	0.00000000000000000000	4154.35888671875000000000	4156.92285156250000000000	4160.00000000000000000000	4147.17919921875000000000	4153.33300781250000000000	4147.69238281250000000000	4140.00000000000000000000	4129.74365234375000000000	4120.00000000000000000000	4130.76904296875000000000	4073.84594726562500000000	4148.20507812500000000000	4129.74365234375000000000	4141.02539062500000000000	3516.00000000000000000000	10245.00000000000000000000	10227.00000000000000000000	0.00000000000000000000	0.00000000000000000000	0.00000000000000000000	1786.00000000000000000000	779.00000000000000000000	4.00000000000000000000	4.00000000000000000000	4.00000000000000000000	4.00000000000000000000	4.00000000000000000000	4.00000000000000000000	4.00000000000000000000	4.00000000000000000000	4.00000000000000000000	4.00000000000000000000	4.00000000000000000000	4.00000000000000000000	4.00000000000000000000	4.00000000000000000000	4.00000000000000000000	4.00000000000000000000
117.00000000000000000000	0.00000000000000000000	4168.20507812500000000000	4172.30761718750000000000	4160.51269531250000000000	4167.17919921875000000000	4168.71777343750000000000	4162.56396484375000000000	4154.87158203125000000000	4172.82031250000000000000	4167.17919921875000000000	4162.56396484375000000000	4132.82031250000000000000	4190.76904296875000000000	4169.23046875000000000000	4176.92285156250000000000	3122.00000000000000000000	10244.00000000000000000000	10227.00000000000000000000	0.00000000000000000000	0.00000000000000000000	0.00000000000000000000	1786.00000000000000000000	787.00000000000000000000	4.00000000000000000000	4.00000000000000000000	4.00000000000000000000	4.00000000000000000000	4.00000000000000000000	4.00000000000000000000	4.00000000000000000000	4.00000000000000000000	4.00000000000000000000	4.00000000000000000000	4.00000000000000000000	4.00000000000000000000	4.00000000000000000000	4.00000000000000000000	4.00000000000000000000	4.00000000000000000000
123.00000000000000000000	0.00000000000000000000	4153.33300781250000000000	4149.23046875000000000000	4163.07666015625000000000	4154.35888671875000000000	4127.17919921875000000000	4124.61523437500000000000	4123.07666015625000000000	4130.76904296875000000000	4130.76904296875000000000	4148.20507812500000000000	4117.43603515625000000000	4154.35888671875000000000	4164.61523437500000000000	4157.94873046875000000000	2973.00000000000000000000	10244.00000000000000000000	10227.00000000000000000000	0.00000000000000000000	0.00000000000000000000	0.00000000000000000000	1786.00000000000000000000	796.00000000000000000000	4.00000000000000000000	4.00000000000000000000	4.00000000000000000000	4.00000000000000000000	4.00000000000000000000	4.00000000000000000000	4.00000000000000000000	4.00000000000000000000	4.00000000000000000000	4.00000000000000000000	4.00000000000000000000	4.00000000000000000000	4.00000000000000000000	4.00000000000000000000	4.00000000000000000000	4.00000000000000000000
124.00000000000000000000	0.00000000000000000000	4169.74365234375000000000	4161.02539062500000000000	4161.02539062500000000000	4161.02539062500000000000	4146.66650390625000000000	4153.33300781250000000000	4160.51269531250000000000	4163.58984375000000000000	4170.76904296875000000000	4181.02539062500000000000	4131.79492187500000000000	4168.20507812500000000000	4171.28173828125000000000	4161.53857421875000000000	3516.00000000000000000000	10244.00000000000000000000	10227.00000000000000000000	0.00000000000000000000	0.00000000000000000000	0.00000000000000000000	1786.00000000000000000000	804.00000000000000000000	4.00000000000000000000	4.00000000000000000000	4.00000000000000000000	4.00000000000000000000	4.00000000000000000000	4.00000000000000000000	4.00000000000000000000	4.00000000000000000000	4.00000000000000000000	4.00000000000000000000	4.00000000000000000000	4.00000000000000000000	4.00000000000000000000	4.00000000000000000000	4.00000000000000000000	4.00000000000000000000
125.00000000000000000000	0.00000000000000000000	4147.69238281250000000000	4144.61523437500000000000	4149.23046875000000000000	4142.05126953125000000000	4142.05126953125000000000	4157.43603515625000000000	4167.17919921875000000000	4174.35888671875000000000	4184.10253906250000000000	4189.74365234375000000000	4122.05126953125000000000	4165.64111328125000000000	4146.66650390625000000000	4145.64111328125000000000	3122.00000000000000000000	10245.00000000000000000000	10227.00000000000000000000	0.00000000000000000000	0.00000000000000000000	0.00000000000000000000	1786.00000000000000000000	812.00000000000000000000	4.00000000000000000000	4.00000000000000000000	4.00000000000000000000	4.00000000000000000000	4.00000000000000000000	4.00000000000000000000	4.00000000000000000000	4.00000000000000000000	4.00000000000000000000	4.00000000000000000000	4.00000000000000000000	4.00000000000000000000	4.00000000000000000000	4.00000000000000000000	4.00000000000000000000	4.00000000000000000000
126.00000000000000000000	0.00000000000000000000	4123.58984375000000000000	4124.61523437500000000000	4149.74365234375000000000	4122.56396484375000000000	4125.12792968750000000000	4140.51269531250000000000	4145.64111328125000000000	4146.66650390625000000000	4149.74365234375000000000	4158.97412109375000000000	4089.23071289062500000000	4137.94873046875000000000	4112.82031250000000000000	4120.00000000000000000000	3579.00000000000000000000	10245.00000000000000000000	10227.00000000000000000000	0.00000000000000000000	0.00000000000000000000	0.00000000000000000000	1786.00000000000000000000	821.00000000000000000000	4.00000000000000000000	4.00000000000000000000	4.00000000000000000000	4.00000000000000000000	4.00000000000000000000	4.00000000000000000000	4.00000000000000000000	4.00000000000000000000	4.00000000000000000000	4.00000000000000000000	4.00000000000000000000	4.00000000000000000000	4.00000000000000000000	4.00000000000000000000	4.00000000000000000000	4.00000000000000000000
127.00000000000000000000	0.00000000000000000000	4167.69238281250000000000	4177.94873046875000000000	4153.33300781250000000000	4166.15380859375000000000	4177.94873046875000000000	4175.38427734375000000000	4164.61523437500000000000	4158.97412109375000000000	4166.15380859375000000000	4178.97412109375000000000	4121.53857421875000000000	4150.76904296875000000000	4162.05126953125000000000	4146.66650390625000000000	51.00000000000000000000	10246.00000000000000000000	10228.00000000000000000000	0.00000000000000000000	0.00000000000000000000	0.00000000000000000000	1786.00000000000000000000	829.00000000000000000000	4.00000000000000000000	4.00000000000000000000	4.00000000000000000000	4.00000000000000000000	4.00000000000000000000	4.00000000000000000000	4.00000000000000000000	4.00000000000000000000	4.00000000000000000000	4.00000000000000000000	4.00000000000000000000	4.00000000000000000000	4.00000000000000000000	4.00000000000000000000	4.00000000000000000000	4.00000000000000000000
0.00000000000000000000	0.00000000000000000000	4156.41015625000000000000	4153.84619140625000000000	4161.02539062500000000000	4151.28173828125000000000	4151.79492187500000000000	4147.69238281250000000000	4138.46142578125000000000	4125.64111328125000000000	4125.64111328125000000000	4153.84619140625000000000	4094.87158203125000000000	4122.56396484375000000000	4138.46142578125000000000	4131.79492187500000000000	1542.00000000000000000000	10246.00000000000000000000	10228.00000000000000000000	0.00000000000000000000	0.00000000000000000000	0.00000000000000000000	1786.00000000000000000000	838.00000000000000000000	4.00000000000000000000	4.00000000000000000000	4.00000000000000000000	4.00000000000000000000	4.00000000000000000000	4.00000000000000000000	4.00000000000000000000	4.00000000000000000000	4.00000000000000000000	4.00000000000000000000	4.00000000000000000000	4.00000000000000000000	4.00000000000000000000	4.00000000000000000000	4.00000000000000000000	4.00000000000000000000
1.00000000000000000000	0.00000000000000000000	4162.56396484375000000000	4164.10253906250000000000	4164.61523437500000000000	4155.89746093750000000000	4164.61523437500000000000	4163.07666015625000000000	4156.92285156250000000000	4162.56396484375000000000	4160.00000000000000000000	4173.84619140625000000000	4133.33300781250000000000	4158.97412109375000000000	4162.05126953125000000000	4158.46142578125000000000	2677.00000000000000000000	10248.00000000000000000000	10228.00000000000000000000	0.00000000000000000000	0.00000000000000000000	0.00000000000000000000	1786.00000000000000000000	846.00000000000000000000	4.00000000000000000000	4.00000000000000000000	4.00000000000000000000	4.00000000000000000000	4.00000000000000000000	4.00000000000000000000	4.00000000000000000000	4.00000000000000000000	4.00000000000000000000	4.00000000000000000000	4.00000000000000000000	4.00000000000000000000	4.00000000000000000000	4.00000000000000000000	4.00000000000000000000	4.00000000000000000000
2.00000000000000000000	0.00000000000000000000	4156.41015625000000000000	4151.79492187500000000000	4157.94873046875000000000	4154.35888671875000000000	4150.25634765625000000000	4151.28173828125000000000	4149.23046875000000000000	4185.64111328125000000000	4184.10253906250000000000	4184.10253906250000000000	4153.84619140625000000000	4183.07666015625000000000	4169.23046875000000000000	4169.74365234375000000000	2944.00000000000000000000	10248.00000000000000000000	10228.00000000000000000000	0.00000000000000000000	0.00000000000000000000	0.00000000000000000000	1786.00000000000000000000	854.00000000000000000000	4.00000000000000000000	4.00000000000000000000	4.00000000000000000000	4.00000000000000000000	4.00000000000000000000	4.00000000000000000000	4.00000000000000000000	4.00000000000000000000	4.00000000000000000000	4.00000000000000000000	4.00000000000000000000	4.00000000000000000000	4.00000000000000000000	4.00000000000000000000	4.00000000000000000000	4.00000000000000000000
3.00000000000000000000	0.00000000000000000000	4138.97412109375000000000	4128.20507812500000000000	4163.58984375000000000000	4136.41015625000000000000	4122.05126953125000000000	4130.25634765625000000000	4135.38427734375000000000	4156.92285156250000000000	4149.74365234375000000000	4160.51269531250000000000	4119.48730468750000000000	4158.97412109375000000000	4133.33300781250000000000	4145.64111328125000000000	3504.00000000000000000000	10246.00000000000000000000	10228.00000000000000000000	0.00000000000000000000	0.00000000000000000000	0.00000000000000000000	1786.00000000000000000000	863.00000000000000000000	4.00000000000000000000	4.00000000000000000000	4.00000000000000000000	4.00000000000000000000	4.00000000000000000000	4.00000000000000000000	4.00000000000000000000	4.00000000000000000000	4.00000000000000000000	4.00000000000000000000	4.00000000000000000000	4.00000000000000000000	4.00000000000000000000	4.00000000000000000000	4.00000000000000000000	4.00000000000000000000
4.00000000000000000000	0.00000000000000000000	4171.28173828125000000000	4183.58984375000000000000	4158.97412109375000000000	4161.53857421875000000000	4179.48730468750000000000	4183.07666015625000000000	4181.02539062500000000000	4172.30761718750000000000	4177.43603515625000000000	4191.28173828125000000000	4140.00000000000000000000	4169.74365234375000000000	4164.10253906250000000000	4163.58984375000000000000	3552.00000000000000000000	10246.00000000000000000000	10228.00000000000000000000	0.00000000000000000000	0.00000000000000000000	0.00000000000000000000	1786.00000000000000000000	870.00000000000000000000	4.00000000000000000000	4.00000000000000000000	4.00000000000000000000	4.00000000000000000000	4.00000000000000000000	4.00000000000000000000	4.00000000000000000000	4.00000000000000000000	4.00000000000000000000	4.00000000000000000000	4.00000000000000000000	4.00000000000000000000	4.00000000000000000000	4.00000000000000000000	4.00000000000000000000	4.00000000000000000000
5.00000000000000000000	0.00000000000000000000	4153.33300781250000000000	4155.38427734375000000000	4154.87158203125000000000	4137.43603515625000000000	4148.71777343750000000000	4154.87158203125000000000	4153.33300781250000000000	4132.30761718750000000000	4142.56396484375000000000	4162.56396484375000000000	4094.35888671875000000000	4130.25634765625000000000	4126.15380859375000000000	4135.38427734375000000000	3326.00000000000000000000	10246.00000000000000000000	10226.00000000000000000000	0.00000000000000000000	0.00000000000000000000	0.00000000000000000000	1786.00000000000000000000	877.00000000000000000000	4.00000000000000000000	4.00000000000000000000	4.00000000000000000000	4.00000000000000000000	4.00000000000000000000	4.00000000000000000000	4.00000000000000000000	4.00000000000000000000	4.00000000000000000000	4.00000000000000000000	4.00000000000000000000	4.00000000000000000000	4.00000000000000000000	4.00000000000000000000	4.00000000000000000000	4.00000000000000000000
6.00000000000000000000	0.00000000000000000000	4168.20507812500000000000	4163.58984375000000000000	4164.61523437500000000000	4152.82031250000000000000	4151.79492187500000000000	4154.87158203125000000000	4150.25634765625000000000	4137.43603515625000000000	4142.05126953125000000000	4159.48730468750000000000	4116.92285156250000000000	4149.74365234375000000000	4144.10253906250000000000	4155.38427734375000000000	2987.00000000000000000000	10246.00000000000000000000	10226.00000000000000000000	0.00000000000000000000	0.00000000000000000000	0.00000000000000000000	1786.00000000000000000000	885.00000000000000000000	4.00000000000000000000	4.00000000000000000000	4.00000000000000000000	4.00000000000000000000	4.00000000000000000000	4.00000000000000000000	4.00000000000000000000	4.00000000000000000000	4.00000000000000000000	4.00000000000000000000	4.00000000000000000000	4.00000000000000000000	4.00000000000000000000	4.00000000000000000000	4.00000000000000000000	4.00000000000000000000
7.00000000000000000000	0.00000000000000000000	4178.46142578125000000000	4170.25634765625000000000	4162.56396484375000000000	4165.64111328125000000000	4154.35888671875000000000	4146.15380859375000000000	4142.56396484375000000000	4150.25634765625000000000	4150.76904296875000000000	4167.17919921875000000000	4152.30761718750000000000	4176.41015625000000000000	4173.33300781250000000000	4179.48730468750000000000	3007.00000000000000000000	10249.00000000000000000000	10225.00000000000000000000	0.00000000000000000000	0.00000000000000000000	0.00000000000000000000	1786.00000000000000000000	892.00000000000000000000	4.00000000000000000000	4.00000000000000000000	4.00000000000000000000	4.00000000000000000000	4.00000000000000000000	4.00000000000000000000	4.00000000000000000000	4.00000000000000000000	4.00000000000000000000	4.00000000000000000000	4.00000000000000000000	4.00000000000000000000	4.00000000000000000000	4.00000000000000000000	4.00000000000000000000	4.00000000000000000000
8.00000000000000000000	0.00000000000000000000	4150.25634765625000000000	4133.33300781250000000000	4161.02539062500000000000	4135.89746093750000000000	4116.41015625000000000000	4110.76904296875000000000	4116.92285156250000000000	4131.79492187500000000000	4126.66650390625000000000	4145.12792968750000000000	4117.43603515625000000000	4148.20507812500000000000	4137.94873046875000000000	4153.33300781250000000000	3262.00000000000000000000	10249.00000000000000000000	10225.00000000000000000000	0.00000000000000000000	0.00000000000000000000	0.00000000000000000000	1786.00000000000000000000	899.00000000000000000000	4.00000000000000000000	4.00000000000000000000	4.00000000000000000000	4.00000000000000000000	4.00000000000000000000	4.00000000000000000000	4.00000000000000000000	4.00000000000000000000	4.00000000000000000000	4.00000000000000000000	4.00000000000000000000	4.00000000000000000000	4.00000000000000000000	4.00000000000000000000	4.00000000000000000000	4.00000000000000000000
9.00000000000000000000	0.00000000000000000000	4165.64111328125000000000	4170.25634765625000000000	4158.46142578125000000000	4153.33300781250000000000	4162.05126953125000000000	4161.53857421875000000000	4163.07666015625000000000	4173.84619140625000000000	4175.38427734375000000000	4186.15380859375000000000	4139.48730468750000000000	4168.20507812500000000000	4154.35888671875000000000	4161.02539062500000000000	2561.00000000000000000000	10248.00000000000000000000	10225.00000000000000000000	0.00000000000000000000	0.00000000000000000000	0.00000000000000000000	1786.00000000000000000000	907.00000000000000000000	4.00000000000000000000	4.00000000000000000000	4.00000000000000000000	4.00000000000000000000	4.00000000000000000000	4.00000000000000000000	4.00000000000000000000	4.00000000000000000000	4.00000000000000000000	4.00000000000000000000	4.00000000000000000000	4.00000000000000000000	4.00000000000000000000	4.00000000000000000000	4.00000000000000000000	4.00000000000000000000
10.00000000000000000000	0.00000000000000000000	4142.56396484375000000000	4145.12792968750000000000	4155.89746093750000000000	4131.28173828125000000000	4143.07666015625000000000	4149.74365234375000000000	4156.92285156250000000000	4154.35888671875000000000	4156.41015625000000000000	4173.33300781250000000000	4106.66650390625000000000	4145.64111328125000000000	4113.33300781250000000000	4129.23046875000000000000	3491.00000000000000000000	10248.00000000000000000000	10225.00000000000000000000	0.00000000000000000000	0.00000000000000000000	0.00000000000000000000	1786.00000000000000000000	914.00000000000000000000	4.00000000000000000000	4.00000000000000000000	4.00000000000000000000	4.00000000000000000000	4.00000000000000000000	4.00000000000000000000	4.00000000000000000000	4.00000000000000000000	4.00000000000000000000	4.00000000000000000000	4.00000000000000000000	4.00000000000000000000	4.00000000000000000000	4.00000000000000000000	4.00000000000000000000	4.00000000000000000000
11.00000000000000000000	0.00000000000000000000	4156.92285156250000000000	4156.92285156250000000000	4156.41015625000000000000	4145.64111328125000000000	4154.35888671875000000000	4157.94873046875000000000	4160.00000000000000000000	4153.84619140625000000000	4147.69238281250000000000	4165.12792968750000000000	4112.30761718750000000000	4147.17919921875000000000	4127.17919921875000000000	4138.97412109375000000000	2889.00000000000000000000	10244.00000000000000000000	10224.00000000000000000000	0.00000000000000000000	0.00000000000000000000	0.00000000000000000000	1786.00000000000000000000	922.00000000000000000000	4.00000000000000000000	4.00000000000000000000	4.00000000000000000000	4.00000000000000000000	4.00000000000000000000	4.00000000000000000000	4.00000000000000000000	4.00000000000000000000	4.00000000000000000000	4.00000000000000000000	4.00000000000000000000	4.00000000000000000000	4.00000000000000000000	4.00000000000000000000	4.00000000000000000000	4.00000000000000000000
12.00000000000000000000	0.00000000000000000000	4177.43603515625000000000	4181.02539062500000000000	4152.82031250000000000000	4170.25634765625000000000	4175.38427734375000000000	4169.74365234375000000000	4157.94873046875000000000	4155.89746093750000000000	4148.71777343750000000000	4165.64111328125000000000	4134.87158203125000000000	4155.38427734375000000000	4161.02539062500000000000	4158.46142578125000000000	3411.00000000000000000000	10244.00000000000000000000	10224.00000000000000000000	0.00000000000000000000	0.00000000000000000000	0.00000000000000000000	1786.00000000000000000000	931.00000000000000000000	4.00000000000000000000	4.00000000000000000000	4.00000000000000000000	4.00000000000000000000	4.00000000000000000000	4.00000000000000000000	4.00000000000000000000	4.00000000000000000000	4.00000000000000000000	4.00000000000000000000	4.00000000000000000000	4.00000000000000000000	4.00000000000000000000	4.00000000000000000000	4.00000000000000000000	4.00000000000000000000
13.00000000000000000000	0.00000000000000000000	4155.89746093750000000000	4153.33300781250000000000	4166.15380859375000000000	4148.71777343750000000000	4143.58984375000000000000	4140.00000000000000000000	4132.30761718750000000000	4123.07666015625000000000	4118.46142578125000000000	4136.92285156250000000000	4107.17919921875000000000	4135.38427734375000000000	4131.79492187500000000000	4138.46142578125000000000	3026.00000000000000000000	10244.00000000000000000000	10222.00000000000000000000	0.00000000000000000000	0.00000000000000000000	0.00000000000000000000	1786.00000000000000000000	939.00000000000000000000	4.00000000000000000000	4.00000000000000000000	4.00000000000000000000	4.00000000000000000000	4.00000000000000000000	4.00000000000000000000	4.00000000000000000000	4.00000000000000000000	4.00000000000000000000	4.00000000000000000000	4.00000000000000000000	4.00000000000000000000	4.00000000000000000000	4.00000000000000000000	4.00000000000000000000	4.00000000000000000000
14.00000000000000000000	0.00000000000000000000	4178.46142578125000000000	4188.71777343750000000000	4168.20507812500000000000	4173.84619140625000000000	4176.41015625000000000000	4172.30761718750000000000	4167.17919921875000000000	4182.56396484375000000000	4183.07666015625000000000	4184.10253906250000000000	4159.48730468750000000000	4187.69238281250000000000	4172.82031250000000000000	4173.84619140625000000000	3491.00000000000000000000	10244.00000000000000000000	10222.00000000000000000000	0.00000000000000000000	0.00000000000000000000	0.00000000000000000000	1786.00000000000000000000	948.00000000000000000000	4.00000000000000000000	4.00000000000000000000	4.00000000000000000000	4.00000000000000000000	4.00000000000000000000	4.00000000000000000000	4.00000000000000000000	4.00000000000000000000	4.00000000000000000000	4.00000000000000000000	4.00000000000000000000	4.00000000000000000000	4.00000000000000000000	4.00000000000000000000	4.00000000000000000000	4.00000000000000000000
15.00000000000000000000	0.00000000000000000000	4148.71777343750000000000	4150.25634765625000000000	4155.89746093750000000000	4149.74365234375000000000	4137.43603515625000000000	4140.00000000000000000000	4145.64111328125000000000	4182.56396484375000000000	4174.35888671875000000000	4181.02539062500000000000	4136.92285156250000000000	4177.43603515625000000000	4144.10253906250000000000	4158.97412109375000000000	2889.00000000000000000000	10246.00000000000000000000	10225.00000000000000000000	0.00000000000000000000	0.00000000000000000000	0.00000000000000000000	1786.00000000000000000000	956.00000000000000000000	4.00000000000000000000	4.00000000000000000000	4.00000000000000000000	4.00000000000000000000	4.00000000000000000000	4.00000000000000000000	4.00000000000000000000	4.00000000000000000000	4.00000000000000000000	4.00000000000000000000	4.00000000000000000000	4.00000000000000000000	4.00000000000000000000	4.00000000000000000000	4.00000000000000000000	4.00000000000000000000
16.00000000000000000000	0.00000000000000000000	4143.07666015625000000000	4150.76904296875000000000	4158.97412109375000000000	4140.00000000000000000000	4141.53857421875000000000	4148.71777343750000000000	4156.41015625000000000000	4165.12792968750000000000	4157.94873046875000000000	4172.30761718750000000000	4117.94873046875000000000	4159.48730468750000000000	4129.23046875000000000000	4147.69238281250000000000	0.00000000000000000000	10246.00000000000000000000	10225.00000000000000000000	0.00000000000000000000	0.00000000000000000000	0.00000000000000000000	1786.00000000000000000000	963.00000000000000000000	4.00000000000000000000	4.00000000000000000000	4.00000000000000000000	4.00000000000000000000	4.00000000000000000000	4.00000000000000000000	4.00000000000000000000	4.00000000000000000000	4.00000000000000000000	4.00000000000000000000	4.00000000000000000000	4.00000000000000000000	4.00000000000000000000	4.00000000000000000000	4.00000000000000000000	4.00000000000000000000
17.00000000000000000000	0.00000000000000000000	4170.25634765625000000000	4195.38427734375000000000	4158.46142578125000000000	4163.07666015625000000000	4190.25634765625000000000	4188.20507812500000000000	4184.61523437500000000000	4168.20507812500000000000	4171.79492187500000000000	4185.64111328125000000000	4134.87158203125000000000	4162.05126953125000000000	4151.79492187500000000000	4154.87158203125000000000	0.00000000000000000000	10247.00000000000000000000	10227.00000000000000000000	0.00000000000000000000	0.00000000000000000000	0.00000000000000000000	1786.00000000000000000000	972.00000000000000000000	4.00000000000000000000	4.00000000000000000000	4.00000000000000000000	4.00000000000000000000	4.00000000000000000000	4.00000000000000000000	4.00000000000000000000	4.00000000000000000000	4.00000000000000000000	4.00000000000000000000	4.00000000000000000000	4.00000000000000000000	4.00000000000000000000	4.00000000000000000000	4.00000000000000000000	4.00000000000000000000
18.00000000000000000000	0.00000000000000000000	4147.69238281250000000000	4156.41015625000000000000	4160.51269531250000000000	4142.05126953125000000000	4156.92285156250000000000	4155.89746093750000000000	4154.87158203125000000000	4133.33300781250000000000	4130.25634765625000000000	4151.79492187500000000000	4094.87158203125000000000	4126.66650390625000000000	4117.43603515625000000000	4126.66650390625000000000	0.00000000000000000000	10247.00000000000000000000	10227.00000000000000000000	0.00000000000000000000	0.00000000000000000000	0.00000000000000000000	1786.00000000000000000000	980.00000000000000000000	4.00000000000000000000	4.00000000000000000000	4.00000000000000000000	4.00000000000000000000	4.00000000000000000000	4.00000000000000000000	4.00000000000000000000	4.00000000000000000000	4.00000000000000000000	4.00000000000000000000	4.00000000000000000000	4.00000000000000000000	4.00000000000000000000	4.00000000000000000000	4.00000000000000000000	4.00000000000000000000
19.00000000000000000000	0.00000000000000000000	4165.64111328125000000000	4169.74365234375000000000	4165.12792968750000000000	4163.58984375000000000000	4174.87158203125000000000	4177.43603515625000000000	4172.30761718750000000000	4170.76904296875000000000	4166.15380859375000000000	4175.89746093750000000000	4143.07666015625000000000	4165.12792968750000000000	4163.58984375000000000000	4164.10253906250000000000	0.00000000000000000000	10246.00000000000000000000	10231.00000000000000000000	0.00000000000000000000	0.00000000000000000000	0.00000000000000000000	1786.00000000000000000000	988.00000000000000000000	4.00000000000000000000	4.00000000000000000000	4.00000000000000000000	4.00000000000000000000	4.00000000000000000000	4.00000000000000000000	4.00000000000000000000	4.00000000000000000000	4.00000000000000000000	4.00000000000000000000	4.00000000000000000000	4.00000000000000000000	4.00000000000000000000	4.00000000000000000000	4.00000000000000000000	4.00000000000000000000
20.00000000000000000000	0.00000000000000000000	4150.76904296875000000000	4144.10253906250000000000	4162.05126953125000000000	4152.82031250000000000000	4142.56396484375000000000	4143.58984375000000000000	4144.61523437500000000000	4166.66650390625000000000	4159.48730468750000000000	4164.10253906250000000000	4144.61523437500000000000	4168.71777343750000000000	4158.46142578125000000000	4163.07666015625000000000	0.00000000000000000000	10246.00000000000000000000	10231.00000000000000000000	0.00000000000000000000	0.00000000000000000000	0.00000000000000000000	1786.00000000000000000000	996.00000000000000000000	4.00000000000000000000	4.00000000000000000000	4.00000000000000000000	4.00000000000000000000	4.00000000000000000000	4.00000000000000000000	4.00000000000000000000	4.00000000000000000000	4.00000000000000000000	4.00000000000000000000	4.00000000000000000000	4.00000000000000000000	4.00000000000000000000	4.00000000000000000000	4.00000000000000000000	4.00000000000000000000
21.00000000000000000000	0.00000000000000000000	4147.69238281250000000000	4135.38427734375000000000	4162.05126953125000000000	4145.64111328125000000000	4133.33300781250000000000	4135.38427734375000000000	4145.64111328125000000000	4161.53857421875000000000	4153.84619140625000000000	4155.89746093750000000000	4127.17919921875000000000	4161.02539062500000000000	4144.61523437500000000000	4148.20507812500000000000	0.00000000000000000000	10245.00000000000000000000	10231.00000000000000000000	0.00000000000000000000	0.00000000000000000000	0.00000000000000000000	1787.00000000000000000000	5.00000000000000000000	4.00000000000000000000	4.00000000000000000000	4.00000000000000000000	4.00000000000000000000	4.00000000000000000000	4.00000000000000000000	4.00000000000000000000	4.00000000000000000000	4.00000000000000000000	4.00000000000000000000	4.00000000000000000000	4.00000000000000000000	4.00000000000000000000	4.00000000000000000000	4.00000000000000000000	4.00000000000000000000
22.00000000000000000000	0.00000000000000000000	4167.69238281250000000000	4158.97412109375000000000	4155.38427734375000000000	4153.33300781250000000000	4172.82031250000000000000	4181.02539062500000000000	4185.64111328125000000000	4186.15380859375000000000	4191.79492187500000000000	4191.79492187500000000000	4140.00000000000000000000	4177.43603515625000000000	4159.48730468750000000000	4153.33300781250000000000	0.00000000000000000000	10245.00000000000000000000	10231.00000000000000000000	0.00000000000000000000	0.00000000000000000000	0.00000000000000000000	1787.00000000000000000000	12.00000000000000000000	4.00000000000000000000	4.00000000000000000000	4.00000000000000000000	4.00000000000000000000	4.00000000000000000000	4.00000000000000000000	4.00000000000000000000	4.00000000000000000000	4.00000000000000000000	4.00000000000000000000	4.00000000000000000000	4.00000000000000000000	4.00000000000000000000	4.00000000000000000000	4.00000000000000000000	4.00000000000000000000
23.00000000000000000000	0.00000000000000000000	4144.61523437500000000000	4126.15380859375000000000	4156.41015625000000000000	4119.48730468750000000000	4141.02539062500000000000	4153.84619140625000000000	4161.53857421875000000000	4156.92285156250000000000	4157.94873046875000000000	4166.66650390625000000000	4100.00000000000000000000	4152.82031250000000000000	4115.38427734375000000000	4121.53857421875000000000	0.00000000000000000000	10244.00000000000000000000	10233.00000000000000000000	0.00000000000000000000	0.00000000000000000000	0.00000000000000000000	1787.00000000000000000000	20.00000000000000000000	4.00000000000000000000	4.00000000000000000000	4.00000000000000000000	4.00000000000000000000	4.00000000000000000000	4.00000000000000000000	4.00000000000000000000	4.00000000000000000000	4.00000000000000000000	4.00000000000000000000	4.00000000000000000000	4.00000000000000000000	4.00000000000000000000	4.00000000000000000000	4.00000000000000000000	4.00000000000000000000
24.00000000000000000000	0.00000000000000000000	4177.43603515625000000000	4171.28173828125000000000	4161.53857421875000000000	4155.38427734375000000000	4171.28173828125000000000	4171.28173828125000000000	4169.74365234375000000000	4177.43603515625000000000	4172.82031250000000000000	4174.35888671875000000000	4140.00000000000000000000	4186.15380859375000000000	4165.64111328125000000000	4151.28173828125000000000	0.00000000000000000000	10244.00000000000000000000	10233.00000000000000000000	0.00000000000000000000	0.00000000000000000000	0.00000000000000000000	1787.00000000000000000000	28.00000000000000000000	4.00000000000000000000	4.00000000000000000000	4.00000000000000000000	4.00000000000000000000	4.00000000000000000000	4.00000000000000000000	4.00000000000000000000	4.00000000000000000000	4.00000000000000000000	4.00000000000000000000	4.00000000000000000000	4.00000000000000000000	4.00000000000000000000	4.00000000000000000000	4.00000000000000000000	4.00000000000000000000
25.00000000000000000000	0.00000000000000000000	4175.38427734375000000000	4160.51269531250000000000	4163.07666015625000000000	4159.48730468750000000000	4160.00000000000000000000	4154.35888671875000000000	4146.15380859375000000000	4152.82031250000000000000	4145.64111328125000000000	4154.87158203125000000000	4132.30761718750000000000	4186.66650390625000000000	4171.28173828125000000000	4149.74365234375000000000	0.00000000000000000000	10246.00000000000000000000	10233.00000000000000000000	0.00000000000000000000	0.00000000000000000000	0.00000000000000000000	1787.00000000000000000000	36.00000000000000000000	4.00000000000000000000	4.00000000000000000000	4.00000000000000000000	4.00000000000000000000	4.00000000000000000000	4.00000000000000000000	4.00000000000000000000	4.00000000000000000000	4.00000000000000000000	4.00000000000000000000	4.00000000000000000000	4.00000000000000000000	4.00000000000000000000	4.00000000000000000000	4.00000000000000000000	4.00000000000000000000
26.00000000000000000000	0.00000000000000000000	4159.48730468750000000000	4135.38427734375000000000	4169.23046875000000000000	4133.84619140625000000000	4147.17919921875000000000	4142.56396484375000000000	4142.05126953125000000000	4146.66650390625000000000	4135.38427734375000000000	4143.07666015625000000000	4114.35888671875000000000	4188.20507812500000000000	4147.17919921875000000000	4136.92285156250000000000	0.00000000000000000000	10246.00000000000000000000	10233.00000000000000000000	0.00000000000000000000	0.00000000000000000000	0.00000000000000000000	1787.00000000000000000000	43.00000000000000000000	4.00000000000000000000	4.00000000000000000000	4.00000000000000000000	4.00000000000000000000	4.00000000000000000000	4.00000000000000000000	4.00000000000000000000	4.00000000000000000000	4.00000000000000000000	4.00000000000000000000	4.00000000000000000000	4.00000000000000000000	4.00000000000000000000	4.00000000000000000000	4.00000000000000000000	4.00000000000000000000
27.00000000000000000000	0.00000000000000000000	4168.71777343750000000000	4151.28173828125000000000	4157.94873046875000000000	4140.51269531250000000000	4169.74365234375000000000	4165.64111328125000000000	4170.25634765625000000000	4198.46142578125000000000	4193.33300781250000000000	4183.07666015625000000000	4153.33300781250000000000	4230.76904296875000000000	4167.17919921875000000000	4156.92285156250000000000	0.00000000000000000000	10249.00000000000000000000	10228.00000000000000000000	0.00000000000000000000	0.00000000000000000000	0.00000000000000000000	1787.00000000000000000000	51.00000000000000000000	4.00000000000000000000	4.00000000000000000000	4.00000000000000000000	4.00000000000000000000	4.00000000000000000000	4.00000000000000000000	4.00000000000000000000	4.00000000000000000000	4.00000000000000000000	4.00000000000000000000	4.00000000000000000000	4.00000000000000000000	4.00000000000000000000	4.00000000000000000000	4.00000000000000000000	4.00000000000000000000
28.00000000000000000000	0.00000000000000000000	4131.79492187500000000000	4098.97412109375000000000	4153.84619140625000000000	4112.30761718750000000000	4120.00000000000000000000	4126.15380859375000000000	4138.46142578125000000000	4162.56396484375000000000	4154.87158203125000000000	4153.84619140625000000000	4112.82031250000000000000	4202.05126953125000000000	4118.46142578125000000000	4125.12792968750000000000	0.00000000000000000000	10249.00000000000000000000	10228.00000000000000000000	0.00000000000000000000	0.00000000000000000000	0.00000000000000000000	1787.00000000000000000000	58.00000000000000000000	4.00000000000000000000	4.00000000000000000000	4.00000000000000000000	4.00000000000000000000	4.00000000000000000000	4.00000000000000000000	4.00000000000000000000	4.00000000000000000000	4.00000000000000000000	4.00000000000000000000	4.00000000000000000000	4.00000000000000000000	4.00000000000000000000	4.00000000000000000000	4.00000000000000000000	4.00000000000000000000
29.00000000000000000000	0.00000000000000000000	4157.94873046875000000000	4139.48730468750000000000	4161.02539062500000000000	4136.92285156250000000000	4166.15380859375000000000	4164.61523437500000000000	4164.10253906250000000000	4167.17919921875000000000	4159.48730468750000000000	4163.07666015625000000000	4129.74365234375000000000	4210.25634765625000000000	4145.12792968750000000000	4140.00000000000000000000	0.00000000000000000000	10248.00000000000000000000	10227.00000000000000000000	0.00000000000000000000	0.00000000000000000000	0.00000000000000000000	1787.00000000000000000000	66.00000000000000000000	4.00000000000000000000	4.00000000000000000000	4.00000000000000000000	4.00000000000000000000	4.00000000000000000000	4.00000000000000000000	4.00000000000000000000	4.00000000000000000000	4.00000000000000000000	4.00000000000000000000	4.00000000000000000000	4.00000000000000000000	4.00000000000000000000	4.00000000000000000000	4.00000000000000000000	4.00000000000000000000
30.00000000000000000000	0.00000000000000000000	4166.66650390625000000000	4150.25634765625000000000	4157.43603515625000000000	4136.41015625000000000000	4178.97412109375000000000	4170.76904296875000000000	4161.53857421875000000000	4156.41015625000000000000	4151.79492187500000000000	4164.10253906250000000000	4121.02539062500000000000	4195.38427734375000000000	4141.02539062500000000000	4131.28173828125000000000	0.00000000000000000000	10248.00000000000000000000	10227.00000000000000000000	0.00000000000000000000	0.00000000000000000000	0.00000000000000000000	1787.00000000000000000000	73.00000000000000000000	4.00000000000000000000	4.00000000000000000000	4.00000000000000000000	4.00000000000000000000	4.00000000000000000000	4.00000000000000000000	4.00000000000000000000	4.00000000000000000000	4.00000000000000000000	4.00000000000000000000	4.00000000000000000000	4.00000000000000000000	4.00000000000000000000	4.00000000000000000000	4.00000000000000000000	4.00000000000000000000
31.00000000000000000000	0.00000000000000000000	4149.74365234375000000000	4117.94873046875000000000	4159.48730468750000000000	4117.94873046875000000000	4141.02539062500000000000	4142.56396484375000000000	4138.46142578125000000000	4136.92285156250000000000	4124.61523437500000000000	4143.07666015625000000000	4098.97412109375000000000	4179.48730468750000000000	4110.25634765625000000000	4115.38427734375000000000	0.00000000000000000000	10246.00000000000000000000	10224.00000000000000000000	0.00000000000000000000	0.00000000000000000000	0.00000000000000000000	1787.00000000000000000000	80.00000000000000000000	4.00000000000000000000	4.00000000000000000000	4.00000000000000000000	4.00000000000000000000	4.00000000000000000000	4.00000000000000000000	4.00000000000000000000	4.00000000000000000000	4.00000000000000000000	4.00000000000000000000	4.00000000000000000000	4.00000000000000000000	4.00000000000000000000	4.00000000000000000000	4.00000000000000000000	4.00000000000000000000
32.00000000000000000000	0.00000000000000000000	4169.23046875000000000000	4144.61523437500000000000	4163.07666015625000000000	4148.20507812500000000000	4161.53857421875000000000	4155.89746093750000000000	4151.79492187500000000000	4177.94873046875000000000	4160.51269531250000000000	4163.07666015625000000000	4153.84619140625000000000	4224.61523437500000000000	4157.43603515625000000000	4160.51269531250000000000	0.00000000000000000000	10246.00000000000000000000	10224.00000000000000000000	0.00000000000000000000	0.00000000000000000000	0.00000000000000000000	1787.00000000000000000000	89.00000000000000000000	4.00000000000000000000	4.00000000000000000000	4.00000000000000000000	4.00000000000000000000	4.00000000000000000000	4.00000000000000000000	4.00000000000000000000	4.00000000000000000000	4.00000000000000000000	4.00000000000000000000	4.00000000000000000000	4.00000000000000000000	4.00000000000000000000	4.00000000000000000000	4.00000000000000000000	4.00000000000000000000
33.00000000000000000000	0.00000000000000000000	4143.58984375000000000000	4110.25634765625000000000	4168.20507812500000000000	4129.23046875000000000000	4125.12792968750000000000	4115.89746093750000000000	4120.00000000000000000000	4158.46142578125000000000	4135.38427734375000000000	4137.94873046875000000000	4128.71777343750000000000	4203.58984375000000000000	4130.25634765625000000000	4147.17919921875000000000	0.00000000000000000000	10245.00000000000000000000	10224.00000000000000000000	0.00000000000000000000	0.00000000000000000000	0.00000000000000000000	1787.00000000000000000000	97.00000000000000000000	4.00000000000000000000	4.00000000000000000000	4.00000000000000000000	4.00000000000000000000	4.00000000000000000000	4.00000000000000000000	4.00000000000000000000	4.00000000000000000000	4.00000000000000000000	4.00000000000000000000	4.00000000000000000000	4.00000000000000000000	4.00000000000000000000	4.00000000000000000000	4.00000000000000000000	4.00000000000000000000
34.00000000000000000000	0.00000000000000000000	4154.87158203125000000000	4136.92285156250000000000	4167.69238281250000000000	4136.41015625000000000000	4157.94873046875000000000	4154.35888671875000000000	4154.35888671875000000000	4173.84619140625000000000	4161.53857421875000000000	4168.71777343750000000000	4134.35888671875000000000	4206.15380859375000000000	4135.38427734375000000000	4146.15380859375000000000	0.00000000000000000000	10245.00000000000000000000	10224.00000000000000000000	0.00000000000000000000	0.00000000000000000000	0.00000000000000000000	1787.00000000000000000000	105.00000000000000000000	4.00000000000000000000	4.00000000000000000000	4.00000000000000000000	4.00000000000000000000	4.00000000000000000000	4.00000000000000000000	4.00000000000000000000	4.00000000000000000000	4.00000000000000000000	4.00000000000000000000	4.00000000000000000000	4.00000000000000000000	4.00000000000000000000	4.00000000000000000000	4.00000000000000000000	4.00000000000000000000
35.00000000000000000000	0.00000000000000000000	4156.92285156250000000000	4147.17919921875000000000	4154.87158203125000000000	4131.79492187500000000000	4173.33300781250000000000	4172.30761718750000000000	4170.76904296875000000000	4172.30761718750000000000	4170.76904296875000000000	4181.02539062500000000000	4120.51269531250000000000	4194.35888671875000000000	4118.97412109375000000000	4128.71777343750000000000	0.00000000000000000000	10243.00000000000000000000	10223.00000000000000000000	0.00000000000000000000	0.00000000000000000000	0.00000000000000000000	1787.00000000000000000000	114.00000000000000000000	4.00000000000000000000	4.00000000000000000000	4.00000000000000000000	4.00000000000000000000	4.00000000000000000000	4.00000000000000000000	4.00000000000000000000	4.00000000000000000000	4.00000000000000000000	4.00000000000000000000	4.00000000000000000000	4.00000000000000000000	4.00000000000000000000	4.00000000000000000000	4.00000000000000000000	4.00000000000000000000
36.00000000000000000000	0.00000000000000000000	4148.71777343750000000000	4125.12792968750000000000	4161.02539062500000000000	4123.07666015625000000000	4147.69238281250000000000	4145.64111328125000000000	4148.71777343750000000000	4146.15380859375000000000	4135.38427734375000000000	4141.02539062500000000000	4091.28198242187500000000	4169.74365234375000000000	4095.38452148437500000000	4114.35888671875000000000	0.00000000000000000000	10243.00000000000000000000	10223.00000000000000000000	0.00000000000000000000	0.00000000000000000000	0.00000000000000000000	1787.00000000000000000000	122.00000000000000000000	4.00000000000000000000	4.00000000000000000000	4.00000000000000000000	4.00000000000000000000	4.00000000000000000000	4.00000000000000000000	4.00000000000000000000	4.00000000000000000000	4.00000000000000000000	4.00000000000000000000	4.00000000000000000000	4.00000000000000000000	4.00000000000000000000	4.00000000000000000000	4.00000000000000000000	4.00000000000000000000
37.00000000000000000000	0.00000000000000000000	4184.61523437500000000000	4169.23046875000000000000	4167.69238281250000000000	4164.61523437500000000000	4184.10253906250000000000	4171.79492187500000000000	4161.53857421875000000000	4170.25634765625000000000	4157.94873046875000000000	4158.97412109375000000000	4147.69238281250000000000	4207.69238281250000000000	4161.02539062500000000000	4164.10253906250000000000	0.00000000000000000000	10243.00000000000000000000	10225.00000000000000000000	0.00000000000000000000	0.00000000000000000000	0.00000000000000000000	1787.00000000000000000000	130.00000000000000000000	4.00000000000000000000	4.00000000000000000000	4.00000000000000000000	4.00000000000000000000	4.00000000000000000000	4.00000000000000000000	4.00000000000000000000	4.00000000000000000000	4.00000000000000000000	4.00000000000000000000	4.00000000000000000000	4.00000000000000000000	4.00000000000000000000	4.00000000000000000000	4.00000000000000000000	4.00000000000000000000
38.00000000000000000000	0.00000000000000000000	4165.12792968750000000000	4143.07666015625000000000	4168.20507812500000000000	4145.64111328125000000000	4153.84619140625000000000	4137.94873046875000000000	4127.69238281250000000000	4140.51269531250000000000	4125.12792968750000000000	4140.51269531250000000000	4128.20507812500000000000	4192.30761718750000000000	4143.07666015625000000000	4152.30761718750000000000	0.00000000000000000000	10243.00000000000000000000	10225.00000000000000000000	0.00000000000000000000	0.00000000000000000000	0.00000000000000000000	1787.00000000000000000000	139.00000000000000000000	4.00000000000000000000	4.00000000000000000000	4.00000000000000000000	4.00000000000000000000	4.00000000000000000000	4.00000000000000000000	4.00000000000000000000	4.00000000000000000000	4.00000000000000000000	4.00000000000000000000	4.00000000000000000000	4.00000000000000000000	4.00000000000000000000	4.00000000000000000000	4.00000000000000000000	4.00000000000000000000
39.00000000000000000000	0.00000000000000000000	4168.20507812500000000000	4147.17919921875000000000	4166.15380859375000000000	4145.64111328125000000000	4164.10253906250000000000	4149.23046875000000000000	4147.17919921875000000000	4164.61523437500000000000	4149.23046875000000000000	4156.41015625000000000000	4134.35888671875000000000	4202.56396484375000000000	4145.12792968750000000000	4152.82031250000000000000	0.00000000000000000000	10242.00000000000000000000	10226.00000000000000000000	0.00000000000000000000	0.00000000000000000000	0.00000000000000000000	1787.00000000000000000000	147.00000000000000000000	4.00000000000000000000	4.00000000000000000000	4.00000000000000000000	4.00000000000000000000	4.00000000000000000000	4.00000000000000000000	4.00000000000000000000	4.00000000000000000000	4.00000000000000000000	4.00000000000000000000	4.00000000000000000000	4.00000000000000000000	4.00000000000000000000	4.00000000000000000000	4.00000000000000000000	4.00000000000000000000
40.00000000000000000000	0.00000000000000000000	4155.89746093750000000000	4135.89746093750000000000	4155.89746093750000000000	4136.41015625000000000000	4162.56396484375000000000	4154.87158203125000000000	4157.43603515625000000000	4186.15380859375000000000	4173.84619140625000000000	4171.79492187500000000000	4133.84619140625000000000	4204.61523437500000000000	4135.89746093750000000000	4146.15380859375000000000	0.00000000000000000000	10242.00000000000000000000	10226.00000000000000000000	0.00000000000000000000	0.00000000000000000000	0.00000000000000000000	1787.00000000000000000000	156.00000000000000000000	4.00000000000000000000	4.00000000000000000000	4.00000000000000000000	4.00000000000000000000	4.00000000000000000000	4.00000000000000000000	4.00000000000000000000	4.00000000000000000000	4.00000000000000000000	4.00000000000000000000	4.00000000000000000000	4.00000000000000000000	4.00000000000000000000	4.00000000000000000000	4.00000000000000000000	4.00000000000000000000
41.00000000000000000000	0.00000000000000000000	4130.25634765625000000000	4108.71777343750000000000	4162.56396484375000000000	4111.28173828125000000000	4134.87158203125000000000	4134.35888671875000000000	4137.94873046875000000000	4155.38427734375000000000	4143.58984375000000000000	4152.30761718750000000000	4100.00000000000000000000	4176.41015625000000000000	4095.38452148437500000000	4120.51269531250000000000	0.00000000000000000000	10242.00000000000000000000	10230.00000000000000000000	0.00000000000000000000	0.00000000000000000000	0.00000000000000000000	1787.00000000000000000000	164.00000000000000000000	4.00000000000000000000	4.00000000000000000000	4.00000000000000000000	4.00000000000000000000	4.00000000000000000000	4.00000000000000000000	4.00000000000000000000	4.00000000000000000000	4.00000000000000000000	4.00000000000000000000	4.00000000000000000000	4.00000000000000000000	4.00000000000000000000	4.00000000000000000000	4.00000000000000000000	4.00000000000000000000
42.00000000000000000000	0.00000000000000000000	4171.28173828125000000000	4164.61523437500000000000	4163.58984375000000000000	4149.23046875000000000000	4189.74365234375000000000	4179.48730468750000000000	4167.17919921875000000000	4169.74365234375000000000	4167.69238281250000000000	4176.92285156250000000000	4136.92285156250000000000	4197.43603515625000000000	4142.56396484375000000000	4147.69238281250000000000	0.00000000000000000000	10242.00000000000000000000	10230.00000000000000000000	0.00000000000000000000	0.00000000000000000000	0.00000000000000000000	1787.00000000000000000000	172.00000000000000000000	4.00000000000000000000	4.00000000000000000000	4.00000000000000000000	4.00000000000000000000	4.00000000000000000000	4.00000000000000000000	4.00000000000000000000	4.00000000000000000000	4.00000000000000000000	4.00000000000000000000	4.00000000000000000000	4.00000000000000000000	4.00000000000000000000	4.00000000000000000000	4.00000000000000000000	4.00000000000000000000
43.00000000000000000000	0.00000000000000000000	4156.41015625000000000000	4136.41015625000000000000	4157.43603515625000000000	4133.84619140625000000000	4163.07666015625000000000	4152.82031250000000000000	4141.02539062500000000000	4130.25634765625000000000	4128.71777343750000000000	4147.17919921875000000000	4103.58984375000000000000	4162.56396484375000000000	4125.64111328125000000000	4125.64111328125000000000	0.00000000000000000000	10243.00000000000000000000	10230.00000000000000000000	0.00000000000000000000	0.00000000000000000000	0.00000000000000000000	1787.00000000000000000000	181.00000000000000000000	4.00000000000000000000	4.00000000000000000000	4.00000000000000000000	4.00000000000000000000	4.00000000000000000000	4.00000000000000000000	4.00000000000000000000	4.00000000000000000000	4.00000000000000000000	4.00000000000000000000	4.00000000000000000000	4.00000000000000000000	4.00000000000000000000	4.00000000000000000000	4.00000000000000000000	4.00000000000000000000
44.00000000000000000000	0.00000000000000000000	4153.33300781250000000000	4136.41015625000000000000	4164.61523437500000000000	4136.41015625000000000000	4160.00000000000000000000	4153.84619140625000000000	4145.64111328125000000000	4146.15380859375000000000	4141.02539062500000000000	4152.82031250000000000000	4122.05126953125000000000	4177.94873046875000000000	4135.89746093750000000000	4138.97412109375000000000	0.00000000000000000000	10243.00000000000000000000	10230.00000000000000000000	0.00000000000000000000	0.00000000000000000000	0.00000000000000000000	1787.00000000000000000000	189.00000000000000000000	4.00000000000000000000	4.00000000000000000000	4.00000000000000000000	4.00000000000000000000	4.00000000000000000000	4.00000000000000000000	4.00000000000000000000	4.00000000000000000000	4.00000000000000000000	4.00000000000000000000	4.00000000000000000000	4.00000000000000000000	4.00000000000000000000	4.00000000000000000000	4.00000000000000000000	4.00000000000000000000
45.00000000000000000000	0.00000000000000000000	4155.89746093750000000000	4142.56396484375000000000	4165.12792968750000000000	4147.17919921875000000000	4162.05126953125000000000	4155.38427734375000000000	4149.74365234375000000000	4183.07666015625000000000	4175.89746093750000000000	4171.28173828125000000000	4158.97412109375000000000	4216.92285156250000000000	4151.28173828125000000000	4163.07666015625000000000	0.00000000000000000000	10245.00000000000000000000	10226.00000000000000000000	0.00000000000000000000	0.00000000000000000000	0.00000000000000000000	1787.00000000000000000000	198.00000000000000000000	4.00000000000000000000	4.00000000000000000000	4.00000000000000000000	4.00000000000000000000	4.00000000000000000000	4.00000000000000000000	4.00000000000000000000	4.00000000000000000000	4.00000000000000000000	4.00000000000000000000	4.00000000000000000000	4.00000000000000000000	4.00000000000000000000	4.00000000000000000000	4.00000000000000000000	4.00000000000000000000
46.00000000000000000000	0.00000000000000000000	4133.33300781250000000000	4101.53857421875000000000	4167.17919921875000000000	4119.48730468750000000000	4129.23046875000000000000	4126.66650390625000000000	4131.79492187500000000000	4157.94873046875000000000	4147.17919921875000000000	4150.25634765625000000000	4123.07666015625000000000	4192.30761718750000000000	4111.28173828125000000000	4135.89746093750000000000	0.00000000000000000000	10245.00000000000000000000	10226.00000000000000000000	0.00000000000000000000	0.00000000000000000000	0.00000000000000000000	1787.00000000000000000000	206.00000000000000000000	4.00000000000000000000	4.00000000000000000000	4.00000000000000000000	4.00000000000000000000	4.00000000000000000000	4.00000000000000000000	4.00000000000000000000	4.00000000000000000000	4.00000000000000000000	4.00000000000000000000	4.00000000000000000000	4.00000000000000000000	4.00000000000000000000	4.00000000000000000000	4.00000000000000000000	4.00000000000000000000
47.00000000000000000000	0.00000000000000000000	4164.61523437500000000000	4149.23046875000000000000	4163.58984375000000000000	4143.58984375000000000000	4189.23046875000000000000	4186.15380859375000000000	4178.46142578125000000000	4181.02539062500000000000	4181.53857421875000000000	4192.30761718750000000000	4144.10253906250000000000	4200.51269531250000000000	4136.92285156250000000000	4145.64111328125000000000	0.00000000000000000000	10245.00000000000000000000	10226.00000000000000000000	0.00000000000000000000	0.00000000000000000000	0.00000000000000000000	1787.00000000000000000000	214.00000000000000000000	4.00000000000000000000	4.00000000000000000000	4.00000000000000000000	4.00000000000000000000	4.00000000000000000000	4.00000000000000000000	4.00000000000000000000	4.00000000000000000000	4.00000000000000000000	4.00000000000000000000	4.00000000000000000000	4.00000000000000000000	4.00000000000000000000	4.00000000000000000000	4.00000000000000000000	4.00000000000000000000
48.00000000000000000000	0.00000000000000000000	4151.28173828125000000000	4137.94873046875000000000	4161.02539062500000000000	4129.74365234375000000000	4176.92285156250000000000	4175.89746093750000000000	4166.66650390625000000000	4156.92285156250000000000	4160.51269531250000000000	4175.89746093750000000000	4104.61523437500000000000	4168.20507812500000000000	4098.97412109375000000000	4115.38427734375000000000	0.00000000000000000000	10245.00000000000000000000	10226.00000000000000000000	0.00000000000000000000	0.00000000000000000000	0.00000000000000000000	1787.00000000000000000000	223.00000000000000000000	4.00000000000000000000	4.00000000000000000000	4.00000000000000000000	4.00000000000000000000	4.00000000000000000000	4.00000000000000000000	4.00000000000000000000	4.00000000000000000000	4.00000000000000000000	4.00000000000000000000	4.00000000000000000000	4.00000000000000000000	4.00000000000000000000	4.00000000000000000000	4.00000000000000000000	4.00000000000000000000
49.00000000000000000000	0.00000000000000000000	4158.97412109375000000000	4140.00000000000000000000	4170.76904296875000000000	4140.51269531250000000000	4175.38427734375000000000	4171.28173828125000000000	4166.66650390625000000000	4157.43603515625000000000	4158.46142578125000000000	4165.12792968750000000000	4112.30761718750000000000	4176.92285156250000000000	4114.35888671875000000000	4129.23046875000000000000	0.00000000000000000000	10247.00000000000000000000	10228.00000000000000000000	0.00000000000000000000	0.00000000000000000000	0.00000000000000000000	1787.00000000000000000000	231.00000000000000000000	4.00000000000000000000	4.00000000000000000000	4.00000000000000000000	4.00000000000000000000	4.00000000000000000000	4.00000000000000000000	4.00000000000000000000	4.00000000000000000000	4.00000000000000000000	4.00000000000000000000	4.00000000000000000000	4.00000000000000000000	4.00000000000000000000	4.00000000000000000000	4.00000000000000000000	4.00000000000000000000
50.00000000000000000000	0.00000000000000000000	4180.00000000000000000000	4158.97412109375000000000	4171.28173828125000000000	4170.25634765625000000000	4190.76904296875000000000	4176.41015625000000000000	4167.17919921875000000000	4176.92285156250000000000	4176.92285156250000000000	4184.10253906250000000000	4164.61523437500000000000	4211.28173828125000000000	4168.20507812500000000000	4172.30761718750000000000	0.00000000000000000000	10247.00000000000000000000	10228.00000000000000000000	0.00000000000000000000	0.00000000000000000000	0.00000000000000000000	1787.00000000000000000000	239.00000000000000000000	4.00000000000000000000	4.00000000000000000000	4.00000000000000000000	4.00000000000000000000	4.00000000000000000000	4.00000000000000000000	4.00000000000000000000	4.00000000000000000000	4.00000000000000000000	4.00000000000000000000	4.00000000000000000000	4.00000000000000000000	4.00000000000000000000	4.00000000000000000000	4.00000000000000000000	4.00000000000000000000
51.00000000000000000000	0.00000000000000000000	4149.23046875000000000000	4115.89746093750000000000	4171.79492187500000000000	4141.53857421875000000000	4142.56396484375000000000	4133.84619140625000000000	4128.71777343750000000000	4145.64111328125000000000	4138.46142578125000000000	4153.33300781250000000000	4131.79492187500000000000	4184.10253906250000000000	4124.61523437500000000000	4146.15380859375000000000	0.00000000000000000000	10247.00000000000000000000	10227.00000000000000000000	0.00000000000000000000	0.00000000000000000000	0.00000000000000000000	1787.00000000000000000000	248.00000000000000000000	4.00000000000000000000	4.00000000000000000000	4.00000000000000000000	4.00000000000000000000	4.00000000000000000000	4.00000000000000000000	4.00000000000000000000	4.00000000000000000000	4.00000000000000000000	4.00000000000000000000	4.00000000000000000000	4.00000000000000000000	4.00000000000000000000	4.00000000000000000000	4.00000000000000000000	4.00000000000000000000
52.00000000000000000000	0.00000000000000000000	4166.66650390625000000000	4140.00000000000000000000	4167.69238281250000000000	4152.30761718750000000000	4175.89746093750000000000	4168.71777343750000000000	4163.07666015625000000000	4186.15380859375000000000	4186.15380859375000000000	4183.07666015625000000000	4153.84619140625000000000	4207.69238281250000000000	4137.94873046875000000000	4155.38427734375000000000	0.00000000000000000000	10247.00000000000000000000	10227.00000000000000000000	0.00000000000000000000	0.00000000000000000000	0.00000000000000000000	1787.00000000000000000000	256.00000000000000000000	4.00000000000000000000	4.00000000000000000000	4.00000000000000000000	4.00000000000000000000	4.00000000000000000000	4.00000000000000000000	4.00000000000000000000	4.00000000000000000000	4.00000000000000000000	4.00000000000000000000	4.00000000000000000000	4.00000000000000000000	4.00000000000000000000	4.00000000000000000000	4.00000000000000000000	4.00000000000000000000
53.00000000000000000000	0.00000000000000000000	4152.30761718750000000000	4118.97412109375000000000	4164.10253906250000000000	4134.35888671875000000000	4163.07666015625000000000	4156.41015625000000000000	4155.89746093750000000000	4177.94873046875000000000	4186.15380859375000000000	4182.56396484375000000000	4129.23046875000000000000	4189.74365234375000000000	4109.74365234375000000000	4139.48730468750000000000	0.00000000000000000000	10246.00000000000000000000	10226.00000000000000000000	0.00000000000000000000	0.00000000000000000000	0.00000000000000000000	1787.00000000000000000000	265.00000000000000000000	4.00000000000000000000	4.00000000000000000000	4.00000000000000000000	4.00000000000000000000	4.00000000000000000000	4.00000000000000000000	4.00000000000000000000	4.00000000000000000000	4.00000000000000000000	4.00000000000000000000	4.00000000000000000000	4.00000000000000000000	4.00000000000000000000	4.00000000000000000000	4.00000000000000000000	4.00000000000000000000
54.00000000000000000000	0.00000000000000000000	4153.33300781250000000000	4129.74365234375000000000	4167.69238281250000000000	4136.92285156250000000000	4163.58984375000000000000	4158.97412109375000000000	4155.89746093750000000000	4165.12792968750000000000	4171.79492187500000000000	4175.89746093750000000000	4116.41015625000000000000	4177.94873046875000000000	4103.58984375000000000000	4137.94873046875000000000	0.00000000000000000000	10246.00000000000000000000	10226.00000000000000000000	0.00000000000000000000	0.00000000000000000000	0.00000000000000000000	1787.00000000000000000000	273.00000000000000000000	4.00000000000000000000	4.00000000000000000000	4.00000000000000000000	4.00000000000000000000	4.00000000000000000000	4.00000000000000000000	4.00000000000000000000	4.00000000000000000000	4.00000000000000000000	4.00000000000000000000	4.00000000000000000000	4.00000000000000000000	4.00000000000000000000	4.00000000000000000000	4.00000000000000000000	4.00000000000000000000
55.00000000000000000000	0.00000000000000000000	4183.58984375000000000000	4177.43603515625000000000	4162.05126953125000000000	4167.69238281250000000000	4200.00000000000000000000	4188.20507812500000000000	4172.82031250000000000000	4172.82031250000000000000	4178.97412109375000000000	4186.66650390625000000000	4142.05126953125000000000	4191.79492187500000000000	4143.07666015625000000000	4156.92285156250000000000	0.00000000000000000000	10246.00000000000000000000	10228.00000000000000000000	0.00000000000000000000	0.00000000000000000000	0.00000000000000000000	1787.00000000000000000000	281.00000000000000000000	4.00000000000000000000	4.00000000000000000000	4.00000000000000000000	4.00000000000000000000	4.00000000000000000000	4.00000000000000000000	4.00000000000000000000	4.00000000000000000000	4.00000000000000000000	4.00000000000000000000	4.00000000000000000000	4.00000000000000000000	4.00000000000000000000	4.00000000000000000000	4.00000000000000000000	4.00000000000000000000
56.00000000000000000000	0.00000000000000000000	4162.56396484375000000000	4138.97412109375000000000	4167.69238281250000000000	4141.02539062500000000000	4164.10253906250000000000	4151.28173828125000000000	4142.56396484375000000000	4128.20507812500000000000	4126.66650390625000000000	4147.69238281250000000000	4106.66650390625000000000	4158.46142578125000000000	4109.23046875000000000000	4129.23046875000000000000	0.00000000000000000000	10246.00000000000000000000	10228.00000000000000000000	0.00000000000000000000	0.00000000000000000000	0.00000000000000000000	1787.00000000000000000000	289.00000000000000000000	4.00000000000000000000	4.00000000000000000000	4.00000000000000000000	4.00000000000000000000	4.00000000000000000000	4.00000000000000000000	4.00000000000000000000	4.00000000000000000000	4.00000000000000000000	4.00000000000000000000	4.00000000000000000000	4.00000000000000000000	4.00000000000000000000	4.00000000000000000000	4.00000000000000000000	4.00000000000000000000
57.00000000000000000000	0.00000000000000000000	4176.92285156250000000000	4155.89746093750000000000	4172.82031250000000000000	4156.92285156250000000000	4185.12792968750000000000	4170.76904296875000000000	4166.66650390625000000000	4171.79492187500000000000	4170.25634765625000000000	4175.89746093750000000000	4153.84619140625000000000	4197.43603515625000000000	4142.05126953125000000000	4160.51269531250000000000	0.00000000000000000000	10246.00000000000000000000	10228.00000000000000000000	0.00000000000000000000	0.00000000000000000000	0.00000000000000000000	1787.00000000000000000000	296.00000000000000000000	4.00000000000000000000	4.00000000000000000000	4.00000000000000000000	4.00000000000000000000	4.00000000000000000000	4.00000000000000000000	4.00000000000000000000	4.00000000000000000000	4.00000000000000000000	4.00000000000000000000	4.00000000000000000000	4.00000000000000000000	4.00000000000000000000	4.00000000000000000000	4.00000000000000000000	4.00000000000000000000
58.00000000000000000000	0.00000000000000000000	4155.38427734375000000000	4131.79492187500000000000	4165.64111328125000000000	4146.66650390625000000000	4155.89746093750000000000	4147.69238281250000000000	4147.17919921875000000000	4182.05126953125000000000	4180.00000000000000000000	4177.94873046875000000000	4152.82031250000000000000	4206.15380859375000000000	4131.79492187500000000000	4158.97412109375000000000	0.00000000000000000000	10246.00000000000000000000	10228.00000000000000000000	0.00000000000000000000	0.00000000000000000000	0.00000000000000000000	1787.00000000000000000000	304.00000000000000000000	4.00000000000000000000	4.00000000000000000000	4.00000000000000000000	4.00000000000000000000	4.00000000000000000000	4.00000000000000000000	4.00000000000000000000	4.00000000000000000000	4.00000000000000000000	4.00000000000000000000	4.00000000000000000000	4.00000000000000000000	4.00000000000000000000	4.00000000000000000000	4.00000000000000000000	4.00000000000000000000
59.00000000000000000000	0.00000000000000000000	4150.76904296875000000000	4128.71777343750000000000	4167.17919921875000000000	4137.94873046875000000000	4150.25634765625000000000	4148.20507812500000000000	4146.15380859375000000000	4162.56396484375000000000	4160.00000000000000000000	4168.20507812500000000000	4126.66650390625000000000	4187.69238281250000000000	4110.76904296875000000000	4143.58984375000000000000	0.00000000000000000000	10246.00000000000000000000	10229.00000000000000000000	0.00000000000000000000	0.00000000000000000000	0.00000000000000000000	1787.00000000000000000000	311.00000000000000000000	4.00000000000000000000	4.00000000000000000000	4.00000000000000000000	4.00000000000000000000	4.00000000000000000000	4.00000000000000000000	4.00000000000000000000	4.00000000000000000000	4.00000000000000000000	4.00000000000000000000	4.00000000000000000000	4.00000000000000000000	4.00000000000000000000	4.00000000000000000000	4.00000000000000000000	4.00000000000000000000
60.00000000000000000000	0.00000000000000000000	4184.10253906250000000000	4177.43603515625000000000	4161.53857421875000000000	4160.51269531250000000000	4205.64111328125000000000	4197.43603515625000000000	4189.74365234375000000000	4174.87158203125000000000	4184.61523437500000000000	4194.87158203125000000000	4140.00000000000000000000	4193.33300781250000000000	4131.28173828125000000000	4152.30761718750000000000	0.00000000000000000000	10246.00000000000000000000	10229.00000000000000000000	0.00000000000000000000	0.00000000000000000000	0.00000000000000000000	1787.00000000000000000000	318.00000000000000000000	4.00000000000000000000	4.00000000000000000000	4.00000000000000000000	4.00000000000000000000	4.00000000000000000000	4.00000000000000000000	4.00000000000000000000	4.00000000000000000000	4.00000000000000000000	4.00000000000000000000	4.00000000000000000000	4.00000000000000000000	4.00000000000000000000	4.00000000000000000000	4.00000000000000000000	4.00000000000000000000
61.00000000000000000000	0.00000000000000000000	4151.79492187500000000000	4129.74365234375000000000	4160.51269531250000000000	4132.30761718750000000000	4167.69238281250000000000	4166.15380859375000000000	4162.56396484375000000000	4141.02539062500000000000	4147.69238281250000000000	4162.05126953125000000000	4091.79467773437500000000	4157.43603515625000000000	4083.07690429687500000000	4113.84619140625000000000	0.00000000000000000000	10246.00000000000000000000	10228.00000000000000000000	0.00000000000000000000	0.00000000000000000000	0.00000000000000000000	1787.00000000000000000000	326.00000000000000000000	4.00000000000000000000	4.00000000000000000000	4.00000000000000000000	4.00000000000000000000	4.00000000000000000000	4.00000000000000000000	4.00000000000000000000	4.00000000000000000000	4.00000000000000000000	4.00000000000000000000	4.00000000000000000000	4.00000000000000000000	4.00000000000000000000	4.00000000000000000000	4.00000000000000000000	4.00000000000000000000
62.00000000000000000000	0.00000000000000000000	4164.10253906250000000000	4145.12792968750000000000	4167.69238281250000000000	4152.82031250000000000000	4185.64111328125000000000	4182.05126953125000000000	4170.25634765625000000000	4168.20507812500000000000	4168.71777343750000000000	4172.30761718750000000000	4135.38427734375000000000	4187.17919921875000000000	4121.02539062500000000000	4144.61523437500000000000	0.00000000000000000000	10246.00000000000000000000	10228.00000000000000000000	0.00000000000000000000	0.00000000000000000000	0.00000000000000000000	1787.00000000000000000000	333.00000000000000000000	4.00000000000000000000	4.00000000000000000000	4.00000000000000000000	4.00000000000000000000	4.00000000000000000000	4.00000000000000000000	4.00000000000000000000	4.00000000000000000000	4.00000000000000000000	4.00000000000000000000	4.00000000000000000000	4.00000000000000000000	4.00000000000000000000	4.00000000000000000000	4.00000000000000000000	4.00000000000000000000
63.00000000000000000000	0.00000000000000000000	4164.61523437500000000000	4143.58984375000000000000	4163.58984375000000000000	4155.38427734375000000000	4173.33300781250000000000	4163.07666015625000000000	4150.76904296875000000000	4165.64111328125000000000	4163.07666015625000000000	4168.71777343750000000000	4154.35888671875000000000	4195.38427734375000000000	4133.33300781250000000000	4156.92285156250000000000	0.00000000000000000000	10245.00000000000000000000	10227.00000000000000000000	0.00000000000000000000	0.00000000000000000000	0.00000000000000000000	1787.00000000000000000000	340.00000000000000000000	4.00000000000000000000	4.00000000000000000000	4.00000000000000000000	4.00000000000000000000	4.00000000000000000000	4.00000000000000000000	4.00000000000000000000	4.00000000000000000000	4.00000000000000000000	4.00000000000000000000	4.00000000000000000000	4.00000000000000000000	4.00000000000000000000	4.00000000000000000000	4.00000000000000000000	4.00000000000000000000
64.00000000000000000000	0.00000000000000000000	4152.82031250000000000000	4124.61523437500000000000	4166.66650390625000000000	4138.46142578125000000000	4152.82031250000000000000	4145.64111328125000000000	4142.56396484375000000000	4155.38427734375000000000	4153.33300781250000000000	4158.97412109375000000000	4128.71777343750000000000	4183.58984375000000000000	4109.23046875000000000000	4140.00000000000000000000	1558.00000000000000000000	10245.00000000000000000000	10227.00000000000000000000	0.00000000000000000000	0.00000000000000000000	0.00000000000000000000	1787.00000000000000000000	348.00000000000000000000	4.00000000000000000000	4.00000000000000000000	4.00000000000000000000	4.00000000000000000000	4.00000000000000000000	4.00000000000000000000	4.00000000000000000000	4.00000000000000000000	4.00000000000000000000	4.00000000000000000000	4.00000000000000000000	4.00000000000000000000	4.00000000000000000000	4.00000000000000000000	4.00000000000000000000	4.00000000000000000000
65.00000000000000000000	0.00000000000000000000	4170.25634765625000000000	4153.84619140625000000000	4166.15380859375000000000	4152.82031250000000000000	4195.89746093750000000000	4194.87158203125000000000	4190.25634765625000000000	4202.56396484375000000000	4212.30761718750000000000	4202.56396484375000000000	4153.84619140625000000000	4212.30761718750000000000	4133.84619140625000000000	4152.82031250000000000000	2731.00000000000000000000	10245.00000000000000000000	10225.00000000000000000000	0.00000000000000000000	0.00000000000000000000	0.00000000000000000000	1787.00000000000000000000	355.00000000000000000000	4.00000000000000000000	4.00000000000000000000	4.00000000000000000000	4.00000000000000000000	4.00000000000000000000	4.00000000000000000000	4.00000000000000000000	4.00000000000000000000	4.00000000000000000000	4.00000000000000000000	4.00000000000000000000	4.00000000000000000000	4.00000000000000000000	4.00000000000000000000	4.00000000000000000000	4.00000000000000000000
66.00000000000000000000	0.00000000000000000000	4142.56396484375000000000	4118.46142578125000000000	4164.10253906250000000000	4126.15380859375000000000	4164.61523437500000000000	4169.74365234375000000000	4172.82031250000000000000	4179.48730468750000000000	4190.76904296875000000000	4186.15380859375000000000	4121.02539062500000000000	4185.64111328125000000000	4091.79467773437500000000	4120.51269531250000000000	2966.00000000000000000000	10245.00000000000000000000	10225.00000000000000000000	0.00000000000000000000	0.00000000000000000000	0.00000000000000000000	1787.00000000000000000000	363.00000000000000000000	4.00000000000000000000	4.00000000000000000000	4.00000000000000000000	4.00000000000000000000	4.00000000000000000000	4.00000000000000000000	4.00000000000000000000	4.00000000000000000000	4.00000000000000000000	4.00000000000000000000	4.00000000000000000000	4.00000000000000000000	4.00000000000000000000	4.00000000000000000000	4.00000000000000000000	4.00000000000000000000
67.00000000000000000000	0.00000000000000000000	4168.71777343750000000000	4155.89746093750000000000	4167.69238281250000000000	4156.41015625000000000000	4190.25634765625000000000	4183.07666015625000000000	4176.41015625000000000000	4182.05126953125000000000	4193.84619140625000000000	4189.74365234375000000000	4145.12792968750000000000	4198.97412109375000000000	4122.05126953125000000000	4142.05126953125000000000	3481.00000000000000000000	10245.00000000000000000000	10225.00000000000000000000	0.00000000000000000000	0.00000000000000000000	0.00000000000000000000	1787.00000000000000000000	370.00000000000000000000	4.00000000000000000000	4.00000000000000000000	4.00000000000000000000	4.00000000000000000000	4.00000000000000000000	4.00000000000000000000	4.00000000000000000000	4.00000000000000000000	4.00000000000000000000	4.00000000000000000000	4.00000000000000000000	4.00000000000000000000	4.00000000000000000000	4.00000000000000000000	4.00000000000000000000	4.00000000000000000000
68.00000000000000000000	0.00000000000000000000	4181.53857421875000000000	4171.79492187500000000000	4167.17919921875000000000	4169.23046875000000000000	4195.89746093750000000000	4176.41015625000000000000	4160.51269531250000000000	4164.61523437500000000000	4171.28173828125000000000	4178.97412109375000000000	4147.69238281250000000000	4196.41015625000000000000	4135.89746093750000000000	4149.23046875000000000000	3505.00000000000000000000	10245.00000000000000000000	10225.00000000000000000000	0.00000000000000000000	0.00000000000000000000	0.00000000000000000000	1787.00000000000000000000	377.00000000000000000000	4.00000000000000000000	4.00000000000000000000	4.00000000000000000000	4.00000000000000000000	4.00000000000000000000	4.00000000000000000000	4.00000000000000000000	4.00000000000000000000	4.00000000000000000000	4.00000000000000000000	4.00000000000000000000	4.00000000000000000000	4.00000000000000000000	4.00000000000000000000	4.00000000000000000000	4.00000000000000000000
69.00000000000000000000	0.00000000000000000000	4166.66650390625000000000	4143.58984375000000000000	4171.79492187500000000000	4147.17919921875000000000	4169.23046875000000000000	4153.84619140625000000000	4146.15380859375000000000	4153.84619140625000000000	4149.74365234375000000000	4163.07666015625000000000	4131.28173828125000000000	4187.69238281250000000000	4112.30761718750000000000	4135.38427734375000000000	3232.00000000000000000000	10246.00000000000000000000	10225.00000000000000000000	0.00000000000000000000	0.00000000000000000000	0.00000000000000000000	1787.00000000000000000000	385.00000000000000000000	4.00000000000000000000	4.00000000000000000000	4.00000000000000000000	4.00000000000000000000	4.00000000000000000000	4.00000000000000000000	4.00000000000000000000	4.00000000000000000000	4.00000000000000000000	4.00000000000000000000	4.00000000000000000000	4.00000000000000000000	4.00000000000000000000	4.00000000000000000000	4.00000000000000000000	4.00000000000000000000
70.00000000000000000000	0.00000000000000000000	4181.53857421875000000000	4166.15380859375000000000	4169.23046875000000000000	4167.69238281250000000000	4194.87158203125000000000	4182.56396484375000000000	4176.41015625000000000000	4207.17919921875000000000	4210.25634765625000000000	4208.20507812500000000000	4183.07666015625000000000	4238.46142578125000000000	4152.30761718750000000000	4168.20507812500000000000	2914.00000000000000000000	10246.00000000000000000000	10225.00000000000000000000	0.00000000000000000000	0.00000000000000000000	0.00000000000000000000	1787.00000000000000000000	392.00000000000000000000	4.00000000000000000000	4.00000000000000000000	4.00000000000000000000	4.00000000000000000000	4.00000000000000000000	4.00000000000000000000	4.00000000000000000000	4.00000000000000000000	4.00000000000000000000	4.00000000000000000000	4.00000000000000000000	4.00000000000000000000	4.00000000000000000000	4.00000000000000000000	4.00000000000000000000	4.00000000000000000000
71.00000000000000000000	0.00000000000000000000	4142.56396484375000000000	4120.00000000000000000000	4165.12792968750000000000	4141.53857421875000000000	4149.74365234375000000000	4144.10253906250000000000	4146.15380859375000000000	4174.87158203125000000000	4176.41015625000000000000	4181.53857421875000000000	4145.12792968750000000000	4213.84619140625000000000	4110.76904296875000000000	4142.05126953125000000000	3066.00000000000000000000	10242.00000000000000000000	10226.00000000000000000000	0.00000000000000000000	0.00000000000000000000	0.00000000000000000000	1787.00000000000000000000	399.00000000000000000000	4.00000000000000000000	4.00000000000000000000	4.00000000000000000000	4.00000000000000000000	4.00000000000000000000	4.00000000000000000000	4.00000000000000000000	4.00000000000000000000	4.00000000000000000000	4.00000000000000000000	4.00000000000000000000	4.00000000000000000000	4.00000000000000000000	4.00000000000000000000	4.00000000000000000000	4.00000000000000000000
72.00000000000000000000	0.00000000000000000000	4151.79492187500000000000	4135.38427734375000000000	4164.10253906250000000000	4149.74365234375000000000	4178.97412109375000000000	4170.76904296875000000000	4168.20507812500000000000	4173.33300781250000000000	4172.82031250000000000000	4183.58984375000000000000	4141.53857421875000000000	4206.15380859375000000000	4108.20507812500000000000	4138.97412109375000000000	3293.00000000000000000000	10242.00000000000000000000	10226.00000000000000000000	0.00000000000000000000	0.00000000000000000000	0.00000000000000000000	1787.00000000000000000000	407.00000000000000000000	4.00000000000000000000	4.00000000000000000000	4.00000000000000000000	4.00000000000000000000	4.00000000000000000000	4.00000000000000000000	4.00000000000000000000	4.00000000000000000000	4.00000000000000000000	4.00000000000000000000	4.00000000000000000000	4.00000000000000000000	4.00000000000000000000	4.00000000000000000000	4.00000000000000000000	4.00000000000000000000
73.00000000000000000000	0.00000000000000000000	4165.12792968750000000000	4150.25634765625000000000	4158.46142578125000000000	4153.33300781250000000000	4203.07666015625000000000	4193.84619140625000000000	4182.05126953125000000000	4169.74365234375000000000	4180.51269531250000000000	4193.33300781250000000000	4135.89746093750000000000	4194.35888671875000000000	4106.15380859375000000000	4132.82031250000000000000	2529.00000000000000000000	10242.00000000000000000000	10227.00000000000000000000	0.00000000000000000000	0.00000000000000000000	0.00000000000000000000	1787.00000000000000000000	414.00000000000000000000	4.00000000000000000000	4.00000000000000000000	4.00000000000000000000	4.00000000000000000000	4.00000000000000000000	4.00000000000000000000	4.00000000000000000000	4.00000000000000000000	4.00000000000000000000	4.00000000000000000000	4.00000000000000000000	4.00000000000000000000	4.00000000000000000000	4.00000000000000000000	4.00000000000000000000	4.00000000000000000000
74.00000000000000000000	0.00000000000000000000	4152.30761718750000000000	4132.30761718750000000000	4167.69238281250000000000	4135.38427734375000000000	4173.33300781250000000000	4169.23046875000000000000	4160.51269531250000000000	4137.43603515625000000000	4147.17919921875000000000	4166.15380859375000000000	4106.15380859375000000000	4170.76904296875000000000	4083.58959960937500000000	4118.46142578125000000000	3361.00000000000000000000	10242.00000000000000000000	10227.00000000000000000000	0.00000000000000000000	0.00000000000000000000	0.00000000000000000000	1787.00000000000000000000	422.00000000000000000000	4.00000000000000000000	4.00000000000000000000	4.00000000000000000000	4.00000000000000000000	4.00000000000000000000	4.00000000000000000000	4.00000000000000000000	4.00000000000000000000	4.00000000000000000000	4.00000000000000000000	4.00000000000000000000	4.00000000000000000000	4.00000000000000000000	4.00000000000000000000	4.00000000000000000000	4.00000000000000000000
75.00000000000000000000	0.00000000000000000000	4178.97412109375000000000	4171.28173828125000000000	4171.28173828125000000000	4170.25634765625000000000	4202.56396484375000000000	4189.23046875000000000000	4177.43603515625000000000	4176.41015625000000000000	4179.48730468750000000000	4191.79492187500000000000	4166.15380859375000000000	4219.48730468750000000000	4142.05126953125000000000	4163.07666015625000000000	2986.00000000000000000000	10243.00000000000000000000	10228.00000000000000000000	0.00000000000000000000	0.00000000000000000000	0.00000000000000000000	1787.00000000000000000000	430.00000000000000000000	4.00000000000000000000	4.00000000000000000000	4.00000000000000000000	4.00000000000000000000	4.00000000000000000000	4.00000000000000000000	4.00000000000000000000	4.00000000000000000000	4.00000000000000000000	4.00000000000000000000	4.00000000000000000000	4.00000000000000000000	4.00000000000000000000	4.00000000000000000000	4.00000000000000000000	4.00000000000000000000
76.00000000000000000000	0.00000000000000000000	4152.82031250000000000000	4124.61523437500000000000	4169.23046875000000000000	4147.69238281250000000000	4158.97412109375000000000	4143.58984375000000000000	4142.56396484375000000000	4161.53857421875000000000	4157.94873046875000000000	4170.25634765625000000000	4147.17919921875000000000	4204.61523437500000000000	4114.35888671875000000000	4148.71777343750000000000	3527.00000000000000000000	10243.00000000000000000000	10228.00000000000000000000	0.00000000000000000000	0.00000000000000000000	0.00000000000000000000	1787.00000000000000000000	438.00000000000000000000	4.00000000000000000000	4.00000000000000000000	4.00000000000000000000	4.00000000000000000000	4.00000000000000000000	4.00000000000000000000	4.00000000000000000000	4.00000000000000000000	4.00000000000000000000	4.00000000000000000000	4.00000000000000000000	4.00000000000000000000	4.00000000000000000000	4.00000000000000000000	4.00000000000000000000	4.00000000000000000000
77.00000000000000000000	0.00000000000000000000	4157.43603515625000000000	4131.79492187500000000000	4170.25634765625000000000	4145.64111328125000000000	4169.23046875000000000000	4163.07666015625000000000	4164.61523437500000000000	4174.35888671875000000000	4176.41015625000000000000	4181.53857421875000000000	4144.61523437500000000000	4202.56396484375000000000	4110.25634765625000000000	4149.74365234375000000000	3121.00000000000000000000	10245.00000000000000000000	10229.00000000000000000000	0.00000000000000000000	0.00000000000000000000	0.00000000000000000000	1787.00000000000000000000	447.00000000000000000000	4.00000000000000000000	4.00000000000000000000	4.00000000000000000000	4.00000000000000000000	4.00000000000000000000	4.00000000000000000000	4.00000000000000000000	4.00000000000000000000	4.00000000000000000000	4.00000000000000000000	4.00000000000000000000	4.00000000000000000000	4.00000000000000000000	4.00000000000000000000	4.00000000000000000000	4.00000000000000000000
78.00000000000000000000	0.00000000000000000000	4168.20507812500000000000	4161.53857421875000000000	4160.51269531250000000000	4155.38427734375000000000	4199.48730468750000000000	4195.89746093750000000000	4191.28173828125000000000	4187.69238281250000000000	4199.48730468750000000000	4207.17919921875000000000	4151.79492187500000000000	4208.71777343750000000000	4115.38427734375000000000	4151.28173828125000000000	3361.00000000000000000000	10245.00000000000000000000	10229.00000000000000000000	0.00000000000000000000	0.00000000000000000000	0.00000000000000000000	1787.00000000000000000000	455.00000000000000000000	4.00000000000000000000	4.00000000000000000000	4.00000000000000000000	4.00000000000000000000	4.00000000000000000000	4.00000000000000000000	4.00000000000000000000	4.00000000000000000000	4.00000000000000000000	4.00000000000000000000	4.00000000000000000000	4.00000000000000000000	4.00000000000000000000	4.00000000000000000000	4.00000000000000000000	4.00000000000000000000
79.00000000000000000000	0.00000000000000000000	4153.33300781250000000000	4140.00000000000000000000	4164.61523437500000000000	4136.41015625000000000000	4173.84619140625000000000	4165.64111328125000000000	4165.12792968750000000000	4153.84619140625000000000	4161.02539062500000000000	4181.53857421875000000000	4117.94873046875000000000	4184.61523437500000000000	4083.07690429687500000000	4127.69238281250000000000	2986.00000000000000000000	10247.00000000000000000000	10230.00000000000000000000	0.00000000000000000000	0.00000000000000000000	0.00000000000000000000	1787.00000000000000000000	464.00000000000000000000	4.00000000000000000000	4.00000000000000000000	4.00000000000000000000	4.00000000000000000000	4.00000000000000000000	4.00000000000000000000	4.00000000000000000000	4.00000000000000000000	4.00000000000000000000	4.00000000000000000000	4.00000000000000000000	4.00000000000000000000	4.00000000000000000000	4.00000000000000000000	4.00000000000000000000	4.00000000000000000000
80.00000000000000000000	0.00000000000000000000	4191.28173828125000000000	4177.94873046875000000000	4168.20507812500000000000	4168.71777343750000000000	4209.23046875000000000000	4187.69238281250000000000	4179.48730468750000000000	4180.51269531250000000000	4182.56396484375000000000	4196.41015625000000000000	4163.07666015625000000000	4218.97412109375000000000	4138.46142578125000000000	4164.61523437500000000000	3527.00000000000000000000	10247.00000000000000000000	10230.00000000000000000000	0.00000000000000000000	0.00000000000000000000	0.00000000000000000000	1787.00000000000000000000	472.00000000000000000000	4.00000000000000000000	4.00000000000000000000	4.00000000000000000000	4.00000000000000000000	4.00000000000000000000	4.00000000000000000000	4.00000000000000000000	4.00000000000000000000	4.00000000000000000000	4.00000000000000000000	4.00000000000000000000	4.00000000000000000000	4.00000000000000000000	4.00000000000000000000	4.00000000000000000000	4.00000000000000000000
81.00000000000000000000	0.00000000000000000000	4173.33300781250000000000	4144.61523437500000000000	4165.12792968750000000000	4155.89746093750000000000	4177.43603515625000000000	4161.02539062500000000000	4152.30761718750000000000	4157.94873046875000000000	4151.28173828125000000000	4171.28173828125000000000	4144.10253906250000000000	4203.07666015625000000000	4122.05126953125000000000	4153.84619140625000000000	3121.00000000000000000000	10247.00000000000000000000	10229.00000000000000000000	0.00000000000000000000	0.00000000000000000000	0.00000000000000000000	1787.00000000000000000000	480.00000000000000000000	4.00000000000000000000	4.00000000000000000000	4.00000000000000000000	4.00000000000000000000	4.00000000000000000000	4.00000000000000000000	4.00000000000000000000	4.00000000000000000000	4.00000000000000000000	4.00000000000000000000	4.00000000000000000000	4.00000000000000000000	4.00000000000000000000	4.00000000000000000000	4.00000000000000000000	4.00000000000000000000
82.00000000000000000000	0.00000000000000000000	4166.15380859375000000000	4142.56396484375000000000	4170.76904296875000000000	4154.87158203125000000000	4180.00000000000000000000	4171.79492187500000000000	4167.69238281250000000000	4174.87158203125000000000	4167.69238281250000000000	4180.51269531250000000000	4148.71777343750000000000	4208.20507812500000000000	4118.46142578125000000000	4158.46142578125000000000	3361.00000000000000000000	10247.00000000000000000000	10229.00000000000000000000	0.00000000000000000000	0.00000000000000000000	0.00000000000000000000	1787.00000000000000000000	489.00000000000000000000	4.00000000000000000000	4.00000000000000000000	4.00000000000000000000	4.00000000000000000000	4.00000000000000000000	4.00000000000000000000	4.00000000000000000000	4.00000000000000000000	4.00000000000000000000	4.00000000000000000000	4.00000000000000000000	4.00000000000000000000	4.00000000000000000000	4.00000000000000000000	4.00000000000000000000	4.00000000000000000000
83.00000000000000000000	0.00000000000000000000	4171.28173828125000000000	4158.46142578125000000000	4162.05126953125000000000	4161.53857421875000000000	4198.46142578125000000000	4190.76904296875000000000	4188.71777343750000000000	4212.82031250000000000000	4215.38427734375000000000	4212.82031250000000000000	4173.84619140625000000000	4231.28173828125000000000	4133.33300781250000000000	4170.25634765625000000000	2986.00000000000000000000	10246.00000000000000000000	10229.00000000000000000000	0.00000000000000000000	0.00000000000000000000	0.00000000000000000000	1787.00000000000000000000	497.00000000000000000000	4.00000000000000000000	4.00000000000000000000	4.00000000000000000000	4.00000000000000000000	4.00000000000000000000	4.00000000000000000000	4.00000000000000000000	4.00000000000000000000	4.00000000000000000000	4.00000000000000000000	4.00000000000000000000	4.00000000000000000000	4.00000000000000000000	4.00000000000000000000	4.00000000000000000000	4.00000000000000000000
84.00000000000000000000	0.00000000000000000000	4140.00000000000000000000	4116.92285156250000000000	4157.43603515625000000000	4127.69238281250000000000	4157.94873046875000000000	4163.07666015625000000000	4166.66650390625000000000	4177.94873046875000000000	4178.97412109375000000000	4185.64111328125000000000	4124.61523437500000000000	4197.94873046875000000000	4082.05126953125000000000	4129.74365234375000000000	3527.00000000000000000000	10246.00000000000000000000	10229.00000000000000000000	0.00000000000000000000	0.00000000000000000000	0.00000000000000000000	1787.00000000000000000000	505.00000000000000000000	4.00000000000000000000	4.00000000000000000000	4.00000000000000000000	4.00000000000000000000	4.00000000000000000000	4.00000000000000000000	4.00000000000000000000	4.00000000000000000000	4.00000000000000000000	4.00000000000000000000	4.00000000000000000000	4.00000000000000000000	4.00000000000000000000	4.00000000000000000000	4.00000000000000000000	4.00000000000000000000
85.00000000000000000000	0.00000000000000000000	4168.20507812500000000000	4161.02539062500000000000	4161.02539062500000000000	4153.84619140625000000000	4205.64111328125000000000	4209.23046875000000000000	4198.97412109375000000000	4190.25634765625000000000	4192.30761718750000000000	4206.15380859375000000000	4140.00000000000000000000	4205.64111328125000000000	4109.74365234375000000000	4140.00000000000000000000	3121.00000000000000000000	10245.00000000000000000000	10229.00000000000000000000	0.00000000000000000000	0.00000000000000000000	0.00000000000000000000	1787.00000000000000000000	514.00000000000000000000	4.00000000000000000000	4.00000000000000000000	4.00000000000000000000	4.00000000000000000000	4.00000000000000000000	4.00000000000000000000	4.00000000000000000000	4.00000000000000000000	4.00000000000000000000	4.00000000000000000000	4.00000000000000000000	4.00000000000000000000	4.00000000000000000000	4.00000000000000000000	4.00000000000000000000	4.00000000000000000000
86.00000000000000000000	0.00000000000000000000	4166.15380859375000000000	4154.35888671875000000000	4161.53857421875000000000	4147.17919921875000000000	4197.43603515625000000000	4189.74365234375000000000	4175.89746093750000000000	4158.97412109375000000000	4159.48730468750000000000	4184.61523437500000000000	4111.28173828125000000000	4174.87158203125000000000	4091.79467773437500000000	4120.51269531250000000000	3361.00000000000000000000	10245.00000000000000000000	10229.00000000000000000000	0.00000000000000000000	0.00000000000000000000	0.00000000000000000000	1787.00000000000000000000	522.00000000000000000000	4.00000000000000000000	4.00000000000000000000	4.00000000000000000000	4.00000000000000000000	4.00000000000000000000	4.00000000000000000000	4.00000000000000000000	4.00000000000000000000	4.00000000000000000000	4.00000000000000000000	4.00000000000000000000	4.00000000000000000000	4.00000000000000000000	4.00000000000000000000	4.00000000000000000000	4.00000000000000000000
87.00000000000000000000	0.00000000000000000000	4173.84619140625000000000	4154.87158203125000000000	4168.20507812500000000000	4146.15380859375000000000	4189.74365234375000000000	4177.43603515625000000000	4169.23046875000000000000	4153.33300781250000000000	4151.28173828125000000000	4170.76904296875000000000	4116.41015625000000000000	4181.53857421875000000000	4091.79467773437500000000	4125.64111328125000000000	2986.00000000000000000000	10243.00000000000000000000	10225.00000000000000000000	0.00000000000000000000	0.00000000000000000000	0.00000000000000000000	1787.00000000000000000000	531.00000000000000000000	4.00000000000000000000	4.00000000000000000000	4.00000000000000000000	4.00000000000000000000	4.00000000000000000000	4.00000000000000000000	4.00000000000000000000	4.00000000000000000000	4.00000000000000000000	4.00000000000000000000	4.00000000000000000000	4.00000000000000000000	4.00000000000000000000	4.00000000000000000000	4.00000000000000000000	4.00000000000000000000
88.00000000000000000000	0.00000000000000000000	4189.74365234375000000000	4171.79492187500000000000	4168.71777343750000000000	4167.17919921875000000000	4204.61523437500000000000	4189.74365234375000000000	4181.53857421875000000000	4191.28173828125000000000	4189.74365234375000000000	4196.92285156250000000000	4168.71777343750000000000	4223.58984375000000000000	4131.28173828125000000000	4158.46142578125000000000	3527.00000000000000000000	10243.00000000000000000000	10225.00000000000000000000	0.00000000000000000000	0.00000000000000000000	0.00000000000000000000	1787.00000000000000000000	539.00000000000000000000	4.00000000000000000000	4.00000000000000000000	4.00000000000000000000	4.00000000000000000000	4.00000000000000000000	4.00000000000000000000	4.00000000000000000000	4.00000000000000000000	4.00000000000000000000	4.00000000000000000000	4.00000000000000000000	4.00000000000000000000	4.00000000000000000000	4.00000000000000000000	4.00000000000000000000	4.00000000000000000000
89.00000000000000000000	0.00000000000000000000	4155.38427734375000000000	4121.02539062500000000000	4171.28173828125000000000	4145.12792968750000000000	4158.46142578125000000000	4149.23046875000000000000	4148.20507812500000000000	4171.28173828125000000000	4160.51269531250000000000	4176.41015625000000000000	4136.41015625000000000000	4198.97412109375000000000	4097.43603515625000000000	4134.35888671875000000000	3121.00000000000000000000	10243.00000000000000000000	10225.00000000000000000000	0.00000000000000000000	0.00000000000000000000	0.00000000000000000000	1787.00000000000000000000	547.00000000000000000000	4.00000000000000000000	4.00000000000000000000	4.00000000000000000000	4.00000000000000000000	4.00000000000000000000	4.00000000000000000000	4.00000000000000000000	4.00000000000000000000	4.00000000000000000000	4.00000000000000000000	4.00000000000000000000	4.00000000000000000000	4.00000000000000000000	4.00000000000000000000	4.00000000000000000000	4.00000000000000000000
90.00000000000000000000	0.00000000000000000000	4176.92285156250000000000	4158.46142578125000000000	4168.20507812500000000000	4163.58984375000000000000	4198.97412109375000000000	4190.76904296875000000000	4185.64111328125000000000	4195.89746093750000000000	4193.33300781250000000000	4206.15380859375000000000	4151.79492187500000000000	4214.35888671875000000000	4118.46142578125000000000	4147.69238281250000000000	3361.00000000000000000000	10243.00000000000000000000	10225.00000000000000000000	0.00000000000000000000	0.00000000000000000000	0.00000000000000000000	1787.00000000000000000000	556.00000000000000000000	4.00000000000000000000	4.00000000000000000000	4.00000000000000000000	4.00000000000000000000	4.00000000000000000000	4.00000000000000000000	4.00000000000000000000	4.00000000000000000000	4.00000000000000000000	4.00000000000000000000	4.00000000000000000000	4.00000000000000000000	4.00000000000000000000	4.00000000000000000000	4.00000000000000000000	4.00000000000000000000
91.00000000000000000000	0.00000000000000000000	4166.66650390625000000000	4151.79492187500000000000	4157.94873046875000000000	4141.02539062500000000000	4194.35888671875000000000	4187.69238281250000000000	4183.07666015625000000000	4176.92285156250000000000	4182.05126953125000000000	4200.51269531250000000000	4120.51269531250000000000	4190.76904296875000000000	4084.61523437500000000000	4120.00000000000000000000	2986.00000000000000000000	10243.00000000000000000000	10226.00000000000000000000	0.00000000000000000000	0.00000000000000000000	0.00000000000000000000	1787.00000000000000000000	563.00000000000000000000	4.00000000000000000000	4.00000000000000000000	4.00000000000000000000	4.00000000000000000000	4.00000000000000000000	4.00000000000000000000	4.00000000000000000000	4.00000000000000000000	4.00000000000000000000	4.00000000000000000000	4.00000000000000000000	4.00000000000000000000	4.00000000000000000000	4.00000000000000000000	4.00000000000000000000	4.00000000000000000000
92.00000000000000000000	0.00000000000000000000	4157.43603515625000000000	4137.43603515625000000000	4158.46142578125000000000	4131.28173828125000000000	4182.56396484375000000000	4171.79492187500000000000	4170.76904296875000000000	4160.51269531250000000000	4159.48730468750000000000	4182.56396484375000000000	4108.71777343750000000000	4173.84619140625000000000	4070.25634765625000000000	4105.64111328125000000000	3527.00000000000000000000	10243.00000000000000000000	10226.00000000000000000000	0.00000000000000000000	0.00000000000000000000	0.00000000000000000000	1787.00000000000000000000	571.00000000000000000000	4.00000000000000000000	4.00000000000000000000	4.00000000000000000000	4.00000000000000000000	4.00000000000000000000	4.00000000000000000000	4.00000000000000000000	4.00000000000000000000	4.00000000000000000000	4.00000000000000000000	4.00000000000000000000	4.00000000000000000000	4.00000000000000000000	4.00000000000000000000	4.00000000000000000000	4.00000000000000000000
93.00000000000000000000	0.00000000000000000000	4186.66650390625000000000	4173.33300781250000000000	4157.94873046875000000000	4168.71777343750000000000	4211.28173828125000000000	4188.20507812500000000000	4181.02539062500000000000	4182.56396484375000000000	4182.05126953125000000000	4200.00000000000000000000	4162.05126953125000000000	4205.64111328125000000000	4130.76904296875000000000	4149.23046875000000000000	3121.00000000000000000000	10243.00000000000000000000	10227.00000000000000000000	0.00000000000000000000	0.00000000000000000000	0.00000000000000000000	1787.00000000000000000000	578.00000000000000000000	4.00000000000000000000	4.00000000000000000000	4.00000000000000000000	4.00000000000000000000	4.00000000000000000000	4.00000000000000000000	4.00000000000000000000	4.00000000000000000000	4.00000000000000000000	4.00000000000000000000	4.00000000000000000000	4.00000000000000000000	4.00000000000000000000	4.00000000000000000000	4.00000000000000000000	4.00000000000000000000
93.00000000000000000000	0.00000000000000000000	4186.66650390625000000000	4173.33300781250000000000	4157.94873046875000000000	4168.71777343750000000000	4211.28173828125000000000	4188.20507812500000000000	4181.02539062500000000000	4182.56396484375000000000	4182.05126953125000000000	4200.00000000000000000000	4162.05126953125000000000	4205.64111328125000000000	4130.76904296875000000000	4149.23046875000000000000	3121.00000000000000000000	10243.00000000000000000000	10227.00000000000000000000	0.00000000000000000000	0.00000000000000000000	0.00000000000000000000	1787.00000000000000000000	586.00000000000000000000	4.00000000000000000000	4.00000000000000000000	4.00000000000000000000	4.00000000000000000000	4.00000000000000000000	4.00000000000000000000	4.00000000000000000000	4.00000000000000000000	4.00000000000000000000	4.00000000000000000000	4.00000000000000000000	4.00000000000000000000	4.00000000000000000000	4.00000000000000000000	4.00000000000000000000	4.00000000000000000000
94.00000000000000000000	0.00000000000000000000	4170.76904296875000000000	4146.66650390625000000000	4165.12792968750000000000	4150.25634765625000000000	4175.38427734375000000000	4156.92285156250000000000	4154.87158203125000000000	4153.84619140625000000000	4151.79492187500000000000	4170.76904296875000000000	4141.02539062500000000000	4189.23046875000000000000	4107.69238281250000000000	4136.92285156250000000000	3361.00000000000000000000	10243.00000000000000000000	10227.00000000000000000000	0.00000000000000000000	0.00000000000000000000	0.00000000000000000000	1787.00000000000000000000	593.00000000000000000000	4.00000000000000000000	4.00000000000000000000	4.00000000000000000000	4.00000000000000000000	4.00000000000000000000	4.00000000000000000000	4.00000000000000000000	4.00000000000000000000	4.00000000000000000000	4.00000000000000000000	4.00000000000000000000	4.00000000000000000000	4.00000000000000000000	4.00000000000000000000	4.00000000000000000000	4.00000000000000000000
95.00000000000000000000	0.00000000000000000000	4185.64111328125000000000	4171.28173828125000000000	4167.17919921875000000000	4162.56396484375000000000	4206.15380859375000000000	4196.92285156250000000000	4191.28173828125000000000	4196.41015625000000000000	4199.48730468750000000000	4203.07666015625000000000	4172.82031250000000000000	4220.00000000000000000000	4124.10253906250000000000	4145.64111328125000000000	2986.00000000000000000000	10244.00000000000000000000	10228.00000000000000000000	0.00000000000000000000	0.00000000000000000000	0.00000000000000000000	1787.00000000000000000000	601.00000000000000000000	4.00000000000000000000	4.00000000000000000000	4.00000000000000000000	4.00000000000000000000	4.00000000000000000000	4.00000000000000000000	4.00000000000000000000	4.00000000000000000000	4.00000000000000000000	4.00000000000000000000	4.00000000000000000000	4.00000000000000000000	4.00000000000000000000	4.00000000000000000000	4.00000000000000000000	4.00000000000000000000
96.00000000000000000000	0.00000000000000000000	4162.05126953125000000000	4150.25634765625000000000	4156.92285156250000000000	4148.71777343750000000000	4190.76904296875000000000	4189.23046875000000000000	4188.20507812500000000000	4205.12792968750000000000	4208.71777343750000000000	4212.82031250000000000000	4163.07666015625000000000	4215.38427734375000000000	4102.56396484375000000000	4129.23046875000000000000	3527.00000000000000000000	10244.00000000000000000000	10228.00000000000000000000	0.00000000000000000000	0.00000000000000000000	0.00000000000000000000	1787.00000000000000000000	608.00000000000000000000	4.00000000000000000000	4.00000000000000000000	4.00000000000000000000	4.00000000000000000000	4.00000000000000000000	4.00000000000000000000	4.00000000000000000000	4.00000000000000000000	4.00000000000000000000	4.00000000000000000000	4.00000000000000000000	4.00000000000000000000	4.00000000000000000000	4.00000000000000000000	4.00000000000000000000	4.00000000000000000000
97.00000000000000000000	0.00000000000000000000	4150.25634765625000000000	4134.35888671875000000000	4164.10253906250000000000	4138.46142578125000000000	4174.35888671875000000000	4172.82031250000000000000	4176.41015625000000000000	4181.02539062500000000000	4180.00000000000000000000	4193.84619140625000000000	4135.89746093750000000000	4193.84619140625000000000	4079.48706054687500000000	4115.38427734375000000000	3121.00000000000000000000	10245.00000000000000000000	10229.00000000000000000000	0.00000000000000000000	0.00000000000000000000	0.00000000000000000000	1787.00000000000000000000	615.00000000000000000000	4.00000000000000000000	4.00000000000000000000	4.00000000000000000000	4.00000000000000000000	4.00000000000000000000	4.00000000000000000000	4.00000000000000000000	4.00000000000000000000	4.00000000000000000000	4.00000000000000000000	4.00000000000000000000	4.00000000000000000000	4.00000000000000000000	4.00000000000000000000	4.00000000000000000000	4.00000000000000000000
98.00000000000000000000	0.00000000000000000000	4189.74365234375000000000	4183.07666015625000000000	4164.61523437500000000000	4169.23046875000000000000	4226.15380859375000000000	4213.33300781250000000000	4203.07666015625000000000	4186.66650390625000000000	4193.33300781250000000000	4209.23046875000000000000	4161.02539062500000000000	4207.17919921875000000000	4113.84619140625000000000	4136.92285156250000000000	3361.00000000000000000000	10245.00000000000000000000	10229.00000000000000000000	0.00000000000000000000	0.00000000000000000000	0.00000000000000000000	1787.00000000000000000000	623.00000000000000000000	4.00000000000000000000	4.00000000000000000000	4.00000000000000000000	4.00000000000000000000	4.00000000000000000000	4.00000000000000000000	4.00000000000000000000	4.00000000000000000000	4.00000000000000000000	4.00000000000000000000	4.00000000000000000000	4.00000000000000000000	4.00000000000000000000	4.00000000000000000000	4.00000000000000000000	4.00000000000000000000
99.00000000000000000000	0.00000000000000000000	4167.17919921875000000000	4151.28173828125000000000	4161.53857421875000000000	4144.61523437500000000000	4190.76904296875000000000	4184.10253906250000000000	4173.84619140625000000000	4142.05126953125000000000	4147.17919921875000000000	4169.74365234375000000000	4116.41015625000000000000	4167.69238281250000000000	4073.33325195312500000000	4110.76904296875000000000	2986.00000000000000000000	10247.00000000000000000000	10227.00000000000000000000	0.00000000000000000000	0.00000000000000000000	0.00000000000000000000	1787.00000000000000000000	630.00000000000000000000	4.00000000000000000000	4.00000000000000000000	4.00000000000000000000	4.00000000000000000000	4.00000000000000000000	4.00000000000000000000	4.00000000000000000000	4.00000000000000000000	4.00000000000000000000	4.00000000000000000000	4.00000000000000000000	4.00000000000000000000	4.00000000000000000000	4.00000000000000000000	4.00000000000000000000	4.00000000000000000000
100.00000000000000000000	0.00000000000000000000	4180.00000000000000000000	4170.25634765625000000000	4165.12792968750000000000	4164.10253906250000000000	4201.53857421875000000000	4194.87158203125000000000	4188.71777343750000000000	4174.87158203125000000000	4177.43603515625000000000	4189.74365234375000000000	4154.87158203125000000000	4201.53857421875000000000	4108.71777343750000000000	4141.53857421875000000000	3527.00000000000000000000	10247.00000000000000000000	10227.00000000000000000000	0.00000000000000000000	0.00000000000000000000	0.00000000000000000000	1787.00000000000000000000	637.00000000000000000000	4.00000000000000000000	4.00000000000000000000	4.00000000000000000000	4.00000000000000000000	4.00000000000000000000	4.00000000000000000000	4.00000000000000000000	4.00000000000000000000	4.00000000000000000000	4.00000000000000000000	4.00000000000000000000	4.00000000000000000000	4.00000000000000000000	4.00000000000000000000	4.00000000000000000000	4.00000000000000000000
101.00000000000000000000	0.00000000000000000000	4177.94873046875000000000	4156.92285156250000000000	4165.64111328125000000000	4166.15380859375000000000	4186.66650390625000000000	4171.28173828125000000000	4173.84619140625000000000	4190.25634765625000000000	4192.82031250000000000000	4203.58984375000000000000	4181.53857421875000000000	4228.71777343750000000000	4124.61523437500000000000	4151.28173828125000000000	3121.00000000000000000000	10247.00000000000000000000	10227.00000000000000000000	0.00000000000000000000	0.00000000000000000000	0.00000000000000000000	1787.00000000000000000000	645.00000000000000000000	4.00000000000000000000	4.00000000000000000000	4.00000000000000000000	4.00000000000000000000	4.00000000000000000000	4.00000000000000000000	4.00000000000000000000	4.00000000000000000000	4.00000000000000000000	4.00000000000000000000	4.00000000000000000000	4.00000000000000000000	4.00000000000000000000	4.00000000000000000000	4.00000000000000000000	4.00000000000000000000
102.00000000000000000000	0.00000000000000000000	4161.02539062500000000000	4127.69238281250000000000	4170.25634765625000000000	4142.56396484375000000000	4164.61523437500000000000	4150.25634765625000000000	4159.48730468750000000000	4170.25634765625000000000	4172.82031250000000000000	4184.10253906250000000000	4157.94873046875000000000	4209.74365234375000000000	4098.46142578125000000000	4127.69238281250000000000	3361.00000000000000000000	10247.00000000000000000000	10227.00000000000000000000	0.00000000000000000000	0.00000000000000000000	0.00000000000000000000	1787.00000000000000000000	652.00000000000000000000	4.00000000000000000000	4.00000000000000000000	4.00000000000000000000	4.00000000000000000000	4.00000000000000000000	4.00000000000000000000	4.00000000000000000000	4.00000000000000000000	4.00000000000000000000	4.00000000000000000000	4.00000000000000000000	4.00000000000000000000	4.00000000000000000000	4.00000000000000000000	4.00000000000000000000	4.00000000000000000000
103.00000000000000000000	0.00000000000000000000	4187.17919921875000000000	4174.35888671875000000000	4162.56396484375000000000	4163.07666015625000000000	4218.46142578125000000000	4210.25634765625000000000	4207.69238281250000000000	4199.48730468750000000000	4215.38427734375000000000	4219.48730468750000000000	4178.97412109375000000000	4222.56396484375000000000	4121.02539062500000000000	4143.07666015625000000000	2986.00000000000000000000	10248.00000000000000000000	10228.00000000000000000000	0.00000000000000000000	0.00000000000000000000	0.00000000000000000000	1787.00000000000000000000	660.00000000000000000000	4.00000000000000000000	4.00000000000000000000	4.00000000000000000000	4.00000000000000000000	4.00000000000000000000	4.00000000000000000000	4.00000000000000000000	4.00000000000000000000	4.00000000000000000000	4.00000000000000000000	4.00000000000000000000	4.00000000000000000000	4.00000000000000000000	4.00000000000000000000	4.00000000000000000000	4.00000000000000000000
104.00000000000000000000	0.00000000000000000000	4162.56396484375000000000	4141.02539062500000000000	4155.38427734375000000000	4140.00000000000000000000	4186.15380859375000000000	4185.12792968750000000000	4184.61523437500000000000	4163.58984375000000000000	4181.53857421875000000000	4197.43603515625000000000	4127.17919921875000000000	4183.07666015625000000000	4068.71777343750000000000	4105.64111328125000000000	3527.00000000000000000000	10248.00000000000000000000	10228.00000000000000000000	0.00000000000000000000	0.00000000000000000000	0.00000000000000000000	1787.00000000000000000000	667.00000000000000000000	4.00000000000000000000	4.00000000000000000000	4.00000000000000000000	4.00000000000000000000	4.00000000000000000000	4.00000000000000000000	4.00000000000000000000	4.00000000000000000000	4.00000000000000000000	4.00000000000000000000	4.00000000000000000000	4.00000000000000000000	4.00000000000000000000	4.00000000000000000000	4.00000000000000000000	4.00000000000000000000
105.00000000000000000000	0.00000000000000000000	4174.87158203125000000000	4148.20507812500000000000	4159.48730468750000000000	4155.38427734375000000000	4192.30761718750000000000	4181.53857421875000000000	4178.97412109375000000000	4168.71777343750000000000	4179.48730468750000000000	4191.79492187500000000000	4150.25634765625000000000	4191.79492187500000000000	4097.94873046875000000000	4120.51269531250000000000	3121.00000000000000000000	10248.00000000000000000000	10226.00000000000000000000	0.00000000000000000000	0.00000000000000000000	0.00000000000000000000	1787.00000000000000000000	675.00000000000000000000	4.00000000000000000000	4.00000000000000000000	4.00000000000000000000	4.00000000000000000000	4.00000000000000000000	4.00000000000000000000	4.00000000000000000000	4.00000000000000000000	4.00000000000000000000	4.00000000000000000000	4.00000000000000000000	4.00000000000000000000	4.00000000000000000000	4.00000000000000000000	4.00000000000000000000	4.00000000000000000000
106.00000000000000000000	0.00000000000000000000	4181.02539062500000000000	4152.30761718750000000000	4160.51269531250000000000	4163.58984375000000000000	4194.35888671875000000000	4174.35888671875000000000	4166.15380859375000000000	4172.30761718750000000000	4176.41015625000000000000	4188.20507812500000000000	4176.92285156250000000000	4204.61523437500000000000	4128.71777343750000000000	4140.51269531250000000000	3361.00000000000000000000	10248.00000000000000000000	10226.00000000000000000000	0.00000000000000000000	0.00000000000000000000	0.00000000000000000000	1787.00000000000000000000	682.00000000000000000000	4.00000000000000000000	4.00000000000000000000	4.00000000000000000000	4.00000000000000000000	4.00000000000000000000	4.00000000000000000000	4.00000000000000000000	4.00000000000000000000	4.00000000000000000000	4.00000000000000000000	4.00000000000000000000	4.00000000000000000000	4.00000000000000000000	4.00000000000000000000	4.00000000000000000000	4.00000000000000000000
107.00000000000000000000	0.00000000000000000000	4160.51269531250000000000	4126.15380859375000000000	4167.17919921875000000000	4140.00000000000000000000	4168.20507812500000000000	4155.38427734375000000000	4152.82031250000000000000	4154.35888671875000000000	4155.38427734375000000000	4174.87158203125000000000	4142.56396484375000000000	4190.25634765625000000000	4088.20507812500000000000	4120.51269531250000000000	2986.00000000000000000000	10247.00000000000000000000	10224.00000000000000000000	0.00000000000000000000	0.00000000000000000000	0.00000000000000000000	1787.00000000000000000000	691.00000000000000000000	4.00000000000000000000	4.00000000000000000000	4.00000000000000000000	4.00000000000000000000	4.00000000000000000000	4.00000000000000000000	4.00000000000000000000	4.00000000000000000000	4.00000000000000000000	4.00000000000000000000	4.00000000000000000000	4.00000000000000000000	4.00000000000000000000	4.00000000000000000000	4.00000000000000000000	4.00000000000000000000
108.00000000000000000000	0.00000000000000000000	4173.84619140625000000000	4155.89746093750000000000	4160.51269531250000000000	4156.41015625000000000000	4203.07666015625000000000	4193.84619140625000000000	4191.79492187500000000000	4193.33300781250000000000	4207.69238281250000000000	4214.87158203125000000000	4164.10253906250000000000	4214.87158203125000000000	4104.61523437500000000000	4131.28173828125000000000	3527.00000000000000000000	10247.00000000000000000000	10224.00000000000000000000	0.00000000000000000000	0.00000000000000000000	0.00000000000000000000	1787.00000000000000000000	699.00000000000000000000	4.00000000000000000000	4.00000000000000000000	4.00000000000000000000	4.00000000000000000000	4.00000000000000000000	4.00000000000000000000	4.00000000000000000000	4.00000000000000000000	4.00000000000000000000	4.00000000000000000000	4.00000000000000000000	4.00000000000000000000	4.00000000000000000000	4.00000000000000000000	4.00000000000000000000	4.00000000000000000000
109.00000000000000000000	0.00000000000000000000	4146.15380859375000000000	4124.10253906250000000000	4155.38427734375000000000	4128.71777343750000000000	4170.25634765625000000000	4162.05126953125000000000	4167.17919921875000000000	4166.15380859375000000000	4178.97412109375000000000	4193.33300781250000000000	4130.76904296875000000000	4187.17919921875000000000	4068.20507812500000000000	4102.05126953125000000000	3121.00000000000000000000	10244.00000000000000000000	10224.00000000000000000000	0.00000000000000000000	0.00000000000000000000	0.00000000000000000000	1787.00000000000000000000	707.00000000000000000000	4.00000000000000000000	4.00000000000000000000	4.00000000000000000000	4.00000000000000000000	4.00000000000000000000	4.00000000000000000000	4.00000000000000000000	4.00000000000000000000	4.00000000000000000000	4.00000000000000000000	4.00000000000000000000	4.00000000000000000000	4.00000000000000000000	4.00000000000000000000	4.00000000000000000000	4.00000000000000000000
110.00000000000000000000	0.00000000000000000000	4168.20507812500000000000	4157.94873046875000000000	4164.61523437500000000000	4144.61523437500000000000	4191.79492187500000000000	4175.89746093750000000000	4174.87158203125000000000	4165.64111328125000000000	4174.35888671875000000000	4192.30761718750000000000	4143.07666015625000000000	4201.53857421875000000000	4086.15380859375000000000	4117.43603515625000000000	3361.00000000000000000000	10244.00000000000000000000	10224.00000000000000000000	0.00000000000000000000	0.00000000000000000000	0.00000000000000000000	1787.00000000000000000000	716.00000000000000000000	4.00000000000000000000	4.00000000000000000000	4.00000000000000000000	4.00000000000000000000	4.00000000000000000000	4.00000000000000000000	4.00000000000000000000	4.00000000000000000000	4.00000000000000000000	4.00000000000000000000	4.00000000000000000000	4.00000000000000000000	4.00000000000000000000	4.00000000000000000000	4.00000000000000000000	4.00000000000000000000
111.00000000000000000000	0.00000000000000000000	4186.66650390625000000000	4181.53857421875000000000	4164.10253906250000000000	4165.12792968750000000000	4206.15380859375000000000	4184.61523437500000000000	4172.82031250000000000000	4162.05126953125000000000	4174.87158203125000000000	4193.33300781250000000000	4154.87158203125000000000	4213.84619140625000000000	4110.76904296875000000000	4128.20507812500000000000	2986.00000000000000000000	10246.00000000000000000000	10223.00000000000000000000	0.00000000000000000000	0.00000000000000000000	0.00000000000000000000	1787.00000000000000000000	724.00000000000000000000	4.00000000000000000000	4.00000000000000000000	4.00000000000000000000	4.00000000000000000000	4.00000000000000000000	4.00000000000000000000	4.00000000000000000000	4.00000000000000000000	4.00000000000000000000	4.00000000000000000000	4.00000000000000000000	4.00000000000000000000	4.00000000000000000000	4.00000000000000000000	4.00000000000000000000	4.00000000000000000000
112.00000000000000000000	0.00000000000000000000	4157.94873046875000000000	4132.30761718750000000000	4168.20507812500000000000	4139.48730468750000000000	4164.10253906250000000000	4147.69238281250000000000	4145.12792968750000000000	4132.82031250000000000000	4133.84619140625000000000	4164.61523437500000000000	4128.71777343750000000000	4186.66650390625000000000	4084.10253906250000000000	4105.64111328125000000000	3527.00000000000000000000	10246.00000000000000000000	10223.00000000000000000000	0.00000000000000000000	0.00000000000000000000	0.00000000000000000000	1787.00000000000000000000	733.00000000000000000000	4.00000000000000000000	4.00000000000000000000	4.00000000000000000000	4.00000000000000000000	4.00000000000000000000	4.00000000000000000000	4.00000000000000000000	4.00000000000000000000	4.00000000000000000000	4.00000000000000000000	4.00000000000000000000	4.00000000000000000000	4.00000000000000000000	4.00000000000000000000	4.00000000000000000000	4.00000000000000000000
113.00000000000000000000	0.00000000000000000000	4173.33300781250000000000	4152.82031250000000000000	4165.64111328125000000000	4157.43603515625000000000	4192.82031250000000000000	4178.46142578125000000000	4178.97412109375000000000	4185.64111328125000000000	4182.56396484375000000000	4203.58984375000000000000	4184.10253906250000000000	4228.71777343750000000000	4127.69238281250000000000	4142.56396484375000000000	3121.00000000000000000000	10247.00000000000000000000	10225.00000000000000000000	0.00000000000000000000	0.00000000000000000000	0.00000000000000000000	1787.00000000000000000000	741.00000000000000000000	4.00000000000000000000	4.00000000000000000000	4.00000000000000000000	4.00000000000000000000	4.00000000000000000000	4.00000000000000000000	4.00000000000000000000	4.00000000000000000000	4.00000000000000000000	4.00000000000000000000	4.00000000000000000000	4.00000000000000000000	4.00000000000000000000	4.00000000000000000000	4.00000000000000000000	4.00000000000000000000
114.00000000000000000000	0.00000000000000000000	4148.20507812500000000000	4118.46142578125000000000	4160.00000000000000000000	4134.87158203125000000000	4155.89746093750000000000	4150.25634765625000000000	4157.43603515625000000000	4176.92285156250000000000	4177.43603515625000000000	4191.79492187500000000000	4163.58984375000000000000	4221.02539062500000000000	4102.05126953125000000000	4129.23046875000000000000	3361.00000000000000000000	10247.00000000000000000000	10225.00000000000000000000	0.00000000000000000000	0.00000000000000000000	0.00000000000000000000	1787.00000000000000000000	749.00000000000000000000	4.00000000000000000000	4.00000000000000000000	4.00000000000000000000	4.00000000000000000000	4.00000000000000000000	4.00000000000000000000	4.00000000000000000000	4.00000000000000000000	4.00000000000000000000	4.00000000000000000000	4.00000000000000000000	4.00000000000000000000	4.00000000000000000000	4.00000000000000000000	4.00000000000000000000	4.00000000000000000000
115.00000000000000000000	0.00000000000000000000	4160.51269531250000000000	4137.94873046875000000000	4168.20507812500000000000	4141.02539062500000000000	4175.38427734375000000000	4171.79492187500000000000	4175.89746093750000000000	4176.41015625000000000000	4185.12792968750000000000	4195.89746093750000000000	4166.66650390625000000000	4224.61523437500000000000	4108.20507812500000000000	4132.30761718750000000000	2986.00000000000000000000	10246.00000000000000000000	10229.00000000000000000000	0.00000000000000000000	0.00000000000000000000	0.00000000000000000000	1787.00000000000000000000	758.00000000000000000000	4.00000000000000000000	4.00000000000000000000	4.00000000000000000000	4.00000000000000000000	4.00000000000000000000	4.00000000000000000000	4.00000000000000000000	4.00000000000000000000	4.00000000000000000000	4.00000000000000000000	4.00000000000000000000	4.00000000000000000000	4.00000000000000000000	4.00000000000000000000	4.00000000000000000000	4.00000000000000000000
116.00000000000000000000	0.00000000000000000000	4187.69238281250000000000	4177.94873046875000000000	4165.64111328125000000000	4160.51269531250000000000	4225.64111328125000000000	4212.82031250000000000000	4207.69238281250000000000	4187.17919921875000000000	4205.12792968750000000000	4221.53857421875000000000	4185.12792968750000000000	4231.28173828125000000000	4128.71777343750000000000	4140.00000000000000000000	3527.00000000000000000000	10246.00000000000000000000	10229.00000000000000000000	0.00000000000000000000	0.00000000000000000000	0.00000000000000000000	1787.00000000000000000000	766.00000000000000000000	4.00000000000000000000	4.00000000000000000000	4.00000000000000000000	4.00000000000000000000	4.00000000000000000000	4.00000000000000000000	4.00000000000000000000	4.00000000000000000000	4.00000000000000000000	4.00000000000000000000	4.00000000000000000000	4.00000000000000000000	4.00000000000000000000	4.00000000000000000000	4.00000000000000000000	4.00000000000000000000
117.00000000000000000000	0.00000000000000000000	4160.51269531250000000000	4139.48730468750000000000	4165.12792968750000000000	4135.89746093750000000000	4191.28173828125000000000	4181.02539062500000000000	4180.00000000000000000000	4150.76904296875000000000	4163.58984375000000000000	4192.82031250000000000000	4137.43603515625000000000	4193.33300781250000000000	4088.71777343750000000000	4104.10253906250000000000	3121.00000000000000000000	10245.00000000000000000000	10231.00000000000000000000	0.00000000000000000000	0.00000000000000000000	0.00000000000000000000	1787.00000000000000000000	775.00000000000000000000	4.00000000000000000000	4.00000000000000000000	4.00000000000000000000	4.00000000000000000000	4.00000000000000000000	4.00000000000000000000	4.00000000000000000000	4.00000000000000000000	4.00000000000000000000	4.00000000000000000000	4.00000000000000000000	4.00000000000000000000	4.00000000000000000000	4.00000000000000000000	4.00000000000000000000	4.00000000000000000000
118.00000000000000000000	0.00000000000000000000	4177.43603515625000000000	4164.10253906250000000000	4167.17919921875000000000	4165.64111328125000000000	4208.71777343750000000000	4196.92285156250000000000	4190.76904296875000000000	4180.00000000000000000000	4185.12792968750000000000	4203.07666015625000000000	4179.48730468750000000000	4230.76904296875000000000	4140.51269531250000000000	4136.92285156250000000000	3361.00000000000000000000	10245.00000000000000000000	10231.00000000000000000000	0.00000000000000000000	0.00000000000000000000	0.00000000000000000000	1787.00000000000000000000	783.00000000000000000000	4.00000000000000000000	4.00000000000000000000	4.00000000000000000000	4.00000000000000000000	4.00000000000000000000	4.00000000000000000000	4.00000000000000000000	4.00000000000000000000	4.00000000000000000000	4.00000000000000000000	4.00000000000000000000	4.00000000000000000000	4.00000000000000000000	4.00000000000000000000	4.00000000000000000000	4.00000000000000000000
119.00000000000000000000	0.00000000000000000000	4161.53857421875000000000	4137.94873046875000000000	4166.15380859375000000000	4152.82031250000000000000	4173.84619140625000000000	4162.05126953125000000000	4158.46142578125000000000	4165.12792968750000000000	4163.07666015625000000000	4178.97412109375000000000	4168.71777343750000000000	4229.23046875000000000000	4133.84619140625000000000	4132.30761718750000000000	2986.00000000000000000000	10245.00000000000000000000	10232.00000000000000000000	0.00000000000000000000	0.00000000000000000000	0.00000000000000000000	1787.00000000000000000000	791.00000000000000000000	4.00000000000000000000	4.00000000000000000000	4.00000000000000000000	4.00000000000000000000	4.00000000000000000000	4.00000000000000000000	4.00000000000000000000	4.00000000000000000000	4.00000000000000000000	4.00000000000000000000	4.00000000000000000000	4.00000000000000000000	4.00000000000000000000	4.00000000000000000000	4.00000000000000000000	4.00000000000000000000
120.00000000000000000000	0.00000000000000000000	4157.43603515625000000000	4132.30761718750000000000	4171.28173828125000000000	4142.05126953125000000000	4176.92285156250000000000	4166.66650390625000000000	4169.74365234375000000000	4170.25634765625000000000	4175.89746093750000000000	4184.10253906250000000000	4150.76904296875000000000	4232.30761718750000000000	4122.56396484375000000000	4123.58984375000000000000	3527.00000000000000000000	10245.00000000000000000000	10232.00000000000000000000	0.00000000000000000000	0.00000000000000000000	0.00000000000000000000	1787.00000000000000000000	800.00000000000000000000	4.00000000000000000000	4.00000000000000000000	4.00000000000000000000	4.00000000000000000000	4.00000000000000000000	4.00000000000000000000	4.00000000000000000000	4.00000000000000000000	4.00000000000000000000	4.00000000000000000000	4.00000000000000000000	4.00000000000000000000	4.00000000000000000000	4.00000000000000000000	4.00000000000000000000	4.00000000000000000000
121.00000000000000000000	0.00000000000000000000	4168.71777343750000000000	4152.82031250000000000000	4166.66650390625000000000	4148.71777343750000000000	4214.87158203125000000000	4205.12792968750000000000	4207.17919921875000000000	4205.12792968750000000000	4224.61523437500000000000	4221.02539062500000000000	4160.51269531250000000000	4261.53857421875000000000	4136.92285156250000000000	4127.17919921875000000000	3121.00000000000000000000	10247.00000000000000000000	10234.00000000000000000000	0.00000000000000000000	0.00000000000000000000	0.00000000000000000000	1787.00000000000000000000	808.00000000000000000000	4.00000000000000000000	4.00000000000000000000	4.00000000000000000000	4.00000000000000000000	4.00000000000000000000	4.00000000000000000000	4.00000000000000000000	4.00000000000000000000	4.00000000000000000000	4.00000000000000000000	4.00000000000000000000	4.00000000000000000000	4.00000000000000000000	4.00000000000000000000	4.00000000000000000000	4.00000000000000000000
122.00000000000000000000	0.00000000000000000000	4145.64111328125000000000	4120.00000000000000000000	4171.28173828125000000000	4116.92285156250000000000	4180.00000000000000000000	4175.89746093750000000000	4182.56396484375000000000	4173.33300781250000000000	4186.15380859375000000000	4192.82031250000000000000	4116.92285156250000000000	4241.02539062500000000000	4094.87158203125000000000	4091.28198242187500000000	3361.00000000000000000000	10247.00000000000000000000	10234.00000000000000000000	0.00000000000000000000	0.00000000000000000000	0.00000000000000000000	1787.00000000000000000000	816.00000000000000000000	4.00000000000000000000	4.00000000000000000000	4.00000000000000000000	4.00000000000000000000	4.00000000000000000000	4.00000000000000000000	4.00000000000000000000	4.00000000000000000000	4.00000000000000000000	4.00000000000000000000	4.00000000000000000000	4.00000000000000000000	4.00000000000000000000	4.00000000000000000000	4.00000000000000000000	4.00000000000000000000
123.00000000000000000000	0.00000000000000000000	4182.05126953125000000000	4166.66650390625000000000	4176.92285156250000000000	4148.71777343750000000000	4217.94873046875000000000	4202.05126953125000000000	4198.46142578125000000000	4186.15380859375000000000	4195.89746093750000000000	4206.15380859375000000000	4149.74365234375000000000	4267.69238281250000000000	4142.05126953125000000000	4120.00000000000000000000	2986.00000000000000000000	10249.00000000000000000000	10233.00000000000000000000	0.00000000000000000000	0.00000000000000000000	0.00000000000000000000	1787.00000000000000000000	825.00000000000000000000	4.00000000000000000000	4.00000000000000000000	4.00000000000000000000	4.00000000000000000000	4.00000000000000000000	4.00000000000000000000	4.00000000000000000000	4.00000000000000000000	4.00000000000000000000	4.00000000000000000000	4.00000000000000000000	4.00000000000000000000	4.00000000000000000000	4.00000000000000000000	4.00000000000000000000	4.00000000000000000000
124.00000000000000000000	0.00000000000000000000	4175.38427734375000000000	4153.84619140625000000000	4174.35888671875000000000	4148.71777343750000000000	4206.15380859375000000000	4182.56396484375000000000	4176.41015625000000000000	4161.53857421875000000000	4166.66650390625000000000	4183.58984375000000000000	4135.89746093750000000000	4255.38427734375000000000	4137.94873046875000000000	4117.94873046875000000000	3527.00000000000000000000	10249.00000000000000000000	10233.00000000000000000000	0.00000000000000000000	0.00000000000000000000	0.00000000000000000000	1787.00000000000000000000	833.00000000000000000000	4.00000000000000000000	4.00000000000000000000	4.00000000000000000000	4.00000000000000000000	4.00000000000000000000	4.00000000000000000000	4.00000000000000000000	4.00000000000000000000	4.00000000000000000000	4.00000000000000000000	4.00000000000000000000	4.00000000000000000000	4.00000000000000000000	4.00000000000000000000	4.00000000000000000000	4.00000000000000000000
125.00000000000000000000	0.00000000000000000000	4155.38427734375000000000	4133.33300781250000000000	4176.41015625000000000000	4135.89746093750000000000	4192.30761718750000000000	4173.84619140625000000000	4171.79492187500000000000	4162.05126953125000000000	4158.97412109375000000000	4173.33300781250000000000	4128.20507812500000000000	4254.35888671875000000000	4122.56396484375000000000	4107.17919921875000000000	3121.00000000000000000000	10248.00000000000000000000	10228.00000000000000000000	0.00000000000000000000	0.00000000000000000000	0.00000000000000000000	1787.00000000000000000000	842.00000000000000000000	4.00000000000000000000	4.00000000000000000000	4.00000000000000000000	4.00000000000000000000	4.00000000000000000000	4.00000000000000000000	4.00000000000000000000	4.00000000000000000000	4.00000000000000000000	4.00000000000000000000	4.00000000000000000000	4.00000000000000000000	4.00000000000000000000	4.00000000000000000000	4.00000000000000000000	4.00000000000000000000
126.00000000000000000000	0.00000000000000000000	4154.87158203125000000000	4139.48730468750000000000	4168.71777343750000000000	4142.05126953125000000000	4205.64111328125000000000	4188.20507812500000000000	4190.25634765625000000000	4209.23046875000000000000	4208.20507812500000000000	4211.79492187500000000000	4165.64111328125000000000	4290.76904296875000000000	4143.58984375000000000000	4121.02539062500000000000	3361.00000000000000000000	10248.00000000000000000000	10228.00000000000000000000	0.00000000000000000000	0.00000000000000000000	0.00000000000000000000	1787.00000000000000000000	849.00000000000000000000	4.00000000000000000000	4.00000000000000000000	4.00000000000000000000	4.00000000000000000000	4.00000000000000000000	4.00000000000000000000	4.00000000000000000000	4.00000000000000000000	4.00000000000000000000	4.00000000000000000000	4.00000000000000000000	4.00000000000000000000	4.00000000000000000000	4.00000000000000000000	4.00000000000000000000	4.00000000000000000000
127.00000000000000000000	0.00000000000000000000	4125.12792968750000000000	4093.33325195312500000000	4170.25634765625000000000	4113.33300781250000000000	4164.10253906250000000000	4153.33300781250000000000	4165.12792968750000000000	4181.02539062500000000000	4179.48730468750000000000	4188.20507812500000000000	4128.71777343750000000000	4265.12792968750000000000	4105.12792968750000000000	4095.89721679687500000000	51.00000000000000000000	10246.00000000000000000000	10225.00000000000000000000	0.00000000000000000000	0.00000000000000000000	0.00000000000000000000	1787.00000000000000000000	856.00000000000000000000	4.00000000000000000000	4.00000000000000000000	4.00000000000000000000	4.00000000000000000000	4.00000000000000000000	4.00000000000000000000	4.00000000000000000000	4.00000000000000000000	4.00000000000000000000	4.00000000000000000000	4.00000000000000000000	4.00000000000000000000	4.00000000000000000000	4.00000000000000000000	4.00000000000000000000	4.00000000000000000000
0.00000000000000000000	0.00000000000000000000	4167.69238281250000000000	4151.28173828125000000000	4177.94873046875000000000	4145.12792968750000000000	4223.58984375000000000000	4207.17919921875000000000	4205.64111328125000000000	4192.82031250000000000000	4200.00000000000000000000	4210.25634765625000000000	4153.84619140625000000000	4277.94873046875000000000	4148.71777343750000000000	4121.53857421875000000000	1540.00000000000000000000	10246.00000000000000000000	10225.00000000000000000000	0.00000000000000000000	0.00000000000000000000	0.00000000000000000000	1787.00000000000000000000	864.00000000000000000000	4.00000000000000000000	4.00000000000000000000	4.00000000000000000000	4.00000000000000000000	4.00000000000000000000	4.00000000000000000000	4.00000000000000000000	4.00000000000000000000	4.00000000000000000000	4.00000000000000000000	4.00000000000000000000	4.00000000000000000000	4.00000000000000000000	4.00000000000000000000	4.00000000000000000000	4.00000000000000000000
1.00000000000000000000	0.00000000000000000000	4174.35888671875000000000	4162.05126953125000000000	4174.87158203125000000000	4143.58984375000000000000	4228.20507812500000000000	4209.23046875000000000000	4199.48730468750000000000	4172.82031250000000000000	4185.64111328125000000000	4209.74365234375000000000	4136.41015625000000000000	4254.35888671875000000000	4142.56396484375000000000	4109.74365234375000000000	2698.00000000000000000000	10244.00000000000000000000	10224.00000000000000000000	0.00000000000000000000	0.00000000000000000000	0.00000000000000000000	1787.00000000000000000000	871.00000000000000000000	4.00000000000000000000	4.00000000000000000000	4.00000000000000000000	4.00000000000000000000	4.00000000000000000000	4.00000000000000000000	4.00000000000000000000	4.00000000000000000000	4.00000000000000000000	4.00000000000000000000	4.00000000000000000000	4.00000000000000000000	4.00000000000000000000	4.00000000000000000000	4.00000000000000000000	4.00000000000000000000
2.00000000000000000000	0.00000000000000000000	4153.84619140625000000000	4128.71777343750000000000	4176.92285156250000000000	4132.30761718750000000000	4193.33300781250000000000	4178.97412109375000000000	4175.38427734375000000000	4156.41015625000000000000	4163.58984375000000000000	4187.17919921875000000000	4117.43603515625000000000	4239.48730468750000000000	4121.53857421875000000000	4101.02539062500000000000	2943.00000000000000000000	10244.00000000000000000000	10224.00000000000000000000	0.00000000000000000000	0.00000000000000000000	0.00000000000000000000	1787.00000000000000000000	879.00000000000000000000	4.00000000000000000000	4.00000000000000000000	4.00000000000000000000	4.00000000000000000000	4.00000000000000000000	4.00000000000000000000	4.00000000000000000000	4.00000000000000000000	4.00000000000000000000	4.00000000000000000000	4.00000000000000000000	4.00000000000000000000	4.00000000000000000000	4.00000000000000000000	4.00000000000000000000	4.00000000000000000000
3.00000000000000000000	0.00000000000000000000	4171.28173828125000000000	4145.12792968750000000000	4175.38427734375000000000	4164.61523437500000000000	4210.25634765625000000000	4190.25634765625000000000	4183.58984375000000000000	4192.82031250000000000000	4198.97412109375000000000	4203.58984375000000000000	4170.76904296875000000000	4279.48730468750000000000	4169.74365234375000000000	4142.05126953125000000000	3493.00000000000000000000	10242.00000000000000000000	10222.00000000000000000000	0.00000000000000000000	0.00000000000000000000	0.00000000000000000000	1787.00000000000000000000	886.00000000000000000000	4.00000000000000000000	4.00000000000000000000	4.00000000000000000000	4.00000000000000000000	4.00000000000000000000	4.00000000000000000000	4.00000000000000000000	4.00000000000000000000	4.00000000000000000000	4.00000000000000000000	4.00000000000000000000	4.00000000000000000000	4.00000000000000000000	4.00000000000000000000	4.00000000000000000000	4.00000000000000000000
4.00000000000000000000	0.00000000000000000000	4151.79492187500000000000	4113.33300781250000000000	4181.53857421875000000000	4144.10253906250000000000	4175.38427734375000000000	4157.43603515625000000000	4155.38427734375000000000	4168.20507812500000000000	4171.28173828125000000000	4176.92285156250000000000	4144.61523437500000000000	4256.41015625000000000000	4142.05126953125000000000	4119.48730468750000000000	3533.00000000000000000000	10242.00000000000000000000	10222.00000000000000000000	0.00000000000000000000	0.00000000000000000000	0.00000000000000000000	1787.00000000000000000000	893.00000000000000000000	4.00000000000000000000	4.00000000000000000000	4.00000000000000000000	4.00000000000000000000	4.00000000000000000000	4.00000000000000000000	4.00000000000000000000	4.00000000000000000000	4.00000000000000000000	4.00000000000000000000	4.00000000000000000000	4.00000000000000000000	4.00000000000000000000	4.00000000000000000000	4.00000000000000000000	4.00000000000000000000
5.00000000000000000000	0.00000000000000000000	4164.61523437500000000000	4148.20507812500000000000	4182.56396484375000000000	4156.41015625000000000000	4215.89746093750000000000	4202.56396484375000000000	4197.94873046875000000000	4193.84619140625000000000	4204.10253906250000000000	4208.71777343750000000000	4160.51269531250000000000	4267.17919921875000000000	4155.89746093750000000000	4123.07666015625000000000	3290.00000000000000000000	10241.00000000000000000000	10222.00000000000000000000	0.00000000000000000000	0.00000000000000000000	0.00000000000000000000	1787.00000000000000000000	901.00000000000000000000	4.00000000000000000000	4.00000000000000000000	4.00000000000000000000	4.00000000000000000000	4.00000000000000000000	4.00000000000000000000	4.00000000000000000000	4.00000000000000000000	4.00000000000000000000	4.00000000000000000000	4.00000000000000000000	4.00000000000000000000	4.00000000000000000000	4.00000000000000000000	4.00000000000000000000	4.00000000000000000000
6.00000000000000000000	0.00000000000000000000	4149.23046875000000000000	4142.56396484375000000000	4169.23046875000000000000	4146.66650390625000000000	4217.43603515625000000000	4204.61523437500000000000	4204.10253906250000000000	4192.30761718750000000000	4209.74365234375000000000	4220.51269531250000000000	4147.17919921875000000000	4254.35888671875000000000	4135.38427734375000000000	4103.07666015625000000000	2972.00000000000000000000	10241.00000000000000000000	10222.00000000000000000000	0.00000000000000000000	0.00000000000000000000	0.00000000000000000000	1787.00000000000000000000	908.00000000000000000000	4.00000000000000000000	4.00000000000000000000	4.00000000000000000000	4.00000000000000000000	4.00000000000000000000	4.00000000000000000000	4.00000000000000000000	4.00000000000000000000	4.00000000000000000000	4.00000000000000000000	4.00000000000000000000	4.00000000000000000000	4.00000000000000000000	4.00000000000000000000	4.00000000000000000000	4.00000000000000000000
7.00000000000000000000	0.00000000000000000000	4140.00000000000000000000	4115.38427734375000000000	4170.25634765625000000000	4132.30761718750000000000	4189.74365234375000000000	4175.38427734375000000000	4177.43603515625000000000	4169.74365234375000000000	4181.53857421875000000000	4190.76904296875000000000	4118.46142578125000000000	4233.84619140625000000000	4109.23046875000000000000	4080.51269531250000000000	2989.00000000000000000000	10241.00000000000000000000	10223.00000000000000000000	0.00000000000000000000	0.00000000000000000000	0.00000000000000000000	1787.00000000000000000000	915.00000000000000000000	4.00000000000000000000	4.00000000000000000000	4.00000000000000000000	4.00000000000000000000	4.00000000000000000000	4.00000000000000000000	4.00000000000000000000	4.00000000000000000000	4.00000000000000000000	4.00000000000000000000	4.00000000000000000000	4.00000000000000000000	4.00000000000000000000	4.00000000000000000000	4.00000000000000000000	4.00000000000000000000
8.00000000000000000000	0.00000000000000000000	4178.97412109375000000000	4158.46142578125000000000	4172.30761718750000000000	4165.64111328125000000000	4225.12792968750000000000	4203.07666015625000000000	4189.74365234375000000000	4192.30761718750000000000	4200.51269531250000000000	4202.05126953125000000000	4154.35888671875000000000	4260.00000000000000000000	4160.51269531250000000000	4114.35888671875000000000	3245.00000000000000000000	10241.00000000000000000000	10223.00000000000000000000	0.00000000000000000000	0.00000000000000000000	0.00000000000000000000	1787.00000000000000000000	923.00000000000000000000	4.00000000000000000000	4.00000000000000000000	4.00000000000000000000	4.00000000000000000000	4.00000000000000000000	4.00000000000000000000	4.00000000000000000000	4.00000000000000000000	4.00000000000000000000	4.00000000000000000000	4.00000000000000000000	4.00000000000000000000	4.00000000000000000000	4.00000000000000000000	4.00000000000000000000	4.00000000000000000000
9.00000000000000000000	0.00000000000000000000	4156.92285156250000000000	4127.17919921875000000000	4176.92285156250000000000	4141.02539062500000000000	4191.28173828125000000000	4171.28173828125000000000	4159.48730468750000000000	4155.89746093750000000000	4157.94873046875000000000	4173.84619140625000000000	4121.53857421875000000000	4233.33300781250000000000	4132.82031250000000000000	4097.94873046875000000000	2474.00000000000000000000	10244.00000000000000000000	10225.00000000000000000000	0.00000000000000000000	0.00000000000000000000	0.00000000000000000000	1787.00000000000000000000	930.00000000000000000000	4.00000000000000000000	4.00000000000000000000	4.00000000000000000000	4.00000000000000000000	4.00000000000000000000	4.00000000000000000000	4.00000000000000000000	4.00000000000000000000	4.00000000000000000000	4.00000000000000000000	4.00000000000000000000	4.00000000000000000000	4.00000000000000000000	4.00000000000000000000	4.00000000000000000000	4.00000000000000000000
10.00000000000000000000	0.00000000000000000000	4163.07666015625000000000	4133.84619140625000000000	4181.02539062500000000000	4145.64111328125000000000	4207.17919921875000000000	4190.76904296875000000000	4185.64111328125000000000	4183.07666015625000000000	4191.79492187500000000000	4198.97412109375000000000	4150.25634765625000000000	4260.51269531250000000000	4147.17919921875000000000	4109.74365234375000000000	3448.00000000000000000000	10244.00000000000000000000	10225.00000000000000000000	0.00000000000000000000	0.00000000000000000000	0.00000000000000000000	1787.00000000000000000000	938.00000000000000000000	4.00000000000000000000	4.00000000000000000000	4.00000000000000000000	4.00000000000000000000	4.00000000000000000000	4.00000000000000000000	4.00000000000000000000	4.00000000000000000000	4.00000000000000000000	4.00000000000000000000	4.00000000000000000000	4.00000000000000000000	4.00000000000000000000	4.00000000000000000000	4.00000000000000000000	4.00000000000000000000
11.00000000000000000000	0.00000000000000000000	4148.71777343750000000000	4120.00000000000000000000	4169.23046875000000000000	4138.97412109375000000000	4197.94873046875000000000	4189.74365234375000000000	4189.23046875000000000000	4203.07666015625000000000	4212.82031250000000000000	4215.89746093750000000000	4162.05126953125000000000	4268.71777343750000000000	4143.07666015625000000000	4104.61523437500000000000	2919.00000000000000000000	10244.00000000000000000000	10229.00000000000000000000	0.00000000000000000000	0.00000000000000000000	0.00000000000000000000	1787.00000000000000000000	945.00000000000000000000	4.00000000000000000000	4.00000000000000000000	4.00000000000000000000	4.00000000000000000000	4.00000000000000000000	4.00000000000000000000	4.00000000000000000000	4.00000000000000000000	4.00000000000000000000	4.00000000000000000000	4.00000000000000000000	4.00000000000000000000	4.00000000000000000000	4.00000000000000000000	4.00000000000000000000	4.00000000000000000000
12.00000000000000000000	0.00000000000000000000	4128.71777343750000000000	4096.92285156250000000000	4170.76904296875000000000	4115.89746093750000000000	4173.33300781250000000000	4168.20507812500000000000	4172.30761718750000000000	4180.51269531250000000000	4181.02539062500000000000	4191.28173828125000000000	4125.64111328125000000000	4236.41015625000000000000	4107.17919921875000000000	4078.46142578125000000000	3419.00000000000000000000	10244.00000000000000000000	10229.00000000000000000000	0.00000000000000000000	0.00000000000000000000	0.00000000000000000000	1787.00000000000000000000	952.00000000000000000000	4.00000000000000000000	4.00000000000000000000	4.00000000000000000000	4.00000000000000000000	4.00000000000000000000	4.00000000000000000000	4.00000000000000000000	4.00000000000000000000	4.00000000000000000000	4.00000000000000000000	4.00000000000000000000	4.00000000000000000000	4.00000000000000000000	4.00000000000000000000	4.00000000000000000000	4.00000000000000000000
13.00000000000000000000	0.00000000000000000000	4174.87158203125000000000	4155.89746093750000000000	4175.89746093750000000000	4148.71777343750000000000	4235.38427734375000000000	4218.46142578125000000000	4211.28173828125000000000	4201.53857421875000000000	4212.30761718750000000000	4212.30761718750000000000	4154.87158203125000000000	4252.82031250000000000000	4149.23046875000000000000	4098.46142578125000000000	3019.00000000000000000000	10247.00000000000000000000	10228.00000000000000000000	0.00000000000000000000	0.00000000000000000000	0.00000000000000000000	1787.00000000000000000000	960.00000000000000000000	4.00000000000000000000	4.00000000000000000000	4.00000000000000000000	4.00000000000000000000	4.00000000000000000000	4.00000000000000000000	4.00000000000000000000	4.00000000000000000000	4.00000000000000000000	4.00000000000000000000	4.00000000000000000000	4.00000000000000000000	4.00000000000000000000	4.00000000000000000000	4.00000000000000000000	4.00000000000000000000
14.00000000000000000000	0.00000000000000000000	4156.41015625000000000000	4127.17919921875000000000	4174.87158203125000000000	4131.79492187500000000000	4208.20507812500000000000	4195.38427734375000000000	4191.28173828125000000000	4160.00000000000000000000	4173.33300781250000000000	4183.07666015625000000000	4114.35888671875000000000	4217.94873046875000000000	4116.92285156250000000000	4068.20507812500000000000	3448.00000000000000000000	10247.00000000000000000000	10228.00000000000000000000	0.00000000000000000000	0.00000000000000000000	0.00000000000000000000	1787.00000000000000000000	967.00000000000000000000	4.00000000000000000000	4.00000000000000000000	4.00000000000000000000	4.00000000000000000000	4.00000000000000000000	4.00000000000000000000	4.00000000000000000000	4.00000000000000000000	4.00000000000000000000	4.00000000000000000000	4.00000000000000000000	4.00000000000000000000	4.00000000000000000000	4.00000000000000000000	4.00000000000000000000	4.00000000000000000000
15.00000000000000000000	0.00000000000000000000	4150.76904296875000000000	4126.66650390625000000000	4174.87158203125000000000	4140.00000000000000000000	4205.64111328125000000000	4195.38427734375000000000	4194.35888671875000000000	4172.82031250000000000000	4180.00000000000000000000	4190.25634765625000000000	4131.79492187500000000000	4234.87158203125000000000	4129.23046875000000000000	4083.58959960937500000000	2919.00000000000000000000	10247.00000000000000000000	10228.00000000000000000000	0.00000000000000000000	0.00000000000000000000	0.00000000000000000000	1787.00000000000000000000	975.00000000000000000000	4.00000000000000000000	4.00000000000000000000	4.00000000000000000000	4.00000000000000000000	4.00000000000000000000	4.00000000000000000000	4.00000000000000000000	4.00000000000000000000	4.00000000000000000000	4.00000000000000000000	4.00000000000000000000	4.00000000000000000000	4.00000000000000000000	4.00000000000000000000	4.00000000000000000000	4.00000000000000000000
16.00000000000000000000	0.00000000000000000000	4156.41015625000000000000	4130.25634765625000000000	4171.28173828125000000000	4151.28173828125000000000	4204.10253906250000000000	4187.69238281250000000000	4183.58984375000000000000	4201.02539062500000000000	4209.23046875000000000000	4208.20507812500000000000	4167.69238281250000000000	4265.64111328125000000000	4155.38427734375000000000	4108.20507812500000000000	0.00000000000000000000	10247.00000000000000000000	10228.00000000000000000000	0.00000000000000000000	0.00000000000000000000	0.00000000000000000000	1787.00000000000000000000	982.00000000000000000000	4.00000000000000000000	4.00000000000000000000	4.00000000000000000000	4.00000000000000000000	4.00000000000000000000	4.00000000000000000000	4.00000000000000000000	4.00000000000000000000	4.00000000000000000000	4.00000000000000000000	4.00000000000000000000	4.00000000000000000000	4.00000000000000000000	4.00000000000000000000	4.00000000000000000000	4.00000000000000000000
17.00000000000000000000	0.00000000000000000000	4143.58984375000000000000	4100.51269531250000000000	4177.43603515625000000000	4131.28173828125000000000	4172.82031250000000000000	4164.61523437500000000000	4166.15380859375000000000	4183.07666015625000000000	4194.35888671875000000000	4192.82031250000000000000	4142.56396484375000000000	4242.56396484375000000000	4129.23046875000000000000	4089.74340820312500000000	0.00000000000000000000	10246.00000000000000000000	10229.00000000000000000000	0.00000000000000000000	0.00000000000000000000	0.00000000000000000000	1787.00000000000000000000	989.00000000000000000000	4.00000000000000000000	4.00000000000000000000	4.00000000000000000000	4.00000000000000000000	4.00000000000000000000	4.00000000000000000000	4.00000000000000000000	4.00000000000000000000	4.00000000000000000000	4.00000000000000000000	4.00000000000000000000	4.00000000000000000000	4.00000000000000000000	4.00000000000000000000	4.00000000000000000000	4.00000000000000000000
18.00000000000000000000	0.00000000000000000000	4169.23046875000000000000	4147.17919921875000000000	4177.43603515625000000000	4151.79492187500000000000	4225.12792968750000000000	4223.07666015625000000000	4221.53857421875000000000	4211.79492187500000000000	4237.94873046875000000000	4232.30761718750000000000	4165.12792968750000000000	4257.94873046875000000000	4153.84619140625000000000	4103.58984375000000000000	0.00000000000000000000	10246.00000000000000000000	10229.00000000000000000000	0.00000000000000000000	0.00000000000000000000	0.00000000000000000000	1787.00000000000000000000	997.00000000000000000000	4.00000000000000000000	4.00000000000000000000	4.00000000000000000000	4.00000000000000000000	4.00000000000000000000	4.00000000000000000000	4.00000000000000000000	4.00000000000000000000	4.00000000000000000000	4.00000000000000000000	4.00000000000000000000	4.00000000000000000000	4.00000000000000000000	4.00000000000000000000	4.00000000000000000000	4.00000000000000000000
19.00000000000000000000	0.00000000000000000000	4150.25634765625000000000	4132.30761718750000000000	4173.84619140625000000000	4130.76904296875000000000	4207.17919921875000000000	4206.15380859375000000000	4205.12792968750000000000	4183.07666015625000000000	4210.25634765625000000000	4216.92285156250000000000	4120.51269531250000000000	4228.20507812500000000000	4109.23046875000000000000	4069.23071289062500000000	0.00000000000000000000	10249.00000000000000000000	10228.00000000000000000000	0.00000000000000000000	0.00000000000000000000	0.00000000000000000000	1788.00000000000000000000	5.00000000000000000000	4.00000000000000000000	4.00000000000000000000	4.00000000000000000000	4.00000000000000000000	4.00000000000000000000	4.00000000000000000000	4.00000000000000000000	4.00000000000000000000	4.00000000000000000000	4.00000000000000000000	4.00000000000000000000	4.00000000000000000000	4.00000000000000000000	4.00000000000000000000	4.00000000000000000000	4.00000000000000000000
20.00000000000000000000	0.00000000000000000000	4165.12792968750000000000	4146.15380859375000000000	4179.48730468750000000000	4140.51269531250000000000	4214.35888671875000000000	4202.56396484375000000000	4195.38427734375000000000	4183.07666015625000000000	4204.61523437500000000000	4208.71777343750000000000	4130.76904296875000000000	4230.25634765625000000000	4123.07666015625000000000	4078.97436523437500000000	0.00000000000000000000	10249.00000000000000000000	10228.00000000000000000000	0.00000000000000000000	0.00000000000000000000	0.00000000000000000000	1788.00000000000000000000	13.00000000000000000000	4.00000000000000000000	4.00000000000000000000	4.00000000000000000000	4.00000000000000000000	4.00000000000000000000	4.00000000000000000000	4.00000000000000000000	4.00000000000000000000	4.00000000000000000000	4.00000000000000000000	4.00000000000000000000	4.00000000000000000000	4.00000000000000000000	4.00000000000000000000	4.00000000000000000000	4.00000000000000000000
21.00000000000000000000	0.00000000000000000000	4180.51269531250000000000	4159.48730468750000000000	4174.87158203125000000000	4156.92285156250000000000	4226.15380859375000000000	4202.05126953125000000000	4191.28173828125000000000	4187.17919921875000000000	4212.82031250000000000000	4209.23046875000000000000	4171.79492187500000000000	4250.25634765625000000000	4162.56396484375000000000	4108.71777343750000000000	0.00000000000000000000	10247.00000000000000000000	10227.00000000000000000000	0.00000000000000000000	0.00000000000000000000	0.00000000000000000000	1788.00000000000000000000	22.00000000000000000000	4.00000000000000000000	4.00000000000000000000	4.00000000000000000000	4.00000000000000000000	4.00000000000000000000	4.00000000000000000000	4.00000000000000000000	4.00000000000000000000	4.00000000000000000000	4.00000000000000000000	4.00000000000000000000	4.00000000000000000000	4.00000000000000000000	4.00000000000000000000	4.00000000000000000000	4.00000000000000000000
22.00000000000000000000	0.00000000000000000000	4152.82031250000000000000	4120.51269531250000000000	4177.43603515625000000000	4133.84619140625000000000	4186.66650390625000000000	4164.61523437500000000000	4163.07666015625000000000	4152.30761718750000000000	4171.79492187500000000000	4180.51269531250000000000	4144.61523437500000000000	4233.33300781250000000000	4134.35888671875000000000	4089.23071289062500000000	0.00000000000000000000	10247.00000000000000000000	10227.00000000000000000000	0.00000000000000000000	0.00000000000000000000	0.00000000000000000000	1788.00000000000000000000	30.00000000000000000000	4.00000000000000000000	4.00000000000000000000	4.00000000000000000000	4.00000000000000000000	4.00000000000000000000	4.00000000000000000000	4.00000000000000000000	4.00000000000000000000	4.00000000000000000000	4.00000000000000000000	4.00000000000000000000	4.00000000000000000000	4.00000000000000000000	4.00000000000000000000	4.00000000000000000000	4.00000000000000000000
23.00000000000000000000	0.00000000000000000000	4177.94873046875000000000	4157.94873046875000000000	4177.43603515625000000000	4159.48730468750000000000	4225.64111328125000000000	4206.15380859375000000000	4198.97412109375000000000	4203.58984375000000000000	4223.07666015625000000000	4225.12792968750000000000	4182.56396484375000000000	4268.20507812500000000000	4171.28173828125000000000	4112.30761718750000000000	0.00000000000000000000	10248.00000000000000000000	10225.00000000000000000000	0.00000000000000000000	0.00000000000000000000	0.00000000000000000000	1788.00000000000000000000	39.00000000000000000000	4.00000000000000000000	4.00000000000000000000	4.00000000000000000000	4.00000000000000000000	4.00000000000000000000	4.00000000000000000000	4.00000000000000000000	4.00000000000000000000	4.00000000000000000000	4.00000000000000000000	4.00000000000000000000	4.00000000000000000000	4.00000000000000000000	4.00000000000000000000	4.00000000000000000000	4.00000000000000000000
24.00000000000000000000	0.00000000000000000000	4158.46142578125000000000	4133.33300781250000000000	4171.79492187500000000000	4137.94873046875000000000	4205.64111328125000000000	4193.84619140625000000000	4190.25634765625000000000	4201.02539062500000000000	4225.12792968750000000000	4225.64111328125000000000	4165.64111328125000000000	4249.74365234375000000000	4138.97412109375000000000	4091.79467773437500000000	0.00000000000000000000	10248.00000000000000000000	10225.00000000000000000000	0.00000000000000000000	0.00000000000000000000	0.00000000000000000000	1788.00000000000000000000	47.00000000000000000000	4.00000000000000000000	4.00000000000000000000	4.00000000000000000000	4.00000000000000000000	4.00000000000000000000	4.00000000000000000000	4.00000000000000000000	4.00000000000000000000	4.00000000000000000000	4.00000000000000000000	4.00000000000000000000	4.00000000000000000000	4.00000000000000000000	4.00000000000000000000	4.00000000000000000000	4.00000000000000000000
25.00000000000000000000	0.00000000000000000000	4163.58984375000000000000	4144.61523437500000000000	4175.89746093750000000000	4141.53857421875000000000	4218.97412109375000000000	4206.66650390625000000000	4199.48730468750000000000	4191.79492187500000000000	4218.97412109375000000000	4220.00000000000000000000	4164.61523437500000000000	4244.61523437500000000000	4131.28173828125000000000	4090.25634765625000000000	0.00000000000000000000	10245.00000000000000000000	10226.00000000000000000000	0.00000000000000000000	0.00000000000000000000	0.00000000000000000000	1788.00000000000000000000	55.00000000000000000000	4.00000000000000000000	4.00000000000000000000	4.00000000000000000000	4.00000000000000000000	4.00000000000000000000	4.00000000000000000000	4.00000000000000000000	4.00000000000000000000	4.00000000000000000000	4.00000000000000000000	4.00000000000000000000	4.00000000000000000000	4.00000000000000000000	4.00000000000000000000	4.00000000000000000000	4.00000000000000000000
26.00000000000000000000	0.00000000000000000000	4195.89746093750000000000	4182.05126953125000000000	4171.79492187500000000000	4173.84619140625000000000	4255.38427734375000000000	4231.79492187500000000000	4211.79492187500000000000	4192.30761718750000000000	4224.61523437500000000000	4229.74365234375000000000	4181.02539062500000000000	4252.82031250000000000000	4164.10253906250000000000	4108.20507812500000000000	0.00000000000000000000	10245.00000000000000000000	10226.00000000000000000000	0.00000000000000000000	0.00000000000000000000	0.00000000000000000000	1788.00000000000000000000	64.00000000000000000000	4.00000000000000000000	4.00000000000000000000	4.00000000000000000000	4.00000000000000000000	4.00000000000000000000	4.00000000000000000000	4.00000000000000000000	4.00000000000000000000	4.00000000000000000000	4.00000000000000000000	4.00000000000000000000	4.00000000000000000000	4.00000000000000000000	4.00000000000000000000	4.00000000000000000000	4.00000000000000000000
27.00000000000000000000	0.00000000000000000000	4174.87158203125000000000	4142.56396484375000000000	4174.87158203125000000000	4151.28173828125000000000	4213.84619140625000000000	4194.87158203125000000000	4184.10253906250000000000	4151.28173828125000000000	4181.02539062500000000000	4193.84619140625000000000	4144.10253906250000000000	4215.89746093750000000000	4132.82031250000000000000	4083.58959960937500000000	0.00000000000000000000	10247.00000000000000000000	10225.00000000000000000000	0.00000000000000000000	0.00000000000000000000	0.00000000000000000000	1788.00000000000000000000	72.00000000000000000000	4.00000000000000000000	4.00000000000000000000	4.00000000000000000000	4.00000000000000000000	4.00000000000000000000	4.00000000000000000000	4.00000000000000000000	4.00000000000000000000	4.00000000000000000000	4.00000000000000000000	4.00000000000000000000	4.00000000000000000000	4.00000000000000000000	4.00000000000000000000	4.00000000000000000000	4.00000000000000000000
28.00000000000000000000	0.00000000000000000000	4188.71777343750000000000	4172.82031250000000000000	4177.94873046875000000000	4172.82031250000000000000	4240.00000000000000000000	4220.51269531250000000000	4211.79492187500000000000	4197.94873046875000000000	4224.61523437500000000000	4221.53857421875000000000	4204.61523437500000000000	4261.53857421875000000000	4174.87158203125000000000	4120.00000000000000000000	0.00000000000000000000	10247.00000000000000000000	10225.00000000000000000000	0.00000000000000000000	0.00000000000000000000	0.00000000000000000000	1788.00000000000000000000	81.00000000000000000000	4.00000000000000000000	4.00000000000000000000	4.00000000000000000000	4.00000000000000000000	4.00000000000000000000	4.00000000000000000000	4.00000000000000000000	4.00000000000000000000	4.00000000000000000000	4.00000000000000000000	4.00000000000000000000	4.00000000000000000000	4.00000000000000000000	4.00000000000000000000	4.00000000000000000000	4.00000000000000000000
29.00000000000000000000	0.00000000000000000000	4166.66650390625000000000	4150.25634765625000000000	4173.33300781250000000000	4160.00000000000000000000	4212.30761718750000000000	4192.30761718750000000000	4188.71777343750000000000	4202.56396484375000000000	4221.53857421875000000000	4218.97412109375000000000	4208.20507812500000000000	4268.20507812500000000000	4162.56396484375000000000	4115.89746093750000000000	0.00000000000000000000	10247.00000000000000000000	10225.00000000000000000000	0.00000000000000000000	0.00000000000000000000	0.00000000000000000000	1788.00000000000000000000	89.00000000000000000000	4.00000000000000000000	4.00000000000000000000	4.00000000000000000000	4.00000000000000000000	4.00000000000000000000	4.00000000000000000000	4.00000000000000000000	4.00000000000000000000	4.00000000000000000000	4.00000000000000000000	4.00000000000000000000	4.00000000000000000000	4.00000000000000000000	4.00000000000000000000	4.00000000000000000000	4.00000000000000000000
30.00000000000000000000	0.00000000000000000000	4163.07666015625000000000	4140.00000000000000000000	4177.43603515625000000000	4149.23046875000000000000	4206.66650390625000000000	4191.79492187500000000000	4192.30761718750000000000	4190.76904296875000000000	4215.38427734375000000000	4216.41015625000000000000	4189.74365234375000000000	4254.87158203125000000000	4145.64111328125000000000	4101.02539062500000000000	0.00000000000000000000	10247.00000000000000000000	10225.00000000000000000000	0.00000000000000000000	0.00000000000000000000	0.00000000000000000000	1788.00000000000000000000	97.00000000000000000000	4.00000000000000000000	4.00000000000000000000	4.00000000000000000000	4.00000000000000000000	4.00000000000000000000	4.00000000000000000000	4.00000000000000000000	4.00000000000000000000	4.00000000000000000000	4.00000000000000000000	4.00000000000000000000	4.00000000000000000000	4.00000000000000000000	4.00000000000000000000	4.00000000000000000000	4.00000000000000000000
31.00000000000000000000	0.00000000000000000000	4188.20507812500000000000	4175.89746093750000000000	4171.79492187500000000000	4167.69238281250000000000	4255.38427734375000000000	4237.94873046875000000000	4229.74365234375000000000	4206.66650390625000000000	4246.66650390625000000000	4245.64111328125000000000	4202.56396484375000000000	4261.02539062500000000000	4164.10253906250000000000	4104.61523437500000000000	0.00000000000000000000	10246.00000000000000000000	10225.00000000000000000000	0.00000000000000000000	0.00000000000000000000	0.00000000000000000000	1788.00000000000000000000	106.00000000000000000000	4.00000000000000000000	4.00000000000000000000	4.00000000000000000000	4.00000000000000000000	4.00000000000000000000	4.00000000000000000000	4.00000000000000000000	4.00000000000000000000	4.00000000000000000000	4.00000000000000000000	4.00000000000000000000	4.00000000000000000000	4.00000000000000000000	4.00000000000000000000	4.00000000000000000000	4.00000000000000000000
32.00000000000000000000	0.00000000000000000000	4167.17919921875000000000	4145.64111328125000000000	4171.79492187500000000000	4145.12792968750000000000	4229.23046875000000000000	4213.84619140625000000000	4205.64111328125000000000	4171.28173828125000000000	4212.30761718750000000000	4219.48730468750000000000	4158.97412109375000000000	4227.69238281250000000000	4122.05126953125000000000	4069.23071289062500000000	0.00000000000000000000	10246.00000000000000000000	10225.00000000000000000000	0.00000000000000000000	0.00000000000000000000	0.00000000000000000000	1788.00000000000000000000	114.00000000000000000000	4.00000000000000000000	4.00000000000000000000	4.00000000000000000000	4.00000000000000000000	4.00000000000000000000	4.00000000000000000000	4.00000000000000000000	4.00000000000000000000	4.00000000000000000000	4.00000000000000000000	4.00000000000000000000	4.00000000000000000000	4.00000000000000000000	4.00000000000000000000	4.00000000000000000000	4.00000000000000000000
33.00000000000000000000	0.00000000000000000000	4191.28173828125000000000	4176.41015625000000000000	4174.87158203125000000000	4172.30761718750000000000	4249.74365234375000000000	4229.74365234375000000000	4214.87158203125000000000	4188.71777343750000000000	4230.25634765625000000000	4232.30761718750000000000	4201.02539062500000000000	4259.48730468750000000000	4164.61523437500000000000	4097.43603515625000000000	0.00000000000000000000	10246.00000000000000000000	10226.00000000000000000000	0.00000000000000000000	0.00000000000000000000	0.00000000000000000000	1788.00000000000000000000	122.00000000000000000000	4.00000000000000000000	4.00000000000000000000	4.00000000000000000000	4.00000000000000000000	4.00000000000000000000	4.00000000000000000000	4.00000000000000000000	4.00000000000000000000	4.00000000000000000000	4.00000000000000000000	4.00000000000000000000	4.00000000000000000000	4.00000000000000000000	4.00000000000000000000	4.00000000000000000000	4.00000000000000000000
34.00000000000000000000	0.00000000000000000000	4181.02539062500000000000	4159.48730468750000000000	4172.82031250000000000000	4166.66650390625000000000	4220.51269531250000000000	4200.00000000000000000000	4183.58984375000000000000	4175.38427734375000000000	4208.71777343750000000000	4212.30761718750000000000	4205.64111328125000000000	4260.00000000000000000000	4164.10253906250000000000	4098.97412109375000000000	0.00000000000000000000	10246.00000000000000000000	10226.00000000000000000000	0.00000000000000000000	0.00000000000000000000	0.00000000000000000000	1788.00000000000000000000	131.00000000000000000000	4.00000000000000000000	4.00000000000000000000	4.00000000000000000000	4.00000000000000000000	4.00000000000000000000	4.00000000000000000000	4.00000000000000000000	4.00000000000000000000	4.00000000000000000000	4.00000000000000000000	4.00000000000000000000	4.00000000000000000000	4.00000000000000000000	4.00000000000000000000	4.00000000000000000000	4.00000000000000000000
35.00000000000000000000	0.00000000000000000000	4173.33300781250000000000	4143.58984375000000000000	4181.53857421875000000000	4157.43603515625000000000	4208.71777343750000000000	4196.41015625000000000000	4182.56396484375000000000	4181.02539062500000000000	4208.20507812500000000000	4206.66650390625000000000	4193.84619140625000000000	4254.87158203125000000000	4143.58984375000000000000	4089.74340820312500000000	0.00000000000000000000	10245.00000000000000000000	10227.00000000000000000000	0.00000000000000000000	0.00000000000000000000	0.00000000000000000000	1788.00000000000000000000	139.00000000000000000000	4.00000000000000000000	4.00000000000000000000	4.00000000000000000000	4.00000000000000000000	4.00000000000000000000	4.00000000000000000000	4.00000000000000000000	4.00000000000000000000	4.00000000000000000000	4.00000000000000000000	4.00000000000000000000	4.00000000000000000000	4.00000000000000000000	4.00000000000000000000	4.00000000000000000000	4.00000000000000000000
36.00000000000000000000	0.00000000000000000000	4191.79492187500000000000	4173.33300781250000000000	4176.92285156250000000000	4178.46142578125000000000	4250.25634765625000000000	4240.51269531250000000000	4227.69238281250000000000	4226.15380859375000000000	4265.12792968750000000000	4253.33300781250000000000	4225.12792968750000000000	4282.05126953125000000000	4166.66650390625000000000	4106.66650390625000000000	0.00000000000000000000	10245.00000000000000000000	10227.00000000000000000000	0.00000000000000000000	0.00000000000000000000	0.00000000000000000000	1788.00000000000000000000	147.00000000000000000000	4.00000000000000000000	4.00000000000000000000	4.00000000000000000000	4.00000000000000000000	4.00000000000000000000	4.00000000000000000000	4.00000000000000000000	4.00000000000000000000	4.00000000000000000000	4.00000000000000000000	4.00000000000000000000	4.00000000000000000000	4.00000000000000000000	4.00000000000000000000	4.00000000000000000000	4.00000000000000000000
37.00000000000000000000	0.00000000000000000000	4160.51269531250000000000	4137.94873046875000000000	4172.82031250000000000000	4148.71777343750000000000	4211.79492187500000000000	4200.51269531250000000000	4197.43603515625000000000	4185.12792968750000000000	4225.64111328125000000000	4225.64111328125000000000	4184.61523437500000000000	4250.25634765625000000000	4124.10253906250000000000	4076.41015625000000000000	0.00000000000000000000	10245.00000000000000000000	10228.00000000000000000000	0.00000000000000000000	0.00000000000000000000	0.00000000000000000000	1788.00000000000000000000	154.00000000000000000000	4.00000000000000000000	4.00000000000000000000	4.00000000000000000000	4.00000000000000000000	4.00000000000000000000	4.00000000000000000000	4.00000000000000000000	4.00000000000000000000	4.00000000000000000000	4.00000000000000000000	4.00000000000000000000	4.00000000000000000000	4.00000000000000000000	4.00000000000000000000	4.00000000000000000000	4.00000000000000000000
38.00000000000000000000	0.00000000000000000000	4200.00000000000000000000	4188.20507812500000000000	4178.97412109375000000000	4178.46142578125000000000	4254.35888671875000000000	4229.23046875000000000000	4214.87158203125000000000	4194.87158203125000000000	4237.43603515625000000000	4236.41015625000000000000	4216.92285156250000000000	4272.30761718750000000000	4168.71777343750000000000	4106.66650390625000000000	0.00000000000000000000	10245.00000000000000000000	10228.00000000000000000000	0.00000000000000000000	0.00000000000000000000	0.00000000000000000000	1788.00000000000000000000	161.00000000000000000000	4.00000000000000000000	4.00000000000000000000	4.00000000000000000000	4.00000000000000000000	4.00000000000000000000	4.00000000000000000000	4.00000000000000000000	4.00000000000000000000	4.00000000000000000000	4.00000000000000000000	4.00000000000000000000	4.00000000000000000000	4.00000000000000000000	4.00000000000000000000	4.00000000000000000000	4.00000000000000000000
39.00000000000000000000	0.00000000000000000000	4221.02539062500000000000	4202.05126953125000000000	4179.48730468750000000000	4190.25634765625000000000	4267.17919921875000000000	4238.46142578125000000000	4214.35888671875000000000	4186.15380859375000000000	4229.23046875000000000000	4236.92285156250000000000	4222.05126953125000000000	4269.74365234375000000000	4184.10253906250000000000	4117.94873046875000000000	0.00000000000000000000	10244.00000000000000000000	10227.00000000000000000000	0.00000000000000000000	0.00000000000000000000	0.00000000000000000000	1788.00000000000000000000	169.00000000000000000000	4.00000000000000000000	4.00000000000000000000	4.00000000000000000000	4.00000000000000000000	4.00000000000000000000	4.00000000000000000000	4.00000000000000000000	4.00000000000000000000	4.00000000000000000000	4.00000000000000000000	4.00000000000000000000	4.00000000000000000000	4.00000000000000000000	4.00000000000000000000	4.00000000000000000000	4.00000000000000000000
40.00000000000000000000	0.00000000000000000000	4200.51269531250000000000	4170.25634765625000000000	4184.61523437500000000000	4171.28173828125000000000	4235.89746093750000000000	4216.41015625000000000000	4198.46142578125000000000	4168.71777343750000000000	4206.66650390625000000000	4218.97412109375000000000	4205.64111328125000000000	4256.41015625000000000000	4163.58984375000000000000	4107.17919921875000000000	0.00000000000000000000	10244.00000000000000000000	10227.00000000000000000000	0.00000000000000000000	0.00000000000000000000	0.00000000000000000000	1788.00000000000000000000	176.00000000000000000000	4.00000000000000000000	4.00000000000000000000	4.00000000000000000000	4.00000000000000000000	4.00000000000000000000	4.00000000000000000000	4.00000000000000000000	4.00000000000000000000	4.00000000000000000000	4.00000000000000000000	4.00000000000000000000	4.00000000000000000000	4.00000000000000000000	4.00000000000000000000	4.00000000000000000000	4.00000000000000000000
41.00000000000000000000	0.00000000000000000000	4213.84619140625000000000	4192.30761718750000000000	4182.05126953125000000000	4191.28173828125000000000	4254.87158203125000000000	4234.87158203125000000000	4217.43603515625000000000	4216.41015625000000000000	4261.53857421875000000000	4254.35888671875000000000	4262.05126953125000000000	4306.15380859375000000000	4205.64111328125000000000	4138.97412109375000000000	0.00000000000000000000	10244.00000000000000000000	10228.00000000000000000000	0.00000000000000000000	0.00000000000000000000	0.00000000000000000000	1788.00000000000000000000	183.00000000000000000000	4.00000000000000000000	4.00000000000000000000	4.00000000000000000000	4.00000000000000000000	4.00000000000000000000	4.00000000000000000000	4.00000000000000000000	4.00000000000000000000	4.00000000000000000000	4.00000000000000000000	4.00000000000000000000	4.00000000000000000000	4.00000000000000000000	4.00000000000000000000	4.00000000000000000000	4.00000000000000000000
42.00000000000000000000	0.00000000000000000000	4192.82031250000000000000	4160.00000000000000000000	4180.00000000000000000000	4171.28173828125000000000	4219.48730468750000000000	4198.97412109375000000000	4191.28173828125000000000	4202.56396484375000000000	4244.61523437500000000000	4241.53857421875000000000	4243.07666015625000000000	4292.82031250000000000000	4179.48730468750000000000	4122.05126953125000000000	0.00000000000000000000	10244.00000000000000000000	10228.00000000000000000000	0.00000000000000000000	0.00000000000000000000	0.00000000000000000000	1788.00000000000000000000	191.00000000000000000000	4.00000000000000000000	4.00000000000000000000	4.00000000000000000000	4.00000000000000000000	4.00000000000000000000	4.00000000000000000000	4.00000000000000000000	4.00000000000000000000	4.00000000000000000000	4.00000000000000000000	4.00000000000000000000	4.00000000000000000000	4.00000000000000000000	4.00000000000000000000	4.00000000000000000000	4.00000000000000000000
43.00000000000000000000	0.00000000000000000000	4212.30761718750000000000	4190.76904296875000000000	4179.48730468750000000000	4187.69238281250000000000	4254.87158203125000000000	4231.79492187500000000000	4220.00000000000000000000	4213.84619140625000000000	4258.97412109375000000000	4255.38427734375000000000	4250.76904296875000000000	4291.28173828125000000000	4191.28173828125000000000	4131.79492187500000000000	0.00000000000000000000	10246.00000000000000000000	10227.00000000000000000000	0.00000000000000000000	0.00000000000000000000	0.00000000000000000000	1788.00000000000000000000	198.00000000000000000000	4.00000000000000000000	4.00000000000000000000	4.00000000000000000000	4.00000000000000000000	4.00000000000000000000	4.00000000000000000000	4.00000000000000000000	4.00000000000000000000	4.00000000000000000000	4.00000000000000000000	4.00000000000000000000	4.00000000000000000000	4.00000000000000000000	4.00000000000000000000	4.00000000000000000000	4.00000000000000000000
44.00000000000000000000	0.00000000000000000000	4216.92285156250000000000	4203.07666015625000000000	4173.33300781250000000000	4190.25634765625000000000	4269.74365234375000000000	4248.20507812500000000000	4230.76904296875000000000	4202.56396484375000000000	4258.97412109375000000000	4257.43603515625000000000	4231.79492187500000000000	4273.33300781250000000000	4175.89746093750000000000	4118.46142578125000000000	0.00000000000000000000	10246.00000000000000000000	10227.00000000000000000000	0.00000000000000000000	0.00000000000000000000	0.00000000000000000000	1788.00000000000000000000	206.00000000000000000000	4.00000000000000000000	4.00000000000000000000	4.00000000000000000000	4.00000000000000000000	4.00000000000000000000	4.00000000000000000000	4.00000000000000000000	4.00000000000000000000	4.00000000000000000000	4.00000000000000000000	4.00000000000000000000	4.00000000000000000000	4.00000000000000000000	4.00000000000000000000	4.00000000000000000000	4.00000000000000000000
45.00000000000000000000	0.00000000000000000000	4207.17919921875000000000	4186.66650390625000000000	4178.46142578125000000000	4176.92285156250000000000	4246.66650390625000000000	4227.17919921875000000000	4214.35888671875000000000	4176.41015625000000000000	4230.25634765625000000000	4235.89746093750000000000	4206.66650390625000000000	4252.82031250000000000000	4152.30761718750000000000	4103.07666015625000000000	0.00000000000000000000	10246.00000000000000000000	10228.00000000000000000000	0.00000000000000000000	0.00000000000000000000	0.00000000000000000000	1788.00000000000000000000	213.00000000000000000000	4.00000000000000000000	4.00000000000000000000	4.00000000000000000000	4.00000000000000000000	4.00000000000000000000	4.00000000000000000000	4.00000000000000000000	4.00000000000000000000	4.00000000000000000000	4.00000000000000000000	4.00000000000000000000	4.00000000000000000000	4.00000000000000000000	4.00000000000000000000	4.00000000000000000000	4.00000000000000000000
46.00000000000000000000	0.00000000000000000000	4238.97412109375000000000	4225.12792968750000000000	4178.97412109375000000000	4209.74365234375000000000	4279.48730468750000000000	4247.17919921875000000000	4226.15380859375000000000	4205.64111328125000000000	4254.87158203125000000000	4256.41015625000000000000	4265.64111328125000000000	4292.30761718750000000000	4215.38427734375000000000	4152.30761718750000000000	0.00000000000000000000	10246.00000000000000000000	10228.00000000000000000000	0.00000000000000000000	0.00000000000000000000	0.00000000000000000000	1788.00000000000000000000	220.00000000000000000000	4.00000000000000000000	4.00000000000000000000	4.00000000000000000000	4.00000000000000000000	4.00000000000000000000	4.00000000000000000000	4.00000000000000000000	4.00000000000000000000	4.00000000000000000000	4.00000000000000000000	4.00000000000000000000	4.00000000000000000000	4.00000000000000000000	4.00000000000000000000	4.00000000000000000000	4.00000000000000000000
47.00000000000000000000	0.00000000000000000000	4213.33300781250000000000	4184.10253906250000000000	4180.51269531250000000000	4188.71777343750000000000	4238.97412109375000000000	4209.23046875000000000000	4187.69238281250000000000	4177.94873046875000000000	4221.02539062500000000000	4227.17919921875000000000	4238.97412109375000000000	4269.74365234375000000000	4191.79492187500000000000	4133.84619140625000000000	0.00000000000000000000	10247.00000000000000000000	10227.00000000000000000000	0.00000000000000000000	0.00000000000000000000	0.00000000000000000000	1788.00000000000000000000	228.00000000000000000000	4.00000000000000000000	4.00000000000000000000	4.00000000000000000000	4.00000000000000000000	4.00000000000000000000	4.00000000000000000000	4.00000000000000000000	4.00000000000000000000	4.00000000000000000000	4.00000000000000000000	4.00000000000000000000	4.00000000000000000000	4.00000000000000000000	4.00000000000000000000	4.00000000000000000000	4.00000000000000000000
48.00000000000000000000	0.00000000000000000000	4216.92285156250000000000	4201.02539062500000000000	4186.15380859375000000000	4195.38427734375000000000	4262.05126953125000000000	4237.43603515625000000000	4218.97412109375000000000	4207.69238281250000000000	4254.87158203125000000000	4250.25634765625000000000	4251.28173828125000000000	4280.51269531250000000000	4200.00000000000000000000	4133.33300781250000000000	0.00000000000000000000	10247.00000000000000000000	10227.00000000000000000000	0.00000000000000000000	0.00000000000000000000	0.00000000000000000000	1788.00000000000000000000	235.00000000000000000000	4.00000000000000000000	4.00000000000000000000	4.00000000000000000000	4.00000000000000000000	4.00000000000000000000	4.00000000000000000000	4.00000000000000000000	4.00000000000000000000	4.00000000000000000000	4.00000000000000000000	4.00000000000000000000	4.00000000000000000000	4.00000000000000000000	4.00000000000000000000	4.00000000000000000000	4.00000000000000000000
49.00000000000000000000	0.00000000000000000000	4221.02539062500000000000	4220.00000000000000000000	4180.51269531250000000000	4195.89746093750000000000	4281.53857421875000000000	4256.92285156250000000000	4241.02539062500000000000	4229.74365234375000000000	4287.69238281250000000000	4280.51269531250000000000	4265.12792968750000000000	4294.87158203125000000000	4203.07666015625000000000	4137.43603515625000000000	0.00000000000000000000	10247.00000000000000000000	10228.00000000000000000000	0.00000000000000000000	0.00000000000000000000	0.00000000000000000000	1788.00000000000000000000	243.00000000000000000000	4.00000000000000000000	4.00000000000000000000	4.00000000000000000000	4.00000000000000000000	4.00000000000000000000	4.00000000000000000000	4.00000000000000000000	4.00000000000000000000	4.00000000000000000000	4.00000000000000000000	4.00000000000000000000	4.00000000000000000000	4.00000000000000000000	4.00000000000000000000	4.00000000000000000000	4.00000000000000000000
50.00000000000000000000	0.00000000000000000000	4211.28173828125000000000	4196.92285156250000000000	4183.58984375000000000000	4178.97412109375000000000	4254.35888671875000000000	4232.30761718750000000000	4219.48730468750000000000	4198.46142578125000000000	4254.35888671875000000000	4255.89746093750000000000	4230.25634765625000000000	4271.28173828125000000000	4172.30761718750000000000	4121.02539062500000000000	0.00000000000000000000	10247.00000000000000000000	10228.00000000000000000000	0.00000000000000000000	0.00000000000000000000	0.00000000000000000000	1788.00000000000000000000	250.00000000000000000000	4.00000000000000000000	4.00000000000000000000	4.00000000000000000000	4.00000000000000000000	4.00000000000000000000	4.00000000000000000000	4.00000000000000000000	4.00000000000000000000	4.00000000000000000000	4.00000000000000000000	4.00000000000000000000	4.00000000000000000000	4.00000000000000000000	4.00000000000000000000	4.00000000000000000000	4.00000000000000000000
51.00000000000000000000	0.00000000000000000000	4250.76904296875000000000	4239.48730468750000000000	4183.58984375000000000000	4221.02539062500000000000	4298.46142578125000000000	4267.17919921875000000000	4240.51269531250000000000	4218.46142578125000000000	4276.41015625000000000000	4271.28173828125000000000	4271.79492187500000000000	4293.33300781250000000000	4229.74365234375000000000	4156.92285156250000000000	0.00000000000000000000	10247.00000000000000000000	10229.00000000000000000000	0.00000000000000000000	0.00000000000000000000	0.00000000000000000000	1788.00000000000000000000	257.00000000000000000000	4.00000000000000000000	4.00000000000000000000	4.00000000000000000000	4.00000000000000000000	4.00000000000000000000	4.00000000000000000000	4.00000000000000000000	4.00000000000000000000	4.00000000000000000000	4.00000000000000000000	4.00000000000000000000	4.00000000000000000000	4.00000000000000000000	4.00000000000000000000	4.00000000000000000000	4.00000000000000000000
52.00000000000000000000	0.00000000000000000000	4233.84619140625000000000	4213.33300781250000000000	4181.53857421875000000000	4207.17919921875000000000	4271.28173828125000000000	4235.89746093750000000000	4207.17919921875000000000	4184.10253906250000000000	4241.53857421875000000000	4245.64111328125000000000	4255.89746093750000000000	4270.76904296875000000000	4213.33300781250000000000	4145.64111328125000000000	0.00000000000000000000	10247.00000000000000000000	10229.00000000000000000000	0.00000000000000000000	0.00000000000000000000	0.00000000000000000000	1788.00000000000000000000	265.00000000000000000000	4.00000000000000000000	4.00000000000000000000	4.00000000000000000000	4.00000000000000000000	4.00000000000000000000	4.00000000000000000000	4.00000000000000000000	4.00000000000000000000	4.00000000000000000000	4.00000000000000000000	4.00000000000000000000	4.00000000000000000000	4.00000000000000000000	4.00000000000000000000	4.00000000000000000000	4.00000000000000000000
53.00000000000000000000	0.00000000000000000000	4240.00000000000000000000	4224.61523437500000000000	4187.17919921875000000000	4209.74365234375000000000	4277.94873046875000000000	4248.71777343750000000000	4221.53857421875000000000	4204.61523437500000000000	4261.53857421875000000000	4262.05126953125000000000	4277.94873046875000000000	4295.38427734375000000000	4221.02539062500000000000	4156.41015625000000000000	0.00000000000000000000	10246.00000000000000000000	10229.00000000000000000000	0.00000000000000000000	0.00000000000000000000	0.00000000000000000000	1788.00000000000000000000	272.00000000000000000000	4.00000000000000000000	4.00000000000000000000	4.00000000000000000000	4.00000000000000000000	4.00000000000000000000	4.00000000000000000000	4.00000000000000000000	4.00000000000000000000	4.00000000000000000000	4.00000000000000000000	4.00000000000000000000	4.00000000000000000000	4.00000000000000000000	4.00000000000000000000	4.00000000000000000000	4.00000000000000000000
54.00000000000000000000	0.00000000000000000000	4243.07666015625000000000	4234.35888671875000000000	4181.53857421875000000000	4221.02539062500000000000	4291.79492187500000000000	4266.66650390625000000000	4242.56396484375000000000	4247.17919921875000000000	4302.05126953125000000000	4294.87158203125000000000	4311.28173828125000000000	4329.23046875000000000000	4242.56396484375000000000	4168.71777343750000000000	0.00000000000000000000	10246.00000000000000000000	10229.00000000000000000000	0.00000000000000000000	0.00000000000000000000	0.00000000000000000000	1788.00000000000000000000	279.00000000000000000000	4.00000000000000000000	4.00000000000000000000	4.00000000000000000000	4.00000000000000000000	4.00000000000000000000	4.00000000000000000000	4.00000000000000000000	4.00000000000000000000	4.00000000000000000000	4.00000000000000000000	4.00000000000000000000	4.00000000000000000000	4.00000000000000000000	4.00000000000000000000	4.00000000000000000000	4.00000000000000000000
55.00000000000000000000	0.00000000000000000000	4215.89746093750000000000	4197.43603515625000000000	4181.53857421875000000000	4193.84619140625000000000	4260.00000000000000000000	4239.48730468750000000000	4222.05126953125000000000	4218.46142578125000000000	4268.20507812500000000000	4269.74365234375000000000	4274.87158203125000000000	4298.97412109375000000000	4207.17919921875000000000	4140.00000000000000000000	0.00000000000000000000	10244.00000000000000000000	10229.00000000000000000000	0.00000000000000000000	0.00000000000000000000	0.00000000000000000000	1788.00000000000000000000	288.00000000000000000000	4.00000000000000000000	4.00000000000000000000	4.00000000000000000000	4.00000000000000000000	4.00000000000000000000	4.00000000000000000000	4.00000000000000000000	4.00000000000000000000	4.00000000000000000000	4.00000000000000000000	4.00000000000000000000	4.00000000000000000000	4.00000000000000000000	4.00000000000000000000	4.00000000000000000000	4.00000000000000000000
56.00000000000000000000	0.00000000000000000000	4253.33300781250000000000	4256.92285156250000000000	4180.51269531250000000000	4217.94873046875000000000	4313.84619140625000000000	4285.64111328125000000000	4251.79492187500000000000	4225.64111328125000000000	4289.23046875000000000000	4289.23046875000000000000	4293.33300781250000000000	4306.15380859375000000000	4232.82031250000000000000	4157.43603515625000000000	0.00000000000000000000	10244.00000000000000000000	10229.00000000000000000000	0.00000000000000000000	0.00000000000000000000	0.00000000000000000000	1788.00000000000000000000	296.00000000000000000000	4.00000000000000000000	4.00000000000000000000	4.00000000000000000000	4.00000000000000000000	4.00000000000000000000	4.00000000000000000000	4.00000000000000000000	4.00000000000000000000	4.00000000000000000000	4.00000000000000000000	4.00000000000000000000	4.00000000000000000000	4.00000000000000000000	4.00000000000000000000	4.00000000000000000000	4.00000000000000000000
57.00000000000000000000	0.00000000000000000000	4246.66650390625000000000	4251.28173828125000000000	4181.53857421875000000000	4213.84619140625000000000	4301.02539062500000000000	4270.25634765625000000000	4235.89746093750000000000	4191.28173828125000000000	4260.51269531250000000000	4272.30761718750000000000	4261.53857421875000000000	4275.89746093750000000000	4208.71777343750000000000	4137.43603515625000000000	0.00000000000000000000	10244.00000000000000000000	10230.00000000000000000000	0.00000000000000000000	0.00000000000000000000	0.00000000000000000000	1788.00000000000000000000	305.00000000000000000000	4.00000000000000000000	4.00000000000000000000	4.00000000000000000000	4.00000000000000000000	4.00000000000000000000	4.00000000000000000000	4.00000000000000000000	4.00000000000000000000	4.00000000000000000000	4.00000000000000000000	4.00000000000000000000	4.00000000000000000000	4.00000000000000000000	4.00000000000000000000	4.00000000000000000000	4.00000000000000000000
58.00000000000000000000	0.00000000000000000000	4249.74365234375000000000	4244.10253906250000000000	4191.28173828125000000000	4227.69238281250000000000	4299.48730468750000000000	4268.71777343750000000000	4235.89746093750000000000	4197.94873046875000000000	4258.97412109375000000000	4271.79492187500000000000	4281.02539062500000000000	4289.23046875000000000000	4233.33300781250000000000	4157.43603515625000000000	0.00000000000000000000	10244.00000000000000000000	10230.00000000000000000000	0.00000000000000000000	0.00000000000000000000	0.00000000000000000000	1788.00000000000000000000	313.00000000000000000000	4.00000000000000000000	4.00000000000000000000	4.00000000000000000000	4.00000000000000000000	4.00000000000000000000	4.00000000000000000000	4.00000000000000000000	4.00000000000000000000	4.00000000000000000000	4.00000000000000000000	4.00000000000000000000	4.00000000000000000000	4.00000000000000000000	4.00000000000000000000	4.00000000000000000000	4.00000000000000000000
59.00000000000000000000	0.00000000000000000000	4260.51269531250000000000	4250.25634765625000000000	4184.61523437500000000000	4240.51269531250000000000	4306.15380859375000000000	4268.20507812500000000000	4230.25634765625000000000	4227.17919921875000000000	4284.10253906250000000000	4285.12792968750000000000	4324.61523437500000000000	4324.61523437500000000000	4272.82031250000000000000	4192.30761718750000000000	0.00000000000000000000	10244.00000000000000000000	10230.00000000000000000000	0.00000000000000000000	0.00000000000000000000	0.00000000000000000000	1788.00000000000000000000	321.00000000000000000000	4.00000000000000000000	4.00000000000000000000	4.00000000000000000000	4.00000000000000000000	4.00000000000000000000	4.00000000000000000000	4.00000000000000000000	4.00000000000000000000	4.00000000000000000000	4.00000000000000000000	4.00000000000000000000	4.00000000000000000000	4.00000000000000000000	4.00000000000000000000	4.00000000000000000000	4.00000000000000000000
60.00000000000000000000	0.00000000000000000000	4230.25634765625000000000	4212.82031250000000000000	4182.05126953125000000000	4210.76904296875000000000	4259.48730468750000000000	4226.15380859375000000000	4197.43603515625000000000	4200.00000000000000000000	4252.30761718750000000000	4256.41015625000000000000	4280.51269531250000000000	4297.43603515625000000000	4225.64111328125000000000	4161.53857421875000000000	0.00000000000000000000	10244.00000000000000000000	10230.00000000000000000000	0.00000000000000000000	0.00000000000000000000	0.00000000000000000000	1788.00000000000000000000	330.00000000000000000000	4.00000000000000000000	4.00000000000000000000	4.00000000000000000000	4.00000000000000000000	4.00000000000000000000	4.00000000000000000000	4.00000000000000000000	4.00000000000000000000	4.00000000000000000000	4.00000000000000000000	4.00000000000000000000	4.00000000000000000000	4.00000000000000000000	4.00000000000000000000	4.00000000000000000000	4.00000000000000000000
61.00000000000000000000	0.00000000000000000000	4260.00000000000000000000	4256.92285156250000000000	4182.05126953125000000000	4238.97412109375000000000	4311.28173828125000000000	4283.07666015625000000000	4248.20507812500000000000	4232.82031250000000000000	4297.43603515625000000000	4298.97412109375000000000	4302.05126953125000000000	4316.41015625000000000000	4252.30761718750000000000	4175.89746093750000000000	0.00000000000000000000	10243.00000000000000000000	10229.00000000000000000000	0.00000000000000000000	0.00000000000000000000	0.00000000000000000000	1788.00000000000000000000	338.00000000000000000000	4.00000000000000000000	4.00000000000000000000	4.00000000000000000000	4.00000000000000000000	4.00000000000000000000	4.00000000000000000000	4.00000000000000000000	4.00000000000000000000	4.00000000000000000000	4.00000000000000000000	4.00000000000000000000	4.00000000000000000000	4.00000000000000000000	4.00000000000000000000	4.00000000000000000000	4.00000000000000000000
62.00000000000000000000	0.00000000000000000000	4252.30761718750000000000	4248.20507812500000000000	4177.43603515625000000000	4225.64111328125000000000	4309.23046875000000000000	4287.17919921875000000000	4247.17919921875000000000	4220.00000000000000000000	4292.30761718750000000000	4299.48730468750000000000	4278.46142578125000000000	4293.33300781250000000000	4228.71777343750000000000	4156.92285156250000000000	0.00000000000000000000	10243.00000000000000000000	10229.00000000000000000000	0.00000000000000000000	0.00000000000000000000	0.00000000000000000000	1788.00000000000000000000	346.00000000000000000000	4.00000000000000000000	4.00000000000000000000	4.00000000000000000000	4.00000000000000000000	4.00000000000000000000	4.00000000000000000000	4.00000000000000000000	4.00000000000000000000	4.00000000000000000000	4.00000000000000000000	4.00000000000000000000	4.00000000000000000000	4.00000000000000000000	4.00000000000000000000	4.00000000000000000000	4.00000000000000000000
63.00000000000000000000	0.00000000000000000000	4252.82031250000000000000	4251.79492187500000000000	4181.02539062500000000000	4225.12792968750000000000	4308.71777343750000000000	4281.53857421875000000000	4238.46142578125000000000	4213.84619140625000000000	4281.53857421875000000000	4285.64111328125000000000	4273.84619140625000000000	4289.23046875000000000000	4225.64111328125000000000	4155.89746093750000000000	0.00000000000000000000	10244.00000000000000000000	10229.00000000000000000000	0.00000000000000000000	0.00000000000000000000	0.00000000000000000000	1788.00000000000000000000	355.00000000000000000000	4.00000000000000000000	4.00000000000000000000	4.00000000000000000000	4.00000000000000000000	4.00000000000000000000	4.00000000000000000000	4.00000000000000000000	4.00000000000000000000	4.00000000000000000000	4.00000000000000000000	4.00000000000000000000	4.00000000000000000000	4.00000000000000000000	4.00000000000000000000	4.00000000000000000000	4.00000000000000000000
64.00000000000000000000	0.00000000000000000000	4279.48730468750000000000	4283.58984375000000000000	4182.05126953125000000000	4259.48730468750000000000	4336.92285156250000000000	4294.87158203125000000000	4244.61523437500000000000	4227.17919921875000000000	4294.35888671875000000000	4300.51269531250000000000	4321.53857421875000000000	4322.05126953125000000000	4276.92285156250000000000	4194.87158203125000000000	1551.00000000000000000000	10244.00000000000000000000	10229.00000000000000000000	0.00000000000000000000	0.00000000000000000000	0.00000000000000000000	1788.00000000000000000000	363.00000000000000000000	4.00000000000000000000	4.00000000000000000000	4.00000000000000000000	4.00000000000000000000	4.00000000000000000000	4.00000000000000000000	4.00000000000000000000	4.00000000000000000000	4.00000000000000000000	4.00000000000000000000	4.00000000000000000000	4.00000000000000000000	4.00000000000000000000	4.00000000000000000000	4.00000000000000000000	4.00000000000000000000
65.00000000000000000000	0.00000000000000000000	4257.94873046875000000000	4242.56396484375000000000	4187.69238281250000000000	4236.41015625000000000000	4293.33300781250000000000	4256.41015625000000000000	4210.76904296875000000000	4191.28173828125000000000	4252.30761718750000000000	4271.79492187500000000000	4302.05126953125000000000	4294.87158203125000000000	4251.79492187500000000000	4180.00000000000000000000	2723.00000000000000000000	10245.00000000000000000000	10229.00000000000000000000	0.00000000000000000000	0.00000000000000000000	0.00000000000000000000	1788.00000000000000000000	372.00000000000000000000	4.00000000000000000000	4.00000000000000000000	4.00000000000000000000	4.00000000000000000000	4.00000000000000000000	4.00000000000000000000	4.00000000000000000000	4.00000000000000000000	4.00000000000000000000	4.00000000000000000000	4.00000000000000000000	4.00000000000000000000	4.00000000000000000000	4.00000000000000000000	4.00000000000000000000	4.00000000000000000000
66.00000000000000000000	0.00000000000000000000	4270.25634765625000000000	4267.69238281250000000000	4184.61523437500000000000	4250.25634765625000000000	4320.51269531250000000000	4289.23046875000000000000	4244.61523437500000000000	4242.05126953125000000000	4310.25634765625000000000	4309.23046875000000000000	4338.97412109375000000000	4323.58984375000000000000	4272.82031250000000000000	4195.89746093750000000000	2949.00000000000000000000	10245.00000000000000000000	10229.00000000000000000000	0.00000000000000000000	0.00000000000000000000	0.00000000000000000000	1788.00000000000000000000	380.00000000000000000000	4.00000000000000000000	4.00000000000000000000	4.00000000000000000000	4.00000000000000000000	4.00000000000000000000	4.00000000000000000000	4.00000000000000000000	4.00000000000000000000	4.00000000000000000000	4.00000000000000000000	4.00000000000000000000	4.00000000000000000000	4.00000000000000000000	4.00000000000000000000	4.00000000000000000000	4.00000000000000000000
67.00000000000000000000	0.00000000000000000000	4250.25634765625000000000	4250.76904296875000000000	4176.41015625000000000000	4237.94873046875000000000	4307.69238281250000000000	4282.05126953125000000000	4245.64111328125000000000	4255.89746093750000000000	4330.76904296875000000000	4323.07666015625000000000	4334.35888671875000000000	4326.15380859375000000000	4252.30761718750000000000	4182.05126953125000000000	3479.00000000000000000000	10245.00000000000000000000	10228.00000000000000000000	0.00000000000000000000	0.00000000000000000000	0.00000000000000000000	1788.00000000000000000000	388.00000000000000000000	4.00000000000000000000	4.00000000000000000000	4.00000000000000000000	4.00000000000000000000	4.00000000000000000000	4.00000000000000000000	4.00000000000000000000	4.00000000000000000000	4.00000000000000000000	4.00000000000000000000	4.00000000000000000000	4.00000000000000000000	4.00000000000000000000	4.00000000000000000000	4.00000000000000000000	4.00000000000000000000
68.00000000000000000000	0.00000000000000000000	4248.71777343750000000000	4250.25634765625000000000	4181.02539062500000000000	4230.76904296875000000000	4307.69238281250000000000	4281.02539062500000000000	4241.02539062500000000000	4235.38427734375000000000	4307.69238281250000000000	4308.71777343750000000000	4322.56396484375000000000	4312.82031250000000000000	4245.12792968750000000000	4180.00000000000000000000	3480.00000000000000000000	10245.00000000000000000000	10228.00000000000000000000	0.00000000000000000000	0.00000000000000000000	0.00000000000000000000	1788.00000000000000000000	397.00000000000000000000	4.00000000000000000000	4.00000000000000000000	4.00000000000000000000	4.00000000000000000000	4.00000000000000000000	4.00000000000000000000	4.00000000000000000000	4.00000000000000000000	4.00000000000000000000	4.00000000000000000000	4.00000000000000000000	4.00000000000000000000	4.00000000000000000000	4.00000000000000000000	4.00000000000000000000	4.00000000000000000000
69.00000000000000000000	0.00000000000000000000	4286.15380859375000000000	4298.97412109375000000000	4180.51269531250000000000	4262.56396484375000000000	4356.41015625000000000000	4317.94873046875000000000	4257.43603515625000000000	4237.43603515625000000000	4313.84619140625000000000	4316.92285156250000000000	4339.48730468750000000000	4314.87158203125000000000	4280.00000000000000000000	4200.00000000000000000000	3224.00000000000000000000	10247.00000000000000000000	10227.00000000000000000000	0.00000000000000000000	0.00000000000000000000	0.00000000000000000000	1788.00000000000000000000	405.00000000000000000000	4.00000000000000000000	4.00000000000000000000	4.00000000000000000000	4.00000000000000000000	4.00000000000000000000	4.00000000000000000000	4.00000000000000000000	4.00000000000000000000	4.00000000000000000000	4.00000000000000000000	4.00000000000000000000	4.00000000000000000000	4.00000000000000000000	4.00000000000000000000	4.00000000000000000000	4.00000000000000000000
70.00000000000000000000	0.00000000000000000000	4264.61523437500000000000	4263.58984375000000000000	4184.10253906250000000000	4245.12792968750000000000	4324.61523437500000000000	4285.64111328125000000000	4229.74365234375000000000	4196.92285156250000000000	4272.82031250000000000000	4285.64111328125000000000	4292.30761718750000000000	4276.92285156250000000000	4237.43603515625000000000	4167.17919921875000000000	2907.00000000000000000000	10247.00000000000000000000	10227.00000000000000000000	0.00000000000000000000	0.00000000000000000000	0.00000000000000000000	1788.00000000000000000000	413.00000000000000000000	4.00000000000000000000	4.00000000000000000000	4.00000000000000000000	4.00000000000000000000	4.00000000000000000000	4.00000000000000000000	4.00000000000000000000	4.00000000000000000000	4.00000000000000000000	4.00000000000000000000	4.00000000000000000000	4.00000000000000000000	4.00000000000000000000	4.00000000000000000000	4.00000000000000000000	4.00000000000000000000
71.00000000000000000000	0.00000000000000000000	4274.87158203125000000000	4281.53857421875000000000	4187.69238281250000000000	4263.07666015625000000000	4339.48730468750000000000	4303.07666015625000000000	4256.92285156250000000000	4236.92285156250000000000	4314.87158203125000000000	4313.33300781250000000000	4345.64111328125000000000	4322.56396484375000000000	4278.46142578125000000000	4203.58984375000000000000	3044.00000000000000000000	10248.00000000000000000000	10229.00000000000000000000	0.00000000000000000000	0.00000000000000000000	0.00000000000000000000	1788.00000000000000000000	422.00000000000000000000	4.00000000000000000000	4.00000000000000000000	4.00000000000000000000	4.00000000000000000000	4.00000000000000000000	4.00000000000000000000	4.00000000000000000000	4.00000000000000000000	4.00000000000000000000	4.00000000000000000000	4.00000000000000000000	4.00000000000000000000	4.00000000000000000000	4.00000000000000000000	4.00000000000000000000	4.00000000000000000000
72.00000000000000000000	0.00000000000000000000	4261.53857421875000000000	4259.48730468750000000000	4183.58984375000000000000	4254.35888671875000000000	4310.76904296875000000000	4279.48730468750000000000	4235.89746093750000000000	4246.66650390625000000000	4318.46142578125000000000	4312.30761718750000000000	4364.10253906250000000000	4336.92285156250000000000	4286.15380859375000000000	4213.84619140625000000000	3280.00000000000000000000	10248.00000000000000000000	10229.00000000000000000000	0.00000000000000000000	0.00000000000000000000	0.00000000000000000000	1788.00000000000000000000	430.00000000000000000000	4.00000000000000000000	4.00000000000000000000	4.00000000000000000000	4.00000000000000000000	4.00000000000000000000	4.00000000000000000000	4.00000000000000000000	4.00000000000000000000	4.00000000000000000000	4.00000000000000000000	4.00000000000000000000	4.00000000000000000000	4.00000000000000000000	4.00000000000000000000	4.00000000000000000000	4.00000000000000000000
73.00000000000000000000	0.00000000000000000000	4253.33300781250000000000	4238.46142578125000000000	4187.69238281250000000000	4238.46142578125000000000	4294.35888671875000000000	4264.61523437500000000000	4220.00000000000000000000	4220.51269531250000000000	4288.20507812500000000000	4295.89746093750000000000	4329.23046875000000000000	4311.28173828125000000000	4254.87158203125000000000	4190.25634765625000000000	2456.00000000000000000000	10248.00000000000000000000	10227.00000000000000000000	0.00000000000000000000	0.00000000000000000000	0.00000000000000000000	1788.00000000000000000000	439.00000000000000000000	4.00000000000000000000	4.00000000000000000000	4.00000000000000000000	4.00000000000000000000	4.00000000000000000000	4.00000000000000000000	4.00000000000000000000	4.00000000000000000000	4.00000000000000000000	4.00000000000000000000	4.00000000000000000000	4.00000000000000000000	4.00000000000000000000	4.00000000000000000000	4.00000000000000000000	4.00000000000000000000
74.00000000000000000000	0.00000000000000000000	4284.61523437500000000000	4289.74365234375000000000	4182.05126953125000000000	4260.00000000000000000000	4350.76904296875000000000	4314.35888671875000000000	4262.56396484375000000000	4236.92285156250000000000	4325.12792968750000000000	4334.35888671875000000000	4344.10253906250000000000	4322.56396484375000000000	4275.38427734375000000000	4197.94873046875000000000	3558.00000000000000000000	10248.00000000000000000000	10227.00000000000000000000	0.00000000000000000000	0.00000000000000000000	0.00000000000000000000	1788.00000000000000000000	446.00000000000000000000	4.00000000000000000000	4.00000000000000000000	4.00000000000000000000	4.00000000000000000000	4.00000000000000000000	4.00000000000000000000	4.00000000000000000000	4.00000000000000000000	4.00000000000000000000	4.00000000000000000000	4.00000000000000000000	4.00000000000000000000	4.00000000000000000000	4.00000000000000000000	4.00000000000000000000	4.00000000000000000000
75.00000000000000000000	0.00000000000000000000	4258.97412109375000000000	4257.43603515625000000000	4181.53857421875000000000	4233.33300781250000000000	4316.41015625000000000000	4284.61523437500000000000	4234.87158203125000000000	4202.56396484375000000000	4293.33300781250000000000	4307.69238281250000000000	4303.07666015625000000000	4290.76904296875000000000	4231.79492187500000000000	4168.71777343750000000000	2975.00000000000000000000	10248.00000000000000000000	10227.00000000000000000000	0.00000000000000000000	0.00000000000000000000	0.00000000000000000000	1788.00000000000000000000	453.00000000000000000000	4.00000000000000000000	4.00000000000000000000	4.00000000000000000000	4.00000000000000000000	4.00000000000000000000	4.00000000000000000000	4.00000000000000000000	4.00000000000000000000	4.00000000000000000000	4.00000000000000000000	4.00000000000000000000	4.00000000000000000000	4.00000000000000000000	4.00000000000000000000	4.00000000000000000000	4.00000000000000000000
76.00000000000000000000	0.00000000000000000000	4280.00000000000000000000	4272.82031250000000000000	4187.69238281250000000000	4259.48730468750000000000	4328.20507812500000000000	4294.35888671875000000000	4238.97412109375000000000	4217.43603515625000000000	4297.94873046875000000000	4307.17919921875000000000	4335.38427734375000000000	4316.41015625000000000000	4267.69238281250000000000	4201.02539062500000000000	3499.00000000000000000000	10248.00000000000000000000	10227.00000000000000000000	0.00000000000000000000	0.00000000000000000000	0.00000000000000000000	1788.00000000000000000000	461.00000000000000000000	4.00000000000000000000	4.00000000000000000000	4.00000000000000000000	4.00000000000000000000	4.00000000000000000000	4.00000000000000000000	4.00000000000000000000	4.00000000000000000000	4.00000000000000000000	4.00000000000000000000	4.00000000000000000000	4.00000000000000000000	4.00000000000000000000	4.00000000000000000000	4.00000000000000000000	4.00000000000000000000
77.00000000000000000000	0.00000000000000000000	4292.82031250000000000000	4279.48730468750000000000	4183.07666015625000000000	4272.30761718750000000000	4327.17919921875000000000	4287.17919921875000000000	4231.28173828125000000000	4216.41015625000000000000	4293.33300781250000000000	4304.61523437500000000000	4355.38427734375000000000	4325.64111328125000000000	4294.35888671875000000000	4221.02539062500000000000	3100.00000000000000000000	10248.00000000000000000000	10224.00000000000000000000	0.00000000000000000000	0.00000000000000000000	0.00000000000000000000	1788.00000000000000000000	468.00000000000000000000	4.00000000000000000000	4.00000000000000000000	4.00000000000000000000	4.00000000000000000000	4.00000000000000000000	4.00000000000000000000	4.00000000000000000000	4.00000000000000000000	4.00000000000000000000	4.00000000000000000000	4.00000000000000000000	4.00000000000000000000	4.00000000000000000000	4.00000000000000000000	4.00000000000000000000	4.00000000000000000000
78.00000000000000000000	0.00000000000000000000	4278.46142578125000000000	4264.61523437500000000000	4188.71777343750000000000	4252.30761718750000000000	4306.15380859375000000000	4271.28173828125000000000	4220.00000000000000000000	4208.20507812500000000000	4284.10253906250000000000	4295.38427734375000000000	4336.41015625000000000000	4310.25634765625000000000	4275.89746093750000000000	4206.15380859375000000000	3558.00000000000000000000	10248.00000000000000000000	10224.00000000000000000000	0.00000000000000000000	0.00000000000000000000	0.00000000000000000000	1788.00000000000000000000	476.00000000000000000000	4.00000000000000000000	4.00000000000000000000	4.00000000000000000000	4.00000000000000000000	4.00000000000000000000	4.00000000000000000000	4.00000000000000000000	4.00000000000000000000	4.00000000000000000000	4.00000000000000000000	4.00000000000000000000	4.00000000000000000000	4.00000000000000000000	4.00000000000000000000	4.00000000000000000000	4.00000000000000000000
79.00000000000000000000	0.00000000000000000000	4291.28173828125000000000	4289.23046875000000000000	4188.20507812500000000000	4266.15380859375000000000	4337.94873046875000000000	4309.74365234375000000000	4254.35888671875000000000	4259.48730468750000000000	4336.92285156250000000000	4338.46142578125000000000	4374.35888671875000000000	4348.20507812500000000000	4299.48730468750000000000	4227.17919921875000000000	2975.00000000000000000000	10245.00000000000000000000	10226.00000000000000000000	0.00000000000000000000	0.00000000000000000000	0.00000000000000000000	1788.00000000000000000000	483.00000000000000000000	4.00000000000000000000	4.00000000000000000000	4.00000000000000000000	4.00000000000000000000	4.00000000000000000000	4.00000000000000000000	4.00000000000000000000	4.00000000000000000000	4.00000000000000000000	4.00000000000000000000	4.00000000000000000000	4.00000000000000000000	4.00000000000000000000	4.00000000000000000000	4.00000000000000000000	4.00000000000000000000
80.00000000000000000000	0.00000000000000000000	4261.02539062500000000000	4245.12792968750000000000	4183.07666015625000000000	4238.46142578125000000000	4303.07666015625000000000	4280.51269531250000000000	4235.38427734375000000000	4233.84619140625000000000	4309.74365234375000000000	4320.51269531250000000000	4341.02539062500000000000	4328.20507812500000000000	4253.33300781250000000000	4200.51269531250000000000	3499.00000000000000000000	10245.00000000000000000000	10226.00000000000000000000	0.00000000000000000000	0.00000000000000000000	0.00000000000000000000	1788.00000000000000000000	491.00000000000000000000	4.00000000000000000000	4.00000000000000000000	4.00000000000000000000	4.00000000000000000000	4.00000000000000000000	4.00000000000000000000	4.00000000000000000000	4.00000000000000000000	4.00000000000000000000	4.00000000000000000000	4.00000000000000000000	4.00000000000000000000	4.00000000000000000000	4.00000000000000000000	4.00000000000000000000	4.00000000000000000000
81.00000000000000000000	0.00000000000000000000	4288.20507812500000000000	4289.74365234375000000000	4188.71777343750000000000	4262.56396484375000000000	4342.56396484375000000000	4312.30761718750000000000	4260.00000000000000000000	4237.94873046875000000000	4320.51269531250000000000	4327.69238281250000000000	4353.33300781250000000000	4332.30761718750000000000	4278.46142578125000000000	4214.35888671875000000000	3100.00000000000000000000	10242.00000000000000000000	10223.00000000000000000000	0.00000000000000000000	0.00000000000000000000	0.00000000000000000000	1788.00000000000000000000	500.00000000000000000000	4.00000000000000000000	4.00000000000000000000	4.00000000000000000000	4.00000000000000000000	4.00000000000000000000	4.00000000000000000000	4.00000000000000000000	4.00000000000000000000	4.00000000000000000000	4.00000000000000000000	4.00000000000000000000	4.00000000000000000000	4.00000000000000000000	4.00000000000000000000	4.00000000000000000000	4.00000000000000000000
82.00000000000000000000	0.00000000000000000000	4310.25634765625000000000	4328.20507812500000000000	4192.30761718750000000000	4283.58984375000000000000	4369.74365234375000000000	4332.30761718750000000000	4264.10253906250000000000	4231.28173828125000000000	4316.41015625000000000000	4328.20507812500000000000	4357.43554687500000000000	4328.20507812500000000000	4297.94873046875000000000	4225.12792968750000000000	3558.00000000000000000000	10242.00000000000000000000	10223.00000000000000000000	0.00000000000000000000	0.00000000000000000000	0.00000000000000000000	1788.00000000000000000000	508.00000000000000000000	4.00000000000000000000	4.00000000000000000000	4.00000000000000000000	4.00000000000000000000	4.00000000000000000000	4.00000000000000000000	4.00000000000000000000	4.00000000000000000000	4.00000000000000000000	4.00000000000000000000	4.00000000000000000000	4.00000000000000000000	4.00000000000000000000	4.00000000000000000000	4.00000000000000000000	4.00000000000000000000
83.00000000000000000000	0.00000000000000000000	4288.71777343750000000000	4290.76904296875000000000	4194.87158203125000000000	4264.61523437500000000000	4334.35888671875000000000	4305.12792968750000000000	4239.48730468750000000000	4206.15380859375000000000	4281.02539062500000000000	4302.56396484375000000000	4333.84619140625000000000	4312.82031250000000000000	4268.20507812500000000000	4209.23046875000000000000	2975.00000000000000000000	10242.00000000000000000000	10223.00000000000000000000	0.00000000000000000000	0.00000000000000000000	0.00000000000000000000	1788.00000000000000000000	516.00000000000000000000	4.00000000000000000000	4.00000000000000000000	4.00000000000000000000	4.00000000000000000000	4.00000000000000000000	4.00000000000000000000	4.00000000000000000000	4.00000000000000000000	4.00000000000000000000	4.00000000000000000000	4.00000000000000000000	4.00000000000000000000	4.00000000000000000000	4.00000000000000000000	4.00000000000000000000	4.00000000000000000000
84.00000000000000000000	0.00000000000000000000	4296.92285156250000000000	4300.51269531250000000000	4189.74365234375000000000	4285.64111328125000000000	4355.38427734375000000000	4323.07666015625000000000	4261.53857421875000000000	4257.43603515625000000000	4337.94873046875000000000	4338.46142578125000000000	4388.71777343750000000000	4357.43554687500000000000	4309.23046875000000000000	4238.46142578125000000000	3499.00000000000000000000	10242.00000000000000000000	10223.00000000000000000000	0.00000000000000000000	0.00000000000000000000	0.00000000000000000000	1788.00000000000000000000	524.00000000000000000000	4.00000000000000000000	4.00000000000000000000	4.00000000000000000000	4.00000000000000000000	4.00000000000000000000	4.00000000000000000000	4.00000000000000000000	4.00000000000000000000	4.00000000000000000000	4.00000000000000000000	4.00000000000000000000	4.00000000000000000000	4.00000000000000000000	4.00000000000000000000	4.00000000000000000000	4.00000000000000000000
85.00000000000000000000	0.00000000000000000000	4260.00000000000000000000	4255.38427734375000000000	4188.71777343750000000000	4255.38427734375000000000	4308.71777343750000000000	4280.51269531250000000000	4232.30761718750000000000	4240.51269531250000000000	4321.02539062500000000000	4318.46142578125000000000	4358.97412109375000000000	4334.35888671875000000000	4273.84619140625000000000	4212.30761718750000000000	3100.00000000000000000000	10245.00000000000000000000	10224.00000000000000000000	0.00000000000000000000	0.00000000000000000000	0.00000000000000000000	1788.00000000000000000000	533.00000000000000000000	4.00000000000000000000	4.00000000000000000000	4.00000000000000000000	4.00000000000000000000	4.00000000000000000000	4.00000000000000000000	4.00000000000000000000	4.00000000000000000000	4.00000000000000000000	4.00000000000000000000	4.00000000000000000000	4.00000000000000000000	4.00000000000000000000	4.00000000000000000000	4.00000000000000000000	4.00000000000000000000
86.00000000000000000000	0.00000000000000000000	4268.20507812500000000000	4271.79492187500000000000	4191.79492187500000000000	4255.38427734375000000000	4323.58984375000000000000	4302.56396484375000000000	4251.28173828125000000000	4242.05126953125000000000	4317.94873046875000000000	4317.94873046875000000000	4352.82031250000000000000	4332.30761718750000000000	4269.23046875000000000000	4213.33300781250000000000	3558.00000000000000000000	10245.00000000000000000000	10224.00000000000000000000	0.00000000000000000000	0.00000000000000000000	0.00000000000000000000	1788.00000000000000000000	540.00000000000000000000	4.00000000000000000000	4.00000000000000000000	4.00000000000000000000	4.00000000000000000000	4.00000000000000000000	4.00000000000000000000	4.00000000000000000000	4.00000000000000000000	4.00000000000000000000	4.00000000000000000000	4.00000000000000000000	4.00000000000000000000	4.00000000000000000000	4.00000000000000000000	4.00000000000000000000	4.00000000000000000000
87.00000000000000000000	0.00000000000000000000	4285.12792968750000000000	4295.89746093750000000000	4178.97412109375000000000	4265.64111328125000000000	4350.25634765625000000000	4326.15380859375000000000	4268.20507812500000000000	4244.61523437500000000000	4324.10253906250000000000	4330.25634765625000000000	4354.35888671875000000000	4333.84619140625000000000	4275.89746093750000000000	4214.87158203125000000000	2975.00000000000000000000	10245.00000000000000000000	10227.00000000000000000000	0.00000000000000000000	0.00000000000000000000	0.00000000000000000000	1788.00000000000000000000	548.00000000000000000000	4.00000000000000000000	4.00000000000000000000	4.00000000000000000000	4.00000000000000000000	4.00000000000000000000	4.00000000000000000000	4.00000000000000000000	4.00000000000000000000	4.00000000000000000000	4.00000000000000000000	4.00000000000000000000	4.00000000000000000000	4.00000000000000000000	4.00000000000000000000	4.00000000000000000000	4.00000000000000000000
88.00000000000000000000	0.00000000000000000000	4270.76904296875000000000	4268.20507812500000000000	4180.00000000000000000000	4245.12792968750000000000	4319.48730468750000000000	4295.38427734375000000000	4246.66650390625000000000	4210.76904296875000000000	4290.76904296875000000000	4303.58984375000000000000	4315.89746093750000000000	4304.61523437500000000000	4244.61523437500000000000	4188.20507812500000000000	3499.00000000000000000000	10245.00000000000000000000	10227.00000000000000000000	0.00000000000000000000	0.00000000000000000000	0.00000000000000000000	1788.00000000000000000000	555.00000000000000000000	4.00000000000000000000	4.00000000000000000000	4.00000000000000000000	4.00000000000000000000	4.00000000000000000000	4.00000000000000000000	4.00000000000000000000	4.00000000000000000000	4.00000000000000000000	4.00000000000000000000	4.00000000000000000000	4.00000000000000000000	4.00000000000000000000	4.00000000000000000000	4.00000000000000000000	4.00000000000000000000
89.00000000000000000000	0.00000000000000000000	4304.61523437500000000000	4307.69238281250000000000	4186.66650390625000000000	4280.51269531250000000000	4353.84619140625000000000	4326.66650390625000000000	4269.23046875000000000000	4244.61523437500000000000	4325.64111328125000000000	4326.66650390625000000000	4370.25634765625000000000	4350.25634765625000000000	4304.61523437500000000000	4233.33300781250000000000	3100.00000000000000000000	10246.00000000000000000000	10228.00000000000000000000	0.00000000000000000000	0.00000000000000000000	0.00000000000000000000	1788.00000000000000000000	563.00000000000000000000	4.00000000000000000000	4.00000000000000000000	4.00000000000000000000	4.00000000000000000000	4.00000000000000000000	4.00000000000000000000	4.00000000000000000000	4.00000000000000000000	4.00000000000000000000	4.00000000000000000000	4.00000000000000000000	4.00000000000000000000	4.00000000000000000000	4.00000000000000000000	4.00000000000000000000	4.00000000000000000000
90.00000000000000000000	0.00000000000000000000	4285.12792968750000000000	4274.35888671875000000000	4187.17919921875000000000	4267.17919921875000000000	4316.92285156250000000000	4289.74365234375000000000	4230.76904296875000000000	4226.15380859375000000000	4296.92285156250000000000	4301.53857421875000000000	4357.94873046875000000000	4347.69238281250000000000	4296.92285156250000000000	4230.76904296875000000000	3558.00000000000000000000	10246.00000000000000000000	10228.00000000000000000000	0.00000000000000000000	0.00000000000000000000	0.00000000000000000000	1788.00000000000000000000	571.00000000000000000000	4.00000000000000000000	4.00000000000000000000	4.00000000000000000000	4.00000000000000000000	4.00000000000000000000	4.00000000000000000000	4.00000000000000000000	4.00000000000000000000	4.00000000000000000000	4.00000000000000000000	4.00000000000000000000	4.00000000000000000000	4.00000000000000000000	4.00000000000000000000	4.00000000000000000000	4.00000000000000000000
91.00000000000000000000	0.00000000000000000000	4277.43603515625000000000	4269.74365234375000000000	4188.71777343750000000000	4260.00000000000000000000	4314.87158203125000000000	4287.69238281250000000000	4237.43603515625000000000	4235.89746093750000000000	4305.12792968750000000000	4305.64111328125000000000	4350.76904296875000000000	4349.74365234375000000000	4293.84619140625000000000	4226.66650390625000000000	2975.00000000000000000000	10247.00000000000000000000	10230.00000000000000000000	0.00000000000000000000	0.00000000000000000000	0.00000000000000000000	1788.00000000000000000000	578.00000000000000000000	4.00000000000000000000	4.00000000000000000000	4.00000000000000000000	4.00000000000000000000	4.00000000000000000000	4.00000000000000000000	4.00000000000000000000	4.00000000000000000000	4.00000000000000000000	4.00000000000000000000	4.00000000000000000000	4.00000000000000000000	4.00000000000000000000	4.00000000000000000000	4.00000000000000000000	4.00000000000000000000
92.00000000000000000000	0.00000000000000000000	4282.56396484375000000000	4282.56396484375000000000	4182.05126953125000000000	4257.43603515625000000000	4340.00000000000000000000	4313.84619140625000000000	4270.25634765625000000000	4263.58984375000000000000	4344.61523437500000000000	4339.48730468750000000000	4358.97412109375000000000	4363.07666015625000000000	4300.51269531250000000000	4225.12792968750000000000	3499.00000000000000000000	10247.00000000000000000000	10230.00000000000000000000	0.00000000000000000000	0.00000000000000000000	0.00000000000000000000	1788.00000000000000000000	586.00000000000000000000	4.00000000000000000000	4.00000000000000000000	4.00000000000000000000	4.00000000000000000000	4.00000000000000000000	4.00000000000000000000	4.00000000000000000000	4.00000000000000000000	4.00000000000000000000	4.00000000000000000000	4.00000000000000000000	4.00000000000000000000	4.00000000000000000000	4.00000000000000000000	4.00000000000000000000	4.00000000000000000000
93.00000000000000000000	0.00000000000000000000	4261.02539062500000000000	4247.17919921875000000000	4187.17919921875000000000	4225.12792968750000000000	4312.30761718750000000000	4292.82031250000000000000	4249.74365234375000000000	4230.76904296875000000000	4307.17919921875000000000	4307.69238281250000000000	4316.41015625000000000000	4338.97412109375000000000	4257.43603515625000000000	4194.87158203125000000000	3100.00000000000000000000	10248.00000000000000000000	10231.00000000000000000000	0.00000000000000000000	0.00000000000000000000	0.00000000000000000000	1788.00000000000000000000	594.00000000000000000000	4.00000000000000000000	4.00000000000000000000	4.00000000000000000000	4.00000000000000000000	4.00000000000000000000	4.00000000000000000000	4.00000000000000000000	4.00000000000000000000	4.00000000000000000000	4.00000000000000000000	4.00000000000000000000	4.00000000000000000000	4.00000000000000000000	4.00000000000000000000	4.00000000000000000000	4.00000000000000000000
94.00000000000000000000	0.00000000000000000000	4302.56396484375000000000	4303.58984375000000000000	4193.33300781250000000000	4262.56396484375000000000	4361.02539062500000000000	4329.74365234375000000000	4268.20507812500000000000	4247.69238281250000000000	4324.10253906250000000000	4317.43603515625000000000	4355.89746093750000000000	4371.79492187500000000000	4309.74365234375000000000	4230.25634765625000000000	3558.00000000000000000000	10248.00000000000000000000	10231.00000000000000000000	0.00000000000000000000	0.00000000000000000000	0.00000000000000000000	1788.00000000000000000000	601.00000000000000000000	4.00000000000000000000	4.00000000000000000000	4.00000000000000000000	4.00000000000000000000	4.00000000000000000000	4.00000000000000000000	4.00000000000000000000	4.00000000000000000000	4.00000000000000000000	4.00000000000000000000	4.00000000000000000000	4.00000000000000000000	4.00000000000000000000	4.00000000000000000000	4.00000000000000000000	4.00000000000000000000
95.00000000000000000000	0.00000000000000000000	4294.87158203125000000000	4288.20507812500000000000	4195.38427734375000000000	4256.41015625000000000000	4335.89746093750000000000	4301.53857421875000000000	4239.48730468750000000000	4220.00000000000000000000	4293.33300781250000000000	4298.46142578125000000000	4340.00000000000000000000	4355.89746093750000000000	4302.05126953125000000000	4224.61523437500000000000	2975.00000000000000000000	10252.00000000000000000000	10232.00000000000000000000	0.00000000000000000000	0.00000000000000000000	0.00000000000000000000	1788.00000000000000000000	609.00000000000000000000	4.00000000000000000000	4.00000000000000000000	4.00000000000000000000	4.00000000000000000000	4.00000000000000000000	4.00000000000000000000	4.00000000000000000000	4.00000000000000000000	4.00000000000000000000	4.00000000000000000000	4.00000000000000000000	4.00000000000000000000	4.00000000000000000000	4.00000000000000000000	4.00000000000000000000	4.00000000000000000000
96.00000000000000000000	0.00000000000000000000	4283.07666015625000000000	4262.56396484375000000000	4200.51269531250000000000	4244.10253906250000000000	4316.41015625000000000000	4289.74365234375000000000	4234.87158203125000000000	4223.07666015625000000000	4290.76904296875000000000	4296.41015625000000000000	4343.07666015625000000000	4359.48730468750000000000	4293.33300781250000000000	4225.64111328125000000000	3499.00000000000000000000	10252.00000000000000000000	10232.00000000000000000000	0.00000000000000000000	0.00000000000000000000	0.00000000000000000000	1788.00000000000000000000	617.00000000000000000000	4.00000000000000000000	4.00000000000000000000	4.00000000000000000000	4.00000000000000000000	4.00000000000000000000	4.00000000000000000000	4.00000000000000000000	4.00000000000000000000	4.00000000000000000000	4.00000000000000000000	4.00000000000000000000	4.00000000000000000000	4.00000000000000000000	4.00000000000000000000	4.00000000000000000000	4.00000000000000000000
97.00000000000000000000	0.00000000000000000000	4292.30761718750000000000	4270.76904296875000000000	4192.30761718750000000000	4254.35888671875000000000	4335.89746093750000000000	4308.20507812500000000000	4252.82031250000000000000	4265.12792968750000000000	4334.87158203125000000000	4327.17919921875000000000	4389.23046875000000000000	4399.48730468750000000000	4320.51269531250000000000	4247.69238281250000000000	3100.00000000000000000000	10252.00000000000000000000	10231.00000000000000000000	0.00000000000000000000	0.00000000000000000000	0.00000000000000000000	1788.00000000000000000000	625.00000000000000000000	4.00000000000000000000	4.00000000000000000000	4.00000000000000000000	4.00000000000000000000	4.00000000000000000000	4.00000000000000000000	4.00000000000000000000	4.00000000000000000000	4.00000000000000000000	4.00000000000000000000	4.00000000000000000000	4.00000000000000000000	4.00000000000000000000	4.00000000000000000000	4.00000000000000000000	4.00000000000000000000
98.00000000000000000000	0.00000000000000000000	4264.10253906250000000000	4231.79492187500000000000	4191.28173828125000000000	4228.71777343750000000000	4295.89746093750000000000	4272.82031250000000000000	4226.66650390625000000000	4237.94873046875000000000	4305.64111328125000000000	4302.05126953125000000000	4355.89746093750000000000	4377.43554687500000000000	4280.51269531250000000000	4221.02539062500000000000	3558.00000000000000000000	10252.00000000000000000000	10231.00000000000000000000	0.00000000000000000000	0.00000000000000000000	0.00000000000000000000	1788.00000000000000000000	633.00000000000000000000	4.00000000000000000000	4.00000000000000000000	4.00000000000000000000	4.00000000000000000000	4.00000000000000000000	4.00000000000000000000	4.00000000000000000000	4.00000000000000000000	4.00000000000000000000	4.00000000000000000000	4.00000000000000000000	4.00000000000000000000	4.00000000000000000000	4.00000000000000000000	4.00000000000000000000	4.00000000000000000000
99.00000000000000000000	0.00000000000000000000	4289.74365234375000000000	4277.43603515625000000000	4192.82031250000000000000	4256.92285156250000000000	4337.43603515625000000000	4311.79492187500000000000	4259.48730468750000000000	4254.87158203125000000000	4324.61523437500000000000	4318.97412109375000000000	4370.25634765625000000000	4385.12792968750000000000	4303.07666015625000000000	4237.94873046875000000000	2975.00000000000000000000	10249.00000000000000000000	10228.00000000000000000000	0.00000000000000000000	0.00000000000000000000	0.00000000000000000000	1788.00000000000000000000	641.00000000000000000000	4.00000000000000000000	4.00000000000000000000	4.00000000000000000000	4.00000000000000000000	4.00000000000000000000	4.00000000000000000000	4.00000000000000000000	4.00000000000000000000	4.00000000000000000000	4.00000000000000000000	4.00000000000000000000	4.00000000000000000000	4.00000000000000000000	4.00000000000000000000	4.00000000000000000000	4.00000000000000000000
100.00000000000000000000	0.00000000000000000000	4287.69238281250000000000	4279.48730468750000000000	4186.66650390625000000000	4251.28173828125000000000	4339.48730468750000000000	4312.30761718750000000000	4253.33300781250000000000	4233.33300781250000000000	4304.61523437500000000000	4309.74365234375000000000	4343.58984375000000000000	4355.38427734375000000000	4283.58984375000000000000	4219.48730468750000000000	3499.00000000000000000000	10249.00000000000000000000	10228.00000000000000000000	0.00000000000000000000	0.00000000000000000000	0.00000000000000000000	1788.00000000000000000000	650.00000000000000000000	4.00000000000000000000	4.00000000000000000000	4.00000000000000000000	4.00000000000000000000	4.00000000000000000000	4.00000000000000000000	4.00000000000000000000	4.00000000000000000000	4.00000000000000000000	4.00000000000000000000	4.00000000000000000000	4.00000000000000000000	4.00000000000000000000	4.00000000000000000000	4.00000000000000000000	4.00000000000000000000
101.00000000000000000000	0.00000000000000000000	4280.51269531250000000000	4263.58984375000000000000	4192.30761718750000000000	4244.10253906250000000000	4329.23046875000000000000	4303.07666015625000000000	4244.61523437500000000000	4223.07666015625000000000	4294.35888671875000000000	4301.53857421875000000000	4343.58984375000000000000	4349.23046875000000000000	4282.05126953125000000000	4216.92285156250000000000	3100.00000000000000000000	10247.00000000000000000000	10226.00000000000000000000	0.00000000000000000000	0.00000000000000000000	0.00000000000000000000	1788.00000000000000000000	658.00000000000000000000	4.00000000000000000000	4.00000000000000000000	4.00000000000000000000	4.00000000000000000000	4.00000000000000000000	4.00000000000000000000	4.00000000000000000000	4.00000000000000000000	4.00000000000000000000	4.00000000000000000000	4.00000000000000000000	4.00000000000000000000	4.00000000000000000000	4.00000000000000000000	4.00000000000000000000	4.00000000000000000000
102.00000000000000000000	0.00000000000000000000	4290.76904296875000000000	4273.33300781250000000000	4191.28173828125000000000	4266.15380859375000000000	4340.51269531250000000000	4305.12792968750000000000	4244.61523437500000000000	4251.28173828125000000000	4321.02539062500000000000	4316.92285156250000000000	4392.82031250000000000000	4382.56396484375000000000	4325.12792968750000000000	4253.33300781250000000000	3558.00000000000000000000	10247.00000000000000000000	10226.00000000000000000000	0.00000000000000000000	0.00000000000000000000	0.00000000000000000000	1788.00000000000000000000	666.00000000000000000000	4.00000000000000000000	4.00000000000000000000	4.00000000000000000000	4.00000000000000000000	4.00000000000000000000	4.00000000000000000000	4.00000000000000000000	4.00000000000000000000	4.00000000000000000000	4.00000000000000000000	4.00000000000000000000	4.00000000000000000000	4.00000000000000000000	4.00000000000000000000	4.00000000000000000000	4.00000000000000000000
103.00000000000000000000	0.00000000000000000000	4263.58984375000000000000	4233.33300781250000000000	4193.33300781250000000000	4241.02539062500000000000	4290.76904296875000000000	4260.51269531250000000000	4205.64111328125000000000	4220.51269531250000000000	4280.51269531250000000000	4281.02539062500000000000	4348.71777343750000000000	4347.69238281250000000000	4279.48730468750000000000	4228.71777343750000000000	2975.00000000000000000000	10243.00000000000000000000	10223.00000000000000000000	0.00000000000000000000	0.00000000000000000000	0.00000000000000000000	1788.00000000000000000000	675.00000000000000000000	4.00000000000000000000	4.00000000000000000000	4.00000000000000000000	4.00000000000000000000	4.00000000000000000000	4.00000000000000000000	4.00000000000000000000	4.00000000000000000000	4.00000000000000000000	4.00000000000000000000	4.00000000000000000000	4.00000000000000000000	4.00000000000000000000	4.00000000000000000000	4.00000000000000000000	4.00000000000000000000
104.00000000000000000000	0.00000000000000000000	4286.15380859375000000000	4273.33300781250000000000	4194.87158203125000000000	4253.84619140625000000000	4329.74365234375000000000	4312.30761718750000000000	4251.79492187500000000000	4252.30761718750000000000	4322.56396484375000000000	4314.87158203125000000000	4360.51269531250000000000	4358.97412109375000000000	4290.76904296875000000000	4237.43603515625000000000	3499.00000000000000000000	10243.00000000000000000000	10223.00000000000000000000	0.00000000000000000000	0.00000000000000000000	0.00000000000000000000	1788.00000000000000000000	683.00000000000000000000	4.00000000000000000000	4.00000000000000000000	4.00000000000000000000	4.00000000000000000000	4.00000000000000000000	4.00000000000000000000	4.00000000000000000000	4.00000000000000000000	4.00000000000000000000	4.00000000000000000000	4.00000000000000000000	4.00000000000000000000	4.00000000000000000000	4.00000000000000000000	4.00000000000000000000	4.00000000000000000000
105.00000000000000000000	0.00000000000000000000	4267.17919921875000000000	4261.02539062500000000000	4185.64111328125000000000	4235.89746093750000000000	4325.64111328125000000000	4314.35888671875000000000	4255.89746093750000000000	4248.71777343750000000000	4325.12792968750000000000	4322.56396484375000000000	4342.56396484375000000000	4344.61523437500000000000	4263.58984375000000000000	4217.43603515625000000000	3100.00000000000000000000	10241.00000000000000000000	10223.00000000000000000000	0.00000000000000000000	0.00000000000000000000	0.00000000000000000000	1788.00000000000000000000	692.00000000000000000000	4.00000000000000000000	4.00000000000000000000	4.00000000000000000000	4.00000000000000000000	4.00000000000000000000	4.00000000000000000000	4.00000000000000000000	4.00000000000000000000	4.00000000000000000000	4.00000000000000000000	4.00000000000000000000	4.00000000000000000000	4.00000000000000000000	4.00000000000000000000	4.00000000000000000000	4.00000000000000000000
106.00000000000000000000	0.00000000000000000000	4254.35888671875000000000	4240.00000000000000000000	4189.74365234375000000000	4225.64111328125000000000	4301.02539062500000000000	4283.07666015625000000000	4231.28173828125000000000	4220.00000000000000000000	4284.61523437500000000000	4290.25634765625000000000	4315.89746093750000000000	4322.56396484375000000000	4242.56396484375000000000	4201.02539062500000000000	3558.00000000000000000000	10241.00000000000000000000	10223.00000000000000000000	0.00000000000000000000	0.00000000000000000000	0.00000000000000000000	1788.00000000000000000000	699.00000000000000000000	4.00000000000000000000	4.00000000000000000000	4.00000000000000000000	4.00000000000000000000	4.00000000000000000000	4.00000000000000000000	4.00000000000000000000	4.00000000000000000000	4.00000000000000000000	4.00000000000000000000	4.00000000000000000000	4.00000000000000000000	4.00000000000000000000	4.00000000000000000000	4.00000000000000000000	4.00000000000000000000
107.00000000000000000000	0.00000000000000000000	4296.92285156250000000000	4283.07666015625000000000	4190.76904296875000000000	4265.12792968750000000000	4334.35888671875000000000	4305.12792968750000000000	4238.97412109375000000000	4233.33300781250000000000	4293.84619140625000000000	4296.41015625000000000000	4354.35888671875000000000	4345.64111328125000000000	4296.92285156250000000000	4240.51269531250000000000	2975.00000000000000000000	10238.00000000000000000000	10224.00000000000000000000	0.00000000000000000000	0.00000000000000000000	0.00000000000000000000	1788.00000000000000000000	706.00000000000000000000	4.00000000000000000000	4.00000000000000000000	4.00000000000000000000	4.00000000000000000000	4.00000000000000000000	4.00000000000000000000	4.00000000000000000000	4.00000000000000000000	4.00000000000000000000	4.00000000000000000000	4.00000000000000000000	4.00000000000000000000	4.00000000000000000000	4.00000000000000000000	4.00000000000000000000	4.00000000000000000000
108.00000000000000000000	0.00000000000000000000	4278.97412109375000000000	4249.74365234375000000000	4191.28173828125000000000	4246.66650390625000000000	4301.53857421875000000000	4275.38427734375000000000	4208.20507812500000000000	4202.05126953125000000000	4259.48730468750000000000	4270.25634765625000000000	4324.10253906250000000000	4318.46142578125000000000	4267.17919921875000000000	4222.05126953125000000000	3499.00000000000000000000	10238.00000000000000000000	10224.00000000000000000000	0.00000000000000000000	0.00000000000000000000	0.00000000000000000000	1788.00000000000000000000	714.00000000000000000000	4.00000000000000000000	4.00000000000000000000	4.00000000000000000000	4.00000000000000000000	4.00000000000000000000	4.00000000000000000000	4.00000000000000000000	4.00000000000000000000	4.00000000000000000000	4.00000000000000000000	4.00000000000000000000	4.00000000000000000000	4.00000000000000000000	4.00000000000000000000	4.00000000000000000000	4.00000000000000000000
109.00000000000000000000	0.00000000000000000000	4285.64111328125000000000	4268.20507812500000000000	4192.82031250000000000000	4256.41015625000000000000	4323.58984375000000000000	4298.97412109375000000000	4238.97412109375000000000	4242.05126953125000000000	4303.58984375000000000000	4298.97412109375000000000	4352.30761718750000000000	4344.61523437500000000000	4282.05126953125000000000	4234.87158203125000000000	3100.00000000000000000000	10238.00000000000000000000	10224.00000000000000000000	0.00000000000000000000	0.00000000000000000000	0.00000000000000000000	1788.00000000000000000000	722.00000000000000000000	4.00000000000000000000	4.00000000000000000000	4.00000000000000000000	4.00000000000000000000	4.00000000000000000000	4.00000000000000000000	4.00000000000000000000	4.00000000000000000000	4.00000000000000000000	4.00000000000000000000	4.00000000000000000000	4.00000000000000000000	4.00000000000000000000	4.00000000000000000000	4.00000000000000000000	4.00000000000000000000
110.00000000000000000000	0.00000000000000000000	4272.82031250000000000000	4254.87158203125000000000	4187.17919921875000000000	4245.12792968750000000000	4307.69238281250000000000	4285.64111328125000000000	4236.41015625000000000000	4250.25634765625000000000	4317.43603515625000000000	4301.53857421875000000000	4356.92285156250000000000	4351.79492187500000000000	4274.87158203125000000000	4236.92285156250000000000	3558.00000000000000000000	10238.00000000000000000000	10224.00000000000000000000	0.00000000000000000000	0.00000000000000000000	0.00000000000000000000	1788.00000000000000000000	729.00000000000000000000	4.00000000000000000000	4.00000000000000000000	4.00000000000000000000	4.00000000000000000000	4.00000000000000000000	4.00000000000000000000	4.00000000000000000000	4.00000000000000000000	4.00000000000000000000	4.00000000000000000000	4.00000000000000000000	4.00000000000000000000	4.00000000000000000000	4.00000000000000000000	4.00000000000000000000	4.00000000000000000000
111.00000000000000000000	0.00000000000000000000	4259.48730468750000000000	4233.84619140625000000000	4191.28173828125000000000	4227.69238281250000000000	4284.10253906250000000000	4265.12792968750000000000	4214.87158203125000000000	4216.41015625000000000000	4277.43603515625000000000	4272.82031250000000000000	4329.23046875000000000000	4326.66650390625000000000	4251.28173828125000000000	4221.53857421875000000000	2975.00000000000000000000	10241.00000000000000000000	10226.00000000000000000000	0.00000000000000000000	0.00000000000000000000	0.00000000000000000000	1788.00000000000000000000	736.00000000000000000000	4.00000000000000000000	4.00000000000000000000	4.00000000000000000000	4.00000000000000000000	4.00000000000000000000	4.00000000000000000000	4.00000000000000000000	4.00000000000000000000	4.00000000000000000000	4.00000000000000000000	4.00000000000000000000	4.00000000000000000000	4.00000000000000000000	4.00000000000000000000	4.00000000000000000000	4.00000000000000000000
112.00000000000000000000	0.00000000000000000000	4295.38427734375000000000	4283.58984375000000000000	4186.66650390625000000000	4257.43603515625000000000	4338.97412109375000000000	4313.84619140625000000000	4245.64111328125000000000	4231.79492187500000000000	4292.82031250000000000000	4300.51269531250000000000	4350.76904296875000000000	4335.89746093750000000000	4286.66650390625000000000	4236.41015625000000000000	3499.00000000000000000000	10241.00000000000000000000	10226.00000000000000000000	0.00000000000000000000	0.00000000000000000000	0.00000000000000000000	1788.00000000000000000000	744.00000000000000000000	4.00000000000000000000	4.00000000000000000000	4.00000000000000000000	4.00000000000000000000	4.00000000000000000000	4.00000000000000000000	4.00000000000000000000	4.00000000000000000000	4.00000000000000000000	4.00000000000000000000	4.00000000000000000000	4.00000000000000000000	4.00000000000000000000	4.00000000000000000000	4.00000000000000000000	4.00000000000000000000
113.00000000000000000000	0.00000000000000000000	4272.82031250000000000000	4248.71777343750000000000	4185.12792968750000000000	4230.25634765625000000000	4304.61523437500000000000	4284.61523437500000000000	4224.61523437500000000000	4196.41015625000000000000	4257.43603515625000000000	4276.41015625000000000000	4308.20507812500000000000	4296.41015625000000000000	4247.69238281250000000000	4208.71777343750000000000	3100.00000000000000000000	10243.00000000000000000000	10227.00000000000000000000	0.00000000000000000000	0.00000000000000000000	0.00000000000000000000	1788.00000000000000000000	752.00000000000000000000	4.00000000000000000000	4.00000000000000000000	4.00000000000000000000	4.00000000000000000000	4.00000000000000000000	4.00000000000000000000	4.00000000000000000000	4.00000000000000000000	4.00000000000000000000	4.00000000000000000000	4.00000000000000000000	4.00000000000000000000	4.00000000000000000000	4.00000000000000000000	4.00000000000000000000	4.00000000000000000000
114.00000000000000000000	0.00000000000000000000	4281.53857421875000000000	4257.94873046875000000000	4192.30761718750000000000	4242.56396484375000000000	4303.07666015625000000000	4285.12792968750000000000	4231.79492187500000000000	4217.94873046875000000000	4277.94873046875000000000	4284.10253906250000000000	4346.15380859375000000000	4322.56396484375000000000	4280.00000000000000000000	4241.53857421875000000000	3558.00000000000000000000	10243.00000000000000000000	10227.00000000000000000000	0.00000000000000000000	0.00000000000000000000	0.00000000000000000000	1788.00000000000000000000	759.00000000000000000000	4.00000000000000000000	4.00000000000000000000	4.00000000000000000000	4.00000000000000000000	4.00000000000000000000	4.00000000000000000000	4.00000000000000000000	4.00000000000000000000	4.00000000000000000000	4.00000000000000000000	4.00000000000000000000	4.00000000000000000000	4.00000000000000000000	4.00000000000000000000	4.00000000000000000000	4.00000000000000000000
115.00000000000000000000	0.00000000000000000000	4278.97412109375000000000	4248.71777343750000000000	4190.25634765625000000000	4247.69238281250000000000	4288.71777343750000000000	4266.15380859375000000000	4211.79492187500000000000	4231.28173828125000000000	4287.17919921875000000000	4289.23046875000000000000	4373.33300781250000000000	4339.48730468750000000000	4302.56396484375000000000	4258.97412109375000000000	2975.00000000000000000000	10246.00000000000000000000	10227.00000000000000000000	0.00000000000000000000	0.00000000000000000000	0.00000000000000000000	1788.00000000000000000000	768.00000000000000000000	4.00000000000000000000	4.00000000000000000000	4.00000000000000000000	4.00000000000000000000	4.00000000000000000000	4.00000000000000000000	4.00000000000000000000	4.00000000000000000000	4.00000000000000000000	4.00000000000000000000	4.00000000000000000000	4.00000000000000000000	4.00000000000000000000	4.00000000000000000000	4.00000000000000000000	4.00000000000000000000
116.00000000000000000000	0.00000000000000000000	4251.79492187500000000000	4212.82031250000000000000	4191.28173828125000000000	4223.07666015625000000000	4263.07666015625000000000	4246.66650390625000000000	4193.84619140625000000000	4207.17919921875000000000	4263.58984375000000000000	4272.30761718750000000000	4335.38427734375000000000	4307.17919921875000000000	4264.10253906250000000000	4226.66650390625000000000	3499.00000000000000000000	10246.00000000000000000000	10227.00000000000000000000	0.00000000000000000000	0.00000000000000000000	0.00000000000000000000	1788.00000000000000000000	776.00000000000000000000	4.00000000000000000000	4.00000000000000000000	4.00000000000000000000	4.00000000000000000000	4.00000000000000000000	4.00000000000000000000	4.00000000000000000000	4.00000000000000000000	4.00000000000000000000	4.00000000000000000000	4.00000000000000000000	4.00000000000000000000	4.00000000000000000000	4.00000000000000000000	4.00000000000000000000	4.00000000000000000000
117.00000000000000000000	0.00000000000000000000	4271.79492187500000000000	4257.43603515625000000000	4183.58984375000000000000	4244.10253906250000000000	4316.41015625000000000000	4304.61523437500000000000	4243.58984375000000000000	4232.82031250000000000000	4304.61523437500000000000	4309.23046875000000000000	4352.30761718750000000000	4318.46142578125000000000	4277.94873046875000000000	4232.30761718750000000000	3100.00000000000000000000	10248.00000000000000000000	10227.00000000000000000000	0.00000000000000000000	0.00000000000000000000	0.00000000000000000000	1788.00000000000000000000	784.00000000000000000000	4.00000000000000000000	4.00000000000000000000	4.00000000000000000000	4.00000000000000000000	4.00000000000000000000	4.00000000000000000000	4.00000000000000000000	4.00000000000000000000	4.00000000000000000000	4.00000000000000000000	4.00000000000000000000	4.00000000000000000000	4.00000000000000000000	4.00000000000000000000	4.00000000000000000000	4.00000000000000000000
118.00000000000000000000	0.00000000000000000000	4252.30761718750000000000	4231.28173828125000000000	4180.00000000000000000000	4216.92285156250000000000	4285.64111328125000000000	4272.82031250000000000000	4218.46142578125000000000	4194.87158203125000000000	4264.10253906250000000000	4280.00000000000000000000	4302.05126953125000000000	4276.92285156250000000000	4228.71777343750000000000	4196.92285156250000000000	3558.00000000000000000000	10248.00000000000000000000	10227.00000000000000000000	0.00000000000000000000	0.00000000000000000000	0.00000000000000000000	1788.00000000000000000000	793.00000000000000000000	4.00000000000000000000	4.00000000000000000000	4.00000000000000000000	4.00000000000000000000	4.00000000000000000000	4.00000000000000000000	4.00000000000000000000	4.00000000000000000000	4.00000000000000000000	4.00000000000000000000	4.00000000000000000000	4.00000000000000000000	4.00000000000000000000	4.00000000000000000000	4.00000000000000000000	4.00000000000000000000
119.00000000000000000000	0.00000000000000000000	4267.17919921875000000000	4240.51269531250000000000	4185.12792968750000000000	4227.17919921875000000000	4292.30761718750000000000	4269.74365234375000000000	4213.33300781250000000000	4194.35888671875000000000	4257.43603515625000000000	4270.76904296875000000000	4313.84619140625000000000	4278.46142578125000000000	4249.74365234375000000000	4215.38427734375000000000	2975.00000000000000000000	10250.00000000000000000000	10227.00000000000000000000	0.00000000000000000000	0.00000000000000000000	0.00000000000000000000	1788.00000000000000000000	801.00000000000000000000	4.00000000000000000000	4.00000000000000000000	4.00000000000000000000	4.00000000000000000000	4.00000000000000000000	4.00000000000000000000	4.00000000000000000000	4.00000000000000000000	4.00000000000000000000	4.00000000000000000000	4.00000000000000000000	4.00000000000000000000	4.00000000000000000000	4.00000000000000000000	4.00000000000000000000	4.00000000000000000000
120.00000000000000000000	0.00000000000000000000	4274.87158203125000000000	4244.61523437500000000000	4181.02539062500000000000	4245.64111328125000000000	4294.87158203125000000000	4270.76904296875000000000	4204.10253906250000000000	4197.43603515625000000000	4259.48730468750000000000	4274.87158203125000000000	4341.53857421875000000000	4293.84619140625000000000	4282.05126953125000000000	4241.02539062500000000000	3499.00000000000000000000	10250.00000000000000000000	10227.00000000000000000000	0.00000000000000000000	0.00000000000000000000	0.00000000000000000000	1788.00000000000000000000	810.00000000000000000000	4.00000000000000000000	4.00000000000000000000	4.00000000000000000000	4.00000000000000000000	4.00000000000000000000	4.00000000000000000000	4.00000000000000000000	4.00000000000000000000	4.00000000000000000000	4.00000000000000000000	4.00000000000000000000	4.00000000000000000000	4.00000000000000000000	4.00000000000000000000	4.00000000000000000000	4.00000000000000000000
121.00000000000000000000	0.00000000000000000000	4250.76904296875000000000	4210.76904296875000000000	4186.15380859375000000000	4226.15380859375000000000	4251.28173828125000000000	4234.87158203125000000000	4175.38427734375000000000	4172.30761718750000000000	4223.58984375000000000000	4248.71777343750000000000	4308.71777343750000000000	4272.82031250000000000000	4250.25634765625000000000	4220.51269531250000000000	3100.00000000000000000000	10250.00000000000000000000	10226.00000000000000000000	0.00000000000000000000	0.00000000000000000000	0.00000000000000000000	1788.00000000000000000000	818.00000000000000000000	4.00000000000000000000	4.00000000000000000000	4.00000000000000000000	4.00000000000000000000	4.00000000000000000000	4.00000000000000000000	4.00000000000000000000	4.00000000000000000000	4.00000000000000000000	4.00000000000000000000	4.00000000000000000000	4.00000000000000000000	4.00000000000000000000	4.00000000000000000000	4.00000000000000000000	4.00000000000000000000
122.00000000000000000000	0.00000000000000000000	4276.92285156250000000000	4251.28173828125000000000	4187.17919921875000000000	4248.71777343750000000000	4288.20507812500000000000	4267.17919921875000000000	4212.82031250000000000000	4222.56396484375000000000	4282.05126953125000000000	4288.71777343750000000000	4346.66650390625000000000	4305.12792968750000000000	4282.56396484375000000000	4244.10253906250000000000	3558.00000000000000000000	10250.00000000000000000000	10226.00000000000000000000	0.00000000000000000000	0.00000000000000000000	0.00000000000000000000	1788.00000000000000000000	825.00000000000000000000	4.00000000000000000000	4.00000000000000000000	4.00000000000000000000	4.00000000000000000000	4.00000000000000000000	4.00000000000000000000	4.00000000000000000000	4.00000000000000000000	4.00000000000000000000	4.00000000000000000000	4.00000000000000000000	4.00000000000000000000	4.00000000000000000000	4.00000000000000000000	4.00000000000000000000	4.00000000000000000000
123.00000000000000000000	0.00000000000000000000	4255.89746093750000000000	4222.56396484375000000000	4180.51269531250000000000	4225.12792968750000000000	4261.53857421875000000000	4247.69238281250000000000	4201.53857421875000000000	4210.25634765625000000000	4278.97412109375000000000	4284.61523437500000000000	4322.05126953125000000000	4287.69238281250000000000	4247.17919921875000000000	4218.97412109375000000000	2975.00000000000000000000	10248.00000000000000000000	10225.00000000000000000000	0.00000000000000000000	0.00000000000000000000	0.00000000000000000000	1788.00000000000000000000	833.00000000000000000000	4.00000000000000000000	4.00000000000000000000	4.00000000000000000000	4.00000000000000000000	4.00000000000000000000	4.00000000000000000000	4.00000000000000000000	4.00000000000000000000	4.00000000000000000000	4.00000000000000000000	4.00000000000000000000	4.00000000000000000000	4.00000000000000000000	4.00000000000000000000	4.00000000000000000000	4.00000000000000000000
124.00000000000000000000	0.00000000000000000000	4267.69238281250000000000	4236.92285156250000000000	4181.53857421875000000000	4229.74365234375000000000	4274.87158203125000000000	4264.10253906250000000000	4215.89746093750000000000	4205.64111328125000000000	4273.84619140625000000000	4282.05126953125000000000	4321.02539062500000000000	4287.17919921875000000000	4251.28173828125000000000	4223.07666015625000000000	3499.00000000000000000000	10248.00000000000000000000	10225.00000000000000000000	0.00000000000000000000	0.00000000000000000000	0.00000000000000000000	1788.00000000000000000000	840.00000000000000000000	4.00000000000000000000	4.00000000000000000000	4.00000000000000000000	4.00000000000000000000	4.00000000000000000000	4.00000000000000000000	4.00000000000000000000	4.00000000000000000000	4.00000000000000000000	4.00000000000000000000	4.00000000000000000000	4.00000000000000000000	4.00000000000000000000	4.00000000000000000000	4.00000000000000000000	4.00000000000000000000
125.00000000000000000000	0.00000000000000000000	4297.43603515625000000000	4276.41015625000000000000	4183.07666015625000000000	4253.84619140625000000000	4310.76904296875000000000	4287.17919921875000000000	4230.25634765625000000000	4209.74365234375000000000	4280.00000000000000000000	4291.28173828125000000000	4345.12792968750000000000	4295.89746093750000000000	4293.33300781250000000000	4247.69238281250000000000	3100.00000000000000000000	10246.00000000000000000000	10225.00000000000000000000	0.00000000000000000000	0.00000000000000000000	0.00000000000000000000	1788.00000000000000000000	847.00000000000000000000	4.00000000000000000000	4.00000000000000000000	4.00000000000000000000	4.00000000000000000000	4.00000000000000000000	4.00000000000000000000	4.00000000000000000000	4.00000000000000000000	4.00000000000000000000	4.00000000000000000000	4.00000000000000000000	4.00000000000000000000	4.00000000000000000000	4.00000000000000000000	4.00000000000000000000	4.00000000000000000000
126.00000000000000000000	0.00000000000000000000	4277.43603515625000000000	4244.10253906250000000000	4189.23046875000000000000	4234.87158203125000000000	4275.38427734375000000000	4255.89746093750000000000	4199.48730468750000000000	4178.46142578125000000000	4241.02539062500000000000	4263.07666015625000000000	4323.07666015625000000000	4269.74365234375000000000	4272.82031250000000000000	4231.79492187500000000000	3558.00000000000000000000	10246.00000000000000000000	10225.00000000000000000000	0.00000000000000000000	0.00000000000000000000	0.00000000000000000000	1788.00000000000000000000	855.00000000000000000000	4.00000000000000000000	4.00000000000000000000	4.00000000000000000000	4.00000000000000000000	4.00000000000000000000	4.00000000000000000000	4.00000000000000000000	4.00000000000000000000	4.00000000000000000000	4.00000000000000000000	4.00000000000000000000	4.00000000000000000000	4.00000000000000000000	4.00000000000000000000	4.00000000000000000000	4.00000000000000000000
127.00000000000000000000	0.00000000000000000000	4284.10253906250000000000	4256.92285156250000000000	4184.10253906250000000000	4252.30761718750000000000	4288.20507812500000000000	4272.82031250000000000000	4216.92285156250000000000	4222.05126953125000000000	4280.00000000000000000000	4285.12792968750000000000	4371.28173828125000000000	4308.71777343750000000000	4302.05126953125000000000	4261.53857421875000000000	51.00000000000000000000	10247.00000000000000000000	10226.00000000000000000000	0.00000000000000000000	0.00000000000000000000	0.00000000000000000000	1788.00000000000000000000	862.00000000000000000000	4.00000000000000000000	4.00000000000000000000	4.00000000000000000000	4.00000000000000000000	4.00000000000000000000	4.00000000000000000000	4.00000000000000000000	4.00000000000000000000	4.00000000000000000000	4.00000000000000000000	4.00000000000000000000	4.00000000000000000000	4.00000000000000000000	4.00000000000000000000	4.00000000000000000000	4.00000000000000000000
0.00000000000000000000	0.00000000000000000000	4250.25634765625000000000	4215.89746093750000000000	4175.89746093750000000000	4232.30761718750000000000	4243.58984375000000000000	4233.84619140625000000000	4189.23046875000000000000	4209.74365234375000000000	4264.61523437500000000000	4263.07666015625000000000	4346.66650390625000000000	4295.89746093750000000000	4267.17919921875000000000	4244.61523437500000000000	1546.00000000000000000000	10247.00000000000000000000	10226.00000000000000000000	0.00000000000000000000	0.00000000000000000000	0.00000000000000000000	1788.00000000000000000000	870.00000000000000000000	4.00000000000000000000	4.00000000000000000000	4.00000000000000000000	4.00000000000000000000	4.00000000000000000000	4.00000000000000000000	4.00000000000000000000	4.00000000000000000000	4.00000000000000000000	4.00000000000000000000	4.00000000000000000000	4.00000000000000000000	4.00000000000000000000	4.00000000000000000000	4.00000000000000000000	4.00000000000000000000
1.00000000000000000000	0.00000000000000000000	4251.79492187500000000000	4221.02539062500000000000	4181.53857421875000000000	4233.84619140625000000000	4252.82031250000000000000	4249.74365234375000000000	4201.02539062500000000000	4200.00000000000000000000	4257.43603515625000000000	4259.48730468750000000000	4327.17919921875000000000	4285.64111328125000000000	4257.43603515625000000000	4235.89746093750000000000	2691.00000000000000000000	10246.00000000000000000000	10226.00000000000000000000	0.00000000000000000000	0.00000000000000000000	0.00000000000000000000	1788.00000000000000000000	877.00000000000000000000	4.00000000000000000000	4.00000000000000000000	4.00000000000000000000	4.00000000000000000000	4.00000000000000000000	4.00000000000000000000	4.00000000000000000000	4.00000000000000000000	4.00000000000000000000	4.00000000000000000000	4.00000000000000000000	4.00000000000000000000	4.00000000000000000000	4.00000000000000000000	4.00000000000000000000	4.00000000000000000000
2.00000000000000000000	0.00000000000000000000	4277.94873046875000000000	4260.51269531250000000000	4176.92285156250000000000	4248.71777343750000000000	4296.41015625000000000000	4292.30761718750000000000	4235.89746093750000000000	4216.41015625000000000000	4281.53857421875000000000	4287.69238281250000000000	4337.94873046875000000000	4295.89746093750000000000	4274.35888671875000000000	4241.53857421875000000000	2946.00000000000000000000	10246.00000000000000000000	10226.00000000000000000000	0.00000000000000000000	0.00000000000000000000	0.00000000000000000000	1788.00000000000000000000	884.00000000000000000000	4.00000000000000000000	4.00000000000000000000	4.00000000000000000000	4.00000000000000000000	4.00000000000000000000	4.00000000000000000000	4.00000000000000000000	4.00000000000000000000	4.00000000000000000000	4.00000000000000000000	4.00000000000000000000	4.00000000000000000000	4.00000000000000000000	4.00000000000000000000	4.00000000000000000000	4.00000000000000000000
3.00000000000000000000	0.00000000000000000000	4254.35888671875000000000	4224.61523437500000000000	4177.94873046875000000000	4222.56396484375000000000	4254.87158203125000000000	4250.25634765625000000000	4210.76904296875000000000	4184.61523437500000000000	4244.61523437500000000000	4258.97412109375000000000	4297.43603515625000000000	4263.07666015625000000000	4234.35888671875000000000	4213.84619140625000000000	3501.00000000000000000000	10246.00000000000000000000	10225.00000000000000000000	0.00000000000000000000	0.00000000000000000000	0.00000000000000000000	1788.00000000000000000000	892.00000000000000000000	4.00000000000000000000	4.00000000000000000000	4.00000000000000000000	4.00000000000000000000	4.00000000000000000000	4.00000000000000000000	4.00000000000000000000	4.00000000000000000000	4.00000000000000000000	4.00000000000000000000	4.00000000000000000000	4.00000000000000000000	4.00000000000000000000	4.00000000000000000000	4.00000000000000000000	4.00000000000000000000
4.00000000000000000000	0.00000000000000000000	4275.38427734375000000000	4252.30761718750000000000	4180.00000000000000000000	4256.41015625000000000000	4277.94873046875000000000	4265.12792968750000000000	4221.02539062500000000000	4208.71777343750000000000	4266.15380859375000000000	4269.74365234375000000000	4342.56396484375000000000	4293.84619140625000000000	4285.12792968750000000000	4251.28173828125000000000	3539.00000000000000000000	10246.00000000000000000000	10225.00000000000000000000	0.00000000000000000000	0.00000000000000000000	0.00000000000000000000	1788.00000000000000000000	900.00000000000000000000	4.00000000000000000000	4.00000000000000000000	4.00000000000000000000	4.00000000000000000000	4.00000000000000000000	4.00000000000000000000	4.00000000000000000000	4.00000000000000000000	4.00000000000000000000	4.00000000000000000000	4.00000000000000000000	4.00000000000000000000	4.00000000000000000000	4.00000000000000000000	4.00000000000000000000	4.00000000000000000000
5.00000000000000000000	0.00000000000000000000	4260.00000000000000000000	4230.76904296875000000000	4176.92285156250000000000	4250.76904296875000000000	4252.82031250000000000000	4240.51269531250000000000	4191.28173828125000000000	4192.30761718750000000000	4241.53857421875000000000	4247.17919921875000000000	4336.41015625000000000000	4286.66650390625000000000	4278.46142578125000000000	4245.64111328125000000000	3299.00000000000000000000	10245.00000000000000000000	10225.00000000000000000000	0.00000000000000000000	0.00000000000000000000	0.00000000000000000000	1788.00000000000000000000	909.00000000000000000000	4.00000000000000000000	4.00000000000000000000	4.00000000000000000000	4.00000000000000000000	4.00000000000000000000	4.00000000000000000000	4.00000000000000000000	4.00000000000000000000	4.00000000000000000000	4.00000000000000000000	4.00000000000000000000	4.00000000000000000000	4.00000000000000000000	4.00000000000000000000	4.00000000000000000000	4.00000000000000000000
6.00000000000000000000	0.00000000000000000000	4250.76904296875000000000	4220.00000000000000000000	4181.02539062500000000000	4234.35888671875000000000	4240.51269531250000000000	4235.89746093750000000000	4192.30761718750000000000	4190.76904296875000000000	4234.87158203125000000000	4240.00000000000000000000	4320.51269531250000000000	4280.00000000000000000000	4256.41015625000000000000	4231.79492187500000000000	2964.00000000000000000000	10245.00000000000000000000	10225.00000000000000000000	0.00000000000000000000	0.00000000000000000000	0.00000000000000000000	1788.00000000000000000000	917.00000000000000000000	4.00000000000000000000	4.00000000000000000000	4.00000000000000000000	4.00000000000000000000	4.00000000000000000000	4.00000000000000000000	4.00000000000000000000	4.00000000000000000000	4.00000000000000000000	4.00000000000000000000	4.00000000000000000000	4.00000000000000000000	4.00000000000000000000	4.00000000000000000000	4.00000000000000000000	4.00000000000000000000
7.00000000000000000000	0.00000000000000000000	4263.07666015625000000000	4245.64111328125000000000	4174.35888671875000000000	4242.05126953125000000000	4271.79492187500000000000	4268.71777343750000000000	4226.66650390625000000000	4223.58984375000000000000	4278.97412109375000000000	4274.87158203125000000000	4338.97412109375000000000	4298.46142578125000000000	4268.20507812500000000000	4240.00000000000000000000	3009.00000000000000000000	10244.00000000000000000000	10226.00000000000000000000	0.00000000000000000000	0.00000000000000000000	0.00000000000000000000	1788.00000000000000000000	925.00000000000000000000	4.00000000000000000000	4.00000000000000000000	4.00000000000000000000	4.00000000000000000000	4.00000000000000000000	4.00000000000000000000	4.00000000000000000000	4.00000000000000000000	4.00000000000000000000	4.00000000000000000000	4.00000000000000000000	4.00000000000000000000	4.00000000000000000000	4.00000000000000000000	4.00000000000000000000	4.00000000000000000000
8.00000000000000000000	0.00000000000000000000	4231.28173828125000000000	4208.20507812500000000000	4175.38427734375000000000	4211.28173828125000000000	4236.92285156250000000000	4237.43603515625000000000	4202.05126953125000000000	4191.28173828125000000000	4246.66650390625000000000	4249.74365234375000000000	4293.84619140625000000000	4261.53857421875000000000	4216.41015625000000000000	4206.66650390625000000000	3252.00000000000000000000	10244.00000000000000000000	10226.00000000000000000000	0.00000000000000000000	0.00000000000000000000	0.00000000000000000000	1788.00000000000000000000	934.00000000000000000000	4.00000000000000000000	4.00000000000000000000	4.00000000000000000000	4.00000000000000000000	4.00000000000000000000	4.00000000000000000000	4.00000000000000000000	4.00000000000000000000	4.00000000000000000000	4.00000000000000000000	4.00000000000000000000	4.00000000000000000000	4.00000000000000000000	4.00000000000000000000	4.00000000000000000000	4.00000000000000000000
9.00000000000000000000	0.00000000000000000000	4259.48730468750000000000	4249.23046875000000000000	4180.51269531250000000000	4238.46142578125000000000	4272.30761718750000000000	4264.10253906250000000000	4217.94873046875000000000	4201.02539062500000000000	4256.92285156250000000000	4258.97412109375000000000	4320.00000000000000000000	4272.30761718750000000000	4254.87158203125000000000	4229.74365234375000000000	2446.00000000000000000000	10243.00000000000000000000	10227.00000000000000000000	0.00000000000000000000	0.00000000000000000000	0.00000000000000000000	1788.00000000000000000000	942.00000000000000000000	4.00000000000000000000	4.00000000000000000000	4.00000000000000000000	4.00000000000000000000	4.00000000000000000000	4.00000000000000000000	4.00000000000000000000	4.00000000000000000000	4.00000000000000000000	4.00000000000000000000	4.00000000000000000000	4.00000000000000000000	4.00000000000000000000	4.00000000000000000000	4.00000000000000000000	4.00000000000000000000
10.00000000000000000000	0.00000000000000000000	4253.84619140625000000000	4242.05126953125000000000	4173.33300781250000000000	4235.38427734375000000000	4260.51269531250000000000	4244.61523437500000000000	4198.97412109375000000000	4169.74365234375000000000	4221.02539062500000000000	4235.38427734375000000000	4302.05126953125000000000	4250.76904296875000000000	4252.82031250000000000000	4220.00000000000000000000	3523.00000000000000000000	10243.00000000000000000000	10227.00000000000000000000	0.00000000000000000000	0.00000000000000000000	0.00000000000000000000	1788.00000000000000000000	949.00000000000000000000	4.00000000000000000000	4.00000000000000000000	4.00000000000000000000	4.00000000000000000000	4.00000000000000000000	4.00000000000000000000	4.00000000000000000000	4.00000000000000000000	4.00000000000000000000	4.00000000000000000000	4.00000000000000000000	4.00000000000000000000	4.00000000000000000000	4.00000000000000000000	4.00000000000000000000	4.00000000000000000000
11.00000000000000000000	0.00000000000000000000	4228.71777343750000000000	4214.87158203125000000000	4174.35888671875000000000	4214.35888671875000000000	4234.35888671875000000000	4224.61523437500000000000	4187.69238281250000000000	4160.00000000000000000000	4203.58984375000000000000	4215.38427734375000000000	4279.48730468750000000000	4237.43603515625000000000	4224.10253906250000000000	4203.07666015625000000000	2920.00000000000000000000	10243.00000000000000000000	10225.00000000000000000000	0.00000000000000000000	0.00000000000000000000	0.00000000000000000000	1788.00000000000000000000	958.00000000000000000000	4.00000000000000000000	4.00000000000000000000	4.00000000000000000000	4.00000000000000000000	4.00000000000000000000	4.00000000000000000000	4.00000000000000000000	4.00000000000000000000	4.00000000000000000000	4.00000000000000000000	4.00000000000000000000	4.00000000000000000000	4.00000000000000000000	4.00000000000000000000	4.00000000000000000000	4.00000000000000000000
12.00000000000000000000	0.00000000000000000000	4232.30761718750000000000	4226.66650390625000000000	4171.28173828125000000000	4224.61523437500000000000	4245.12792968750000000000	4245.12792968750000000000	4202.56396484375000000000	4212.82031250000000000000	4255.89746093750000000000	4247.69238281250000000000	4321.02539062500000000000	4276.41015625000000000000	4247.69238281250000000000	4229.23046875000000000000	3433.00000000000000000000	10243.00000000000000000000	10225.00000000000000000000	0.00000000000000000000	0.00000000000000000000	0.00000000000000000000	1788.00000000000000000000	966.00000000000000000000	4.00000000000000000000	4.00000000000000000000	4.00000000000000000000	4.00000000000000000000	4.00000000000000000000	4.00000000000000000000	4.00000000000000000000	4.00000000000000000000	4.00000000000000000000	4.00000000000000000000	4.00000000000000000000	4.00000000000000000000	4.00000000000000000000	4.00000000000000000000	4.00000000000000000000	4.00000000000000000000
13.00000000000000000000	0.00000000000000000000	4203.07666015625000000000	4181.53857421875000000000	4172.82031250000000000000	4197.43603515625000000000	4197.43603515625000000000	4206.15380859375000000000	4170.25634765625000000000	4181.02539062500000000000	4220.51269531250000000000	4221.02539062500000000000	4289.74365234375000000000	4251.28173828125000000000	4207.69238281250000000000	4205.64111328125000000000	3037.00000000000000000000	10244.00000000000000000000	10223.00000000000000000000	0.00000000000000000000	0.00000000000000000000	0.00000000000000000000	1788.00000000000000000000	975.00000000000000000000	4.00000000000000000000	4.00000000000000000000	4.00000000000000000000	4.00000000000000000000	4.00000000000000000000	4.00000000000000000000	4.00000000000000000000	4.00000000000000000000	4.00000000000000000000	4.00000000000000000000	4.00000000000000000000	4.00000000000000000000	4.00000000000000000000	4.00000000000000000000	4.00000000000000000000	4.00000000000000000000
14.00000000000000000000	0.00000000000000000000	4239.48730468750000000000	4228.71777343750000000000	4177.43603515625000000000	4223.58984375000000000000	4247.69238281250000000000	4247.69238281250000000000	4211.28173828125000000000	4188.71777343750000000000	4238.97412109375000000000	4240.00000000000000000000	4312.82031250000000000000	4264.10253906250000000000	4237.94873046875000000000	4222.05126953125000000000	3523.00000000000000000000	10244.00000000000000000000	10223.00000000000000000000	0.00000000000000000000	0.00000000000000000000	0.00000000000000000000	1788.00000000000000000000	982.00000000000000000000	4.00000000000000000000	4.00000000000000000000	4.00000000000000000000	4.00000000000000000000	4.00000000000000000000	4.00000000000000000000	4.00000000000000000000	4.00000000000000000000	4.00000000000000000000	4.00000000000000000000	4.00000000000000000000	4.00000000000000000000	4.00000000000000000000	4.00000000000000000000	4.00000000000000000000	4.00000000000000000000
15.00000000000000000000	0.00000000000000000000	4249.23046875000000000000	4243.58984375000000000000	4171.79492187500000000000	4226.15380859375000000000	4261.02539062500000000000	4258.46142578125000000000	4217.43603515625000000000	4180.51269531250000000000	4241.53857421875000000000	4247.17919921875000000000	4301.53857421875000000000	4252.82031250000000000000	4238.46142578125000000000	4215.38427734375000000000	2920.00000000000000000000	10244.00000000000000000000	10224.00000000000000000000	0.00000000000000000000	0.00000000000000000000	0.00000000000000000000	1788.00000000000000000000	989.00000000000000000000	4.00000000000000000000	4.00000000000000000000	4.00000000000000000000	4.00000000000000000000	4.00000000000000000000	4.00000000000000000000	4.00000000000000000000	4.00000000000000000000	4.00000000000000000000	4.00000000000000000000	4.00000000000000000000	4.00000000000000000000	4.00000000000000000000	4.00000000000000000000	4.00000000000000000000	4.00000000000000000000
16.00000000000000000000	0.00000000000000000000	4229.23046875000000000000	4213.84619140625000000000	4173.84619140625000000000	4208.20507812500000000000	4225.12792968750000000000	4231.28173828125000000000	4191.79492187500000000000	4160.00000000000000000000	4213.84619140625000000000	4224.61523437500000000000	4275.89746093750000000000	4233.33300781250000000000	4215.89746093750000000000	4202.05126953125000000000	0.00000000000000000000	10244.00000000000000000000	10224.00000000000000000000	0.00000000000000000000	0.00000000000000000000	0.00000000000000000000	1788.00000000000000000000	997.00000000000000000000	4.00000000000000000000	4.00000000000000000000	4.00000000000000000000	4.00000000000000000000	4.00000000000000000000	4.00000000000000000000	4.00000000000000000000	4.00000000000000000000	4.00000000000000000000	4.00000000000000000000	4.00000000000000000000	4.00000000000000000000	4.00000000000000000000	4.00000000000000000000	4.00000000000000000000	4.00000000000000000000
17.00000000000000000000	0.00000000000000000000	4250.76904296875000000000	4236.41015625000000000000	4175.89746093750000000000	4235.89746093750000000000	4244.10253906250000000000	4238.46142578125000000000	4201.02539062500000000000	4192.30761718750000000000	4241.53857421875000000000	4243.58984375000000000000	4333.33300781250000000000	4274.35888671875000000000	4266.15380859375000000000	4242.05126953125000000000	0.00000000000000000000	10245.00000000000000000000	10225.00000000000000000000	0.00000000000000000000	0.00000000000000000000	0.00000000000000000000	1789.00000000000000000000	4.00000000000000000000	4.00000000000000000000	4.00000000000000000000	4.00000000000000000000	4.00000000000000000000	4.00000000000000000000	4.00000000000000000000	4.00000000000000000000	4.00000000000000000000	4.00000000000000000000	4.00000000000000000000	4.00000000000000000000	4.00000000000000000000	4.00000000000000000000	4.00000000000000000000	4.00000000000000000000	4.00000000000000000000
18.00000000000000000000	0.00000000000000000000	4227.69238281250000000000	4197.94873046875000000000	4180.00000000000000000000	4213.33300781250000000000	4203.07666015625000000000	4190.76904296875000000000	4165.64111328125000000000	4164.61523437500000000000	4209.74365234375000000000	4217.43603515625000000000	4308.20507812500000000000	4251.79492187500000000000	4244.61523437500000000000	4226.66650390625000000000	0.00000000000000000000	10245.00000000000000000000	10225.00000000000000000000	0.00000000000000000000	0.00000000000000000000	0.00000000000000000000	1789.00000000000000000000	11.00000000000000000000	4.00000000000000000000	4.00000000000000000000	4.00000000000000000000	4.00000000000000000000	4.00000000000000000000	4.00000000000000000000	4.00000000000000000000	4.00000000000000000000	4.00000000000000000000	4.00000000000000000000	4.00000000000000000000	4.00000000000000000000	4.00000000000000000000	4.00000000000000000000	4.00000000000000000000	4.00000000000000000000
19.00000000000000000000	0.00000000000000000000	4235.38427734375000000000	4221.02539062500000000000	4177.94873046875000000000	4220.51269531250000000000	4227.69238281250000000000	4225.12792968750000000000	4196.92285156250000000000	4188.20507812500000000000	4238.46142578125000000000	4240.00000000000000000000	4312.30761718750000000000	4255.89746093750000000000	4254.87158203125000000000	4230.76904296875000000000	0.00000000000000000000	10245.00000000000000000000	10225.00000000000000000000	0.00000000000000000000	0.00000000000000000000	0.00000000000000000000	1789.00000000000000000000	19.00000000000000000000	4.00000000000000000000	4.00000000000000000000	4.00000000000000000000	4.00000000000000000000	4.00000000000000000000	4.00000000000000000000	4.00000000000000000000	4.00000000000000000000	4.00000000000000000000	4.00000000000000000000	4.00000000000000000000	4.00000000000000000000	4.00000000000000000000	4.00000000000000000000	4.00000000000000000000	4.00000000000000000000
20.00000000000000000000	0.00000000000000000000	4225.12792968750000000000	4224.61523437500000000000	4165.64111328125000000000	4213.33300781250000000000	4234.87158203125000000000	4242.05126953125000000000	4210.76904296875000000000	4197.94873046875000000000	4251.79492187500000000000	4252.82031250000000000000	4301.02539062500000000000	4251.79492187500000000000	4234.87158203125000000000	4214.35888671875000000000	0.00000000000000000000	10245.00000000000000000000	10225.00000000000000000000	0.00000000000000000000	0.00000000000000000000	0.00000000000000000000	1789.00000000000000000000	27.00000000000000000000	4.00000000000000000000	4.00000000000000000000	4.00000000000000000000	4.00000000000000000000	4.00000000000000000000	4.00000000000000000000	4.00000000000000000000	4.00000000000000000000	4.00000000000000000000	4.00000000000000000000	4.00000000000000000000	4.00000000000000000000	4.00000000000000000000	4.00000000000000000000	4.00000000000000000000	4.00000000000000000000
21.00000000000000000000	0.00000000000000000000	4210.25634765625000000000	4201.02539062500000000000	4170.76904296875000000000	4192.82031250000000000000	4206.66650390625000000000	4212.82031250000000000000	4184.10253906250000000000	4166.15380859375000000000	4215.89746093750000000000	4223.58984375000000000000	4268.71777343750000000000	4225.64111328125000000000	4205.12792968750000000000	4192.30761718750000000000	0.00000000000000000000	10248.00000000000000000000	10227.00000000000000000000	0.00000000000000000000	0.00000000000000000000	0.00000000000000000000	1789.00000000000000000000	36.00000000000000000000	4.00000000000000000000	4.00000000000000000000	4.00000000000000000000	4.00000000000000000000	4.00000000000000000000	4.00000000000000000000	4.00000000000000000000	4.00000000000000000000	4.00000000000000000000	4.00000000000000000000	4.00000000000000000000	4.00000000000000000000	4.00000000000000000000	4.00000000000000000000	4.00000000000000000000	4.00000000000000000000
22.00000000000000000000	0.00000000000000000000	4250.25634765625000000000	4245.64111328125000000000	4170.76904296875000000000	4226.66650390625000000000	4244.61523437500000000000	4238.46142578125000000000	4196.92285156250000000000	4180.00000000000000000000	4233.33300781250000000000	4236.41015625000000000000	4308.20507812500000000000	4245.64111328125000000000	4260.00000000000000000000	4231.28173828125000000000	0.00000000000000000000	10248.00000000000000000000	10227.00000000000000000000	0.00000000000000000000	0.00000000000000000000	0.00000000000000000000	1789.00000000000000000000	43.00000000000000000000	4.00000000000000000000	4.00000000000000000000	4.00000000000000000000	4.00000000000000000000	4.00000000000000000000	4.00000000000000000000	4.00000000000000000000	4.00000000000000000000	4.00000000000000000000	4.00000000000000000000	4.00000000000000000000	4.00000000000000000000	4.00000000000000000000	4.00000000000000000000	4.00000000000000000000	4.00000000000000000000
23.00000000000000000000	0.00000000000000000000	4228.71777343750000000000	4214.87158203125000000000	4170.76904296875000000000	4207.69238281250000000000	4207.69238281250000000000	4204.10253906250000000000	4163.58984375000000000000	4146.66650390625000000000	4189.74365234375000000000	4201.02539062500000000000	4274.35888671875000000000	4216.41015625000000000000	4227.69238281250000000000	4208.71777343750000000000	0.00000000000000000000	10248.00000000000000000000	10227.00000000000000000000	0.00000000000000000000	0.00000000000000000000	0.00000000000000000000	1789.00000000000000000000	51.00000000000000000000	4.00000000000000000000	4.00000000000000000000	4.00000000000000000000	4.00000000000000000000	4.00000000000000000000	4.00000000000000000000	4.00000000000000000000	4.00000000000000000000	4.00000000000000000000	4.00000000000000000000	4.00000000000000000000	4.00000000000000000000	4.00000000000000000000	4.00000000000000000000	4.00000000000000000000	4.00000000000000000000
24.00000000000000000000	0.00000000000000000000	4227.17919921875000000000	4218.97412109375000000000	4175.89746093750000000000	4215.89746093750000000000	4211.79492187500000000000	4212.82031250000000000000	4179.48730468750000000000	4173.84619140625000000000	4209.23046875000000000000	4212.30761718750000000000	4287.69238281250000000000	4237.94873046875000000000	4232.82031250000000000000	4213.33300781250000000000	0.00000000000000000000	10248.00000000000000000000	10227.00000000000000000000	0.00000000000000000000	0.00000000000000000000	0.00000000000000000000	1789.00000000000000000000	59.00000000000000000000	4.00000000000000000000	4.00000000000000000000	4.00000000000000000000	4.00000000000000000000	4.00000000000000000000	4.00000000000000000000	4.00000000000000000000	4.00000000000000000000	4.00000000000000000000	4.00000000000000000000	4.00000000000000000000	4.00000000000000000000	4.00000000000000000000	4.00000000000000000000	4.00000000000000000000	4.00000000000000000000
25.00000000000000000000	0.00000000000000000000	4219.48730468750000000000	4213.84619140625000000000	4168.71777343750000000000	4216.41015625000000000000	4210.76904296875000000000	4213.84619140625000000000	4186.66650390625000000000	4197.94873046875000000000	4241.53857421875000000000	4237.43603515625000000000	4302.56396484375000000000	4253.84619140625000000000	4236.41015625000000000000	4219.48730468750000000000	0.00000000000000000000	10246.00000000000000000000	10229.00000000000000000000	0.00000000000000000000	0.00000000000000000000	0.00000000000000000000	1789.00000000000000000000	67.00000000000000000000	4.00000000000000000000	4.00000000000000000000	4.00000000000000000000	4.00000000000000000000	4.00000000000000000000	4.00000000000000000000	4.00000000000000000000	4.00000000000000000000	4.00000000000000000000	4.00000000000000000000	4.00000000000000000000	4.00000000000000000000	4.00000000000000000000	4.00000000000000000000	4.00000000000000000000	4.00000000000000000000
26.00000000000000000000	0.00000000000000000000	4193.33300781250000000000	4182.05126953125000000000	4170.25634765625000000000	4183.58984375000000000000	4181.02539062500000000000	4190.25634765625000000000	4168.20507812500000000000	4165.64111328125000000000	4210.76904296875000000000	4211.28173828125000000000	4262.56396484375000000000	4223.58984375000000000000	4192.30761718750000000000	4194.35888671875000000000	0.00000000000000000000	10246.00000000000000000000	10229.00000000000000000000	0.00000000000000000000	0.00000000000000000000	0.00000000000000000000	1789.00000000000000000000	74.00000000000000000000	4.00000000000000000000	4.00000000000000000000	4.00000000000000000000	4.00000000000000000000	4.00000000000000000000	4.00000000000000000000	4.00000000000000000000	4.00000000000000000000	4.00000000000000000000	4.00000000000000000000	4.00000000000000000000	4.00000000000000000000	4.00000000000000000000	4.00000000000000000000	4.00000000000000000000	4.00000000000000000000
27.00000000000000000000	0.00000000000000000000	4230.25634765625000000000	4237.94873046875000000000	4171.28173828125000000000	4214.87158203125000000000	4232.82031250000000000000	4234.87158203125000000000	4204.10253906250000000000	4180.51269531250000000000	4226.66650390625000000000	4223.58984375000000000000	4285.64111328125000000000	4238.97412109375000000000	4229.74365234375000000000	4215.38427734375000000000	0.00000000000000000000	10245.00000000000000000000	10229.00000000000000000000	0.00000000000000000000	0.00000000000000000000	0.00000000000000000000	1789.00000000000000000000	81.00000000000000000000	4.00000000000000000000	4.00000000000000000000	4.00000000000000000000	4.00000000000000000000	4.00000000000000000000	4.00000000000000000000	4.00000000000000000000	4.00000000000000000000	4.00000000000000000000	4.00000000000000000000	4.00000000000000000000	4.00000000000000000000	4.00000000000000000000	4.00000000000000000000	4.00000000000000000000	4.00000000000000000000
28.00000000000000000000	0.00000000000000000000	4216.92285156250000000000	4217.43603515625000000000	4166.66650390625000000000	4205.12792968750000000000	4203.58984375000000000000	4207.17919921875000000000	4177.43603515625000000000	4142.56396484375000000000	4182.56396484375000000000	4193.84619140625000000000	4243.58984375000000000000	4200.00000000000000000000	4201.53857421875000000000	4188.20507812500000000000	0.00000000000000000000	10245.00000000000000000000	10229.00000000000000000000	0.00000000000000000000	0.00000000000000000000	0.00000000000000000000	1789.00000000000000000000	90.00000000000000000000	4.00000000000000000000	4.00000000000000000000	4.00000000000000000000	4.00000000000000000000	4.00000000000000000000	4.00000000000000000000	4.00000000000000000000	4.00000000000000000000	4.00000000000000000000	4.00000000000000000000	4.00000000000000000000	4.00000000000000000000	4.00000000000000000000	4.00000000000000000000	4.00000000000000000000	4.00000000000000000000
29.00000000000000000000	0.00000000000000000000	4213.84619140625000000000	4211.79492187500000000000	4167.69238281250000000000	4206.15380859375000000000	4198.97412109375000000000	4206.66650390625000000000	4177.94873046875000000000	4155.38427734375000000000	4189.74365234375000000000	4197.94873046875000000000	4260.00000000000000000000	4210.76904296875000000000	4211.79492187500000000000	4203.58984375000000000000	0.00000000000000000000	10244.00000000000000000000	10230.00000000000000000000	0.00000000000000000000	0.00000000000000000000	0.00000000000000000000	1789.00000000000000000000	98.00000000000000000000	4.00000000000000000000	4.00000000000000000000	4.00000000000000000000	4.00000000000000000000	4.00000000000000000000	4.00000000000000000000	4.00000000000000000000	4.00000000000000000000	4.00000000000000000000	4.00000000000000000000	4.00000000000000000000	4.00000000000000000000	4.00000000000000000000	4.00000000000000000000	4.00000000000000000000	4.00000000000000000000
30.00000000000000000000	0.00000000000000000000	4212.30761718750000000000	4208.71777343750000000000	4165.64111328125000000000	4210.25634765625000000000	4200.00000000000000000000	4204.61523437500000000000	4179.48730468750000000000	4188.20507812500000000000	4218.97412109375000000000	4216.41015625000000000000	4303.07666015625000000000	4247.17919921875000000000	4243.07666015625000000000	4233.33300781250000000000	0.00000000000000000000	10244.00000000000000000000	10230.00000000000000000000	0.00000000000000000000	0.00000000000000000000	0.00000000000000000000	1789.00000000000000000000	105.00000000000000000000	4.00000000000000000000	4.00000000000000000000	4.00000000000000000000	4.00000000000000000000	4.00000000000000000000	4.00000000000000000000	4.00000000000000000000	4.00000000000000000000	4.00000000000000000000	4.00000000000000000000	4.00000000000000000000	4.00000000000000000000	4.00000000000000000000	4.00000000000000000000	4.00000000000000000000	4.00000000000000000000
31.00000000000000000000	0.00000000000000000000	4188.20507812500000000000	4167.17919921875000000000	4168.71777343750000000000	4183.07666015625000000000	4155.89746093750000000000	4165.64111328125000000000	4151.79492187500000000000	4158.46142578125000000000	4187.17919921875000000000	4190.25634765625000000000	4263.07666015625000000000	4221.02539062500000000000	4203.07666015625000000000	4205.12792968750000000000	0.00000000000000000000	10243.00000000000000000000	10230.00000000000000000000	0.00000000000000000000	0.00000000000000000000	0.00000000000000000000	1789.00000000000000000000	114.00000000000000000000	4.00000000000000000000	4.00000000000000000000	4.00000000000000000000	4.00000000000000000000	4.00000000000000000000	4.00000000000000000000	4.00000000000000000000	4.00000000000000000000	4.00000000000000000000	4.00000000000000000000	4.00000000000000000000	4.00000000000000000000	4.00000000000000000000	4.00000000000000000000	4.00000000000000000000	4.00000000000000000000
32.00000000000000000000	0.00000000000000000000	4218.46142578125000000000	4213.84619140625000000000	4164.61523437500000000000	4204.10253906250000000000	4205.64111328125000000000	4216.41015625000000000000	4195.89746093750000000000	4180.00000000000000000000	4222.05126953125000000000	4224.61523437500000000000	4273.33300781250000000000	4229.23046875000000000000	4216.41015625000000000000	4210.25634765625000000000	0.00000000000000000000	10243.00000000000000000000	10230.00000000000000000000	0.00000000000000000000	0.00000000000000000000	0.00000000000000000000	1789.00000000000000000000	122.00000000000000000000	4.00000000000000000000	4.00000000000000000000	4.00000000000000000000	4.00000000000000000000	4.00000000000000000000	4.00000000000000000000	4.00000000000000000000	4.00000000000000000000	4.00000000000000000000	4.00000000000000000000	4.00000000000000000000	4.00000000000000000000	4.00000000000000000000	4.00000000000000000000	4.00000000000000000000	4.00000000000000000000
33.00000000000000000000	0.00000000000000000000	4197.43603515625000000000	4196.92285156250000000000	4158.46142578125000000000	4182.56396484375000000000	4193.84619140625000000000	4204.61523437500000000000	4183.58984375000000000000	4153.33300781250000000000	4194.87158203125000000000	4212.82031250000000000000	4235.89746093750000000000	4194.87158203125000000000	4173.84619140625000000000	4180.51269531250000000000	0.00000000000000000000	10244.00000000000000000000	10230.00000000000000000000	0.00000000000000000000	0.00000000000000000000	0.00000000000000000000	1789.00000000000000000000	130.00000000000000000000	4.00000000000000000000	4.00000000000000000000	4.00000000000000000000	4.00000000000000000000	4.00000000000000000000	4.00000000000000000000	4.00000000000000000000	4.00000000000000000000	4.00000000000000000000	4.00000000000000000000	4.00000000000000000000	4.00000000000000000000	4.00000000000000000000	4.00000000000000000000	4.00000000000000000000	4.00000000000000000000
34.00000000000000000000	0.00000000000000000000	4197.43603515625000000000	4199.48730468750000000000	4163.07666015625000000000	4192.82031250000000000000	4189.23046875000000000000	4197.43603515625000000000	4175.89746093750000000000	4150.76904296875000000000	4182.56396484375000000000	4202.05126953125000000000	4240.00000000000000000000	4195.89746093750000000000	4187.69238281250000000000	4191.28173828125000000000	0.00000000000000000000	10244.00000000000000000000	10230.00000000000000000000	0.00000000000000000000	0.00000000000000000000	0.00000000000000000000	1789.00000000000000000000	137.00000000000000000000	4.00000000000000000000	4.00000000000000000000	4.00000000000000000000	4.00000000000000000000	4.00000000000000000000	4.00000000000000000000	4.00000000000000000000	4.00000000000000000000	4.00000000000000000000	4.00000000000000000000	4.00000000000000000000	4.00000000000000000000	4.00000000000000000000	4.00000000000000000000	4.00000000000000000000	4.00000000000000000000
[truncated: 236 more rows]
