# Supplementary material for: Discriminating three motor imagery states of the same joint for brain-computer interface
Source: PeerJ. 2021 Aug 24;9:e12027. doi: 10.7717/peerj.12027 (PMC8395581; doi:10.7717/peerj.12027)
Supplement: Supplemental Information 1 [file peerj-09-12027-s001.zip › dataset/A/01-08-04.11.17.19.07.09.csv]

title:08	recorded:04.11.17 19.07.09	sampling:128	subject:01	labels:COUNTER INTERPOLATED AF3 F7 F3 FC5 T7 P7 O1 O2 P8 T8 FC6 F4 F8 AF4 RAW_CQ GYROX GYROY MARKER MARKER_HARDWARE SYNC TIME_STAMP_s TIME_STAMP_ms CQ_AF3 CQ_F7 CQ_F3 CQ_FC5 CQ_T7 CQ_P7 CQ_O1 CQ_O2 CQ_P8 CQ_T8 CQ_FC6 CQ_F4 CQ_F8 CQ_AF4 CQ_CMS CQ_DRL	chan:40	units:emotiv
73.00000000000000000000	0.00000000000000000000	4185.12792968750000000000	4126.15380859375000000000	4170.76904296875000000000	4150.25634765625000000000	4155.89746093750000000000	4156.92285156250000000000	4162.56396484375000000000	4104.61523437500000000000	4140.51269531250000000000	4143.07666015625000000000	4248.20507812500000000000	4244.61523437500000000000	4195.38427734375000000000	4178.46142578125000000000	2939.00000000000000000000	10242.00000000000000000000	10223.00000000000000000000	0.00000000000000000000	0.00000000000000000000	0.00000000000000000000	3032.00000000000000000000	120.00000000000000000000	0.00000000000000000000	0.00000000000000000000	0.00000000000000000000	0.00000000000000000000	0.00000000000000000000	0.00000000000000000000	0.00000000000000000000	0.00000000000000000000	0.00000000000000000000	4.00000000000000000000	0.00000000000000000000	0.00000000000000000000	0.00000000000000000000	0.00000000000000000000	0.00000000000000000000	0.00000000000000000000
74.00000000000000000000	0.00000000000000000000	4194.35888671875000000000	4134.87158203125000000000	4172.82031250000000000000	4156.92285156250000000000	4168.20507812500000000000	4177.94873046875000000000	4186.66650390625000000000	4154.35888671875000000000	4189.74365234375000000000	4185.64111328125000000000	4282.05126953125000000000	4281.02539062500000000000	4218.46142578125000000000	4202.56396484375000000000	3574.00000000000000000000	10242.00000000000000000000	10223.00000000000000000000	0.00000000000000000000	0.00000000000000000000	0.00000000000000000000	3032.00000000000000000000	128.00000000000000000000	0.00000000000000000000	0.00000000000000000000	0.00000000000000000000	0.00000000000000000000	0.00000000000000000000	0.00000000000000000000	0.00000000000000000000	0.00000000000000000000	0.00000000000000000000	4.00000000000000000000	4.00000000000000000000	0.00000000000000000000	0.00000000000000000000	0.00000000000000000000	0.00000000000000000000	0.00000000000000000000
75.00000000000000000000	0.00000000000000000000	4163.58984375000000000000	4093.33325195312500000000	4180.00000000000000000000	4121.53857421875000000000	4129.23046875000000000000	4151.28173828125000000000	4164.10253906250000000000	4116.92285156250000000000	4148.71777343750000000000	4156.41015625000000000000	4237.43603515625000000000	4236.41015625000000000000	4174.35888671875000000000	4163.07666015625000000000	3147.00000000000000000000	10244.00000000000000000000	10226.00000000000000000000	0.00000000000000000000	0.00000000000000000000	0.00000000000000000000	3032.00000000000000000000	136.00000000000000000000	0.00000000000000000000	0.00000000000000000000	0.00000000000000000000	0.00000000000000000000	0.00000000000000000000	0.00000000000000000000	0.00000000000000000000	0.00000000000000000000	0.00000000000000000000	4.00000000000000000000	4.00000000000000000000	4.00000000000000000000	0.00000000000000000000	0.00000000000000000000	0.00000000000000000000	0.00000000000000000000
76.00000000000000000000	0.00000000000000000000	4186.15380859375000000000	4142.56396484375000000000	4166.66650390625000000000	4144.10253906250000000000	4182.05126953125000000000	4197.94873046875000000000	4196.92285156250000000000	4126.15380859375000000000	4165.64111328125000000000	4175.89746093750000000000	4253.33300781250000000000	4240.51269531250000000000	4201.53857421875000000000	4175.38427734375000000000	3430.00000000000000000000	10244.00000000000000000000	10226.00000000000000000000	0.00000000000000000000	0.00000000000000000000	0.00000000000000000000	3032.00000000000000000000	144.00000000000000000000	0.00000000000000000000	0.00000000000000000000	0.00000000000000000000	0.00000000000000000000	0.00000000000000000000	0.00000000000000000000	0.00000000000000000000	0.00000000000000000000	0.00000000000000000000	4.00000000000000000000	4.00000000000000000000	4.00000000000000000000	4.00000000000000000000	0.00000000000000000000	0.00000000000000000000	0.00000000000000000000
77.00000000000000000000	0.00000000000000000000	4192.30761718750000000000	4148.71777343750000000000	4178.46142578125000000000	4147.69238281250000000000	4185.64111328125000000000	4193.33300781250000000000	4188.20507812500000000000	4106.15380859375000000000	4148.71777343750000000000	4158.97412109375000000000	4234.87158203125000000000	4227.17919921875000000000	4193.33300781250000000000	4165.64111328125000000000	3130.00000000000000000000	10245.00000000000000000000	10228.00000000000000000000	0.00000000000000000000	0.00000000000000000000	0.00000000000000000000	3032.00000000000000000000	152.00000000000000000000	0.00000000000000000000	0.00000000000000000000	0.00000000000000000000	0.00000000000000000000	0.00000000000000000000	0.00000000000000000000	0.00000000000000000000	0.00000000000000000000	0.00000000000000000000	4.00000000000000000000	4.00000000000000000000	4.00000000000000000000	4.00000000000000000000	4.00000000000000000000	0.00000000000000000000	0.00000000000000000000
78.00000000000000000000	0.00000000000000000000	4197.94873046875000000000	4151.28173828125000000000	4177.94873046875000000000	4155.89746093750000000000	4184.61523437500000000000	4194.87158203125000000000	4193.33300781250000000000	4116.41015625000000000000	4154.35888671875000000000	4160.51269531250000000000	4255.38427734375000000000	4243.58984375000000000000	4211.28173828125000000000	4186.66650390625000000000	3574.00000000000000000000	10245.00000000000000000000	10228.00000000000000000000	0.00000000000000000000	0.00000000000000000000	0.00000000000000000000	3032.00000000000000000000	159.00000000000000000000	0.00000000000000000000	0.00000000000000000000	0.00000000000000000000	0.00000000000000000000	0.00000000000000000000	0.00000000000000000000	0.00000000000000000000	0.00000000000000000000	0.00000000000000000000	4.00000000000000000000	4.00000000000000000000	4.00000000000000000000	4.00000000000000000000	4.00000000000000000000	0.00000000000000000000	0.00000000000000000000
79.00000000000000000000	0.00000000000000000000	4197.43603515625000000000	4147.69238281250000000000	4166.66650390625000000000	4166.66650390625000000000	4178.97412109375000000000	4191.28173828125000000000	4190.25634765625000000000	4144.10253906250000000000	4176.41015625000000000000	4173.33300781250000000000	4295.89746093750000000000	4274.35888671875000000000	4241.53857421875000000000	4217.94873046875000000000	3147.00000000000000000000	10248.00000000000000000000	10225.00000000000000000000	0.00000000000000000000	0.00000000000000000000	0.00000000000000000000	3032.00000000000000000000	167.00000000000000000000	0.00000000000000000000	0.00000000000000000000	0.00000000000000000000	0.00000000000000000000	0.00000000000000000000	0.00000000000000000000	0.00000000000000000000	0.00000000000000000000	0.00000000000000000000	4.00000000000000000000	4.00000000000000000000	4.00000000000000000000	4.00000000000000000000	4.00000000000000000000	0.00000000000000000000	0.00000000000000000000
80.00000000000000000000	0.00000000000000000000	4174.87158203125000000000	4114.35888671875000000000	4180.51269531250000000000	4151.28173828125000000000	4139.48730468750000000000	4156.41015625000000000000	4164.10253906250000000000	4122.56396484375000000000	4153.33300781250000000000	4150.25634765625000000000	4270.25634765625000000000	4251.79492187500000000000	4212.30761718750000000000	4192.82031250000000000000	3430.00000000000000000000	10248.00000000000000000000	10225.00000000000000000000	0.00000000000000000000	0.00000000000000000000	0.00000000000000000000	3032.00000000000000000000	174.00000000000000000000	0.00000000000000000000	0.00000000000000000000	0.00000000000000000000	0.00000000000000000000	0.00000000000000000000	0.00000000000000000000	0.00000000000000000000	0.00000000000000000000	0.00000000000000000000	4.00000000000000000000	4.00000000000000000000	4.00000000000000000000	4.00000000000000000000	4.00000000000000000000	0.00000000000000000000	0.00000000000000000000
81.00000000000000000000	0.00000000000000000000	4192.82031250000000000000	4157.43603515625000000000	4171.28173828125000000000	4169.23046875000000000000	4183.58984375000000000000	4201.02539062500000000000	4206.15380859375000000000	4148.71777343750000000000	4190.25634765625000000000	4196.41015625000000000000	4285.64111328125000000000	4264.10253906250000000000	4228.20507812500000000000	4201.02539062500000000000	3130.00000000000000000000	10248.00000000000000000000	10226.00000000000000000000	0.00000000000000000000	0.00000000000000000000	0.00000000000000000000	3032.00000000000000000000	181.00000000000000000000	0.00000000000000000000	0.00000000000000000000	0.00000000000000000000	0.00000000000000000000	0.00000000000000000000	0.00000000000000000000	0.00000000000000000000	0.00000000000000000000	0.00000000000000000000	4.00000000000000000000	4.00000000000000000000	4.00000000000000000000	4.00000000000000000000	4.00000000000000000000	0.00000000000000000000	0.00000000000000000000
82.00000000000000000000	0.00000000000000000000	4174.35888671875000000000	4130.76904296875000000000	4173.84619140625000000000	4138.46142578125000000000	4162.05126953125000000000	4178.97412109375000000000	4184.10253906250000000000	4114.87158203125000000000	4161.53857421875000000000	4176.92285156250000000000	4238.46142578125000000000	4227.17919921875000000000	4178.97412109375000000000	4160.00000000000000000000	3574.00000000000000000000	10248.00000000000000000000	10226.00000000000000000000	0.00000000000000000000	0.00000000000000000000	0.00000000000000000000	3032.00000000000000000000	189.00000000000000000000	0.00000000000000000000	0.00000000000000000000	0.00000000000000000000	0.00000000000000000000	0.00000000000000000000	0.00000000000000000000	0.00000000000000000000	0.00000000000000000000	0.00000000000000000000	4.00000000000000000000	4.00000000000000000000	4.00000000000000000000	4.00000000000000000000	4.00000000000000000000	0.00000000000000000000	0.00000000000000000000
83.00000000000000000000	0.00000000000000000000	4170.25634765625000000000	4126.15380859375000000000	4172.82031250000000000000	4137.43603515625000000000	4152.30761718750000000000	4168.71777343750000000000	4171.28173828125000000000	4102.56396484375000000000	4143.07666015625000000000	4155.89746093750000000000	4228.71777343750000000000	4214.87158203125000000000	4172.30761718750000000000	4152.82031250000000000000	3147.00000000000000000000	10250.00000000000000000000	10229.00000000000000000000	0.00000000000000000000	0.00000000000000000000	0.00000000000000000000	3032.00000000000000000000	197.00000000000000000000	0.00000000000000000000	0.00000000000000000000	0.00000000000000000000	0.00000000000000000000	0.00000000000000000000	0.00000000000000000000	0.00000000000000000000	0.00000000000000000000	0.00000000000000000000	4.00000000000000000000	4.00000000000000000000	4.00000000000000000000	4.00000000000000000000	4.00000000000000000000	0.00000000000000000000	0.00000000000000000000
84.00000000000000000000	0.00000000000000000000	4195.38427734375000000000	4168.20507812500000000000	4164.61523437500000000000	4174.87158203125000000000	4177.43603515625000000000	4189.74365234375000000000	4184.61523437500000000000	4129.23046875000000000000	4164.61523437500000000000	4175.38427734375000000000	4276.92285156250000000000	4245.12792968750000000000	4228.71777343750000000000	4196.41015625000000000000	3430.00000000000000000000	10250.00000000000000000000	10229.00000000000000000000	0.00000000000000000000	0.00000000000000000000	0.00000000000000000000	3032.00000000000000000000	205.00000000000000000000	0.00000000000000000000	0.00000000000000000000	0.00000000000000000000	0.00000000000000000000	0.00000000000000000000	0.00000000000000000000	0.00000000000000000000	0.00000000000000000000	0.00000000000000000000	4.00000000000000000000	4.00000000000000000000	4.00000000000000000000	4.00000000000000000000	4.00000000000000000000	0.00000000000000000000	0.00000000000000000000
85.00000000000000000000	0.00000000000000000000	4187.69238281250000000000	4149.23046875000000000000	4179.48730468750000000000	4162.05126953125000000000	4148.71777343750000000000	4157.94873046875000000000	4158.46142578125000000000	4108.71777343750000000000	4137.94873046875000000000	4152.82031250000000000000	4263.58984375000000000000	4233.33300781250000000000	4217.43603515625000000000	4185.64111328125000000000	3130.00000000000000000000	10251.00000000000000000000	10228.00000000000000000000	0.00000000000000000000	0.00000000000000000000	0.00000000000000000000	3032.00000000000000000000	213.00000000000000000000	0.00000000000000000000	0.00000000000000000000	0.00000000000000000000	0.00000000000000000000	0.00000000000000000000	0.00000000000000000000	0.00000000000000000000	0.00000000000000000000	0.00000000000000000000	4.00000000000000000000	4.00000000000000000000	4.00000000000000000000	4.00000000000000000000	4.00000000000000000000	0.00000000000000000000	0.00000000000000000000
86.00000000000000000000	0.00000000000000000000	4191.28173828125000000000	4158.46142578125000000000	4166.66650390625000000000	4162.56396484375000000000	4166.66650390625000000000	4178.97412109375000000000	4182.56396484375000000000	4141.53857421875000000000	4175.89746093750000000000	4184.61523437500000000000	4277.43603515625000000000	4251.28173828125000000000	4225.12792968750000000000	4189.74365234375000000000	3574.00000000000000000000	10251.00000000000000000000	10228.00000000000000000000	0.00000000000000000000	0.00000000000000000000	0.00000000000000000000	3032.00000000000000000000	222.00000000000000000000	0.00000000000000000000	0.00000000000000000000	0.00000000000000000000	0.00000000000000000000	0.00000000000000000000	0.00000000000000000000	0.00000000000000000000	0.00000000000000000000	0.00000000000000000000	4.00000000000000000000	4.00000000000000000000	4.00000000000000000000	4.00000000000000000000	4.00000000000000000000	0.00000000000000000000	0.00000000000000000000
87.00000000000000000000	0.00000000000000000000	4150.25634765625000000000	4103.07666015625000000000	4165.64111328125000000000	4121.53857421875000000000	4122.05126953125000000000	4151.28173828125000000000	4162.56396484375000000000	4117.94873046875000000000	4159.48730468750000000000	4166.66650390625000000000	4229.23046875000000000000	4215.89746093750000000000	4163.07666015625000000000	4142.05126953125000000000	3147.00000000000000000000	10248.00000000000000000000	10225.00000000000000000000	0.00000000000000000000	0.00000000000000000000	0.00000000000000000000	3032.00000000000000000000	230.00000000000000000000	0.00000000000000000000	0.00000000000000000000	0.00000000000000000000	0.00000000000000000000	0.00000000000000000000	0.00000000000000000000	0.00000000000000000000	0.00000000000000000000	0.00000000000000000000	4.00000000000000000000	4.00000000000000000000	4.00000000000000000000	4.00000000000000000000	4.00000000000000000000	0.00000000000000000000	0.00000000000000000000
88.00000000000000000000	0.00000000000000000000	4141.53857421875000000000	4097.43603515625000000000	4171.79492187500000000000	4111.28173828125000000000	4121.02539062500000000000	4148.20507812500000000000	4160.00000000000000000000	4100.51269531250000000000	4136.41015625000000000000	4148.71777343750000000000	4213.84619140625000000000	4200.51269531250000000000	4146.66650390625000000000	4131.28173828125000000000	3430.00000000000000000000	10248.00000000000000000000	10225.00000000000000000000	0.00000000000000000000	0.00000000000000000000	0.00000000000000000000	3032.00000000000000000000	238.00000000000000000000	0.00000000000000000000	0.00000000000000000000	0.00000000000000000000	0.00000000000000000000	0.00000000000000000000	0.00000000000000000000	0.00000000000000000000	0.00000000000000000000	0.00000000000000000000	4.00000000000000000000	4.00000000000000000000	4.00000000000000000000	4.00000000000000000000	4.00000000000000000000	0.00000000000000000000	0.00000000000000000000
89.00000000000000000000	0.00000000000000000000	4176.92285156250000000000	4157.94873046875000000000	4161.02539062500000000000	4149.74365234375000000000	4178.46142578125000000000	4189.23046875000000000000	4190.25634765625000000000	4122.56396484375000000000	4157.94873046875000000000	4174.35888671875000000000	4255.89746093750000000000	4227.17919921875000000000	4205.64111328125000000000	4169.74365234375000000000	3130.00000000000000000000	10247.00000000000000000000	10226.00000000000000000000	0.00000000000000000000	0.00000000000000000000	0.00000000000000000000	3032.00000000000000000000	247.00000000000000000000	0.00000000000000000000	0.00000000000000000000	0.00000000000000000000	0.00000000000000000000	0.00000000000000000000	0.00000000000000000000	0.00000000000000000000	0.00000000000000000000	0.00000000000000000000	4.00000000000000000000	4.00000000000000000000	4.00000000000000000000	4.00000000000000000000	4.00000000000000000000	0.00000000000000000000	0.00000000000000000000
90.00000000000000000000	0.00000000000000000000	4154.87158203125000000000	4122.56396484375000000000	4170.25634765625000000000	4128.71777343750000000000	4135.89746093750000000000	4154.35888671875000000000	4158.97412109375000000000	4074.87158203125000000000	4112.82031250000000000000	4132.82031250000000000000	4216.92285156250000000000	4190.25634765625000000000	4170.76904296875000000000	4137.94873046875000000000	3574.00000000000000000000	10247.00000000000000000000	10226.00000000000000000000	0.00000000000000000000	0.00000000000000000000	0.00000000000000000000	3032.00000000000000000000	255.00000000000000000000	0.00000000000000000000	0.00000000000000000000	0.00000000000000000000	0.00000000000000000000	0.00000000000000000000	0.00000000000000000000	0.00000000000000000000	0.00000000000000000000	0.00000000000000000000	4.00000000000000000000	4.00000000000000000000	4.00000000000000000000	4.00000000000000000000	4.00000000000000000000	0.00000000000000000000	0.00000000000000000000
91.00000000000000000000	0.00000000000000000000	4155.89746093750000000000	4122.05126953125000000000	4163.07666015625000000000	4133.33300781250000000000	4136.41015625000000000000	4157.43603515625000000000	4163.07666015625000000000	4097.43603515625000000000	4133.33300781250000000000	4143.07666015625000000000	4244.10253906250000000000	4210.25634765625000000000	4185.64111328125000000000	4153.84619140625000000000	3147.00000000000000000000	10246.00000000000000000000	10225.00000000000000000000	0.00000000000000000000	0.00000000000000000000	0.00000000000000000000	3032.00000000000000000000	263.00000000000000000000	0.00000000000000000000	0.00000000000000000000	0.00000000000000000000	0.00000000000000000000	0.00000000000000000000	0.00000000000000000000	0.00000000000000000000	0.00000000000000000000	0.00000000000000000000	4.00000000000000000000	4.00000000000000000000	4.00000000000000000000	4.00000000000000000000	4.00000000000000000000	0.00000000000000000000	0.00000000000000000000
92.00000000000000000000	0.00000000000000000000	4138.46142578125000000000	4090.25634765625000000000	4164.10253906250000000000	4119.48730468750000000000	4100.51269531250000000000	4118.97412109375000000000	4132.30761718750000000000	4096.92285156250000000000	4126.15380859375000000000	4131.79492187500000000000	4239.48730468750000000000	4206.15380859375000000000	4171.79492187500000000000	4145.64111328125000000000	3430.00000000000000000000	10246.00000000000000000000	10225.00000000000000000000	0.00000000000000000000	0.00000000000000000000	0.00000000000000000000	3032.00000000000000000000	271.00000000000000000000	0.00000000000000000000	0.00000000000000000000	0.00000000000000000000	0.00000000000000000000	0.00000000000000000000	0.00000000000000000000	0.00000000000000000000	0.00000000000000000000	0.00000000000000000000	4.00000000000000000000	4.00000000000000000000	4.00000000000000000000	4.00000000000000000000	4.00000000000000000000	0.00000000000000000000	0.00000000000000000000
93.00000000000000000000	0.00000000000000000000	4131.28173828125000000000	4087.17944335937500000000	4175.38427734375000000000	4114.35888671875000000000	4092.30761718750000000000	4114.87158203125000000000	4132.82031250000000000000	4081.02563476562500000000	4110.76904296875000000000	4122.56396484375000000000	4215.89746093750000000000	4190.76904296875000000000	4152.30761718750000000000	4134.35888671875000000000	3130.00000000000000000000	10245.00000000000000000000	10224.00000000000000000000	0.00000000000000000000	0.00000000000000000000	0.00000000000000000000	3032.00000000000000000000	278.00000000000000000000	0.00000000000000000000	0.00000000000000000000	0.00000000000000000000	0.00000000000000000000	0.00000000000000000000	0.00000000000000000000	0.00000000000000000000	0.00000000000000000000	0.00000000000000000000	4.00000000000000000000	4.00000000000000000000	4.00000000000000000000	4.00000000000000000000	4.00000000000000000000	0.00000000000000000000	0.00000000000000000000
94.00000000000000000000	0.00000000000000000000	4175.38427734375000000000	4162.56396484375000000000	4172.82031250000000000000	4155.38427734375000000000	4173.33300781250000000000	4191.79492187500000000000	4194.87158203125000000000	4119.48730468750000000000	4161.53857421875000000000	4177.43603515625000000000	4249.23046875000000000000	4224.61523437500000000000	4192.82031250000000000000	4169.74365234375000000000	3574.00000000000000000000	10245.00000000000000000000	10224.00000000000000000000	0.00000000000000000000	0.00000000000000000000	0.00000000000000000000	3032.00000000000000000000	286.00000000000000000000	0.00000000000000000000	0.00000000000000000000	0.00000000000000000000	0.00000000000000000000	0.00000000000000000000	0.00000000000000000000	0.00000000000000000000	0.00000000000000000000	0.00000000000000000000	4.00000000000000000000	4.00000000000000000000	4.00000000000000000000	4.00000000000000000000	4.00000000000000000000	0.00000000000000000000	0.00000000000000000000
95.00000000000000000000	0.00000000000000000000	4173.33300781250000000000	4151.79492187500000000000	4184.61523437500000000000	4146.15380859375000000000	4158.46142578125000000000	4176.41015625000000000000	4179.48730468750000000000	4097.43603515625000000000	4141.53857421875000000000	4163.58984375000000000000	4218.97412109375000000000	4196.41015625000000000000	4167.69238281250000000000	4143.58984375000000000000	3147.00000000000000000000	10244.00000000000000000000	10224.00000000000000000000	0.00000000000000000000	0.00000000000000000000	0.00000000000000000000	3032.00000000000000000000	293.00000000000000000000	0.00000000000000000000	0.00000000000000000000	0.00000000000000000000	0.00000000000000000000	0.00000000000000000000	0.00000000000000000000	0.00000000000000000000	0.00000000000000000000	0.00000000000000000000	4.00000000000000000000	4.00000000000000000000	4.00000000000000000000	4.00000000000000000000	4.00000000000000000000	0.00000000000000000000	0.00000000000000000000
96.00000000000000000000	0.00000000000000000000	4180.00000000000000000000	4163.58984375000000000000	4169.23046875000000000000	4164.10253906250000000000	4156.92285156250000000000	4173.33300781250000000000	4175.38427734375000000000	4110.76904296875000000000	4146.66650390625000000000	4165.64111328125000000000	4242.05126953125000000000	4208.20507812500000000000	4203.07666015625000000000	4167.69238281250000000000	3430.00000000000000000000	10244.00000000000000000000	10224.00000000000000000000	0.00000000000000000000	0.00000000000000000000	0.00000000000000000000	3032.00000000000000000000	300.00000000000000000000	0.00000000000000000000	0.00000000000000000000	0.00000000000000000000	0.00000000000000000000	0.00000000000000000000	0.00000000000000000000	0.00000000000000000000	0.00000000000000000000	0.00000000000000000000	4.00000000000000000000	4.00000000000000000000	4.00000000000000000000	4.00000000000000000000	4.00000000000000000000	0.00000000000000000000	0.00000000000000000000
97.00000000000000000000	0.00000000000000000000	4176.92285156250000000000	4154.35888671875000000000	4165.12792968750000000000	4166.66650390625000000000	4140.51269531250000000000	4153.84619140625000000000	4153.33300781250000000000	4104.61523437500000000000	4133.33300781250000000000	4148.20507812500000000000	4247.17919921875000000000	4216.41015625000000000000	4216.92285156250000000000	4183.07666015625000000000	3130.00000000000000000000	10245.00000000000000000000	10224.00000000000000000000	0.00000000000000000000	0.00000000000000000000	0.00000000000000000000	3032.00000000000000000000	308.00000000000000000000	0.00000000000000000000	0.00000000000000000000	0.00000000000000000000	0.00000000000000000000	0.00000000000000000000	0.00000000000000000000	0.00000000000000000000	0.00000000000000000000	0.00000000000000000000	4.00000000000000000000	4.00000000000000000000	4.00000000000000000000	4.00000000000000000000	4.00000000000000000000	0.00000000000000000000	0.00000000000000000000
98.00000000000000000000	0.00000000000000000000	4172.30761718750000000000	4144.61523437500000000000	4179.48730468750000000000	4149.23046875000000000000	4134.35888671875000000000	4153.33300781250000000000	4155.38427734375000000000	4102.05126953125000000000	4130.76904296875000000000	4144.61523437500000000000	4235.38427734375000000000	4207.69238281250000000000	4199.48730468750000000000	4171.79492187500000000000	3574.00000000000000000000	10245.00000000000000000000	10224.00000000000000000000	0.00000000000000000000	0.00000000000000000000	0.00000000000000000000	3032.00000000000000000000	315.00000000000000000000	0.00000000000000000000	0.00000000000000000000	0.00000000000000000000	0.00000000000000000000	0.00000000000000000000	0.00000000000000000000	0.00000000000000000000	0.00000000000000000000	0.00000000000000000000	4.00000000000000000000	4.00000000000000000000	4.00000000000000000000	4.00000000000000000000	4.00000000000000000000	0.00000000000000000000	0.00000000000000000000
99.00000000000000000000	0.00000000000000000000	4187.17919921875000000000	4177.94873046875000000000	4172.30761718750000000000	4160.00000000000000000000	4177.94873046875000000000	4203.07666015625000000000	4207.69238281250000000000	4161.53857421875000000000	4197.94873046875000000000	4213.33300781250000000000	4280.00000000000000000000	4239.48730468750000000000	4228.71777343750000000000	4192.30761718750000000000	3147.00000000000000000000	10245.00000000000000000000	10224.00000000000000000000	0.00000000000000000000	0.00000000000000000000	0.00000000000000000000	3032.00000000000000000000	324.00000000000000000000	0.00000000000000000000	0.00000000000000000000	0.00000000000000000000	0.00000000000000000000	0.00000000000000000000	0.00000000000000000000	0.00000000000000000000	0.00000000000000000000	0.00000000000000000000	4.00000000000000000000	4.00000000000000000000	4.00000000000000000000	4.00000000000000000000	4.00000000000000000000	0.00000000000000000000	0.00000000000000000000
100.00000000000000000000	0.00000000000000000000	4155.38427734375000000000	4125.64111328125000000000	4184.10253906250000000000	4127.69238281250000000000	4132.82031250000000000000	4163.58984375000000000000	4179.48730468750000000000	4135.38427734375000000000	4170.76904296875000000000	4191.28173828125000000000	4244.10253906250000000000	4211.28173828125000000000	4185.12792968750000000000	4152.82031250000000000000	3430.00000000000000000000	10245.00000000000000000000	10224.00000000000000000000	0.00000000000000000000	0.00000000000000000000	0.00000000000000000000	3032.00000000000000000000	332.00000000000000000000	0.00000000000000000000	0.00000000000000000000	0.00000000000000000000	0.00000000000000000000	0.00000000000000000000	0.00000000000000000000	0.00000000000000000000	0.00000000000000000000	0.00000000000000000000	4.00000000000000000000	4.00000000000000000000	4.00000000000000000000	4.00000000000000000000	4.00000000000000000000	0.00000000000000000000	0.00000000000000000000
101.00000000000000000000	0.00000000000000000000	4167.17919921875000000000	4136.41015625000000000000	4175.38427734375000000000	4138.46142578125000000000	4140.00000000000000000000	4172.82031250000000000000	4180.00000000000000000000	4126.15380859375000000000	4161.02539062500000000000	4180.51269531250000000000	4243.58984375000000000000	4212.30761718750000000000	4196.92285156250000000000	4157.43603515625000000000	3130.00000000000000000000	10246.00000000000000000000	10223.00000000000000000000	0.00000000000000000000	0.00000000000000000000	0.00000000000000000000	3032.00000000000000000000	340.00000000000000000000	0.00000000000000000000	0.00000000000000000000	0.00000000000000000000	0.00000000000000000000	0.00000000000000000000	0.00000000000000000000	0.00000000000000000000	0.00000000000000000000	0.00000000000000000000	4.00000000000000000000	4.00000000000000000000	4.00000000000000000000	4.00000000000000000000	4.00000000000000000000	0.00000000000000000000	0.00000000000000000000
102.00000000000000000000	0.00000000000000000000	4172.82031250000000000000	4142.05126953125000000000	4164.10253906250000000000	4142.05126953125000000000	4140.00000000000000000000	4168.71777343750000000000	4167.69238281250000000000	4102.05126953125000000000	4136.41015625000000000000	4160.00000000000000000000	4235.89746093750000000000	4198.97412109375000000000	4198.46142578125000000000	4157.94873046875000000000	3574.00000000000000000000	10246.00000000000000000000	10223.00000000000000000000	0.00000000000000000000	0.00000000000000000000	0.00000000000000000000	3032.00000000000000000000	349.00000000000000000000	0.00000000000000000000	0.00000000000000000000	0.00000000000000000000	0.00000000000000000000	0.00000000000000000000	0.00000000000000000000	0.00000000000000000000	0.00000000000000000000	0.00000000000000000000	4.00000000000000000000	4.00000000000000000000	4.00000000000000000000	4.00000000000000000000	4.00000000000000000000	0.00000000000000000000	0.00000000000000000000
103.00000000000000000000	0.00000000000000000000	4154.87158203125000000000	4113.84619140625000000000	4171.79492187500000000000	4126.15380859375000000000	4113.33300781250000000000	4135.89746093750000000000	4142.05126953125000000000	4075.38452148437500000000	4104.10253906250000000000	4123.07666015625000000000	4217.43603515625000000000	4176.92285156250000000000	4174.87158203125000000000	4142.05126953125000000000	3147.00000000000000000000	10245.00000000000000000000	10224.00000000000000000000	0.00000000000000000000	0.00000000000000000000	0.00000000000000000000	3032.00000000000000000000	357.00000000000000000000	0.00000000000000000000	0.00000000000000000000	0.00000000000000000000	0.00000000000000000000	0.00000000000000000000	0.00000000000000000000	0.00000000000000000000	0.00000000000000000000	0.00000000000000000000	4.00000000000000000000	4.00000000000000000000	4.00000000000000000000	4.00000000000000000000	4.00000000000000000000	0.00000000000000000000	0.00000000000000000000
104.00000000000000000000	0.00000000000000000000	4173.84619140625000000000	4141.02539062500000000000	4167.17919921875000000000	4152.30761718750000000000	4144.10253906250000000000	4167.69238281250000000000	4170.76904296875000000000	4131.28173828125000000000	4162.05126953125000000000	4172.30761718750000000000	4268.20507812500000000000	4226.66650390625000000000	4216.41015625000000000000	4181.02539062500000000000	3430.00000000000000000000	10245.00000000000000000000	10224.00000000000000000000	0.00000000000000000000	0.00000000000000000000	0.00000000000000000000	3032.00000000000000000000	365.00000000000000000000	0.00000000000000000000	0.00000000000000000000	0.00000000000000000000	0.00000000000000000000	0.00000000000000000000	0.00000000000000000000	0.00000000000000000000	0.00000000000000000000	0.00000000000000000000	4.00000000000000000000	4.00000000000000000000	4.00000000000000000000	4.00000000000000000000	4.00000000000000000000	0.00000000000000000000	0.00000000000000000000
105.00000000000000000000	0.00000000000000000000	4155.38427734375000000000	4100.51269531250000000000	4185.12792968750000000000	4127.69238281250000000000	4110.76904296875000000000	4148.71777343750000000000	4157.43603515625000000000	4123.58984375000000000000	4153.84619140625000000000	4168.20507812500000000000	4242.56396484375000000000	4216.41015625000000000000	4182.56396484375000000000	4160.51269531250000000000	3130.00000000000000000000	10246.00000000000000000000	10225.00000000000000000000	0.00000000000000000000	0.00000000000000000000	0.00000000000000000000	3032.00000000000000000000	372.00000000000000000000	0.00000000000000000000	0.00000000000000000000	0.00000000000000000000	0.00000000000000000000	0.00000000000000000000	0.00000000000000000000	0.00000000000000000000	0.00000000000000000000	0.00000000000000000000	4.00000000000000000000	4.00000000000000000000	4.00000000000000000000	4.00000000000000000000	4.00000000000000000000	0.00000000000000000000	0.00000000000000000000
106.00000000000000000000	0.00000000000000000000	4167.69238281250000000000	4127.69238281250000000000	4183.58984375000000000000	4136.41015625000000000000	4146.66650390625000000000	4182.05126953125000000000	4188.20507812500000000000	4135.89746093750000000000	4165.12792968750000000000	4178.97412109375000000000	4253.33300781250000000000	4220.00000000000000000000	4195.38427734375000000000	4170.25634765625000000000	3574.00000000000000000000	10246.00000000000000000000	10225.00000000000000000000	0.00000000000000000000	0.00000000000000000000	0.00000000000000000000	3032.00000000000000000000	380.00000000000000000000	0.00000000000000000000	0.00000000000000000000	0.00000000000000000000	0.00000000000000000000	0.00000000000000000000	0.00000000000000000000	0.00000000000000000000	0.00000000000000000000	0.00000000000000000000	4.00000000000000000000	4.00000000000000000000	4.00000000000000000000	4.00000000000000000000	4.00000000000000000000	0.00000000000000000000	0.00000000000000000000
107.00000000000000000000	0.00000000000000000000	4183.58984375000000000000	4162.05126953125000000000	4171.79492187500000000000	4151.28173828125000000000	4177.94873046875000000000	4202.56396484375000000000	4202.05126953125000000000	4131.79492187500000000000	4164.61523437500000000000	4184.10253906250000000000	4246.15380859375000000000	4207.17919921875000000000	4207.69238281250000000000	4170.25634765625000000000	3147.00000000000000000000	10248.00000000000000000000	10224.00000000000000000000	0.00000000000000000000	0.00000000000000000000	0.00000000000000000000	3032.00000000000000000000	387.00000000000000000000	0.00000000000000000000	0.00000000000000000000	0.00000000000000000000	0.00000000000000000000	0.00000000000000000000	0.00000000000000000000	0.00000000000000000000	0.00000000000000000000	0.00000000000000000000	4.00000000000000000000	4.00000000000000000000	4.00000000000000000000	4.00000000000000000000	4.00000000000000000000	0.00000000000000000000	0.00000000000000000000
108.00000000000000000000	0.00000000000000000000	4160.51269531250000000000	4119.48730468750000000000	4176.92285156250000000000	4126.66650390625000000000	4131.79492187500000000000	4161.53857421875000000000	4167.17919921875000000000	4078.97436523437500000000	4112.30761718750000000000	4139.48730468750000000000	4188.71777343750000000000	4164.61523437500000000000	4170.25634765625000000000	4137.43603515625000000000	3430.00000000000000000000	10248.00000000000000000000	10224.00000000000000000000	0.00000000000000000000	0.00000000000000000000	0.00000000000000000000	3032.00000000000000000000	394.00000000000000000000	0.00000000000000000000	0.00000000000000000000	0.00000000000000000000	0.00000000000000000000	0.00000000000000000000	0.00000000000000000000	0.00000000000000000000	0.00000000000000000000	0.00000000000000000000	4.00000000000000000000	4.00000000000000000000	4.00000000000000000000	4.00000000000000000000	4.00000000000000000000	0.00000000000000000000	0.00000000000000000000
109.00000000000000000000	0.00000000000000000000	4166.15380859375000000000	4126.15380859375000000000	4161.53857421875000000000	4143.07666015625000000000	4139.48730468750000000000	4166.66650390625000000000	4172.82031250000000000000	4110.76904296875000000000	4137.94873046875000000000	4155.89746093750000000000	4234.87158203125000000000	4201.53857421875000000000	4212.30761718750000000000	4176.92285156250000000000	3130.00000000000000000000	10250.00000000000000000000	10225.00000000000000000000	0.00000000000000000000	0.00000000000000000000	0.00000000000000000000	3032.00000000000000000000	403.00000000000000000000	0.00000000000000000000	0.00000000000000000000	0.00000000000000000000	0.00000000000000000000	0.00000000000000000000	0.00000000000000000000	0.00000000000000000000	0.00000000000000000000	0.00000000000000000000	4.00000000000000000000	4.00000000000000000000	4.00000000000000000000	4.00000000000000000000	4.00000000000000000000	0.00000000000000000000	0.00000000000000000000
110.00000000000000000000	0.00000000000000000000	4141.53857421875000000000	4082.56396484375000000000	4167.17919921875000000000	4124.10253906250000000000	4089.74340820312500000000	4117.94873046875000000000	4129.74365234375000000000	4096.92285156250000000000	4115.38427734375000000000	4126.15380859375000000000	4227.17919921875000000000	4187.17919921875000000000	4187.69238281250000000000	4157.94873046875000000000	3574.00000000000000000000	10250.00000000000000000000	10225.00000000000000000000	0.00000000000000000000	0.00000000000000000000	0.00000000000000000000	3032.00000000000000000000	411.00000000000000000000	0.00000000000000000000	0.00000000000000000000	0.00000000000000000000	0.00000000000000000000	0.00000000000000000000	0.00000000000000000000	0.00000000000000000000	0.00000000000000000000	0.00000000000000000000	4.00000000000000000000	4.00000000000000000000	4.00000000000000000000	4.00000000000000000000	4.00000000000000000000	0.00000000000000000000	0.00000000000000000000
111.00000000000000000000	0.00000000000000000000	4141.53857421875000000000	4085.64086914062500000000	4169.74365234375000000000	4121.53857421875000000000	4093.84594726562500000000	4129.74365234375000000000	4145.12792968750000000000	4101.53857421875000000000	4122.05126953125000000000	4136.41015625000000000000	4224.10253906250000000000	4184.61523437500000000000	4180.51269531250000000000	4145.64111328125000000000	3147.00000000000000000000	10248.00000000000000000000	10225.00000000000000000000	0.00000000000000000000	0.00000000000000000000	0.00000000000000000000	3032.00000000000000000000	419.00000000000000000000	0.00000000000000000000	0.00000000000000000000	0.00000000000000000000	0.00000000000000000000	0.00000000000000000000	0.00000000000000000000	0.00000000000000000000	0.00000000000000000000	0.00000000000000000000	4.00000000000000000000	4.00000000000000000000	4.00000000000000000000	4.00000000000000000000	4.00000000000000000000	0.00000000000000000000	0.00000000000000000000
112.00000000000000000000	0.00000000000000000000	4152.82031250000000000000	4109.74365234375000000000	4166.15380859375000000000	4127.17919921875000000000	4128.71777343750000000000	4169.74365234375000000000	4181.53857421875000000000	4124.10253906250000000000	4151.79492187500000000000	4175.38427734375000000000	4228.20507812500000000000	4196.41015625000000000000	4188.71777343750000000000	4146.15380859375000000000	3430.00000000000000000000	10248.00000000000000000000	10225.00000000000000000000	0.00000000000000000000	0.00000000000000000000	0.00000000000000000000	3032.00000000000000000000	428.00000000000000000000	0.00000000000000000000	0.00000000000000000000	0.00000000000000000000	0.00000000000000000000	0.00000000000000000000	0.00000000000000000000	0.00000000000000000000	0.00000000000000000000	0.00000000000000000000	4.00000000000000000000	4.00000000000000000000	4.00000000000000000000	4.00000000000000000000	4.00000000000000000000	0.00000000000000000000	0.00000000000000000000
113.00000000000000000000	0.00000000000000000000	4140.00000000000000000000	4089.23071289062500000000	4177.43603515625000000000	4108.71777343750000000000	4107.17919921875000000000	4148.20507812500000000000	4161.53857421875000000000	4094.35888671875000000000	4126.66650390625000000000	4150.25634765625000000000	4189.23046875000000000000	4162.05126953125000000000	4151.79492187500000000000	4114.35888671875000000000	3130.00000000000000000000	10248.00000000000000000000	10226.00000000000000000000	0.00000000000000000000	0.00000000000000000000	0.00000000000000000000	3032.00000000000000000000	436.00000000000000000000	0.00000000000000000000	0.00000000000000000000	0.00000000000000000000	0.00000000000000000000	0.00000000000000000000	0.00000000000000000000	0.00000000000000000000	0.00000000000000000000	0.00000000000000000000	4.00000000000000000000	4.00000000000000000000	4.00000000000000000000	4.00000000000000000000	4.00000000000000000000	0.00000000000000000000	0.00000000000000000000
114.00000000000000000000	0.00000000000000000000	4169.74365234375000000000	4135.89746093750000000000	4161.53857421875000000000	4145.12792968750000000000	4138.46142578125000000000	4169.23046875000000000000	4175.89746093750000000000	4115.89746093750000000000	4153.33300781250000000000	4166.15380859375000000000	4231.79492187500000000000	4187.69238281250000000000	4203.07666015625000000000	4153.84619140625000000000	3574.00000000000000000000	10248.00000000000000000000	10226.00000000000000000000	0.00000000000000000000	0.00000000000000000000	0.00000000000000000000	3032.00000000000000000000	444.00000000000000000000	0.00000000000000000000	0.00000000000000000000	0.00000000000000000000	0.00000000000000000000	0.00000000000000000000	0.00000000000000000000	0.00000000000000000000	0.00000000000000000000	0.00000000000000000000	4.00000000000000000000	4.00000000000000000000	4.00000000000000000000	4.00000000000000000000	4.00000000000000000000	0.00000000000000000000	0.00000000000000000000
115.00000000000000000000	0.00000000000000000000	4160.00000000000000000000	4118.97412109375000000000	4164.61523437500000000000	4142.56396484375000000000	4109.74365234375000000000	4138.46142578125000000000	4144.10253906250000000000	4091.79467773437500000000	4121.02539062500000000000	4134.87158203125000000000	4224.10253906250000000000	4180.00000000000000000000	4201.02539062500000000000	4152.82031250000000000000	3147.00000000000000000000	10248.00000000000000000000	10226.00000000000000000000	0.00000000000000000000	0.00000000000000000000	0.00000000000000000000	3032.00000000000000000000	451.00000000000000000000	0.00000000000000000000	0.00000000000000000000	0.00000000000000000000	0.00000000000000000000	0.00000000000000000000	0.00000000000000000000	0.00000000000000000000	0.00000000000000000000	0.00000000000000000000	4.00000000000000000000	4.00000000000000000000	4.00000000000000000000	4.00000000000000000000	4.00000000000000000000	0.00000000000000000000	0.00000000000000000000
116.00000000000000000000	0.00000000000000000000	4162.05126953125000000000	4127.69238281250000000000	4170.76904296875000000000	4148.20507812500000000000	4119.48730468750000000000	4153.33300781250000000000	4159.48730468750000000000	4108.20507812500000000000	4128.71777343750000000000	4145.64111328125000000000	4235.89746093750000000000	4191.79492187500000000000	4207.17919921875000000000	4158.97412109375000000000	3430.00000000000000000000	10248.00000000000000000000	10226.00000000000000000000	0.00000000000000000000	0.00000000000000000000	0.00000000000000000000	3032.00000000000000000000	459.00000000000000000000	0.00000000000000000000	0.00000000000000000000	0.00000000000000000000	0.00000000000000000000	0.00000000000000000000	0.00000000000000000000	0.00000000000000000000	0.00000000000000000000	0.00000000000000000000	4.00000000000000000000	4.00000000000000000000	4.00000000000000000000	4.00000000000000000000	4.00000000000000000000	0.00000000000000000000	0.00000000000000000000
117.00000000000000000000	0.00000000000000000000	4183.07666015625000000000	4162.56396484375000000000	4172.30761718750000000000	4169.23046875000000000000	4161.02539062500000000000	4204.10253906250000000000	4206.15380859375000000000	4168.71777343750000000000	4197.43603515625000000000	4208.71777343750000000000	4276.92285156250000000000	4229.74365234375000000000	4237.94873046875000000000	4189.74365234375000000000	3130.00000000000000000000	10247.00000000000000000000	10226.00000000000000000000	0.00000000000000000000	0.00000000000000000000	0.00000000000000000000	3032.00000000000000000000	467.00000000000000000000	0.00000000000000000000	0.00000000000000000000	0.00000000000000000000	0.00000000000000000000	0.00000000000000000000	0.00000000000000000000	0.00000000000000000000	0.00000000000000000000	0.00000000000000000000	4.00000000000000000000	4.00000000000000000000	4.00000000000000000000	4.00000000000000000000	4.00000000000000000000	0.00000000000000000000	0.00000000000000000000
118.00000000000000000000	0.00000000000000000000	4154.87158203125000000000	4124.61523437500000000000	4187.17919921875000000000	4137.43603515625000000000	4128.20507812500000000000	4180.00000000000000000000	4189.23046875000000000000	4147.17919921875000000000	4175.89746093750000000000	4187.17919921875000000000	4234.35888671875000000000	4197.43603515625000000000	4190.76904296875000000000	4155.38427734375000000000	3574.00000000000000000000	10247.00000000000000000000	10226.00000000000000000000	0.00000000000000000000	0.00000000000000000000	0.00000000000000000000	3032.00000000000000000000	475.00000000000000000000	0.00000000000000000000	0.00000000000000000000	0.00000000000000000000	0.00000000000000000000	0.00000000000000000000	0.00000000000000000000	0.00000000000000000000	0.00000000000000000000	0.00000000000000000000	4.00000000000000000000	4.00000000000000000000	4.00000000000000000000	4.00000000000000000000	4.00000000000000000000	0.00000000000000000000	0.00000000000000000000
119.00000000000000000000	0.00000000000000000000	4161.53857421875000000000	4154.35888671875000000000	4168.20507812500000000000	4148.71777343750000000000	4163.07666015625000000000	4208.71777343750000000000	4207.69238281250000000000	4148.71777343750000000000	4175.89746093750000000000	4187.69238281250000000000	4231.79492187500000000000	4191.28173828125000000000	4204.61523437500000000000	4156.92285156250000000000	3147.00000000000000000000	10246.00000000000000000000	10227.00000000000000000000	0.00000000000000000000	0.00000000000000000000	0.00000000000000000000	3032.00000000000000000000	483.00000000000000000000	0.00000000000000000000	0.00000000000000000000	0.00000000000000000000	0.00000000000000000000	0.00000000000000000000	0.00000000000000000000	0.00000000000000000000	0.00000000000000000000	0.00000000000000000000	4.00000000000000000000	4.00000000000000000000	4.00000000000000000000	4.00000000000000000000	4.00000000000000000000	0.00000000000000000000	0.00000000000000000000
120.00000000000000000000	0.00000000000000000000	4166.15380859375000000000	4154.87158203125000000000	4168.71777343750000000000	4151.79492187500000000000	4162.05126953125000000000	4204.61523437500000000000	4193.84619140625000000000	4119.48730468750000000000	4148.20507812500000000000	4166.66650390625000000000	4209.23046875000000000000	4168.20507812500000000000	4202.05126953125000000000	4145.64111328125000000000	3430.00000000000000000000	10246.00000000000000000000	10227.00000000000000000000	0.00000000000000000000	0.00000000000000000000	0.00000000000000000000	3032.00000000000000000000	492.00000000000000000000	0.00000000000000000000	0.00000000000000000000	0.00000000000000000000	0.00000000000000000000	0.00000000000000000000	0.00000000000000000000	0.00000000000000000000	0.00000000000000000000	0.00000000000000000000	4.00000000000000000000	4.00000000000000000000	4.00000000000000000000	4.00000000000000000000	4.00000000000000000000	0.00000000000000000000	0.00000000000000000000
121.00000000000000000000	0.00000000000000000000	4176.92285156250000000000	4163.58984375000000000000	4178.97412109375000000000	4164.10253906250000000000	4163.07666015625000000000	4205.64111328125000000000	4201.02539062500000000000	4133.84619140625000000000	4158.97412109375000000000	4175.89746093750000000000	4234.35888671875000000000	4189.23046875000000000000	4221.02539062500000000000	4168.71777343750000000000	3130.00000000000000000000	10246.00000000000000000000	10228.00000000000000000000	0.00000000000000000000	0.00000000000000000000	0.00000000000000000000	3032.00000000000000000000	499.00000000000000000000	0.00000000000000000000	0.00000000000000000000	0.00000000000000000000	0.00000000000000000000	0.00000000000000000000	0.00000000000000000000	0.00000000000000000000	0.00000000000000000000	0.00000000000000000000	4.00000000000000000000	4.00000000000000000000	4.00000000000000000000	4.00000000000000000000	4.00000000000000000000	0.00000000000000000000	0.00000000000000000000
122.00000000000000000000	0.00000000000000000000	4180.51269531250000000000	4170.76904296875000000000	4168.71777343750000000000	4177.43603515625000000000	4165.64111328125000000000	4203.58984375000000000000	4206.66650390625000000000	4176.41015625000000000000	4196.92285156250000000000	4205.12792968750000000000	4282.56396484375000000000	4233.33300781250000000000	4248.20507812500000000000	4205.64111328125000000000	3574.00000000000000000000	10246.00000000000000000000	10228.00000000000000000000	0.00000000000000000000	0.00000000000000000000	0.00000000000000000000	3032.00000000000000000000	507.00000000000000000000	0.00000000000000000000	0.00000000000000000000	0.00000000000000000000	0.00000000000000000000	0.00000000000000000000	0.00000000000000000000	0.00000000000000000000	0.00000000000000000000	0.00000000000000000000	4.00000000000000000000	4.00000000000000000000	4.00000000000000000000	4.00000000000000000000	4.00000000000000000000	0.00000000000000000000	0.00000000000000000000
123.00000000000000000000	0.00000000000000000000	4147.69238281250000000000	4114.87158203125000000000	4177.94873046875000000000	4142.56396484375000000000	4108.20507812500000000000	4153.33300781250000000000	4165.12792968750000000000	4134.35888671875000000000	4151.79492187500000000000	4165.64111328125000000000	4241.53857421875000000000	4194.87158203125000000000	4199.48730468750000000000	4168.20507812500000000000	3147.00000000000000000000	10244.00000000000000000000	10227.00000000000000000000	0.00000000000000000000	0.00000000000000000000	0.00000000000000000000	3032.00000000000000000000	514.00000000000000000000	0.00000000000000000000	0.00000000000000000000	0.00000000000000000000	0.00000000000000000000	0.00000000000000000000	0.00000000000000000000	0.00000000000000000000	0.00000000000000000000	0.00000000000000000000	4.00000000000000000000	4.00000000000000000000	4.00000000000000000000	4.00000000000000000000	4.00000000000000000000	0.00000000000000000000	0.00000000000000000000
124.00000000000000000000	0.00000000000000000000	4173.84619140625000000000	4160.00000000000000000000	4171.28173828125000000000	4158.97412109375000000000	4154.35888671875000000000	4205.12792968750000000000	4210.76904296875000000000	4155.89746093750000000000	4178.97412109375000000000	4202.05126953125000000000	4263.58984375000000000000	4208.20507812500000000000	4230.76904296875000000000	4185.64111328125000000000	3430.00000000000000000000	10244.00000000000000000000	10227.00000000000000000000	0.00000000000000000000	0.00000000000000000000	0.00000000000000000000	3032.00000000000000000000	522.00000000000000000000	0.00000000000000000000	0.00000000000000000000	0.00000000000000000000	0.00000000000000000000	0.00000000000000000000	0.00000000000000000000	0.00000000000000000000	0.00000000000000000000	0.00000000000000000000	4.00000000000000000000	4.00000000000000000000	4.00000000000000000000	4.00000000000000000000	4.00000000000000000000	0.00000000000000000000	0.00000000000000000000
125.00000000000000000000	0.00000000000000000000	4165.12792968750000000000	4154.35888671875000000000	4171.79492187500000000000	4138.46142578125000000000	4146.66650390625000000000	4195.38427734375000000000	4202.56396484375000000000	4133.84619140625000000000	4163.07666015625000000000	4195.38427734375000000000	4231.79492187500000000000	4184.61523437500000000000	4202.56396484375000000000	4157.43603515625000000000	3130.00000000000000000000	10243.00000000000000000000	10227.00000000000000000000	0.00000000000000000000	0.00000000000000000000	0.00000000000000000000	3032.00000000000000000000	529.00000000000000000000	0.00000000000000000000	0.00000000000000000000	0.00000000000000000000	0.00000000000000000000	0.00000000000000000000	0.00000000000000000000	0.00000000000000000000	0.00000000000000000000	0.00000000000000000000	4.00000000000000000000	4.00000000000000000000	4.00000000000000000000	4.00000000000000000000	4.00000000000000000000	0.00000000000000000000	0.00000000000000000000
126.00000000000000000000	0.00000000000000000000	4137.43603515625000000000	4125.64111328125000000000	4171.79492187500000000000	4115.38427734375000000000	4113.33300781250000000000	4160.00000000000000000000	4167.17919921875000000000	4096.41015625000000000000	4121.53857421875000000000	4156.41015625000000000000	4194.35888671875000000000	4150.76904296875000000000	4166.15380859375000000000	4127.69238281250000000000	3574.00000000000000000000	10243.00000000000000000000	10227.00000000000000000000	0.00000000000000000000	0.00000000000000000000	0.00000000000000000000	3032.00000000000000000000	536.00000000000000000000	0.00000000000000000000	0.00000000000000000000	0.00000000000000000000	0.00000000000000000000	0.00000000000000000000	0.00000000000000000000	0.00000000000000000000	0.00000000000000000000	0.00000000000000000000	4.00000000000000000000	4.00000000000000000000	4.00000000000000000000	4.00000000000000000000	4.00000000000000000000	0.00000000000000000000	0.00000000000000000000
127.00000000000000000000	0.00000000000000000000	4157.43603515625000000000	4160.00000000000000000000	4156.92285156250000000000	4150.76904296875000000000	4138.46142578125000000000	4180.51269531250000000000	4177.94873046875000000000	4123.07666015625000000000	4138.97412109375000000000	4173.33300781250000000000	4240.51269531250000000000	4180.51269531250000000000	4217.94873046875000000000	4172.30761718750000000000	51.00000000000000000000	10244.00000000000000000000	10228.00000000000000000000	0.00000000000000000000	0.00000000000000000000	0.00000000000000000000	3032.00000000000000000000	544.00000000000000000000	0.00000000000000000000	0.00000000000000000000	0.00000000000000000000	0.00000000000000000000	0.00000000000000000000	0.00000000000000000000	0.00000000000000000000	0.00000000000000000000	0.00000000000000000000	4.00000000000000000000	4.00000000000000000000	4.00000000000000000000	4.00000000000000000000	4.00000000000000000000	0.00000000000000000000	0.00000000000000000000
0.00000000000000000000	0.00000000000000000000	4148.20507812500000000000	4131.28173828125000000000	4167.69238281250000000000	4136.92285156250000000000	4103.07666015625000000000	4146.15380859375000000000	4151.28173828125000000000	4103.07666015625000000000	4109.74365234375000000000	4146.66650390625000000000	4217.94873046875000000000	4161.53857421875000000000	4198.97412109375000000000	4157.94873046875000000000	904.00000000000000000000	10244.00000000000000000000	10228.00000000000000000000	0.00000000000000000000	0.00000000000000000000	0.00000000000000000000	3032.00000000000000000000	551.00000000000000000000	4.00000000000000000000	0.00000000000000000000	0.00000000000000000000	0.00000000000000000000	0.00000000000000000000	0.00000000000000000000	0.00000000000000000000	0.00000000000000000000	0.00000000000000000000	4.00000000000000000000	4.00000000000000000000	4.00000000000000000000	4.00000000000000000000	4.00000000000000000000	0.00000000000000000000	0.00000000000000000000
1.00000000000000000000	0.00000000000000000000	4157.43603515625000000000	4149.23046875000000000000	4165.64111328125000000000	4139.48730468750000000000	4129.23046875000000000000	4177.94873046875000000000	4184.10253906250000000000	4145.64111328125000000000	4155.89746093750000000000	4184.10253906250000000000	4231.28173828125000000000	4178.46142578125000000000	4208.71777343750000000000	4161.02539062500000000000	2572.00000000000000000000	10246.00000000000000000000	10229.00000000000000000000	0.00000000000000000000	0.00000000000000000000	0.00000000000000000000	3032.00000000000000000000	559.00000000000000000000	4.00000000000000000000	4.00000000000000000000	0.00000000000000000000	0.00000000000000000000	0.00000000000000000000	0.00000000000000000000	0.00000000000000000000	0.00000000000000000000	0.00000000000000000000	4.00000000000000000000	4.00000000000000000000	4.00000000000000000000	4.00000000000000000000	4.00000000000000000000	0.00000000000000000000	0.00000000000000000000
2.00000000000000000000	0.00000000000000000000	4145.12792968750000000000	4142.56396484375000000000	4172.82031250000000000000	4126.15380859375000000000	4128.71777343750000000000	4186.66650390625000000000	4192.30761718750000000000	4161.02539062500000000000	4177.43603515625000000000	4199.48730468750000000000	4217.94873046875000000000	4174.35888671875000000000	4185.64111328125000000000	4140.51269531250000000000	2705.00000000000000000000	10246.00000000000000000000	10229.00000000000000000000	0.00000000000000000000	0.00000000000000000000	0.00000000000000000000	3032.00000000000000000000	567.00000000000000000000	4.00000000000000000000	4.00000000000000000000	4.00000000000000000000	0.00000000000000000000	0.00000000000000000000	0.00000000000000000000	0.00000000000000000000	0.00000000000000000000	0.00000000000000000000	4.00000000000000000000	4.00000000000000000000	4.00000000000000000000	4.00000000000000000000	4.00000000000000000000	4.00000000000000000000	0.00000000000000000000
3.00000000000000000000	0.00000000000000000000	4143.07666015625000000000	4137.94873046875000000000	4177.43603515625000000000	4123.07666015625000000000	4120.00000000000000000000	4172.30761718750000000000	4180.00000000000000000000	4135.89746093750000000000	4147.17919921875000000000	4177.43603515625000000000	4198.97412109375000000000	4155.89746093750000000000	4169.23046875000000000000	4126.66650390625000000000	3470.00000000000000000000	10246.00000000000000000000	10229.00000000000000000000	0.00000000000000000000	0.00000000000000000000	0.00000000000000000000	3032.00000000000000000000	575.00000000000000000000	4.00000000000000000000	4.00000000000000000000	4.00000000000000000000	4.00000000000000000000	0.00000000000000000000	0.00000000000000000000	0.00000000000000000000	0.00000000000000000000	0.00000000000000000000	4.00000000000000000000	4.00000000000000000000	4.00000000000000000000	4.00000000000000000000	4.00000000000000000000	4.00000000000000000000	4.00000000000000000000
4.00000000000000000000	0.00000000000000000000	4188.71777343750000000000	4199.48730468750000000000	4161.53857421875000000000	4168.71777343750000000000	4175.89746093750000000000	4206.66650390625000000000	4204.10253906250000000000	4149.74365234375000000000	4158.97412109375000000000	4198.46142578125000000000	4243.58984375000000000000	4186.15380859375000000000	4233.84619140625000000000	4170.25634765625000000000	3516.00000000000000000000	10246.00000000000000000000	10229.00000000000000000000	0.00000000000000000000	0.00000000000000000000	0.00000000000000000000	3032.00000000000000000000	584.00000000000000000000	4.00000000000000000000	4.00000000000000000000	4.00000000000000000000	4.00000000000000000000	4.00000000000000000000	0.00000000000000000000	0.00000000000000000000	0.00000000000000000000	0.00000000000000000000	4.00000000000000000000	4.00000000000000000000	4.00000000000000000000	4.00000000000000000000	4.00000000000000000000	4.00000000000000000000	4.00000000000000000000
5.00000000000000000000	0.00000000000000000000	4173.84619140625000000000	4177.94873046875000000000	4176.92285156250000000000	4152.82031250000000000000	4148.20507812500000000000	4179.48730468750000000000	4176.41015625000000000000	4111.79492187500000000000	4120.51269531250000000000	4163.58984375000000000000	4216.41015625000000000000	4161.02539062500000000000	4207.69238281250000000000	4147.69238281250000000000	3329.00000000000000000000	10247.00000000000000000000	10228.00000000000000000000	0.00000000000000000000	0.00000000000000000000	0.00000000000000000000	3032.00000000000000000000	592.00000000000000000000	4.00000000000000000000	4.00000000000000000000	4.00000000000000000000	4.00000000000000000000	4.00000000000000000000	4.00000000000000000000	0.00000000000000000000	0.00000000000000000000	0.00000000000000000000	4.00000000000000000000	4.00000000000000000000	4.00000000000000000000	4.00000000000000000000	4.00000000000000000000	4.00000000000000000000	4.00000000000000000000
6.00000000000000000000	0.00000000000000000000	4159.48730468750000000000	4172.82031250000000000000	4170.25634765625000000000	4145.12792968750000000000	4138.46142578125000000000	4182.56396484375000000000	4182.05126953125000000000	4130.76904296875000000000	4138.46142578125000000000	4170.76904296875000000000	4223.58984375000000000000	4170.25634765625000000000	4196.41015625000000000000	4150.25634765625000000000	3040.00000000000000000000	10247.00000000000000000000	10228.00000000000000000000	0.00000000000000000000	0.00000000000000000000	0.00000000000000000000	3032.00000000000000000000	601.00000000000000000000	4.00000000000000000000	4.00000000000000000000	4.00000000000000000000	4.00000000000000000000	4.00000000000000000000	4.00000000000000000000	4.00000000000000000000	0.00000000000000000000	0.00000000000000000000	4.00000000000000000000	4.00000000000000000000	4.00000000000000000000	4.00000000000000000000	4.00000000000000000000	4.00000000000000000000	4.00000000000000000000
7.00000000000000000000	0.00000000000000000000	4139.48730468750000000000	4140.00000000000000000000	4163.07666015625000000000	4129.23046875000000000000	4104.61523437500000000000	4154.87158203125000000000	4163.58984375000000000000	4137.94873046875000000000	4142.05126953125000000000	4169.23046875000000000000	4218.97412109375000000000	4169.23046875000000000000	4177.43603515625000000000	4142.05126953125000000000	3179.00000000000000000000	10247.00000000000000000000	10228.00000000000000000000	0.00000000000000000000	0.00000000000000000000	0.00000000000000000000	3032.00000000000000000000	609.00000000000000000000	4.00000000000000000000	4.00000000000000000000	4.00000000000000000000	4.00000000000000000000	4.00000000000000000000	4.00000000000000000000	4.00000000000000000000	4.00000000000000000000	0.00000000000000000000	4.00000000000000000000	4.00000000000000000000	4.00000000000000000000	4.00000000000000000000	4.00000000000000000000	4.00000000000000000000	4.00000000000000000000
8.00000000000000000000	0.00000000000000000000	4126.66650390625000000000	4116.41015625000000000000	4175.89746093750000000000	4114.35888671875000000000	4079.48706054687500000000	4132.82031250000000000000	4146.66650390625000000000	4117.43603515625000000000	4116.92285156250000000000	4149.74365234375000000000	4197.43603515625000000000	4151.79492187500000000000	4161.02539062500000000000	4122.05126953125000000000	3279.00000000000000000000	10247.00000000000000000000	10228.00000000000000000000	0.00000000000000000000	0.00000000000000000000	0.00000000000000000000	3032.00000000000000000000	617.00000000000000000000	4.00000000000000000000	4.00000000000000000000	4.00000000000000000000	4.00000000000000000000	4.00000000000000000000	4.00000000000000000000	4.00000000000000000000	4.00000000000000000000	4.00000000000000000000	4.00000000000000000000	4.00000000000000000000	4.00000000000000000000	4.00000000000000000000	4.00000000000000000000	4.00000000000000000000	4.00000000000000000000
9.00000000000000000000	0.00000000000000000000	4151.79492187500000000000	4170.76904296875000000000	4163.58984375000000000000	4138.97412109375000000000	4133.84619140625000000000	4185.12792968750000000000	4187.17919921875000000000	4140.00000000000000000000	4145.64111328125000000000	4185.64111328125000000000	4217.94873046875000000000	4168.71777343750000000000	4195.38427734375000000000	4143.58984375000000000000	2981.00000000000000000000	10248.00000000000000000000	10230.00000000000000000000	0.00000000000000000000	0.00000000000000000000	0.00000000000000000000	3032.00000000000000000000	626.00000000000000000000	4.00000000000000000000	4.00000000000000000000	4.00000000000000000000	4.00000000000000000000	4.00000000000000000000	4.00000000000000000000	4.00000000000000000000	4.00000000000000000000	4.00000000000000000000	4.00000000000000000000	4.00000000000000000000	4.00000000000000000000	4.00000000000000000000	4.00000000000000000000	4.00000000000000000000	4.00000000000000000000
10.00000000000000000000	0.00000000000000000000	4129.74365234375000000000	4137.43603515625000000000	4168.20507812500000000000	4111.28173828125000000000	4103.58984375000000000000	4161.02539062500000000000	4165.12792968750000000000	4090.25634765625000000000	4098.97412109375000000000	4148.20507812500000000000	4163.58984375000000000000	4121.53857421875000000000	4146.15380859375000000000	4106.66650390625000000000	3489.00000000000000000000	10248.00000000000000000000	10230.00000000000000000000	0.00000000000000000000	0.00000000000000000000	0.00000000000000000000	3032.00000000000000000000	634.00000000000000000000	4.00000000000000000000	4.00000000000000000000	4.00000000000000000000	4.00000000000000000000	4.00000000000000000000	4.00000000000000000000	4.00000000000000000000	4.00000000000000000000	4.00000000000000000000	4.00000000000000000000	4.00000000000000000000	4.00000000000000000000	4.00000000000000000000	4.00000000000000000000	4.00000000000000000000	4.00000000000000000000
11.00000000000000000000	0.00000000000000000000	4133.84619140625000000000	4137.43603515625000000000	4164.61523437500000000000	4119.48730468750000000000	4108.71777343750000000000	4167.69238281250000000000	4171.79492187500000000000	4100.51269531250000000000	4104.61523437500000000000	4147.17919921875000000000	4187.69238281250000000000	4135.89746093750000000000	4168.71777343750000000000	4126.66650390625000000000	3078.00000000000000000000	10248.00000000000000000000	10229.00000000000000000000	0.00000000000000000000	0.00000000000000000000	0.00000000000000000000	3032.00000000000000000000	642.00000000000000000000	4.00000000000000000000	4.00000000000000000000	4.00000000000000000000	4.00000000000000000000	4.00000000000000000000	4.00000000000000000000	4.00000000000000000000	4.00000000000000000000	4.00000000000000000000	4.00000000000000000000	4.00000000000000000000	4.00000000000000000000	4.00000000000000000000	4.00000000000000000000	4.00000000000000000000	4.00000000000000000000
12.00000000000000000000	0.00000000000000000000	4129.23046875000000000000	4129.74365234375000000000	4157.94873046875000000000	4127.17919921875000000000	4106.66650390625000000000	4161.02539062500000000000	4160.00000000000000000000	4127.69238281250000000000	4122.56396484375000000000	4153.33300781250000000000	4214.87158203125000000000	4154.87158203125000000000	4193.33300781250000000000	4146.15380859375000000000	3358.00000000000000000000	10248.00000000000000000000	10229.00000000000000000000	0.00000000000000000000	0.00000000000000000000	0.00000000000000000000	3032.00000000000000000000	651.00000000000000000000	4.00000000000000000000	4.00000000000000000000	4.00000000000000000000	4.00000000000000000000	4.00000000000000000000	4.00000000000000000000	4.00000000000000000000	4.00000000000000000000	4.00000000000000000000	4.00000000000000000000	4.00000000000000000000	4.00000000000000000000	4.00000000000000000000	4.00000000000000000000	4.00000000000000000000	4.00000000000000000000
13.00000000000000000000	0.00000000000000000000	4116.92285156250000000000	4111.28173828125000000000	4172.30761718750000000000	4115.38427734375000000000	4087.17944335937500000000	4144.10253906250000000000	4150.76904296875000000000	4122.05126953125000000000	4113.33300781250000000000	4142.56396484375000000000	4184.61523437500000000000	4134.35888671875000000000	4164.10253906250000000000	4124.10253906250000000000	3069.00000000000000000000	10249.00000000000000000000	10226.00000000000000000000	0.00000000000000000000	0.00000000000000000000	0.00000000000000000000	3032.00000000000000000000	659.00000000000000000000	4.00000000000000000000	4.00000000000000000000	4.00000000000000000000	4.00000000000000000000	4.00000000000000000000	4.00000000000000000000	4.00000000000000000000	4.00000000000000000000	4.00000000000000000000	4.00000000000000000000	4.00000000000000000000	4.00000000000000000000	4.00000000000000000000	4.00000000000000000000	4.00000000000000000000	4.00000000000000000000
14.00000000000000000000	0.00000000000000000000	4173.33300781250000000000	4200.51269531250000000000	4174.87158203125000000000	4166.66650390625000000000	4167.17919921875000000000	4221.02539062500000000000	4228.20507812500000000000	4184.61523437500000000000	4189.23046875000000000000	4221.53857421875000000000	4235.89746093750000000000	4188.71777343750000000000	4216.41015625000000000000	4166.66650390625000000000	3489.00000000000000000000	10249.00000000000000000000	10226.00000000000000000000	0.00000000000000000000	0.00000000000000000000	0.00000000000000000000	3032.00000000000000000000	666.00000000000000000000	4.00000000000000000000	4.00000000000000000000	4.00000000000000000000	4.00000000000000000000	4.00000000000000000000	4.00000000000000000000	4.00000000000000000000	4.00000000000000000000	4.00000000000000000000	4.00000000000000000000	4.00000000000000000000	4.00000000000000000000	4.00000000000000000000	4.00000000000000000000	4.00000000000000000000	4.00000000000000000000
15.00000000000000000000	0.00000000000000000000	4176.41015625000000000000	4202.56396484375000000000	4188.20507812500000000000	4161.02539062500000000000	4160.00000000000000000000	4213.84619140625000000000	4223.07666015625000000000	4170.25634765625000000000	4182.56396484375000000000	4222.05126953125000000000	4222.56396484375000000000	4180.51269531250000000000	4196.92285156250000000000	4150.76904296875000000000	3078.00000000000000000000	10247.00000000000000000000	10227.00000000000000000000	0.00000000000000000000	0.00000000000000000000	0.00000000000000000000	3032.00000000000000000000	673.00000000000000000000	4.00000000000000000000	4.00000000000000000000	4.00000000000000000000	4.00000000000000000000	4.00000000000000000000	4.00000000000000000000	4.00000000000000000000	4.00000000000000000000	4.00000000000000000000	4.00000000000000000000	4.00000000000000000000	4.00000000000000000000	4.00000000000000000000	4.00000000000000000000	4.00000000000000000000	4.00000000000000000000
16.00000000000000000000	0.00000000000000000000	4162.05126953125000000000	4189.74365234375000000000	4174.87158203125000000000	4153.33300781250000000000	4146.15380859375000000000	4198.46142578125000000000	4200.00000000000000000000	4153.33300781250000000000	4158.46142578125000000000	4196.92285156250000000000	4215.89746093750000000000	4165.12792968750000000000	4196.92285156250000000000	4148.20507812500000000000	0.00000000000000000000	10247.00000000000000000000	10227.00000000000000000000	0.00000000000000000000	0.00000000000000000000	0.00000000000000000000	3032.00000000000000000000	681.00000000000000000000	4.00000000000000000000	4.00000000000000000000	4.00000000000000000000	4.00000000000000000000	4.00000000000000000000	4.00000000000000000000	4.00000000000000000000	4.00000000000000000000	4.00000000000000000000	4.00000000000000000000	4.00000000000000000000	4.00000000000000000000	4.00000000000000000000	4.00000000000000000000	4.00000000000000000000	4.00000000000000000000
17.00000000000000000000	0.00000000000000000000	4162.05126953125000000000	4191.28173828125000000000	4157.94873046875000000000	4165.12792968750000000000	4140.51269531250000000000	4186.15380859375000000000	4181.02539062500000000000	4148.71777343750000000000	4146.66650390625000000000	4181.53857421875000000000	4228.20507812500000000000	4167.17919921875000000000	4219.48730468750000000000	4166.15380859375000000000	0.00000000000000000000	10246.00000000000000000000	10226.00000000000000000000	0.00000000000000000000	0.00000000000000000000	0.00000000000000000000	3032.00000000000000000000	688.00000000000000000000	4.00000000000000000000	4.00000000000000000000	4.00000000000000000000	4.00000000000000000000	4.00000000000000000000	4.00000000000000000000	4.00000000000000000000	4.00000000000000000000	4.00000000000000000000	4.00000000000000000000	4.00000000000000000000	4.00000000000000000000	4.00000000000000000000	4.00000000000000000000	4.00000000000000000000	4.00000000000000000000
18.00000000000000000000	0.00000000000000000000	4152.30761718750000000000	4166.15380859375000000000	4171.79492187500000000000	4152.82031250000000000000	4102.56396484375000000000	4152.30761718750000000000	4154.87158203125000000000	4124.10253906250000000000	4118.46142578125000000000	4150.25634765625000000000	4204.10253906250000000000	4150.25634765625000000000	4187.69238281250000000000	4146.15380859375000000000	0.00000000000000000000	10246.00000000000000000000	10226.00000000000000000000	0.00000000000000000000	0.00000000000000000000	0.00000000000000000000	3032.00000000000000000000	695.00000000000000000000	4.00000000000000000000	4.00000000000000000000	4.00000000000000000000	4.00000000000000000000	4.00000000000000000000	4.00000000000000000000	4.00000000000000000000	4.00000000000000000000	4.00000000000000000000	4.00000000000000000000	4.00000000000000000000	4.00000000000000000000	4.00000000000000000000	4.00000000000000000000	4.00000000000000000000	4.00000000000000000000
19.00000000000000000000	0.00000000000000000000	4155.38427734375000000000	4176.41015625000000000000	4162.56396484375000000000	4156.41015625000000000000	4122.56396484375000000000	4183.58984375000000000000	4183.07666015625000000000	4167.17919921875000000000	4161.53857421875000000000	4188.71777343750000000000	4229.74365234375000000000	4176.41015625000000000000	4197.43603515625000000000	4155.89746093750000000000	0.00000000000000000000	10245.00000000000000000000	10224.00000000000000000000	0.00000000000000000000	0.00000000000000000000	0.00000000000000000000	3032.00000000000000000000	703.00000000000000000000	4.00000000000000000000	4.00000000000000000000	4.00000000000000000000	4.00000000000000000000	4.00000000000000000000	4.00000000000000000000	4.00000000000000000000	4.00000000000000000000	4.00000000000000000000	4.00000000000000000000	4.00000000000000000000	4.00000000000000000000	4.00000000000000000000	4.00000000000000000000	4.00000000000000000000	4.00000000000000000000
20.00000000000000000000	0.00000000000000000000	4115.89746093750000000000	4123.07666015625000000000	4170.25634765625000000000	4113.33300781250000000000	4082.05126953125000000000	4152.82031250000000000000	4156.41015625000000000000	4145.64111328125000000000	4138.97412109375000000000	4172.30761718750000000000	4193.33300781250000000000	4149.74365234375000000000	4157.43603515625000000000	4121.02539062500000000000	0.00000000000000000000	10245.00000000000000000000	10224.00000000000000000000	0.00000000000000000000	0.00000000000000000000	0.00000000000000000000	3032.00000000000000000000	711.00000000000000000000	4.00000000000000000000	4.00000000000000000000	4.00000000000000000000	4.00000000000000000000	4.00000000000000000000	4.00000000000000000000	4.00000000000000000000	4.00000000000000000000	4.00000000000000000000	4.00000000000000000000	4.00000000000000000000	4.00000000000000000000	4.00000000000000000000	4.00000000000000000000	4.00000000000000000000	4.00000000000000000000
21.00000000000000000000	0.00000000000000000000	4128.71777343750000000000	4148.71777343750000000000	4174.87158203125000000000	4121.02539062500000000000	4101.02539062500000000000	4164.10253906250000000000	4168.71777343750000000000	4140.00000000000000000000	4136.92285156250000000000	4175.38427734375000000000	4193.84619140625000000000	4148.71777343750000000000	4170.76904296875000000000	4132.30761718750000000000	0.00000000000000000000	10245.00000000000000000000	10224.00000000000000000000	0.00000000000000000000	0.00000000000000000000	0.00000000000000000000	3032.00000000000000000000	719.00000000000000000000	4.00000000000000000000	4.00000000000000000000	4.00000000000000000000	4.00000000000000000000	4.00000000000000000000	4.00000000000000000000	4.00000000000000000000	4.00000000000000000000	4.00000000000000000000	4.00000000000000000000	4.00000000000000000000	4.00000000000000000000	4.00000000000000000000	4.00000000000000000000	4.00000000000000000000	4.00000000000000000000
22.00000000000000000000	0.00000000000000000000	4156.92285156250000000000	4192.82031250000000000000	4162.05126953125000000000	4148.20507812500000000000	4141.53857421875000000000	4193.33300781250000000000	4185.64111328125000000000	4142.56396484375000000000	4143.07666015625000000000	4185.12792968750000000000	4197.94873046875000000000	4148.71777343750000000000	4190.76904296875000000000	4146.66650390625000000000	0.00000000000000000000	10245.00000000000000000000	10224.00000000000000000000	0.00000000000000000000	0.00000000000000000000	0.00000000000000000000	3032.00000000000000000000	727.00000000000000000000	4.00000000000000000000	4.00000000000000000000	4.00000000000000000000	4.00000000000000000000	4.00000000000000000000	4.00000000000000000000	4.00000000000000000000	4.00000000000000000000	4.00000000000000000000	4.00000000000000000000	4.00000000000000000000	4.00000000000000000000	4.00000000000000000000	4.00000000000000000000	4.00000000000000000000	4.00000000000000000000
23.00000000000000000000	0.00000000000000000000	4118.97412109375000000000	4135.38427734375000000000	4165.12792968750000000000	4111.28173828125000000000	4092.82031250000000000000	4150.25634765625000000000	4141.53857421875000000000	4084.61523437500000000000	4079.48706054687500000000	4124.10253906250000000000	4134.87158203125000000000	4092.30761718750000000000	4134.87158203125000000000	4093.33325195312500000000	0.00000000000000000000	10244.00000000000000000000	10221.00000000000000000000	0.00000000000000000000	0.00000000000000000000	0.00000000000000000000	3032.00000000000000000000	735.00000000000000000000	4.00000000000000000000	4.00000000000000000000	4.00000000000000000000	4.00000000000000000000	4.00000000000000000000	4.00000000000000000000	4.00000000000000000000	4.00000000000000000000	4.00000000000000000000	4.00000000000000000000	4.00000000000000000000	4.00000000000000000000	4.00000000000000000000	4.00000000000000000000	4.00000000000000000000	4.00000000000000000000
24.00000000000000000000	0.00000000000000000000	4123.07666015625000000000	4146.15380859375000000000	4154.87158203125000000000	4121.02539062500000000000	4100.51269531250000000000	4159.48730468750000000000	4154.87158203125000000000	4116.92285156250000000000	4107.69238281250000000000	4142.56396484375000000000	4177.94873046875000000000	4127.69238281250000000000	4170.76904296875000000000	4123.07666015625000000000	0.00000000000000000000	10244.00000000000000000000	10221.00000000000000000000	0.00000000000000000000	0.00000000000000000000	0.00000000000000000000	3032.00000000000000000000	743.00000000000000000000	4.00000000000000000000	4.00000000000000000000	4.00000000000000000000	4.00000000000000000000	4.00000000000000000000	4.00000000000000000000	4.00000000000000000000	4.00000000000000000000	4.00000000000000000000	4.00000000000000000000	4.00000000000000000000	4.00000000000000000000	4.00000000000000000000	4.00000000000000000000	4.00000000000000000000	4.00000000000000000000
25.00000000000000000000	0.00000000000000000000	4121.53857421875000000000	4128.20507812500000000000	4166.66650390625000000000	4117.43603515625000000000	4074.35888671875000000000	4132.82031250000000000000	4137.94873046875000000000	4126.15380859375000000000	4112.82031250000000000000	4142.05126953125000000000	4192.30761718750000000000	4144.61523437500000000000	4167.69238281250000000000	4131.79492187500000000000	0.00000000000000000000	10245.00000000000000000000	10222.00000000000000000000	0.00000000000000000000	0.00000000000000000000	0.00000000000000000000	3032.00000000000000000000	752.00000000000000000000	4.00000000000000000000	4.00000000000000000000	4.00000000000000000000	4.00000000000000000000	4.00000000000000000000	4.00000000000000000000	4.00000000000000000000	4.00000000000000000000	4.00000000000000000000	4.00000000000000000000	4.00000000000000000000	4.00000000000000000000	4.00000000000000000000	4.00000000000000000000	4.00000000000000000000	4.00000000000000000000
26.00000000000000000000	0.00000000000000000000	4132.30761718750000000000	4136.41015625000000000000	4174.35888671875000000000	4126.15380859375000000000	4093.84594726562500000000	4156.41015625000000000000	4158.97412109375000000000	4137.94873046875000000000	4121.53857421875000000000	4152.30761718750000000000	4193.33300781250000000000	4144.61523437500000000000	4167.69238281250000000000	4130.25634765625000000000	0.00000000000000000000	10245.00000000000000000000	10222.00000000000000000000	0.00000000000000000000	0.00000000000000000000	0.00000000000000000000	3032.00000000000000000000	759.00000000000000000000	4.00000000000000000000	4.00000000000000000000	4.00000000000000000000	4.00000000000000000000	4.00000000000000000000	4.00000000000000000000	4.00000000000000000000	4.00000000000000000000	4.00000000000000000000	4.00000000000000000000	4.00000000000000000000	4.00000000000000000000	4.00000000000000000000	4.00000000000000000000	4.00000000000000000000	4.00000000000000000000
27.00000000000000000000	0.00000000000000000000	4156.92285156250000000000	4188.71777343750000000000	4166.66650390625000000000	4150.25634765625000000000	4151.28173828125000000000	4212.82031250000000000000	4206.66650390625000000000	4168.20507812500000000000	4157.43603515625000000000	4193.84619140625000000000	4206.15380859375000000000	4155.89746093750000000000	4189.74365234375000000000	4141.02539062500000000000	0.00000000000000000000	10248.00000000000000000000	10225.00000000000000000000	0.00000000000000000000	0.00000000000000000000	0.00000000000000000000	3032.00000000000000000000	767.00000000000000000000	4.00000000000000000000	4.00000000000000000000	4.00000000000000000000	4.00000000000000000000	4.00000000000000000000	4.00000000000000000000	4.00000000000000000000	4.00000000000000000000	4.00000000000000000000	4.00000000000000000000	4.00000000000000000000	4.00000000000000000000	4.00000000000000000000	4.00000000000000000000	4.00000000000000000000	4.00000000000000000000
28.00000000000000000000	0.00000000000000000000	4133.84619140625000000000	4163.07666015625000000000	4177.94873046875000000000	4125.12792968750000000000	4114.35888671875000000000	4177.43603515625000000000	4176.92285156250000000000	4124.10253906250000000000	4117.94873046875000000000	4158.46142578125000000000	4159.48730468750000000000	4120.00000000000000000000	4141.53857421875000000000	4106.66650390625000000000	0.00000000000000000000	10248.00000000000000000000	10225.00000000000000000000	0.00000000000000000000	0.00000000000000000000	0.00000000000000000000	3032.00000000000000000000	775.00000000000000000000	4.00000000000000000000	4.00000000000000000000	4.00000000000000000000	4.00000000000000000000	4.00000000000000000000	4.00000000000000000000	4.00000000000000000000	4.00000000000000000000	4.00000000000000000000	4.00000000000000000000	4.00000000000000000000	4.00000000000000000000	4.00000000000000000000	4.00000000000000000000	4.00000000000000000000	4.00000000000000000000
29.00000000000000000000	0.00000000000000000000	4141.53857421875000000000	4176.92285156250000000000	4161.53857421875000000000	4140.00000000000000000000	4123.07666015625000000000	4180.51269531250000000000	4174.87158203125000000000	4133.84619140625000000000	4126.15380859375000000000	4155.89746093750000000000	4194.87158203125000000000	4140.51269531250000000000	4173.84619140625000000000	4137.94873046875000000000	0.00000000000000000000	10248.00000000000000000000	10228.00000000000000000000	0.00000000000000000000	0.00000000000000000000	0.00000000000000000000	3032.00000000000000000000	783.00000000000000000000	4.00000000000000000000	4.00000000000000000000	4.00000000000000000000	4.00000000000000000000	4.00000000000000000000	4.00000000000000000000	4.00000000000000000000	4.00000000000000000000	4.00000000000000000000	4.00000000000000000000	4.00000000000000000000	4.00000000000000000000	4.00000000000000000000	4.00000000000000000000	4.00000000000000000000	4.00000000000000000000
30.00000000000000000000	0.00000000000000000000	4125.64111328125000000000	4143.58984375000000000000	4157.43603515625000000000	4129.74365234375000000000	4089.74340820312500000000	4142.05126953125000000000	4136.41015625000000000000	4113.33300781250000000000	4095.89721679687500000000	4123.58984375000000000000	4187.69238281250000000000	4125.12792968750000000000	4166.66650390625000000000	4127.17919921875000000000	0.00000000000000000000	10248.00000000000000000000	10228.00000000000000000000	0.00000000000000000000	0.00000000000000000000	0.00000000000000000000	3032.00000000000000000000	791.00000000000000000000	4.00000000000000000000	4.00000000000000000000	4.00000000000000000000	4.00000000000000000000	4.00000000000000000000	4.00000000000000000000	4.00000000000000000000	4.00000000000000000000	4.00000000000000000000	4.00000000000000000000	4.00000000000000000000	4.00000000000000000000	4.00000000000000000000	4.00000000000000000000	4.00000000000000000000	4.00000000000000000000
31.00000000000000000000	0.00000000000000000000	4109.74365234375000000000	4120.51269531250000000000	4162.56396484375000000000	4115.38427734375000000000	4068.71777343750000000000	4128.71777343750000000000	4129.74365234375000000000	4105.12792968750000000000	4083.07690429687500000000	4115.89746093750000000000	4166.66650390625000000000	4109.74365234375000000000	4146.15380859375000000000	4106.66650390625000000000	0.00000000000000000000	10247.00000000000000000000	10230.00000000000000000000	0.00000000000000000000	0.00000000000000000000	0.00000000000000000000	3032.00000000000000000000	799.00000000000000000000	4.00000000000000000000	4.00000000000000000000	4.00000000000000000000	4.00000000000000000000	4.00000000000000000000	4.00000000000000000000	4.00000000000000000000	4.00000000000000000000	4.00000000000000000000	4.00000000000000000000	4.00000000000000000000	4.00000000000000000000	4.00000000000000000000	4.00000000000000000000	4.00000000000000000000	4.00000000000000000000
32.00000000000000000000	0.00000000000000000000	4118.46142578125000000000	4146.15380859375000000000	4156.92285156250000000000	4123.58984375000000000000	4105.64111328125000000000	4171.28173828125000000000	4168.20507812500000000000	4148.71777343750000000000	4135.89746093750000000000	4165.12792968750000000000	4185.12792968750000000000	4135.89746093750000000000	4164.10253906250000000000	4124.61523437500000000000	0.00000000000000000000	10247.00000000000000000000	10230.00000000000000000000	0.00000000000000000000	0.00000000000000000000	0.00000000000000000000	3032.00000000000000000000	806.00000000000000000000	4.00000000000000000000	4.00000000000000000000	4.00000000000000000000	4.00000000000000000000	4.00000000000000000000	4.00000000000000000000	4.00000000000000000000	4.00000000000000000000	4.00000000000000000000	4.00000000000000000000	4.00000000000000000000	4.00000000000000000000	4.00000000000000000000	4.00000000000000000000	4.00000000000000000000	4.00000000000000000000
33.00000000000000000000	0.00000000000000000000	4086.66650390625000000000	4103.58984375000000000000	4168.20507812500000000000	4085.64086914062500000000	4074.35888671875000000000	4140.51269531250000000000	4142.56396484375000000000	4115.38427734375000000000	4106.15380859375000000000	4131.79492187500000000000	4122.56396484375000000000	4093.33325195312500000000	4107.17919921875000000000	4077.94873046875000000000	0.00000000000000000000	10247.00000000000000000000	10231.00000000000000000000	0.00000000000000000000	0.00000000000000000000	0.00000000000000000000	3032.00000000000000000000	815.00000000000000000000	4.00000000000000000000	4.00000000000000000000	4.00000000000000000000	4.00000000000000000000	4.00000000000000000000	4.00000000000000000000	4.00000000000000000000	4.00000000000000000000	4.00000000000000000000	4.00000000000000000000	4.00000000000000000000	4.00000000000000000000	4.00000000000000000000	4.00000000000000000000	4.00000000000000000000	4.00000000000000000000
34.00000000000000000000	0.00000000000000000000	4101.02539062500000000000	4132.30761718750000000000	4154.35888671875000000000	4102.05126953125000000000	4102.56396484375000000000	4163.58984375000000000000	4156.92285156250000000000	4118.97412109375000000000	4108.71777343750000000000	4133.33300781250000000000	4123.58984375000000000000	4092.82031250000000000000	4128.71777343750000000000	4083.58959960937500000000	0.00000000000000000000	10247.00000000000000000000	10231.00000000000000000000	0.00000000000000000000	0.00000000000000000000	0.00000000000000000000	3032.00000000000000000000	822.00000000000000000000	4.00000000000000000000	4.00000000000000000000	4.00000000000000000000	4.00000000000000000000	4.00000000000000000000	4.00000000000000000000	4.00000000000000000000	4.00000000000000000000	4.00000000000000000000	4.00000000000000000000	4.00000000000000000000	4.00000000000000000000	4.00000000000000000000	4.00000000000000000000	4.00000000000000000000	4.00000000000000000000
35.00000000000000000000	0.00000000000000000000	4107.69238281250000000000	4137.94873046875000000000	4152.30761718750000000000	4111.28173828125000000000	4101.53857421875000000000	4160.00000000000000000000	4144.10253906250000000000	4096.92285156250000000000	4086.66650390625000000000	4117.94873046875000000000	4121.02539062500000000000	4083.58959960937500000000	4135.89746093750000000000	4086.66650390625000000000	0.00000000000000000000	10248.00000000000000000000	10232.00000000000000000000	0.00000000000000000000	0.00000000000000000000	0.00000000000000000000	3032.00000000000000000000	830.00000000000000000000	4.00000000000000000000	4.00000000000000000000	4.00000000000000000000	4.00000000000000000000	4.00000000000000000000	4.00000000000000000000	4.00000000000000000000	4.00000000000000000000	4.00000000000000000000	4.00000000000000000000	4.00000000000000000000	4.00000000000000000000	4.00000000000000000000	4.00000000000000000000	4.00000000000000000000	4.00000000000000000000
36.00000000000000000000	0.00000000000000000000	4098.97412109375000000000	4124.10253906250000000000	4163.58984375000000000000	4098.97412109375000000000	4084.61523437500000000000	4142.05126953125000000000	4131.79492187500000000000	4088.20507812500000000000	4071.79467773437500000000	4102.56396484375000000000	4116.41015625000000000000	4082.56396484375000000000	4120.00000000000000000000	4084.61523437500000000000	0.00000000000000000000	10248.00000000000000000000	10232.00000000000000000000	0.00000000000000000000	0.00000000000000000000	0.00000000000000000000	3032.00000000000000000000	838.00000000000000000000	4.00000000000000000000	4.00000000000000000000	4.00000000000000000000	4.00000000000000000000	4.00000000000000000000	4.00000000000000000000	4.00000000000000000000	4.00000000000000000000	4.00000000000000000000	4.00000000000000000000	4.00000000000000000000	4.00000000000000000000	4.00000000000000000000	4.00000000000000000000	4.00000000000000000000	4.00000000000000000000
37.00000000000000000000	0.00000000000000000000	4112.30761718750000000000	4143.07666015625000000000	4158.46142578125000000000	4113.84619140625000000000	4107.17919921875000000000	4160.00000000000000000000	4154.35888671875000000000	4148.71777343750000000000	4127.17919921875000000000	4147.69238281250000000000	4164.10253906250000000000	4137.94873046875000000000	4154.35888671875000000000	4122.56396484375000000000	0.00000000000000000000	10249.00000000000000000000	10233.00000000000000000000	0.00000000000000000000	0.00000000000000000000	0.00000000000000000000	3032.00000000000000000000	846.00000000000000000000	4.00000000000000000000	4.00000000000000000000	4.00000000000000000000	4.00000000000000000000	4.00000000000000000000	4.00000000000000000000	4.00000000000000000000	4.00000000000000000000	4.00000000000000000000	4.00000000000000000000	4.00000000000000000000	4.00000000000000000000	4.00000000000000000000	4.00000000000000000000	4.00000000000000000000	4.00000000000000000000
38.00000000000000000000	0.00000000000000000000	4089.74340820312500000000	4105.12792968750000000000	4170.25634765625000000000	4091.79467773437500000000	4069.23071289062500000000	4125.12792968750000000000	4127.17919921875000000000	4127.69238281250000000000	4104.10253906250000000000	4120.51269531250000000000	4135.89746093750000000000	4121.02539062500000000000	4122.05126953125000000000	4102.05126953125000000000	0.00000000000000000000	10249.00000000000000000000	10233.00000000000000000000	0.00000000000000000000	0.00000000000000000000	0.00000000000000000000	3032.00000000000000000000	854.00000000000000000000	4.00000000000000000000	4.00000000000000000000	4.00000000000000000000	4.00000000000000000000	4.00000000000000000000	4.00000000000000000000	4.00000000000000000000	4.00000000000000000000	4.00000000000000000000	4.00000000000000000000	4.00000000000000000000	4.00000000000000000000	4.00000000000000000000	4.00000000000000000000	4.00000000000000000000	4.00000000000000000000
39.00000000000000000000	0.00000000000000000000	4116.41015625000000000000	4158.97412109375000000000	4164.61523437500000000000	4118.46142578125000000000	4120.51269531250000000000	4170.76904296875000000000	4167.69238281250000000000	4136.41015625000000000000	4116.92285156250000000000	4137.43603515625000000000	4147.17919921875000000000	4128.20507812500000000000	4144.61523437500000000000	4120.00000000000000000000	0.00000000000000000000	10248.00000000000000000000	10230.00000000000000000000	0.00000000000000000000	0.00000000000000000000	0.00000000000000000000	3032.00000000000000000000	861.00000000000000000000	4.00000000000000000000	4.00000000000000000000	4.00000000000000000000	4.00000000000000000000	4.00000000000000000000	4.00000000000000000000	4.00000000000000000000	4.00000000000000000000	4.00000000000000000000	4.00000000000000000000	4.00000000000000000000	4.00000000000000000000	4.00000000000000000000	4.00000000000000000000	4.00000000000000000000	4.00000000000000000000
40.00000000000000000000	0.00000000000000000000	4142.56396484375000000000	4191.28173828125000000000	4167.69238281250000000000	4133.84619140625000000000	4149.74365234375000000000	4194.87158203125000000000	4190.25634765625000000000	4135.89746093750000000000	4124.10253906250000000000	4156.41015625000000000000	4142.05126953125000000000	4126.15380859375000000000	4148.71777343750000000000	4121.02539062500000000000	0.00000000000000000000	10248.00000000000000000000	10230.00000000000000000000	0.00000000000000000000	0.00000000000000000000	0.00000000000000000000	3032.00000000000000000000	869.00000000000000000000	4.00000000000000000000	4.00000000000000000000	4.00000000000000000000	4.00000000000000000000	4.00000000000000000000	4.00000000000000000000	4.00000000000000000000	4.00000000000000000000	4.00000000000000000000	4.00000000000000000000	4.00000000000000000000	4.00000000000000000000	4.00000000000000000000	4.00000000000000000000	4.00000000000000000000	4.00000000000000000000
41.00000000000000000000	0.00000000000000000000	4137.43603515625000000000	4170.76904296875000000000	4178.46142578125000000000	4122.56396484375000000000	4125.12792968750000000000	4173.33300781250000000000	4173.33300781250000000000	4122.05126953125000000000	4111.28173828125000000000	4141.53857421875000000000	4128.20507812500000000000	4116.41015625000000000000	4135.38427734375000000000	4113.33300781250000000000	0.00000000000000000000	10246.00000000000000000000	10227.00000000000000000000	0.00000000000000000000	0.00000000000000000000	0.00000000000000000000	3032.00000000000000000000	876.00000000000000000000	4.00000000000000000000	4.00000000000000000000	4.00000000000000000000	4.00000000000000000000	4.00000000000000000000	4.00000000000000000000	4.00000000000000000000	4.00000000000000000000	4.00000000000000000000	4.00000000000000000000	4.00000000000000000000	4.00000000000000000000	4.00000000000000000000	4.00000000000000000000	4.00000000000000000000	4.00000000000000000000
42.00000000000000000000	0.00000000000000000000	4150.25634765625000000000	4196.92285156250000000000	4162.05126953125000000000	4148.71777343750000000000	4148.71777343750000000000	4192.82031250000000000000	4186.66650390625000000000	4167.69238281250000000000	4149.23046875000000000000	4164.10253906250000000000	4189.23046875000000000000	4162.56396484375000000000	4195.89746093750000000000	4166.15380859375000000000	0.00000000000000000000	10246.00000000000000000000	10227.00000000000000000000	0.00000000000000000000	0.00000000000000000000	0.00000000000000000000	3032.00000000000000000000	884.00000000000000000000	4.00000000000000000000	4.00000000000000000000	4.00000000000000000000	4.00000000000000000000	4.00000000000000000000	4.00000000000000000000	4.00000000000000000000	4.00000000000000000000	4.00000000000000000000	4.00000000000000000000	4.00000000000000000000	4.00000000000000000000	4.00000000000000000000	4.00000000000000000000	4.00000000000000000000	4.00000000000000000000
43.00000000000000000000	0.00000000000000000000	4135.38427734375000000000	4168.20507812500000000000	4168.20507812500000000000	4133.84619140625000000000	4120.00000000000000000000	4166.66650390625000000000	4160.00000000000000000000	4156.92285156250000000000	4128.20507812500000000000	4138.97412109375000000000	4175.89746093750000000000	4147.69238281250000000000	4180.51269531250000000000	4153.33300781250000000000	0.00000000000000000000	10246.00000000000000000000	10223.00000000000000000000	0.00000000000000000000	0.00000000000000000000	0.00000000000000000000	3032.00000000000000000000	892.00000000000000000000	4.00000000000000000000	4.00000000000000000000	4.00000000000000000000	4.00000000000000000000	4.00000000000000000000	4.00000000000000000000	4.00000000000000000000	4.00000000000000000000	4.00000000000000000000	4.00000000000000000000	4.00000000000000000000	4.00000000000000000000	4.00000000000000000000	4.00000000000000000000	4.00000000000000000000	4.00000000000000000000
44.00000000000000000000	0.00000000000000000000	4143.07666015625000000000	4181.53857421875000000000	4164.10253906250000000000	4135.89746093750000000000	4144.61523437500000000000	4192.82031250000000000000	4182.56396484375000000000	4168.71777343750000000000	4146.15380859375000000000	4152.30761718750000000000	4163.07666015625000000000	4139.48730468750000000000	4170.25634765625000000000	4142.56396484375000000000	0.00000000000000000000	10246.00000000000000000000	10223.00000000000000000000	0.00000000000000000000	0.00000000000000000000	0.00000000000000000000	3032.00000000000000000000	899.00000000000000000000	4.00000000000000000000	4.00000000000000000000	4.00000000000000000000	4.00000000000000000000	4.00000000000000000000	4.00000000000000000000	4.00000000000000000000	4.00000000000000000000	4.00000000000000000000	4.00000000000000000000	4.00000000000000000000	4.00000000000000000000	4.00000000000000000000	4.00000000000000000000	4.00000000000000000000	4.00000000000000000000
45.00000000000000000000	0.00000000000000000000	4121.02539062500000000000	4166.15380859375000000000	4160.51269531250000000000	4117.43603515625000000000	4135.38427734375000000000	4186.66650390625000000000	4180.00000000000000000000	4146.15380859375000000000	4132.30761718750000000000	4143.07666015625000000000	4116.92285156250000000000	4108.20507812500000000000	4124.61523437500000000000	4102.56396484375000000000	0.00000000000000000000	10244.00000000000000000000	10224.00000000000000000000	0.00000000000000000000	0.00000000000000000000	0.00000000000000000000	3032.00000000000000000000	907.00000000000000000000	4.00000000000000000000	4.00000000000000000000	4.00000000000000000000	4.00000000000000000000	4.00000000000000000000	4.00000000000000000000	4.00000000000000000000	4.00000000000000000000	4.00000000000000000000	4.00000000000000000000	4.00000000000000000000	4.00000000000000000000	4.00000000000000000000	4.00000000000000000000	4.00000000000000000000	4.00000000000000000000
46.00000000000000000000	0.00000000000000000000	4105.12792968750000000000	4141.53857421875000000000	4173.84619140625000000000	4103.07666015625000000000	4104.10253906250000000000	4157.43603515625000000000	4155.89746093750000000000	4113.84619140625000000000	4097.94873046875000000000	4113.33300781250000000000	4093.84594726562500000000	4085.64086914062500000000	4102.05126953125000000000	4080.51269531250000000000	0.00000000000000000000	10244.00000000000000000000	10224.00000000000000000000	0.00000000000000000000	0.00000000000000000000	0.00000000000000000000	3032.00000000000000000000	915.00000000000000000000	4.00000000000000000000	4.00000000000000000000	4.00000000000000000000	4.00000000000000000000	4.00000000000000000000	4.00000000000000000000	4.00000000000000000000	4.00000000000000000000	4.00000000000000000000	4.00000000000000000000	4.00000000000000000000	4.00000000000000000000	4.00000000000000000000	4.00000000000000000000	4.00000000000000000000	4.00000000000000000000
47.00000000000000000000	0.00000000000000000000	4161.53857421875000000000	4210.25634765625000000000	4162.05126953125000000000	4156.92285156250000000000	4165.64111328125000000000	4201.53857421875000000000	4188.20507812500000000000	4167.17919921875000000000	4153.33300781250000000000	4161.02539062500000000000	4187.17919921875000000000	4152.30761718750000000000	4202.56396484375000000000	4160.00000000000000000000	0.00000000000000000000	10243.00000000000000000000	10224.00000000000000000000	0.00000000000000000000	0.00000000000000000000	0.00000000000000000000	3032.00000000000000000000	923.00000000000000000000	4.00000000000000000000	4.00000000000000000000	4.00000000000000000000	4.00000000000000000000	4.00000000000000000000	4.00000000000000000000	4.00000000000000000000	4.00000000000000000000	4.00000000000000000000	4.00000000000000000000	4.00000000000000000000	4.00000000000000000000	4.00000000000000000000	4.00000000000000000000	4.00000000000000000000	4.00000000000000000000
48.00000000000000000000	0.00000000000000000000	4151.28173828125000000000	4182.05126953125000000000	4166.15380859375000000000	4141.53857421875000000000	4132.30761718750000000000	4162.05126953125000000000	4150.76904296875000000000	4134.87158203125000000000	4115.89746093750000000000	4128.20507812500000000000	4170.25634765625000000000	4140.51269531250000000000	4185.64111328125000000000	4148.71777343750000000000	0.00000000000000000000	10243.00000000000000000000	10224.00000000000000000000	0.00000000000000000000	0.00000000000000000000	0.00000000000000000000	3032.00000000000000000000	932.00000000000000000000	4.00000000000000000000	4.00000000000000000000	4.00000000000000000000	4.00000000000000000000	4.00000000000000000000	4.00000000000000000000	4.00000000000000000000	4.00000000000000000000	4.00000000000000000000	4.00000000000000000000	4.00000000000000000000	4.00000000000000000000	4.00000000000000000000	4.00000000000000000000	4.00000000000000000000	4.00000000000000000000
49.00000000000000000000	0.00000000000000000000	4129.74365234375000000000	4159.48730468750000000000	4162.05126953125000000000	4125.64111328125000000000	4112.30761718750000000000	4153.84619140625000000000	4148.20507812500000000000	4135.38427734375000000000	4108.71777343750000000000	4124.10253906250000000000	4152.82031250000000000000	4137.43603515625000000000	4154.87158203125000000000	4124.61523437500000000000	0.00000000000000000000	10244.00000000000000000000	10226.00000000000000000000	0.00000000000000000000	0.00000000000000000000	0.00000000000000000000	3032.00000000000000000000	940.00000000000000000000	4.00000000000000000000	4.00000000000000000000	4.00000000000000000000	4.00000000000000000000	4.00000000000000000000	4.00000000000000000000	4.00000000000000000000	4.00000000000000000000	4.00000000000000000000	4.00000000000000000000	4.00000000000000000000	4.00000000000000000000	4.00000000000000000000	4.00000000000000000000	4.00000000000000000000	4.00000000000000000000
50.00000000000000000000	0.00000000000000000000	4121.53857421875000000000	4155.38427734375000000000	4162.05126953125000000000	4123.58984375000000000000	4115.89746093750000000000	4165.12792968750000000000	4162.56396484375000000000	4163.07666015625000000000	4143.07666015625000000000	4152.82031250000000000000	4158.46142578125000000000	4150.76904296875000000000	4148.71777343750000000000	4123.58984375000000000000	0.00000000000000000000	10244.00000000000000000000	10226.00000000000000000000	0.00000000000000000000	0.00000000000000000000	0.00000000000000000000	3032.00000000000000000000	948.00000000000000000000	4.00000000000000000000	4.00000000000000000000	4.00000000000000000000	4.00000000000000000000	4.00000000000000000000	4.00000000000000000000	4.00000000000000000000	4.00000000000000000000	4.00000000000000000000	4.00000000000000000000	4.00000000000000000000	4.00000000000000000000	4.00000000000000000000	4.00000000000000000000	4.00000000000000000000	4.00000000000000000000
51.00000000000000000000	0.00000000000000000000	4111.28173828125000000000	4137.94873046875000000000	4178.97412109375000000000	4106.66650390625000000000	4099.48730468750000000000	4152.82031250000000000000	4152.82031250000000000000	4137.43603515625000000000	4119.48730468750000000000	4126.66650390625000000000	4122.05126953125000000000	4127.17919921875000000000	4117.94873046875000000000	4105.12792968750000000000	0.00000000000000000000	10244.00000000000000000000	10228.00000000000000000000	0.00000000000000000000	0.00000000000000000000	0.00000000000000000000	3032.00000000000000000000	955.00000000000000000000	4.00000000000000000000	4.00000000000000000000	4.00000000000000000000	4.00000000000000000000	4.00000000000000000000	4.00000000000000000000	4.00000000000000000000	4.00000000000000000000	4.00000000000000000000	4.00000000000000000000	4.00000000000000000000	4.00000000000000000000	4.00000000000000000000	4.00000000000000000000	4.00000000000000000000	4.00000000000000000000
52.00000000000000000000	0.00000000000000000000	4149.74365234375000000000	4200.00000000000000000000	4163.58984375000000000000	4140.51269531250000000000	4155.89746093750000000000	4200.00000000000000000000	4187.69238281250000000000	4156.92285156250000000000	4137.43603515625000000000	4144.61523437500000000000	4147.69238281250000000000	4149.74365234375000000000	4158.46142578125000000000	4137.43603515625000000000	0.00000000000000000000	10244.00000000000000000000	10228.00000000000000000000	0.00000000000000000000	0.00000000000000000000	0.00000000000000000000	3032.00000000000000000000	962.00000000000000000000	4.00000000000000000000	4.00000000000000000000	4.00000000000000000000	4.00000000000000000000	4.00000000000000000000	4.00000000000000000000	4.00000000000000000000	4.00000000000000000000	4.00000000000000000000	4.00000000000000000000	4.00000000000000000000	4.00000000000000000000	4.00000000000000000000	4.00000000000000000000	4.00000000000000000000	4.00000000000000000000
53.00000000000000000000	0.00000000000000000000	4146.15380859375000000000	4189.23046875000000000000	4166.15380859375000000000	4135.89746093750000000000	4140.51269531250000000000	4180.00000000000000000000	4164.61523437500000000000	4127.69238281250000000000	4107.69238281250000000000	4121.02539062500000000000	4127.69238281250000000000	4127.69238281250000000000	4147.17919921875000000000	4126.66650390625000000000	0.00000000000000000000	10246.00000000000000000000	10228.00000000000000000000	0.00000000000000000000	0.00000000000000000000	0.00000000000000000000	3032.00000000000000000000	970.00000000000000000000	4.00000000000000000000	4.00000000000000000000	4.00000000000000000000	4.00000000000000000000	4.00000000000000000000	4.00000000000000000000	4.00000000000000000000	4.00000000000000000000	4.00000000000000000000	4.00000000000000000000	4.00000000000000000000	4.00000000000000000000	4.00000000000000000000	4.00000000000000000000	4.00000000000000000000	4.00000000000000000000
54.00000000000000000000	0.00000000000000000000	4145.64111328125000000000	4185.64111328125000000000	4167.17919921875000000000	4144.10253906250000000000	4141.53857421875000000000	4183.58984375000000000000	4168.71777343750000000000	4136.41015625000000000000	4115.38427734375000000000	4125.12792968750000000000	4143.07666015625000000000	4137.94873046875000000000	4164.10253906250000000000	4143.58984375000000000000	0.00000000000000000000	10246.00000000000000000000	10228.00000000000000000000	0.00000000000000000000	0.00000000000000000000	0.00000000000000000000	3032.00000000000000000000	977.00000000000000000000	4.00000000000000000000	4.00000000000000000000	4.00000000000000000000	4.00000000000000000000	4.00000000000000000000	4.00000000000000000000	4.00000000000000000000	4.00000000000000000000	4.00000000000000000000	4.00000000000000000000	4.00000000000000000000	4.00000000000000000000	4.00000000000000000000	4.00000000000000000000	4.00000000000000000000	4.00000000000000000000
55.00000000000000000000	0.00000000000000000000	4147.69238281250000000000	4184.61523437500000000000	4162.56396484375000000000	4155.38427734375000000000	4145.12792968750000000000	4183.07666015625000000000	4169.74365234375000000000	4164.10253906250000000000	4140.51269531250000000000	4142.56396484375000000000	4165.12792968750000000000	4162.05126953125000000000	4179.48730468750000000000	4158.97412109375000000000	0.00000000000000000000	10247.00000000000000000000	10227.00000000000000000000	0.00000000000000000000	0.00000000000000000000	0.00000000000000000000	3032.00000000000000000000	985.00000000000000000000	4.00000000000000000000	4.00000000000000000000	4.00000000000000000000	4.00000000000000000000	4.00000000000000000000	4.00000000000000000000	4.00000000000000000000	4.00000000000000000000	4.00000000000000000000	4.00000000000000000000	4.00000000000000000000	4.00000000000000000000	4.00000000000000000000	4.00000000000000000000	4.00000000000000000000	4.00000000000000000000
56.00000000000000000000	0.00000000000000000000	4128.71777343750000000000	4149.74365234375000000000	4177.43603515625000000000	4131.79492187500000000000	4102.56396484375000000000	4139.48730468750000000000	4139.48730468750000000000	4135.38427734375000000000	4111.28173828125000000000	4113.84619140625000000000	4122.05126953125000000000	4130.76904296875000000000	4134.35888671875000000000	4125.12792968750000000000	0.00000000000000000000	10247.00000000000000000000	10227.00000000000000000000	0.00000000000000000000	0.00000000000000000000	0.00000000000000000000	3032.00000000000000000000	992.00000000000000000000	4.00000000000000000000	4.00000000000000000000	4.00000000000000000000	4.00000000000000000000	4.00000000000000000000	4.00000000000000000000	4.00000000000000000000	4.00000000000000000000	4.00000000000000000000	4.00000000000000000000	4.00000000000000000000	4.00000000000000000000	4.00000000000000000000	4.00000000000000000000	4.00000000000000000000	4.00000000000000000000
57.00000000000000000000	0.00000000000000000000	4156.92285156250000000000	4204.10253906250000000000	4166.66650390625000000000	4155.89746093750000000000	4154.87158203125000000000	4194.35888671875000000000	4190.76904296875000000000	4164.61523437500000000000	4151.28173828125000000000	4156.92285156250000000000	4145.12792968750000000000	4150.76904296875000000000	4165.12792968750000000000	4149.74365234375000000000	0.00000000000000000000	10250.00000000000000000000	10229.00000000000000000000	0.00000000000000000000	0.00000000000000000000	0.00000000000000000000	3033.00000000000000000000	0.00000000000000000000	4.00000000000000000000	4.00000000000000000000	4.00000000000000000000	4.00000000000000000000	4.00000000000000000000	4.00000000000000000000	4.00000000000000000000	4.00000000000000000000	4.00000000000000000000	4.00000000000000000000	4.00000000000000000000	4.00000000000000000000	4.00000000000000000000	4.00000000000000000000	4.00000000000000000000	4.00000000000000000000
58.00000000000000000000	0.00000000000000000000	4146.15380859375000000000	4187.69238281250000000000	4172.30761718750000000000	4140.00000000000000000000	4149.74365234375000000000	4193.33300781250000000000	4188.20507812500000000000	4143.07666015625000000000	4133.84619140625000000000	4147.17919921875000000000	4121.02539062500000000000	4130.25634765625000000000	4139.48730468750000000000	4126.15380859375000000000	0.00000000000000000000	10250.00000000000000000000	10229.00000000000000000000	0.00000000000000000000	0.00000000000000000000	0.00000000000000000000	3033.00000000000000000000	9.00000000000000000000	4.00000000000000000000	4.00000000000000000000	4.00000000000000000000	4.00000000000000000000	4.00000000000000000000	4.00000000000000000000	4.00000000000000000000	4.00000000000000000000	4.00000000000000000000	4.00000000000000000000	4.00000000000000000000	4.00000000000000000000	4.00000000000000000000	4.00000000000000000000	4.00000000000000000000	4.00000000000000000000
59.00000000000000000000	0.00000000000000000000	4149.23046875000000000000	4183.07666015625000000000	4175.38427734375000000000	4146.15380859375000000000	4144.61523437500000000000	4182.56396484375000000000	4179.48730468750000000000	4138.46142578125000000000	4126.66650390625000000000	4141.02539062500000000000	4135.89746093750000000000	4133.33300781250000000000	4150.25634765625000000000	4132.30761718750000000000	0.00000000000000000000	10253.00000000000000000000	10230.00000000000000000000	0.00000000000000000000	0.00000000000000000000	0.00000000000000000000	3033.00000000000000000000	17.00000000000000000000	4.00000000000000000000	4.00000000000000000000	4.00000000000000000000	4.00000000000000000000	4.00000000000000000000	4.00000000000000000000	4.00000000000000000000	4.00000000000000000000	4.00000000000000000000	4.00000000000000000000	4.00000000000000000000	4.00000000000000000000	4.00000000000000000000	4.00000000000000000000	4.00000000000000000000	4.00000000000000000000
60.00000000000000000000	0.00000000000000000000	4166.66650390625000000000	4212.82031250000000000000	4158.46142578125000000000	4174.87158203125000000000	4152.82031250000000000000	4182.56396484375000000000	4173.33300781250000000000	4162.56396484375000000000	4147.17919921875000000000	4156.41015625000000000000	4181.02539062500000000000	4166.15380859375000000000	4198.97412109375000000000	4170.25634765625000000000	0.00000000000000000000	10253.00000000000000000000	10230.00000000000000000000	0.00000000000000000000	0.00000000000000000000	0.00000000000000000000	3033.00000000000000000000	25.00000000000000000000	4.00000000000000000000	4.00000000000000000000	4.00000000000000000000	4.00000000000000000000	4.00000000000000000000	4.00000000000000000000	4.00000000000000000000	4.00000000000000000000	4.00000000000000000000	4.00000000000000000000	4.00000000000000000000	4.00000000000000000000	4.00000000000000000000	4.00000000000000000000	4.00000000000000000000	4.00000000000000000000
61.00000000000000000000	0.00000000000000000000	4134.35888671875000000000	4168.20507812500000000000	4163.07666015625000000000	4144.10253906250000000000	4100.51269531250000000000	4133.33300781250000000000	4128.20507812500000000000	4123.58984375000000000000	4102.05126953125000000000	4114.35888671875000000000	4139.48730468750000000000	4138.46142578125000000000	4155.89746093750000000000	4137.43603515625000000000	0.00000000000000000000	10253.00000000000000000000	10229.00000000000000000000	0.00000000000000000000	0.00000000000000000000	0.00000000000000000000	3033.00000000000000000000	34.00000000000000000000	4.00000000000000000000	4.00000000000000000000	4.00000000000000000000	4.00000000000000000000	4.00000000000000000000	4.00000000000000000000	4.00000000000000000000	4.00000000000000000000	4.00000000000000000000	4.00000000000000000000	4.00000000000000000000	4.00000000000000000000	4.00000000000000000000	4.00000000000000000000	4.00000000000000000000	4.00000000000000000000
62.00000000000000000000	0.00000000000000000000	4141.02539062500000000000	4183.07666015625000000000	4158.97412109375000000000	4150.76904296875000000000	4133.84619140625000000000	4172.30761718750000000000	4164.61523437500000000000	4152.82031250000000000000	4140.00000000000000000000	4153.84619140625000000000	4157.94873046875000000000	4160.00000000000000000000	4166.66650390625000000000	4151.79492187500000000000	0.00000000000000000000	10253.00000000000000000000	10229.00000000000000000000	0.00000000000000000000	0.00000000000000000000	0.00000000000000000000	3033.00000000000000000000	42.00000000000000000000	4.00000000000000000000	4.00000000000000000000	4.00000000000000000000	4.00000000000000000000	4.00000000000000000000	4.00000000000000000000	4.00000000000000000000	4.00000000000000000000	4.00000000000000000000	4.00000000000000000000	4.00000000000000000000	4.00000000000000000000	4.00000000000000000000	4.00000000000000000000	4.00000000000000000000	4.00000000000000000000
63.00000000000000000000	0.00000000000000000000	4123.07666015625000000000	4162.56396484375000000000	4168.20507812500000000000	4132.30761718750000000000	4123.07666015625000000000	4174.35888671875000000000	4168.20507812500000000000	4145.64111328125000000000	4142.05126953125000000000	4155.89746093750000000000	4130.76904296875000000000	4139.48730468750000000000	4133.33300781250000000000	4126.66650390625000000000	0.00000000000000000000	10250.00000000000000000000	10228.00000000000000000000	0.00000000000000000000	0.00000000000000000000	0.00000000000000000000	3033.00000000000000000000	51.00000000000000000000	4.00000000000000000000	4.00000000000000000000	4.00000000000000000000	4.00000000000000000000	4.00000000000000000000	4.00000000000000000000	4.00000000000000000000	4.00000000000000000000	4.00000000000000000000	4.00000000000000000000	4.00000000000000000000	4.00000000000000000000	4.00000000000000000000	4.00000000000000000000	4.00000000000000000000	4.00000000000000000000
64.00000000000000000000	0.00000000000000000000	4114.87158203125000000000	4164.61523437500000000000	4166.66650390625000000000	4128.71777343750000000000	4122.05126953125000000000	4171.28173828125000000000	4164.10253906250000000000	4131.79492187500000000000	4121.02539062500000000000	4134.87158203125000000000	4111.79492187500000000000	4115.89746093750000000000	4120.00000000000000000000	4109.74365234375000000000	887.00000000000000000000	10250.00000000000000000000	10228.00000000000000000000	0.00000000000000000000	0.00000000000000000000	0.00000000000000000000	3033.00000000000000000000	59.00000000000000000000	4.00000000000000000000	4.00000000000000000000	4.00000000000000000000	4.00000000000000000000	4.00000000000000000000	4.00000000000000000000	4.00000000000000000000	4.00000000000000000000	4.00000000000000000000	4.00000000000000000000	4.00000000000000000000	4.00000000000000000000	4.00000000000000000000	4.00000000000000000000	4.00000000000000000000	4.00000000000000000000
65.00000000000000000000	0.00000000000000000000	4149.74365234375000000000	4210.76904296875000000000	4149.74365234375000000000	4167.69238281250000000000	4167.17919921875000000000	4200.00000000000000000000	4178.46142578125000000000	4148.20507812500000000000	4130.76904296875000000000	4147.69238281250000000000	4146.66650390625000000000	4135.89746093750000000000	4168.71777343750000000000	4145.64111328125000000000	2597.00000000000000000000	10247.00000000000000000000	10224.00000000000000000000	0.00000000000000000000	0.00000000000000000000	0.00000000000000000000	3033.00000000000000000000	67.00000000000000000000	4.00000000000000000000	4.00000000000000000000	4.00000000000000000000	4.00000000000000000000	4.00000000000000000000	4.00000000000000000000	4.00000000000000000000	4.00000000000000000000	4.00000000000000000000	4.00000000000000000000	4.00000000000000000000	4.00000000000000000000	4.00000000000000000000	4.00000000000000000000	4.00000000000000000000	4.00000000000000000000
66.00000000000000000000	0.00000000000000000000	4147.69238281250000000000	4190.76904296875000000000	4165.64111328125000000000	4156.41015625000000000000	4144.61523437500000000000	4178.97412109375000000000	4154.87158203125000000000	4114.35888671875000000000	4096.41015625000000000000	4114.87158203125000000000	4114.87158203125000000000	4114.87158203125000000000	4142.05126953125000000000	4128.20507812500000000000	2889.00000000000000000000	10247.00000000000000000000	10224.00000000000000000000	0.00000000000000000000	0.00000000000000000000	0.00000000000000000000	3033.00000000000000000000	75.00000000000000000000	4.00000000000000000000	4.00000000000000000000	4.00000000000000000000	4.00000000000000000000	4.00000000000000000000	4.00000000000000000000	4.00000000000000000000	4.00000000000000000000	4.00000000000000000000	4.00000000000000000000	4.00000000000000000000	4.00000000000000000000	4.00000000000000000000	4.00000000000000000000	4.00000000000000000000	4.00000000000000000000
67.00000000000000000000	0.00000000000000000000	4164.61523437500000000000	4227.17919921875000000000	4165.64111328125000000000	4178.97412109375000000000	4175.38427734375000000000	4213.84619140625000000000	4191.79492187500000000000	4170.76904296875000000000	4150.76904296875000000000	4158.46142578125000000000	4154.35888671875000000000	4161.53857421875000000000	4171.28173828125000000000	4160.00000000000000000000	3191.00000000000000000000	10247.00000000000000000000	10225.00000000000000000000	0.00000000000000000000	0.00000000000000000000	0.00000000000000000000	3033.00000000000000000000	82.00000000000000000000	4.00000000000000000000	4.00000000000000000000	4.00000000000000000000	4.00000000000000000000	4.00000000000000000000	4.00000000000000000000	4.00000000000000000000	4.00000000000000000000	4.00000000000000000000	4.00000000000000000000	4.00000000000000000000	4.00000000000000000000	4.00000000000000000000	4.00000000000000000000	4.00000000000000000000	4.00000000000000000000
68.00000000000000000000	0.00000000000000000000	4155.89746093750000000000	4206.15380859375000000000	4172.30761718750000000000	4178.46142578125000000000	4155.38427734375000000000	4193.33300781250000000000	4178.97412109375000000000	4192.30761718750000000000	4167.69238281250000000000	4173.33300781250000000000	4169.23046875000000000000	4181.53857421875000000000	4172.82031250000000000000	4168.71777343750000000000	3498.00000000000000000000	10247.00000000000000000000	10225.00000000000000000000	0.00000000000000000000	0.00000000000000000000	0.00000000000000000000	3033.00000000000000000000	90.00000000000000000000	4.00000000000000000000	4.00000000000000000000	4.00000000000000000000	4.00000000000000000000	4.00000000000000000000	4.00000000000000000000	4.00000000000000000000	4.00000000000000000000	4.00000000000000000000	4.00000000000000000000	4.00000000000000000000	4.00000000000000000000	4.00000000000000000000	4.00000000000000000000	4.00000000000000000000	4.00000000000000000000
69.00000000000000000000	0.00000000000000000000	4152.82031250000000000000	4191.28173828125000000000	4178.97412109375000000000	4165.64111328125000000000	4144.10253906250000000000	4183.07666015625000000000	4171.79492187500000000000	4161.53857421875000000000	4144.10253906250000000000	4154.87158203125000000000	4153.33300781250000000000	4165.12792968750000000000	4158.46142578125000000000	4157.43603515625000000000	3282.00000000000000000000	10246.00000000000000000000	10224.00000000000000000000	0.00000000000000000000	0.00000000000000000000	0.00000000000000000000	3033.00000000000000000000	97.00000000000000000000	4.00000000000000000000	4.00000000000000000000	4.00000000000000000000	4.00000000000000000000	4.00000000000000000000	4.00000000000000000000	4.00000000000000000000	4.00000000000000000000	4.00000000000000000000	4.00000000000000000000	4.00000000000000000000	4.00000000000000000000	4.00000000000000000000	4.00000000000000000000	4.00000000000000000000	4.00000000000000000000
70.00000000000000000000	0.00000000000000000000	4182.56396484375000000000	4254.35888671875000000000	4166.15380859375000000000	4188.71777343750000000000	4205.64111328125000000000	4239.48730468750000000000	4218.97412109375000000000	4172.30761718750000000000	4167.69238281250000000000	4184.61523437500000000000	4169.23046875000000000000	4177.43603515625000000000	4188.20507812500000000000	4173.84619140625000000000	3022.00000000000000000000	10246.00000000000000000000	10224.00000000000000000000	0.00000000000000000000	0.00000000000000000000	0.00000000000000000000	3033.00000000000000000000	104.00000000000000000000	4.00000000000000000000	4.00000000000000000000	4.00000000000000000000	4.00000000000000000000	4.00000000000000000000	4.00000000000000000000	4.00000000000000000000	4.00000000000000000000	4.00000000000000000000	4.00000000000000000000	4.00000000000000000000	4.00000000000000000000	4.00000000000000000000	4.00000000000000000000	4.00000000000000000000	4.00000000000000000000
71.00000000000000000000	0.00000000000000000000	4167.17919921875000000000	4233.33300781250000000000	4177.94873046875000000000	4177.43603515625000000000	4181.02539062500000000000	4214.87158203125000000000	4198.97412109375000000000	4148.71777343750000000000	4137.94873046875000000000	4165.12792968750000000000	4136.41015625000000000000	4151.28173828125000000000	4161.02539062500000000000	4149.74365234375000000000	3225.00000000000000000000	10247.00000000000000000000	10223.00000000000000000000	0.00000000000000000000	0.00000000000000000000	0.00000000000000000000	3033.00000000000000000000	112.00000000000000000000	4.00000000000000000000	4.00000000000000000000	4.00000000000000000000	4.00000000000000000000	4.00000000000000000000	4.00000000000000000000	4.00000000000000000000	4.00000000000000000000	4.00000000000000000000	4.00000000000000000000	4.00000000000000000000	4.00000000000000000000	4.00000000000000000000	4.00000000000000000000	4.00000000000000000000	4.00000000000000000000
72.00000000000000000000	0.00000000000000000000	4175.89746093750000000000	4233.33300781250000000000	4168.71777343750000000000	4194.87158203125000000000	4184.10253906250000000000	4218.46142578125000000000	4201.53857421875000000000	4180.00000000000000000000	4160.00000000000000000000	4178.97412109375000000000	4181.02539062500000000000	4186.66650390625000000000	4202.05126953125000000000	4185.64111328125000000000	3324.00000000000000000000	10247.00000000000000000000	10223.00000000000000000000	0.00000000000000000000	0.00000000000000000000	0.00000000000000000000	3033.00000000000000000000	120.00000000000000000000	4.00000000000000000000	4.00000000000000000000	4.00000000000000000000	4.00000000000000000000	4.00000000000000000000	4.00000000000000000000	4.00000000000000000000	4.00000000000000000000	4.00000000000000000000	4.00000000000000000000	4.00000000000000000000	4.00000000000000000000	4.00000000000000000000	4.00000000000000000000	4.00000000000000000000	4.00000000000000000000
73.00000000000000000000	0.00000000000000000000	4171.79492187500000000000	4211.79492187500000000000	4164.61523437500000000000	4186.66650390625000000000	4164.10253906250000000000	4200.51269531250000000000	4182.05126953125000000000	4183.58984375000000000000	4161.53857421875000000000	4168.71777343750000000000	4196.92285156250000000000	4198.46142578125000000000	4210.76904296875000000000	4195.38427734375000000000	3018.00000000000000000000	10247.00000000000000000000	10222.00000000000000000000	0.00000000000000000000	0.00000000000000000000	0.00000000000000000000	3033.00000000000000000000	128.00000000000000000000	4.00000000000000000000	4.00000000000000000000	4.00000000000000000000	4.00000000000000000000	4.00000000000000000000	4.00000000000000000000	4.00000000000000000000	4.00000000000000000000	4.00000000000000000000	4.00000000000000000000	4.00000000000000000000	4.00000000000000000000	4.00000000000000000000	4.00000000000000000000	4.00000000000000000000	4.00000000000000000000
74.00000000000000000000	0.00000000000000000000	4156.41015625000000000000	4194.35888671875000000000	4172.82031250000000000000	4170.25634765625000000000	4148.20507812500000000000	4191.79492187500000000000	4177.43603515625000000000	4169.23046875000000000000	4146.15380859375000000000	4158.46142578125000000000	4169.23046875000000000000	4173.33300781250000000000	4182.05126953125000000000	4168.71777343750000000000	3525.00000000000000000000	10247.00000000000000000000	10222.00000000000000000000	0.00000000000000000000	0.00000000000000000000	0.00000000000000000000	3033.00000000000000000000	135.00000000000000000000	4.00000000000000000000	4.00000000000000000000	4.00000000000000000000	4.00000000000000000000	4.00000000000000000000	4.00000000000000000000	4.00000000000000000000	4.00000000000000000000	4.00000000000000000000	4.00000000000000000000	4.00000000000000000000	4.00000000000000000000	4.00000000000000000000	4.00000000000000000000	4.00000000000000000000	4.00000000000000000000
75.00000000000000000000	0.00000000000000000000	4164.10253906250000000000	4231.79492187500000000000	4162.05126953125000000000	4185.64111328125000000000	4194.35888671875000000000	4238.46142578125000000000	4220.51269531250000000000	4196.92285156250000000000	4182.05126953125000000000	4204.10253906250000000000	4177.43603515625000000000	4180.51269531250000000000	4192.82031250000000000000	4170.76904296875000000000	3127.00000000000000000000	10246.00000000000000000000	10223.00000000000000000000	0.00000000000000000000	0.00000000000000000000	0.00000000000000000000	3033.00000000000000000000	144.00000000000000000000	4.00000000000000000000	4.00000000000000000000	4.00000000000000000000	4.00000000000000000000	4.00000000000000000000	4.00000000000000000000	4.00000000000000000000	4.00000000000000000000	4.00000000000000000000	4.00000000000000000000	4.00000000000000000000	4.00000000000000000000	4.00000000000000000000	4.00000000000000000000	4.00000000000000000000	4.00000000000000000000
76.00000000000000000000	0.00000000000000000000	4146.15380859375000000000	4206.15380859375000000000	4174.35888671875000000000	4163.58984375000000000000	4170.76904296875000000000	4215.38427734375000000000	4200.51269531250000000000	4164.10253906250000000000	4153.84619140625000000000	4174.35888671875000000000	4128.71777343750000000000	4145.12792968750000000000	4142.56396484375000000000	4134.87158203125000000000	3426.00000000000000000000	10246.00000000000000000000	10223.00000000000000000000	0.00000000000000000000	0.00000000000000000000	0.00000000000000000000	3033.00000000000000000000	152.00000000000000000000	4.00000000000000000000	4.00000000000000000000	4.00000000000000000000	4.00000000000000000000	4.00000000000000000000	4.00000000000000000000	4.00000000000000000000	4.00000000000000000000	4.00000000000000000000	4.00000000000000000000	4.00000000000000000000	4.00000000000000000000	4.00000000000000000000	4.00000000000000000000	4.00000000000000000000	4.00000000000000000000
77.00000000000000000000	0.00000000000000000000	4179.48730468750000000000	4237.43603515625000000000	4168.71777343750000000000	4196.41015625000000000000	4201.02539062500000000000	4237.43603515625000000000	4215.89746093750000000000	4188.71777343750000000000	4174.87158203125000000000	4182.56396484375000000000	4160.00000000000000000000	4167.17919921875000000000	4183.07666015625000000000	4169.23046875000000000000	3131.00000000000000000000	10246.00000000000000000000	10223.00000000000000000000	0.00000000000000000000	0.00000000000000000000	0.00000000000000000000	3033.00000000000000000000	160.00000000000000000000	4.00000000000000000000	4.00000000000000000000	4.00000000000000000000	4.00000000000000000000	4.00000000000000000000	4.00000000000000000000	4.00000000000000000000	4.00000000000000000000	4.00000000000000000000	4.00000000000000000000	4.00000000000000000000	4.00000000000000000000	4.00000000000000000000	4.00000000000000000000	4.00000000000000000000	4.00000000000000000000
78.00000000000000000000	0.00000000000000000000	4188.71777343750000000000	4241.02539062500000000000	4159.48730468750000000000	4210.76904296875000000000	4201.02539062500000000000	4227.69238281250000000000	4199.48730468750000000000	4184.61523437500000000000	4164.10253906250000000000	4175.89746093750000000000	4176.92285156250000000000	4174.87158203125000000000	4208.20507812500000000000	4184.61523437500000000000	3525.00000000000000000000	10246.00000000000000000000	10223.00000000000000000000	0.00000000000000000000	0.00000000000000000000	0.00000000000000000000	3033.00000000000000000000	168.00000000000000000000	4.00000000000000000000	4.00000000000000000000	4.00000000000000000000	4.00000000000000000000	4.00000000000000000000	4.00000000000000000000	4.00000000000000000000	4.00000000000000000000	4.00000000000000000000	4.00000000000000000000	4.00000000000000000000	4.00000000000000000000	4.00000000000000000000	4.00000000000000000000	4.00000000000000000000	4.00000000000000000000
79.00000000000000000000	0.00000000000000000000	4157.43603515625000000000	4207.17919921875000000000	4166.15380859375000000000	4178.46142578125000000000	4157.94873046875000000000	4192.30761718750000000000	4169.23046875000000000000	4150.76904296875000000000	4124.61523437500000000000	4142.56396484375000000000	4144.61523437500000000000	4152.82031250000000000000	4165.64111328125000000000	4150.25634765625000000000	3127.00000000000000000000	10247.00000000000000000000	10225.00000000000000000000	0.00000000000000000000	0.00000000000000000000	0.00000000000000000000	3033.00000000000000000000	177.00000000000000000000	4.00000000000000000000	4.00000000000000000000	4.00000000000000000000	4.00000000000000000000	4.00000000000000000000	4.00000000000000000000	4.00000000000000000000	4.00000000000000000000	4.00000000000000000000	4.00000000000000000000	4.00000000000000000000	4.00000000000000000000	4.00000000000000000000	4.00000000000000000000	4.00000000000000000000	4.00000000000000000000
80.00000000000000000000	0.00000000000000000000	4166.66650390625000000000	4232.30761718750000000000	4161.53857421875000000000	4189.23046875000000000000	4187.17919921875000000000	4228.20507812500000000000	4210.25634765625000000000	4208.71777343750000000000	4184.61523437500000000000	4193.33300781250000000000	4181.02539062500000000000	4191.28173828125000000000	4184.61523437500000000000	4173.33300781250000000000	3426.00000000000000000000	10247.00000000000000000000	10225.00000000000000000000	0.00000000000000000000	0.00000000000000000000	0.00000000000000000000	3033.00000000000000000000	185.00000000000000000000	4.00000000000000000000	4.00000000000000000000	4.00000000000000000000	4.00000000000000000000	4.00000000000000000000	4.00000000000000000000	4.00000000000000000000	4.00000000000000000000	4.00000000000000000000	4.00000000000000000000	4.00000000000000000000	4.00000000000000000000	4.00000000000000000000	4.00000000000000000000	4.00000000000000000000	4.00000000000000000000
81.00000000000000000000	0.00000000000000000000	4145.12792968750000000000	4190.25634765625000000000	4174.35888671875000000000	4165.12792968750000000000	4158.46142578125000000000	4202.05126953125000000000	4194.35888671875000000000	4193.84619140625000000000	4170.25634765625000000000	4183.58984375000000000000	4150.76904296875000000000	4169.74365234375000000000	4146.66650390625000000000	4148.71777343750000000000	3131.00000000000000000000	10247.00000000000000000000	10224.00000000000000000000	0.00000000000000000000	0.00000000000000000000	0.00000000000000000000	3033.00000000000000000000	193.00000000000000000000	4.00000000000000000000	4.00000000000000000000	4.00000000000000000000	4.00000000000000000000	4.00000000000000000000	4.00000000000000000000	4.00000000000000000000	4.00000000000000000000	4.00000000000000000000	4.00000000000000000000	4.00000000000000000000	4.00000000000000000000	4.00000000000000000000	4.00000000000000000000	4.00000000000000000000	4.00000000000000000000
82.00000000000000000000	0.00000000000000000000	4146.66650390625000000000	4201.53857421875000000000	4164.10253906250000000000	4165.12792968750000000000	4169.23046875000000000000	4207.17919921875000000000	4192.30761718750000000000	4169.23046875000000000000	4149.23046875000000000000	4168.71777343750000000000	4144.10253906250000000000	4159.48730468750000000000	4152.30761718750000000000	4146.66650390625000000000	3525.00000000000000000000	10247.00000000000000000000	10224.00000000000000000000	0.00000000000000000000	0.00000000000000000000	0.00000000000000000000	3033.00000000000000000000	201.00000000000000000000	4.00000000000000000000	4.00000000000000000000	4.00000000000000000000	4.00000000000000000000	4.00000000000000000000	4.00000000000000000000	4.00000000000000000000	4.00000000000000000000	4.00000000000000000000	4.00000000000000000000	4.00000000000000000000	4.00000000000000000000	4.00000000000000000000	4.00000000000000000000	4.00000000000000000000	4.00000000000000000000
83.00000000000000000000	0.00000000000000000000	4153.84619140625000000000	4213.84619140625000000000	4152.30761718750000000000	4164.61523437500000000000	4169.74365234375000000000	4201.02539062500000000000	4176.41015625000000000000	4141.02539062500000000000	4123.58984375000000000000	4146.66650390625000000000	4136.92285156250000000000	4142.05126953125000000000	4160.00000000000000000000	4144.61523437500000000000	3127.00000000000000000000	10249.00000000000000000000	10226.00000000000000000000	0.00000000000000000000	0.00000000000000000000	0.00000000000000000000	3033.00000000000000000000	209.00000000000000000000	4.00000000000000000000	4.00000000000000000000	4.00000000000000000000	4.00000000000000000000	4.00000000000000000000	4.00000000000000000000	4.00000000000000000000	4.00000000000000000000	4.00000000000000000000	4.00000000000000000000	4.00000000000000000000	4.00000000000000000000	4.00000000000000000000	4.00000000000000000000	4.00000000000000000000	4.00000000000000000000
84.00000000000000000000	0.00000000000000000000	4141.02539062500000000000	4183.07666015625000000000	4166.66650390625000000000	4145.64111328125000000000	4138.97412109375000000000	4171.79492187500000000000	4151.79492187500000000000	4114.87158203125000000000	4089.74340820312500000000	4116.92285156250000000000	4113.84619140625000000000	4114.87158203125000000000	4132.30761718750000000000	4126.15380859375000000000	3426.00000000000000000000	10249.00000000000000000000	10226.00000000000000000000	0.00000000000000000000	0.00000000000000000000	0.00000000000000000000	3033.00000000000000000000	217.00000000000000000000	4.00000000000000000000	4.00000000000000000000	4.00000000000000000000	4.00000000000000000000	4.00000000000000000000	4.00000000000000000000	4.00000000000000000000	4.00000000000000000000	4.00000000000000000000	4.00000000000000000000	4.00000000000000000000	4.00000000000000000000	4.00000000000000000000	4.00000000000000000000	4.00000000000000000000	4.00000000000000000000
85.00000000000000000000	0.00000000000000000000	4167.69238281250000000000	4228.20507812500000000000	4160.51269531250000000000	4181.53857421875000000000	4184.10253906250000000000	4216.92285156250000000000	4194.87158203125000000000	4188.71777343750000000000	4160.00000000000000000000	4178.97412109375000000000	4184.61523437500000000000	4181.02539062500000000000	4188.71777343750000000000	4181.53857421875000000000	3131.00000000000000000000	10249.00000000000000000000	10227.00000000000000000000	0.00000000000000000000	0.00000000000000000000	0.00000000000000000000	3033.00000000000000000000	225.00000000000000000000	4.00000000000000000000	4.00000000000000000000	4.00000000000000000000	4.00000000000000000000	4.00000000000000000000	4.00000000000000000000	4.00000000000000000000	4.00000000000000000000	4.00000000000000000000	4.00000000000000000000	4.00000000000000000000	4.00000000000000000000	4.00000000000000000000	4.00000000000000000000	4.00000000000000000000	4.00000000000000000000
86.00000000000000000000	0.00000000000000000000	4158.97412109375000000000	4213.33300781250000000000	4172.82031250000000000000	4180.51269531250000000000	4163.07666015625000000000	4201.53857421875000000000	4185.64111328125000000000	4196.41015625000000000000	4167.17919921875000000000	4177.43603515625000000000	4181.02539062500000000000	4188.20507812500000000000	4178.46142578125000000000	4177.94873046875000000000	3525.00000000000000000000	10249.00000000000000000000	10227.00000000000000000000	0.00000000000000000000	0.00000000000000000000	0.00000000000000000000	3033.00000000000000000000	232.00000000000000000000	4.00000000000000000000	4.00000000000000000000	4.00000000000000000000	4.00000000000000000000	4.00000000000000000000	4.00000000000000000000	4.00000000000000000000	4.00000000000000000000	4.00000000000000000000	4.00000000000000000000	4.00000000000000000000	4.00000000000000000000	4.00000000000000000000	4.00000000000000000000	4.00000000000000000000	4.00000000000000000000
87.00000000000000000000	0.00000000000000000000	4167.69238281250000000000	4231.79492187500000000000	4175.89746093750000000000	4194.35888671875000000000	4186.15380859375000000000	4224.61523437500000000000	4206.66650390625000000000	4197.43603515625000000000	4168.71777343750000000000	4180.51269531250000000000	4172.30761718750000000000	4179.48730468750000000000	4174.35888671875000000000	4174.35888671875000000000	3127.00000000000000000000	10248.00000000000000000000	10228.00000000000000000000	0.00000000000000000000	0.00000000000000000000	0.00000000000000000000	3033.00000000000000000000	239.00000000000000000000	4.00000000000000000000	4.00000000000000000000	4.00000000000000000000	4.00000000000000000000	4.00000000000000000000	4.00000000000000000000	4.00000000000000000000	4.00000000000000000000	4.00000000000000000000	4.00000000000000000000	4.00000000000000000000	4.00000000000000000000	4.00000000000000000000	4.00000000000000000000	4.00000000000000000000	4.00000000000000000000
88.00000000000000000000	0.00000000000000000000	4179.48730468750000000000	4256.41015625000000000000	4164.61523437500000000000	4200.51269531250000000000	4212.82031250000000000000	4249.74365234375000000000	4224.61523437500000000000	4194.35888671875000000000	4171.79492187500000000000	4196.92285156250000000000	4160.51269531250000000000	4168.71777343750000000000	4169.74365234375000000000	4166.66650390625000000000	3426.00000000000000000000	10248.00000000000000000000	10228.00000000000000000000	0.00000000000000000000	0.00000000000000000000	0.00000000000000000000	3033.00000000000000000000	247.00000000000000000000	4.00000000000000000000	4.00000000000000000000	4.00000000000000000000	4.00000000000000000000	4.00000000000000000000	4.00000000000000000000	4.00000000000000000000	4.00000000000000000000	4.00000000000000000000	4.00000000000000000000	4.00000000000000000000	4.00000000000000000000	4.00000000000000000000	4.00000000000000000000	4.00000000000000000000	4.00000000000000000000
89.00000000000000000000	0.00000000000000000000	4153.33300781250000000000	4209.74365234375000000000	4170.25634765625000000000	4166.15380859375000000000	4161.02539062500000000000	4204.61523437500000000000	4188.71777343750000000000	4148.20507812500000000000	4126.66650390625000000000	4157.43603515625000000000	4115.89746093750000000000	4128.71777343750000000000	4128.71777343750000000000	4128.71777343750000000000	3131.00000000000000000000	10249.00000000000000000000	10228.00000000000000000000	0.00000000000000000000	0.00000000000000000000	0.00000000000000000000	3033.00000000000000000000	254.00000000000000000000	4.00000000000000000000	4.00000000000000000000	4.00000000000000000000	4.00000000000000000000	4.00000000000000000000	4.00000000000000000000	4.00000000000000000000	4.00000000000000000000	4.00000000000000000000	4.00000000000000000000	4.00000000000000000000	4.00000000000000000000	4.00000000000000000000	4.00000000000000000000	4.00000000000000000000	4.00000000000000000000
90.00000000000000000000	0.00000000000000000000	4170.25634765625000000000	4228.71777343750000000000	4157.94873046875000000000	4192.82031250000000000000	4177.43603515625000000000	4217.94873046875000000000	4200.00000000000000000000	4181.02539062500000000000	4152.82031250000000000000	4177.94873046875000000000	4169.74365234375000000000	4166.15380859375000000000	4182.56396484375000000000	4172.30761718750000000000	3525.00000000000000000000	10249.00000000000000000000	10228.00000000000000000000	0.00000000000000000000	0.00000000000000000000	0.00000000000000000000	3033.00000000000000000000	262.00000000000000000000	4.00000000000000000000	4.00000000000000000000	4.00000000000000000000	4.00000000000000000000	4.00000000000000000000	4.00000000000000000000	4.00000000000000000000	4.00000000000000000000	4.00000000000000000000	4.00000000000000000000	4.00000000000000000000	4.00000000000000000000	4.00000000000000000000	4.00000000000000000000	4.00000000000000000000	4.00000000000000000000
91.00000000000000000000	0.00000000000000000000	4164.61523437500000000000	4212.30761718750000000000	4166.66650390625000000000	4192.30761718750000000000	4155.89746093750000000000	4192.82031250000000000000	4174.87158203125000000000	4174.87158203125000000000	4140.51269531250000000000	4162.56396484375000000000	4174.35888671875000000000	4170.76904296875000000000	4181.53857421875000000000	4176.41015625000000000000	3127.00000000000000000000	10247.00000000000000000000	10230.00000000000000000000	0.00000000000000000000	0.00000000000000000000	0.00000000000000000000	3033.00000000000000000000	269.00000000000000000000	4.00000000000000000000	4.00000000000000000000	4.00000000000000000000	4.00000000000000000000	4.00000000000000000000	4.00000000000000000000	4.00000000000000000000	4.00000000000000000000	4.00000000000000000000	4.00000000000000000000	4.00000000000000000000	4.00000000000000000000	4.00000000000000000000	4.00000000000000000000	4.00000000000000000000	4.00000000000000000000
92.00000000000000000000	0.00000000000000000000	4166.66650390625000000000	4223.58984375000000000000	4170.76904296875000000000	4193.84619140625000000000	4167.69238281250000000000	4207.17919921875000000000	4191.79492187500000000000	4186.15380859375000000000	4157.94873046875000000000	4178.46142578125000000000	4182.05126953125000000000	4180.51269531250000000000	4183.58984375000000000000	4184.10253906250000000000	3426.00000000000000000000	10247.00000000000000000000	10230.00000000000000000000	0.00000000000000000000	0.00000000000000000000	0.00000000000000000000	3033.00000000000000000000	277.00000000000000000000	4.00000000000000000000	4.00000000000000000000	4.00000000000000000000	4.00000000000000000000	4.00000000000000000000	4.00000000000000000000	4.00000000000000000000	4.00000000000000000000	4.00000000000000000000	4.00000000000000000000	4.00000000000000000000	4.00000000000000000000	4.00000000000000000000	4.00000000000000000000	4.00000000000000000000	4.00000000000000000000
93.00000000000000000000	0.00000000000000000000	4165.64111328125000000000	4231.28173828125000000000	4163.07666015625000000000	4189.23046875000000000000	4186.15380859375000000000	4233.84619140625000000000	4220.00000000000000000000	4211.79492187500000000000	4188.71777343750000000000	4217.43603515625000000000	4188.71777343750000000000	4188.71777343750000000000	4181.02539062500000000000	4184.10253906250000000000	3131.00000000000000000000	10247.00000000000000000000	10230.00000000000000000000	0.00000000000000000000	0.00000000000000000000	0.00000000000000000000	3033.00000000000000000000	285.00000000000000000000	4.00000000000000000000	4.00000000000000000000	4.00000000000000000000	4.00000000000000000000	4.00000000000000000000	4.00000000000000000000	4.00000000000000000000	4.00000000000000000000	4.00000000000000000000	4.00000000000000000000	4.00000000000000000000	4.00000000000000000000	4.00000000000000000000	4.00000000000000000000	4.00000000000000000000	4.00000000000000000000
94.00000000000000000000	0.00000000000000000000	4135.89746093750000000000	4183.07666015625000000000	4175.89746093750000000000	4148.71777343750000000000	4143.07666015625000000000	4198.97412109375000000000	4193.33300781250000000000	4172.82031250000000000000	4144.61523437500000000000	4176.92285156250000000000	4129.23046875000000000000	4144.61523437500000000000	4117.94873046875000000000	4129.74365234375000000000	3525.00000000000000000000	10247.00000000000000000000	10230.00000000000000000000	0.00000000000000000000	0.00000000000000000000	0.00000000000000000000	3033.00000000000000000000	293.00000000000000000000	4.00000000000000000000	4.00000000000000000000	4.00000000000000000000	4.00000000000000000000	4.00000000000000000000	4.00000000000000000000	4.00000000000000000000	4.00000000000000000000	4.00000000000000000000	4.00000000000000000000	4.00000000000000000000	4.00000000000000000000	4.00000000000000000000	4.00000000000000000000	4.00000000000000000000	4.00000000000000000000
95.00000000000000000000	0.00000000000000000000	4178.97412109375000000000	4246.66650390625000000000	4164.10253906250000000000	4191.79492187500000000000	4207.17919921875000000000	4248.20507812500000000000	4230.25634765625000000000	4204.61523437500000000000	4175.89746093750000000000	4200.51269531250000000000	4172.30761718750000000000	4178.97412109375000000000	4176.41015625000000000000	4174.87158203125000000000	3127.00000000000000000000	10245.00000000000000000000	10230.00000000000000000000	0.00000000000000000000	0.00000000000000000000	0.00000000000000000000	3033.00000000000000000000	302.00000000000000000000	4.00000000000000000000	4.00000000000000000000	4.00000000000000000000	4.00000000000000000000	4.00000000000000000000	4.00000000000000000000	4.00000000000000000000	4.00000000000000000000	4.00000000000000000000	4.00000000000000000000	4.00000000000000000000	4.00000000000000000000	4.00000000000000000000	4.00000000000000000000	4.00000000000000000000	4.00000000000000000000
96.00000000000000000000	0.00000000000000000000	4179.48730468750000000000	4248.20507812500000000000	4163.07666015625000000000	4199.48730468750000000000	4206.66650390625000000000	4234.87158203125000000000	4206.15380859375000000000	4183.58984375000000000000	4149.74365234375000000000	4186.66650390625000000000	4168.20507812500000000000	4166.15380859375000000000	4189.74365234375000000000	4182.05126953125000000000	3426.00000000000000000000	10245.00000000000000000000	10230.00000000000000000000	0.00000000000000000000	0.00000000000000000000	0.00000000000000000000	3033.00000000000000000000	310.00000000000000000000	4.00000000000000000000	4.00000000000000000000	4.00000000000000000000	4.00000000000000000000	4.00000000000000000000	4.00000000000000000000	4.00000000000000000000	4.00000000000000000000	4.00000000000000000000	4.00000000000000000000	4.00000000000000000000	4.00000000000000000000	4.00000000000000000000	4.00000000000000000000	4.00000000000000000000	4.00000000000000000000
97.00000000000000000000	0.00000000000000000000	4146.15380859375000000000	4209.74365234375000000000	4162.05126953125000000000	4172.82031250000000000000	4164.61523437500000000000	4195.89746093750000000000	4170.25634765625000000000	4157.43603515625000000000	4117.43603515625000000000	4161.02539062500000000000	4141.02539062500000000000	4135.89746093750000000000	4159.48730468750000000000	4153.33300781250000000000	3131.00000000000000000000	10245.00000000000000000000	10230.00000000000000000000	0.00000000000000000000	0.00000000000000000000	0.00000000000000000000	3033.00000000000000000000	318.00000000000000000000	4.00000000000000000000	4.00000000000000000000	4.00000000000000000000	4.00000000000000000000	4.00000000000000000000	4.00000000000000000000	4.00000000000000000000	4.00000000000000000000	4.00000000000000000000	4.00000000000000000000	4.00000000000000000000	4.00000000000000000000	4.00000000000000000000	4.00000000000000000000	4.00000000000000000000	4.00000000000000000000
98.00000000000000000000	0.00000000000000000000	4157.94873046875000000000	4218.97412109375000000000	4158.46142578125000000000	4183.58984375000000000000	4174.35888671875000000000	4208.71777343750000000000	4185.12792968750000000000	4197.94873046875000000000	4166.15380859375000000000	4192.82031250000000000000	4173.84619140625000000000	4171.28173828125000000000	4173.33300781250000000000	4175.38427734375000000000	3525.00000000000000000000	10245.00000000000000000000	10230.00000000000000000000	0.00000000000000000000	0.00000000000000000000	0.00000000000000000000	3033.00000000000000000000	327.00000000000000000000	4.00000000000000000000	4.00000000000000000000	4.00000000000000000000	4.00000000000000000000	4.00000000000000000000	4.00000000000000000000	4.00000000000000000000	4.00000000000000000000	4.00000000000000000000	4.00000000000000000000	4.00000000000000000000	4.00000000000000000000	4.00000000000000000000	4.00000000000000000000	4.00000000000000000000	4.00000000000000000000
99.00000000000000000000	0.00000000000000000000	4165.64111328125000000000	4208.20507812500000000000	4180.51269531250000000000	4180.00000000000000000000	4163.58984375000000000000	4200.51269531250000000000	4186.15380859375000000000	4194.87158203125000000000	4164.10253906250000000000	4189.23046875000000000000	4166.66650390625000000000	4176.92285156250000000000	4154.87158203125000000000	4174.87158203125000000000	3127.00000000000000000000	10244.00000000000000000000	10229.00000000000000000000	0.00000000000000000000	0.00000000000000000000	0.00000000000000000000	3033.00000000000000000000	335.00000000000000000000	4.00000000000000000000	4.00000000000000000000	4.00000000000000000000	4.00000000000000000000	4.00000000000000000000	4.00000000000000000000	4.00000000000000000000	4.00000000000000000000	4.00000000000000000000	4.00000000000000000000	4.00000000000000000000	4.00000000000000000000	4.00000000000000000000	4.00000000000000000000	4.00000000000000000000	4.00000000000000000000
100.00000000000000000000	0.00000000000000000000	4192.30761718750000000000	4260.51269531250000000000	4169.74365234375000000000	4206.15380859375000000000	4215.38427734375000000000	4247.17919921875000000000	4229.74365234375000000000	4213.33300781250000000000	4178.46142578125000000000	4221.53857421875000000000	4192.30761718750000000000	4192.30761718750000000000	4190.25634765625000000000	4195.89746093750000000000	3426.00000000000000000000	10244.00000000000000000000	10229.00000000000000000000	0.00000000000000000000	0.00000000000000000000	0.00000000000000000000	3033.00000000000000000000	343.00000000000000000000	4.00000000000000000000	4.00000000000000000000	4.00000000000000000000	4.00000000000000000000	4.00000000000000000000	4.00000000000000000000	4.00000000000000000000	4.00000000000000000000	4.00000000000000000000	4.00000000000000000000	4.00000000000000000000	4.00000000000000000000	4.00000000000000000000	4.00000000000000000000	4.00000000000000000000	4.00000000000000000000
101.00000000000000000000	0.00000000000000000000	4176.41015625000000000000	4247.17919921875000000000	4165.12792968750000000000	4191.28173828125000000000	4200.51269531250000000000	4231.28173828125000000000	4210.25634765625000000000	4176.41015625000000000000	4142.56396484375000000000	4200.51269531250000000000	4158.46142578125000000000	4154.87158203125000000000	4165.64111328125000000000	4165.64111328125000000000	3131.00000000000000000000	10244.00000000000000000000	10230.00000000000000000000	0.00000000000000000000	0.00000000000000000000	0.00000000000000000000	3033.00000000000000000000	350.00000000000000000000	4.00000000000000000000	4.00000000000000000000	4.00000000000000000000	4.00000000000000000000	4.00000000000000000000	4.00000000000000000000	4.00000000000000000000	4.00000000000000000000	4.00000000000000000000	4.00000000000000000000	4.00000000000000000000	4.00000000000000000000	4.00000000000000000000	4.00000000000000000000	4.00000000000000000000	4.00000000000000000000
102.00000000000000000000	0.00000000000000000000	4163.58984375000000000000	4227.17919921875000000000	4171.28173828125000000000	4178.46142578125000000000	4174.87158203125000000000	4207.69238281250000000000	4187.69238281250000000000	4157.94873046875000000000	4124.61523437500000000000	4177.43603515625000000000	4143.07666015625000000000	4147.69238281250000000000	4148.71777343750000000000	4156.92285156250000000000	3525.00000000000000000000	10244.00000000000000000000	10230.00000000000000000000	0.00000000000000000000	0.00000000000000000000	0.00000000000000000000	3033.00000000000000000000	357.00000000000000000000	4.00000000000000000000	4.00000000000000000000	4.00000000000000000000	4.00000000000000000000	4.00000000000000000000	4.00000000000000000000	4.00000000000000000000	4.00000000000000000000	4.00000000000000000000	4.00000000000000000000	4.00000000000000000000	4.00000000000000000000	4.00000000000000000000	4.00000000000000000000	4.00000000000000000000	4.00000000000000000000
103.00000000000000000000	0.00000000000000000000	4172.30761718750000000000	4237.94873046875000000000	4157.43603515625000000000	4192.82031250000000000000	4178.46142578125000000000	4208.20507812500000000000	4187.69238281250000000000	4192.30761718750000000000	4155.38427734375000000000	4197.43603515625000000000	4188.20507812500000000000	4189.74365234375000000000	4186.66650390625000000000	4193.84619140625000000000	3127.00000000000000000000	10244.00000000000000000000	10229.00000000000000000000	0.00000000000000000000	0.00000000000000000000	0.00000000000000000000	3033.00000000000000000000	365.00000000000000000000	4.00000000000000000000	4.00000000000000000000	4.00000000000000000000	4.00000000000000000000	4.00000000000000000000	4.00000000000000000000	4.00000000000000000000	4.00000000000000000000	4.00000000000000000000	4.00000000000000000000	4.00000000000000000000	4.00000000000000000000	4.00000000000000000000	4.00000000000000000000	4.00000000000000000000	4.00000000000000000000
104.00000000000000000000	0.00000000000000000000	4134.87158203125000000000	4162.05126953125000000000	4164.10253906250000000000	4152.30761718750000000000	4108.71777343750000000000	4147.17919921875000000000	4138.97412109375000000000	4153.33300781250000000000	4108.71777343750000000000	4152.82031250000000000000	4149.74365234375000000000	4150.25634765625000000000	4140.51269531250000000000	4157.94873046875000000000	3426.00000000000000000000	10244.00000000000000000000	10229.00000000000000000000	0.00000000000000000000	0.00000000000000000000	0.00000000000000000000	3033.00000000000000000000	372.00000000000000000000	4.00000000000000000000	4.00000000000000000000	4.00000000000000000000	4.00000000000000000000	4.00000000000000000000	4.00000000000000000000	4.00000000000000000000	4.00000000000000000000	4.00000000000000000000	4.00000000000000000000	4.00000000000000000000	4.00000000000000000000	4.00000000000000000000	4.00000000000000000000	4.00000000000000000000	4.00000000000000000000
105.00000000000000000000	0.00000000000000000000	4143.07666015625000000000	4173.84619140625000000000	4162.56396484375000000000	4156.92285156250000000000	4142.05126953125000000000	4188.71777343750000000000	4179.48730468750000000000	4183.07666015625000000000	4141.53857421875000000000	4187.17919921875000000000	4163.58984375000000000000	4161.53857421875000000000	4153.33300781250000000000	4166.66650390625000000000	3131.00000000000000000000	10244.00000000000000000000	10229.00000000000000000000	0.00000000000000000000	0.00000000000000000000	0.00000000000000000000	3033.00000000000000000000	380.00000000000000000000	4.00000000000000000000	4.00000000000000000000	4.00000000000000000000	4.00000000000000000000	4.00000000000000000000	4.00000000000000000000	4.00000000000000000000	4.00000000000000000000	4.00000000000000000000	4.00000000000000000000	4.00000000000000000000	4.00000000000000000000	4.00000000000000000000	4.00000000000000000000	4.00000000000000000000	4.00000000000000000000
106.00000000000000000000	0.00000000000000000000	4141.53857421875000000000	4188.71777343750000000000	4166.66650390625000000000	4153.84619140625000000000	4163.07666015625000000000	4211.28173828125000000000	4198.97412109375000000000	4191.79492187500000000000	4157.43603515625000000000	4207.17919921875000000000	4144.10253906250000000000	4153.84619140625000000000	4134.35888671875000000000	4148.20507812500000000000	3525.00000000000000000000	10244.00000000000000000000	10229.00000000000000000000	0.00000000000000000000	0.00000000000000000000	0.00000000000000000000	3033.00000000000000000000	388.00000000000000000000	4.00000000000000000000	4.00000000000000000000	4.00000000000000000000	4.00000000000000000000	4.00000000000000000000	4.00000000000000000000	4.00000000000000000000	4.00000000000000000000	4.00000000000000000000	4.00000000000000000000	4.00000000000000000000	4.00000000000000000000	4.00000000000000000000	4.00000000000000000000	4.00000000000000000000	4.00000000000000000000
107.00000000000000000000	0.00000000000000000000	4142.05126953125000000000	4192.30761718750000000000	4172.82031250000000000000	4148.20507812500000000000	4156.92285156250000000000	4201.02539062500000000000	4191.79492187500000000000	4169.23046875000000000000	4135.38427734375000000000	4184.10253906250000000000	4115.38427734375000000000	4125.64111328125000000000	4110.25634765625000000000	4128.71777343750000000000	3127.00000000000000000000	10246.00000000000000000000	10229.00000000000000000000	0.00000000000000000000	0.00000000000000000000	0.00000000000000000000	3033.00000000000000000000	396.00000000000000000000	4.00000000000000000000	4.00000000000000000000	4.00000000000000000000	4.00000000000000000000	4.00000000000000000000	4.00000000000000000000	4.00000000000000000000	4.00000000000000000000	4.00000000000000000000	4.00000000000000000000	4.00000000000000000000	4.00000000000000000000	4.00000000000000000000	4.00000000000000000000	4.00000000000000000000	4.00000000000000000000
108.00000000000000000000	0.00000000000000000000	4176.92285156250000000000	4230.76904296875000000000	4159.48730468750000000000	4182.05126953125000000000	4191.79492187500000000000	4221.53857421875000000000	4204.10253906250000000000	4187.69238281250000000000	4153.33300781250000000000	4198.46142578125000000000	4164.61523437500000000000	4156.92285156250000000000	4167.17919921875000000000	4174.87158203125000000000	3426.00000000000000000000	10246.00000000000000000000	10229.00000000000000000000	0.00000000000000000000	0.00000000000000000000	0.00000000000000000000	3033.00000000000000000000	403.00000000000000000000	4.00000000000000000000	4.00000000000000000000	4.00000000000000000000	4.00000000000000000000	4.00000000000000000000	4.00000000000000000000	4.00000000000000000000	4.00000000000000000000	4.00000000000000000000	4.00000000000000000000	4.00000000000000000000	4.00000000000000000000	4.00000000000000000000	4.00000000000000000000	4.00000000000000000000	4.00000000000000000000
109.00000000000000000000	0.00000000000000000000	4154.87158203125000000000	4188.71777343750000000000	4168.20507812500000000000	4162.05126953125000000000	4147.17919921875000000000	4176.92285156250000000000	4163.07666015625000000000	4154.87158203125000000000	4114.35888671875000000000	4161.53857421875000000000	4143.58984375000000000000	4141.02539062500000000000	4144.10253906250000000000	4154.35888671875000000000	3131.00000000000000000000	10246.00000000000000000000	10228.00000000000000000000	0.00000000000000000000	0.00000000000000000000	0.00000000000000000000	3033.00000000000000000000	412.00000000000000000000	4.00000000000000000000	4.00000000000000000000	4.00000000000000000000	4.00000000000000000000	4.00000000000000000000	4.00000000000000000000	4.00000000000000000000	4.00000000000000000000	4.00000000000000000000	4.00000000000000000000	4.00000000000000000000	4.00000000000000000000	4.00000000000000000000	4.00000000000000000000	4.00000000000000000000	4.00000000000000000000
110.00000000000000000000	0.00000000000000000000	4161.53857421875000000000	4210.25634765625000000000	4166.15380859375000000000	4173.84619140625000000000	4169.74365234375000000000	4209.23046875000000000000	4201.02539062500000000000	4199.48730468750000000000	4158.46142578125000000000	4196.92285156250000000000	4170.76904296875000000000	4170.76904296875000000000	4162.05126953125000000000	4169.23046875000000000000	3525.00000000000000000000	10246.00000000000000000000	10228.00000000000000000000	0.00000000000000000000	0.00000000000000000000	0.00000000000000000000	3033.00000000000000000000	419.00000000000000000000	4.00000000000000000000	4.00000000000000000000	4.00000000000000000000	4.00000000000000000000	4.00000000000000000000	4.00000000000000000000	4.00000000000000000000	4.00000000000000000000	4.00000000000000000000	4.00000000000000000000	4.00000000000000000000	4.00000000000000000000	4.00000000000000000000	4.00000000000000000000	4.00000000000000000000	4.00000000000000000000
111.00000000000000000000	0.00000000000000000000	4160.00000000000000000000	4214.87158203125000000000	4172.30761718750000000000	4171.28173828125000000000	4178.97412109375000000000	4223.58984375000000000000	4218.46142578125000000000	4226.66650390625000000000	4187.69238281250000000000	4222.05126953125000000000	4183.07666015625000000000	4182.05126953125000000000	4161.02539062500000000000	4173.84619140625000000000	3127.00000000000000000000	10248.00000000000000000000	10227.00000000000000000000	0.00000000000000000000	0.00000000000000000000	0.00000000000000000000	3033.00000000000000000000	427.00000000000000000000	4.00000000000000000000	4.00000000000000000000	4.00000000000000000000	4.00000000000000000000	4.00000000000000000000	4.00000000000000000000	4.00000000000000000000	4.00000000000000000000	4.00000000000000000000	4.00000000000000000000	4.00000000000000000000	4.00000000000000000000	4.00000000000000000000	4.00000000000000000000	4.00000000000000000000	4.00000000000000000000
112.00000000000000000000	0.00000000000000000000	4140.51269531250000000000	4189.23046875000000000000	4178.46142578125000000000	4148.20507812500000000000	4152.30761718750000000000	4198.46142578125000000000	4192.82031250000000000000	4195.38427734375000000000	4154.87158203125000000000	4194.87158203125000000000	4153.33300781250000000000	4153.84619140625000000000	4128.71777343750000000000	4145.64111328125000000000	3426.00000000000000000000	10248.00000000000000000000	10227.00000000000000000000	0.00000000000000000000	0.00000000000000000000	0.00000000000000000000	3033.00000000000000000000	435.00000000000000000000	4.00000000000000000000	4.00000000000000000000	4.00000000000000000000	4.00000000000000000000	4.00000000000000000000	4.00000000000000000000	4.00000000000000000000	4.00000000000000000000	4.00000000000000000000	4.00000000000000000000	4.00000000000000000000	4.00000000000000000000	4.00000000000000000000	4.00000000000000000000	4.00000000000000000000	4.00000000000000000000
113.00000000000000000000	0.00000000000000000000	4174.35888671875000000000	4240.51269531250000000000	4161.02539062500000000000	4182.05126953125000000000	4198.97412109375000000000	4242.56396484375000000000	4226.66650390625000000000	4214.87158203125000000000	4178.46142578125000000000	4218.46142578125000000000	4182.05126953125000000000	4178.46142578125000000000	4174.35888671875000000000	4174.35888671875000000000	3131.00000000000000000000	10248.00000000000000000000	10227.00000000000000000000	0.00000000000000000000	0.00000000000000000000	0.00000000000000000000	3033.00000000000000000000	444.00000000000000000000	4.00000000000000000000	4.00000000000000000000	4.00000000000000000000	4.00000000000000000000	4.00000000000000000000	4.00000000000000000000	4.00000000000000000000	4.00000000000000000000	4.00000000000000000000	4.00000000000000000000	4.00000000000000000000	4.00000000000000000000	4.00000000000000000000	4.00000000000000000000	4.00000000000000000000	4.00000000000000000000
114.00000000000000000000	0.00000000000000000000	4178.46142578125000000000	4230.76904296875000000000	4177.43603515625000000000	4176.92285156250000000000	4192.82031250000000000000	4235.38427734375000000000	4221.53857421875000000000	4191.28173828125000000000	4150.25634765625000000000	4194.87158203125000000000	4163.07666015625000000000	4163.58984375000000000000	4163.58984375000000000000	4171.28173828125000000000	3525.00000000000000000000	10248.00000000000000000000	10227.00000000000000000000	0.00000000000000000000	0.00000000000000000000	0.00000000000000000000	3033.00000000000000000000	451.00000000000000000000	4.00000000000000000000	4.00000000000000000000	4.00000000000000000000	4.00000000000000000000	4.00000000000000000000	4.00000000000000000000	4.00000000000000000000	4.00000000000000000000	4.00000000000000000000	4.00000000000000000000	4.00000000000000000000	4.00000000000000000000	4.00000000000000000000	4.00000000000000000000	4.00000000000000000000	4.00000000000000000000
115.00000000000000000000	0.00000000000000000000	4182.56396484375000000000	4235.89746093750000000000	4175.89746093750000000000	4180.51269531250000000000	4200.00000000000000000000	4237.43603515625000000000	4223.07666015625000000000	4213.33300781250000000000	4168.20507812500000000000	4208.71777343750000000000	4193.84619140625000000000	4189.23046875000000000000	4184.10253906250000000000	4197.94873046875000000000	3127.00000000000000000000	10247.00000000000000000000	10227.00000000000000000000	0.00000000000000000000	0.00000000000000000000	0.00000000000000000000	3033.00000000000000000000	459.00000000000000000000	4.00000000000000000000	4.00000000000000000000	4.00000000000000000000	4.00000000000000000000	4.00000000000000000000	4.00000000000000000000	4.00000000000000000000	4.00000000000000000000	4.00000000000000000000	4.00000000000000000000	4.00000000000000000000	4.00000000000000000000	4.00000000000000000000	4.00000000000000000000	4.00000000000000000000	4.00000000000000000000
116.00000000000000000000	0.00000000000000000000	4168.20507812500000000000	4213.84619140625000000000	4165.64111328125000000000	4166.66650390625000000000	4169.74365234375000000000	4206.66650390625000000000	4198.46142578125000000000	4225.12792968750000000000	4183.58984375000000000000	4214.35888671875000000000	4205.12792968750000000000	4204.10253906250000000000	4182.56396484375000000000	4197.94873046875000000000	3426.00000000000000000000	10247.00000000000000000000	10227.00000000000000000000	0.00000000000000000000	0.00000000000000000000	0.00000000000000000000	3033.00000000000000000000	467.00000000000000000000	4.00000000000000000000	4.00000000000000000000	4.00000000000000000000	4.00000000000000000000	4.00000000000000000000	4.00000000000000000000	4.00000000000000000000	4.00000000000000000000	4.00000000000000000000	4.00000000000000000000	4.00000000000000000000	4.00000000000000000000	4.00000000000000000000	4.00000000000000000000	4.00000000000000000000	4.00000000000000000000
117.00000000000000000000	0.00000000000000000000	4154.35888671875000000000	4188.71777343750000000000	4179.48730468750000000000	4144.10253906250000000000	4146.66650390625000000000	4191.28173828125000000000	4192.30761718750000000000	4199.48730468750000000000	4163.07666015625000000000	4195.38427734375000000000	4171.79492187500000000000	4179.48730468750000000000	4152.30761718750000000000	4173.33300781250000000000	3131.00000000000000000000	10247.00000000000000000000	10225.00000000000000000000	0.00000000000000000000	0.00000000000000000000	0.00000000000000000000	3033.00000000000000000000	474.00000000000000000000	4.00000000000000000000	4.00000000000000000000	4.00000000000000000000	4.00000000000000000000	4.00000000000000000000	4.00000000000000000000	4.00000000000000000000	4.00000000000000000000	4.00000000000000000000	4.00000000000000000000	4.00000000000000000000	4.00000000000000000000	4.00000000000000000000	4.00000000000000000000	4.00000000000000000000	4.00000000000000000000
118.00000000000000000000	0.00000000000000000000	4187.17919921875000000000	4251.28173828125000000000	4170.76904296875000000000	4180.51269531250000000000	4222.56396484375000000000	4263.58984375000000000000	4250.76904296875000000000	4228.71777343750000000000	4197.43603515625000000000	4242.05126953125000000000	4196.41015625000000000000	4196.92285156250000000000	4187.69238281250000000000	4202.56396484375000000000	3525.00000000000000000000	10247.00000000000000000000	10225.00000000000000000000	0.00000000000000000000	0.00000000000000000000	0.00000000000000000000	3033.00000000000000000000	482.00000000000000000000	4.00000000000000000000	4.00000000000000000000	4.00000000000000000000	4.00000000000000000000	4.00000000000000000000	4.00000000000000000000	4.00000000000000000000	4.00000000000000000000	4.00000000000000000000	4.00000000000000000000	4.00000000000000000000	4.00000000000000000000	4.00000000000000000000	4.00000000000000000000	4.00000000000000000000	4.00000000000000000000
119.00000000000000000000	0.00000000000000000000	4165.64111328125000000000	4224.10253906250000000000	4172.30761718750000000000	4162.56396484375000000000	4197.94873046875000000000	4234.35888671875000000000	4218.97412109375000000000	4183.07666015625000000000	4152.30761718750000000000	4208.20507812500000000000	4144.10253906250000000000	4152.30761718750000000000	4141.02539062500000000000	4158.46142578125000000000	3127.00000000000000000000	10246.00000000000000000000	10224.00000000000000000000	0.00000000000000000000	0.00000000000000000000	0.00000000000000000000	3033.00000000000000000000	490.00000000000000000000	4.00000000000000000000	4.00000000000000000000	4.00000000000000000000	4.00000000000000000000	4.00000000000000000000	4.00000000000000000000	4.00000000000000000000	4.00000000000000000000	4.00000000000000000000	4.00000000000000000000	4.00000000000000000000	4.00000000000000000000	4.00000000000000000000	4.00000000000000000000	4.00000000000000000000	4.00000000000000000000
120.00000000000000000000	0.00000000000000000000	4164.10253906250000000000	4221.53857421875000000000	4168.20507812500000000000	4166.66650390625000000000	4188.20507812500000000000	4220.51269531250000000000	4209.23046875000000000000	4176.92285156250000000000	4143.07666015625000000000	4194.35888671875000000000	4151.28173828125000000000	4153.33300781250000000000	4149.23046875000000000000	4161.53857421875000000000	3426.00000000000000000000	10246.00000000000000000000	10224.00000000000000000000	0.00000000000000000000	0.00000000000000000000	0.00000000000000000000	3033.00000000000000000000	497.00000000000000000000	4.00000000000000000000	4.00000000000000000000	4.00000000000000000000	4.00000000000000000000	4.00000000000000000000	4.00000000000000000000	4.00000000000000000000	4.00000000000000000000	4.00000000000000000000	4.00000000000000000000	4.00000000000000000000	4.00000000000000000000	4.00000000000000000000	4.00000000000000000000	4.00000000000000000000	4.00000000000000000000
121.00000000000000000000	0.00000000000000000000	4177.94873046875000000000	4230.76904296875000000000	4162.56396484375000000000	4185.64111328125000000000	4186.15380859375000000000	4217.94873046875000000000	4205.12792968750000000000	4201.02539062500000000000	4160.00000000000000000000	4204.61523437500000000000	4192.82031250000000000000	4184.10253906250000000000	4184.61523437500000000000	4196.41015625000000000000	3131.00000000000000000000	10247.00000000000000000000	10223.00000000000000000000	0.00000000000000000000	0.00000000000000000000	0.00000000000000000000	3033.00000000000000000000	505.00000000000000000000	4.00000000000000000000	4.00000000000000000000	4.00000000000000000000	4.00000000000000000000	4.00000000000000000000	4.00000000000000000000	4.00000000000000000000	4.00000000000000000000	4.00000000000000000000	4.00000000000000000000	4.00000000000000000000	4.00000000000000000000	4.00000000000000000000	4.00000000000000000000	4.00000000000000000000	4.00000000000000000000
122.00000000000000000000	0.00000000000000000000	4159.48730468750000000000	4190.76904296875000000000	4171.28173828125000000000	4164.10253906250000000000	4140.51269531250000000000	4179.48730468750000000000	4171.28173828125000000000	4177.43603515625000000000	4131.79492187500000000000	4173.84619140625000000000	4161.02539062500000000000	4165.12792968750000000000	4146.15380859375000000000	4169.74365234375000000000	3525.00000000000000000000	10247.00000000000000000000	10223.00000000000000000000	0.00000000000000000000	0.00000000000000000000	0.00000000000000000000	3033.00000000000000000000	513.00000000000000000000	4.00000000000000000000	4.00000000000000000000	4.00000000000000000000	4.00000000000000000000	4.00000000000000000000	4.00000000000000000000	4.00000000000000000000	4.00000000000000000000	4.00000000000000000000	4.00000000000000000000	4.00000000000000000000	4.00000000000000000000	4.00000000000000000000	4.00000000000000000000	4.00000000000000000000	4.00000000000000000000
123.00000000000000000000	0.00000000000000000000	4170.76904296875000000000	4218.97412109375000000000	4162.05126953125000000000	4173.84619140625000000000	4176.92285156250000000000	4219.48730468750000000000	4209.23046875000000000000	4211.28173828125000000000	4174.35888671875000000000	4212.82031250000000000000	4175.38427734375000000000	4184.61523437500000000000	4154.87158203125000000000	4175.89746093750000000000	3127.00000000000000000000	10244.00000000000000000000	10224.00000000000000000000	0.00000000000000000000	0.00000000000000000000	0.00000000000000000000	3033.00000000000000000000	521.00000000000000000000	4.00000000000000000000	4.00000000000000000000	4.00000000000000000000	4.00000000000000000000	4.00000000000000000000	4.00000000000000000000	4.00000000000000000000	4.00000000000000000000	4.00000000000000000000	4.00000000000000000000	4.00000000000000000000	4.00000000000000000000	4.00000000000000000000	4.00000000000000000000	4.00000000000000000000	4.00000000000000000000
124.00000000000000000000	0.00000000000000000000	4145.12792968750000000000	4191.28173828125000000000	4175.38427734375000000000	4143.58984375000000000000	4154.35888671875000000000	4201.53857421875000000000	4194.35888671875000000000	4185.12792968750000000000	4153.33300781250000000000	4199.48730468750000000000	4140.00000000000000000000	4157.43603515625000000000	4112.30761718750000000000	4142.56396484375000000000	3426.00000000000000000000	10244.00000000000000000000	10224.00000000000000000000	0.00000000000000000000	0.00000000000000000000	0.00000000000000000000	3033.00000000000000000000	529.00000000000000000000	4.00000000000000000000	4.00000000000000000000	4.00000000000000000000	4.00000000000000000000	4.00000000000000000000	4.00000000000000000000	4.00000000000000000000	4.00000000000000000000	4.00000000000000000000	4.00000000000000000000	4.00000000000000000000	4.00000000000000000000	4.00000000000000000000	4.00000000000000000000	4.00000000000000000000	4.00000000000000000000
125.00000000000000000000	0.00000000000000000000	4150.25634765625000000000	4197.94873046875000000000	4173.33300781250000000000	4143.58984375000000000000	4153.84619140625000000000	4192.82031250000000000000	4186.15380859375000000000	4172.30761718750000000000	4136.92285156250000000000	4185.12792968750000000000	4142.05126953125000000000	4154.35888671875000000000	4121.53857421875000000000	4145.64111328125000000000	3131.00000000000000000000	10243.00000000000000000000	10221.00000000000000000000	0.00000000000000000000	0.00000000000000000000	0.00000000000000000000	3033.00000000000000000000	538.00000000000000000000	4.00000000000000000000	4.00000000000000000000	4.00000000000000000000	4.00000000000000000000	4.00000000000000000000	4.00000000000000000000	4.00000000000000000000	4.00000000000000000000	4.00000000000000000000	4.00000000000000000000	4.00000000000000000000	4.00000000000000000000	4.00000000000000000000	4.00000000000000000000	4.00000000000000000000	4.00000000000000000000
126.00000000000000000000	0.00000000000000000000	4185.64111328125000000000	4233.84619140625000000000	4159.48730468750000000000	4173.33300781250000000000	4183.07666015625000000000	4208.20507812500000000000	4193.84619140625000000000	4187.69238281250000000000	4149.74365234375000000000	4196.41015625000000000000	4177.43603515625000000000	4180.00000000000000000000	4170.76904296875000000000	4183.58984375000000000000	3525.00000000000000000000	10243.00000000000000000000	10221.00000000000000000000	0.00000000000000000000	0.00000000000000000000	0.00000000000000000000	3033.00000000000000000000	546.00000000000000000000	4.00000000000000000000	4.00000000000000000000	4.00000000000000000000	4.00000000000000000000	4.00000000000000000000	4.00000000000000000000	4.00000000000000000000	4.00000000000000000000	4.00000000000000000000	4.00000000000000000000	4.00000000000000000000	4.00000000000000000000	4.00000000000000000000	4.00000000000000000000	4.00000000000000000000	4.00000000000000000000
127.00000000000000000000	0.00000000000000000000	4174.87158203125000000000	4203.58984375000000000000	4172.30761718750000000000	4158.46142578125000000000	4152.82031250000000000000	4181.53857421875000000000	4170.25634765625000000000	4158.97412109375000000000	4116.92285156250000000000	4166.15380859375000000000	4152.82031250000000000000	4162.05126953125000000000	4146.66650390625000000000	4167.17919921875000000000	51.00000000000000000000	10244.00000000000000000000	10221.00000000000000000000	0.00000000000000000000	0.00000000000000000000	0.00000000000000000000	3033.00000000000000000000	554.00000000000000000000	4.00000000000000000000	4.00000000000000000000	4.00000000000000000000	4.00000000000000000000	4.00000000000000000000	4.00000000000000000000	4.00000000000000000000	4.00000000000000000000	4.00000000000000000000	4.00000000000000000000	4.00000000000000000000	4.00000000000000000000	4.00000000000000000000	4.00000000000000000000	4.00000000000000000000	4.00000000000000000000
0.00000000000000000000	0.00000000000000000000	4179.48730468750000000000	4220.51269531250000000000	4162.05126953125000000000	4168.20507812500000000000	4174.35888671875000000000	4208.20507812500000000000	4198.97412109375000000000	4200.00000000000000000000	4158.46142578125000000000	4198.97412109375000000000	4184.61523437500000000000	4195.38427734375000000000	4172.30761718750000000000	4189.23046875000000000000	889.00000000000000000000	10244.00000000000000000000	10221.00000000000000000000	0.00000000000000000000	0.00000000000000000000	0.00000000000000000000	3033.00000000000000000000	563.00000000000000000000	4.00000000000000000000	4.00000000000000000000	4.00000000000000000000	4.00000000000000000000	4.00000000000000000000	4.00000000000000000000	4.00000000000000000000	4.00000000000000000000	4.00000000000000000000	4.00000000000000000000	4.00000000000000000000	4.00000000000000000000	4.00000000000000000000	4.00000000000000000000	4.00000000000000000000	4.00000000000000000000
1.00000000000000000000	0.00000000000000000000	4163.58984375000000000000	4197.43603515625000000000	4169.74365234375000000000	4150.76904296875000000000	4158.46142578125000000000	4197.43603515625000000000	4197.43603515625000000000	4213.84619140625000000000	4170.25634765625000000000	4205.12792968750000000000	4175.89746093750000000000	4194.87158203125000000000	4153.33300781250000000000	4178.97412109375000000000	2625.00000000000000000000	10249.00000000000000000000	10225.00000000000000000000	0.00000000000000000000	0.00000000000000000000	0.00000000000000000000	3033.00000000000000000000	571.00000000000000000000	4.00000000000000000000	4.00000000000000000000	4.00000000000000000000	4.00000000000000000000	4.00000000000000000000	4.00000000000000000000	4.00000000000000000000	4.00000000000000000000	4.00000000000000000000	4.00000000000000000000	4.00000000000000000000	4.00000000000000000000	4.00000000000000000000	4.00000000000000000000	4.00000000000000000000	4.00000000000000000000
2.00000000000000000000	0.00000000000000000000	4170.76904296875000000000	4213.33300781250000000000	4176.92285156250000000000	4160.00000000000000000000	4182.05126953125000000000	4221.53857421875000000000	4218.97412109375000000000	4220.00000000000000000000	4172.82031250000000000000	4212.82031250000000000000	4180.00000000000000000000	4193.84619140625000000000	4152.82031250000000000000	4177.43603515625000000000	2781.00000000000000000000	10249.00000000000000000000	10225.00000000000000000000	0.00000000000000000000	0.00000000000000000000	0.00000000000000000000	3033.00000000000000000000	578.00000000000000000000	4.00000000000000000000	4.00000000000000000000	4.00000000000000000000	4.00000000000000000000	4.00000000000000000000	4.00000000000000000000	4.00000000000000000000	4.00000000000000000000	4.00000000000000000000	4.00000000000000000000	4.00000000000000000000	4.00000000000000000000	4.00000000000000000000	4.00000000000000000000	4.00000000000000000000	4.00000000000000000000
3.00000000000000000000	0.00000000000000000000	4186.15380859375000000000	4246.15380859375000000000	4163.07666015625000000000	4182.56396484375000000000	4215.38427734375000000000	4246.66650390625000000000	4229.74365234375000000000	4205.12792968750000000000	4167.17919921875000000000	4216.92285156250000000000	4182.05126953125000000000	4185.64111328125000000000	4163.58984375000000000000	4176.41015625000000000000	3484.00000000000000000000	10249.00000000000000000000	10227.00000000000000000000	0.00000000000000000000	0.00000000000000000000	0.00000000000000000000	3033.00000000000000000000	586.00000000000000000000	4.00000000000000000000	4.00000000000000000000	4.00000000000000000000	4.00000000000000000000	4.00000000000000000000	4.00000000000000000000	4.00000000000000000000	4.00000000000000000000	4.00000000000000000000	4.00000000000000000000	4.00000000000000000000	4.00000000000000000000	4.00000000000000000000	4.00000000000000000000	4.00000000000000000000	4.00000000000000000000
4.00000000000000000000	0.00000000000000000000	4157.94873046875000000000	4196.92285156250000000000	4169.74365234375000000000	4148.71777343750000000000	4162.56396484375000000000	4191.79492187500000000000	4184.10253906250000000000	4145.64111328125000000000	4110.76904296875000000000	4165.12792968750000000000	4126.15380859375000000000	4137.43603515625000000000	4114.35888671875000000000	4139.48730468750000000000	3559.00000000000000000000	10249.00000000000000000000	10227.00000000000000000000	0.00000000000000000000	0.00000000000000000000	0.00000000000000000000	3033.00000000000000000000	593.00000000000000000000	4.00000000000000000000	4.00000000000000000000	4.00000000000000000000	4.00000000000000000000	4.00000000000000000000	4.00000000000000000000	4.00000000000000000000	4.00000000000000000000	4.00000000000000000000	4.00000000000000000000	4.00000000000000000000	4.00000000000000000000	4.00000000000000000000	4.00000000000000000000	4.00000000000000000000	4.00000000000000000000
5.00000000000000000000	0.00000000000000000000	4172.82031250000000000000	4217.43603515625000000000	4162.05126953125000000000	4167.69238281250000000000	4176.92285156250000000000	4203.58984375000000000000	4200.00000000000000000000	4194.87158203125000000000	4153.33300781250000000000	4194.87158203125000000000	4179.48730468750000000000	4185.12792968750000000000	4158.46142578125000000000	4187.69238281250000000000	3340.00000000000000000000	10249.00000000000000000000	10230.00000000000000000000	0.00000000000000000000	0.00000000000000000000	0.00000000000000000000	3033.00000000000000000000	601.00000000000000000000	4.00000000000000000000	4.00000000000000000000	4.00000000000000000000	4.00000000000000000000	4.00000000000000000000	4.00000000000000000000	4.00000000000000000000	4.00000000000000000000	4.00000000000000000000	4.00000000000000000000	4.00000000000000000000	4.00000000000000000000	4.00000000000000000000	4.00000000000000000000	4.00000000000000000000	4.00000000000000000000
6.00000000000000000000	0.00000000000000000000	4163.07666015625000000000	4195.89746093750000000000	4165.64111328125000000000	4166.66650390625000000000	4147.17919921875000000000	4173.84619140625000000000	4168.71777343750000000000	4193.84619140625000000000	4148.20507812500000000000	4180.00000000000000000000	4179.48730468750000000000	4191.28173828125000000000	4152.30761718750000000000	4186.66650390625000000000	2801.00000000000000000000	10249.00000000000000000000	10230.00000000000000000000	0.00000000000000000000	0.00000000000000000000	0.00000000000000000000	3033.00000000000000000000	608.00000000000000000000	4.00000000000000000000	4.00000000000000000000	4.00000000000000000000	4.00000000000000000000	4.00000000000000000000	4.00000000000000000000	4.00000000000000000000	4.00000000000000000000	4.00000000000000000000	4.00000000000000000000	4.00000000000000000000	4.00000000000000000000	4.00000000000000000000	4.00000000000000000000	4.00000000000000000000	4.00000000000000000000
7.00000000000000000000	0.00000000000000000000	4156.41015625000000000000	4186.66650390625000000000	4170.25634765625000000000	4157.43603515625000000000	4141.02539062500000000000	4170.25634765625000000000	4164.61523437500000000000	4170.25634765625000000000	4131.28173828125000000000	4164.61523437500000000000	4144.61523437500000000000	4168.71777343750000000000	4129.74365234375000000000	4164.61523437500000000000	3179.00000000000000000000	10249.00000000000000000000	10231.00000000000000000000	0.00000000000000000000	0.00000000000000000000	0.00000000000000000000	3033.00000000000000000000	617.00000000000000000000	4.00000000000000000000	4.00000000000000000000	4.00000000000000000000	4.00000000000000000000	4.00000000000000000000	4.00000000000000000000	4.00000000000000000000	4.00000000000000000000	4.00000000000000000000	4.00000000000000000000	4.00000000000000000000	4.00000000000000000000	4.00000000000000000000	4.00000000000000000000	4.00000000000000000000	4.00000000000000000000
8.00000000000000000000	0.00000000000000000000	4176.92285156250000000000	4226.66650390625000000000	4164.61523437500000000000	4166.66650390625000000000	4194.35888671875000000000	4220.00000000000000000000	4212.82031250000000000000	4198.46142578125000000000	4166.66650390625000000000	4209.23046875000000000000	4152.30761718750000000000	4186.15380859375000000000	4146.15380859375000000000	4178.97412109375000000000	3131.00000000000000000000	10249.00000000000000000000	10231.00000000000000000000	0.00000000000000000000	0.00000000000000000000	0.00000000000000000000	3033.00000000000000000000	625.00000000000000000000	4.00000000000000000000	4.00000000000000000000	4.00000000000000000000	4.00000000000000000000	4.00000000000000000000	4.00000000000000000000	4.00000000000000000000	4.00000000000000000000	4.00000000000000000000	4.00000000000000000000	4.00000000000000000000	4.00000000000000000000	4.00000000000000000000	4.00000000000000000000	4.00000000000000000000	4.00000000000000000000
9.00000000000000000000	0.00000000000000000000	4170.25634765625000000000	4205.12792968750000000000	4182.56396484375000000000	4149.23046875000000000000	4171.79492187500000000000	4202.56396484375000000000	4198.46142578125000000000	4176.41015625000000000000	4140.51269531250000000000	4188.20507812500000000000	4115.89746093750000000000	4168.20507812500000000000	4115.89746093750000000000	4158.97412109375000000000	2961.00000000000000000000	10250.00000000000000000000	10232.00000000000000000000	0.00000000000000000000	0.00000000000000000000	0.00000000000000000000	3033.00000000000000000000	633.00000000000000000000	4.00000000000000000000	4.00000000000000000000	4.00000000000000000000	4.00000000000000000000	4.00000000000000000000	4.00000000000000000000	4.00000000000000000000	4.00000000000000000000	4.00000000000000000000	4.00000000000000000000	4.00000000000000000000	4.00000000000000000000	4.00000000000000000000	4.00000000000000000000	4.00000000000000000000	4.00000000000000000000
10.00000000000000000000	0.00000000000000000000	4216.92285156250000000000	4255.89746093750000000000	4173.84619140625000000000	4195.38427734375000000000	4216.92285156250000000000	4237.94873046875000000000	4223.07666015625000000000	4216.41015625000000000000	4178.46142578125000000000	4212.82031250000000000000	4169.74365234375000000000	4217.43603515625000000000	4193.84619140625000000000	4221.53857421875000000000	3570.00000000000000000000	10250.00000000000000000000	10232.00000000000000000000	0.00000000000000000000	0.00000000000000000000	0.00000000000000000000	3033.00000000000000000000	642.00000000000000000000	4.00000000000000000000	4.00000000000000000000	4.00000000000000000000	4.00000000000000000000	4.00000000000000000000	4.00000000000000000000	4.00000000000000000000	4.00000000000000000000	4.00000000000000000000	4.00000000000000000000	4.00000000000000000000	4.00000000000000000000	4.00000000000000000000	4.00000000000000000000	4.00000000000000000000	4.00000000000000000000
11.00000000000000000000	0.00000000000000000000	4223.58984375000000000000	4256.92285156250000000000	4170.76904296875000000000	4202.05126953125000000000	4220.51269531250000000000	4227.17919921875000000000	4211.79492187500000000000	4217.43603515625000000000	4179.48730468750000000000	4205.64111328125000000000	4187.69238281250000000000	4229.23046875000000000000	4224.10253906250000000000	4241.53857421875000000000	3145.00000000000000000000	10251.00000000000000000000	10232.00000000000000000000	0.00000000000000000000	0.00000000000000000000	0.00000000000000000000	3033.00000000000000000000	650.00000000000000000000	4.00000000000000000000	4.00000000000000000000	4.00000000000000000000	4.00000000000000000000	4.00000000000000000000	4.00000000000000000000	4.00000000000000000000	4.00000000000000000000	4.00000000000000000000	4.00000000000000000000	4.00000000000000000000	4.00000000000000000000	4.00000000000000000000	4.00000000000000000000	4.00000000000000000000	4.00000000000000000000
12.00000000000000000000	0.00000000000000000000	4188.71777343750000000000	4217.43603515625000000000	4174.35888671875000000000	4168.20507812500000000000	4194.87158203125000000000	4206.15380859375000000000	4201.02539062500000000000	4202.56396484375000000000	4160.51269531250000000000	4186.15380859375000000000	4156.41015625000000000000	4202.56396484375000000000	4181.02539062500000000000	4202.56396484375000000000	3422.00000000000000000000	10251.00000000000000000000	10232.00000000000000000000	0.00000000000000000000	0.00000000000000000000	0.00000000000000000000	3033.00000000000000000000	658.00000000000000000000	4.00000000000000000000	4.00000000000000000000	4.00000000000000000000	4.00000000000000000000	4.00000000000000000000	4.00000000000000000000	4.00000000000000000000	4.00000000000000000000	4.00000000000000000000	4.00000000000000000000	4.00000000000000000000	4.00000000000000000000	4.00000000000000000000	4.00000000000000000000	4.00000000000000000000	4.00000000000000000000
13.00000000000000000000	0.00000000000000000000	4181.53857421875000000000	4221.53857421875000000000	4159.48730468750000000000	4164.10253906250000000000	4213.33300781250000000000	4238.46142578125000000000	4235.38427734375000000000	4246.15380859375000000000	4210.76904296875000000000	4228.71777343750000000000	4171.28173828125000000000	4220.51269531250000000000	4181.02539062500000000000	4203.07666015625000000000	3121.00000000000000000000	10249.00000000000000000000	10232.00000000000000000000	0.00000000000000000000	0.00000000000000000000	0.00000000000000000000	3033.00000000000000000000	666.00000000000000000000	4.00000000000000000000	4.00000000000000000000	4.00000000000000000000	4.00000000000000000000	4.00000000000000000000	4.00000000000000000000	4.00000000000000000000	4.00000000000000000000	4.00000000000000000000	4.00000000000000000000	4.00000000000000000000	4.00000000000000000000	4.00000000000000000000	4.00000000000000000000	4.00000000000000000000	4.00000000000000000000
14.00000000000000000000	0.00000000000000000000	4150.76904296875000000000	4176.92285156250000000000	4170.76904296875000000000	4131.79492187500000000000	4166.15380859375000000000	4198.46142578125000000000	4202.56396484375000000000	4206.66650390625000000000	4173.84619140625000000000	4195.38427734375000000000	4129.23046875000000000000	4188.71777343750000000000	4135.38427734375000000000	4168.71777343750000000000	3570.00000000000000000000	10249.00000000000000000000	10232.00000000000000000000	0.00000000000000000000	0.00000000000000000000	0.00000000000000000000	3033.00000000000000000000	674.00000000000000000000	4.00000000000000000000	4.00000000000000000000	4.00000000000000000000	4.00000000000000000000	4.00000000000000000000	4.00000000000000000000	4.00000000000000000000	4.00000000000000000000	4.00000000000000000000	4.00000000000000000000	4.00000000000000000000	4.00000000000000000000	4.00000000000000000000	4.00000000000000000000	4.00000000000000000000	4.00000000000000000000
15.00000000000000000000	0.00000000000000000000	4168.71777343750000000000	4216.41015625000000000000	4161.53857421875000000000	4153.33300781250000000000	4196.92285156250000000000	4217.43603515625000000000	4208.20507812500000000000	4194.87158203125000000000	4158.97412109375000000000	4184.10253906250000000000	4136.92285156250000000000	4189.23046875000000000000	4155.89746093750000000000	4178.97412109375000000000	3145.00000000000000000000	10246.00000000000000000000	10230.00000000000000000000	0.00000000000000000000	0.00000000000000000000	0.00000000000000000000	3033.00000000000000000000	681.00000000000000000000	4.00000000000000000000	4.00000000000000000000	4.00000000000000000000	4.00000000000000000000	4.00000000000000000000	4.00000000000000000000	4.00000000000000000000	4.00000000000000000000	4.00000000000000000000	4.00000000000000000000	4.00000000000000000000	4.00000000000000000000	4.00000000000000000000	4.00000000000000000000	4.00000000000000000000	4.00000000000000000000
16.00000000000000000000	0.00000000000000000000	4175.38427734375000000000	4224.10253906250000000000	4153.33300781250000000000	4156.41015625000000000000	4204.10253906250000000000	4217.94873046875000000000	4196.92285156250000000000	4173.84619140625000000000	4137.94873046875000000000	4164.10253906250000000000	4117.94873046875000000000	4167.17919921875000000000	4148.71777343750000000000	4166.66650390625000000000	0.00000000000000000000	10246.00000000000000000000	10230.00000000000000000000	0.00000000000000000000	0.00000000000000000000	0.00000000000000000000	3033.00000000000000000000	688.00000000000000000000	4.00000000000000000000	4.00000000000000000000	4.00000000000000000000	4.00000000000000000000	4.00000000000000000000	4.00000000000000000000	4.00000000000000000000	4.00000000000000000000	4.00000000000000000000	4.00000000000000000000	4.00000000000000000000	4.00000000000000000000	4.00000000000000000000	4.00000000000000000000	4.00000000000000000000	4.00000000000000000000
17.00000000000000000000	0.00000000000000000000	4153.33300781250000000000	4178.97412109375000000000	4162.05126953125000000000	4130.25634765625000000000	4160.51269531250000000000	4183.07666015625000000000	4173.84619140625000000000	4150.25634765625000000000	4113.33300781250000000000	4135.38427734375000000000	4091.28198242187500000000	4144.61523437500000000000	4114.35888671875000000000	4143.58984375000000000000	0.00000000000000000000	10243.00000000000000000000	10225.00000000000000000000	0.00000000000000000000	0.00000000000000000000	0.00000000000000000000	3033.00000000000000000000	697.00000000000000000000	4.00000000000000000000	4.00000000000000000000	4.00000000000000000000	4.00000000000000000000	4.00000000000000000000	4.00000000000000000000	4.00000000000000000000	4.00000000000000000000	4.00000000000000000000	4.00000000000000000000	4.00000000000000000000	4.00000000000000000000	4.00000000000000000000	4.00000000000000000000	4.00000000000000000000	4.00000000000000000000
18.00000000000000000000	0.00000000000000000000	4169.74365234375000000000	4198.46142578125000000000	4156.41015625000000000000	4156.41015625000000000000	4177.43603515625000000000	4202.56396484375000000000	4198.97412109375000000000	4206.15380859375000000000	4166.66650390625000000000	4178.97412109375000000000	4156.41015625000000000000	4200.51269531250000000000	4167.17919921875000000000	4192.30761718750000000000	0.00000000000000000000	10243.00000000000000000000	10225.00000000000000000000	0.00000000000000000000	0.00000000000000000000	0.00000000000000000000	3033.00000000000000000000	704.00000000000000000000	4.00000000000000000000	4.00000000000000000000	4.00000000000000000000	4.00000000000000000000	4.00000000000000000000	4.00000000000000000000	4.00000000000000000000	4.00000000000000000000	4.00000000000000000000	4.00000000000000000000	4.00000000000000000000	4.00000000000000000000	4.00000000000000000000	4.00000000000000000000	4.00000000000000000000	4.00000000000000000000
19.00000000000000000000	0.00000000000000000000	4171.28173828125000000000	4191.79492187500000000000	4175.38427734375000000000	4157.94873046875000000000	4165.64111328125000000000	4191.28173828125000000000	4189.74365234375000000000	4208.71777343750000000000	4169.74365234375000000000	4182.56396484375000000000	4162.05126953125000000000	4210.76904296875000000000	4171.28173828125000000000	4198.97412109375000000000	0.00000000000000000000	10243.00000000000000000000	10224.00000000000000000000	0.00000000000000000000	0.00000000000000000000	0.00000000000000000000	3033.00000000000000000000	712.00000000000000000000	4.00000000000000000000	4.00000000000000000000	4.00000000000000000000	4.00000000000000000000	4.00000000000000000000	4.00000000000000000000	4.00000000000000000000	4.00000000000000000000	4.00000000000000000000	4.00000000000000000000	4.00000000000000000000	4.00000000000000000000	4.00000000000000000000	4.00000000000000000000	4.00000000000000000000	4.00000000000000000000
20.00000000000000000000	0.00000000000000000000	4205.64111328125000000000	4248.71777343750000000000	4177.43603515625000000000	4182.05126953125000000000	4226.15380859375000000000	4246.15380859375000000000	4239.48730468750000000000	4231.79492187500000000000	4205.64111328125000000000	4223.07666015625000000000	4182.56396484375000000000	4233.33300781250000000000	4203.58984375000000000000	4224.10253906250000000000	0.00000000000000000000	10243.00000000000000000000	10224.00000000000000000000	0.00000000000000000000	0.00000000000000000000	0.00000000000000000000	3033.00000000000000000000	720.00000000000000000000	4.00000000000000000000	4.00000000000000000000	4.00000000000000000000	4.00000000000000000000	4.00000000000000000000	4.00000000000000000000	4.00000000000000000000	4.00000000000000000000	4.00000000000000000000	4.00000000000000000000	4.00000000000000000000	4.00000000000000000000	4.00000000000000000000	4.00000000000000000000	4.00000000000000000000	4.00000000000000000000
21.00000000000000000000	0.00000000000000000000	4217.43603515625000000000	4266.66650390625000000000	4171.28173828125000000000	4184.10253906250000000000	4249.23046875000000000000	4267.69238281250000000000	4259.48730468750000000000	4226.15380859375000000000	4209.23046875000000000000	4232.30761718750000000000	4166.15380859375000000000	4220.51269531250000000000	4200.51269531250000000000	4214.35888671875000000000	0.00000000000000000000	10243.00000000000000000000	10223.00000000000000000000	0.00000000000000000000	0.00000000000000000000	0.00000000000000000000	3033.00000000000000000000	728.00000000000000000000	4.00000000000000000000	4.00000000000000000000	4.00000000000000000000	4.00000000000000000000	4.00000000000000000000	4.00000000000000000000	4.00000000000000000000	4.00000000000000000000	4.00000000000000000000	4.00000000000000000000	4.00000000000000000000	4.00000000000000000000	4.00000000000000000000	4.00000000000000000000	4.00000000000000000000	4.00000000000000000000
22.00000000000000000000	0.00000000000000000000	4192.82031250000000000000	4220.51269531250000000000	4171.79492187500000000000	4161.02539062500000000000	4202.05126953125000000000	4226.15380859375000000000	4221.53857421875000000000	4187.17919921875000000000	4165.64111328125000000000	4186.66650390625000000000	4125.12792968750000000000	4179.48730468750000000000	4162.05126953125000000000	4179.48730468750000000000	0.00000000000000000000	10243.00000000000000000000	10223.00000000000000000000	0.00000000000000000000	0.00000000000000000000	0.00000000000000000000	3033.00000000000000000000	736.00000000000000000000	4.00000000000000000000	4.00000000000000000000	4.00000000000000000000	4.00000000000000000000	4.00000000000000000000	4.00000000000000000000	4.00000000000000000000	4.00000000000000000000	4.00000000000000000000	4.00000000000000000000	4.00000000000000000000	4.00000000000000000000	4.00000000000000000000	4.00000000000000000000	4.00000000000000000000	4.00000000000000000000
23.00000000000000000000	0.00000000000000000000	4193.84619140625000000000	4221.53857421875000000000	4150.76904296875000000000	4173.33300781250000000000	4203.07666015625000000000	4221.02539062500000000000	4209.23046875000000000000	4208.71777343750000000000	4183.07666015625000000000	4193.84619140625000000000	4165.12792968750000000000	4205.64111328125000000000	4192.30761718750000000000	4208.20507812500000000000	0.00000000000000000000	10242.00000000000000000000	10224.00000000000000000000	0.00000000000000000000	0.00000000000000000000	0.00000000000000000000	3033.00000000000000000000	744.00000000000000000000	4.00000000000000000000	4.00000000000000000000	4.00000000000000000000	4.00000000000000000000	4.00000000000000000000	4.00000000000000000000	4.00000000000000000000	4.00000000000000000000	4.00000000000000000000	4.00000000000000000000	4.00000000000000000000	4.00000000000000000000	4.00000000000000000000	4.00000000000000000000	4.00000000000000000000	4.00000000000000000000
24.00000000000000000000	0.00000000000000000000	4156.92285156250000000000	4165.64111328125000000000	4155.89746093750000000000	4137.43603515625000000000	4149.23046875000000000000	4167.17919921875000000000	4165.12792968750000000000	4176.41015625000000000000	4142.56396484375000000000	4154.87158203125000000000	4132.30761718750000000000	4176.41015625000000000000	4151.28173828125000000000	4175.38427734375000000000	0.00000000000000000000	10242.00000000000000000000	10224.00000000000000000000	0.00000000000000000000	0.00000000000000000000	0.00000000000000000000	3033.00000000000000000000	751.00000000000000000000	4.00000000000000000000	4.00000000000000000000	4.00000000000000000000	4.00000000000000000000	4.00000000000000000000	4.00000000000000000000	4.00000000000000000000	4.00000000000000000000	4.00000000000000000000	4.00000000000000000000	4.00000000000000000000	4.00000000000000000000	4.00000000000000000000	4.00000000000000000000	4.00000000000000000000	4.00000000000000000000
25.00000000000000000000	0.00000000000000000000	4161.53857421875000000000	4191.79492187500000000000	4160.51269531250000000000	4145.12792968750000000000	4176.92285156250000000000	4205.64111328125000000000	4209.74365234375000000000	4207.69238281250000000000	4175.38427734375000000000	4185.12792968750000000000	4139.48730468750000000000	4184.61523437500000000000	4161.02539062500000000000	4179.48730468750000000000	0.00000000000000000000	10245.00000000000000000000	10226.00000000000000000000	0.00000000000000000000	0.00000000000000000000	0.00000000000000000000	3033.00000000000000000000	759.00000000000000000000	4.00000000000000000000	4.00000000000000000000	4.00000000000000000000	4.00000000000000000000	4.00000000000000000000	4.00000000000000000000	4.00000000000000000000	4.00000000000000000000	4.00000000000000000000	4.00000000000000000000	4.00000000000000000000	4.00000000000000000000	4.00000000000000000000	4.00000000000000000000	4.00000000000000000000	4.00000000000000000000
26.00000000000000000000	0.00000000000000000000	4176.92285156250000000000	4225.64111328125000000000	4163.58984375000000000000	4161.02539062500000000000	4211.79492187500000000000	4244.61523437500000000000	4243.58984375000000000000	4237.43603515625000000000	4218.46142578125000000000	4225.12792968750000000000	4149.74365234375000000000	4202.05126953125000000000	4164.61523437500000000000	4184.61523437500000000000	0.00000000000000000000	10245.00000000000000000000	10226.00000000000000000000	0.00000000000000000000	0.00000000000000000000	0.00000000000000000000	3033.00000000000000000000	766.00000000000000000000	4.00000000000000000000	4.00000000000000000000	4.00000000000000000000	4.00000000000000000000	4.00000000000000000000	4.00000000000000000000	4.00000000000000000000	4.00000000000000000000	4.00000000000000000000	4.00000000000000000000	4.00000000000000000000	4.00000000000000000000	4.00000000000000000000	4.00000000000000000000	4.00000000000000000000	4.00000000000000000000
27.00000000000000000000	0.00000000000000000000	4163.58984375000000000000	4191.79492187500000000000	4174.87158203125000000000	4136.41015625000000000000	4176.41015625000000000000	4205.12792968750000000000	4204.61523437500000000000	4190.25634765625000000000	4171.28173828125000000000	4176.92285156250000000000	4101.53857421875000000000	4167.69238281250000000000	4107.69238281250000000000	4142.56396484375000000000	0.00000000000000000000	10247.00000000000000000000	10227.00000000000000000000	0.00000000000000000000	0.00000000000000000000	0.00000000000000000000	3033.00000000000000000000	775.00000000000000000000	4.00000000000000000000	4.00000000000000000000	4.00000000000000000000	4.00000000000000000000	4.00000000000000000000	4.00000000000000000000	4.00000000000000000000	4.00000000000000000000	4.00000000000000000000	4.00000000000000000000	4.00000000000000000000	4.00000000000000000000	4.00000000000000000000	4.00000000000000000000	4.00000000000000000000	4.00000000000000000000
28.00000000000000000000	0.00000000000000000000	4196.41015625000000000000	4233.84619140625000000000	4159.48730468750000000000	4168.71777343750000000000	4212.30761718750000000000	4227.69238281250000000000	4217.43603515625000000000	4203.58984375000000000000	4176.41015625000000000000	4181.53857421875000000000	4135.38427734375000000000	4194.35888671875000000000	4156.41015625000000000000	4181.02539062500000000000	0.00000000000000000000	10247.00000000000000000000	10227.00000000000000000000	0.00000000000000000000	0.00000000000000000000	0.00000000000000000000	3033.00000000000000000000	782.00000000000000000000	4.00000000000000000000	4.00000000000000000000	4.00000000000000000000	4.00000000000000000000	4.00000000000000000000	4.00000000000000000000	4.00000000000000000000	4.00000000000000000000	4.00000000000000000000	4.00000000000000000000	4.00000000000000000000	4.00000000000000000000	4.00000000000000000000	4.00000000000000000000	4.00000000000000000000	4.00000000000000000000
29.00000000000000000000	0.00000000000000000000	4191.79492187500000000000	4219.48730468750000000000	4165.64111328125000000000	4169.23046875000000000000	4193.84619140625000000000	4206.15380859375000000000	4190.76904296875000000000	4178.97412109375000000000	4145.64111328125000000000	4156.92285156250000000000	4128.20507812500000000000	4185.64111328125000000000	4162.05126953125000000000	4187.17919921875000000000	0.00000000000000000000	10249.00000000000000000000	10227.00000000000000000000	0.00000000000000000000	0.00000000000000000000	0.00000000000000000000	3033.00000000000000000000	790.00000000000000000000	4.00000000000000000000	4.00000000000000000000	4.00000000000000000000	4.00000000000000000000	4.00000000000000000000	4.00000000000000000000	4.00000000000000000000	4.00000000000000000000	4.00000000000000000000	4.00000000000000000000	4.00000000000000000000	4.00000000000000000000	4.00000000000000000000	4.00000000000000000000	4.00000000000000000000	4.00000000000000000000
30.00000000000000000000	0.00000000000000000000	4188.20507812500000000000	4214.87158203125000000000	4169.23046875000000000000	4170.25634765625000000000	4192.82031250000000000000	4211.79492187500000000000	4200.51269531250000000000	4198.46142578125000000000	4167.69238281250000000000	4171.28173828125000000000	4147.17919921875000000000	4201.02539062500000000000	4170.25634765625000000000	4196.92285156250000000000	0.00000000000000000000	10249.00000000000000000000	10227.00000000000000000000	0.00000000000000000000	0.00000000000000000000	0.00000000000000000000	3033.00000000000000000000	799.00000000000000000000	4.00000000000000000000	4.00000000000000000000	4.00000000000000000000	4.00000000000000000000	4.00000000000000000000	4.00000000000000000000	4.00000000000000000000	4.00000000000000000000	4.00000000000000000000	4.00000000000000000000	4.00000000000000000000	4.00000000000000000000	4.00000000000000000000	4.00000000000000000000	4.00000000000000000000	4.00000000000000000000
31.00000000000000000000	0.00000000000000000000	4177.94873046875000000000	4201.53857421875000000000	4163.58984375000000000000	4159.48730468750000000000	4184.10253906250000000000	4212.30761718750000000000	4210.76904296875000000000	4233.84619140625000000000	4205.64111328125000000000	4200.51269531250000000000	4164.61523437500000000000	4216.92285156250000000000	4168.71777343750000000000	4195.38427734375000000000	0.00000000000000000000	10250.00000000000000000000	10226.00000000000000000000	0.00000000000000000000	0.00000000000000000000	0.00000000000000000000	3033.00000000000000000000	807.00000000000000000000	4.00000000000000000000	4.00000000000000000000	4.00000000000000000000	4.00000000000000000000	4.00000000000000000000	4.00000000000000000000	4.00000000000000000000	4.00000000000000000000	4.00000000000000000000	4.00000000000000000000	4.00000000000000000000	4.00000000000000000000	4.00000000000000000000	4.00000000000000000000	4.00000000000000000000	4.00000000000000000000
32.00000000000000000000	0.00000000000000000000	4142.56396484375000000000	4150.25634765625000000000	4172.30761718750000000000	4118.97412109375000000000	4135.89746093750000000000	4171.79492187500000000000	4178.97412109375000000000	4191.79492187500000000000	4161.53857421875000000000	4163.58984375000000000000	4110.76904296875000000000	4169.23046875000000000000	4111.79492187500000000000	4142.56396484375000000000	0.00000000000000000000	10250.00000000000000000000	10226.00000000000000000000	0.00000000000000000000	0.00000000000000000000	0.00000000000000000000	3033.00000000000000000000	816.00000000000000000000	4.00000000000000000000	4.00000000000000000000	4.00000000000000000000	4.00000000000000000000	4.00000000000000000000	4.00000000000000000000	4.00000000000000000000	4.00000000000000000000	4.00000000000000000000	4.00000000000000000000	4.00000000000000000000	4.00000000000000000000	4.00000000000000000000	4.00000000000000000000	4.00000000000000000000	4.00000000000000000000
33.00000000000000000000	0.00000000000000000000	4168.20507812500000000000	4208.20507812500000000000	4156.41015625000000000000	4149.74365234375000000000	4195.38427734375000000000	4222.56396484375000000000	4213.33300781250000000000	4201.02539062500000000000	4177.43603515625000000000	4182.05126953125000000000	4125.12792968750000000000	4177.43603515625000000000	4141.02539062500000000000	4158.46142578125000000000	0.00000000000000000000	10252.00000000000000000000	10228.00000000000000000000	0.00000000000000000000	0.00000000000000000000	0.00000000000000000000	3033.00000000000000000000	824.00000000000000000000	4.00000000000000000000	4.00000000000000000000	4.00000000000000000000	4.00000000000000000000	4.00000000000000000000	4.00000000000000000000	4.00000000000000000000	4.00000000000000000000	4.00000000000000000000	4.00000000000000000000	4.00000000000000000000	4.00000000000000000000	4.00000000000000000000	4.00000000000000000000	4.00000000000000000000	4.00000000000000000000
34.00000000000000000000	0.00000000000000000000	4163.07666015625000000000	4208.71777343750000000000	4160.51269531250000000000	4147.17919921875000000000	4196.92285156250000000000	4217.94873046875000000000	4204.61523437500000000000	4174.35888671875000000000	4157.43603515625000000000	4162.56396484375000000000	4102.05126953125000000000	4154.87158203125000000000	4127.17919921875000000000	4143.07666015625000000000	0.00000000000000000000	10252.00000000000000000000	10228.00000000000000000000	0.00000000000000000000	0.00000000000000000000	0.00000000000000000000	3033.00000000000000000000	832.00000000000000000000	4.00000000000000000000	4.00000000000000000000	4.00000000000000000000	4.00000000000000000000	4.00000000000000000000	4.00000000000000000000	4.00000000000000000000	4.00000000000000000000	4.00000000000000000000	4.00000000000000000000	4.00000000000000000000	4.00000000000000000000	4.00000000000000000000	4.00000000000000000000	4.00000000000000000000	4.00000000000000000000
35.00000000000000000000	0.00000000000000000000	4150.25634765625000000000	4185.64111328125000000000	4163.07666015625000000000	4136.41015625000000000000	4176.92285156250000000000	4204.10253906250000000000	4200.00000000000000000000	4174.87158203125000000000	4154.87158203125000000000	4157.43603515625000000000	4115.89746093750000000000	4160.00000000000000000000	4134.35888671875000000000	4151.28173828125000000000	0.00000000000000000000	10250.00000000000000000000	10228.00000000000000000000	0.00000000000000000000	0.00000000000000000000	0.00000000000000000000	3033.00000000000000000000	840.00000000000000000000	4.00000000000000000000	4.00000000000000000000	4.00000000000000000000	4.00000000000000000000	4.00000000000000000000	4.00000000000000000000	4.00000000000000000000	4.00000000000000000000	4.00000000000000000000	4.00000000000000000000	4.00000000000000000000	4.00000000000000000000	4.00000000000000000000	4.00000000000000000000	4.00000000000000000000	4.00000000000000000000
36.00000000000000000000	0.00000000000000000000	4148.71777343750000000000	4171.79492187500000000000	4150.25634765625000000000	4137.94873046875000000000	4160.51269531250000000000	4191.79492187500000000000	4189.74365234375000000000	4201.53857421875000000000	4175.89746093750000000000	4172.30761718750000000000	4153.84619140625000000000	4190.25634765625000000000	4160.51269531250000000000	4177.94873046875000000000	0.00000000000000000000	10250.00000000000000000000	10228.00000000000000000000	0.00000000000000000000	0.00000000000000000000	0.00000000000000000000	3033.00000000000000000000	847.00000000000000000000	4.00000000000000000000	4.00000000000000000000	4.00000000000000000000	4.00000000000000000000	4.00000000000000000000	4.00000000000000000000	4.00000000000000000000	4.00000000000000000000	4.00000000000000000000	4.00000000000000000000	4.00000000000000000000	4.00000000000000000000	4.00000000000000000000	4.00000000000000000000	4.00000000000000000000	4.00000000000000000000
37.00000000000000000000	0.00000000000000000000	4128.71777343750000000000	4131.28173828125000000000	4162.05126953125000000000	4114.35888671875000000000	4114.35888671875000000000	4149.74365234375000000000	4157.43603515625000000000	4169.74365234375000000000	4143.58984375000000000000	4136.92285156250000000000	4117.43603515625000000000	4162.56396484375000000000	4117.43603515625000000000	4146.15380859375000000000	0.00000000000000000000	10251.00000000000000000000	10227.00000000000000000000	0.00000000000000000000	0.00000000000000000000	0.00000000000000000000	3033.00000000000000000000	855.00000000000000000000	4.00000000000000000000	4.00000000000000000000	4.00000000000000000000	4.00000000000000000000	4.00000000000000000000	4.00000000000000000000	4.00000000000000000000	4.00000000000000000000	4.00000000000000000000	4.00000000000000000000	4.00000000000000000000	4.00000000000000000000	4.00000000000000000000	4.00000000000000000000	4.00000000000000000000	4.00000000000000000000
38.00000000000000000000	0.00000000000000000000	4156.41015625000000000000	4186.66650390625000000000	4159.48730468750000000000	4140.51269531250000000000	4173.33300781250000000000	4206.15380859375000000000	4209.74365234375000000000	4197.43603515625000000000	4181.02539062500000000000	4176.92285156250000000000	4136.41015625000000000000	4178.46142578125000000000	4138.46142578125000000000	4161.02539062500000000000	0.00000000000000000000	10251.00000000000000000000	10227.00000000000000000000	0.00000000000000000000	0.00000000000000000000	0.00000000000000000000	3033.00000000000000000000	862.00000000000000000000	4.00000000000000000000	4.00000000000000000000	4.00000000000000000000	4.00000000000000000000	4.00000000000000000000	4.00000000000000000000	4.00000000000000000000	4.00000000000000000000	4.00000000000000000000	4.00000000000000000000	4.00000000000000000000	4.00000000000000000000	4.00000000000000000000	4.00000000000000000000	4.00000000000000000000	4.00000000000000000000
39.00000000000000000000	0.00000000000000000000	4152.82031250000000000000	4185.12792968750000000000	4168.20507812500000000000	4133.33300781250000000000	4174.87158203125000000000	4209.23046875000000000000	4207.69238281250000000000	4177.94873046875000000000	4167.17919921875000000000	4173.84619140625000000000	4104.61523437500000000000	4151.28173828125000000000	4106.15380859375000000000	4135.89746093750000000000	0.00000000000000000000	10248.00000000000000000000	10225.00000000000000000000	0.00000000000000000000	0.00000000000000000000	0.00000000000000000000	3033.00000000000000000000	870.00000000000000000000	4.00000000000000000000	4.00000000000000000000	4.00000000000000000000	4.00000000000000000000	4.00000000000000000000	4.00000000000000000000	4.00000000000000000000	4.00000000000000000000	4.00000000000000000000	4.00000000000000000000	4.00000000000000000000	4.00000000000000000000	4.00000000000000000000	4.00000000000000000000	4.00000000000000000000	4.00000000000000000000
40.00000000000000000000	0.00000000000000000000	4157.94873046875000000000	4183.58984375000000000000	4169.74365234375000000000	4138.46142578125000000000	4169.23046875000000000000	4200.51269531250000000000	4195.38427734375000000000	4167.69238281250000000000	4153.33300781250000000000	4158.46142578125000000000	4103.58984375000000000000	4150.76904296875000000000	4105.64111328125000000000	4137.43603515625000000000	0.00000000000000000000	10248.00000000000000000000	10225.00000000000000000000	0.00000000000000000000	0.00000000000000000000	0.00000000000000000000	3033.00000000000000000000	877.00000000000000000000	4.00000000000000000000	4.00000000000000000000	4.00000000000000000000	4.00000000000000000000	4.00000000000000000000	4.00000000000000000000	4.00000000000000000000	4.00000000000000000000	4.00000000000000000000	4.00000000000000000000	4.00000000000000000000	4.00000000000000000000	4.00000000000000000000	4.00000000000000000000	4.00000000000000000000	4.00000000000000000000
41.00000000000000000000	0.00000000000000000000	4188.71777343750000000000	4221.02539062500000000000	4152.30761718750000000000	4176.41015625000000000000	4200.00000000000000000000	4213.33300781250000000000	4203.58984375000000000000	4202.56396484375000000000	4181.02539062500000000000	4181.53857421875000000000	4165.12792968750000000000	4198.97412109375000000000	4170.25634765625000000000	4190.25634765625000000000	0.00000000000000000000	10247.00000000000000000000	10225.00000000000000000000	0.00000000000000000000	0.00000000000000000000	0.00000000000000000000	3033.00000000000000000000	886.00000000000000000000	4.00000000000000000000	4.00000000000000000000	4.00000000000000000000	4.00000000000000000000	4.00000000000000000000	4.00000000000000000000	4.00000000000000000000	4.00000000000000000000	4.00000000000000000000	4.00000000000000000000	4.00000000000000000000	4.00000000000000000000	4.00000000000000000000	4.00000000000000000000	4.00000000000000000000	4.00000000000000000000
42.00000000000000000000	0.00000000000000000000	4173.33300781250000000000	4188.20507812500000000000	4163.58984375000000000000	4158.97412109375000000000	4160.00000000000000000000	4167.69238281250000000000	4169.23046875000000000000	4172.30761718750000000000	4142.56396484375000000000	4148.71777343750000000000	4143.07666015625000000000	4175.38427734375000000000	4148.71777343750000000000	4172.30761718750000000000	0.00000000000000000000	10247.00000000000000000000	10225.00000000000000000000	0.00000000000000000000	0.00000000000000000000	0.00000000000000000000	3033.00000000000000000000	893.00000000000000000000	4.00000000000000000000	4.00000000000000000000	4.00000000000000000000	4.00000000000000000000	4.00000000000000000000	4.00000000000000000000	4.00000000000000000000	4.00000000000000000000	4.00000000000000000000	4.00000000000000000000	4.00000000000000000000	4.00000000000000000000	4.00000000000000000000	4.00000000000000000000	4.00000000000000000000	4.00000000000000000000
43.00000000000000000000	0.00000000000000000000	4188.20507812500000000000	4213.33300781250000000000	4164.10253906250000000000	4171.28173828125000000000	4189.74365234375000000000	4207.69238281250000000000	4208.71777343750000000000	4207.17919921875000000000	4186.66650390625000000000	4189.74365234375000000000	4169.74365234375000000000	4199.48730468750000000000	4171.28173828125000000000	4191.28173828125000000000	0.00000000000000000000	10247.00000000000000000000	10224.00000000000000000000	0.00000000000000000000	0.00000000000000000000	0.00000000000000000000	3033.00000000000000000000	901.00000000000000000000	4.00000000000000000000	4.00000000000000000000	4.00000000000000000000	4.00000000000000000000	4.00000000000000000000	4.00000000000000000000	4.00000000000000000000	4.00000000000000000000	4.00000000000000000000	4.00000000000000000000	4.00000000000000000000	4.00000000000000000000	4.00000000000000000000	4.00000000000000000000	4.00000000000000000000	4.00000000000000000000
44.00000000000000000000	0.00000000000000000000	4181.53857421875000000000	4204.10253906250000000000	4174.35888671875000000000	4157.94873046875000000000	4188.71777343750000000000	4220.00000000000000000000	4220.00000000000000000000	4218.97412109375000000000	4210.76904296875000000000	4210.25634765625000000000	4164.10253906250000000000	4205.64111328125000000000	4156.92285156250000000000	4181.53857421875000000000	0.00000000000000000000	10247.00000000000000000000	10224.00000000000000000000	0.00000000000000000000	0.00000000000000000000	0.00000000000000000000	3033.00000000000000000000	909.00000000000000000000	4.00000000000000000000	4.00000000000000000000	4.00000000000000000000	4.00000000000000000000	4.00000000000000000000	4.00000000000000000000	4.00000000000000000000	4.00000000000000000000	4.00000000000000000000	4.00000000000000000000	4.00000000000000000000	4.00000000000000000000	4.00000000000000000000	4.00000000000000000000	4.00000000000000000000	4.00000000000000000000
45.00000000000000000000	0.00000000000000000000	4163.07666015625000000000	4192.30761718750000000000	4172.82031250000000000000	4143.07666015625000000000	4178.46142578125000000000	4204.61523437500000000000	4203.07666015625000000000	4197.94873046875000000000	4184.10253906250000000000	4184.10253906250000000000	4140.00000000000000000000	4178.46142578125000000000	4132.82031250000000000000	4154.35888671875000000000	0.00000000000000000000	10247.00000000000000000000	10224.00000000000000000000	0.00000000000000000000	0.00000000000000000000	0.00000000000000000000	3033.00000000000000000000	917.00000000000000000000	4.00000000000000000000	4.00000000000000000000	4.00000000000000000000	4.00000000000000000000	4.00000000000000000000	4.00000000000000000000	4.00000000000000000000	4.00000000000000000000	4.00000000000000000000	4.00000000000000000000	4.00000000000000000000	4.00000000000000000000	4.00000000000000000000	4.00000000000000000000	4.00000000000000000000	4.00000000000000000000
46.00000000000000000000	0.00000000000000000000	4181.02539062500000000000	4228.20507812500000000000	4152.30761718750000000000	4171.79492187500000000000	4221.53857421875000000000	4231.79492187500000000000	4216.41015625000000000000	4207.17919921875000000000	4189.23046875000000000000	4193.84619140625000000000	4164.10253906250000000000	4181.53857421875000000000	4172.82031250000000000000	4175.89746093750000000000	0.00000000000000000000	10247.00000000000000000000	10224.00000000000000000000	0.00000000000000000000	0.00000000000000000000	0.00000000000000000000	3033.00000000000000000000	924.00000000000000000000	4.00000000000000000000	4.00000000000000000000	4.00000000000000000000	4.00000000000000000000	4.00000000000000000000	4.00000000000000000000	4.00000000000000000000	4.00000000000000000000	4.00000000000000000000	4.00000000000000000000	4.00000000000000000000	4.00000000000000000000	4.00000000000000000000	4.00000000000000000000	4.00000000000000000000	4.00000000000000000000
47.00000000000000000000	0.00000000000000000000	4179.48730468750000000000	4207.17919921875000000000	4168.71777343750000000000	4162.05126953125000000000	4208.71777343750000000000	4223.07666015625000000000	4207.69238281250000000000	4186.15380859375000000000	4170.25634765625000000000	4176.41015625000000000000	4149.23046875000000000000	4169.23046875000000000000	4165.64111328125000000000	4169.23046875000000000000	0.00000000000000000000	10246.00000000000000000000	10225.00000000000000000000	0.00000000000000000000	0.00000000000000000000	0.00000000000000000000	3033.00000000000000000000	932.00000000000000000000	4.00000000000000000000	4.00000000000000000000	4.00000000000000000000	4.00000000000000000000	4.00000000000000000000	4.00000000000000000000	4.00000000000000000000	4.00000000000000000000	4.00000000000000000000	4.00000000000000000000	4.00000000000000000000	4.00000000000000000000	4.00000000000000000000	4.00000000000000000000	4.00000000000000000000	4.00000000000000000000
48.00000000000000000000	0.00000000000000000000	4190.25634765625000000000	4223.58984375000000000000	4165.12792968750000000000	4175.38427734375000000000	4225.12792968750000000000	4244.61523437500000000000	4232.82031250000000000000	4230.25634765625000000000	4213.33300781250000000000	4207.17919921875000000000	4189.74365234375000000000	4209.23046875000000000000	4193.84619140625000000000	4198.97412109375000000000	0.00000000000000000000	10246.00000000000000000000	10225.00000000000000000000	0.00000000000000000000	0.00000000000000000000	0.00000000000000000000	3033.00000000000000000000	939.00000000000000000000	4.00000000000000000000	4.00000000000000000000	4.00000000000000000000	4.00000000000000000000	4.00000000000000000000	4.00000000000000000000	4.00000000000000000000	4.00000000000000000000	4.00000000000000000000	4.00000000000000000000	4.00000000000000000000	4.00000000000000000000	4.00000000000000000000	4.00000000000000000000	4.00000000000000000000	4.00000000000000000000
49.00000000000000000000	0.00000000000000000000	4156.41015625000000000000	4180.00000000000000000000	4162.05126953125000000000	4152.82031250000000000000	4177.43603515625000000000	4198.97412109375000000000	4194.35888671875000000000	4219.48730468750000000000	4197.43603515625000000000	4187.17919921875000000000	4170.25634765625000000000	4191.79492187500000000000	4158.46142578125000000000	4176.41015625000000000000	0.00000000000000000000	10246.00000000000000000000	10225.00000000000000000000	0.00000000000000000000	0.00000000000000000000	0.00000000000000000000	3033.00000000000000000000	948.00000000000000000000	4.00000000000000000000	4.00000000000000000000	4.00000000000000000000	4.00000000000000000000	4.00000000000000000000	4.00000000000000000000	4.00000000000000000000	4.00000000000000000000	4.00000000000000000000	4.00000000000000000000	4.00000000000000000000	4.00000000000000000000	4.00000000000000000000	4.00000000000000000000	4.00000000000000000000	4.00000000000000000000
50.00000000000000000000	0.00000000000000000000	4137.43603515625000000000	4155.38427734375000000000	4172.82031250000000000000	4131.28173828125000000000	4155.89746093750000000000	4178.46142578125000000000	4176.41015625000000000000	4182.05126953125000000000	4161.02539062500000000000	4158.46142578125000000000	4132.82031250000000000000	4154.35888671875000000000	4119.48730468750000000000	4143.58984375000000000000	0.00000000000000000000	10246.00000000000000000000	10225.00000000000000000000	0.00000000000000000000	0.00000000000000000000	0.00000000000000000000	3033.00000000000000000000	955.00000000000000000000	4.00000000000000000000	4.00000000000000000000	4.00000000000000000000	4.00000000000000000000	4.00000000000000000000	4.00000000000000000000	4.00000000000000000000	4.00000000000000000000	4.00000000000000000000	4.00000000000000000000	4.00000000000000000000	4.00000000000000000000	4.00000000000000000000	4.00000000000000000000	4.00000000000000000000	4.00000000000000000000
51.00000000000000000000	0.00000000000000000000	4176.41015625000000000000	4225.12792968750000000000	4163.07666015625000000000	4166.66650390625000000000	4226.66650390625000000000	4245.12792968750000000000	4233.84619140625000000000	4207.17919921875000000000	4202.05126953125000000000	4205.12792968750000000000	4163.58984375000000000000	4175.38427734375000000000	4158.97412109375000000000	4167.69238281250000000000	0.00000000000000000000	10247.00000000000000000000	10227.00000000000000000000	0.00000000000000000000	0.00000000000000000000	0.00000000000000000000	3033.00000000000000000000	964.00000000000000000000	4.00000000000000000000	4.00000000000000000000	4.00000000000000000000	4.00000000000000000000	4.00000000000000000000	4.00000000000000000000	4.00000000000000000000	4.00000000000000000000	4.00000000000000000000	4.00000000000000000000	4.00000000000000000000	4.00000000000000000000	4.00000000000000000000	4.00000000000000000000	4.00000000000000000000	4.00000000000000000000
52.00000000000000000000	0.00000000000000000000	4148.71777343750000000000	4190.25634765625000000000	4169.23046875000000000000	4140.51269531250000000000	4182.56396484375000000000	4205.12792968750000000000	4199.48730468750000000000	4158.97412109375000000000	4155.89746093750000000000	4166.66650390625000000000	4113.33300781250000000000	4131.79492187500000000000	4111.79492187500000000000	4127.17919921875000000000	0.00000000000000000000	10247.00000000000000000000	10227.00000000000000000000	0.00000000000000000000	0.00000000000000000000	0.00000000000000000000	3033.00000000000000000000	972.00000000000000000000	4.00000000000000000000	4.00000000000000000000	4.00000000000000000000	4.00000000000000000000	4.00000000000000000000	4.00000000000000000000	4.00000000000000000000	4.00000000000000000000	4.00000000000000000000	4.00000000000000000000	4.00000000000000000000	4.00000000000000000000	4.00000000000000000000	4.00000000000000000000	4.00000000000000000000	4.00000000000000000000
53.00000000000000000000	0.00000000000000000000	4152.30761718750000000000	4188.20507812500000000000	4162.56396484375000000000	4149.74365234375000000000	4177.94873046875000000000	4195.38427734375000000000	4187.69238281250000000000	4171.28173828125000000000	4159.48730468750000000000	4163.58984375000000000000	4137.94873046875000000000	4153.33300781250000000000	4136.41015625000000000000	4153.33300781250000000000	0.00000000000000000000	10245.00000000000000000000	10226.00000000000000000000	0.00000000000000000000	0.00000000000000000000	0.00000000000000000000	3033.00000000000000000000	980.00000000000000000000	4.00000000000000000000	4.00000000000000000000	4.00000000000000000000	4.00000000000000000000	4.00000000000000000000	4.00000000000000000000	4.00000000000000000000	4.00000000000000000000	4.00000000000000000000	4.00000000000000000000	4.00000000000000000000	4.00000000000000000000	4.00000000000000000000	4.00000000000000000000	4.00000000000000000000	4.00000000000000000000
54.00000000000000000000	0.00000000000000000000	4178.97412109375000000000	4207.17919921875000000000	4164.10253906250000000000	4174.87158203125000000000	4194.35888671875000000000	4204.10253906250000000000	4192.82031250000000000000	4207.17919921875000000000	4192.30761718750000000000	4185.12792968750000000000	4188.20507812500000000000	4196.41015625000000000000	4183.58984375000000000000	4194.35888671875000000000	0.00000000000000000000	10245.00000000000000000000	10226.00000000000000000000	0.00000000000000000000	0.00000000000000000000	0.00000000000000000000	3033.00000000000000000000	988.00000000000000000000	4.00000000000000000000	4.00000000000000000000	4.00000000000000000000	4.00000000000000000000	4.00000000000000000000	4.00000000000000000000	4.00000000000000000000	4.00000000000000000000	4.00000000000000000000	4.00000000000000000000	4.00000000000000000000	4.00000000000000000000	4.00000000000000000000	4.00000000000000000000	4.00000000000000000000	4.00000000000000000000
55.00000000000000000000	0.00000000000000000000	4180.00000000000000000000	4202.05126953125000000000	4180.51269531250000000000	4172.30761718750000000000	4187.17919921875000000000	4208.71777343750000000000	4205.12792968750000000000	4214.35888671875000000000	4200.51269531250000000000	4189.74365234375000000000	4187.69238281250000000000	4193.84619140625000000000	4180.00000000000000000000	4190.25634765625000000000	0.00000000000000000000	10247.00000000000000000000	10226.00000000000000000000	0.00000000000000000000	0.00000000000000000000	0.00000000000000000000	3033.00000000000000000000	996.00000000000000000000	4.00000000000000000000	4.00000000000000000000	4.00000000000000000000	4.00000000000000000000	4.00000000000000000000	4.00000000000000000000	4.00000000000000000000	4.00000000000000000000	4.00000000000000000000	4.00000000000000000000	4.00000000000000000000	4.00000000000000000000	4.00000000000000000000	4.00000000000000000000	4.00000000000000000000	4.00000000000000000000
56.00000000000000000000	0.00000000000000000000	4190.25634765625000000000	4229.74365234375000000000	4168.71777343750000000000	4186.15380859375000000000	4228.71777343750000000000	4257.43603515625000000000	4251.79492187500000000000	4250.76904296875000000000	4247.17919921875000000000	4235.38427734375000000000	4207.69238281250000000000	4209.74365234375000000000	4196.41015625000000000000	4206.15380859375000000000	0.00000000000000000000	10247.00000000000000000000	10226.00000000000000000000	0.00000000000000000000	0.00000000000000000000	0.00000000000000000000	3034.00000000000000000000	4.00000000000000000000	4.00000000000000000000	4.00000000000000000000	4.00000000000000000000	4.00000000000000000000	4.00000000000000000000	4.00000000000000000000	4.00000000000000000000	4.00000000000000000000	4.00000000000000000000	4.00000000000000000000	4.00000000000000000000	4.00000000000000000000	4.00000000000000000000	4.00000000000000000000	4.00000000000000000000	4.00000000000000000000
57.00000000000000000000	0.00000000000000000000	4162.05126953125000000000	4192.82031250000000000000	4171.79492187500000000000	4153.33300781250000000000	4200.00000000000000000000	4226.15380859375000000000	4220.51269531250000000000	4206.15380859375000000000	4206.15380859375000000000	4201.02539062500000000000	4148.71777343750000000000	4161.53857421875000000000	4136.41015625000000000000	4157.94873046875000000000	0.00000000000000000000	10248.00000000000000000000	10227.00000000000000000000	0.00000000000000000000	0.00000000000000000000	0.00000000000000000000	3034.00000000000000000000	12.00000000000000000000	4.00000000000000000000	4.00000000000000000000	4.00000000000000000000	4.00000000000000000000	4.00000000000000000000	4.00000000000000000000	4.00000000000000000000	4.00000000000000000000	4.00000000000000000000	4.00000000000000000000	4.00000000000000000000	4.00000000000000000000	4.00000000000000000000	4.00000000000000000000	4.00000000000000000000	4.00000000000000000000
58.00000000000000000000	0.00000000000000000000	4177.43603515625000000000	4225.64111328125000000000	4165.64111328125000000000	4167.17919921875000000000	4219.48730468750000000000	4233.84619140625000000000	4222.05126953125000000000	4202.56396484375000000000	4202.05126953125000000000	4194.87158203125000000000	4155.38427734375000000000	4163.58984375000000000000	4155.89746093750000000000	4167.69238281250000000000	0.00000000000000000000	10248.00000000000000000000	10227.00000000000000000000	0.00000000000000000000	0.00000000000000000000	0.00000000000000000000	3034.00000000000000000000	20.00000000000000000000	4.00000000000000000000	4.00000000000000000000	4.00000000000000000000	4.00000000000000000000	4.00000000000000000000	4.00000000000000000000	4.00000000000000000000	4.00000000000000000000	4.00000000000000000000	4.00000000000000000000	4.00000000000000000000	4.00000000000000000000	4.00000000000000000000	4.00000000000000000000	4.00000000000000000000	4.00000000000000000000
59.00000000000000000000	0.00000000000000000000	4194.87158203125000000000	4240.00000000000000000000	4161.02539062500000000000	4187.69238281250000000000	4225.12792968750000000000	4230.76904296875000000000	4214.35888671875000000000	4205.64111328125000000000	4204.10253906250000000000	4192.30761718750000000000	4183.07666015625000000000	4180.51269531250000000000	4192.82031250000000000000	4195.89746093750000000000	0.00000000000000000000	10247.00000000000000000000	10226.00000000000000000000	0.00000000000000000000	0.00000000000000000000	0.00000000000000000000	3034.00000000000000000000	27.00000000000000000000	4.00000000000000000000	4.00000000000000000000	4.00000000000000000000	4.00000000000000000000	4.00000000000000000000	4.00000000000000000000	4.00000000000000000000	4.00000000000000000000	4.00000000000000000000	4.00000000000000000000	4.00000000000000000000	4.00000000000000000000	4.00000000000000000000	4.00000000000000000000	4.00000000000000000000	4.00000000000000000000
60.00000000000000000000	0.00000000000000000000	4172.82031250000000000000	4189.23046875000000000000	4169.23046875000000000000	4165.12792968750000000000	4177.94873046875000000000	4189.74365234375000000000	4178.97412109375000000000	4174.87158203125000000000	4166.15380859375000000000	4155.38427734375000000000	4157.43603515625000000000	4155.89746093750000000000	4156.92285156250000000000	4173.33300781250000000000	0.00000000000000000000	10247.00000000000000000000	10226.00000000000000000000	0.00000000000000000000	0.00000000000000000000	0.00000000000000000000	3034.00000000000000000000	34.00000000000000000000	4.00000000000000000000	4.00000000000000000000	4.00000000000000000000	4.00000000000000000000	4.00000000000000000000	4.00000000000000000000	4.00000000000000000000	4.00000000000000000000	4.00000000000000000000	4.00000000000000000000	4.00000000000000000000	4.00000000000000000000	4.00000000000000000000	4.00000000000000000000	4.00000000000000000000	4.00000000000000000000
61.00000000000000000000	0.00000000000000000000	4183.07666015625000000000	4213.33300781250000000000	4156.92285156250000000000	4175.38427734375000000000	4198.97412109375000000000	4218.97412109375000000000	4208.20507812500000000000	4219.48730468750000000000	4210.76904296875000000000	4198.97412109375000000000	4187.69238281250000000000	4185.64111328125000000000	4172.30761718750000000000	4191.28173828125000000000	0.00000000000000000000	10248.00000000000000000000	10227.00000000000000000000	0.00000000000000000000	0.00000000000000000000	0.00000000000000000000	3034.00000000000000000000	42.00000000000000000000	4.00000000000000000000	4.00000000000000000000	4.00000000000000000000	4.00000000000000000000	4.00000000000000000000	4.00000000000000000000	4.00000000000000000000	4.00000000000000000000	4.00000000000000000000	4.00000000000000000000	4.00000000000000000000	4.00000000000000000000	4.00000000000000000000	4.00000000000000000000	4.00000000000000000000	4.00000000000000000000
62.00000000000000000000	0.00000000000000000000	4163.58984375000000000000	4183.58984375000000000000	4172.30761718750000000000	4151.79492187500000000000	4168.71777343750000000000	4196.92285156250000000000	4200.51269531250000000000	4208.71777343750000000000	4203.58984375000000000000	4191.79492187500000000000	4161.53857421875000000000	4173.84619140625000000000	4136.92285156250000000000	4165.12792968750000000000	0.00000000000000000000	10248.00000000000000000000	10227.00000000000000000000	0.00000000000000000000	0.00000000000000000000	0.00000000000000000000	3034.00000000000000000000	49.00000000000000000000	4.00000000000000000000	4.00000000000000000000	4.00000000000000000000	4.00000000000000000000	4.00000000000000000000	4.00000000000000000000	4.00000000000000000000	4.00000000000000000000	4.00000000000000000000	4.00000000000000000000	4.00000000000000000000	4.00000000000000000000	4.00000000000000000000	4.00000000000000000000	4.00000000000000000000	4.00000000000000000000
63.00000000000000000000	0.00000000000000000000	4170.76904296875000000000	4193.33300781250000000000	4173.33300781250000000000	4157.43603515625000000000	4189.23046875000000000000	4215.38427734375000000000	4216.92285156250000000000	4202.05126953125000000000	4204.10253906250000000000	4191.79492187500000000000	4160.00000000000000000000	4170.76904296875000000000	4141.53857421875000000000	4166.15380859375000000000	0.00000000000000000000	10249.00000000000000000000	10229.00000000000000000000	0.00000000000000000000	0.00000000000000000000	0.00000000000000000000	3034.00000000000000000000	57.00000000000000000000	4.00000000000000000000	4.00000000000000000000	4.00000000000000000000	4.00000000000000000000	4.00000000000000000000	4.00000000000000000000	4.00000000000000000000	4.00000000000000000000	4.00000000000000000000	4.00000000000000000000	4.00000000000000000000	4.00000000000000000000	4.00000000000000000000	4.00000000000000000000	4.00000000000000000000	4.00000000000000000000
64.00000000000000000000	0.00000000000000000000	4181.02539062500000000000	4218.97412109375000000000	4158.97412109375000000000	4170.25634765625000000000	4211.79492187500000000000	4229.23046875000000000000	4212.30761718750000000000	4188.71777343750000000000	4196.92285156250000000000	4189.74365234375000000000	4160.00000000000000000000	4161.53857421875000000000	4156.41015625000000000000	4174.35888671875000000000	911.00000000000000000000	10249.00000000000000000000	10229.00000000000000000000	0.00000000000000000000	0.00000000000000000000	0.00000000000000000000	3034.00000000000000000000	66.00000000000000000000	4.00000000000000000000	4.00000000000000000000	4.00000000000000000000	4.00000000000000000000	4.00000000000000000000	4.00000000000000000000	4.00000000000000000000	4.00000000000000000000	4.00000000000000000000	4.00000000000000000000	4.00000000000000000000	4.00000000000000000000	4.00000000000000000000	4.00000000000000000000	4.00000000000000000000	4.00000000000000000000
65.00000000000000000000	0.00000000000000000000	4165.64111328125000000000	4193.84619140625000000000	4168.71777343750000000000	4155.38427734375000000000	4175.38427734375000000000	4191.79492187500000000000	4176.92285156250000000000	4155.89746093750000000000	4159.48730468750000000000	4154.35888671875000000000	4134.35888671875000000000	4140.00000000000000000000	4133.84619140625000000000	4160.00000000000000000000	2584.00000000000000000000	10249.00000000000000000000	10228.00000000000000000000	0.00000000000000000000	0.00000000000000000000	0.00000000000000000000	3034.00000000000000000000	74.00000000000000000000	4.00000000000000000000	4.00000000000000000000	4.00000000000000000000	4.00000000000000000000	4.00000000000000000000	4.00000000000000000000	4.00000000000000000000	4.00000000000000000000	4.00000000000000000000	4.00000000000000000000	4.00000000000000000000	4.00000000000000000000	4.00000000000000000000	4.00000000000000000000	4.00000000000000000000	4.00000000000000000000
66.00000000000000000000	0.00000000000000000000	4188.71777343750000000000	4215.38427734375000000000	4160.51269531250000000000	4178.46142578125000000000	4196.92285156250000000000	4216.92285156250000000000	4206.15380859375000000000	4214.35888671875000000000	4214.35888671875000000000	4196.92285156250000000000	4201.53857421875000000000	4198.46142578125000000000	4186.15380859375000000000	4206.66650390625000000000	2722.00000000000000000000	10249.00000000000000000000	10228.00000000000000000000	0.00000000000000000000	0.00000000000000000000	0.00000000000000000000	3034.00000000000000000000	83.00000000000000000000	4.00000000000000000000	4.00000000000000000000	4.00000000000000000000	4.00000000000000000000	4.00000000000000000000	4.00000000000000000000	4.00000000000000000000	4.00000000000000000000	4.00000000000000000000	4.00000000000000000000	4.00000000000000000000	4.00000000000000000000	4.00000000000000000000	4.00000000000000000000	4.00000000000000000000	4.00000000000000000000
67.00000000000000000000	0.00000000000000000000	4163.58984375000000000000	4166.15380859375000000000	4168.20507812500000000000	4147.69238281250000000000	4150.76904296875000000000	4179.48730468750000000000	4179.48730468750000000000	4203.07666015625000000000	4206.15380859375000000000	4180.00000000000000000000	4186.15380859375000000000	4184.61523437500000000000	4157.43603515625000000000	4184.61523437500000000000	3485.00000000000000000000	10246.00000000000000000000	10230.00000000000000000000	0.00000000000000000000	0.00000000000000000000	0.00000000000000000000	3034.00000000000000000000	91.00000000000000000000	4.00000000000000000000	4.00000000000000000000	4.00000000000000000000	4.00000000000000000000	4.00000000000000000000	4.00000000000000000000	4.00000000000000000000	4.00000000000000000000	4.00000000000000000000	4.00000000000000000000	4.00000000000000000000	4.00000000000000000000	4.00000000000000000000	4.00000000000000000000	4.00000000000000000000	4.00000000000000000000
68.00000000000000000000	0.00000000000000000000	4152.82031250000000000000	4171.79492187500000000000	4168.71777343750000000000	4142.56396484375000000000	4163.07666015625000000000	4192.30761718750000000000	4194.87158203125000000000	4193.84619140625000000000	4208.20507812500000000000	4178.46142578125000000000	4166.66650390625000000000	4167.69238281250000000000	4141.53857421875000000000	4169.74365234375000000000	3536.00000000000000000000	10246.00000000000000000000	10230.00000000000000000000	0.00000000000000000000	0.00000000000000000000	0.00000000000000000000	3034.00000000000000000000	98.00000000000000000000	4.00000000000000000000	4.00000000000000000000	4.00000000000000000000	4.00000000000000000000	4.00000000000000000000	4.00000000000000000000	4.00000000000000000000	4.00000000000000000000	4.00000000000000000000	4.00000000000000000000	4.00000000000000000000	4.00000000000000000000	4.00000000000000000000	4.00000000000000000000	4.00000000000000000000	4.00000000000000000000
69.00000000000000000000	0.00000000000000000000	4174.35888671875000000000	4227.17919921875000000000	4161.53857421875000000000	4169.74365234375000000000	4221.02539062500000000000	4245.64111328125000000000	4237.94873046875000000000	4215.38427734375000000000	4235.89746093750000000000	4210.25634765625000000000	4176.41015625000000000000	4178.46142578125000000000	4163.58984375000000000000	4180.51269531250000000000	3348.00000000000000000000	10246.00000000000000000000	10230.00000000000000000000	0.00000000000000000000	0.00000000000000000000	0.00000000000000000000	3034.00000000000000000000	106.00000000000000000000	4.00000000000000000000	4.00000000000000000000	4.00000000000000000000	4.00000000000000000000	4.00000000000000000000	4.00000000000000000000	4.00000000000000000000	4.00000000000000000000	4.00000000000000000000	4.00000000000000000000	4.00000000000000000000	4.00000000000000000000	4.00000000000000000000	4.00000000000000000000	4.00000000000000000000	4.00000000000000000000
70.00000000000000000000	0.00000000000000000000	4172.30761718750000000000	4212.82031250000000000000	4173.33300781250000000000	4156.41015625000000000000	4202.56396484375000000000	4230.76904296875000000000	4218.97412109375000000000	4187.17919921875000000000	4203.07666015625000000000	4185.64111328125000000000	4148.20507812500000000000	4149.74365234375000000000	4141.53857421875000000000	4158.46142578125000000000	3003.00000000000000000000	10246.00000000000000000000	10230.00000000000000000000	0.00000000000000000000	0.00000000000000000000	0.00000000000000000000	3034.00000000000000000000	113.00000000000000000000	4.00000000000000000000	4.00000000000000000000	4.00000000000000000000	4.00000000000000000000	4.00000000000000000000	4.00000000000000000000	4.00000000000000000000	4.00000000000000000000	4.00000000000000000000	4.00000000000000000000	4.00000000000000000000	4.00000000000000000000	4.00000000000000000000	4.00000000000000000000	4.00000000000000000000	4.00000000000000000000
71.00000000000000000000	0.00000000000000000000	4201.02539062500000000000	4240.51269531250000000000	4161.02539062500000000000	4188.71777343750000000000	4233.33300781250000000000	4254.35888671875000000000	4234.35888671875000000000	4220.00000000000000000000	4232.82031250000000000000	4210.76904296875000000000	4201.53857421875000000000	4185.64111328125000000000	4196.41015625000000000000	4206.66650390625000000000	3187.00000000000000000000	10246.00000000000000000000	10229.00000000000000000000	0.00000000000000000000	0.00000000000000000000	0.00000000000000000000	3034.00000000000000000000	120.00000000000000000000	4.00000000000000000000	4.00000000000000000000	4.00000000000000000000	4.00000000000000000000	4.00000000000000000000	4.00000000000000000000	4.00000000000000000000	4.00000000000000000000	4.00000000000000000000	4.00000000000000000000	4.00000000000000000000	4.00000000000000000000	4.00000000000000000000	4.00000000000000000000	4.00000000000000000000	4.00000000000000000000
72.00000000000000000000	0.00000000000000000000	4188.20507812500000000000	4208.20507812500000000000	4166.15380859375000000000	4187.69238281250000000000	4202.56396484375000000000	4216.41015625000000000000	4201.53857421875000000000	4204.61523437500000000000	4209.23046875000000000000	4182.56396484375000000000	4196.92285156250000000000	4185.12792968750000000000	4190.76904296875000000000	4203.58984375000000000000	3263.00000000000000000000	10246.00000000000000000000	10229.00000000000000000000	0.00000000000000000000	0.00000000000000000000	0.00000000000000000000	3034.00000000000000000000	128.00000000000000000000	4.00000000000000000000	4.00000000000000000000	4.00000000000000000000	4.00000000000000000000	4.00000000000000000000	4.00000000000000000000	4.00000000000000000000	4.00000000000000000000	4.00000000000000000000	4.00000000000000000000	4.00000000000000000000	4.00000000000000000000	4.00000000000000000000	4.00000000000000000000	4.00000000000000000000	4.00000000000000000000
73.00000000000000000000	0.00000000000000000000	4179.48730468750000000000	4201.02539062500000000000	4169.74365234375000000000	4179.48730468750000000000	4184.61523437500000000000	4201.02539062500000000000	4193.84619140625000000000	4198.97412109375000000000	4201.53857421875000000000	4171.79492187500000000000	4185.64111328125000000000	4180.51269531250000000000	4174.35888671875000000000	4193.84619140625000000000	2983.00000000000000000000	10243.00000000000000000000	10229.00000000000000000000	0.00000000000000000000	0.00000000000000000000	0.00000000000000000000	3034.00000000000000000000	136.00000000000000000000	4.00000000000000000000	4.00000000000000000000	4.00000000000000000000	4.00000000000000000000	4.00000000000000000000	4.00000000000000000000	4.00000000000000000000	4.00000000000000000000	4.00000000000000000000	4.00000000000000000000	4.00000000000000000000	4.00000000000000000000	4.00000000000000000000	4.00000000000000000000	4.00000000000000000000	4.00000000000000000000
74.00000000000000000000	0.00000000000000000000	4193.84619140625000000000	4233.84619140625000000000	4161.53857421875000000000	4186.15380859375000000000	4215.89746093750000000000	4236.41015625000000000000	4225.64111328125000000000	4237.43603515625000000000	4249.23046875000000000000	4219.48730468750000000000	4205.64111328125000000000	4202.56396484375000000000	4186.66650390625000000000	4206.66650390625000000000	3516.00000000000000000000	10243.00000000000000000000	10229.00000000000000000000	0.00000000000000000000	0.00000000000000000000	0.00000000000000000000	3034.00000000000000000000	144.00000000000000000000	4.00000000000000000000	4.00000000000000000000	4.00000000000000000000	4.00000000000000000000	4.00000000000000000000	4.00000000000000000000	4.00000000000000000000	4.00000000000000000000	4.00000000000000000000	4.00000000000000000000	4.00000000000000000000	4.00000000000000000000	4.00000000000000000000	4.00000000000000000000	4.00000000000000000000	4.00000000000000000000
75.00000000000000000000	0.00000000000000000000	4171.28173828125000000000	4197.94873046875000000000	4177.94873046875000000000	4157.43603515625000000000	4187.69238281250000000000	4212.30761718750000000000	4208.20507812500000000000	4205.64111328125000000000	4220.51269531250000000000	4195.38427734375000000000	4158.46142578125000000000	4166.66650390625000000000	4137.94873046875000000000	4161.02539062500000000000	3095.00000000000000000000	10245.00000000000000000000	10229.00000000000000000000	0.00000000000000000000	0.00000000000000000000	0.00000000000000000000	3034.00000000000000000000	152.00000000000000000000	4.00000000000000000000	4.00000000000000000000	4.00000000000000000000	4.00000000000000000000	4.00000000000000000000	4.00000000000000000000	4.00000000000000000000	4.00000000000000000000	4.00000000000000000000	4.00000000000000000000	4.00000000000000000000	4.00000000000000000000	4.00000000000000000000	4.00000000000000000000	4.00000000000000000000	4.00000000000000000000
76.00000000000000000000	0.00000000000000000000	4184.61523437500000000000	4224.10253906250000000000	4164.10253906250000000000	4176.92285156250000000000	4211.28173828125000000000	4226.66650390625000000000	4216.92285156250000000000	4202.56396484375000000000	4220.51269531250000000000	4193.84619140625000000000	4168.71777343750000000000	4170.76904296875000000000	4160.00000000000000000000	4173.33300781250000000000	3383.00000000000000000000	10245.00000000000000000000	10229.00000000000000000000	0.00000000000000000000	0.00000000000000000000	0.00000000000000000000	3034.00000000000000000000	161.00000000000000000000	4.00000000000000000000	4.00000000000000000000	4.00000000000000000000	4.00000000000000000000	4.00000000000000000000	4.00000000000000000000	4.00000000000000000000	4.00000000000000000000	4.00000000000000000000	4.00000000000000000000	4.00000000000000000000	4.00000000000000000000	4.00000000000000000000	4.00000000000000000000	4.00000000000000000000	4.00000000000000000000
77.00000000000000000000	0.00000000000000000000	4180.00000000000000000000	4212.30761718750000000000	4156.92285156250000000000	4169.74365234375000000000	4186.15380859375000000000	4194.87158203125000000000	4181.53857421875000000000	4166.15380859375000000000	4183.07666015625000000000	4160.00000000000000000000	4152.82031250000000000000	4150.76904296875000000000	4148.20507812500000000000	4170.25634765625000000000	3098.00000000000000000000	10244.00000000000000000000	10228.00000000000000000000	0.00000000000000000000	0.00000000000000000000	0.00000000000000000000	3034.00000000000000000000	169.00000000000000000000	4.00000000000000000000	4.00000000000000000000	4.00000000000000000000	4.00000000000000000000	4.00000000000000000000	4.00000000000000000000	4.00000000000000000000	4.00000000000000000000	4.00000000000000000000	4.00000000000000000000	4.00000000000000000000	4.00000000000000000000	4.00000000000000000000	4.00000000000000000000	4.00000000000000000000	4.00000000000000000000
78.00000000000000000000	0.00000000000000000000	4168.20507812500000000000	4189.23046875000000000000	4161.02539062500000000000	4152.82031250000000000000	4163.07666015625000000000	4179.48730468750000000000	4169.74365234375000000000	4161.02539062500000000000	4169.74365234375000000000	4148.71777343750000000000	4149.23046875000000000000	4147.17919921875000000000	4132.82031250000000000000	4163.58984375000000000000	3516.00000000000000000000	10244.00000000000000000000	10228.00000000000000000000	0.00000000000000000000	0.00000000000000000000	0.00000000000000000000	3034.00000000000000000000	177.00000000000000000000	4.00000000000000000000	4.00000000000000000000	4.00000000000000000000	4.00000000000000000000	4.00000000000000000000	4.00000000000000000000	4.00000000000000000000	4.00000000000000000000	4.00000000000000000000	4.00000000000000000000	4.00000000000000000000	4.00000000000000000000	4.00000000000000000000	4.00000000000000000000	4.00000000000000000000	4.00000000000000000000
79.00000000000000000000	0.00000000000000000000	4162.05126953125000000000	4189.23046875000000000000	4153.84619140625000000000	4153.84619140625000000000	4175.89746093750000000000	4198.97412109375000000000	4193.33300781250000000000	4208.71777343750000000000	4220.00000000000000000000	4192.30761718750000000000	4185.12792968750000000000	4182.56396484375000000000	4159.48730468750000000000	4183.58984375000000000000	3095.00000000000000000000	10245.00000000000000000000	10228.00000000000000000000	0.00000000000000000000	0.00000000000000000000	0.00000000000000000000	3034.00000000000000000000	186.00000000000000000000	4.00000000000000000000	4.00000000000000000000	4.00000000000000000000	4.00000000000000000000	4.00000000000000000000	4.00000000000000000000	4.00000000000000000000	4.00000000000000000000	4.00000000000000000000	4.00000000000000000000	4.00000000000000000000	4.00000000000000000000	4.00000000000000000000	4.00000000000000000000	4.00000000000000000000	4.00000000000000000000
80.00000000000000000000	0.00000000000000000000	4128.20507812500000000000	4141.02539062500000000000	4167.69238281250000000000	4124.61523437500000000000	4134.87158203125000000000	4160.51269531250000000000	4167.17919921875000000000	4174.87158203125000000000	4191.79492187500000000000	4163.07666015625000000000	4145.64111328125000000000	4148.20507812500000000000	4119.48730468750000000000	4150.76904296875000000000	3383.00000000000000000000	10245.00000000000000000000	10228.00000000000000000000	0.00000000000000000000	0.00000000000000000000	0.00000000000000000000	3034.00000000000000000000	194.00000000000000000000	4.00000000000000000000	4.00000000000000000000	4.00000000000000000000	4.00000000000000000000	4.00000000000000000000	4.00000000000000000000	4.00000000000000000000	4.00000000000000000000	4.00000000000000000000	4.00000000000000000000	4.00000000000000000000	4.00000000000000000000	4.00000000000000000000	4.00000000000000000000	4.00000000000000000000	4.00000000000000000000
80.00000000000000000000	0.00000000000000000000	4128.20507812500000000000	4141.02539062500000000000	4167.69238281250000000000	4124.61523437500000000000	4134.87158203125000000000	4160.51269531250000000000	4167.17919921875000000000	4174.87158203125000000000	4191.79492187500000000000	4163.07666015625000000000	4145.64111328125000000000	4148.20507812500000000000	4119.48730468750000000000	4150.76904296875000000000	3383.00000000000000000000	10245.00000000000000000000	10228.00000000000000000000	0.00000000000000000000	0.00000000000000000000	0.00000000000000000000	3034.00000000000000000000	202.00000000000000000000	4.00000000000000000000	4.00000000000000000000	4.00000000000000000000	4.00000000000000000000	4.00000000000000000000	4.00000000000000000000	4.00000000000000000000	4.00000000000000000000	4.00000000000000000000	4.00000000000000000000	4.00000000000000000000	4.00000000000000000000	4.00000000000000000000	4.00000000000000000000	4.00000000000000000000	4.00000000000000000000
81.00000000000000000000	0.00000000000000000000	4156.41015625000000000000	4191.28173828125000000000	4160.00000000000000000000	4155.89746093750000000000	4184.61523437500000000000	4208.20507812500000000000	4204.10253906250000000000	4185.64111328125000000000	4202.05126953125000000000	4179.48730468750000000000	4161.02539062500000000000	4151.79492187500000000000	4144.10253906250000000000	4162.56396484375000000000	3098.00000000000000000000	10246.00000000000000000000	10226.00000000000000000000	0.00000000000000000000	0.00000000000000000000	0.00000000000000000000	3034.00000000000000000000	211.00000000000000000000	4.00000000000000000000	4.00000000000000000000	4.00000000000000000000	4.00000000000000000000	4.00000000000000000000	4.00000000000000000000	4.00000000000000000000	4.00000000000000000000	4.00000000000000000000	4.00000000000000000000	4.00000000000000000000	4.00000000000000000000	4.00000000000000000000	4.00000000000000000000	4.00000000000000000000	4.00000000000000000000
82.00000000000000000000	0.00000000000000000000	4165.64111328125000000000	4207.17919921875000000000	4158.97412109375000000000	4161.02539062500000000000	4197.43603515625000000000	4223.58984375000000000000	4208.71777343750000000000	4174.35888671875000000000	4190.76904296875000000000	4175.38427734375000000000	4142.56396484375000000000	4133.84619140625000000000	4133.33300781250000000000	4148.20507812500000000000	3516.00000000000000000000	10246.00000000000000000000	10226.00000000000000000000	0.00000000000000000000	0.00000000000000000000	0.00000000000000000000	3034.00000000000000000000	219.00000000000000000000	4.00000000000000000000	4.00000000000000000000	4.00000000000000000000	4.00000000000000000000	4.00000000000000000000	4.00000000000000000000	4.00000000000000000000	4.00000000000000000000	4.00000000000000000000	4.00000000000000000000	4.00000000000000000000	4.00000000000000000000	4.00000000000000000000	4.00000000000000000000	4.00000000000000000000	4.00000000000000000000
83.00000000000000000000	0.00000000000000000000	4161.53857421875000000000	4192.82031250000000000000	4172.30761718750000000000	4156.92285156250000000000	4183.07666015625000000000	4209.23046875000000000000	4201.02539062500000000000	4170.76904296875000000000	4190.25634765625000000000	4164.10253906250000000000	4141.53857421875000000000	4136.92285156250000000000	4129.23046875000000000000	4152.82031250000000000000	3095.00000000000000000000	10247.00000000000000000000	10227.00000000000000000000	0.00000000000000000000	0.00000000000000000000	0.00000000000000000000	3034.00000000000000000000	227.00000000000000000000	4.00000000000000000000	4.00000000000000000000	4.00000000000000000000	4.00000000000000000000	4.00000000000000000000	4.00000000000000000000	4.00000000000000000000	4.00000000000000000000	4.00000000000000000000	4.00000000000000000000	4.00000000000000000000	4.00000000000000000000	4.00000000000000000000	4.00000000000000000000	4.00000000000000000000	4.00000000000000000000
84.00000000000000000000	0.00000000000000000000	4193.84619140625000000000	4225.12792968750000000000	4166.66650390625000000000	4199.48730468750000000000	4214.35888671875000000000	4229.23046875000000000000	4221.53857421875000000000	4228.71777343750000000000	4245.64111328125000000000	4207.69238281250000000000	4222.56396484375000000000	4205.64111328125000000000	4201.02539062500000000000	4218.97412109375000000000	3383.00000000000000000000	10247.00000000000000000000	10227.00000000000000000000	0.00000000000000000000	0.00000000000000000000	0.00000000000000000000	3034.00000000000000000000	235.00000000000000000000	4.00000000000000000000	4.00000000000000000000	4.00000000000000000000	4.00000000000000000000	4.00000000000000000000	4.00000000000000000000	4.00000000000000000000	4.00000000000000000000	4.00000000000000000000	4.00000000000000000000	4.00000000000000000000	4.00000000000000000000	4.00000000000000000000	4.00000000000000000000	4.00000000000000000000	4.00000000000000000000
85.00000000000000000000	0.00000000000000000000	4175.38427734375000000000	4180.51269531250000000000	4173.84619140625000000000	4177.43603515625000000000	4165.12792968750000000000	4185.12792968750000000000	4179.48730468750000000000	4197.43603515625000000000	4208.20507812500000000000	4177.43603515625000000000	4192.82031250000000000000	4182.05126953125000000000	4168.20507812500000000000	4192.82031250000000000000	3098.00000000000000000000	10248.00000000000000000000	10225.00000000000000000000	0.00000000000000000000	0.00000000000000000000	0.00000000000000000000	3034.00000000000000000000	242.00000000000000000000	4.00000000000000000000	4.00000000000000000000	4.00000000000000000000	4.00000000000000000000	4.00000000000000000000	4.00000000000000000000	4.00000000000000000000	4.00000000000000000000	4.00000000000000000000	4.00000000000000000000	4.00000000000000000000	4.00000000000000000000	4.00000000000000000000	4.00000000000000000000	4.00000000000000000000	4.00000000000000000000
86.00000000000000000000	0.00000000000000000000	4183.58984375000000000000	4206.66650390625000000000	4169.23046875000000000000	4180.51269531250000000000	4197.43603515625000000000	4226.66650390625000000000	4217.94873046875000000000	4213.33300781250000000000	4233.84619140625000000000	4205.12792968750000000000	4188.71777343750000000000	4182.56396484375000000000	4170.25634765625000000000	4192.82031250000000000000	3516.00000000000000000000	10248.00000000000000000000	10225.00000000000000000000	0.00000000000000000000	0.00000000000000000000	0.00000000000000000000	3034.00000000000000000000	249.00000000000000000000	4.00000000000000000000	4.00000000000000000000	4.00000000000000000000	4.00000000000000000000	4.00000000000000000000	4.00000000000000000000	4.00000000000000000000	4.00000000000000000000	4.00000000000000000000	4.00000000000000000000	4.00000000000000000000	4.00000000000000000000	4.00000000000000000000	4.00000000000000000000	4.00000000000000000000	4.00000000000000000000
87.00000000000000000000	0.00000000000000000000	4183.58984375000000000000	4218.97412109375000000000	4172.30761718750000000000	4180.51269531250000000000	4218.46142578125000000000	4247.17919921875000000000	4243.58984375000000000000	4223.58984375000000000000	4254.87158203125000000000	4224.61523437500000000000	4177.94873046875000000000	4181.02539062500000000000	4156.92285156250000000000	4184.61523437500000000000	3095.00000000000000000000	10249.00000000000000000000	10224.00000000000000000000	0.00000000000000000000	0.00000000000000000000	0.00000000000000000000	3034.00000000000000000000	257.00000000000000000000	4.00000000000000000000	4.00000000000000000000	4.00000000000000000000	4.00000000000000000000	4.00000000000000000000	4.00000000000000000000	4.00000000000000000000	4.00000000000000000000	4.00000000000000000000	4.00000000000000000000	4.00000000000000000000	4.00000000000000000000	4.00000000000000000000	4.00000000000000000000	4.00000000000000000000	4.00000000000000000000
88.00000000000000000000	0.00000000000000000000	4163.58984375000000000000	4183.58984375000000000000	4175.38427734375000000000	4156.92285156250000000000	4175.89746093750000000000	4204.61523437500000000000	4207.17919921875000000000	4188.20507812500000000000	4213.84619140625000000000	4181.02539062500000000000	4144.61523437500000000000	4150.25634765625000000000	4123.58984375000000000000	4157.94873046875000000000	3383.00000000000000000000	10249.00000000000000000000	10224.00000000000000000000	0.00000000000000000000	0.00000000000000000000	0.00000000000000000000	3034.00000000000000000000	264.00000000000000000000	4.00000000000000000000	4.00000000000000000000	4.00000000000000000000	4.00000000000000000000	4.00000000000000000000	4.00000000000000000000	4.00000000000000000000	4.00000000000000000000	4.00000000000000000000	4.00000000000000000000	4.00000000000000000000	4.00000000000000000000	4.00000000000000000000	4.00000000000000000000	4.00000000000000000000	4.00000000000000000000
89.00000000000000000000	0.00000000000000000000	4185.64111328125000000000	4209.23046875000000000000	4154.35888671875000000000	4179.48730468750000000000	4191.28173828125000000000	4214.35888671875000000000	4207.17919921875000000000	4206.15380859375000000000	4224.61523437500000000000	4186.66650390625000000000	4183.58984375000000000000	4172.30761718750000000000	4179.48730468750000000000	4196.92285156250000000000	3098.00000000000000000000	10250.00000000000000000000	10225.00000000000000000000	0.00000000000000000000	0.00000000000000000000	0.00000000000000000000	3034.00000000000000000000	271.00000000000000000000	4.00000000000000000000	4.00000000000000000000	4.00000000000000000000	4.00000000000000000000	4.00000000000000000000	4.00000000000000000000	4.00000000000000000000	4.00000000000000000000	4.00000000000000000000	4.00000000000000000000	4.00000000000000000000	4.00000000000000000000	4.00000000000000000000	4.00000000000000000000	4.00000000000000000000	4.00000000000000000000
90.00000000000000000000	0.00000000000000000000	4170.76904296875000000000	4177.94873046875000000000	4163.07666015625000000000	4164.10253906250000000000	4162.05126953125000000000	4187.69238281250000000000	4182.05126953125000000000	4181.53857421875000000000	4196.41015625000000000000	4158.46142578125000000000	4163.58984375000000000000	4153.33300781250000000000	4161.53857421875000000000	4182.05126953125000000000	3516.00000000000000000000	10250.00000000000000000000	10225.00000000000000000000	0.00000000000000000000	0.00000000000000000000	0.00000000000000000000	3034.00000000000000000000	279.00000000000000000000	4.00000000000000000000	4.00000000000000000000	4.00000000000000000000	4.00000000000000000000	4.00000000000000000000	4.00000000000000000000	4.00000000000000000000	4.00000000000000000000	4.00000000000000000000	4.00000000000000000000	4.00000000000000000000	4.00000000000000000000	4.00000000000000000000	4.00000000000000000000	4.00000000000000000000	4.00000000000000000000
91.00000000000000000000	0.00000000000000000000	4169.74365234375000000000	4186.15380859375000000000	4162.05126953125000000000	4167.69238281250000000000	4181.53857421875000000000	4211.28173828125000000000	4209.74365234375000000000	4211.28173828125000000000	4229.74365234375000000000	4186.66650390625000000000	4181.53857421875000000000	4175.38427734375000000000	4162.56396484375000000000	4188.71777343750000000000	3095.00000000000000000000	10249.00000000000000000000	10224.00000000000000000000	0.00000000000000000000	0.00000000000000000000	0.00000000000000000000	3034.00000000000000000000	286.00000000000000000000	4.00000000000000000000	4.00000000000000000000	4.00000000000000000000	4.00000000000000000000	4.00000000000000000000	4.00000000000000000000	4.00000000000000000000	4.00000000000000000000	4.00000000000000000000	4.00000000000000000000	4.00000000000000000000	4.00000000000000000000	4.00000000000000000000	4.00000000000000000000	4.00000000000000000000	4.00000000000000000000
92.00000000000000000000	0.00000000000000000000	4160.51269531250000000000	4179.48730468750000000000	4163.58984375000000000000	4160.51269531250000000000	4181.02539062500000000000	4208.71777343750000000000	4211.79492187500000000000	4224.10253906250000000000	4248.20507812500000000000	4203.58984375000000000000	4180.00000000000000000000	4181.02539062500000000000	4150.25634765625000000000	4183.58984375000000000000	3383.00000000000000000000	10249.00000000000000000000	10224.00000000000000000000	0.00000000000000000000	0.00000000000000000000	0.00000000000000000000	3034.00000000000000000000	293.00000000000000000000	4.00000000000000000000	4.00000000000000000000	4.00000000000000000000	4.00000000000000000000	4.00000000000000000000	4.00000000000000000000	4.00000000000000000000	4.00000000000000000000	4.00000000000000000000	4.00000000000000000000	4.00000000000000000000	4.00000000000000000000	4.00000000000000000000	4.00000000000000000000	4.00000000000000000000	4.00000000000000000000
93.00000000000000000000	0.00000000000000000000	4146.66650390625000000000	4162.05126953125000000000	4177.94873046875000000000	4143.07666015625000000000	4159.48730468750000000000	4182.05126953125000000000	4184.61523437500000000000	4180.00000000000000000000	4204.10253906250000000000	4166.15380859375000000000	4135.38427734375000000000	4143.58984375000000000000	4111.79492187500000000000	4151.79492187500000000000	3098.00000000000000000000	10250.00000000000000000000	10223.00000000000000000000	0.00000000000000000000	0.00000000000000000000	0.00000000000000000000	3034.00000000000000000000	301.00000000000000000000	4.00000000000000000000	4.00000000000000000000	4.00000000000000000000	4.00000000000000000000	4.00000000000000000000	4.00000000000000000000	4.00000000000000000000	4.00000000000000000000	4.00000000000000000000	4.00000000000000000000	4.00000000000000000000	4.00000000000000000000	4.00000000000000000000	4.00000000000000000000	4.00000000000000000000	4.00000000000000000000
94.00000000000000000000	0.00000000000000000000	4188.20507812500000000000	4229.23046875000000000000	4162.05126953125000000000	4188.71777343750000000000	4221.02539062500000000000	4232.82031250000000000000	4220.00000000000000000000	4199.48730468750000000000	4228.20507812500000000000	4190.25634765625000000000	4173.84619140625000000000	4167.69238281250000000000	4166.15380859375000000000	4191.79492187500000000000	3516.00000000000000000000	10250.00000000000000000000	10223.00000000000000000000	0.00000000000000000000	0.00000000000000000000	0.00000000000000000000	3034.00000000000000000000	308.00000000000000000000	4.00000000000000000000	4.00000000000000000000	4.00000000000000000000	4.00000000000000000000	4.00000000000000000000	4.00000000000000000000	4.00000000000000000000	4.00000000000000000000	4.00000000000000000000	4.00000000000000000000	4.00000000000000000000	4.00000000000000000000	4.00000000000000000000	4.00000000000000000000	4.00000000000000000000	4.00000000000000000000
95.00000000000000000000	0.00000000000000000000	4184.10253906250000000000	4211.28173828125000000000	4167.69238281250000000000	4182.05126953125000000000	4198.46142578125000000000	4208.71777343750000000000	4201.02539062500000000000	4171.28173828125000000000	4201.53857421875000000000	4165.12792968750000000000	4158.46142578125000000000	4151.79492187500000000000	4155.89746093750000000000	4185.64111328125000000000	3095.00000000000000000000	10249.00000000000000000000	10222.00000000000000000000	0.00000000000000000000	0.00000000000000000000	0.00000000000000000000	3034.00000000000000000000	315.00000000000000000000	4.00000000000000000000	4.00000000000000000000	4.00000000000000000000	4.00000000000000000000	4.00000000000000000000	4.00000000000000000000	4.00000000000000000000	4.00000000000000000000	4.00000000000000000000	4.00000000000000000000	4.00000000000000000000	4.00000000000000000000	4.00000000000000000000	4.00000000000000000000	4.00000000000000000000	4.00000000000000000000
96.00000000000000000000	0.00000000000000000000	4177.94873046875000000000	4205.12792968750000000000	4165.64111328125000000000	4176.92285156250000000000	4187.17919921875000000000	4198.97412109375000000000	4197.94873046875000000000	4183.58984375000000000000	4206.15380859375000000000	4165.64111328125000000000	4167.17919921875000000000	4164.10253906250000000000	4154.35888671875000000000	4188.71777343750000000000	3383.00000000000000000000	10249.00000000000000000000	10222.00000000000000000000	0.00000000000000000000	0.00000000000000000000	0.00000000000000000000	3034.00000000000000000000	323.00000000000000000000	4.00000000000000000000	4.00000000000000000000	4.00000000000000000000	4.00000000000000000000	4.00000000000000000000	4.00000000000000000000	4.00000000000000000000	4.00000000000000000000	4.00000000000000000000	4.00000000000000000000	4.00000000000000000000	4.00000000000000000000	4.00000000000000000000	4.00000000000000000000	4.00000000000000000000	4.00000000000000000000
97.00000000000000000000	0.00000000000000000000	4165.64111328125000000000	4193.33300781250000000000	4160.00000000000000000000	4174.35888671875000000000	4172.30761718750000000000	4189.74365234375000000000	4190.25634765625000000000	4208.20507812500000000000	4224.61523437500000000000	4178.97412109375000000000	4177.94873046875000000000	4178.46142578125000000000	4149.74365234375000000000	4187.17919921875000000000	3098.00000000000000000000	10245.00000000000000000000	10220.00000000000000000000	0.00000000000000000000	0.00000000000000000000	0.00000000000000000000	3034.00000000000000000000	330.00000000000000000000	4.00000000000000000000	4.00000000000000000000	4.00000000000000000000	4.00000000000000000000	4.00000000000000000000	4.00000000000000000000	4.00000000000000000000	4.00000000000000000000	4.00000000000000000000	4.00000000000000000000	4.00000000000000000000	4.00000000000000000000	4.00000000000000000000	4.00000000000000000000	4.00000000000000000000	4.00000000000000000000
98.00000000000000000000	0.00000000000000000000	4143.07666015625000000000	4160.00000000000000000000	4176.41015625000000000000	4153.33300781250000000000	4143.07666015625000000000	4170.25634765625000000000	4182.56396484375000000000	4189.23046875000000000000	4206.66650390625000000000	4160.51269531250000000000	4150.76904296875000000000	4151.28173828125000000000	4121.02539062500000000000	4163.07666015625000000000	3516.00000000000000000000	10245.00000000000000000000	10220.00000000000000000000	0.00000000000000000000	0.00000000000000000000	0.00000000000000000000	3034.00000000000000000000	338.00000000000000000000	4.00000000000000000000	4.00000000000000000000	4.00000000000000000000	4.00000000000000000000	4.00000000000000000000	4.00000000000000000000	4.00000000000000000000	4.00000000000000000000	4.00000000000000000000	4.00000000000000000000	4.00000000000000000000	4.00000000000000000000	4.00000000000000000000	4.00000000000000000000	4.00000000000000000000	4.00000000000000000000
99.00000000000000000000	0.00000000000000000000	4180.00000000000000000000	4222.05126953125000000000	4166.66650390625000000000	4181.02539062500000000000	4213.84619140625000000000	4239.48730468750000000000	4242.05126953125000000000	4224.10253906250000000000	4251.79492187500000000000	4208.20507812500000000000	4186.66650390625000000000	4175.38427734375000000000	4168.20507812500000000000	4199.48730468750000000000	3095.00000000000000000000	10244.00000000000000000000	10219.00000000000000000000	0.00000000000000000000	0.00000000000000000000	0.00000000000000000000	3034.00000000000000000000	345.00000000000000000000	4.00000000000000000000	4.00000000000000000000	4.00000000000000000000	4.00000000000000000000	4.00000000000000000000	4.00000000000000000000	4.00000000000000000000	4.00000000000000000000	4.00000000000000000000	4.00000000000000000000	4.00000000000000000000	4.00000000000000000000	4.00000000000000000000	4.00000000000000000000	4.00000000000000000000	4.00000000000000000000
100.00000000000000000000	0.00000000000000000000	4178.97412109375000000000	4212.30761718750000000000	4168.20507812500000000000	4171.28173828125000000000	4207.17919921875000000000	4235.38427734375000000000	4231.28173828125000000000	4199.48730468750000000000	4230.25634765625000000000	4196.41015625000000000000	4153.84619140625000000000	4151.28173828125000000000	4142.56396484375000000000	4174.35888671875000000000	3383.00000000000000000000	10244.00000000000000000000	10219.00000000000000000000	0.00000000000000000000	0.00000000000000000000	0.00000000000000000000	3034.00000000000000000000	352.00000000000000000000	4.00000000000000000000	4.00000000000000000000	4.00000000000000000000	4.00000000000000000000	4.00000000000000000000	4.00000000000000000000	4.00000000000000000000	4.00000000000000000000	4.00000000000000000000	4.00000000000000000000	4.00000000000000000000	4.00000000000000000000	4.00000000000000000000	4.00000000000000000000	4.00000000000000000000	4.00000000000000000000
101.00000000000000000000	0.00000000000000000000	4176.92285156250000000000	4203.07666015625000000000	4163.07666015625000000000	4178.46142578125000000000	4197.94873046875000000000	4224.10253906250000000000	4224.61523437500000000000	4203.07666015625000000000	4225.12792968750000000000	4191.28173828125000000000	4163.07666015625000000000	4153.84619140625000000000	4153.84619140625000000000	4179.48730468750000000000	3098.00000000000000000000	10246.00000000000000000000	10219.00000000000000000000	0.00000000000000000000	0.00000000000000000000	0.00000000000000000000	3034.00000000000000000000	360.00000000000000000000	4.00000000000000000000	4.00000000000000000000	4.00000000000000000000	4.00000000000000000000	4.00000000000000000000	4.00000000000000000000	4.00000000000000000000	4.00000000000000000000	4.00000000000000000000	4.00000000000000000000	4.00000000000000000000	4.00000000000000000000	4.00000000000000000000	4.00000000000000000000	4.00000000000000000000	4.00000000000000000000
102.00000000000000000000	0.00000000000000000000	4179.48730468750000000000	4205.12792968750000000000	4154.35888671875000000000	4190.76904296875000000000	4198.97412109375000000000	4216.41015625000000000000	4216.92285156250000000000	4224.10253906250000000000	4237.43603515625000000000	4198.46142578125000000000	4204.61523437500000000000	4182.56396484375000000000	4192.30761718750000000000	4211.28173828125000000000	3516.00000000000000000000	10246.00000000000000000000	10219.00000000000000000000	0.00000000000000000000	0.00000000000000000000	0.00000000000000000000	3034.00000000000000000000	368.00000000000000000000	4.00000000000000000000	4.00000000000000000000	4.00000000000000000000	4.00000000000000000000	4.00000000000000000000	4.00000000000000000000	4.00000000000000000000	4.00000000000000000000	4.00000000000000000000	4.00000000000000000000	4.00000000000000000000	4.00000000000000000000	4.00000000000000000000	4.00000000000000000000	4.00000000000000000000	4.00000000000000000000
103.00000000000000000000	0.00000000000000000000	4163.07666015625000000000	4171.28173828125000000000	4169.74365234375000000000	4168.71777343750000000000	4166.66650390625000000000	4185.64111328125000000000	4189.74365234375000000000	4200.51269531250000000000	4209.23046875000000000000	4169.23046875000000000000	4177.94873046875000000000	4168.71777343750000000000	4157.43603515625000000000	4189.23046875000000000000	3095.00000000000000000000	10247.00000000000000000000	10221.00000000000000000000	0.00000000000000000000	0.00000000000000000000	0.00000000000000000000	3034.00000000000000000000	376.00000000000000000000	4.00000000000000000000	4.00000000000000000000	4.00000000000000000000	4.00000000000000000000	4.00000000000000000000	4.00000000000000000000	4.00000000000000000000	4.00000000000000000000	4.00000000000000000000	4.00000000000000000000	4.00000000000000000000	4.00000000000000000000	4.00000000000000000000	4.00000000000000000000	4.00000000000000000000	4.00000000000000000000
104.00000000000000000000	0.00000000000000000000	4191.79492187500000000000	4216.92285156250000000000	4164.61523437500000000000	4195.89746093750000000000	4217.94873046875000000000	4237.94873046875000000000	4242.05126953125000000000	4246.15380859375000000000	4263.58984375000000000000	4218.97412109375000000000	4203.07666015625000000000	4198.97412109375000000000	4177.43603515625000000000	4210.76904296875000000000	3383.00000000000000000000	10247.00000000000000000000	10221.00000000000000000000	0.00000000000000000000	0.00000000000000000000	0.00000000000000000000	3034.00000000000000000000	385.00000000000000000000	4.00000000000000000000	4.00000000000000000000	4.00000000000000000000	4.00000000000000000000	4.00000000000000000000	4.00000000000000000000	4.00000000000000000000	4.00000000000000000000	4.00000000000000000000	4.00000000000000000000	4.00000000000000000000	4.00000000000000000000	4.00000000000000000000	4.00000000000000000000	4.00000000000000000000	4.00000000000000000000
105.00000000000000000000	0.00000000000000000000	4178.46142578125000000000	4208.71777343750000000000	4172.82031250000000000000	4184.61523437500000000000	4206.66650390625000000000	4228.71777343750000000000	4237.94873046875000000000	4230.25634765625000000000	4255.89746093750000000000	4210.76904296875000000000	4176.92285156250000000000	4176.41015625000000000000	4147.69238281250000000000	4186.66650390625000000000	3098.00000000000000000000	10246.00000000000000000000	10226.00000000000000000000	0.00000000000000000000	0.00000000000000000000	0.00000000000000000000	3034.00000000000000000000	393.00000000000000000000	4.00000000000000000000	4.00000000000000000000	4.00000000000000000000	4.00000000000000000000	4.00000000000000000000	4.00000000000000000000	4.00000000000000000000	4.00000000000000000000	4.00000000000000000000	4.00000000000000000000	4.00000000000000000000	4.00000000000000000000	4.00000000000000000000	4.00000000000000000000	4.00000000000000000000	4.00000000000000000000
106.00000000000000000000	0.00000000000000000000	4179.48730468750000000000	4217.43603515625000000000	4172.82031250000000000000	4186.15380859375000000000	4208.20507812500000000000	4228.20507812500000000000	4229.23046875000000000000	4213.33300781250000000000	4241.02539062500000000000	4190.25634765625000000000	4172.82031250000000000000	4169.23046875000000000000	4151.28173828125000000000	4186.15380859375000000000	3516.00000000000000000000	10246.00000000000000000000	10226.00000000000000000000	0.00000000000000000000	0.00000000000000000000	0.00000000000000000000	3034.00000000000000000000	401.00000000000000000000	4.00000000000000000000	4.00000000000000000000	4.00000000000000000000	4.00000000000000000000	4.00000000000000000000	4.00000000000000000000	4.00000000000000000000	4.00000000000000000000	4.00000000000000000000	4.00000000000000000000	4.00000000000000000000	4.00000000000000000000	4.00000000000000000000	4.00000000000000000000	4.00000000000000000000	4.00000000000000000000
107.00000000000000000000	0.00000000000000000000	4208.71777343750000000000	4251.79492187500000000000	4158.97412109375000000000	4218.97412109375000000000	4237.43603515625000000000	4246.66650390625000000000	4233.84619140625000000000	4224.61523437500000000000	4250.25634765625000000000	4194.87158203125000000000	4203.07666015625000000000	4194.87158203125000000000	4196.41015625000000000000	4223.07666015625000000000	3095.00000000000000000000	10247.00000000000000000000	10228.00000000000000000000	0.00000000000000000000	0.00000000000000000000	0.00000000000000000000	3034.00000000000000000000	410.00000000000000000000	4.00000000000000000000	4.00000000000000000000	4.00000000000000000000	4.00000000000000000000	4.00000000000000000000	4.00000000000000000000	4.00000000000000000000	4.00000000000000000000	4.00000000000000000000	4.00000000000000000000	4.00000000000000000000	4.00000000000000000000	4.00000000000000000000	4.00000000000000000000	4.00000000000000000000	4.00000000000000000000
108.00000000000000000000	0.00000000000000000000	4191.79492187500000000000	4214.35888671875000000000	4170.25634765625000000000	4202.56396484375000000000	4197.94873046875000000000	4204.61523437500000000000	4202.56396484375000000000	4190.76904296875000000000	4206.66650390625000000000	4156.41015625000000000000	4169.74365234375000000000	4167.69238281250000000000	4166.15380859375000000000	4198.46142578125000000000	3383.00000000000000000000	10247.00000000000000000000	10228.00000000000000000000	0.00000000000000000000	0.00000000000000000000	0.00000000000000000000	3034.00000000000000000000	418.00000000000000000000	4.00000000000000000000	4.00000000000000000000	4.00000000000000000000	4.00000000000000000000	4.00000000000000000000	4.00000000000000000000	4.00000000000000000000	4.00000000000000000000	4.00000000000000000000	4.00000000000000000000	4.00000000000000000000	4.00000000000000000000	4.00000000000000000000	4.00000000000000000000	4.00000000000000000000	4.00000000000000000000
109.00000000000000000000	0.00000000000000000000	4197.94873046875000000000	4228.71777343750000000000	4162.05126953125000000000	4207.69238281250000000000	4220.51269531250000000000	4230.25634765625000000000	4231.79492187500000000000	4238.46142578125000000000	4252.82031250000000000000	4199.48730468750000000000	4201.02539062500000000000	4200.00000000000000000000	4187.69238281250000000000	4216.41015625000000000000	3098.00000000000000000000	10248.00000000000000000000	10229.00000000000000000000	0.00000000000000000000	0.00000000000000000000	0.00000000000000000000	3034.00000000000000000000	426.00000000000000000000	4.00000000000000000000	4.00000000000000000000	4.00000000000000000000	4.00000000000000000000	4.00000000000000000000	4.00000000000000000000	4.00000000000000000000	4.00000000000000000000	4.00000000000000000000	4.00000000000000000000	4.00000000000000000000	4.00000000000000000000	4.00000000000000000000	4.00000000000000000000	4.00000000000000000000	4.00000000000000000000
110.00000000000000000000	0.00000000000000000000	4177.43603515625000000000	4197.94873046875000000000	4166.66650390625000000000	4181.53857421875000000000	4198.46142578125000000000	4215.89746093750000000000	4220.51269531250000000000	4245.64111328125000000000	4261.02539062500000000000	4202.56396484375000000000	4182.05126953125000000000	4197.43603515625000000000	4165.12792968750000000000	4200.51269531250000000000	3516.00000000000000000000	10248.00000000000000000000	10229.00000000000000000000	0.00000000000000000000	0.00000000000000000000	0.00000000000000000000	3034.00000000000000000000	435.00000000000000000000	4.00000000000000000000	4.00000000000000000000	4.00000000000000000000	4.00000000000000000000	4.00000000000000000000	4.00000000000000000000	4.00000000000000000000	4.00000000000000000000	4.00000000000000000000	4.00000000000000000000	4.00000000000000000000	4.00000000000000000000	4.00000000000000000000	4.00000000000000000000	4.00000000000000000000	4.00000000000000000000
111.00000000000000000000	0.00000000000000000000	4172.82031250000000000000	4196.41015625000000000000	4172.82031250000000000000	4175.38427734375000000000	4200.51269531250000000000	4215.38427734375000000000	4223.58984375000000000000	4225.64111328125000000000	4242.56396484375000000000	4181.02539062500000000000	4157.43603515625000000000	4183.07666015625000000000	4153.84619140625000000000	4189.74365234375000000000	3095.00000000000000000000	10250.00000000000000000000	10231.00000000000000000000	0.00000000000000000000	0.00000000000000000000	0.00000000000000000000	3034.00000000000000000000	443.00000000000000000000	4.00000000000000000000	4.00000000000000000000	4.00000000000000000000	4.00000000000000000000	4.00000000000000000000	4.00000000000000000000	4.00000000000000000000	4.00000000000000000000	4.00000000000000000000	4.00000000000000000000	4.00000000000000000000	4.00000000000000000000	4.00000000000000000000	4.00000000000000000000	4.00000000000000000000	4.00000000000000000000
112.00000000000000000000	0.00000000000000000000	4201.02539062500000000000	4244.61523437500000000000	4159.48730468750000000000	4204.10253906250000000000	4254.35888671875000000000	4256.92285156250000000000	4255.89746093750000000000	4232.82031250000000000000	4256.92285156250000000000	4198.97412109375000000000	4172.30761718750000000000	4192.82031250000000000000	4186.66650390625000000000	4210.25634765625000000000	3383.00000000000000000000	10250.00000000000000000000	10231.00000000000000000000	0.00000000000000000000	0.00000000000000000000	0.00000000000000000000	3034.00000000000000000000	451.00000000000000000000	4.00000000000000000000	4.00000000000000000000	4.00000000000000000000	4.00000000000000000000	4.00000000000000000000	4.00000000000000000000	4.00000000000000000000	4.00000000000000000000	4.00000000000000000000	4.00000000000000000000	4.00000000000000000000	4.00000000000000000000	4.00000000000000000000	4.00000000000000000000	4.00000000000000000000	4.00000000000000000000
113.00000000000000000000	0.00000000000000000000	4184.61523437500000000000	4210.25634765625000000000	4167.69238281250000000000	4180.51269531250000000000	4225.64111328125000000000	4231.79492187500000000000	4229.23046875000000000000	4196.41015625000000000000	4218.97412109375000000000	4164.10253906250000000000	4134.35888671875000000000	4160.51269531250000000000	4154.87158203125000000000	4186.15380859375000000000	3098.00000000000000000000	10250.00000000000000000000	10233.00000000000000000000	0.00000000000000000000	0.00000000000000000000	0.00000000000000000000	3034.00000000000000000000	460.00000000000000000000	4.00000000000000000000	4.00000000000000000000	4.00000000000000000000	4.00000000000000000000	4.00000000000000000000	4.00000000000000000000	4.00000000000000000000	4.00000000000000000000	4.00000000000000000000	4.00000000000000000000	4.00000000000000000000	4.00000000000000000000	4.00000000000000000000	4.00000000000000000000	4.00000000000000000000	4.00000000000000000000
114.00000000000000000000	0.00000000000000000000	4197.43603515625000000000	4230.25634765625000000000	4161.53857421875000000000	4200.00000000000000000000	4242.05126953125000000000	4248.71777343750000000000	4244.61523437500000000000	4236.41015625000000000000	4254.35888671875000000000	4182.05126953125000000000	4180.51269531250000000000	4204.61523437500000000000	4198.97412109375000000000	4226.15380859375000000000	3516.00000000000000000000	10250.00000000000000000000	10233.00000000000000000000	0.00000000000000000000	0.00000000000000000000	0.00000000000000000000	3034.00000000000000000000	468.00000000000000000000	4.00000000000000000000	4.00000000000000000000	4.00000000000000000000	4.00000000000000000000	4.00000000000000000000	4.00000000000000000000	4.00000000000000000000	4.00000000000000000000	4.00000000000000000000	4.00000000000000000000	4.00000000000000000000	4.00000000000000000000	4.00000000000000000000	4.00000000000000000000	4.00000000000000000000	4.00000000000000000000
115.00000000000000000000	0.00000000000000000000	4189.74365234375000000000	4210.76904296875000000000	4166.15380859375000000000	4196.92285156250000000000	4212.82031250000000000000	4215.89746093750000000000	4221.02539062500000000000	4242.05126953125000000000	4255.38427734375000000000	4172.30761718750000000000	4184.10253906250000000000	4212.82031250000000000000	4195.38427734375000000000	4226.15380859375000000000	3095.00000000000000000000	10249.00000000000000000000	10231.00000000000000000000	0.00000000000000000000	0.00000000000000000000	0.00000000000000000000	3034.00000000000000000000	476.00000000000000000000	4.00000000000000000000	4.00000000000000000000	4.00000000000000000000	4.00000000000000000000	4.00000000000000000000	4.00000000000000000000	4.00000000000000000000	4.00000000000000000000	4.00000000000000000000	4.00000000000000000000	4.00000000000000000000	4.00000000000000000000	4.00000000000000000000	4.00000000000000000000	4.00000000000000000000	4.00000000000000000000
116.00000000000000000000	0.00000000000000000000	4175.38427734375000000000	4188.71777343750000000000	4170.25634765625000000000	4180.51269531250000000000	4193.33300781250000000000	4201.53857421875000000000	4210.25634765625000000000	4220.00000000000000000000	4231.28173828125000000000	4156.92285156250000000000	4150.76904296875000000000	4182.56396484375000000000	4158.97412109375000000000	4201.02539062500000000000	3383.00000000000000000000	10249.00000000000000000000	10231.00000000000000000000	0.00000000000000000000	0.00000000000000000000	0.00000000000000000000	3034.00000000000000000000	485.00000000000000000000	4.00000000000000000000	4.00000000000000000000	4.00000000000000000000	4.00000000000000000000	4.00000000000000000000	4.00000000000000000000	4.00000000000000000000	4.00000000000000000000	4.00000000000000000000	4.00000000000000000000	4.00000000000000000000	4.00000000000000000000	4.00000000000000000000	4.00000000000000000000	4.00000000000000000000	4.00000000000000000000
117.00000000000000000000	0.00000000000000000000	4190.76904296875000000000	4227.17919921875000000000	4155.89746093750000000000	4194.87158203125000000000	4241.02539062500000000000	4247.69238281250000000000	4248.20507812500000000000	4238.97412109375000000000	4258.97412109375000000000	4192.82031250000000000000	4158.46142578125000000000	4188.71777343750000000000	4170.25634765625000000000	4210.76904296875000000000	3098.00000000000000000000	10246.00000000000000000000	10230.00000000000000000000	0.00000000000000000000	0.00000000000000000000	0.00000000000000000000	3034.00000000000000000000	493.00000000000000000000	4.00000000000000000000	4.00000000000000000000	4.00000000000000000000	4.00000000000000000000	4.00000000000000000000	4.00000000000000000000	4.00000000000000000000	4.00000000000000000000	4.00000000000000000000	4.00000000000000000000	4.00000000000000000000	4.00000000000000000000	4.00000000000000000000	4.00000000000000000000	4.00000000000000000000	4.00000000000000000000
118.00000000000000000000	0.00000000000000000000	4170.25634765625000000000	4193.84619140625000000000	4170.25634765625000000000	4165.64111328125000000000	4202.05126953125000000000	4207.69238281250000000000	4218.46142578125000000000	4192.30761718750000000000	4216.92285156250000000000	4157.43603515625000000000	4109.23046875000000000000	4151.79492187500000000000	4120.00000000000000000000	4167.69238281250000000000	3516.00000000000000000000	10246.00000000000000000000	10230.00000000000000000000	0.00000000000000000000	0.00000000000000000000	0.00000000000000000000	3034.00000000000000000000	501.00000000000000000000	4.00000000000000000000	4.00000000000000000000	4.00000000000000000000	4.00000000000000000000	4.00000000000000000000	4.00000000000000000000	4.00000000000000000000	4.00000000000000000000	4.00000000000000000000	4.00000000000000000000	4.00000000000000000000	4.00000000000000000000	4.00000000000000000000	4.00000000000000000000	4.00000000000000000000	4.00000000000000000000
119.00000000000000000000	0.00000000000000000000	4191.28173828125000000000	4217.94873046875000000000	4163.07666015625000000000	4185.12792968750000000000	4215.38427734375000000000	4215.38427734375000000000	4226.15380859375000000000	4201.02539062500000000000	4223.58984375000000000000	4166.66650390625000000000	4142.56396484375000000000	4175.89746093750000000000	4160.00000000000000000000	4198.97412109375000000000	3095.00000000000000000000	10245.00000000000000000000	10224.00000000000000000000	0.00000000000000000000	0.00000000000000000000	0.00000000000000000000	3034.00000000000000000000	510.00000000000000000000	4.00000000000000000000	4.00000000000000000000	4.00000000000000000000	4.00000000000000000000	4.00000000000000000000	4.00000000000000000000	4.00000000000000000000	4.00000000000000000000	4.00000000000000000000	4.00000000000000000000	4.00000000000000000000	4.00000000000000000000	4.00000000000000000000	4.00000000000000000000	4.00000000000000000000	4.00000000000000000000
120.00000000000000000000	0.00000000000000000000	4197.94873046875000000000	4217.43603515625000000000	4155.89746093750000000000	4194.87158203125000000000	4210.25634765625000000000	4205.64111328125000000000	4208.71777343750000000000	4193.84619140625000000000	4217.43603515625000000000	4160.51269531250000000000	4159.48730468750000000000	4186.15380859375000000000	4186.66650390625000000000	4220.00000000000000000000	3383.00000000000000000000	10245.00000000000000000000	10224.00000000000000000000	0.00000000000000000000	0.00000000000000000000	0.00000000000000000000	3034.00000000000000000000	518.00000000000000000000	4.00000000000000000000	4.00000000000000000000	4.00000000000000000000	4.00000000000000000000	4.00000000000000000000	4.00000000000000000000	4.00000000000000000000	4.00000000000000000000	4.00000000000000000000	4.00000000000000000000	4.00000000000000000000	4.00000000000000000000	4.00000000000000000000	4.00000000000000000000	4.00000000000000000000	4.00000000000000000000
121.00000000000000000000	0.00000000000000000000	4183.58984375000000000000	4190.25634765625000000000	4165.64111328125000000000	4182.56396484375000000000	4181.53857421875000000000	4181.53857421875000000000	4186.66650390625000000000	4177.94873046875000000000	4201.53857421875000000000	4143.07666015625000000000	4142.05126953125000000000	4172.30761718750000000000	4165.64111328125000000000	4199.48730468750000000000	3098.00000000000000000000	10245.00000000000000000000	10223.00000000000000000000	0.00000000000000000000	0.00000000000000000000	0.00000000000000000000	3034.00000000000000000000	525.00000000000000000000	4.00000000000000000000	4.00000000000000000000	4.00000000000000000000	4.00000000000000000000	4.00000000000000000000	4.00000000000000000000	4.00000000000000000000	4.00000000000000000000	4.00000000000000000000	4.00000000000000000000	4.00000000000000000000	4.00000000000000000000	4.00000000000000000000	4.00000000000000000000	4.00000000000000000000	4.00000000000000000000
122.00000000000000000000	0.00000000000000000000	4201.53857421875000000000	4221.02539062500000000000	4160.51269531250000000000	4200.00000000000000000000	4216.41015625000000000000	4220.00000000000000000000	4230.25634765625000000000	4237.94873046875000000000	4264.61523437500000000000	4203.07666015625000000000	4188.71777343750000000000	4215.89746093750000000000	4195.38427734375000000000	4228.20507812500000000000	3516.00000000000000000000	10245.00000000000000000000	10223.00000000000000000000	0.00000000000000000000	0.00000000000000000000	0.00000000000000000000	3034.00000000000000000000	532.00000000000000000000	4.00000000000000000000	4.00000000000000000000	4.00000000000000000000	4.00000000000000000000	4.00000000000000000000	4.00000000000000000000	4.00000000000000000000	4.00000000000000000000	4.00000000000000000000	4.00000000000000000000	4.00000000000000000000	4.00000000000000000000	4.00000000000000000000	4.00000000000000000000	4.00000000000000000000	4.00000000000000000000
123.00000000000000000000	0.00000000000000000000	4182.05126953125000000000	4188.71777343750000000000	4173.84619140625000000000	4170.76904296875000000000	4192.82031250000000000000	4200.51269531250000000000	4220.51269531250000000000	4224.10253906250000000000	4251.28173828125000000000	4191.28173828125000000000	4161.53857421875000000000	4199.48730468750000000000	4157.43603515625000000000	4206.15380859375000000000	3095.00000000000000000000	10243.00000000000000000000	10221.00000000000000000000	0.00000000000000000000	0.00000000000000000000	0.00000000000000000000	3034.00000000000000000000	540.00000000000000000000	4.00000000000000000000	4.00000000000000000000	4.00000000000000000000	4.00000000000000000000	4.00000000000000000000	4.00000000000000000000	4.00000000000000000000	4.00000000000000000000	4.00000000000000000000	4.00000000000000000000	4.00000000000000000000	4.00000000000000000000	4.00000000000000000000	4.00000000000000000000	4.00000000000000000000	4.00000000000000000000
124.00000000000000000000	0.00000000000000000000	4194.87158203125000000000	4213.33300781250000000000	4164.10253906250000000000	4183.07666015625000000000	4224.10253906250000000000	4224.61523437500000000000	4234.87158203125000000000	4224.61523437500000000000	4247.69238281250000000000	4188.20507812500000000000	4166.15380859375000000000	4196.41015625000000000000	4172.82031250000000000000	4209.74365234375000000000	3383.00000000000000000000	10243.00000000000000000000	10221.00000000000000000000	0.00000000000000000000	0.00000000000000000000	0.00000000000000000000	3034.00000000000000000000	547.00000000000000000000	4.00000000000000000000	4.00000000000000000000	4.00000000000000000000	4.00000000000000000000	4.00000000000000000000	4.00000000000000000000	4.00000000000000000000	4.00000000000000000000	4.00000000000000000000	4.00000000000000000000	4.00000000000000000000	4.00000000000000000000	4.00000000000000000000	4.00000000000000000000	4.00000000000000000000	4.00000000000000000000
125.00000000000000000000	0.00000000000000000000	4205.64111328125000000000	4227.69238281250000000000	4156.92285156250000000000	4197.94873046875000000000	4237.94873046875000000000	4231.28173828125000000000	4230.25634765625000000000	4210.76904296875000000000	4229.74365234375000000000	4176.92285156250000000000	4167.69238281250000000000	4188.71777343750000000000	4186.66650390625000000000	4211.28173828125000000000	3098.00000000000000000000	10243.00000000000000000000	10221.00000000000000000000	0.00000000000000000000	0.00000000000000000000	0.00000000000000000000	3034.00000000000000000000	554.00000000000000000000	4.00000000000000000000	4.00000000000000000000	4.00000000000000000000	4.00000000000000000000	4.00000000000000000000	4.00000000000000000000	4.00000000000000000000	4.00000000000000000000	4.00000000000000000000	4.00000000000000000000	4.00000000000000000000	4.00000000000000000000	4.00000000000000000000	4.00000000000000000000	4.00000000000000000000	4.00000000000000000000
126.00000000000000000000	0.00000000000000000000	4190.76904296875000000000	4204.10253906250000000000	4168.20507812500000000000	4187.69238281250000000000	4213.33300781250000000000	4205.64111328125000000000	4208.71777343750000000000	4184.61523437500000000000	4202.56396484375000000000	4147.69238281250000000000	4147.17919921875000000000	4176.92285156250000000000	4164.10253906250000000000	4197.94873046875000000000	3516.00000000000000000000	10243.00000000000000000000	10221.00000000000000000000	0.00000000000000000000	0.00000000000000000000	0.00000000000000000000	3034.00000000000000000000	562.00000000000000000000	4.00000000000000000000	4.00000000000000000000	4.00000000000000000000	4.00000000000000000000	4.00000000000000000000	4.00000000000000000000	4.00000000000000000000	4.00000000000000000000	4.00000000000000000000	4.00000000000000000000	4.00000000000000000000	4.00000000000000000000	4.00000000000000000000	4.00000000000000000000	4.00000000000000000000	4.00000000000000000000
127.00000000000000000000	0.00000000000000000000	4198.46142578125000000000	4220.51269531250000000000	4157.94873046875000000000	4203.58984375000000000000	4230.76904296875000000000	4220.51269531250000000000	4225.12792968750000000000	4227.17919921875000000000	4248.71777343750000000000	4183.58984375000000000000	4184.61523437500000000000	4217.43603515625000000000	4190.76904296875000000000	4225.64111328125000000000	51.00000000000000000000	10244.00000000000000000000	10221.00000000000000000000	0.00000000000000000000	0.00000000000000000000	0.00000000000000000000	3034.00000000000000000000	569.00000000000000000000	4.00000000000000000000	4.00000000000000000000	4.00000000000000000000	4.00000000000000000000	4.00000000000000000000	4.00000000000000000000	4.00000000000000000000	4.00000000000000000000	4.00000000000000000000	4.00000000000000000000	4.00000000000000000000	4.00000000000000000000	4.00000000000000000000	4.00000000000000000000	4.00000000000000000000	4.00000000000000000000
0.00000000000000000000	0.00000000000000000000	4173.33300781250000000000	4170.76904296875000000000	4168.71777343750000000000	4169.23046875000000000000	4176.41015625000000000000	4173.84619140625000000000	4191.28173828125000000000	4203.07666015625000000000	4221.53857421875000000000	4160.51269531250000000000	4148.71777343750000000000	4192.30761718750000000000	4144.10253906250000000000	4195.89746093750000000000	896.00000000000000000000	10244.00000000000000000000	10221.00000000000000000000	0.00000000000000000000	0.00000000000000000000	0.00000000000000000000	3034.00000000000000000000	576.00000000000000000000	4.00000000000000000000	4.00000000000000000000	4.00000000000000000000	4.00000000000000000000	4.00000000000000000000	4.00000000000000000000	4.00000000000000000000	4.00000000000000000000	4.00000000000000000000	4.00000000000000000000	4.00000000000000000000	4.00000000000000000000	4.00000000000000000000	4.00000000000000000000	4.00000000000000000000	4.00000000000000000000
1.00000000000000000000	0.00000000000000000000	4187.17919921875000000000	4195.38427734375000000000	4170.25634765625000000000	4176.41015625000000000000	4202.56396484375000000000	4203.58984375000000000000	4221.02539062500000000000	4212.82031250000000000000	4235.38427734375000000000	4174.35888671875000000000	4158.46142578125000000000	4198.97412109375000000000	4152.82031250000000000000	4204.10253906250000000000	2573.00000000000000000000	10246.00000000000000000000	10224.00000000000000000000	0.00000000000000000000	0.00000000000000000000	0.00000000000000000000	3034.00000000000000000000	584.00000000000000000000	4.00000000000000000000	4.00000000000000000000	4.00000000000000000000	4.00000000000000000000	4.00000000000000000000	4.00000000000000000000	4.00000000000000000000	4.00000000000000000000	4.00000000000000000000	4.00000000000000000000	4.00000000000000000000	4.00000000000000000000	4.00000000000000000000	4.00000000000000000000	4.00000000000000000000	4.00000000000000000000
2.00000000000000000000	0.00000000000000000000	4201.53857421875000000000	4226.15380859375000000000	4164.61523437500000000000	4196.92285156250000000000	4241.53857421875000000000	4237.94873046875000000000	4244.10253906250000000000	4217.43603515625000000000	4247.69238281250000000000	4190.25634765625000000000	4162.56396484375000000000	4200.51269531250000000000	4166.66650390625000000000	4204.61523437500000000000	2697.00000000000000000000	10246.00000000000000000000	10224.00000000000000000000	0.00000000000000000000	0.00000000000000000000	0.00000000000000000000	3034.00000000000000000000	591.00000000000000000000	4.00000000000000000000	4.00000000000000000000	4.00000000000000000000	4.00000000000000000000	4.00000000000000000000	4.00000000000000000000	4.00000000000000000000	4.00000000000000000000	4.00000000000000000000	4.00000000000000000000	4.00000000000000000000	4.00000000000000000000	4.00000000000000000000	4.00000000000000000000	4.00000000000000000000	4.00000000000000000000
3.00000000000000000000	0.00000000000000000000	4190.76904296875000000000	4205.12792968750000000000	4173.84619140625000000000	4185.64111328125000000000	4218.97412109375000000000	4213.84619140625000000000	4224.10253906250000000000	4183.58984375000000000000	4211.28173828125000000000	4161.53857421875000000000	4133.84619140625000000000	4177.94873046875000000000	4146.15380859375000000000	4187.69238281250000000000	3425.00000000000000000000	10245.00000000000000000000	10227.00000000000000000000	0.00000000000000000000	0.00000000000000000000	0.00000000000000000000	3034.00000000000000000000	598.00000000000000000000	4.00000000000000000000	4.00000000000000000000	4.00000000000000000000	4.00000000000000000000	4.00000000000000000000	4.00000000000000000000	4.00000000000000000000	4.00000000000000000000	4.00000000000000000000	4.00000000000000000000	4.00000000000000000000	4.00000000000000000000	4.00000000000000000000	4.00000000000000000000	4.00000000000000000000	4.00000000000000000000
4.00000000000000000000	0.00000000000000000000	4224.10253906250000000000	4248.71777343750000000000	4163.07666015625000000000	4215.89746093750000000000	4251.79492187500000000000	4240.00000000000000000000	4252.82031250000000000000	4231.28173828125000000000	4257.43603515625000000000	4197.43603515625000000000	4205.12792968750000000000	4238.97412109375000000000	4215.38427734375000000000	4256.41015625000000000000	3464.00000000000000000000	10245.00000000000000000000	10227.00000000000000000000	0.00000000000000000000	0.00000000000000000000	0.00000000000000000000	3034.00000000000000000000	606.00000000000000000000	4.00000000000000000000	4.00000000000000000000	4.00000000000000000000	4.00000000000000000000	4.00000000000000000000	4.00000000000000000000	4.00000000000000000000	4.00000000000000000000	4.00000000000000000000	4.00000000000000000000	4.00000000000000000000	4.00000000000000000000	4.00000000000000000000	4.00000000000000000000	4.00000000000000000000	4.00000000000000000000
5.00000000000000000000	0.00000000000000000000	4204.61523437500000000000	4210.76904296875000000000	4168.71777343750000000000	4197.43603515625000000000	4208.20507812500000000000	4198.97412109375000000000	4217.94873046875000000000	4221.02539062500000000000	4241.02539062500000000000	4173.33300781250000000000	4198.97412109375000000000	4228.20507812500000000000	4199.48730468750000000000	4243.07666015625000000000	3281.00000000000000000000	10247.00000000000000000000	10225.00000000000000000000	0.00000000000000000000	0.00000000000000000000	0.00000000000000000000	3034.00000000000000000000	613.00000000000000000000	4.00000000000000000000	4.00000000000000000000	4.00000000000000000000	4.00000000000000000000	4.00000000000000000000	4.00000000000000000000	4.00000000000000000000	4.00000000000000000000	4.00000000000000000000	4.00000000000000000000	4.00000000000000000000	4.00000000000000000000	4.00000000000000000000	4.00000000000000000000	4.00000000000000000000	4.00000000000000000000
6.00000000000000000000	0.00000000000000000000	4192.30761718750000000000	4201.53857421875000000000	4168.20507812500000000000	4191.79492187500000000000	4214.35888671875000000000	4211.28173828125000000000	4226.66650390625000000000	4227.69238281250000000000	4246.15380859375000000000	4178.97412109375000000000	4184.10253906250000000000	4212.82031250000000000000	4181.02539062500000000000	4217.43603515625000000000	3029.00000000000000000000	10247.00000000000000000000	10225.00000000000000000000	0.00000000000000000000	0.00000000000000000000	0.00000000000000000000	3034.00000000000000000000	620.00000000000000000000	4.00000000000000000000	4.00000000000000000000	4.00000000000000000000	4.00000000000000000000	4.00000000000000000000	4.00000000000000000000	4.00000000000000000000	4.00000000000000000000	4.00000000000000000000	4.00000000000000000000	4.00000000000000000000	4.00000000000000000000	4.00000000000000000000	4.00000000000000000000	4.00000000000000000000	4.00000000000000000000
7.00000000000000000000	0.00000000000000000000	4198.46142578125000000000	4226.66650390625000000000	4166.15380859375000000000	4198.46142578125000000000	4256.41015625000000000000	4251.28173828125000000000	4264.10253906250000000000	4249.74365234375000000000	4277.43603515625000000000	4213.33300781250000000000	4184.61523437500000000000	4218.46142578125000000000	4178.97412109375000000000	4213.33300781250000000000	3242.00000000000000000000	10249.00000000000000000000	10227.00000000000000000000	0.00000000000000000000	0.00000000000000000000	0.00000000000000000000	3034.00000000000000000000	629.00000000000000000000	4.00000000000000000000	4.00000000000000000000	4.00000000000000000000	4.00000000000000000000	4.00000000000000000000	4.00000000000000000000	4.00000000000000000000	4.00000000000000000000	4.00000000000000000000	4.00000000000000000000	4.00000000000000000000	4.00000000000000000000	4.00000000000000000000	4.00000000000000000000	4.00000000000000000000	4.00000000000000000000
8.00000000000000000000	0.00000000000000000000	4187.17919921875000000000	4212.82031250000000000000	4181.02539062500000000000	4186.66650390625000000000	4235.89746093750000000000	4229.23046875000000000000	4248.20507812500000000000	4223.07666015625000000000	4251.79492187500000000000	4187.69238281250000000000	4151.28173828125000000000	4190.25634765625000000000	4147.17919921875000000000	4188.71777343750000000000	3322.00000000000000000000	10249.00000000000000000000	10227.00000000000000000000	0.00000000000000000000	0.00000000000000000000	0.00000000000000000000	3034.00000000000000000000	637.00000000000000000000	4.00000000000000000000	4.00000000000000000000	4.00000000000000000000	4.00000000000000000000	4.00000000000000000000	4.00000000000000000000	4.00000000000000000000	4.00000000000000000000	4.00000000000000000000	4.00000000000000000000	4.00000000000000000000	4.00000000000000000000	4.00000000000000000000	4.00000000000000000000	4.00000000000000000000	4.00000000000000000000
9.00000000000000000000	0.00000000000000000000	4221.53857421875000000000	4263.58984375000000000000	4162.56396484375000000000	4231.28173828125000000000	4269.74365234375000000000	4255.38427734375000000000	4263.58984375000000000000	4246.66650390625000000000	4271.28173828125000000000	4204.61523437500000000000	4194.87158203125000000000	4220.00000000000000000000	4201.02539062500000000000	4229.74365234375000000000	3020.00000000000000000000	10250.00000000000000000000	10227.00000000000000000000	0.00000000000000000000	0.00000000000000000000	0.00000000000000000000	3034.00000000000000000000	645.00000000000000000000	4.00000000000000000000	4.00000000000000000000	4.00000000000000000000	4.00000000000000000000	4.00000000000000000000	4.00000000000000000000	4.00000000000000000000	4.00000000000000000000	4.00000000000000000000	4.00000000000000000000	4.00000000000000000000	4.00000000000000000000	4.00000000000000000000	4.00000000000000000000	4.00000000000000000000	4.00000000000000000000
10.00000000000000000000	0.00000000000000000000	4207.17919921875000000000	4240.00000000000000000000	4158.97412109375000000000	4221.53857421875000000000	4233.84619140625000000000	4216.41015625000000000000	4224.10253906250000000000	4206.66650390625000000000	4224.61523437500000000000	4165.12792968750000000000	4174.35888671875000000000	4202.05126953125000000000	4186.66650390625000000000	4217.43603515625000000000	3504.00000000000000000000	10250.00000000000000000000	10227.00000000000000000000	0.00000000000000000000	0.00000000000000000000	0.00000000000000000000	3034.00000000000000000000	654.00000000000000000000	4.00000000000000000000	4.00000000000000000000	4.00000000000000000000	4.00000000000000000000	4.00000000000000000000	4.00000000000000000000	4.00000000000000000000	4.00000000000000000000	4.00000000000000000000	4.00000000000000000000	4.00000000000000000000	4.00000000000000000000	4.00000000000000000000	4.00000000000000000000	4.00000000000000000000	4.00000000000000000000
11.00000000000000000000	0.00000000000000000000	4192.30761718750000000000	4219.48730468750000000000	4162.56396484375000000000	4205.12792968750000000000	4210.76904296875000000000	4197.43603515625000000000	4213.84619140625000000000	4196.41015625000000000000	4213.33300781250000000000	4153.84619140625000000000	4166.66650390625000000000	4197.94873046875000000000	4172.82031250000000000000	4209.74365234375000000000	3094.00000000000000000000	10248.00000000000000000000	10225.00000000000000000000	0.00000000000000000000	0.00000000000000000000	0.00000000000000000000	3034.00000000000000000000	662.00000000000000000000	4.00000000000000000000	4.00000000000000000000	4.00000000000000000000	4.00000000000000000000	4.00000000000000000000	4.00000000000000000000	4.00000000000000000000	4.00000000000000000000	4.00000000000000000000	4.00000000000000000000	4.00000000000000000000	4.00000000000000000000	4.00000000000000000000	4.00000000000000000000	4.00000000000000000000	4.00000000000000000000
12.00000000000000000000	0.00000000000000000000	4207.17919921875000000000	4234.87158203125000000000	4163.58984375000000000000	4213.33300781250000000000	4228.20507812500000000000	4216.92285156250000000000	4237.43603515625000000000	4244.10253906250000000000	4265.12792968750000000000	4201.53857421875000000000	4202.56396484375000000000	4232.82031250000000000000	4189.74365234375000000000	4234.35888671875000000000	3410.00000000000000000000	10248.00000000000000000000	10225.00000000000000000000	0.00000000000000000000	0.00000000000000000000	0.00000000000000000000	3034.00000000000000000000	670.00000000000000000000	4.00000000000000000000	4.00000000000000000000	4.00000000000000000000	4.00000000000000000000	4.00000000000000000000	4.00000000000000000000	4.00000000000000000000	4.00000000000000000000	4.00000000000000000000	4.00000000000000000000	4.00000000000000000000	4.00000000000000000000	4.00000000000000000000	4.00000000000000000000	4.00000000000000000000	4.00000000000000000000
13.00000000000000000000	0.00000000000000000000	4200.00000000000000000000	4217.94873046875000000000	4179.48730468750000000000	4196.92285156250000000000	4213.84619140625000000000	4205.12792968750000000000	4228.71777343750000000000	4230.76904296875000000000	4252.82031250000000000000	4192.82031250000000000000	4183.58984375000000000000	4219.48730468750000000000	4159.48730468750000000000	4212.82031250000000000000	3117.00000000000000000000	10249.00000000000000000000	10225.00000000000000000000	0.00000000000000000000	0.00000000000000000000	0.00000000000000000000	3034.00000000000000000000	679.00000000000000000000	4.00000000000000000000	4.00000000000000000000	4.00000000000000000000	4.00000000000000000000	4.00000000000000000000	4.00000000000000000000	4.00000000000000000000	4.00000000000000000000	4.00000000000000000000	4.00000000000000000000	4.00000000000000000000	4.00000000000000000000	4.00000000000000000000	4.00000000000000000000	4.00000000000000000000	4.00000000000000000000
14.00000000000000000000	0.00000000000000000000	4224.10253906250000000000	4267.69238281250000000000	4165.64111328125000000000	4225.64111328125000000000	4265.12792968750000000000	4249.74365234375000000000	4261.53857421875000000000	4241.53857421875000000000	4269.74365234375000000000	4213.33300781250000000000	4208.71777343750000000000	4233.84619140625000000000	4200.51269531250000000000	4232.30761718750000000000	3504.00000000000000000000	10249.00000000000000000000	10225.00000000000000000000	0.00000000000000000000	0.00000000000000000000	0.00000000000000000000	3034.00000000000000000000	687.00000000000000000000	4.00000000000000000000	4.00000000000000000000	4.00000000000000000000	4.00000000000000000000	4.00000000000000000000	4.00000000000000000000	4.00000000000000000000	4.00000000000000000000	4.00000000000000000000	4.00000000000000000000	4.00000000000000000000	4.00000000000000000000	4.00000000000000000000	4.00000000000000000000	4.00000000000000000000	4.00000000000000000000
15.00000000000000000000	0.00000000000000000000	4206.66650390625000000000	4244.61523437500000000000	4165.12792968750000000000	4211.28173828125000000000	4241.02539062500000000000	4223.58984375000000000000	4232.82031250000000000000	4200.51269531250000000000	4229.23046875000000000000	4185.12792968750000000000	4173.84619140625000000000	4200.00000000000000000000	4185.12792968750000000000	4206.15380859375000000000	3094.00000000000000000000	10249.00000000000000000000	10225.00000000000000000000	0.00000000000000000000	0.00000000000000000000	0.00000000000000000000	3034.00000000000000000000	695.00000000000000000000	4.00000000000000000000	4.00000000000000000000	4.00000000000000000000	4.00000000000000000000	4.00000000000000000000	4.00000000000000000000	4.00000000000000000000	4.00000000000000000000	4.00000000000000000000	4.00000000000000000000	4.00000000000000000000	4.00000000000000000000	4.00000000000000000000	4.00000000000000000000	4.00000000000000000000	4.00000000000000000000
16.00000000000000000000	0.00000000000000000000	4184.10253906250000000000	4210.25634765625000000000	4163.58984375000000000000	4189.23046875000000000000	4210.25634765625000000000	4200.00000000000000000000	4213.33300781250000000000	4188.71777343750000000000	4210.25634765625000000000	4170.25634765625000000000	4160.51269531250000000000	4187.69238281250000000000	4166.15380859375000000000	4190.76904296875000000000	0.00000000000000000000	10249.00000000000000000000	10225.00000000000000000000	0.00000000000000000000	0.00000000000000000000	0.00000000000000000000	3034.00000000000000000000	704.00000000000000000000	4.00000000000000000000	4.00000000000000000000	4.00000000000000000000	4.00000000000000000000	4.00000000000000000000	4.00000000000000000000	4.00000000000000000000	4.00000000000000000000	4.00000000000000000000	4.00000000000000000000	4.00000000000000000000	4.00000000000000000000	4.00000000000000000000	4.00000000000000000000	4.00000000000000000000	4.00000000000000000000
17.00000000000000000000	0.00000000000000000000	4189.74365234375000000000	4220.51269531250000000000	4152.30761718750000000000	4203.58984375000000000000	4221.02539062500000000000	4215.89746093750000000000	4226.66650390625000000000	4237.94873046875000000000	4255.89746093750000000000	4199.48730468750000000000	4210.76904296875000000000	4228.20507812500000000000	4195.38427734375000000000	4225.12792968750000000000	0.00000000000000000000	10247.00000000000000000000	10224.00000000000000000000	0.00000000000000000000	0.00000000000000000000	0.00000000000000000000	3034.00000000000000000000	712.00000000000000000000	4.00000000000000000000	4.00000000000000000000	4.00000000000000000000	4.00000000000000000000	4.00000000000000000000	4.00000000000000000000	4.00000000000000000000	4.00000000000000000000	4.00000000000000000000	4.00000000000000000000	4.00000000000000000000	4.00000000000000000000	4.00000000000000000000	4.00000000000000000000	4.00000000000000000000	4.00000000000000000000
18.00000000000000000000	0.00000000000000000000	4187.17919921875000000000	4210.76904296875000000000	4176.41015625000000000000	4204.10253906250000000000	4205.64111328125000000000	4202.56396484375000000000	4221.53857421875000000000	4233.84619140625000000000	4250.25634765625000000000	4187.17919921875000000000	4206.15380859375000000000	4225.64111328125000000000	4181.02539062500000000000	4223.58984375000000000000	0.00000000000000000000	10247.00000000000000000000	10224.00000000000000000000	0.00000000000000000000	0.00000000000000000000	0.00000000000000000000	3034.00000000000000000000	720.00000000000000000000	4.00000000000000000000	4.00000000000000000000	4.00000000000000000000	4.00000000000000000000	4.00000000000000000000	4.00000000000000000000	4.00000000000000000000	4.00000000000000000000	4.00000000000000000000	4.00000000000000000000	4.00000000000000000000	4.00000000000000000000	4.00000000000000000000	4.00000000000000000000	4.00000000000000000000	4.00000000000000000000
19.00000000000000000000	0.00000000000000000000	4224.10253906250000000000	4271.79492187500000000000	4175.38427734375000000000	4238.46142578125000000000	4276.92285156250000000000	4264.10253906250000000000	4280.51269531250000000000	4264.10253906250000000000	4288.71777343750000000000	4232.82031250000000000000	4227.69238281250000000000	4248.20507812500000000000	4214.35888671875000000000	4248.20507812500000000000	0.00000000000000000000	10247.00000000000000000000	10225.00000000000000000000	0.00000000000000000000	0.00000000000000000000	0.00000000000000000000	3034.00000000000000000000	729.00000000000000000000	4.00000000000000000000	4.00000000000000000000	4.00000000000000000000	4.00000000000000000000	4.00000000000000000000	4.00000000000000000000	4.00000000000000000000	4.00000000000000000000	4.00000000000000000000	4.00000000000000000000	4.00000000000000000000	4.00000000000000000000	4.00000000000000000000	4.00000000000000000000	4.00000000000000000000	4.00000000000000000000
20.00000000000000000000	0.00000000000000000000	4208.20507812500000000000	4252.30761718750000000000	4171.79492187500000000000	4218.97412109375000000000	4267.17919921875000000000	4252.30761718750000000000	4265.64111328125000000000	4233.33300781250000000000	4266.15380859375000000000	4220.00000000000000000000	4180.51269531250000000000	4209.74365234375000000000	4174.87158203125000000000	4207.17919921875000000000	0.00000000000000000000	10247.00000000000000000000	10225.00000000000000000000	0.00000000000000000000	0.00000000000000000000	0.00000000000000000000	3034.00000000000000000000	737.00000000000000000000	4.00000000000000000000	4.00000000000000000000	4.00000000000000000000	4.00000000000000000000	4.00000000000000000000	4.00000000000000000000	4.00000000000000000000	4.00000000000000000000	4.00000000000000000000	4.00000000000000000000	4.00000000000000000000	4.00000000000000000000	4.00000000000000000000	4.00000000000000000000	4.00000000000000000000	4.00000000000000000000
21.00000000000000000000	0.00000000000000000000	4194.35888671875000000000	4232.82031250000000000000	4173.33300781250000000000	4212.82031250000000000000	4234.35888671875000000000	4221.53857421875000000000	4238.46142578125000000000	4210.25634765625000000000	4237.43603515625000000000	4191.79492187500000000000	4168.20507812500000000000	4192.30761718750000000000	4163.58984375000000000000	4195.38427734375000000000	0.00000000000000000000	10249.00000000000000000000	10225.00000000000000000000	0.00000000000000000000	0.00000000000000000000	0.00000000000000000000	3034.00000000000000000000	745.00000000000000000000	4.00000000000000000000	4.00000000000000000000	4.00000000000000000000	4.00000000000000000000	4.00000000000000000000	4.00000000000000000000	4.00000000000000000000	4.00000000000000000000	4.00000000000000000000	4.00000000000000000000	4.00000000000000000000	4.00000000000000000000	4.00000000000000000000	4.00000000000000000000	4.00000000000000000000	4.00000000000000000000
22.00000000000000000000	0.00000000000000000000	4228.20507812500000000000	4274.87158203125000000000	4160.51269531250000000000	4255.38427734375000000000	4260.51269531250000000000	4233.33300781250000000000	4250.25634765625000000000	4246.15380859375000000000	4260.51269531250000000000	4213.33300781250000000000	4232.30761718750000000000	4242.56396484375000000000	4231.79492187500000000000	4255.38427734375000000000	0.00000000000000000000	10249.00000000000000000000	10225.00000000000000000000	0.00000000000000000000	0.00000000000000000000	0.00000000000000000000	3034.00000000000000000000	754.00000000000000000000	4.00000000000000000000	4.00000000000000000000	4.00000000000000000000	4.00000000000000000000	4.00000000000000000000	4.00000000000000000000	4.00000000000000000000	4.00000000000000000000	4.00000000000000000000	4.00000000000000000000	4.00000000000000000000	4.00000000000000000000	4.00000000000000000000	4.00000000000000000000	4.00000000000000000000	4.00000000000000000000
23.00000000000000000000	0.00000000000000000000	4211.28173828125000000000	4228.71777343750000000000	4170.76904296875000000000	4226.15380859375000000000	4214.87158203125000000000	4187.69238281250000000000	4211.79492187500000000000	4210.25634765625000000000	4219.48730468750000000000	4171.79492187500000000000	4199.48730468750000000000	4219.48730468750000000000	4194.87158203125000000000	4231.79492187500000000000	0.00000000000000000000	10249.00000000000000000000	10225.00000000000000000000	0.00000000000000000000	0.00000000000000000000	0.00000000000000000000	3034.00000000000000000000	762.00000000000000000000	4.00000000000000000000	4.00000000000000000000	4.00000000000000000000	4.00000000000000000000	4.00000000000000000000	4.00000000000000000000	4.00000000000000000000	4.00000000000000000000	4.00000000000000000000	4.00000000000000000000	4.00000000000000000000	4.00000000000000000000	4.00000000000000000000	4.00000000000000000000	4.00000000000000000000	4.00000000000000000000
24.00000000000000000000	0.00000000000000000000	4214.87158203125000000000	4246.15380859375000000000	4168.71777343750000000000	4228.20507812500000000000	4240.51269531250000000000	4224.61523437500000000000	4248.71777343750000000000	4243.58984375000000000000	4259.48730468750000000000	4208.71777343750000000000	4216.41015625000000000000	4237.94873046875000000000	4201.53857421875000000000	4236.92285156250000000000	0.00000000000000000000	10249.00000000000000000000	10225.00000000000000000000	0.00000000000000000000	0.00000000000000000000	0.00000000000000000000	3034.00000000000000000000	771.00000000000000000000	4.00000000000000000000	4.00000000000000000000	4.00000000000000000000	4.00000000000000000000	4.00000000000000000000	4.00000000000000000000	4.00000000000000000000	4.00000000000000000000	4.00000000000000000000	4.00000000000000000000	4.00000000000000000000	4.00000000000000000000	4.00000000000000000000	4.00000000000000000000	4.00000000000000000000	4.00000000000000000000
25.00000000000000000000	0.00000000000000000000	4214.87158203125000000000	4256.92285156250000000000	4175.89746093750000000000	4231.79492187500000000000	4257.94873046875000000000	4246.15380859375000000000	4273.33300781250000000000	4268.20507812500000000000	4288.20507812500000000000	4241.02539062500000000000	4222.05126953125000000000	4250.25634765625000000000	4198.46142578125000000000	4233.84619140625000000000	0.00000000000000000000	10247.00000000000000000000	10226.00000000000000000000	0.00000000000000000000	0.00000000000000000000	0.00000000000000000000	3034.00000000000000000000	779.00000000000000000000	4.00000000000000000000	4.00000000000000000000	4.00000000000000000000	4.00000000000000000000	4.00000000000000000000	4.00000000000000000000	4.00000000000000000000	4.00000000000000000000	4.00000000000000000000	4.00000000000000000000	4.00000000000000000000	4.00000000000000000000	4.00000000000000000000	4.00000000000000000000	4.00000000000000000000	4.00000000000000000000
26.00000000000000000000	0.00000000000000000000	4214.35888671875000000000	4251.28173828125000000000	4182.05126953125000000000	4229.74365234375000000000	4255.89746093750000000000	4240.51269531250000000000	4264.10253906250000000000	4253.84619140625000000000	4271.28173828125000000000	4223.07666015625000000000	4206.66650390625000000000	4240.51269531250000000000	4187.17919921875000000000	4222.56396484375000000000	0.00000000000000000000	10247.00000000000000000000	10226.00000000000000000000	0.00000000000000000000	0.00000000000000000000	0.00000000000000000000	3034.00000000000000000000	787.00000000000000000000	4.00000000000000000000	4.00000000000000000000	4.00000000000000000000	4.00000000000000000000	4.00000000000000000000	4.00000000000000000000	4.00000000000000000000	4.00000000000000000000	4.00000000000000000000	4.00000000000000000000	4.00000000000000000000	4.00000000000000000000	4.00000000000000000000	4.00000000000000000000	4.00000000000000000000	4.00000000000000000000
27.00000000000000000000	0.00000000000000000000	4233.33300781250000000000	4281.53857421875000000000	4158.46142578125000000000	4252.30761718750000000000	4278.97412109375000000000	4255.89746093750000000000	4264.61523437500000000000	4254.35888671875000000000	4270.25634765625000000000	4224.10253906250000000000	4228.20507812500000000000	4247.17919921875000000000	4223.07666015625000000000	4246.15380859375000000000	0.00000000000000000000	10246.00000000000000000000	10225.00000000000000000000	0.00000000000000000000	0.00000000000000000000	0.00000000000000000000	3034.00000000000000000000	795.00000000000000000000	4.00000000000000000000	4.00000000000000000000	4.00000000000000000000	4.00000000000000000000	4.00000000000000000000	4.00000000000000000000	4.00000000000000000000	4.00000000000000000000	4.00000000000000000000	4.00000000000000000000	4.00000000000000000000	4.00000000000000000000	4.00000000000000000000	4.00000000000000000000	4.00000000000000000000	4.00000000000000000000
28.00000000000000000000	0.00000000000000000000	4201.53857421875000000000	4232.30761718750000000000	4162.05126953125000000000	4218.46142578125000000000	4221.53857421875000000000	4199.48730468750000000000	4215.89746093750000000000	4192.82031250000000000000	4208.20507812500000000000	4170.25634765625000000000	4177.43603515625000000000	4196.92285156250000000000	4174.35888671875000000000	4204.10253906250000000000	0.00000000000000000000	10246.00000000000000000000	10225.00000000000000000000	0.00000000000000000000	0.00000000000000000000	0.00000000000000000000	3034.00000000000000000000	802.00000000000000000000	4.00000000000000000000	4.00000000000000000000	4.00000000000000000000	4.00000000000000000000	4.00000000000000000000	4.00000000000000000000	4.00000000000000000000	4.00000000000000000000	4.00000000000000000000	4.00000000000000000000	4.00000000000000000000	4.00000000000000000000	4.00000000000000000000	4.00000000000000000000	4.00000000000000000000	4.00000000000000000000
29.00000000000000000000	0.00000000000000000000	4198.97412109375000000000	4232.82031250000000000000	4158.46142578125000000000	4220.00000000000000000000	4227.69238281250000000000	4206.66650390625000000000	4228.20507812500000000000	4217.94873046875000000000	4237.43603515625000000000	4189.74365234375000000000	4197.94873046875000000000	4219.48730468750000000000	4182.56396484375000000000	4213.33300781250000000000	0.00000000000000000000	10246.00000000000000000000	10227.00000000000000000000	0.00000000000000000000	0.00000000000000000000	0.00000000000000000000	3034.00000000000000000000	809.00000000000000000000	4.00000000000000000000	4.00000000000000000000	4.00000000000000000000	4.00000000000000000000	4.00000000000000000000	4.00000000000000000000	4.00000000000000000000	4.00000000000000000000	4.00000000000000000000	4.00000000000000000000	4.00000000000000000000	4.00000000000000000000	4.00000000000000000000	4.00000000000000000000	4.00000000000000000000	4.00000000000000000000
30.00000000000000000000	0.00000000000000000000	4189.74365234375000000000	4214.35888671875000000000	4162.05126953125000000000	4215.89746093750000000000	4213.84619140625000000000	4198.46142578125000000000	4225.64111328125000000000	4241.53857421875000000000	4255.38427734375000000000	4206.15380859375000000000	4211.79492187500000000000	4234.35888671875000000000	4183.07666015625000000000	4221.02539062500000000000	0.00000000000000000000	10246.00000000000000000000	10227.00000000000000000000	0.00000000000000000000	0.00000000000000000000	0.00000000000000000000	3034.00000000000000000000	817.00000000000000000000	4.00000000000000000000	4.00000000000000000000	4.00000000000000000000	4.00000000000000000000	4.00000000000000000000	4.00000000000000000000	4.00000000000000000000	4.00000000000000000000	4.00000000000000000000	4.00000000000000000000	4.00000000000000000000	4.00000000000000000000	4.00000000000000000000	4.00000000000000000000	4.00000000000000000000	4.00000000000000000000
31.00000000000000000000	0.00000000000000000000	4177.43603515625000000000	4193.84619140625000000000	4176.41015625000000000000	4200.51269531250000000000	4194.35888671875000000000	4181.53857421875000000000	4216.92285156250000000000	4218.46142578125000000000	4225.12792968750000000000	4181.02539062500000000000	4179.48730468750000000000	4205.64111328125000000000	4151.79492187500000000000	4200.51269531250000000000	0.00000000000000000000	10246.00000000000000000000	10227.00000000000000000000	0.00000000000000000000	0.00000000000000000000	0.00000000000000000000	3034.00000000000000000000	824.00000000000000000000	4.00000000000000000000	4.00000000000000000000	4.00000000000000000000	4.00000000000000000000	4.00000000000000000000	4.00000000000000000000	4.00000000000000000000	4.00000000000000000000	4.00000000000000000000	4.00000000000000000000	4.00000000000000000000	4.00000000000000000000	4.00000000000000000000	4.00000000000000000000	4.00000000000000000000	4.00000000000000000000
32.00000000000000000000	0.00000000000000000000	4202.56396484375000000000	4250.25634765625000000000	4161.53857421875000000000	4227.69238281250000000000	4253.84619140625000000000	4232.82031250000000000000	4256.41015625000000000000	4233.84619140625000000000	4251.28173828125000000000	4206.66650390625000000000	4192.30761718750000000000	4218.97412109375000000000	4175.89746093750000000000	4214.87158203125000000000	0.00000000000000000000	10246.00000000000000000000	10227.00000000000000000000	0.00000000000000000000	0.00000000000000000000	0.00000000000000000000	3034.00000000000000000000	831.00000000000000000000	4.00000000000000000000	4.00000000000000000000	4.00000000000000000000	4.00000000000000000000	4.00000000000000000000	4.00000000000000000000	4.00000000000000000000	4.00000000000000000000	4.00000000000000000000	4.00000000000000000000	4.00000000000000000000	4.00000000000000000000	4.00000000000000000000	4.00000000000000000000	4.00000000000000000000	4.00000000000000000000
33.00000000000000000000	0.00000000000000000000	4178.46142578125000000000	4221.53857421875000000000	4166.15380859375000000000	4205.64111328125000000000	4222.05126953125000000000	4204.61523437500000000000	4223.58984375000000000000	4186.66650390625000000000	4208.71777343750000000000	4169.23046875000000000000	4148.20507812500000000000	4180.51269531250000000000	4136.92285156250000000000	4179.48730468750000000000	0.00000000000000000000	10246.00000000000000000000	10229.00000000000000000000	0.00000000000000000000	0.00000000000000000000	0.00000000000000000000	3034.00000000000000000000	839.00000000000000000000	4.00000000000000000000	4.00000000000000000000	4.00000000000000000000	4.00000000000000000000	4.00000000000000000000	4.00000000000000000000	4.00000000000000000000	4.00000000000000000000	4.00000000000000000000	4.00000000000000000000	4.00000000000000000000	4.00000000000000000000	4.00000000000000000000	4.00000000000000000000	4.00000000000000000000	4.00000000000000000000
34.00000000000000000000	0.00000000000000000000	4187.69238281250000000000	4226.15380859375000000000	4164.61523437500000000000	4217.94873046875000000000	4220.51269531250000000000	4206.15380859375000000000	4225.64111328125000000000	4204.61523437500000000000	4222.05126953125000000000	4175.38427734375000000000	4184.61523437500000000000	4199.48730468750000000000	4170.76904296875000000000	4210.25634765625000000000	0.00000000000000000000	10246.00000000000000000000	10229.00000000000000000000	0.00000000000000000000	0.00000000000000000000	0.00000000000000000000	3034.00000000000000000000	846.00000000000000000000	4.00000000000000000000	4.00000000000000000000	4.00000000000000000000	4.00000000000000000000	4.00000000000000000000	4.00000000000000000000	4.00000000000000000000	4.00000000000000000000	4.00000000000000000000	4.00000000000000000000	4.00000000000000000000	4.00000000000000000000	4.00000000000000000000	4.00000000000000000000	4.00000000000000000000	4.00000000000000000000
35.00000000000000000000	0.00000000000000000000	4199.48730468750000000000	4226.66650390625000000000	4165.12792968750000000000	4230.25634765625000000000	4216.41015625000000000000	4198.97412109375000000000	4226.66650390625000000000	4235.89746093750000000000	4251.28173828125000000000	4194.87158203125000000000	4224.61523437500000000000	4231.28173828125000000000	4203.58984375000000000000	4240.51269531250000000000	0.00000000000000000000	10248.00000000000000000000	10228.00000000000000000000	0.00000000000000000000	0.00000000000000000000	0.00000000000000000000	3034.00000000000000000000	853.00000000000000000000	4.00000000000000000000	4.00000000000000000000	4.00000000000000000000	4.00000000000000000000	4.00000000000000000000	4.00000000000000000000	4.00000000000000000000	4.00000000000000000000	4.00000000000000000000	4.00000000000000000000	4.00000000000000000000	4.00000000000000000000	4.00000000000000000000	4.00000000000000000000	4.00000000000000000000	4.00000000000000000000
36.00000000000000000000	0.00000000000000000000	4171.28173828125000000000	4184.10253906250000000000	4173.33300781250000000000	4201.53857421875000000000	4177.43603515625000000000	4166.66650390625000000000	4204.61523437500000000000	4207.17919921875000000000	4221.02539062500000000000	4170.25634765625000000000	4187.69238281250000000000	4204.61523437500000000000	4162.05126953125000000000	4202.56396484375000000000	0.00000000000000000000	10248.00000000000000000000	10228.00000000000000000000	0.00000000000000000000	0.00000000000000000000	0.00000000000000000000	3034.00000000000000000000	861.00000000000000000000	4.00000000000000000000	4.00000000000000000000	4.00000000000000000000	4.00000000000000000000	4.00000000000000000000	4.00000000000000000000	4.00000000000000000000	4.00000000000000000000	4.00000000000000000000	4.00000000000000000000	4.00000000000000000000	4.00000000000000000000	4.00000000000000000000	4.00000000000000000000	4.00000000000000000000	4.00000000000000000000
37.00000000000000000000	0.00000000000000000000	4180.51269531250000000000	4213.33300781250000000000	4157.94873046875000000000	4210.76904296875000000000	4221.02539062500000000000	4215.89746093750000000000	4243.07666015625000000000	4231.79492187500000000000	4247.17919921875000000000	4204.10253906250000000000	4199.48730468750000000000	4211.28173828125000000000	4170.76904296875000000000	4205.64111328125000000000	0.00000000000000000000	10247.00000000000000000000	10228.00000000000000000000	0.00000000000000000000	0.00000000000000000000	0.00000000000000000000	3034.00000000000000000000	868.00000000000000000000	4.00000000000000000000	4.00000000000000000000	4.00000000000000000000	4.00000000000000000000	4.00000000000000000000	4.00000000000000000000	4.00000000000000000000	4.00000000000000000000	4.00000000000000000000	4.00000000000000000000	4.00000000000000000000	4.00000000000000000000	4.00000000000000000000	4.00000000000000000000	4.00000000000000000000	4.00000000000000000000
38.00000000000000000000	0.00000000000000000000	4171.28173828125000000000	4197.43603515625000000000	4170.25634765625000000000	4194.87158203125000000000	4208.71777343750000000000	4205.12792968750000000000	4232.30761718750000000000	4208.20507812500000000000	4223.07666015625000000000	4186.15380859375000000000	4162.05126953125000000000	4178.46142578125000000000	4131.28173828125000000000	4172.30761718750000000000	0.00000000000000000000	10247.00000000000000000000	10228.00000000000000000000	0.00000000000000000000	0.00000000000000000000	0.00000000000000000000	3034.00000000000000000000	875.00000000000000000000	4.00000000000000000000	4.00000000000000000000	4.00000000000000000000	4.00000000000000000000	4.00000000000000000000	4.00000000000000000000	4.00000000000000000000	4.00000000000000000000	4.00000000000000000000	4.00000000000000000000	4.00000000000000000000	4.00000000000000000000	4.00000000000000000000	4.00000000000000000000	4.00000000000000000000	4.00000000000000000000
39.00000000000000000000	0.00000000000000000000	4189.74365234375000000000	4224.10253906250000000000	4169.74365234375000000000	4220.51269531250000000000	4223.07666015625000000000	4210.76904296875000000000	4240.00000000000000000000	4208.20507812500000000000	4224.61523437500000000000	4189.23046875000000000000	4178.97412109375000000000	4188.71777343750000000000	4156.92285156250000000000	4189.23046875000000000000	0.00000000000000000000	10247.00000000000000000000	10229.00000000000000000000	0.00000000000000000000	0.00000000000000000000	0.00000000000000000000	3034.00000000000000000000	883.00000000000000000000	4.00000000000000000000	4.00000000000000000000	4.00000000000000000000	4.00000000000000000000	4.00000000000000000000	4.00000000000000000000	4.00000000000000000000	4.00000000000000000000	4.00000000000000000000	4.00000000000000000000	4.00000000000000000000	4.00000000000000000000	4.00000000000000000000	4.00000000000000000000	4.00000000000000000000	4.00000000000000000000
40.00000000000000000000	0.00000000000000000000	4203.58984375000000000000	4241.02539062500000000000	4155.89746093750000000000	4244.10253906250000000000	4232.82031250000000000000	4207.69238281250000000000	4230.25634765625000000000	4212.82031250000000000000	4226.66650390625000000000	4192.30761718750000000000	4207.69238281250000000000	4208.71777343750000000000	4195.89746093750000000000	4217.94873046875000000000	0.00000000000000000000	10247.00000000000000000000	10229.00000000000000000000	0.00000000000000000000	0.00000000000000000000	0.00000000000000000000	3034.00000000000000000000	890.00000000000000000000	4.00000000000000000000	4.00000000000000000000	4.00000000000000000000	4.00000000000000000000	4.00000000000000000000	4.00000000000000000000	4.00000000000000000000	4.00000000000000000000	4.00000000000000000000	4.00000000000000000000	4.00000000000000000000	4.00000000000000000000	4.00000000000000000000	4.00000000000000000000	4.00000000000000000000	4.00000000000000000000
41.00000000000000000000	0.00000000000000000000	4174.35888671875000000000	4190.76904296875000000000	4165.12792968750000000000	4208.20507812500000000000	4185.12792968750000000000	4164.61523437500000000000	4191.79492187500000000000	4183.07666015625000000000	4186.15380859375000000000	4152.30761718750000000000	4168.20507812500000000000	4177.94873046875000000000	4153.33300781250000000000	4186.66650390625000000000	0.00000000000000000000	10245.00000000000000000000	10229.00000000000000000000	0.00000000000000000000	0.00000000000000000000	0.00000000000000000000	3034.00000000000000000000	897.00000000000000000000	4.00000000000000000000	4.00000000000000000000	4.00000000000000000000	4.00000000000000000000	4.00000000000000000000	4.00000000000000000000	4.00000000000000000000	4.00000000000000000000	4.00000000000000000000	4.00000000000000000000	4.00000000000000000000	4.00000000000000000000	4.00000000000000000000	4.00000000000000000000	4.00000000000000000000	4.00000000000000000000
42.00000000000000000000	0.00000000000000000000	4186.15380859375000000000	4215.89746093750000000000	4162.05126953125000000000	4215.89746093750000000000	4213.33300781250000000000	4200.51269531250000000000	4231.28173828125000000000	4231.28173828125000000000	4235.89746093750000000000	4198.46142578125000000000	4197.43603515625000000000	4204.61523437500000000000	4170.76904296875000000000	4206.15380859375000000000	0.00000000000000000000	10245.00000000000000000000	10229.00000000000000000000	0.00000000000000000000	0.00000000000000000000	0.00000000000000000000	3034.00000000000000000000	905.00000000000000000000	4.00000000000000000000	4.00000000000000000000	4.00000000000000000000	4.00000000000000000000	4.00000000000000000000	4.00000000000000000000	4.00000000000000000000	4.00000000000000000000	4.00000000000000000000	4.00000000000000000000	4.00000000000000000000	4.00000000000000000000	4.00000000000000000000	4.00000000000000000000	4.00000000000000000000	4.00000000000000000000
43.00000000000000000000	0.00000000000000000000	4175.89746093750000000000	4203.07666015625000000000	4176.41015625000000000000	4204.61523437500000000000	4198.46142578125000000000	4190.76904296875000000000	4228.71777343750000000000	4224.10253906250000000000	4236.41015625000000000000	4205.64111328125000000000	4182.56396484375000000000	4195.38427734375000000000	4147.17919921875000000000	4191.79492187500000000000	0.00000000000000000000	10245.00000000000000000000	10229.00000000000000000000	0.00000000000000000000	0.00000000000000000000	0.00000000000000000000	3034.00000000000000000000	912.00000000000000000000	4.00000000000000000000	4.00000000000000000000	4.00000000000000000000	4.00000000000000000000	4.00000000000000000000	4.00000000000000000000	4.00000000000000000000	4.00000000000000000000	4.00000000000000000000	4.00000000000000000000	4.00000000000000000000	4.00000000000000000000	4.00000000000000000000	4.00000000000000000000	4.00000000000000000000	4.00000000000000000000
44.00000000000000000000	0.00000000000000000000	4189.74365234375000000000	4233.33300781250000000000	4178.97412109375000000000	4221.02539062500000000000	4222.05126953125000000000	4209.23046875000000000000	4245.64111328125000000000	4225.64111328125000000000	4241.02539062500000000000	4215.38427734375000000000	4191.79492187500000000000	4203.58984375000000000000	4162.56396484375000000000	4202.05126953125000000000	0.00000000000000000000	10245.00000000000000000000	10229.00000000000000000000	0.00000000000000000000	0.00000000000000000000	0.00000000000000000000	3034.00000000000000000000	920.00000000000000000000	4.00000000000000000000	4.00000000000000000000	4.00000000000000000000	4.00000000000000000000	4.00000000000000000000	4.00000000000000000000	4.00000000000000000000	4.00000000000000000000	4.00000000000000000000	4.00000000000000000000	4.00000000000000000000	4.00000000000000000000	4.00000000000000000000	4.00000000000000000000	4.00000000000000000000	4.00000000000000000000
45.00000000000000000000	0.00000000000000000000	4217.43603515625000000000	4275.38427734375000000000	4165.64111328125000000000	4249.74365234375000000000	4257.43603515625000000000	4235.38427734375000000000	4261.02539062500000000000	4236.41015625000000000000	4251.79492187500000000000	4227.69238281250000000000	4220.00000000000000000000	4224.10253906250000000000	4205.64111328125000000000	4228.71777343750000000000	0.00000000000000000000	10244.00000000000000000000	10229.00000000000000000000	0.00000000000000000000	0.00000000000000000000	0.00000000000000000000	3034.00000000000000000000	929.00000000000000000000	4.00000000000000000000	4.00000000000000000000	4.00000000000000000000	4.00000000000000000000	4.00000000000000000000	4.00000000000000000000	4.00000000000000000000	4.00000000000000000000	4.00000000000000000000	4.00000000000000000000	4.00000000000000000000	4.00000000000000000000	4.00000000000000000000	4.00000000000000000000	4.00000000000000000000	4.00000000000000000000
46.00000000000000000000	0.00000000000000000000	4201.02539062500000000000	4238.46142578125000000000	4172.30761718750000000000	4229.23046875000000000000	4222.56396484375000000000	4201.53857421875000000000	4230.76904296875000000000	4197.94873046875000000000	4207.69238281250000000000	4186.15380859375000000000	4194.35888671875000000000	4200.00000000000000000000	4185.12792968750000000000	4210.25634765625000000000	0.00000000000000000000	10244.00000000000000000000	10229.00000000000000000000	0.00000000000000000000	0.00000000000000000000	0.00000000000000000000	3034.00000000000000000000	937.00000000000000000000	4.00000000000000000000	4.00000000000000000000	4.00000000000000000000	4.00000000000000000000	4.00000000000000000000	4.00000000000000000000	4.00000000000000000000	4.00000000000000000000	4.00000000000000000000	4.00000000000000000000	4.00000000000000000000	4.00000000000000000000	4.00000000000000000000	4.00000000000000000000	4.00000000000000000000	4.00000000000000000000
47.00000000000000000000	0.00000000000000000000	4209.23046875000000000000	4256.41015625000000000000	4164.10253906250000000000	4244.10253906250000000000	4250.25634765625000000000	4227.69238281250000000000	4257.94873046875000000000	4246.15380859375000000000	4252.30761718750000000000	4225.12792968750000000000	4239.48730468750000000000	4244.10253906250000000000	4221.53857421875000000000	4246.66650390625000000000	0.00000000000000000000	10243.00000000000000000000	10228.00000000000000000000	0.00000000000000000000	0.00000000000000000000	0.00000000000000000000	3034.00000000000000000000	945.00000000000000000000	4.00000000000000000000	4.00000000000000000000	4.00000000000000000000	4.00000000000000000000	4.00000000000000000000	4.00000000000000000000	4.00000000000000000000	4.00000000000000000000	4.00000000000000000000	4.00000000000000000000	4.00000000000000000000	4.00000000000000000000	4.00000000000000000000	4.00000000000000000000	4.00000000000000000000	4.00000000000000000000
48.00000000000000000000	0.00000000000000000000	4182.05126953125000000000	4214.35888671875000000000	4171.79492187500000000000	4220.00000000000000000000	4209.23046875000000000000	4193.84619140625000000000	4234.87158203125000000000	4238.97412109375000000000	4247.69238281250000000000	4215.89746093750000000000	4222.05126953125000000000	4232.82031250000000000000	4187.69238281250000000000	4224.10253906250000000000	0.00000000000000000000	10243.00000000000000000000	10228.00000000000000000000	0.00000000000000000000	0.00000000000000000000	0.00000000000000000000	3034.00000000000000000000	954.00000000000000000000	4.00000000000000000000	4.00000000000000000000	4.00000000000000000000	4.00000000000000000000	4.00000000000000000000	4.00000000000000000000	4.00000000000000000000	4.00000000000000000000	4.00000000000000000000	4.00000000000000000000	4.00000000000000000000	4.00000000000000000000	4.00000000000000000000	4.00000000000000000000	4.00000000000000000000	4.00000000000000000000
49.00000000000000000000	0.00000000000000000000	4177.94873046875000000000	4209.74365234375000000000	4176.41015625000000000000	4212.30761718750000000000	4208.20507812500000000000	4200.51269531250000000000	4244.10253906250000000000	4222.56396484375000000000	4234.35888671875000000000	4205.64111328125000000000	4205.64111328125000000000	4210.76904296875000000000	4168.71777343750000000000	4206.66650390625000000000	0.00000000000000000000	10243.00000000000000000000	10227.00000000000000000000	0.00000000000000000000	0.00000000000000000000	0.00000000000000000000	3034.00000000000000000000	962.00000000000000000000	4.00000000000000000000	4.00000000000000000000	4.00000000000000000000	4.00000000000000000000	4.00000000000000000000	4.00000000000000000000	4.00000000000000000000	4.00000000000000000000	4.00000000000000000000	4.00000000000000000000	4.00000000000000000000	4.00000000000000000000	4.00000000000000000000	4.00000000000000000000	4.00000000000000000000	4.00000000000000000000
50.00000000000000000000	0.00000000000000000000	4207.69238281250000000000	4265.64111328125000000000	4168.20507812500000000000	4240.00000000000000000000	4269.23046875000000000000	4257.43603515625000000000	4287.69238281250000000000	4241.53857421875000000000	4260.00000000000000000000	4240.51269531250000000000	4221.02539062500000000000	4225.12792968750000000000	4196.41015625000000000000	4222.56396484375000000000	0.00000000000000000000	10243.00000000000000000000	10227.00000000000000000000	0.00000000000000000000	0.00000000000000000000	0.00000000000000000000	3034.00000000000000000000	970.00000000000000000000	4.00000000000000000000	4.00000000000000000000	4.00000000000000000000	4.00000000000000000000	4.00000000000000000000	4.00000000000000000000	4.00000000000000000000	4.00000000000000000000	4.00000000000000000000	4.00000000000000000000	4.00000000000000000000	4.00000000000000000000	4.00000000000000000000	4.00000000000000000000	4.00000000000000000000	4.00000000000000000000
51.00000000000000000000	0.00000000000000000000	4190.25634765625000000000	4240.51269531250000000000	4180.51269531250000000000	4221.02539062500000000000	4232.82031250000000000000	4224.10253906250000000000	4256.92285156250000000000	4202.56396484375000000000	4223.58984375000000000000	4208.71777343750000000000	4176.41015625000000000000	4193.33300781250000000000	4156.41015625000000000000	4189.74365234375000000000	0.00000000000000000000	10243.00000000000000000000	10227.00000000000000000000	0.00000000000000000000	0.00000000000000000000	0.00000000000000000000	3034.00000000000000000000	979.00000000000000000000	4.00000000000000000000	4.00000000000000000000	4.00000000000000000000	4.00000000000000000000	4.00000000000000000000	4.00000000000000000000	4.00000000000000000000	4.00000000000000000000	4.00000000000000000000	4.00000000000000000000	4.00000000000000000000	4.00000000000000000000	4.00000000000000000000	4.00000000000000000000	4.00000000000000000000	4.00000000000000000000
52.00000000000000000000	0.00000000000000000000	4200.51269531250000000000	4248.71777343750000000000	4168.71777343750000000000	4238.46142578125000000000	4229.74365234375000000000	4221.53857421875000000000	4256.41015625000000000000	4223.07666015625000000000	4236.92285156250000000000	4215.38427734375000000000	4216.92285156250000000000	4220.00000000000000000000	4194.87158203125000000000	4221.02539062500000000000	0.00000000000000000000	10243.00000000000000000000	10227.00000000000000000000	0.00000000000000000000	0.00000000000000000000	0.00000000000000000000	3034.00000000000000000000	987.00000000000000000000	4.00000000000000000000	4.00000000000000000000	4.00000000000000000000	4.00000000000000000000	4.00000000000000000000	4.00000000000000000000	4.00000000000000000000	4.00000000000000000000	4.00000000000000000000	4.00000000000000000000	4.00000000000000000000	4.00000000000000000000	4.00000000000000000000	4.00000000000000000000	4.00000000000000000000	4.00000000000000000000
53.00000000000000000000	0.00000000000000000000	4186.66650390625000000000	4214.35888671875000000000	4168.20507812500000000000	4227.69238281250000000000	4193.84619140625000000000	4182.05126953125000000000	4221.02539062500000000000	4210.76904296875000000000	4211.28173828125000000000	4189.23046875000000000000	4218.97412109375000000000	4218.46142578125000000000	4190.76904296875000000000	4214.87158203125000000000	0.00000000000000000000	10244.00000000000000000000	10227.00000000000000000000	0.00000000000000000000	0.00000000000000000000	0.00000000000000000000	3034.00000000000000000000	996.00000000000000000000	4.00000000000000000000	4.00000000000000000000	4.00000000000000000000	4.00000000000000000000	4.00000000000000000000	4.00000000000000000000	4.00000000000000000000	4.00000000000000000000	4.00000000000000000000	4.00000000000000000000	4.00000000000000000000	4.00000000000000000000	4.00000000000000000000	4.00000000000000000000	4.00000000000000000000	4.00000000000000000000
54.00000000000000000000	0.00000000000000000000	4173.84619140625000000000	4200.00000000000000000000	4173.33300781250000000000	4215.38427734375000000000	4180.51269531250000000000	4172.30761718750000000000	4214.35888671875000000000	4200.51269531250000000000	4200.51269531250000000000	4176.41015625000000000000	4198.46142578125000000000	4208.20507812500000000000	4165.12792968750000000000	4195.38427734375000000000	0.00000000000000000000	10244.00000000000000000000	10227.00000000000000000000	0.00000000000000000000	0.00000000000000000000	0.00000000000000000000	3035.00000000000000000000	4.00000000000000000000	4.00000000000000000000	4.00000000000000000000	4.00000000000000000000	4.00000000000000000000	4.00000000000000000000	4.00000000000000000000	4.00000000000000000000	4.00000000000000000000	4.00000000000000000000	4.00000000000000000000	4.00000000000000000000	4.00000000000000000000	4.00000000000000000000	4.00000000000000000000	4.00000000000000000000	4.00000000000000000000
55.00000000000000000000	0.00000000000000000000	4187.69238281250000000000	4226.15380859375000000000	4166.66650390625000000000	4223.58984375000000000000	4210.76904296875000000000	4212.30761718750000000000	4255.38427734375000000000	4234.35888671875000000000	4247.17919921875000000000	4221.53857421875000000000	4211.79492187500000000000	4224.61523437500000000000	4173.33300781250000000000	4206.15380859375000000000	0.00000000000000000000	10246.00000000000000000000	10227.00000000000000000000	0.00000000000000000000	0.00000000000000000000	0.00000000000000000000	3035.00000000000000000000	12.00000000000000000000	4.00000000000000000000	4.00000000000000000000	4.00000000000000000000	4.00000000000000000000	4.00000000000000000000	4.00000000000000000000	4.00000000000000000000	4.00000000000000000000	4.00000000000000000000	4.00000000000000000000	4.00000000000000000000	4.00000000000000000000	4.00000000000000000000	4.00000000000000000000	4.00000000000000000000	4.00000000000000000000
56.00000000000000000000	0.00000000000000000000	4164.61523437500000000000	4185.64111328125000000000	4181.53857421875000000000	4191.79492187500000000000	4172.82031250000000000000	4180.00000000000000000000	4234.87158203125000000000	4204.61523437500000000000	4219.48730468750000000000	4202.56396484375000000000	4166.66650390625000000000	4187.69238281250000000000	4128.20507812500000000000	4166.15380859375000000000	0.00000000000000000000	10246.00000000000000000000	10227.00000000000000000000	0.00000000000000000000	0.00000000000000000000	0.00000000000000000000	3035.00000000000000000000	21.00000000000000000000	4.00000000000000000000	4.00000000000000000000	4.00000000000000000000	4.00000000000000000000	4.00000000000000000000	4.00000000000000000000	4.00000000000000000000	4.00000000000000000000	4.00000000000000000000	4.00000000000000000000	4.00000000000000000000	4.00000000000000000000	4.00000000000000000000	4.00000000000000000000	4.00000000000000000000	4.00000000000000000000
57.00000000000000000000	0.00000000000000000000	4181.53857421875000000000	4222.56396484375000000000	4164.61523437500000000000	4221.02539062500000000000	4203.58984375000000000000	4198.46142578125000000000	4240.00000000000000000000	4215.38427734375000000000	4229.23046875000000000000	4207.69238281250000000000	4193.33300781250000000000	4203.58984375000000000000	4166.66650390625000000000	4192.30761718750000000000	0.00000000000000000000	10247.00000000000000000000	10228.00000000000000000000	0.00000000000000000000	0.00000000000000000000	0.00000000000000000000	3035.00000000000000000000	29.00000000000000000000	4.00000000000000000000	4.00000000000000000000	4.00000000000000000000	4.00000000000000000000	4.00000000000000000000	4.00000000000000000000	4.00000000000000000000	4.00000000000000000000	4.00000000000000000000	4.00000000000000000000	4.00000000000000000000	4.00000000000000000000	4.00000000000000000000	4.00000000000000000000	4.00000000000000000000	4.00000000000000000000
58.00000000000000000000	0.00000000000000000000	4183.07666015625000000000	4225.12792968750000000000	4155.89746093750000000000	4231.28173828125000000000	4204.61523437500000000000	4192.82031250000000000000	4221.53857421875000000000	4197.94873046875000000000	4206.66650390625000000000	4184.10253906250000000000	4190.76904296875000000000	4192.82031250000000000000	4173.33300781250000000000	4198.97412109375000000000	0.00000000000000000000	10247.00000000000000000000	10228.00000000000000000000	0.00000000000000000000	0.00000000000000000000	0.00000000000000000000	3035.00000000000000000000	37.00000000000000000000	4.00000000000000000000	4.00000000000000000000	4.00000000000000000000	4.00000000000000000000	4.00000000000000000000	4.00000000000000000000	4.00000000000000000000	4.00000000000000000000	4.00000000000000000000	4.00000000000000000000	4.00000000000000000000	4.00000000000000000000	4.00000000000000000000	4.00000000000000000000	4.00000000000000000000	4.00000000000000000000
59.00000000000000000000	0.00000000000000000000	4179.48730468750000000000	4208.71777343750000000000	4168.71777343750000000000	4221.53857421875000000000	4200.00000000000000000000	4194.35888671875000000000	4232.82031250000000000000	4202.56396484375000000000	4204.10253906250000000000	4184.61523437500000000000	4183.58984375000000000000	4188.71777343750000000000	4158.97412109375000000000	4188.20507812500000000000	0.00000000000000000000	10248.00000000000000000000	10227.00000000000000000000	0.00000000000000000000	0.00000000000000000000	0.00000000000000000000	3035.00000000000000000000	46.00000000000000000000	4.00000000000000000000	4.00000000000000000000	4.00000000000000000000	4.00000000000000000000	4.00000000000000000000	4.00000000000000000000	4.00000000000000000000	4.00000000000000000000	4.00000000000000000000	4.00000000000000000000	4.00000000000000000000	4.00000000000000000000	4.00000000000000000000	4.00000000000000000000	4.00000000000000000000	4.00000000000000000000
60.00000000000000000000	0.00000000000000000000	4200.51269531250000000000	4241.02539062500000000000	4169.23046875000000000000	4243.58984375000000000000	4233.33300781250000000000	4232.30761718750000000000	4274.87158203125000000000	4264.61523437500000000000	4272.30761718750000000000	4249.74365234375000000000	4236.41015625000000000000	4243.58984375000000000000	4197.94873046875000000000	4224.61523437500000000000	0.00000000000000000000	10248.00000000000000000000	10227.00000000000000000000	0.00000000000000000000	0.00000000000000000000	0.00000000000000000000	3035.00000000000000000000	54.00000000000000000000	4.00000000000000000000	4.00000000000000000000	4.00000000000000000000	4.00000000000000000000	4.00000000000000000000	4.00000000000000000000	4.00000000000000000000	4.00000000000000000000	4.00000000000000000000	4.00000000000000000000	4.00000000000000000000	4.00000000000000000000	4.00000000000000000000	4.00000000000000000000	4.00000000000000000000	4.00000000000000000000
61.00000000000000000000	0.00000000000000000000	4182.05126953125000000000	4214.87158203125000000000	4187.69238281250000000000	4226.15380859375000000000	4196.41015625000000000000	4198.97412109375000000000	4241.02539062500000000000	4234.35888671875000000000	4244.61523437500000000000	4226.15380859375000000000	4208.71777343750000000000	4223.58984375000000000000	4171.28173828125000000000	4207.17919921875000000000	0.00000000000000000000	10248.00000000000000000000	10226.00000000000000000000	0.00000000000000000000	0.00000000000000000000	0.00000000000000000000	3035.00000000000000000000	61.00000000000000000000	4.00000000000000000000	4.00000000000000000000	4.00000000000000000000	4.00000000000000000000	4.00000000000000000000	4.00000000000000000000	4.00000000000000000000	4.00000000000000000000	4.00000000000000000000	4.00000000000000000000	4.00000000000000000000	4.00000000000000000000	4.00000000000000000000	4.00000000000000000000	4.00000000000000000000	4.00000000000000000000
62.00000000000000000000	0.00000000000000000000	4213.33300781250000000000	4268.71777343750000000000	4182.56396484375000000000	4257.94873046875000000000	4250.25634765625000000000	4248.20507812500000000000	4276.92285156250000000000	4249.74365234375000000000	4257.43603515625000000000	4245.64111328125000000000	4227.69238281250000000000	4235.89746093750000000000	4212.82031250000000000000	4231.28173828125000000000	0.00000000000000000000	10248.00000000000000000000	10226.00000000000000000000	0.00000000000000000000	0.00000000000000000000	0.00000000000000000000	3035.00000000000000000000	69.00000000000000000000	4.00000000000000000000	4.00000000000000000000	4.00000000000000000000	4.00000000000000000000	4.00000000000000000000	4.00000000000000000000	4.00000000000000000000	4.00000000000000000000	4.00000000000000000000	4.00000000000000000000	4.00000000000000000000	4.00000000000000000000	4.00000000000000000000	4.00000000000000000000	4.00000000000000000000	4.00000000000000000000
63.00000000000000000000	0.00000000000000000000	4234.35888671875000000000	4297.43603515625000000000	4177.94873046875000000000	4273.33300781250000000000	4277.43603515625000000000	4269.74365234375000000000	4296.41015625000000000000	4254.35888671875000000000	4259.48730468750000000000	4260.00000000000000000000	4228.71777343750000000000	4237.43603515625000000000	4228.20507812500000000000	4237.94873046875000000000	0.00000000000000000000	10248.00000000000000000000	10226.00000000000000000000	0.00000000000000000000	0.00000000000000000000	0.00000000000000000000	3035.00000000000000000000	76.00000000000000000000	4.00000000000000000000	4.00000000000000000000	4.00000000000000000000	4.00000000000000000000	4.00000000000000000000	4.00000000000000000000	4.00000000000000000000	4.00000000000000000000	4.00000000000000000000	4.00000000000000000000	4.00000000000000000000	4.00000000000000000000	4.00000000000000000000	4.00000000000000000000	4.00000000000000000000	4.00000000000000000000
64.00000000000000000000	0.00000000000000000000	4214.35888671875000000000	4260.51269531250000000000	4184.10253906250000000000	4251.79492187500000000000	4231.28173828125000000000	4224.61523437500000000000	4265.64111328125000000000	4223.07666015625000000000	4227.17919921875000000000	4228.71777343750000000000	4203.07666015625000000000	4215.38427734375000000000	4196.41015625000000000000	4217.94873046875000000000	877.00000000000000000000	10248.00000000000000000000	10226.00000000000000000000	0.00000000000000000000	0.00000000000000000000	0.00000000000000000000	3035.00000000000000000000	83.00000000000000000000	4.00000000000000000000	4.00000000000000000000	4.00000000000000000000	4.00000000000000000000	4.00000000000000000000	4.00000000000000000000	4.00000000000000000000	4.00000000000000000000	4.00000000000000000000	4.00000000000000000000	4.00000000000000000000	4.00000000000000000000	4.00000000000000000000	4.00000000000000000000	4.00000000000000000000	4.00000000000000000000
65.00000000000000000000	0.00000000000000000000	4215.89746093750000000000	4265.12792968750000000000	4170.25634765625000000000	4264.10253906250000000000	4231.28173828125000000000	4221.53857421875000000000	4264.61523437500000000000	4254.35888671875000000000	4258.46142578125000000000	4243.58984375000000000000	4244.61523437500000000000	4247.17919921875000000000	4226.15380859375000000000	4246.15380859375000000000	2609.00000000000000000000	10249.00000000000000000000	10225.00000000000000000000	0.00000000000000000000	0.00000000000000000000	0.00000000000000000000	3035.00000000000000000000	91.00000000000000000000	4.00000000000000000000	4.00000000000000000000	4.00000000000000000000	4.00000000000000000000	4.00000000000000000000	4.00000000000000000000	4.00000000000000000000	4.00000000000000000000	4.00000000000000000000	4.00000000000000000000	4.00000000000000000000	4.00000000000000000000	4.00000000000000000000	4.00000000000000000000	4.00000000000000000000	4.00000000000000000000
66.00000000000000000000	0.00000000000000000000	4192.82031250000000000000	4229.23046875000000000000	4180.51269531250000000000	4240.51269531250000000000	4196.41015625000000000000	4191.28173828125000000000	4237.43603515625000000000	4238.46142578125000000000	4237.43603515625000000000	4219.48730468750000000000	4223.58984375000000000000	4230.76904296875000000000	4201.53857421875000000000	4224.10253906250000000000	2731.00000000000000000000	10249.00000000000000000000	10225.00000000000000000000	0.00000000000000000000	0.00000000000000000000	0.00000000000000000000	3035.00000000000000000000	98.00000000000000000000	4.00000000000000000000	4.00000000000000000000	4.00000000000000000000	4.00000000000000000000	4.00000000000000000000	4.00000000000000000000	4.00000000000000000000	4.00000000000000000000	4.00000000000000000000	4.00000000000000000000	4.00000000000000000000	4.00000000000000000000	4.00000000000000000000	4.00000000000000000000	4.00000000000000000000	4.00000000000000000000
67.00000000000000000000	0.00000000000000000000	4202.56396484375000000000	4256.92285156250000000000	4178.97412109375000000000	4244.10253906250000000000	4235.38427734375000000000	4236.92285156250000000000	4280.00000000000000000000	4255.89746093750000000000	4258.97412109375000000000	4250.25634765625000000000	4229.23046875000000000000	4237.94873046875000000000	4212.30761718750000000000	4228.71777343750000000000	3476.00000000000000000000	10244.00000000000000000000	10226.00000000000000000000	0.00000000000000000000	0.00000000000000000000	0.00000000000000000000	3035.00000000000000000000	105.00000000000000000000	4.00000000000000000000	4.00000000000000000000	4.00000000000000000000	4.00000000000000000000	4.00000000000000000000	4.00000000000000000000	4.00000000000000000000	4.00000000000000000000	4.00000000000000000000	4.00000000000000000000	4.00000000000000000000	4.00000000000000000000	4.00000000000000000000	4.00000000000000000000	4.00000000000000000000	4.00000000000000000000
68.00000000000000000000	0.00000000000000000000	4197.94873046875000000000	4260.00000000000000000000	4176.41015625000000000000	4238.97412109375000000000	4252.82031250000000000000	4255.38427734375000000000	4300.51269531250000000000	4254.35888671875000000000	4265.64111328125000000000	4265.12792968750000000000	4211.79492187500000000000	4225.12792968750000000000	4197.43603515625000000000	4212.30761718750000000000	3503.00000000000000000000	10244.00000000000000000000	10226.00000000000000000000	0.00000000000000000000	0.00000000000000000000	0.00000000000000000000	3035.00000000000000000000	113.00000000000000000000	4.00000000000000000000	4.00000000000000000000	4.00000000000000000000	4.00000000000000000000	4.00000000000000000000	4.00000000000000000000	4.00000000000000000000	4.00000000000000000000	4.00000000000000000000	4.00000000000000000000	4.00000000000000000000	4.00000000000000000000	4.00000000000000000000	4.00000000000000000000	4.00000000000000000000	4.00000000000000000000
69.00000000000000000000	0.00000000000000000000	4173.84619140625000000000	4223.58984375000000000000	4181.53857421875000000000	4220.51269531250000000000	4213.84619140625000000000	4214.35888671875000000000	4263.58984375000000000000	4214.35888671875000000000	4218.97412109375000000000	4218.46142578125000000000	4171.28173828125000000000	4187.69238281250000000000	4161.02539062500000000000	4177.43603515625000000000	3287.00000000000000000000	10243.00000000000000000000	10223.00000000000000000000	0.00000000000000000000	0.00000000000000000000	0.00000000000000000000	3035.00000000000000000000	120.00000000000000000000	4.00000000000000000000	4.00000000000000000000	4.00000000000000000000	4.00000000000000000000	4.00000000000000000000	4.00000000000000000000	4.00000000000000000000	4.00000000000000000000	4.00000000000000000000	4.00000000000000000000	4.00000000000000000000	4.00000000000000000000	4.00000000000000000000	4.00000000000000000000	4.00000000000000000000	4.00000000000000000000
70.00000000000000000000	0.00000000000000000000	4185.12792968750000000000	4242.56396484375000000000	4158.46142578125000000000	4244.61523437500000000000	4225.12792968750000000000	4215.89746093750000000000	4250.25634765625000000000	4227.69238281250000000000	4219.48730468750000000000	4216.92285156250000000000	4206.15380859375000000000	4208.20507812500000000000	4198.46142578125000000000	4204.10253906250000000000	2970.00000000000000000000	10243.00000000000000000000	10223.00000000000000000000	0.00000000000000000000	0.00000000000000000000	0.00000000000000000000	3035.00000000000000000000	127.00000000000000000000	4.00000000000000000000	4.00000000000000000000	4.00000000000000000000	4.00000000000000000000	4.00000000000000000000	4.00000000000000000000	4.00000000000000000000	4.00000000000000000000	4.00000000000000000000	4.00000000000000000000	4.00000000000000000000	4.00000000000000000000	4.00000000000000000000	4.00000000000000000000	4.00000000000000000000	4.00000000000000000000
71.00000000000000000000	0.00000000000000000000	4155.89746093750000000000	4192.30761718750000000000	4161.53857421875000000000	4219.48730468750000000000	4174.35888671875000000000	4164.61523437500000000000	4203.58984375000000000000	4190.76904296875000000000	4174.87158203125000000000	4173.33300781250000000000	4171.28173828125000000000	4178.97412109375000000000	4155.38427734375000000000	4170.76904296875000000000	3206.00000000000000000000	10244.00000000000000000000	10223.00000000000000000000	0.00000000000000000000	0.00000000000000000000	0.00000000000000000000	3035.00000000000000000000	135.00000000000000000000	4.00000000000000000000	4.00000000000000000000	4.00000000000000000000	4.00000000000000000000	4.00000000000000000000	4.00000000000000000000	4.00000000000000000000	4.00000000000000000000	4.00000000000000000000	4.00000000000000000000	4.00000000000000000000	4.00000000000000000000	4.00000000000000000000	4.00000000000000000000	4.00000000000000000000	4.00000000000000000000
72.00000000000000000000	0.00000000000000000000	4164.10253906250000000000	4205.12792968750000000000	4168.71777343750000000000	4222.56396484375000000000	4187.17919921875000000000	4179.48730468750000000000	4229.74365234375000000000	4210.76904296875000000000	4204.61523437500000000000	4195.38427734375000000000	4174.87158203125000000000	4189.23046875000000000000	4152.82031250000000000000	4172.82031250000000000000	3282.00000000000000000000	10244.00000000000000000000	10223.00000000000000000000	0.00000000000000000000	0.00000000000000000000	0.00000000000000000000	3035.00000000000000000000	142.00000000000000000000	4.00000000000000000000	4.00000000000000000000	4.00000000000000000000	4.00000000000000000000	4.00000000000000000000	4.00000000000000000000	4.00000000000000000000	4.00000000000000000000	4.00000000000000000000	4.00000000000000000000	4.00000000000000000000	4.00000000000000000000	4.00000000000000000000	4.00000000000000000000	4.00000000000000000000	4.00000000000000000000
73.00000000000000000000	0.00000000000000000000	4185.12792968750000000000	4237.43603515625000000000	4177.94873046875000000000	4233.33300781250000000000	4215.38427734375000000000	4208.20507812500000000000	4259.48730468750000000000	4243.58984375000000000000	4250.25634765625000000000	4240.00000000000000000000	4193.33300781250000000000	4212.82031250000000000000	4167.69238281250000000000	4188.20507812500000000000	2967.00000000000000000000	10247.00000000000000000000	10225.00000000000000000000	0.00000000000000000000	0.00000000000000000000	0.00000000000000000000	3035.00000000000000000000	149.00000000000000000000	4.00000000000000000000	4.00000000000000000000	4.00000000000000000000	4.00000000000000000000	4.00000000000000000000	4.00000000000000000000	4.00000000000000000000	4.00000000000000000000	4.00000000000000000000	4.00000000000000000000	4.00000000000000000000	4.00000000000000000000	4.00000000000000000000	4.00000000000000000000	4.00000000000000000000	4.00000000000000000000
74.00000000000000000000	0.00000000000000000000	4173.84619140625000000000	4213.84619140625000000000	4188.20507812500000000000	4215.38427734375000000000	4188.71777343750000000000	4185.64111328125000000000	4238.97412109375000000000	4210.76904296875000000000	4214.35888671875000000000	4213.84619140625000000000	4162.56396484375000000000	4186.66650390625000000000	4136.41015625000000000000	4164.10253906250000000000	3572.00000000000000000000	10247.00000000000000000000	10225.00000000000000000000	0.00000000000000000000	0.00000000000000000000	0.00000000000000000000	3035.00000000000000000000	157.00000000000000000000	4.00000000000000000000	4.00000000000000000000	4.00000000000000000000	4.00000000000000000000	4.00000000000000000000	4.00000000000000000000	4.00000000000000000000	4.00000000000000000000	4.00000000000000000000	4.00000000000000000000	4.00000000000000000000	4.00000000000000000000	4.00000000000000000000	4.00000000000000000000	4.00000000000000000000	4.00000000000000000000
75.00000000000000000000	0.00000000000000000000	4191.28173828125000000000	4246.15380859375000000000	4161.02539062500000000000	4238.46142578125000000000	4218.97412109375000000000	4207.69238281250000000000	4249.23046875000000000000	4213.33300781250000000000	4211.79492187500000000000	4218.46142578125000000000	4188.20507812500000000000	4198.97412109375000000000	4169.23046875000000000000	4186.15380859375000000000	3158.00000000000000000000	10247.00000000000000000000	10229.00000000000000000000	0.00000000000000000000	0.00000000000000000000	0.00000000000000000000	3035.00000000000000000000	164.00000000000000000000	4.00000000000000000000	4.00000000000000000000	4.00000000000000000000	4.00000000000000000000	4.00000000000000000000	4.00000000000000000000	4.00000000000000000000	4.00000000000000000000	4.00000000000000000000	4.00000000000000000000	4.00000000000000000000	4.00000000000000000000	4.00000000000000000000	4.00000000000000000000	4.00000000000000000000	4.00000000000000000000
76.00000000000000000000	0.00000000000000000000	4178.46142578125000000000	4224.10253906250000000000	4166.15380859375000000000	4224.10253906250000000000	4188.71777343750000000000	4171.28173828125000000000	4208.71777343750000000000	4171.79492187500000000000	4165.64111328125000000000	4175.38427734375000000000	4159.48730468750000000000	4173.33300781250000000000	4145.12792968750000000000	4165.64111328125000000000	3461.00000000000000000000	10247.00000000000000000000	10229.00000000000000000000	0.00000000000000000000	0.00000000000000000000	0.00000000000000000000	3035.00000000000000000000	171.00000000000000000000	4.00000000000000000000	4.00000000000000000000	4.00000000000000000000	4.00000000000000000000	4.00000000000000000000	4.00000000000000000000	4.00000000000000000000	4.00000000000000000000	4.00000000000000000000	4.00000000000000000000	4.00000000000000000000	4.00000000000000000000	4.00000000000000000000	4.00000000000000000000	4.00000000000000000000	4.00000000000000000000
77.00000000000000000000	0.00000000000000000000	4183.07666015625000000000	4224.61523437500000000000	4171.28173828125000000000	4226.15380859375000000000	4186.66650390625000000000	4171.79492187500000000000	4216.92285156250000000000	4191.79492187500000000000	4182.05126953125000000000	4180.00000000000000000000	4173.84619140625000000000	4189.74365234375000000000	4152.82031250000000000000	4181.02539062500000000000	3138.00000000000000000000	10247.00000000000000000000	10230.00000000000000000000	0.00000000000000000000	0.00000000000000000000	0.00000000000000000000	3035.00000000000000000000	179.00000000000000000000	4.00000000000000000000	4.00000000000000000000	4.00000000000000000000	4.00000000000000000000	4.00000000000000000000	4.00000000000000000000	4.00000000000000000000	4.00000000000000000000	4.00000000000000000000	4.00000000000000000000	4.00000000000000000000	4.00000000000000000000	4.00000000000000000000	4.00000000000000000000	4.00000000000000000000	4.00000000000000000000
78.00000000000000000000	0.00000000000000000000	4181.53857421875000000000	4215.89746093750000000000	4163.58984375000000000000	4228.20507812500000000000	4192.30761718750000000000	4183.58984375000000000000	4238.97412109375000000000	4236.41015625000000000000	4228.71777343750000000000	4216.92285156250000000000	4203.58984375000000000000	4221.02539062500000000000	4171.28173828125000000000	4203.58984375000000000000	3572.00000000000000000000	10247.00000000000000000000	10230.00000000000000000000	0.00000000000000000000	0.00000000000000000000	0.00000000000000000000	3035.00000000000000000000	187.00000000000000000000	4.00000000000000000000	4.00000000000000000000	4.00000000000000000000	4.00000000000000000000	4.00000000000000000000	4.00000000000000000000	4.00000000000000000000	4.00000000000000000000	4.00000000000000000000	4.00000000000000000000	4.00000000000000000000	4.00000000000000000000	4.00000000000000000000	4.00000000000000000000	4.00000000000000000000	4.00000000000000000000
79.00000000000000000000	0.00000000000000000000	4150.25634765625000000000	4172.82031250000000000000	4180.00000000000000000000	4198.97412109375000000000	4166.66650390625000000000	4166.66650390625000000000	4225.64111328125000000000	4210.76904296875000000000	4202.56396484375000000000	4199.48730468750000000000	4167.69238281250000000000	4195.89746093750000000000	4133.33300781250000000000	4171.79492187500000000000	3158.00000000000000000000	10248.00000000000000000000	10233.00000000000000000000	0.00000000000000000000	0.00000000000000000000	0.00000000000000000000	3035.00000000000000000000	195.00000000000000000000	4.00000000000000000000	4.00000000000000000000	4.00000000000000000000	4.00000000000000000000	4.00000000000000000000	4.00000000000000000000	4.00000000000000000000	4.00000000000000000000	4.00000000000000000000	4.00000000000000000000	4.00000000000000000000	4.00000000000000000000	4.00000000000000000000	4.00000000000000000000	4.00000000000000000000	4.00000000000000000000
80.00000000000000000000	0.00000000000000000000	4169.74365234375000000000	4221.02539062500000000000	4166.66650390625000000000	4218.97412109375000000000	4222.56396484375000000000	4212.82031250000000000000	4257.94873046875000000000	4217.43603515625000000000	4213.84619140625000000000	4216.92285156250000000000	4169.74365234375000000000	4201.53857421875000000000	4151.79492187500000000000	4179.48730468750000000000	3461.00000000000000000000	10248.00000000000000000000	10233.00000000000000000000	0.00000000000000000000	0.00000000000000000000	0.00000000000000000000	3035.00000000000000000000	204.00000000000000000000	4.00000000000000000000	4.00000000000000000000	4.00000000000000000000	4.00000000000000000000	4.00000000000000000000	4.00000000000000000000	4.00000000000000000000	4.00000000000000000000	4.00000000000000000000	4.00000000000000000000	4.00000000000000000000	4.00000000000000000000	4.00000000000000000000	4.00000000000000000000	4.00000000000000000000	4.00000000000000000000
81.00000000000000000000	0.00000000000000000000	4150.76904296875000000000	4190.76904296875000000000	4160.00000000000000000000	4192.82031250000000000000	4188.20507812500000000000	4169.74365234375000000000	4214.35888671875000000000	4160.51269531250000000000	4158.97412109375000000000	4163.58984375000000000000	4097.43603515625000000000	4142.05126953125000000000	4096.92285156250000000000	4131.28173828125000000000	3138.00000000000000000000	10249.00000000000000000000	10234.00000000000000000000	0.00000000000000000000	0.00000000000000000000	0.00000000000000000000	3035.00000000000000000000	212.00000000000000000000	4.00000000000000000000	4.00000000000000000000	4.00000000000000000000	4.00000000000000000000	4.00000000000000000000	4.00000000000000000000	4.00000000000000000000	4.00000000000000000000	4.00000000000000000000	4.00000000000000000000	4.00000000000000000000	4.00000000000000000000	4.00000000000000000000	4.00000000000000000000	4.00000000000000000000	4.00000000000000000000
82.00000000000000000000	0.00000000000000000000	4149.74365234375000000000	4182.05126953125000000000	4164.61523437500000000000	4195.38427734375000000000	4179.48730468750000000000	4160.00000000000000000000	4208.71777343750000000000	4163.58984375000000000000	4157.94873046875000000000	4153.33300781250000000000	4098.97412109375000000000	4145.12792968750000000000	4107.69238281250000000000	4142.05126953125000000000	3572.00000000000000000000	10249.00000000000000000000	10234.00000000000000000000	0.00000000000000000000	0.00000000000000000000	0.00000000000000000000	3035.00000000000000000000	220.00000000000000000000	4.00000000000000000000	4.00000000000000000000	4.00000000000000000000	4.00000000000000000000	4.00000000000000000000	4.00000000000000000000	4.00000000000000000000	4.00000000000000000000	4.00000000000000000000	4.00000000000000000000	4.00000000000000000000	4.00000000000000000000	4.00000000000000000000	4.00000000000000000000	4.00000000000000000000	4.00000000000000000000
83.00000000000000000000	0.00000000000000000000	4185.12792968750000000000	4221.53857421875000000000	4165.64111328125000000000	4236.41015625000000000000	4221.53857421875000000000	4194.87158203125000000000	4243.07666015625000000000	4231.79492187500000000000	4221.53857421875000000000	4205.12792968750000000000	4182.05126953125000000000	4219.48730468750000000000	4190.25634765625000000000	4214.35888671875000000000	3158.00000000000000000000	10250.00000000000000000000	10233.00000000000000000000	0.00000000000000000000	0.00000000000000000000	0.00000000000000000000	3035.00000000000000000000	229.00000000000000000000	4.00000000000000000000	4.00000000000000000000	4.00000000000000000000	4.00000000000000000000	4.00000000000000000000	4.00000000000000000000	4.00000000000000000000	4.00000000000000000000	4.00000000000000000000	4.00000000000000000000	4.00000000000000000000	4.00000000000000000000	4.00000000000000000000	4.00000000000000000000	4.00000000000000000000	4.00000000000000000000
84.00000000000000000000	0.00000000000000000000	4160.00000000000000000000	4171.79492187500000000000	4173.84619140625000000000	4207.17919921875000000000	4171.28173828125000000000	4148.71777343750000000000	4203.07666015625000000000	4197.94873046875000000000	4185.12792968750000000000	4170.76904296875000000000	4148.71777343750000000000	4190.25634765625000000000	4152.30761718750000000000	4183.58984375000000000000	3461.00000000000000000000	10250.00000000000000000000	10233.00000000000000000000	0.00000000000000000000	0.00000000000000000000	0.00000000000000000000	3035.00000000000000000000	237.00000000000000000000	4.00000000000000000000	4.00000000000000000000	4.00000000000000000000	4.00000000000000000000	4.00000000000000000000	4.00000000000000000000	4.00000000000000000000	4.00000000000000000000	4.00000000000000000000	4.00000000000000000000	4.00000000000000000000	4.00000000000000000000	4.00000000000000000000	4.00000000000000000000	4.00000000000000000000	4.00000000000000000000
85.00000000000000000000	0.00000000000000000000	4146.15380859375000000000	4176.41015625000000000000	4157.43603515625000000000	4194.35888671875000000000	4176.92285156250000000000	4163.58984375000000000000	4215.38427734375000000000	4193.84619140625000000000	4189.74365234375000000000	4181.53857421875000000000	4128.71777343750000000000	4170.25634765625000000000	4129.23046875000000000000	4156.92285156250000000000	3138.00000000000000000000	10248.00000000000000000000	10232.00000000000000000000	0.00000000000000000000	0.00000000000000000000	0.00000000000000000000	3035.00000000000000000000	245.00000000000000000000	4.00000000000000000000	4.00000000000000000000	4.00000000000000000000	4.00000000000000000000	4.00000000000000000000	4.00000000000000000000	4.00000000000000000000	4.00000000000000000000	4.00000000000000000000	4.00000000000000000000	4.00000000000000000000	4.00000000000000000000	4.00000000000000000000	4.00000000000000000000	4.00000000000000000000	4.00000000000000000000
86.00000000000000000000	0.00000000000000000000	4124.10253906250000000000	4162.05126953125000000000	4165.64111328125000000000	4165.12792968750000000000	4161.53857421875000000000	4154.87158203125000000000	4211.28173828125000000000	4172.82031250000000000000	4173.84619140625000000000	4172.30761718750000000000	4091.79467773437500000000	4142.05126953125000000000	4087.17944335937500000000	4118.97412109375000000000	3572.00000000000000000000	10248.00000000000000000000	10232.00000000000000000000	0.00000000000000000000	0.00000000000000000000	0.00000000000000000000	3035.00000000000000000000	254.00000000000000000000	4.00000000000000000000	4.00000000000000000000	4.00000000000000000000	4.00000000000000000000	4.00000000000000000000	4.00000000000000000000	4.00000000000000000000	4.00000000000000000000	4.00000000000000000000	4.00000000000000000000	4.00000000000000000000	4.00000000000000000000	4.00000000000000000000	4.00000000000000000000	4.00000000000000000000	4.00000000000000000000
87.00000000000000000000	0.00000000000000000000	4139.48730468750000000000	4165.12792968750000000000	4171.28173828125000000000	4168.20507812500000000000	4161.02539062500000000000	4150.25634765625000000000	4207.69238281250000000000	4166.66650390625000000000	4162.05126953125000000000	4162.05126953125000000000	4103.07666015625000000000	4147.69238281250000000000	4101.53857421875000000000	4131.28173828125000000000	3158.00000000000000000000	10246.00000000000000000000	10227.00000000000000000000	0.00000000000000000000	0.00000000000000000000	0.00000000000000000000	3035.00000000000000000000	262.00000000000000000000	4.00000000000000000000	4.00000000000000000000	4.00000000000000000000	4.00000000000000000000	4.00000000000000000000	4.00000000000000000000	4.00000000000000000000	4.00000000000000000000	4.00000000000000000000	4.00000000000000000000	4.00000000000000000000	4.00000000000000000000	4.00000000000000000000	4.00000000000000000000	4.00000000000000000000	4.00000000000000000000
88.00000000000000000000	0.00000000000000000000	4180.00000000000000000000	4201.53857421875000000000	4156.41015625000000000000	4209.74365234375000000000	4189.23046875000000000000	4168.20507812500000000000	4212.30761718750000000000	4186.15380859375000000000	4180.51269531250000000000	4179.48730468750000000000	4157.94873046875000000000	4187.17919921875000000000	4168.71777343750000000000	4185.12792968750000000000	3461.00000000000000000000	10246.00000000000000000000	10227.00000000000000000000	0.00000000000000000000	0.00000000000000000000	0.00000000000000000000	3035.00000000000000000000	270.00000000000000000000	4.00000000000000000000	4.00000000000000000000	4.00000000000000000000	4.00000000000000000000	4.00000000000000000000	4.00000000000000000000	4.00000000000000000000	4.00000000000000000000	4.00000000000000000000	4.00000000000000000000	4.00000000000000000000	4.00000000000000000000	4.00000000000000000000	4.00000000000000000000	4.00000000000000000000	4.00000000000000000000
89.00000000000000000000	0.00000000000000000000	4154.87158203125000000000	4164.61523437500000000000	4166.66650390625000000000	4185.12792968750000000000	4150.25634765625000000000	4131.28173828125000000000	4182.56396484375000000000	4154.87158203125000000000	4149.74365234375000000000	4146.66650390625000000000	4125.12792968750000000000	4162.05126953125000000000	4134.35888671875000000000	4158.97412109375000000000	3138.00000000000000000000	10244.00000000000000000000	10225.00000000000000000000	0.00000000000000000000	0.00000000000000000000	0.00000000000000000000	3035.00000000000000000000	279.00000000000000000000	4.00000000000000000000	4.00000000000000000000	4.00000000000000000000	4.00000000000000000000	4.00000000000000000000	4.00000000000000000000	4.00000000000000000000	4.00000000000000000000	4.00000000000000000000	4.00000000000000000000	4.00000000000000000000	4.00000000000000000000	4.00000000000000000000	4.00000000000000000000	4.00000000000000000000	4.00000000000000000000
90.00000000000000000000	0.00000000000000000000	4153.84619140625000000000	4180.00000000000000000000	4160.00000000000000000000	4184.10253906250000000000	4178.97412109375000000000	4163.07666015625000000000	4222.05126953125000000000	4205.12792968750000000000	4201.02539062500000000000	4187.69238281250000000000	4146.15380859375000000000	4180.51269531250000000000	4140.51269531250000000000	4164.61523437500000000000	3572.00000000000000000000	10244.00000000000000000000	10225.00000000000000000000	0.00000000000000000000	0.00000000000000000000	0.00000000000000000000	3035.00000000000000000000	287.00000000000000000000	4.00000000000000000000	4.00000000000000000000	4.00000000000000000000	4.00000000000000000000	4.00000000000000000000	4.00000000000000000000	4.00000000000000000000	4.00000000000000000000	4.00000000000000000000	4.00000000000000000000	4.00000000000000000000	4.00000000000000000000	4.00000000000000000000	4.00000000000000000000	4.00000000000000000000	4.00000000000000000000
91.00000000000000000000	0.00000000000000000000	4140.00000000000000000000	4158.97412109375000000000	4165.12792968750000000000	4170.25634765625000000000	4166.66650390625000000000	4156.41015625000000000000	4216.92285156250000000000	4210.76904296875000000000	4207.17919921875000000000	4194.35888671875000000000	4131.79492187500000000000	4170.25634765625000000000	4115.38427734375000000000	4146.66650390625000000000	3158.00000000000000000000	10243.00000000000000000000	10225.00000000000000000000	0.00000000000000000000	0.00000000000000000000	0.00000000000000000000	3035.00000000000000000000	296.00000000000000000000	4.00000000000000000000	4.00000000000000000000	4.00000000000000000000	4.00000000000000000000	4.00000000000000000000	4.00000000000000000000	4.00000000000000000000	4.00000000000000000000	4.00000000000000000000	4.00000000000000000000	4.00000000000000000000	4.00000000000000000000	4.00000000000000000000	4.00000000000000000000	4.00000000000000000000	4.00000000000000000000
[truncated: 236 more rows]
