# Supplementary material for: Discriminating three motor imagery states of the same joint for brain-computer interface
Source: PeerJ. 2021 Aug 24;9:e12027. doi: 10.7717/peerj.12027 (PMC8395581; doi:10.7717/peerj.12027)
Supplement: Supplemental Information 1 [file peerj-09-12027-s001.zip › dataset/A/01-08-04.11.17.19.11.17.csv]

title:08	recorded:04.11.17 19.11.17	sampling:128	subject:01	labels:COUNTER INTERPOLATED AF3 F7 F3 FC5 T7 P7 O1 O2 P8 T8 FC6 F4 F8 AF4 RAW_CQ GYROX GYROY MARKER MARKER_HARDWARE SYNC TIME_STAMP_s TIME_STAMP_ms CQ_AF3 CQ_F7 CQ_F3 CQ_FC5 CQ_T7 CQ_P7 CQ_O1 CQ_O2 CQ_P8 CQ_T8 CQ_FC6 CQ_F4 CQ_F8 CQ_AF4 CQ_CMS CQ_DRL	chan:40	units:emotiv
72.00000000000000000000	0.00000000000000000000	4168.20507812500000000000	4152.82031250000000000000	4173.84619140625000000000	4159.48730468750000000000	4158.97412109375000000000	4143.07666015625000000000	4135.89746093750000000000	4165.64111328125000000000	4141.02539062500000000000	4145.64111328125000000000	4181.53857421875000000000	4211.79492187500000000000	4180.51269531250000000000	4189.23046875000000000000	3302.00000000000000000000	10247.00000000000000000000	10229.00000000000000000000	0.00000000000000000000	0.00000000000000000000	0.00000000000000000000	3279.00000000000000000000	256.00000000000000000000	0.00000000000000000000	0.00000000000000000000	0.00000000000000000000	0.00000000000000000000	0.00000000000000000000	0.00000000000000000000	0.00000000000000000000	0.00000000000000000000	4.00000000000000000000	0.00000000000000000000	0.00000000000000000000	0.00000000000000000000	0.00000000000000000000	0.00000000000000000000	0.00000000000000000000	0.00000000000000000000
73.00000000000000000000	0.00000000000000000000	4164.61523437500000000000	4145.12792968750000000000	4184.61523437500000000000	4153.33300781250000000000	4153.84619140625000000000	4147.69238281250000000000	4142.56396484375000000000	4161.53857421875000000000	4140.00000000000000000000	4148.20507812500000000000	4170.76904296875000000000	4199.48730468750000000000	4164.61523437500000000000	4177.43603515625000000000	3007.00000000000000000000	10248.00000000000000000000	10228.00000000000000000000	0.00000000000000000000	0.00000000000000000000	0.00000000000000000000	3279.00000000000000000000	264.00000000000000000000	0.00000000000000000000	0.00000000000000000000	0.00000000000000000000	0.00000000000000000000	0.00000000000000000000	0.00000000000000000000	0.00000000000000000000	0.00000000000000000000	4.00000000000000000000	4.00000000000000000000	0.00000000000000000000	0.00000000000000000000	0.00000000000000000000	0.00000000000000000000	0.00000000000000000000	0.00000000000000000000
74.00000000000000000000	0.00000000000000000000	4174.87158203125000000000	4181.02539062500000000000	4173.84619140625000000000	4167.17919921875000000000	4210.25634765625000000000	4205.12792968750000000000	4200.51269531250000000000	4199.48730468750000000000	4192.30761718750000000000	4202.05126953125000000000	4189.74365234375000000000	4212.82031250000000000000	4182.05126953125000000000	4182.56396484375000000000	3569.00000000000000000000	10248.00000000000000000000	10228.00000000000000000000	0.00000000000000000000	0.00000000000000000000	0.00000000000000000000	3279.00000000000000000000	272.00000000000000000000	0.00000000000000000000	0.00000000000000000000	0.00000000000000000000	0.00000000000000000000	0.00000000000000000000	0.00000000000000000000	0.00000000000000000000	0.00000000000000000000	4.00000000000000000000	4.00000000000000000000	4.00000000000000000000	0.00000000000000000000	0.00000000000000000000	0.00000000000000000000	0.00000000000000000000	0.00000000000000000000
75.00000000000000000000	0.00000000000000000000	4149.23046875000000000000	4139.48730468750000000000	4181.02539062500000000000	4130.25634765625000000000	4173.84619140625000000000	4171.28173828125000000000	4176.41015625000000000000	4169.74365234375000000000	4163.07666015625000000000	4169.23046875000000000000	4136.92285156250000000000	4169.74365234375000000000	4123.58984375000000000000	4131.79492187500000000000	3140.00000000000000000000	10247.00000000000000000000	10226.00000000000000000000	0.00000000000000000000	0.00000000000000000000	0.00000000000000000000	3279.00000000000000000000	279.00000000000000000000	0.00000000000000000000	0.00000000000000000000	0.00000000000000000000	0.00000000000000000000	0.00000000000000000000	0.00000000000000000000	0.00000000000000000000	0.00000000000000000000	4.00000000000000000000	4.00000000000000000000	4.00000000000000000000	4.00000000000000000000	0.00000000000000000000	0.00000000000000000000	0.00000000000000000000	0.00000000000000000000
76.00000000000000000000	0.00000000000000000000	4151.79492187500000000000	4150.25634765625000000000	4166.66650390625000000000	4142.56396484375000000000	4177.43603515625000000000	4175.89746093750000000000	4172.82031250000000000000	4175.38427734375000000000	4164.10253906250000000000	4163.07666015625000000000	4152.82031250000000000000	4175.89746093750000000000	4149.74365234375000000000	4149.74365234375000000000	3454.00000000000000000000	10247.00000000000000000000	10226.00000000000000000000	0.00000000000000000000	0.00000000000000000000	0.00000000000000000000	3279.00000000000000000000	288.00000000000000000000	0.00000000000000000000	0.00000000000000000000	0.00000000000000000000	0.00000000000000000000	0.00000000000000000000	0.00000000000000000000	0.00000000000000000000	0.00000000000000000000	4.00000000000000000000	4.00000000000000000000	4.00000000000000000000	4.00000000000000000000	4.00000000000000000000	0.00000000000000000000	0.00000000000000000000	0.00000000000000000000
77.00000000000000000000	0.00000000000000000000	4156.92285156250000000000	4147.69238281250000000000	4160.00000000000000000000	4151.79492187500000000000	4173.33300781250000000000	4167.17919921875000000000	4152.82031250000000000000	4158.46142578125000000000	4147.69238281250000000000	4146.15380859375000000000	4161.02539062500000000000	4175.89746093750000000000	4170.76904296875000000000	4162.05126953125000000000	3131.00000000000000000000	10246.00000000000000000000	10226.00000000000000000000	0.00000000000000000000	0.00000000000000000000	0.00000000000000000000	3279.00000000000000000000	296.00000000000000000000	0.00000000000000000000	0.00000000000000000000	0.00000000000000000000	0.00000000000000000000	0.00000000000000000000	0.00000000000000000000	0.00000000000000000000	0.00000000000000000000	4.00000000000000000000	4.00000000000000000000	4.00000000000000000000	4.00000000000000000000	4.00000000000000000000	4.00000000000000000000	0.00000000000000000000	0.00000000000000000000
78.00000000000000000000	0.00000000000000000000	4145.12792968750000000000	4128.71777343750000000000	4170.25634765625000000000	4138.97412109375000000000	4157.43603515625000000000	4147.69238281250000000000	4140.00000000000000000000	4145.64111328125000000000	4130.25634765625000000000	4128.71777343750000000000	4143.58984375000000000000	4164.61523437500000000000	4142.56396484375000000000	4142.05126953125000000000	3569.00000000000000000000	10246.00000000000000000000	10226.00000000000000000000	0.00000000000000000000	0.00000000000000000000	0.00000000000000000000	3279.00000000000000000000	303.00000000000000000000	0.00000000000000000000	0.00000000000000000000	0.00000000000000000000	0.00000000000000000000	0.00000000000000000000	0.00000000000000000000	0.00000000000000000000	0.00000000000000000000	4.00000000000000000000	4.00000000000000000000	4.00000000000000000000	4.00000000000000000000	4.00000000000000000000	4.00000000000000000000	0.00000000000000000000	0.00000000000000000000
79.00000000000000000000	0.00000000000000000000	4150.25634765625000000000	4149.74365234375000000000	4165.64111328125000000000	4153.33300781250000000000	4182.56396484375000000000	4171.28173828125000000000	4171.28173828125000000000	4201.02539062500000000000	4185.12792968750000000000	4176.92285156250000000000	4179.48730468750000000000	4202.05126953125000000000	4158.46142578125000000000	4159.48730468750000000000	3140.00000000000000000000	10247.00000000000000000000	10226.00000000000000000000	0.00000000000000000000	0.00000000000000000000	0.00000000000000000000	3279.00000000000000000000	311.00000000000000000000	0.00000000000000000000	0.00000000000000000000	0.00000000000000000000	0.00000000000000000000	0.00000000000000000000	0.00000000000000000000	0.00000000000000000000	0.00000000000000000000	4.00000000000000000000	4.00000000000000000000	4.00000000000000000000	4.00000000000000000000	4.00000000000000000000	4.00000000000000000000	0.00000000000000000000	0.00000000000000000000
80.00000000000000000000	0.00000000000000000000	4137.94873046875000000000	4109.74365234375000000000	4181.53857421875000000000	4129.23046875000000000000	4143.07666015625000000000	4141.53857421875000000000	4147.17919921875000000000	4180.00000000000000000000	4167.17919921875000000000	4158.97412109375000000000	4153.84619140625000000000	4185.64111328125000000000	4126.15380859375000000000	4138.46142578125000000000	3454.00000000000000000000	10247.00000000000000000000	10226.00000000000000000000	0.00000000000000000000	0.00000000000000000000	0.00000000000000000000	3279.00000000000000000000	319.00000000000000000000	0.00000000000000000000	0.00000000000000000000	0.00000000000000000000	0.00000000000000000000	0.00000000000000000000	0.00000000000000000000	0.00000000000000000000	0.00000000000000000000	4.00000000000000000000	4.00000000000000000000	4.00000000000000000000	4.00000000000000000000	4.00000000000000000000	4.00000000000000000000	0.00000000000000000000	0.00000000000000000000
81.00000000000000000000	0.00000000000000000000	4155.89746093750000000000	4147.17919921875000000000	4175.89746093750000000000	4149.23046875000000000000	4174.35888671875000000000	4172.82031250000000000000	4165.12792968750000000000	4181.02539062500000000000	4173.84619140625000000000	4167.69238281250000000000	4170.76904296875000000000	4198.46142578125000000000	4152.30761718750000000000	4156.92285156250000000000	3131.00000000000000000000	10247.00000000000000000000	10227.00000000000000000000	0.00000000000000000000	0.00000000000000000000	0.00000000000000000000	3279.00000000000000000000	328.00000000000000000000	0.00000000000000000000	0.00000000000000000000	0.00000000000000000000	0.00000000000000000000	0.00000000000000000000	0.00000000000000000000	0.00000000000000000000	0.00000000000000000000	4.00000000000000000000	4.00000000000000000000	4.00000000000000000000	4.00000000000000000000	4.00000000000000000000	4.00000000000000000000	0.00000000000000000000	0.00000000000000000000
82.00000000000000000000	0.00000000000000000000	4160.51269531250000000000	4162.05126953125000000000	4167.69238281250000000000	4154.87158203125000000000	4185.12792968750000000000	4173.84619140625000000000	4159.48730468750000000000	4159.48730468750000000000	4151.79492187500000000000	4152.30761718750000000000	4153.33300781250000000000	4184.61523437500000000000	4148.71777343750000000000	4148.71777343750000000000	3569.00000000000000000000	10247.00000000000000000000	10227.00000000000000000000	0.00000000000000000000	0.00000000000000000000	0.00000000000000000000	3279.00000000000000000000	336.00000000000000000000	0.00000000000000000000	0.00000000000000000000	0.00000000000000000000	0.00000000000000000000	0.00000000000000000000	0.00000000000000000000	0.00000000000000000000	0.00000000000000000000	4.00000000000000000000	4.00000000000000000000	4.00000000000000000000	4.00000000000000000000	4.00000000000000000000	4.00000000000000000000	0.00000000000000000000	0.00000000000000000000
83.00000000000000000000	0.00000000000000000000	4149.23046875000000000000	4128.71777343750000000000	4178.46142578125000000000	4133.84619140625000000000	4152.30761718750000000000	4142.05126953125000000000	4134.87158203125000000000	4127.69238281250000000000	4112.30761718750000000000	4111.28173828125000000000	4123.07666015625000000000	4160.51269531250000000000	4117.43603515625000000000	4132.30761718750000000000	3140.00000000000000000000	10246.00000000000000000000	10227.00000000000000000000	0.00000000000000000000	0.00000000000000000000	0.00000000000000000000	3279.00000000000000000000	344.00000000000000000000	0.00000000000000000000	0.00000000000000000000	0.00000000000000000000	0.00000000000000000000	0.00000000000000000000	0.00000000000000000000	0.00000000000000000000	0.00000000000000000000	4.00000000000000000000	4.00000000000000000000	4.00000000000000000000	4.00000000000000000000	4.00000000000000000000	4.00000000000000000000	0.00000000000000000000	0.00000000000000000000
84.00000000000000000000	0.00000000000000000000	4169.74365234375000000000	4156.92285156250000000000	4170.76904296875000000000	4160.51269531250000000000	4176.92285156250000000000	4172.82031250000000000000	4161.53857421875000000000	4186.15380859375000000000	4168.20507812500000000000	4156.92285156250000000000	4194.87158203125000000000	4220.51269531250000000000	4173.84619140625000000000	4187.69238281250000000000	3454.00000000000000000000	10246.00000000000000000000	10227.00000000000000000000	0.00000000000000000000	0.00000000000000000000	0.00000000000000000000	3279.00000000000000000000	352.00000000000000000000	0.00000000000000000000	0.00000000000000000000	0.00000000000000000000	0.00000000000000000000	0.00000000000000000000	0.00000000000000000000	0.00000000000000000000	0.00000000000000000000	4.00000000000000000000	4.00000000000000000000	4.00000000000000000000	4.00000000000000000000	4.00000000000000000000	4.00000000000000000000	0.00000000000000000000	0.00000000000000000000
85.00000000000000000000	0.00000000000000000000	4153.84619140625000000000	4115.38427734375000000000	4181.02539062500000000000	4142.05126953125000000000	4136.92285156250000000000	4143.07666015625000000000	4139.48730468750000000000	4180.00000000000000000000	4160.51269531250000000000	4150.76904296875000000000	4183.58984375000000000000	4211.28173828125000000000	4155.89746093750000000000	4167.69238281250000000000	3131.00000000000000000000	10246.00000000000000000000	10226.00000000000000000000	0.00000000000000000000	0.00000000000000000000	0.00000000000000000000	3279.00000000000000000000	360.00000000000000000000	0.00000000000000000000	0.00000000000000000000	0.00000000000000000000	0.00000000000000000000	0.00000000000000000000	0.00000000000000000000	0.00000000000000000000	0.00000000000000000000	4.00000000000000000000	4.00000000000000000000	4.00000000000000000000	4.00000000000000000000	4.00000000000000000000	4.00000000000000000000	0.00000000000000000000	0.00000000000000000000
86.00000000000000000000	0.00000000000000000000	4154.87158203125000000000	4127.17919921875000000000	4182.05126953125000000000	4140.51269531250000000000	4165.64111328125000000000	4170.76904296875000000000	4169.74365234375000000000	4189.74365234375000000000	4175.38427734375000000000	4169.74365234375000000000	4180.00000000000000000000	4201.02539062500000000000	4160.51269531250000000000	4161.53857421875000000000	3569.00000000000000000000	10246.00000000000000000000	10226.00000000000000000000	0.00000000000000000000	0.00000000000000000000	0.00000000000000000000	3279.00000000000000000000	367.00000000000000000000	0.00000000000000000000	0.00000000000000000000	0.00000000000000000000	0.00000000000000000000	0.00000000000000000000	0.00000000000000000000	0.00000000000000000000	0.00000000000000000000	4.00000000000000000000	4.00000000000000000000	4.00000000000000000000	4.00000000000000000000	4.00000000000000000000	4.00000000000000000000	0.00000000000000000000	0.00000000000000000000
87.00000000000000000000	0.00000000000000000000	4161.53857421875000000000	4149.74365234375000000000	4175.38427734375000000000	4140.51269531250000000000	4196.92285156250000000000	4195.38427734375000000000	4188.71777343750000000000	4193.33300781250000000000	4185.12792968750000000000	4188.20507812500000000000	4171.79492187500000000000	4192.30761718750000000000	4157.43603515625000000000	4155.89746093750000000000	3140.00000000000000000000	10246.00000000000000000000	10225.00000000000000000000	0.00000000000000000000	0.00000000000000000000	0.00000000000000000000	3279.00000000000000000000	375.00000000000000000000	0.00000000000000000000	0.00000000000000000000	0.00000000000000000000	0.00000000000000000000	0.00000000000000000000	0.00000000000000000000	0.00000000000000000000	0.00000000000000000000	4.00000000000000000000	4.00000000000000000000	4.00000000000000000000	4.00000000000000000000	4.00000000000000000000	4.00000000000000000000	0.00000000000000000000	0.00000000000000000000
88.00000000000000000000	0.00000000000000000000	4144.10253906250000000000	4125.12792968750000000000	4181.02539062500000000000	4121.02539062500000000000	4162.05126953125000000000	4163.07666015625000000000	4160.00000000000000000000	4152.30761718750000000000	4143.07666015625000000000	4149.74365234375000000000	4127.17919921875000000000	4157.94873046875000000000	4115.38427734375000000000	4123.07666015625000000000	3454.00000000000000000000	10246.00000000000000000000	10225.00000000000000000000	0.00000000000000000000	0.00000000000000000000	0.00000000000000000000	3279.00000000000000000000	383.00000000000000000000	0.00000000000000000000	0.00000000000000000000	0.00000000000000000000	0.00000000000000000000	0.00000000000000000000	0.00000000000000000000	0.00000000000000000000	0.00000000000000000000	4.00000000000000000000	4.00000000000000000000	4.00000000000000000000	4.00000000000000000000	4.00000000000000000000	4.00000000000000000000	0.00000000000000000000	0.00000000000000000000
89.00000000000000000000	0.00000000000000000000	4160.00000000000000000000	4165.64111328125000000000	4167.17919921875000000000	4153.84619140625000000000	4192.30761718750000000000	4188.71777343750000000000	4176.41015625000000000000	4177.43603515625000000000	4166.15380859375000000000	4164.10253906250000000000	4173.33300781250000000000	4189.74365234375000000000	4169.74365234375000000000	4166.15380859375000000000	3131.00000000000000000000	10246.00000000000000000000	10225.00000000000000000000	0.00000000000000000000	0.00000000000000000000	0.00000000000000000000	3279.00000000000000000000	390.00000000000000000000	0.00000000000000000000	0.00000000000000000000	0.00000000000000000000	0.00000000000000000000	0.00000000000000000000	0.00000000000000000000	0.00000000000000000000	0.00000000000000000000	4.00000000000000000000	4.00000000000000000000	4.00000000000000000000	4.00000000000000000000	4.00000000000000000000	4.00000000000000000000	0.00000000000000000000	0.00000000000000000000
90.00000000000000000000	0.00000000000000000000	4150.25634765625000000000	4134.35888671875000000000	4172.30761718750000000000	4141.02539062500000000000	4152.82031250000000000000	4145.12792968750000000000	4134.35888671875000000000	4152.82031250000000000000	4135.38427734375000000000	4133.33300781250000000000	4163.07666015625000000000	4176.92285156250000000000	4156.92285156250000000000	4153.84619140625000000000	3569.00000000000000000000	10246.00000000000000000000	10225.00000000000000000000	0.00000000000000000000	0.00000000000000000000	0.00000000000000000000	3279.00000000000000000000	398.00000000000000000000	0.00000000000000000000	0.00000000000000000000	0.00000000000000000000	0.00000000000000000000	0.00000000000000000000	0.00000000000000000000	0.00000000000000000000	0.00000000000000000000	4.00000000000000000000	4.00000000000000000000	4.00000000000000000000	4.00000000000000000000	4.00000000000000000000	4.00000000000000000000	0.00000000000000000000	0.00000000000000000000
91.00000000000000000000	0.00000000000000000000	4144.61523437500000000000	4126.66650390625000000000	4173.33300781250000000000	4138.46142578125000000000	4142.56396484375000000000	4135.38427734375000000000	4134.35888671875000000000	4165.12792968750000000000	4144.61523437500000000000	4142.05126953125000000000	4163.58984375000000000000	4180.51269531250000000000	4148.71777343750000000000	4147.69238281250000000000	3140.00000000000000000000	10247.00000000000000000000	10224.00000000000000000000	0.00000000000000000000	0.00000000000000000000	0.00000000000000000000	3279.00000000000000000000	406.00000000000000000000	0.00000000000000000000	0.00000000000000000000	0.00000000000000000000	0.00000000000000000000	0.00000000000000000000	0.00000000000000000000	0.00000000000000000000	0.00000000000000000000	4.00000000000000000000	4.00000000000000000000	4.00000000000000000000	4.00000000000000000000	4.00000000000000000000	4.00000000000000000000	0.00000000000000000000	0.00000000000000000000
92.00000000000000000000	0.00000000000000000000	4151.28173828125000000000	4143.07666015625000000000	4172.82031250000000000000	4141.53857421875000000000	4167.17919921875000000000	4167.17919921875000000000	4168.71777343750000000000	4201.53857421875000000000	4187.69238281250000000000	4183.07666015625000000000	4180.00000000000000000000	4201.53857421875000000000	4157.43603515625000000000	4161.53857421875000000000	3454.00000000000000000000	10247.00000000000000000000	10224.00000000000000000000	0.00000000000000000000	0.00000000000000000000	0.00000000000000000000	3279.00000000000000000000	414.00000000000000000000	0.00000000000000000000	0.00000000000000000000	0.00000000000000000000	0.00000000000000000000	0.00000000000000000000	0.00000000000000000000	0.00000000000000000000	0.00000000000000000000	4.00000000000000000000	4.00000000000000000000	4.00000000000000000000	4.00000000000000000000	4.00000000000000000000	4.00000000000000000000	0.00000000000000000000	0.00000000000000000000
93.00000000000000000000	0.00000000000000000000	4144.61523437500000000000	4126.66650390625000000000	4188.71777343750000000000	4115.38427734375000000000	4150.76904296875000000000	4158.97412109375000000000	4163.07666015625000000000	4180.51269531250000000000	4167.69238281250000000000	4163.58984375000000000000	4150.76904296875000000000	4185.64111328125000000000	4123.58984375000000000000	4136.41015625000000000000	3131.00000000000000000000	10247.00000000000000000000	10224.00000000000000000000	0.00000000000000000000	0.00000000000000000000	0.00000000000000000000	3279.00000000000000000000	423.00000000000000000000	0.00000000000000000000	0.00000000000000000000	0.00000000000000000000	0.00000000000000000000	0.00000000000000000000	0.00000000000000000000	0.00000000000000000000	0.00000000000000000000	4.00000000000000000000	4.00000000000000000000	4.00000000000000000000	4.00000000000000000000	4.00000000000000000000	4.00000000000000000000	0.00000000000000000000	0.00000000000000000000
94.00000000000000000000	0.00000000000000000000	4170.25634765625000000000	4182.56396484375000000000	4175.89746093750000000000	4150.25634765625000000000	4196.41015625000000000000	4195.38427734375000000000	4185.64111328125000000000	4200.00000000000000000000	4188.71777343750000000000	4182.05126953125000000000	4181.53857421875000000000	4211.79492187500000000000	4166.66650390625000000000	4162.05126953125000000000	3569.00000000000000000000	10247.00000000000000000000	10224.00000000000000000000	0.00000000000000000000	0.00000000000000000000	0.00000000000000000000	3279.00000000000000000000	431.00000000000000000000	0.00000000000000000000	0.00000000000000000000	0.00000000000000000000	0.00000000000000000000	0.00000000000000000000	0.00000000000000000000	0.00000000000000000000	0.00000000000000000000	4.00000000000000000000	4.00000000000000000000	4.00000000000000000000	4.00000000000000000000	4.00000000000000000000	4.00000000000000000000	0.00000000000000000000	0.00000000000000000000
95.00000000000000000000	0.00000000000000000000	4169.74365234375000000000	4174.35888671875000000000	4175.89746093750000000000	4152.30761718750000000000	4182.56396484375000000000	4177.43603515625000000000	4164.10253906250000000000	4169.74365234375000000000	4155.89746093750000000000	4152.82031250000000000000	4157.94873046875000000000	4187.17919921875000000000	4157.94873046875000000000	4152.30761718750000000000	3140.00000000000000000000	10248.00000000000000000000	10225.00000000000000000000	0.00000000000000000000	0.00000000000000000000	0.00000000000000000000	3279.00000000000000000000	439.00000000000000000000	0.00000000000000000000	0.00000000000000000000	0.00000000000000000000	0.00000000000000000000	0.00000000000000000000	0.00000000000000000000	0.00000000000000000000	0.00000000000000000000	4.00000000000000000000	4.00000000000000000000	4.00000000000000000000	4.00000000000000000000	4.00000000000000000000	4.00000000000000000000	0.00000000000000000000	0.00000000000000000000
96.00000000000000000000	0.00000000000000000000	4165.64111328125000000000	4160.51269531250000000000	4177.43603515625000000000	4144.10253906250000000000	4176.92285156250000000000	4177.94873046875000000000	4168.71777343750000000000	4174.87158203125000000000	4156.41015625000000000000	4150.76904296875000000000	4168.71777343750000000000	4192.30761718750000000000	4163.07666015625000000000	4162.56396484375000000000	3454.00000000000000000000	10248.00000000000000000000	10225.00000000000000000000	0.00000000000000000000	0.00000000000000000000	0.00000000000000000000	3279.00000000000000000000	447.00000000000000000000	0.00000000000000000000	0.00000000000000000000	0.00000000000000000000	0.00000000000000000000	0.00000000000000000000	0.00000000000000000000	0.00000000000000000000	0.00000000000000000000	4.00000000000000000000	4.00000000000000000000	4.00000000000000000000	4.00000000000000000000	4.00000000000000000000	4.00000000000000000000	0.00000000000000000000	0.00000000000000000000
97.00000000000000000000	0.00000000000000000000	4166.66650390625000000000	4150.25634765625000000000	4171.79492187500000000000	4146.15380859375000000000	4176.92285156250000000000	4183.07666015625000000000	4175.38427734375000000000	4214.87158203125000000000	4195.38427734375000000000	4183.58984375000000000000	4208.71777343750000000000	4227.17919921875000000000	4187.69238281250000000000	4183.07666015625000000000	3131.00000000000000000000	10248.00000000000000000000	10225.00000000000000000000	0.00000000000000000000	0.00000000000000000000	0.00000000000000000000	3279.00000000000000000000	454.00000000000000000000	0.00000000000000000000	0.00000000000000000000	0.00000000000000000000	0.00000000000000000000	0.00000000000000000000	0.00000000000000000000	0.00000000000000000000	0.00000000000000000000	4.00000000000000000000	4.00000000000000000000	4.00000000000000000000	4.00000000000000000000	4.00000000000000000000	4.00000000000000000000	0.00000000000000000000	0.00000000000000000000
98.00000000000000000000	0.00000000000000000000	4151.79492187500000000000	4115.89746093750000000000	4186.15380859375000000000	4131.28173828125000000000	4144.61523437500000000000	4156.41015625000000000000	4156.41015625000000000000	4196.92285156250000000000	4175.38427734375000000000	4159.48730468750000000000	4181.53857421875000000000	4206.15380859375000000000	4154.87158203125000000000	4156.41015625000000000000	3569.00000000000000000000	10248.00000000000000000000	10225.00000000000000000000	0.00000000000000000000	0.00000000000000000000	0.00000000000000000000	3279.00000000000000000000	462.00000000000000000000	0.00000000000000000000	0.00000000000000000000	0.00000000000000000000	0.00000000000000000000	0.00000000000000000000	0.00000000000000000000	0.00000000000000000000	0.00000000000000000000	4.00000000000000000000	4.00000000000000000000	4.00000000000000000000	4.00000000000000000000	4.00000000000000000000	4.00000000000000000000	0.00000000000000000000	0.00000000000000000000
99.00000000000000000000	0.00000000000000000000	4172.30761718750000000000	4177.94873046875000000000	4178.97412109375000000000	4169.74365234375000000000	4214.87158203125000000000	4218.97412109375000000000	4210.76904296875000000000	4226.66650390625000000000	4211.79492187500000000000	4193.33300781250000000000	4207.17919921875000000000	4230.76904296875000000000	4187.69238281250000000000	4183.58984375000000000000	3140.00000000000000000000	10249.00000000000000000000	10226.00000000000000000000	0.00000000000000000000	0.00000000000000000000	0.00000000000000000000	3279.00000000000000000000	469.00000000000000000000	0.00000000000000000000	0.00000000000000000000	0.00000000000000000000	0.00000000000000000000	0.00000000000000000000	0.00000000000000000000	0.00000000000000000000	0.00000000000000000000	4.00000000000000000000	4.00000000000000000000	4.00000000000000000000	4.00000000000000000000	4.00000000000000000000	4.00000000000000000000	0.00000000000000000000	0.00000000000000000000
100.00000000000000000000	0.00000000000000000000	4166.15380859375000000000	4173.84619140625000000000	4181.02539062500000000000	4161.02539062500000000000	4211.28173828125000000000	4210.25634765625000000000	4200.00000000000000000000	4195.89746093750000000000	4187.17919921875000000000	4178.46142578125000000000	4168.20507812500000000000	4204.61523437500000000000	4157.43603515625000000000	4155.38427734375000000000	3454.00000000000000000000	10249.00000000000000000000	10226.00000000000000000000	0.00000000000000000000	0.00000000000000000000	0.00000000000000000000	3279.00000000000000000000	477.00000000000000000000	0.00000000000000000000	0.00000000000000000000	0.00000000000000000000	0.00000000000000000000	0.00000000000000000000	0.00000000000000000000	0.00000000000000000000	0.00000000000000000000	4.00000000000000000000	4.00000000000000000000	4.00000000000000000000	4.00000000000000000000	4.00000000000000000000	4.00000000000000000000	0.00000000000000000000	0.00000000000000000000
101.00000000000000000000	0.00000000000000000000	4166.66650390625000000000	4168.71777343750000000000	4183.58984375000000000000	4157.43603515625000000000	4194.35888671875000000000	4193.33300781250000000000	4180.51269531250000000000	4172.30761718750000000000	4162.05126953125000000000	4160.00000000000000000000	4158.46142578125000000000	4190.76904296875000000000	4152.30761718750000000000	4149.23046875000000000000	3131.00000000000000000000	10249.00000000000000000000	10226.00000000000000000000	0.00000000000000000000	0.00000000000000000000	0.00000000000000000000	3279.00000000000000000000	486.00000000000000000000	0.00000000000000000000	0.00000000000000000000	0.00000000000000000000	0.00000000000000000000	0.00000000000000000000	0.00000000000000000000	0.00000000000000000000	0.00000000000000000000	4.00000000000000000000	4.00000000000000000000	4.00000000000000000000	4.00000000000000000000	4.00000000000000000000	4.00000000000000000000	0.00000000000000000000	0.00000000000000000000
102.00000000000000000000	0.00000000000000000000	4189.23046875000000000000	4198.46142578125000000000	4170.25634765625000000000	4184.61523437500000000000	4208.20507812500000000000	4199.48730468750000000000	4180.51269531250000000000	4197.43603515625000000000	4182.56396484375000000000	4173.84619140625000000000	4214.87158203125000000000	4228.71777343750000000000	4204.10253906250000000000	4194.35888671875000000000	3569.00000000000000000000	10249.00000000000000000000	10226.00000000000000000000	0.00000000000000000000	0.00000000000000000000	0.00000000000000000000	3279.00000000000000000000	494.00000000000000000000	0.00000000000000000000	0.00000000000000000000	0.00000000000000000000	0.00000000000000000000	0.00000000000000000000	0.00000000000000000000	0.00000000000000000000	0.00000000000000000000	4.00000000000000000000	4.00000000000000000000	4.00000000000000000000	4.00000000000000000000	4.00000000000000000000	4.00000000000000000000	0.00000000000000000000	0.00000000000000000000
103.00000000000000000000	0.00000000000000000000	4172.82031250000000000000	4148.71777343750000000000	4179.48730468750000000000	4160.00000000000000000000	4149.74365234375000000000	4143.07666015625000000000	4136.41015625000000000000	4164.61523437500000000000	4140.51269531250000000000	4127.69238281250000000000	4185.12792968750000000000	4207.17919921875000000000	4169.74365234375000000000	4168.71777343750000000000	3140.00000000000000000000	10249.00000000000000000000	10227.00000000000000000000	0.00000000000000000000	0.00000000000000000000	0.00000000000000000000	3279.00000000000000000000	502.00000000000000000000	0.00000000000000000000	0.00000000000000000000	0.00000000000000000000	0.00000000000000000000	0.00000000000000000000	0.00000000000000000000	0.00000000000000000000	0.00000000000000000000	4.00000000000000000000	4.00000000000000000000	4.00000000000000000000	4.00000000000000000000	4.00000000000000000000	4.00000000000000000000	0.00000000000000000000	0.00000000000000000000
104.00000000000000000000	0.00000000000000000000	4176.41015625000000000000	4161.53857421875000000000	4174.35888671875000000000	4167.17919921875000000000	4171.79492187500000000000	4169.74365234375000000000	4166.15380859375000000000	4192.82031250000000000000	4173.84619140625000000000	4160.51269531250000000000	4196.92285156250000000000	4225.12792968750000000000	4181.02539062500000000000	4178.46142578125000000000	3454.00000000000000000000	10249.00000000000000000000	10227.00000000000000000000	0.00000000000000000000	0.00000000000000000000	0.00000000000000000000	3279.00000000000000000000	510.00000000000000000000	0.00000000000000000000	0.00000000000000000000	0.00000000000000000000	0.00000000000000000000	0.00000000000000000000	0.00000000000000000000	0.00000000000000000000	0.00000000000000000000	4.00000000000000000000	4.00000000000000000000	4.00000000000000000000	4.00000000000000000000	4.00000000000000000000	4.00000000000000000000	0.00000000000000000000	0.00000000000000000000
105.00000000000000000000	0.00000000000000000000	4160.00000000000000000000	4145.12792968750000000000	4179.48730468750000000000	4150.25634765625000000000	4161.53857421875000000000	4166.15380859375000000000	4164.10253906250000000000	4188.71777343750000000000	4179.48730468750000000000	4167.69238281250000000000	4174.35888671875000000000	4213.33300781250000000000	4147.17919921875000000000	4153.84619140625000000000	3131.00000000000000000000	10249.00000000000000000000	10226.00000000000000000000	0.00000000000000000000	0.00000000000000000000	0.00000000000000000000	3279.00000000000000000000	517.00000000000000000000	0.00000000000000000000	0.00000000000000000000	0.00000000000000000000	0.00000000000000000000	0.00000000000000000000	0.00000000000000000000	0.00000000000000000000	0.00000000000000000000	4.00000000000000000000	4.00000000000000000000	4.00000000000000000000	4.00000000000000000000	4.00000000000000000000	4.00000000000000000000	0.00000000000000000000	0.00000000000000000000
106.00000000000000000000	0.00000000000000000000	4151.28173828125000000000	4137.43603515625000000000	4182.56396484375000000000	4142.05126953125000000000	4148.20507812500000000000	4154.35888671875000000000	4155.38427734375000000000	4167.17919921875000000000	4156.41015625000000000000	4144.61523437500000000000	4150.25634765625000000000	4188.71777343750000000000	4125.64111328125000000000	4132.30761718750000000000	3569.00000000000000000000	10249.00000000000000000000	10226.00000000000000000000	0.00000000000000000000	0.00000000000000000000	0.00000000000000000000	3279.00000000000000000000	525.00000000000000000000	0.00000000000000000000	0.00000000000000000000	0.00000000000000000000	0.00000000000000000000	0.00000000000000000000	0.00000000000000000000	0.00000000000000000000	0.00000000000000000000	4.00000000000000000000	4.00000000000000000000	4.00000000000000000000	4.00000000000000000000	4.00000000000000000000	4.00000000000000000000	0.00000000000000000000	0.00000000000000000000
107.00000000000000000000	0.00000000000000000000	4179.48730468750000000000	4191.28173828125000000000	4167.69238281250000000000	4178.46142578125000000000	4198.97412109375000000000	4197.43603515625000000000	4182.05126953125000000000	4185.64111328125000000000	4174.35888671875000000000	4165.12792968750000000000	4184.10253906250000000000	4209.74365234375000000000	4183.07666015625000000000	4169.23046875000000000000	3140.00000000000000000000	10248.00000000000000000000	10228.00000000000000000000	0.00000000000000000000	0.00000000000000000000	0.00000000000000000000	3279.00000000000000000000	532.00000000000000000000	0.00000000000000000000	0.00000000000000000000	0.00000000000000000000	0.00000000000000000000	0.00000000000000000000	0.00000000000000000000	0.00000000000000000000	0.00000000000000000000	4.00000000000000000000	4.00000000000000000000	4.00000000000000000000	4.00000000000000000000	4.00000000000000000000	4.00000000000000000000	0.00000000000000000000	0.00000000000000000000
108.00000000000000000000	0.00000000000000000000	4169.23046875000000000000	4168.71777343750000000000	4178.97412109375000000000	4163.58984375000000000000	4176.41015625000000000000	4177.94873046875000000000	4156.92285156250000000000	4149.74365234375000000000	4138.97412109375000000000	4133.33300781250000000000	4155.89746093750000000000	4187.69238281250000000000	4162.56396484375000000000	4155.38427734375000000000	3454.00000000000000000000	10248.00000000000000000000	10228.00000000000000000000	0.00000000000000000000	0.00000000000000000000	0.00000000000000000000	3279.00000000000000000000	539.00000000000000000000	0.00000000000000000000	0.00000000000000000000	0.00000000000000000000	0.00000000000000000000	0.00000000000000000000	0.00000000000000000000	0.00000000000000000000	0.00000000000000000000	4.00000000000000000000	4.00000000000000000000	4.00000000000000000000	4.00000000000000000000	4.00000000000000000000	4.00000000000000000000	0.00000000000000000000	0.00000000000000000000
109.00000000000000000000	0.00000000000000000000	4176.92285156250000000000	4186.66650390625000000000	4174.87158203125000000000	4180.51269531250000000000	4191.79492187500000000000	4195.89746093750000000000	4176.92285156250000000000	4188.20507812500000000000	4178.97412109375000000000	4160.51269531250000000000	4193.84619140625000000000	4221.02539062500000000000	4184.61523437500000000000	4180.00000000000000000000	3131.00000000000000000000	10247.00000000000000000000	10227.00000000000000000000	0.00000000000000000000	0.00000000000000000000	0.00000000000000000000	3279.00000000000000000000	547.00000000000000000000	0.00000000000000000000	0.00000000000000000000	0.00000000000000000000	0.00000000000000000000	0.00000000000000000000	0.00000000000000000000	0.00000000000000000000	0.00000000000000000000	4.00000000000000000000	4.00000000000000000000	4.00000000000000000000	4.00000000000000000000	4.00000000000000000000	4.00000000000000000000	0.00000000000000000000	0.00000000000000000000
110.00000000000000000000	0.00000000000000000000	4176.41015625000000000000	4169.23046875000000000000	4174.87158203125000000000	4180.00000000000000000000	4173.84619140625000000000	4178.97412109375000000000	4170.76904296875000000000	4207.17919921875000000000	4197.94873046875000000000	4173.84619140625000000000	4210.76904296875000000000	4234.87158203125000000000	4187.17919921875000000000	4182.05126953125000000000	3569.00000000000000000000	10247.00000000000000000000	10227.00000000000000000000	0.00000000000000000000	0.00000000000000000000	0.00000000000000000000	3279.00000000000000000000	555.00000000000000000000	0.00000000000000000000	0.00000000000000000000	0.00000000000000000000	0.00000000000000000000	0.00000000000000000000	0.00000000000000000000	0.00000000000000000000	0.00000000000000000000	4.00000000000000000000	4.00000000000000000000	4.00000000000000000000	4.00000000000000000000	4.00000000000000000000	4.00000000000000000000	0.00000000000000000000	0.00000000000000000000
111.00000000000000000000	0.00000000000000000000	4166.15380859375000000000	4149.74365234375000000000	4184.61523437500000000000	4165.12792968750000000000	4166.15380859375000000000	4175.38427734375000000000	4171.28173828125000000000	4190.76904296875000000000	4181.02539062500000000000	4164.61523437500000000000	4191.79492187500000000000	4215.89746093750000000000	4173.33300781250000000000	4168.71777343750000000000	3140.00000000000000000000	10246.00000000000000000000	10228.00000000000000000000	0.00000000000000000000	0.00000000000000000000	0.00000000000000000000	3279.00000000000000000000	563.00000000000000000000	0.00000000000000000000	0.00000000000000000000	0.00000000000000000000	0.00000000000000000000	0.00000000000000000000	0.00000000000000000000	0.00000000000000000000	0.00000000000000000000	4.00000000000000000000	4.00000000000000000000	4.00000000000000000000	4.00000000000000000000	4.00000000000000000000	4.00000000000000000000	0.00000000000000000000	0.00000000000000000000
112.00000000000000000000	0.00000000000000000000	4182.05126953125000000000	4203.58984375000000000000	4176.92285156250000000000	4185.64111328125000000000	4229.23046875000000000000	4234.35888671875000000000	4215.38427734375000000000	4211.79492187500000000000	4210.76904296875000000000	4198.97412109375000000000	4204.10253906250000000000	4227.17919921875000000000	4198.97412109375000000000	4186.66650390625000000000	3454.00000000000000000000	10246.00000000000000000000	10228.00000000000000000000	0.00000000000000000000	0.00000000000000000000	0.00000000000000000000	3279.00000000000000000000	572.00000000000000000000	0.00000000000000000000	0.00000000000000000000	0.00000000000000000000	0.00000000000000000000	0.00000000000000000000	0.00000000000000000000	0.00000000000000000000	0.00000000000000000000	4.00000000000000000000	4.00000000000000000000	4.00000000000000000000	4.00000000000000000000	4.00000000000000000000	4.00000000000000000000	0.00000000000000000000	0.00000000000000000000
113.00000000000000000000	0.00000000000000000000	4170.76904296875000000000	4180.51269531250000000000	4183.58984375000000000000	4162.05126953125000000000	4194.35888671875000000000	4198.97412109375000000000	4185.12792968750000000000	4167.69238281250000000000	4170.76904296875000000000	4163.58984375000000000000	4153.84619140625000000000	4188.20507812500000000000	4150.76904296875000000000	4146.66650390625000000000	3131.00000000000000000000	10246.00000000000000000000	10228.00000000000000000000	0.00000000000000000000	0.00000000000000000000	0.00000000000000000000	3279.00000000000000000000	580.00000000000000000000	0.00000000000000000000	0.00000000000000000000	0.00000000000000000000	0.00000000000000000000	0.00000000000000000000	0.00000000000000000000	0.00000000000000000000	0.00000000000000000000	4.00000000000000000000	4.00000000000000000000	4.00000000000000000000	4.00000000000000000000	4.00000000000000000000	4.00000000000000000000	0.00000000000000000000	0.00000000000000000000
114.00000000000000000000	0.00000000000000000000	4182.05126953125000000000	4190.76904296875000000000	4173.84619140625000000000	4177.94873046875000000000	4194.87158203125000000000	4197.43603515625000000000	4186.66650390625000000000	4182.56396484375000000000	4182.05126953125000000000	4171.79492187500000000000	4190.76904296875000000000	4213.84619140625000000000	4188.20507812500000000000	4178.97412109375000000000	3569.00000000000000000000	10246.00000000000000000000	10228.00000000000000000000	0.00000000000000000000	0.00000000000000000000	0.00000000000000000000	3279.00000000000000000000	588.00000000000000000000	0.00000000000000000000	0.00000000000000000000	0.00000000000000000000	0.00000000000000000000	0.00000000000000000000	0.00000000000000000000	0.00000000000000000000	0.00000000000000000000	4.00000000000000000000	4.00000000000000000000	4.00000000000000000000	4.00000000000000000000	4.00000000000000000000	4.00000000000000000000	0.00000000000000000000	0.00000000000000000000
115.00000000000000000000	0.00000000000000000000	4182.05126953125000000000	4178.46142578125000000000	4168.71777343750000000000	4183.58984375000000000000	4185.64111328125000000000	4185.12792968750000000000	4169.74365234375000000000	4188.71777343750000000000	4180.51269531250000000000	4167.69238281250000000000	4214.35888671875000000000	4229.23046875000000000000	4210.25634765625000000000	4201.02539062500000000000	3140.00000000000000000000	10246.00000000000000000000	10230.00000000000000000000	0.00000000000000000000	0.00000000000000000000	0.00000000000000000000	3279.00000000000000000000	595.00000000000000000000	0.00000000000000000000	0.00000000000000000000	0.00000000000000000000	0.00000000000000000000	0.00000000000000000000	0.00000000000000000000	0.00000000000000000000	0.00000000000000000000	4.00000000000000000000	4.00000000000000000000	4.00000000000000000000	4.00000000000000000000	4.00000000000000000000	4.00000000000000000000	0.00000000000000000000	0.00000000000000000000
116.00000000000000000000	0.00000000000000000000	4165.12792968750000000000	4150.76904296875000000000	4177.43603515625000000000	4162.56396484375000000000	4156.92285156250000000000	4162.05126953125000000000	4151.28173828125000000000	4168.71777343750000000000	4155.89746093750000000000	4145.64111328125000000000	4175.89746093750000000000	4198.97412109375000000000	4167.69238281250000000000	4164.10253906250000000000	3454.00000000000000000000	10246.00000000000000000000	10230.00000000000000000000	0.00000000000000000000	0.00000000000000000000	0.00000000000000000000	3279.00000000000000000000	603.00000000000000000000	0.00000000000000000000	0.00000000000000000000	0.00000000000000000000	0.00000000000000000000	0.00000000000000000000	0.00000000000000000000	0.00000000000000000000	0.00000000000000000000	4.00000000000000000000	4.00000000000000000000	4.00000000000000000000	4.00000000000000000000	4.00000000000000000000	4.00000000000000000000	0.00000000000000000000	0.00000000000000000000
117.00000000000000000000	0.00000000000000000000	4175.38427734375000000000	4185.12792968750000000000	4170.25634765625000000000	4172.30761718750000000000	4194.87158203125000000000	4207.17919921875000000000	4198.46142578125000000000	4212.82031250000000000000	4212.82031250000000000000	4205.12792968750000000000	4198.46142578125000000000	4221.53857421875000000000	4185.12792968750000000000	4172.30761718750000000000	3131.00000000000000000000	10248.00000000000000000000	10230.00000000000000000000	0.00000000000000000000	0.00000000000000000000	0.00000000000000000000	3279.00000000000000000000	610.00000000000000000000	0.00000000000000000000	0.00000000000000000000	0.00000000000000000000	0.00000000000000000000	0.00000000000000000000	0.00000000000000000000	0.00000000000000000000	0.00000000000000000000	4.00000000000000000000	4.00000000000000000000	4.00000000000000000000	4.00000000000000000000	4.00000000000000000000	4.00000000000000000000	0.00000000000000000000	0.00000000000000000000
118.00000000000000000000	0.00000000000000000000	4158.97412109375000000000	4150.76904296875000000000	4182.56396484375000000000	4143.07666015625000000000	4170.76904296875000000000	4189.74365234375000000000	4188.20507812500000000000	4194.87158203125000000000	4198.97412109375000000000	4197.43603515625000000000	4172.82031250000000000000	4200.51269531250000000000	4157.43603515625000000000	4149.74365234375000000000	3569.00000000000000000000	10248.00000000000000000000	10230.00000000000000000000	0.00000000000000000000	0.00000000000000000000	0.00000000000000000000	3279.00000000000000000000	618.00000000000000000000	0.00000000000000000000	0.00000000000000000000	0.00000000000000000000	0.00000000000000000000	0.00000000000000000000	0.00000000000000000000	0.00000000000000000000	0.00000000000000000000	4.00000000000000000000	4.00000000000000000000	4.00000000000000000000	4.00000000000000000000	4.00000000000000000000	4.00000000000000000000	0.00000000000000000000	0.00000000000000000000
119.00000000000000000000	0.00000000000000000000	4174.35888671875000000000	4187.17919921875000000000	4178.97412109375000000000	4169.23046875000000000000	4204.10253906250000000000	4211.79492187500000000000	4201.53857421875000000000	4206.15380859375000000000	4202.56396484375000000000	4204.61523437500000000000	4199.48730468750000000000	4216.41015625000000000000	4197.94873046875000000000	4176.41015625000000000000	3140.00000000000000000000	10249.00000000000000000000	10228.00000000000000000000	0.00000000000000000000	0.00000000000000000000	0.00000000000000000000	3279.00000000000000000000	626.00000000000000000000	0.00000000000000000000	0.00000000000000000000	0.00000000000000000000	0.00000000000000000000	0.00000000000000000000	0.00000000000000000000	0.00000000000000000000	0.00000000000000000000	4.00000000000000000000	4.00000000000000000000	4.00000000000000000000	4.00000000000000000000	4.00000000000000000000	4.00000000000000000000	0.00000000000000000000	0.00000000000000000000
120.00000000000000000000	0.00000000000000000000	4191.79492187500000000000	4220.51269531250000000000	4170.25634765625000000000	4200.51269531250000000000	4220.51269531250000000000	4213.33300781250000000000	4195.38427734375000000000	4198.97412109375000000000	4193.33300781250000000000	4203.07666015625000000000	4217.43603515625000000000	4227.17919921875000000000	4226.66650390625000000000	4195.38427734375000000000	3454.00000000000000000000	10249.00000000000000000000	10228.00000000000000000000	0.00000000000000000000	0.00000000000000000000	0.00000000000000000000	3279.00000000000000000000	634.00000000000000000000	0.00000000000000000000	0.00000000000000000000	0.00000000000000000000	0.00000000000000000000	0.00000000000000000000	0.00000000000000000000	0.00000000000000000000	0.00000000000000000000	4.00000000000000000000	4.00000000000000000000	4.00000000000000000000	4.00000000000000000000	4.00000000000000000000	4.00000000000000000000	0.00000000000000000000	0.00000000000000000000
121.00000000000000000000	0.00000000000000000000	4177.43603515625000000000	4183.07666015625000000000	4181.02539062500000000000	4179.48730468750000000000	4178.97412109375000000000	4175.38427734375000000000	4169.23046875000000000000	4160.51269531250000000000	4155.38427734375000000000	4165.12792968750000000000	4187.69238281250000000000	4202.56396484375000000000	4187.69238281250000000000	4171.79492187500000000000	3131.00000000000000000000	10250.00000000000000000000	10228.00000000000000000000	0.00000000000000000000	0.00000000000000000000	0.00000000000000000000	3279.00000000000000000000	642.00000000000000000000	0.00000000000000000000	0.00000000000000000000	0.00000000000000000000	0.00000000000000000000	0.00000000000000000000	0.00000000000000000000	0.00000000000000000000	0.00000000000000000000	4.00000000000000000000	4.00000000000000000000	4.00000000000000000000	4.00000000000000000000	4.00000000000000000000	4.00000000000000000000	0.00000000000000000000	0.00000000000000000000
122.00000000000000000000	0.00000000000000000000	4186.15380859375000000000	4206.66650390625000000000	4175.89746093750000000000	4194.87158203125000000000	4209.74365234375000000000	4212.30761718750000000000	4207.69238281250000000000	4224.61523437500000000000	4217.94873046875000000000	4220.51269531250000000000	4236.92285156250000000000	4245.64111328125000000000	4221.53857421875000000000	4206.66650390625000000000	3569.00000000000000000000	10250.00000000000000000000	10228.00000000000000000000	0.00000000000000000000	0.00000000000000000000	0.00000000000000000000	3279.00000000000000000000	651.00000000000000000000	0.00000000000000000000	0.00000000000000000000	0.00000000000000000000	0.00000000000000000000	0.00000000000000000000	0.00000000000000000000	0.00000000000000000000	0.00000000000000000000	4.00000000000000000000	4.00000000000000000000	4.00000000000000000000	4.00000000000000000000	4.00000000000000000000	4.00000000000000000000	0.00000000000000000000	0.00000000000000000000
123.00000000000000000000	0.00000000000000000000	4175.89746093750000000000	4185.12792968750000000000	4186.66650390625000000000	4182.56396484375000000000	4185.64111328125000000000	4194.87158203125000000000	4195.38427734375000000000	4232.30761718750000000000	4222.56396484375000000000	4227.69238281250000000000	4224.10253906250000000000	4240.00000000000000000000	4201.02539062500000000000	4191.79492187500000000000	3140.00000000000000000000	10250.00000000000000000000	10227.00000000000000000000	0.00000000000000000000	0.00000000000000000000	0.00000000000000000000	3279.00000000000000000000	659.00000000000000000000	0.00000000000000000000	0.00000000000000000000	0.00000000000000000000	0.00000000000000000000	0.00000000000000000000	0.00000000000000000000	0.00000000000000000000	0.00000000000000000000	4.00000000000000000000	4.00000000000000000000	4.00000000000000000000	4.00000000000000000000	4.00000000000000000000	4.00000000000000000000	0.00000000000000000000	0.00000000000000000000
124.00000000000000000000	0.00000000000000000000	4186.66650390625000000000	4207.69238281250000000000	4185.12792968750000000000	4190.76904296875000000000	4204.61523437500000000000	4214.35888671875000000000	4211.28173828125000000000	4222.05126953125000000000	4217.94873046875000000000	4226.15380859375000000000	4219.48730468750000000000	4235.38427734375000000000	4203.58984375000000000000	4192.82031250000000000000	3454.00000000000000000000	10250.00000000000000000000	10227.00000000000000000000	0.00000000000000000000	0.00000000000000000000	0.00000000000000000000	3279.00000000000000000000	667.00000000000000000000	0.00000000000000000000	0.00000000000000000000	0.00000000000000000000	0.00000000000000000000	0.00000000000000000000	0.00000000000000000000	0.00000000000000000000	0.00000000000000000000	4.00000000000000000000	4.00000000000000000000	4.00000000000000000000	4.00000000000000000000	4.00000000000000000000	4.00000000000000000000	0.00000000000000000000	0.00000000000000000000
125.00000000000000000000	0.00000000000000000000	4197.94873046875000000000	4228.20507812500000000000	4173.84619140625000000000	4196.41015625000000000000	4229.74365234375000000000	4237.94873046875000000000	4227.17919921875000000000	4210.25634765625000000000	4212.30761718750000000000	4228.20507812500000000000	4210.76904296875000000000	4224.61523437500000000000	4209.23046875000000000000	4196.41015625000000000000	3131.00000000000000000000	10249.00000000000000000000	10226.00000000000000000000	0.00000000000000000000	0.00000000000000000000	0.00000000000000000000	3279.00000000000000000000	676.00000000000000000000	0.00000000000000000000	0.00000000000000000000	0.00000000000000000000	0.00000000000000000000	0.00000000000000000000	0.00000000000000000000	0.00000000000000000000	0.00000000000000000000	4.00000000000000000000	4.00000000000000000000	4.00000000000000000000	4.00000000000000000000	4.00000000000000000000	4.00000000000000000000	0.00000000000000000000	0.00000000000000000000
126.00000000000000000000	0.00000000000000000000	4174.35888671875000000000	4183.58984375000000000000	4180.51269531250000000000	4169.74365234375000000000	4189.23046875000000000000	4203.58984375000000000000	4196.41015625000000000000	4169.23046875000000000000	4171.79492187500000000000	4193.33300781250000000000	4165.12792968750000000000	4183.07666015625000000000	4171.79492187500000000000	4160.51269531250000000000	3569.00000000000000000000	10249.00000000000000000000	10226.00000000000000000000	0.00000000000000000000	0.00000000000000000000	0.00000000000000000000	3279.00000000000000000000	684.00000000000000000000	0.00000000000000000000	0.00000000000000000000	0.00000000000000000000	0.00000000000000000000	0.00000000000000000000	0.00000000000000000000	0.00000000000000000000	0.00000000000000000000	4.00000000000000000000	4.00000000000000000000	4.00000000000000000000	4.00000000000000000000	4.00000000000000000000	4.00000000000000000000	0.00000000000000000000	0.00000000000000000000
127.00000000000000000000	0.00000000000000000000	4182.05126953125000000000	4204.10253906250000000000	4166.15380859375000000000	4194.87158203125000000000	4203.58984375000000000000	4214.87158203125000000000	4201.53857421875000000000	4201.02539062500000000000	4203.07666015625000000000	4214.87158203125000000000	4218.97412109375000000000	4223.07666015625000000000	4217.94873046875000000000	4194.87158203125000000000	50.00000000000000000000	10247.00000000000000000000	10226.00000000000000000000	0.00000000000000000000	0.00000000000000000000	0.00000000000000000000	3279.00000000000000000000	691.00000000000000000000	0.00000000000000000000	0.00000000000000000000	0.00000000000000000000	0.00000000000000000000	0.00000000000000000000	0.00000000000000000000	0.00000000000000000000	0.00000000000000000000	4.00000000000000000000	4.00000000000000000000	4.00000000000000000000	4.00000000000000000000	4.00000000000000000000	4.00000000000000000000	0.00000000000000000000	0.00000000000000000000
0.00000000000000000000	0.00000000000000000000	4175.89746093750000000000	4169.74365234375000000000	4172.82031250000000000000	4180.00000000000000000000	4163.07666015625000000000	4171.28173828125000000000	4166.15380859375000000000	4188.71777343750000000000	4184.61523437500000000000	4189.74365234375000000000	4220.00000000000000000000	4224.61523437500000000000	4209.74365234375000000000	4192.30761718750000000000	904.00000000000000000000	10247.00000000000000000000	10226.00000000000000000000	0.00000000000000000000	0.00000000000000000000	0.00000000000000000000	3279.00000000000000000000	699.00000000000000000000	4.00000000000000000000	0.00000000000000000000	0.00000000000000000000	0.00000000000000000000	0.00000000000000000000	0.00000000000000000000	0.00000000000000000000	0.00000000000000000000	4.00000000000000000000	4.00000000000000000000	4.00000000000000000000	4.00000000000000000000	4.00000000000000000000	4.00000000000000000000	0.00000000000000000000	0.00000000000000000000
1.00000000000000000000	0.00000000000000000000	4170.76904296875000000000	4165.12792968750000000000	4177.43603515625000000000	4167.69238281250000000000	4164.10253906250000000000	4178.46142578125000000000	4178.97412109375000000000	4200.51269531250000000000	4198.46142578125000000000	4204.10253906250000000000	4212.30761718750000000000	4222.05126953125000000000	4204.10253906250000000000	4188.71777343750000000000	2520.00000000000000000000	10248.00000000000000000000	10225.00000000000000000000	0.00000000000000000000	0.00000000000000000000	0.00000000000000000000	3279.00000000000000000000	707.00000000000000000000	4.00000000000000000000	4.00000000000000000000	0.00000000000000000000	0.00000000000000000000	0.00000000000000000000	0.00000000000000000000	0.00000000000000000000	0.00000000000000000000	4.00000000000000000000	4.00000000000000000000	4.00000000000000000000	4.00000000000000000000	4.00000000000000000000	4.00000000000000000000	0.00000000000000000000	0.00000000000000000000
2.00000000000000000000	0.00000000000000000000	4161.53857421875000000000	4179.48730468750000000000	4166.15380859375000000000	4165.64111328125000000000	4184.10253906250000000000	4207.17919921875000000000	4202.05126953125000000000	4213.33300781250000000000	4225.64111328125000000000	4235.38427734375000000000	4199.48730468750000000000	4215.38427734375000000000	4188.20507812500000000000	4175.38427734375000000000	2403.00000000000000000000	10248.00000000000000000000	10225.00000000000000000000	0.00000000000000000000	0.00000000000000000000	0.00000000000000000000	3279.00000000000000000000	715.00000000000000000000	4.00000000000000000000	4.00000000000000000000	4.00000000000000000000	0.00000000000000000000	0.00000000000000000000	0.00000000000000000000	0.00000000000000000000	0.00000000000000000000	4.00000000000000000000	4.00000000000000000000	4.00000000000000000000	4.00000000000000000000	4.00000000000000000000	4.00000000000000000000	4.00000000000000000000	0.00000000000000000000
3.00000000000000000000	0.00000000000000000000	4133.33300781250000000000	4136.92285156250000000000	4175.89746093750000000000	4136.92285156250000000000	4141.53857421875000000000	4163.07666015625000000000	4165.12792968750000000000	4153.84619140625000000000	4165.12792968750000000000	4180.51269531250000000000	4135.38427734375000000000	4161.02539062500000000000	4116.92285156250000000000	4120.00000000000000000000	3471.00000000000000000000	10250.00000000000000000000	10228.00000000000000000000	0.00000000000000000000	0.00000000000000000000	0.00000000000000000000	3279.00000000000000000000	722.00000000000000000000	4.00000000000000000000	4.00000000000000000000	4.00000000000000000000	4.00000000000000000000	0.00000000000000000000	0.00000000000000000000	0.00000000000000000000	0.00000000000000000000	4.00000000000000000000	4.00000000000000000000	4.00000000000000000000	4.00000000000000000000	4.00000000000000000000	4.00000000000000000000	4.00000000000000000000	4.00000000000000000000
4.00000000000000000000	0.00000000000000000000	4157.43603515625000000000	4177.94873046875000000000	4165.12792968750000000000	4174.87158203125000000000	4184.10253906250000000000	4189.23046875000000000000	4181.53857421875000000000	4166.66650390625000000000	4170.76904296875000000000	4189.23046875000000000000	4176.92285156250000000000	4187.69238281250000000000	4168.71777343750000000000	4157.43603515625000000000	3529.00000000000000000000	10250.00000000000000000000	10228.00000000000000000000	0.00000000000000000000	0.00000000000000000000	0.00000000000000000000	3279.00000000000000000000	730.00000000000000000000	4.00000000000000000000	4.00000000000000000000	4.00000000000000000000	4.00000000000000000000	4.00000000000000000000	0.00000000000000000000	0.00000000000000000000	0.00000000000000000000	4.00000000000000000000	4.00000000000000000000	4.00000000000000000000	4.00000000000000000000	4.00000000000000000000	4.00000000000000000000	4.00000000000000000000	4.00000000000000000000
5.00000000000000000000	0.00000000000000000000	4165.64111328125000000000	4177.94873046875000000000	4168.20507812500000000000	4182.56396484375000000000	4176.92285156250000000000	4177.94873046875000000000	4162.56396484375000000000	4149.74365234375000000000	4152.82031250000000000000	4174.87158203125000000000	4180.51269531250000000000	4188.71777343750000000000	4181.53857421875000000000	4166.66650390625000000000	3340.00000000000000000000	10250.00000000000000000000	10228.00000000000000000000	0.00000000000000000000	0.00000000000000000000	0.00000000000000000000	3279.00000000000000000000	739.00000000000000000000	4.00000000000000000000	4.00000000000000000000	4.00000000000000000000	4.00000000000000000000	4.00000000000000000000	4.00000000000000000000	0.00000000000000000000	0.00000000000000000000	4.00000000000000000000	4.00000000000000000000	4.00000000000000000000	4.00000000000000000000	4.00000000000000000000	4.00000000000000000000	4.00000000000000000000	4.00000000000000000000
6.00000000000000000000	0.00000000000000000000	4163.58984375000000000000	4172.30761718750000000000	4177.43603515625000000000	4175.38427734375000000000	4164.61523437500000000000	4168.71777343750000000000	4164.61523437500000000000	4155.38427734375000000000	4156.41015625000000000000	4170.76904296875000000000	4171.28173828125000000000	4190.25634765625000000000	4163.07666015625000000000	4163.07666015625000000000	3024.00000000000000000000	10250.00000000000000000000	10228.00000000000000000000	0.00000000000000000000	0.00000000000000000000	0.00000000000000000000	3279.00000000000000000000	747.00000000000000000000	4.00000000000000000000	4.00000000000000000000	4.00000000000000000000	4.00000000000000000000	4.00000000000000000000	4.00000000000000000000	4.00000000000000000000	0.00000000000000000000	4.00000000000000000000	4.00000000000000000000	4.00000000000000000000	4.00000000000000000000	4.00000000000000000000	4.00000000000000000000	4.00000000000000000000	4.00000000000000000000
7.00000000000000000000	0.00000000000000000000	4170.76904296875000000000	4180.00000000000000000000	4173.84619140625000000000	4182.56396484375000000000	4178.97412109375000000000	4184.10253906250000000000	4186.66650390625000000000	4200.51269531250000000000	4200.00000000000000000000	4207.69238281250000000000	4193.33300781250000000000	4223.58984375000000000000	4176.92285156250000000000	4180.51269531250000000000	3134.00000000000000000000	10248.00000000000000000000	10227.00000000000000000000	0.00000000000000000000	0.00000000000000000000	0.00000000000000000000	3279.00000000000000000000	754.00000000000000000000	4.00000000000000000000	4.00000000000000000000	4.00000000000000000000	4.00000000000000000000	4.00000000000000000000	4.00000000000000000000	4.00000000000000000000	4.00000000000000000000	4.00000000000000000000	4.00000000000000000000	4.00000000000000000000	4.00000000000000000000	4.00000000000000000000	4.00000000000000000000	4.00000000000000000000	4.00000000000000000000
8.00000000000000000000	0.00000000000000000000	4154.35888671875000000000	4134.87158203125000000000	4184.61523437500000000000	4156.92285156250000000000	4137.94873046875000000000	4151.79492187500000000000	4155.38427734375000000000	4172.30761718750000000000	4170.25634765625000000000	4181.53857421875000000000	4157.94873046875000000000	4202.56396484375000000000	4148.20507812500000000000	4153.84619140625000000000	3270.00000000000000000000	10248.00000000000000000000	10227.00000000000000000000	0.00000000000000000000	0.00000000000000000000	0.00000000000000000000	3279.00000000000000000000	762.00000000000000000000	4.00000000000000000000	4.00000000000000000000	4.00000000000000000000	4.00000000000000000000	4.00000000000000000000	4.00000000000000000000	4.00000000000000000000	4.00000000000000000000	4.00000000000000000000	4.00000000000000000000	4.00000000000000000000	4.00000000000000000000	4.00000000000000000000	4.00000000000000000000	4.00000000000000000000	4.00000000000000000000
9.00000000000000000000	0.00000000000000000000	4172.82031250000000000000	4181.02539062500000000000	4173.33300781250000000000	4176.92285156250000000000	4182.56396484375000000000	4191.28173828125000000000	4184.61523437500000000000	4182.56396484375000000000	4186.15380859375000000000	4202.05126953125000000000	4175.89746093750000000000	4212.82031250000000000000	4181.53857421875000000000	4175.38427734375000000000	3017.00000000000000000000	10246.00000000000000000000	10228.00000000000000000000	0.00000000000000000000	0.00000000000000000000	0.00000000000000000000	3279.00000000000000000000	770.00000000000000000000	4.00000000000000000000	4.00000000000000000000	4.00000000000000000000	4.00000000000000000000	4.00000000000000000000	4.00000000000000000000	4.00000000000000000000	4.00000000000000000000	4.00000000000000000000	4.00000000000000000000	4.00000000000000000000	4.00000000000000000000	4.00000000000000000000	4.00000000000000000000	4.00000000000000000000	4.00000000000000000000
10.00000000000000000000	0.00000000000000000000	4169.23046875000000000000	4180.51269531250000000000	4175.89746093750000000000	4168.20507812500000000000	4185.64111328125000000000	4188.20507812500000000000	4180.00000000000000000000	4153.84619140625000000000	4160.00000000000000000000	4184.61523437500000000000	4144.10253906250000000000	4181.53857421875000000000	4162.05126953125000000000	4157.43603515625000000000	3486.00000000000000000000	10246.00000000000000000000	10228.00000000000000000000	0.00000000000000000000	0.00000000000000000000	0.00000000000000000000	3279.00000000000000000000	777.00000000000000000000	4.00000000000000000000	4.00000000000000000000	4.00000000000000000000	4.00000000000000000000	4.00000000000000000000	4.00000000000000000000	4.00000000000000000000	4.00000000000000000000	4.00000000000000000000	4.00000000000000000000	4.00000000000000000000	4.00000000000000000000	4.00000000000000000000	4.00000000000000000000	4.00000000000000000000	4.00000000000000000000
11.00000000000000000000	0.00000000000000000000	4158.46142578125000000000	4153.84619140625000000000	4182.05126953125000000000	4157.43603515625000000000	4165.12792968750000000000	4172.30761718750000000000	4167.17919921875000000000	4139.48730468750000000000	4138.46142578125000000000	4162.56396484375000000000	4131.79492187500000000000	4174.35888671875000000000	4159.48730468750000000000	4156.92285156250000000000	3061.00000000000000000000	10247.00000000000000000000	10229.00000000000000000000	0.00000000000000000000	0.00000000000000000000	0.00000000000000000000	3279.00000000000000000000	785.00000000000000000000	4.00000000000000000000	4.00000000000000000000	4.00000000000000000000	4.00000000000000000000	4.00000000000000000000	4.00000000000000000000	4.00000000000000000000	4.00000000000000000000	4.00000000000000000000	4.00000000000000000000	4.00000000000000000000	4.00000000000000000000	4.00000000000000000000	4.00000000000000000000	4.00000000000000000000	4.00000000000000000000
12.00000000000000000000	0.00000000000000000000	4166.66650390625000000000	4155.38427734375000000000	4165.12792968750000000000	4170.76904296875000000000	4166.66650390625000000000	4169.23046875000000000000	4164.61523437500000000000	4172.30761718750000000000	4168.20507812500000000000	4182.05126953125000000000	4177.94873046875000000000	4216.92285156250000000000	4207.17919921875000000000	4196.41015625000000000000	3365.00000000000000000000	10247.00000000000000000000	10229.00000000000000000000	0.00000000000000000000	0.00000000000000000000	0.00000000000000000000	3279.00000000000000000000	794.00000000000000000000	4.00000000000000000000	4.00000000000000000000	4.00000000000000000000	4.00000000000000000000	4.00000000000000000000	4.00000000000000000000	4.00000000000000000000	4.00000000000000000000	4.00000000000000000000	4.00000000000000000000	4.00000000000000000000	4.00000000000000000000	4.00000000000000000000	4.00000000000000000000	4.00000000000000000000	4.00000000000000000000
13.00000000000000000000	0.00000000000000000000	4137.43603515625000000000	4098.46142578125000000000	4168.20507812500000000000	4133.84619140625000000000	4108.71777343750000000000	4112.82031250000000000000	4116.41015625000000000000	4130.25634765625000000000	4123.58984375000000000000	4131.79492187500000000000	4129.23046875000000000000	4173.84619140625000000000	4149.74365234375000000000	4151.28173828125000000000	3036.00000000000000000000	10249.00000000000000000000	10228.00000000000000000000	0.00000000000000000000	0.00000000000000000000	0.00000000000000000000	3279.00000000000000000000	801.00000000000000000000	4.00000000000000000000	4.00000000000000000000	4.00000000000000000000	4.00000000000000000000	4.00000000000000000000	4.00000000000000000000	4.00000000000000000000	4.00000000000000000000	4.00000000000000000000	4.00000000000000000000	4.00000000000000000000	4.00000000000000000000	4.00000000000000000000	4.00000000000000000000	4.00000000000000000000	4.00000000000000000000
14.00000000000000000000	0.00000000000000000000	4139.48730468750000000000	4132.82031250000000000000	4166.15380859375000000000	4145.12792968750000000000	4153.33300781250000000000	4161.53857421875000000000	4158.97412109375000000000	4152.82031250000000000000	4148.20507812500000000000	4157.43603515625000000000	4135.38427734375000000000	4175.38427734375000000000	4149.74365234375000000000	4154.35888671875000000000	3486.00000000000000000000	10249.00000000000000000000	10228.00000000000000000000	0.00000000000000000000	0.00000000000000000000	0.00000000000000000000	3279.00000000000000000000	809.00000000000000000000	4.00000000000000000000	4.00000000000000000000	4.00000000000000000000	4.00000000000000000000	4.00000000000000000000	4.00000000000000000000	4.00000000000000000000	4.00000000000000000000	4.00000000000000000000	4.00000000000000000000	4.00000000000000000000	4.00000000000000000000	4.00000000000000000000	4.00000000000000000000	4.00000000000000000000	4.00000000000000000000
15.00000000000000000000	0.00000000000000000000	4146.15380859375000000000	4149.23046875000000000000	4176.92285156250000000000	4145.64111328125000000000	4174.87158203125000000000	4183.07666015625000000000	4183.07666015625000000000	4164.10253906250000000000	4168.20507812500000000000	4185.12792968750000000000	4133.33300781250000000000	4177.94873046875000000000	4142.05126953125000000000	4150.25634765625000000000	3061.00000000000000000000	10250.00000000000000000000	10228.00000000000000000000	0.00000000000000000000	0.00000000000000000000	0.00000000000000000000	3279.00000000000000000000	816.00000000000000000000	4.00000000000000000000	4.00000000000000000000	4.00000000000000000000	4.00000000000000000000	4.00000000000000000000	4.00000000000000000000	4.00000000000000000000	4.00000000000000000000	4.00000000000000000000	4.00000000000000000000	4.00000000000000000000	4.00000000000000000000	4.00000000000000000000	4.00000000000000000000	4.00000000000000000000	4.00000000000000000000
16.00000000000000000000	0.00000000000000000000	4150.76904296875000000000	4142.05126953125000000000	4183.58984375000000000000	4141.02539062500000000000	4159.48730468750000000000	4166.15380859375000000000	4170.25634765625000000000	4148.71777343750000000000	4155.89746093750000000000	4172.82031250000000000000	4124.10253906250000000000	4168.20507812500000000000	4137.43603515625000000000	4142.56396484375000000000	0.00000000000000000000	10250.00000000000000000000	10228.00000000000000000000	0.00000000000000000000	0.00000000000000000000	0.00000000000000000000	3279.00000000000000000000	825.00000000000000000000	4.00000000000000000000	4.00000000000000000000	4.00000000000000000000	4.00000000000000000000	4.00000000000000000000	4.00000000000000000000	4.00000000000000000000	4.00000000000000000000	4.00000000000000000000	4.00000000000000000000	4.00000000000000000000	4.00000000000000000000	4.00000000000000000000	4.00000000000000000000	4.00000000000000000000	4.00000000000000000000
17.00000000000000000000	0.00000000000000000000	4173.33300781250000000000	4184.61523437500000000000	4164.10253906250000000000	4176.92285156250000000000	4189.23046875000000000000	4190.25634765625000000000	4175.38427734375000000000	4165.12792968750000000000	4171.28173828125000000000	4177.43603515625000000000	4168.71777343750000000000	4193.84619140625000000000	4193.84619140625000000000	4186.66650390625000000000	0.00000000000000000000	10248.00000000000000000000	10226.00000000000000000000	0.00000000000000000000	0.00000000000000000000	0.00000000000000000000	3279.00000000000000000000	832.00000000000000000000	4.00000000000000000000	4.00000000000000000000	4.00000000000000000000	4.00000000000000000000	4.00000000000000000000	4.00000000000000000000	4.00000000000000000000	4.00000000000000000000	4.00000000000000000000	4.00000000000000000000	4.00000000000000000000	4.00000000000000000000	4.00000000000000000000	4.00000000000000000000	4.00000000000000000000	4.00000000000000000000
18.00000000000000000000	0.00000000000000000000	4159.48730468750000000000	4156.41015625000000000000	4174.87158203125000000000	4158.46142578125000000000	4152.82031250000000000000	4152.82031250000000000000	4139.48730468750000000000	4124.10253906250000000000	4126.15380859375000000000	4129.23046875000000000000	4134.35888671875000000000	4168.20507812500000000000	4155.89746093750000000000	4161.53857421875000000000	0.00000000000000000000	10248.00000000000000000000	10226.00000000000000000000	0.00000000000000000000	0.00000000000000000000	0.00000000000000000000	3279.00000000000000000000	840.00000000000000000000	4.00000000000000000000	4.00000000000000000000	4.00000000000000000000	4.00000000000000000000	4.00000000000000000000	4.00000000000000000000	4.00000000000000000000	4.00000000000000000000	4.00000000000000000000	4.00000000000000000000	4.00000000000000000000	4.00000000000000000000	4.00000000000000000000	4.00000000000000000000	4.00000000000000000000	4.00000000000000000000
19.00000000000000000000	0.00000000000000000000	4164.10253906250000000000	4161.02539062500000000000	4176.92285156250000000000	4161.02539062500000000000	4167.69238281250000000000	4166.66650390625000000000	4163.07666015625000000000	4160.51269531250000000000	4165.12792968750000000000	4165.12792968750000000000	4154.35888671875000000000	4196.92285156250000000000	4162.56396484375000000000	4170.76904296875000000000	0.00000000000000000000	10246.00000000000000000000	10224.00000000000000000000	0.00000000000000000000	0.00000000000000000000	0.00000000000000000000	3279.00000000000000000000	848.00000000000000000000	4.00000000000000000000	4.00000000000000000000	4.00000000000000000000	4.00000000000000000000	4.00000000000000000000	4.00000000000000000000	4.00000000000000000000	4.00000000000000000000	4.00000000000000000000	4.00000000000000000000	4.00000000000000000000	4.00000000000000000000	4.00000000000000000000	4.00000000000000000000	4.00000000000000000000	4.00000000000000000000
20.00000000000000000000	0.00000000000000000000	4160.51269531250000000000	4138.97412109375000000000	4175.38427734375000000000	4153.33300781250000000000	4153.33300781250000000000	4156.41015625000000000000	4161.02539062500000000000	4185.12792968750000000000	4189.23046875000000000000	4191.28173828125000000000	4168.71777343750000000000	4213.33300781250000000000	4166.66650390625000000000	4174.87158203125000000000	0.00000000000000000000	10246.00000000000000000000	10224.00000000000000000000	0.00000000000000000000	0.00000000000000000000	0.00000000000000000000	3279.00000000000000000000	855.00000000000000000000	4.00000000000000000000	4.00000000000000000000	4.00000000000000000000	4.00000000000000000000	4.00000000000000000000	4.00000000000000000000	4.00000000000000000000	4.00000000000000000000	4.00000000000000000000	4.00000000000000000000	4.00000000000000000000	4.00000000000000000000	4.00000000000000000000	4.00000000000000000000	4.00000000000000000000	4.00000000000000000000
21.00000000000000000000	0.00000000000000000000	4150.76904296875000000000	4124.61523437500000000000	4182.05126953125000000000	4134.87158203125000000000	4129.23046875000000000000	4138.46142578125000000000	4147.17919921875000000000	4149.74365234375000000000	4150.76904296875000000000	4161.02539062500000000000	4143.58984375000000000000	4187.69238281250000000000	4141.53857421875000000000	4153.33300781250000000000	0.00000000000000000000	10243.00000000000000000000	10224.00000000000000000000	0.00000000000000000000	0.00000000000000000000	0.00000000000000000000	3279.00000000000000000000	863.00000000000000000000	4.00000000000000000000	4.00000000000000000000	4.00000000000000000000	4.00000000000000000000	4.00000000000000000000	4.00000000000000000000	4.00000000000000000000	4.00000000000000000000	4.00000000000000000000	4.00000000000000000000	4.00000000000000000000	4.00000000000000000000	4.00000000000000000000	4.00000000000000000000	4.00000000000000000000	4.00000000000000000000
22.00000000000000000000	0.00000000000000000000	4171.28173828125000000000	4183.07666015625000000000	4170.25634765625000000000	4160.51269531250000000000	4184.10253906250000000000	4190.25634765625000000000	4182.05126953125000000000	4158.46142578125000000000	4164.10253906250000000000	4181.53857421875000000000	4162.56396484375000000000	4197.43603515625000000000	4171.79492187500000000000	4175.38427734375000000000	0.00000000000000000000	10243.00000000000000000000	10224.00000000000000000000	0.00000000000000000000	0.00000000000000000000	0.00000000000000000000	3279.00000000000000000000	872.00000000000000000000	4.00000000000000000000	4.00000000000000000000	4.00000000000000000000	4.00000000000000000000	4.00000000000000000000	4.00000000000000000000	4.00000000000000000000	4.00000000000000000000	4.00000000000000000000	4.00000000000000000000	4.00000000000000000000	4.00000000000000000000	4.00000000000000000000	4.00000000000000000000	4.00000000000000000000	4.00000000000000000000
23.00000000000000000000	0.00000000000000000000	4155.89746093750000000000	4148.71777343750000000000	4179.48730468750000000000	4143.58984375000000000000	4161.53857421875000000000	4167.17919921875000000000	4156.92285156250000000000	4126.15380859375000000000	4129.23046875000000000000	4154.35888671875000000000	4129.23046875000000000000	4164.61523437500000000000	4146.66650390625000000000	4152.30761718750000000000	0.00000000000000000000	10241.00000000000000000000	10223.00000000000000000000	0.00000000000000000000	0.00000000000000000000	0.00000000000000000000	3279.00000000000000000000	879.00000000000000000000	4.00000000000000000000	4.00000000000000000000	4.00000000000000000000	4.00000000000000000000	4.00000000000000000000	4.00000000000000000000	4.00000000000000000000	4.00000000000000000000	4.00000000000000000000	4.00000000000000000000	4.00000000000000000000	4.00000000000000000000	4.00000000000000000000	4.00000000000000000000	4.00000000000000000000	4.00000000000000000000
24.00000000000000000000	0.00000000000000000000	4161.02539062500000000000	4155.38427734375000000000	4175.89746093750000000000	4157.43603515625000000000	4177.43603515625000000000	4178.46142578125000000000	4171.79492187500000000000	4154.87158203125000000000	4152.30761718750000000000	4169.23046875000000000000	4167.17919921875000000000	4190.25634765625000000000	4178.97412109375000000000	4179.48730468750000000000	0.00000000000000000000	10241.00000000000000000000	10223.00000000000000000000	0.00000000000000000000	0.00000000000000000000	0.00000000000000000000	3279.00000000000000000000	887.00000000000000000000	4.00000000000000000000	4.00000000000000000000	4.00000000000000000000	4.00000000000000000000	4.00000000000000000000	4.00000000000000000000	4.00000000000000000000	4.00000000000000000000	4.00000000000000000000	4.00000000000000000000	4.00000000000000000000	4.00000000000000000000	4.00000000000000000000	4.00000000000000000000	4.00000000000000000000	4.00000000000000000000
25.00000000000000000000	0.00000000000000000000	4168.20507812500000000000	4164.61523437500000000000	4173.33300781250000000000	4168.20507812500000000000	4181.02539062500000000000	4178.97412109375000000000	4172.82031250000000000000	4185.12792968750000000000	4178.46142578125000000000	4185.64111328125000000000	4200.51269531250000000000	4219.48730468750000000000	4198.46142578125000000000	4204.61523437500000000000	0.00000000000000000000	10241.00000000000000000000	10224.00000000000000000000	0.00000000000000000000	0.00000000000000000000	0.00000000000000000000	3279.00000000000000000000	895.00000000000000000000	4.00000000000000000000	4.00000000000000000000	4.00000000000000000000	4.00000000000000000000	4.00000000000000000000	4.00000000000000000000	4.00000000000000000000	4.00000000000000000000	4.00000000000000000000	4.00000000000000000000	4.00000000000000000000	4.00000000000000000000	4.00000000000000000000	4.00000000000000000000	4.00000000000000000000	4.00000000000000000000
26.00000000000000000000	0.00000000000000000000	4153.84619140625000000000	4135.89746093750000000000	4188.20507812500000000000	4149.74365234375000000000	4153.84619140625000000000	4155.38427734375000000000	4152.82031250000000000000	4165.12792968750000000000	4158.97412109375000000000	4171.79492187500000000000	4169.23046875000000000000	4197.43603515625000000000	4163.58984375000000000000	4181.02539062500000000000	0.00000000000000000000	10241.00000000000000000000	10224.00000000000000000000	0.00000000000000000000	0.00000000000000000000	0.00000000000000000000	3279.00000000000000000000	903.00000000000000000000	4.00000000000000000000	4.00000000000000000000	4.00000000000000000000	4.00000000000000000000	4.00000000000000000000	4.00000000000000000000	4.00000000000000000000	4.00000000000000000000	4.00000000000000000000	4.00000000000000000000	4.00000000000000000000	4.00000000000000000000	4.00000000000000000000	4.00000000000000000000	4.00000000000000000000	4.00000000000000000000
27.00000000000000000000	0.00000000000000000000	4163.07666015625000000000	4173.33300781250000000000	4177.94873046875000000000	4164.10253906250000000000	4202.05126953125000000000	4202.05126953125000000000	4194.35888671875000000000	4186.66650390625000000000	4192.30761718750000000000	4211.79492187500000000000	4182.56396484375000000000	4206.15380859375000000000	4182.05126953125000000000	4185.12792968750000000000	0.00000000000000000000	10242.00000000000000000000	10225.00000000000000000000	0.00000000000000000000	0.00000000000000000000	0.00000000000000000000	3279.00000000000000000000	910.00000000000000000000	4.00000000000000000000	4.00000000000000000000	4.00000000000000000000	4.00000000000000000000	4.00000000000000000000	4.00000000000000000000	4.00000000000000000000	4.00000000000000000000	4.00000000000000000000	4.00000000000000000000	4.00000000000000000000	4.00000000000000000000	4.00000000000000000000	4.00000000000000000000	4.00000000000000000000	4.00000000000000000000
28.00000000000000000000	0.00000000000000000000	4149.23046875000000000000	4152.82031250000000000000	4183.07666015625000000000	4140.00000000000000000000	4175.38427734375000000000	4176.41015625000000000000	4174.35888671875000000000	4145.12792968750000000000	4154.87158203125000000000	4181.02539062500000000000	4132.82031250000000000000	4165.12792968750000000000	4135.38427734375000000000	4141.02539062500000000000	0.00000000000000000000	10242.00000000000000000000	10225.00000000000000000000	0.00000000000000000000	0.00000000000000000000	0.00000000000000000000	3279.00000000000000000000	918.00000000000000000000	4.00000000000000000000	4.00000000000000000000	4.00000000000000000000	4.00000000000000000000	4.00000000000000000000	4.00000000000000000000	4.00000000000000000000	4.00000000000000000000	4.00000000000000000000	4.00000000000000000000	4.00000000000000000000	4.00000000000000000000	4.00000000000000000000	4.00000000000000000000	4.00000000000000000000	4.00000000000000000000
29.00000000000000000000	0.00000000000000000000	4163.58984375000000000000	4172.82031250000000000000	4180.00000000000000000000	4162.56396484375000000000	4180.51269531250000000000	4175.89746093750000000000	4170.76904296875000000000	4146.66650390625000000000	4153.84619140625000000000	4177.94873046875000000000	4151.79492187500000000000	4177.43603515625000000000	4162.56396484375000000000	4166.15380859375000000000	0.00000000000000000000	10244.00000000000000000000	10228.00000000000000000000	0.00000000000000000000	0.00000000000000000000	0.00000000000000000000	3279.00000000000000000000	925.00000000000000000000	4.00000000000000000000	4.00000000000000000000	4.00000000000000000000	4.00000000000000000000	4.00000000000000000000	4.00000000000000000000	4.00000000000000000000	4.00000000000000000000	4.00000000000000000000	4.00000000000000000000	4.00000000000000000000	4.00000000000000000000	4.00000000000000000000	4.00000000000000000000	4.00000000000000000000	4.00000000000000000000
30.00000000000000000000	0.00000000000000000000	4181.53857421875000000000	4192.82031250000000000000	4169.23046875000000000000	4192.82031250000000000000	4194.87158203125000000000	4178.46142578125000000000	4164.61523437500000000000	4160.00000000000000000000	4166.15380859375000000000	4187.17919921875000000000	4193.33300781250000000000	4207.69238281250000000000	4213.33300781250000000000	4208.20507812500000000000	0.00000000000000000000	10244.00000000000000000000	10228.00000000000000000000	0.00000000000000000000	0.00000000000000000000	0.00000000000000000000	3279.00000000000000000000	933.00000000000000000000	4.00000000000000000000	4.00000000000000000000	4.00000000000000000000	4.00000000000000000000	4.00000000000000000000	4.00000000000000000000	4.00000000000000000000	4.00000000000000000000	4.00000000000000000000	4.00000000000000000000	4.00000000000000000000	4.00000000000000000000	4.00000000000000000000	4.00000000000000000000	4.00000000000000000000	4.00000000000000000000
31.00000000000000000000	0.00000000000000000000	4163.58984375000000000000	4149.23046875000000000000	4180.51269531250000000000	4162.56396484375000000000	4151.28173828125000000000	4141.02539062500000000000	4133.33300781250000000000	4129.74365234375000000000	4130.76904296875000000000	4147.69238281250000000000	4157.94873046875000000000	4181.53857421875000000000	4169.23046875000000000000	4175.89746093750000000000	0.00000000000000000000	10244.00000000000000000000	10229.00000000000000000000	0.00000000000000000000	0.00000000000000000000	0.00000000000000000000	3279.00000000000000000000	941.00000000000000000000	4.00000000000000000000	4.00000000000000000000	4.00000000000000000000	4.00000000000000000000	4.00000000000000000000	4.00000000000000000000	4.00000000000000000000	4.00000000000000000000	4.00000000000000000000	4.00000000000000000000	4.00000000000000000000	4.00000000000000000000	4.00000000000000000000	4.00000000000000000000	4.00000000000000000000	4.00000000000000000000
32.00000000000000000000	0.00000000000000000000	4168.71777343750000000000	4165.64111328125000000000	4176.41015625000000000000	4166.66650390625000000000	4169.74365234375000000000	4168.20507812500000000000	4163.58984375000000000000	4172.30761718750000000000	4174.35888671875000000000	4187.17919921875000000000	4182.05126953125000000000	4209.23046875000000000000	4176.41015625000000000000	4186.66650390625000000000	0.00000000000000000000	10244.00000000000000000000	10229.00000000000000000000	0.00000000000000000000	0.00000000000000000000	0.00000000000000000000	3279.00000000000000000000	950.00000000000000000000	4.00000000000000000000	4.00000000000000000000	4.00000000000000000000	4.00000000000000000000	4.00000000000000000000	4.00000000000000000000	4.00000000000000000000	4.00000000000000000000	4.00000000000000000000	4.00000000000000000000	4.00000000000000000000	4.00000000000000000000	4.00000000000000000000	4.00000000000000000000	4.00000000000000000000	4.00000000000000000000
33.00000000000000000000	0.00000000000000000000	4152.30761718750000000000	4131.79492187500000000000	4185.12792968750000000000	4143.58984375000000000000	4140.51269531250000000000	4145.12792968750000000000	4147.69238281250000000000	4158.97412109375000000000	4163.07666015625000000000	4178.46142578125000000000	4157.43603515625000000000	4195.38427734375000000000	4145.12792968750000000000	4162.56396484375000000000	0.00000000000000000000	10246.00000000000000000000	10228.00000000000000000000	0.00000000000000000000	0.00000000000000000000	0.00000000000000000000	3279.00000000000000000000	958.00000000000000000000	4.00000000000000000000	4.00000000000000000000	4.00000000000000000000	4.00000000000000000000	4.00000000000000000000	4.00000000000000000000	4.00000000000000000000	4.00000000000000000000	4.00000000000000000000	4.00000000000000000000	4.00000000000000000000	4.00000000000000000000	4.00000000000000000000	4.00000000000000000000	4.00000000000000000000	4.00000000000000000000
34.00000000000000000000	0.00000000000000000000	4151.79492187500000000000	4142.05126953125000000000	4181.53857421875000000000	4143.07666015625000000000	4158.97412109375000000000	4161.02539062500000000000	4158.46142578125000000000	4150.25634765625000000000	4154.87158203125000000000	4168.71777343750000000000	4154.87158203125000000000	4187.17919921875000000000	4150.76904296875000000000	4163.58984375000000000000	0.00000000000000000000	10246.00000000000000000000	10228.00000000000000000000	0.00000000000000000000	0.00000000000000000000	0.00000000000000000000	3279.00000000000000000000	966.00000000000000000000	4.00000000000000000000	4.00000000000000000000	4.00000000000000000000	4.00000000000000000000	4.00000000000000000000	4.00000000000000000000	4.00000000000000000000	4.00000000000000000000	4.00000000000000000000	4.00000000000000000000	4.00000000000000000000	4.00000000000000000000	4.00000000000000000000	4.00000000000000000000	4.00000000000000000000	4.00000000000000000000
35.00000000000000000000	0.00000000000000000000	4163.07666015625000000000	4180.00000000000000000000	4167.17919921875000000000	4161.02539062500000000000	4197.94873046875000000000	4188.20507812500000000000	4177.43603515625000000000	4153.84619140625000000000	4161.02539062500000000000	4179.48730468750000000000	4168.71777343750000000000	4187.69238281250000000000	4175.89746093750000000000	4176.41015625000000000000	0.00000000000000000000	10250.00000000000000000000	10228.00000000000000000000	0.00000000000000000000	0.00000000000000000000	0.00000000000000000000	3279.00000000000000000000	974.00000000000000000000	4.00000000000000000000	4.00000000000000000000	4.00000000000000000000	4.00000000000000000000	4.00000000000000000000	4.00000000000000000000	4.00000000000000000000	4.00000000000000000000	4.00000000000000000000	4.00000000000000000000	4.00000000000000000000	4.00000000000000000000	4.00000000000000000000	4.00000000000000000000	4.00000000000000000000	4.00000000000000000000
36.00000000000000000000	0.00000000000000000000	4146.66650390625000000000	4147.17919921875000000000	4176.92285156250000000000	4142.56396484375000000000	4161.53857421875000000000	4149.74365234375000000000	4147.69238281250000000000	4113.33300781250000000000	4118.46142578125000000000	4144.61523437500000000000	4135.89746093750000000000	4153.84619140625000000000	4144.10253906250000000000	4147.69238281250000000000	0.00000000000000000000	10250.00000000000000000000	10228.00000000000000000000	0.00000000000000000000	0.00000000000000000000	0.00000000000000000000	3279.00000000000000000000	981.00000000000000000000	4.00000000000000000000	4.00000000000000000000	4.00000000000000000000	4.00000000000000000000	4.00000000000000000000	4.00000000000000000000	4.00000000000000000000	4.00000000000000000000	4.00000000000000000000	4.00000000000000000000	4.00000000000000000000	4.00000000000000000000	4.00000000000000000000	4.00000000000000000000	4.00000000000000000000	4.00000000000000000000
37.00000000000000000000	0.00000000000000000000	4152.82031250000000000000	4155.38427734375000000000	4165.12792968750000000000	4157.94873046875000000000	4169.23046875000000000000	4161.02539062500000000000	4156.92285156250000000000	4148.71777343750000000000	4151.79492187500000000000	4168.20507812500000000000	4181.53857421875000000000	4189.74365234375000000000	4178.97412109375000000000	4182.05126953125000000000	0.00000000000000000000	10251.00000000000000000000	10227.00000000000000000000	0.00000000000000000000	0.00000000000000000000	0.00000000000000000000	3279.00000000000000000000	989.00000000000000000000	4.00000000000000000000	4.00000000000000000000	4.00000000000000000000	4.00000000000000000000	4.00000000000000000000	4.00000000000000000000	4.00000000000000000000	4.00000000000000000000	4.00000000000000000000	4.00000000000000000000	4.00000000000000000000	4.00000000000000000000	4.00000000000000000000	4.00000000000000000000	4.00000000000000000000	4.00000000000000000000
38.00000000000000000000	0.00000000000000000000	4135.89746093750000000000	4110.25634765625000000000	4166.15380859375000000000	4135.38427734375000000000	4119.48730468750000000000	4116.92285156250000000000	4120.51269531250000000000	4136.92285156250000000000	4135.38427734375000000000	4144.61523437500000000000	4165.12792968750000000000	4178.46142578125000000000	4151.28173828125000000000	4165.64111328125000000000	0.00000000000000000000	10251.00000000000000000000	10227.00000000000000000000	0.00000000000000000000	0.00000000000000000000	0.00000000000000000000	3279.00000000000000000000	997.00000000000000000000	4.00000000000000000000	4.00000000000000000000	4.00000000000000000000	4.00000000000000000000	4.00000000000000000000	4.00000000000000000000	4.00000000000000000000	4.00000000000000000000	4.00000000000000000000	4.00000000000000000000	4.00000000000000000000	4.00000000000000000000	4.00000000000000000000	4.00000000000000000000	4.00000000000000000000	4.00000000000000000000
39.00000000000000000000	0.00000000000000000000	4132.30761718750000000000	4115.89746093750000000000	4173.84619140625000000000	4130.76904296875000000000	4123.58984375000000000000	4123.58984375000000000000	4133.84619140625000000000	4131.28173828125000000000	4132.30761718750000000000	4147.17919921875000000000	4151.28173828125000000000	4164.61523437500000000000	4138.46142578125000000000	4151.79492187500000000000	0.00000000000000000000	10252.00000000000000000000	10225.00000000000000000000	0.00000000000000000000	0.00000000000000000000	0.00000000000000000000	3280.00000000000000000000	5.00000000000000000000	4.00000000000000000000	4.00000000000000000000	4.00000000000000000000	4.00000000000000000000	4.00000000000000000000	4.00000000000000000000	4.00000000000000000000	4.00000000000000000000	4.00000000000000000000	4.00000000000000000000	4.00000000000000000000	4.00000000000000000000	4.00000000000000000000	4.00000000000000000000	4.00000000000000000000	4.00000000000000000000
40.00000000000000000000	0.00000000000000000000	4145.12792968750000000000	4156.92285156250000000000	4169.23046875000000000000	4149.74365234375000000000	4177.94873046875000000000	4175.89746093750000000000	4176.41015625000000000000	4153.84619140625000000000	4164.61523437500000000000	4185.64111328125000000000	4161.02539062500000000000	4175.38427734375000000000	4152.30761718750000000000	4156.41015625000000000000	0.00000000000000000000	10252.00000000000000000000	10225.00000000000000000000	0.00000000000000000000	0.00000000000000000000	0.00000000000000000000	3280.00000000000000000000	14.00000000000000000000	4.00000000000000000000	4.00000000000000000000	4.00000000000000000000	4.00000000000000000000	4.00000000000000000000	4.00000000000000000000	4.00000000000000000000	4.00000000000000000000	4.00000000000000000000	4.00000000000000000000	4.00000000000000000000	4.00000000000000000000	4.00000000000000000000	4.00000000000000000000	4.00000000000000000000	4.00000000000000000000
41.00000000000000000000	0.00000000000000000000	4123.07666015625000000000	4114.87158203125000000000	4174.87158203125000000000	4117.94873046875000000000	4135.38427734375000000000	4137.94873046875000000000	4139.48730468750000000000	4106.15380859375000000000	4119.48730468750000000000	4135.38427734375000000000	4104.10253906250000000000	4131.79492187500000000000	4097.94873046875000000000	4109.74365234375000000000	0.00000000000000000000	10250.00000000000000000000	10225.00000000000000000000	0.00000000000000000000	0.00000000000000000000	0.00000000000000000000	3280.00000000000000000000	22.00000000000000000000	4.00000000000000000000	4.00000000000000000000	4.00000000000000000000	4.00000000000000000000	4.00000000000000000000	4.00000000000000000000	4.00000000000000000000	4.00000000000000000000	4.00000000000000000000	4.00000000000000000000	4.00000000000000000000	4.00000000000000000000	4.00000000000000000000	4.00000000000000000000	4.00000000000000000000	4.00000000000000000000
42.00000000000000000000	0.00000000000000000000	4136.41015625000000000000	4144.61523437500000000000	4162.05126953125000000000	4141.02539062500000000000	4147.69238281250000000000	4142.56396484375000000000	4140.51269531250000000000	4117.94873046875000000000	4128.71777343750000000000	4136.92285156250000000000	4140.00000000000000000000	4154.35888671875000000000	4142.56396484375000000000	4145.64111328125000000000	0.00000000000000000000	10250.00000000000000000000	10225.00000000000000000000	0.00000000000000000000	0.00000000000000000000	0.00000000000000000000	3280.00000000000000000000	30.00000000000000000000	4.00000000000000000000	4.00000000000000000000	4.00000000000000000000	4.00000000000000000000	4.00000000000000000000	4.00000000000000000000	4.00000000000000000000	4.00000000000000000000	4.00000000000000000000	4.00000000000000000000	4.00000000000000000000	4.00000000000000000000	4.00000000000000000000	4.00000000000000000000	4.00000000000000000000	4.00000000000000000000
43.00000000000000000000	0.00000000000000000000	4141.53857421875000000000	4133.84619140625000000000	4164.10253906250000000000	4145.64111328125000000000	4127.69238281250000000000	4114.87158203125000000000	4114.35888671875000000000	4107.17919921875000000000	4109.74365234375000000000	4123.07666015625000000000	4152.30761718750000000000	4162.56396484375000000000	4153.84619140625000000000	4157.43603515625000000000	0.00000000000000000000	10248.00000000000000000000	10225.00000000000000000000	0.00000000000000000000	0.00000000000000000000	0.00000000000000000000	3280.00000000000000000000	37.00000000000000000000	4.00000000000000000000	4.00000000000000000000	4.00000000000000000000	4.00000000000000000000	4.00000000000000000000	4.00000000000000000000	4.00000000000000000000	4.00000000000000000000	4.00000000000000000000	4.00000000000000000000	4.00000000000000000000	4.00000000000000000000	4.00000000000000000000	4.00000000000000000000	4.00000000000000000000	4.00000000000000000000
44.00000000000000000000	0.00000000000000000000	4134.87158203125000000000	4113.84619140625000000000	4169.23046875000000000000	4137.43603515625000000000	4116.41015625000000000000	4109.74365234375000000000	4116.41015625000000000000	4113.33300781250000000000	4109.23046875000000000000	4121.02539062500000000000	4143.07666015625000000000	4164.10253906250000000000	4136.92285156250000000000	4144.61523437500000000000	0.00000000000000000000	10248.00000000000000000000	10225.00000000000000000000	0.00000000000000000000	0.00000000000000000000	0.00000000000000000000	3280.00000000000000000000	45.00000000000000000000	4.00000000000000000000	4.00000000000000000000	4.00000000000000000000	4.00000000000000000000	4.00000000000000000000	4.00000000000000000000	4.00000000000000000000	4.00000000000000000000	4.00000000000000000000	4.00000000000000000000	4.00000000000000000000	4.00000000000000000000	4.00000000000000000000	4.00000000000000000000	4.00000000000000000000	4.00000000000000000000
45.00000000000000000000	0.00000000000000000000	4143.07666015625000000000	4138.46142578125000000000	4165.12792968750000000000	4148.71777343750000000000	4154.87158203125000000000	4153.33300781250000000000	4161.53857421875000000000	4168.20507812500000000000	4169.74365234375000000000	4173.84619140625000000000	4171.28173828125000000000	4197.43603515625000000000	4157.94873046875000000000	4163.58984375000000000000	0.00000000000000000000	10246.00000000000000000000	10225.00000000000000000000	0.00000000000000000000	0.00000000000000000000	0.00000000000000000000	3280.00000000000000000000	53.00000000000000000000	4.00000000000000000000	4.00000000000000000000	4.00000000000000000000	4.00000000000000000000	4.00000000000000000000	4.00000000000000000000	4.00000000000000000000	4.00000000000000000000	4.00000000000000000000	4.00000000000000000000	4.00000000000000000000	4.00000000000000000000	4.00000000000000000000	4.00000000000000000000	4.00000000000000000000	4.00000000000000000000
46.00000000000000000000	0.00000000000000000000	4129.74365234375000000000	4106.66650390625000000000	4180.00000000000000000000	4121.02539062500000000000	4129.23046875000000000000	4129.74365234375000000000	4142.56396484375000000000	4142.56396484375000000000	4145.64111328125000000000	4153.33300781250000000000	4141.02539062500000000000	4173.84619140625000000000	4121.02539062500000000000	4139.48730468750000000000	0.00000000000000000000	10246.00000000000000000000	10225.00000000000000000000	0.00000000000000000000	0.00000000000000000000	0.00000000000000000000	3280.00000000000000000000	62.00000000000000000000	4.00000000000000000000	4.00000000000000000000	4.00000000000000000000	4.00000000000000000000	4.00000000000000000000	4.00000000000000000000	4.00000000000000000000	4.00000000000000000000	4.00000000000000000000	4.00000000000000000000	4.00000000000000000000	4.00000000000000000000	4.00000000000000000000	4.00000000000000000000	4.00000000000000000000	4.00000000000000000000
47.00000000000000000000	0.00000000000000000000	4144.10253906250000000000	4149.23046875000000000000	4165.12792968750000000000	4145.12792968750000000000	4167.17919921875000000000	4159.48730468750000000000	4156.41015625000000000000	4146.66650390625000000000	4147.69238281250000000000	4158.97412109375000000000	4163.58984375000000000000	4182.05126953125000000000	4155.89746093750000000000	4160.00000000000000000000	0.00000000000000000000	10246.00000000000000000000	10225.00000000000000000000	0.00000000000000000000	0.00000000000000000000	0.00000000000000000000	3280.00000000000000000000	70.00000000000000000000	4.00000000000000000000	4.00000000000000000000	4.00000000000000000000	4.00000000000000000000	4.00000000000000000000	4.00000000000000000000	4.00000000000000000000	4.00000000000000000000	4.00000000000000000000	4.00000000000000000000	4.00000000000000000000	4.00000000000000000000	4.00000000000000000000	4.00000000000000000000	4.00000000000000000000	4.00000000000000000000
48.00000000000000000000	0.00000000000000000000	4143.58984375000000000000	4157.94873046875000000000	4158.46142578125000000000	4149.74365234375000000000	4168.20507812500000000000	4158.46142578125000000000	4148.71777343750000000000	4123.07666015625000000000	4126.66650390625000000000	4144.61523437500000000000	4151.79492187500000000000	4160.00000000000000000000	4160.00000000000000000000	4152.82031250000000000000	0.00000000000000000000	10246.00000000000000000000	10225.00000000000000000000	0.00000000000000000000	0.00000000000000000000	0.00000000000000000000	3280.00000000000000000000	78.00000000000000000000	4.00000000000000000000	4.00000000000000000000	4.00000000000000000000	4.00000000000000000000	4.00000000000000000000	4.00000000000000000000	4.00000000000000000000	4.00000000000000000000	4.00000000000000000000	4.00000000000000000000	4.00000000000000000000	4.00000000000000000000	4.00000000000000000000	4.00000000000000000000	4.00000000000000000000	4.00000000000000000000
49.00000000000000000000	0.00000000000000000000	4135.89746093750000000000	4133.33300781250000000000	4165.12792968750000000000	4136.92285156250000000000	4145.64111328125000000000	4139.48730468750000000000	4138.97412109375000000000	4110.25634765625000000000	4112.30761718750000000000	4129.74365234375000000000	4139.48730468750000000000	4151.28173828125000000000	4142.56396484375000000000	4141.53857421875000000000	0.00000000000000000000	10246.00000000000000000000	10225.00000000000000000000	0.00000000000000000000	0.00000000000000000000	0.00000000000000000000	3280.00000000000000000000	87.00000000000000000000	4.00000000000000000000	4.00000000000000000000	4.00000000000000000000	4.00000000000000000000	4.00000000000000000000	4.00000000000000000000	4.00000000000000000000	4.00000000000000000000	4.00000000000000000000	4.00000000000000000000	4.00000000000000000000	4.00000000000000000000	4.00000000000000000000	4.00000000000000000000	4.00000000000000000000	4.00000000000000000000
50.00000000000000000000	0.00000000000000000000	4146.66650390625000000000	4138.97412109375000000000	4155.38427734375000000000	4155.38427734375000000000	4154.35888671875000000000	4143.07666015625000000000	4141.53857421875000000000	4153.84619140625000000000	4150.25634765625000000000	4155.38427734375000000000	4185.12792968750000000000	4195.89746093750000000000	4172.82031250000000000000	4175.89746093750000000000	0.00000000000000000000	10246.00000000000000000000	10225.00000000000000000000	0.00000000000000000000	0.00000000000000000000	0.00000000000000000000	3280.00000000000000000000	94.00000000000000000000	4.00000000000000000000	4.00000000000000000000	4.00000000000000000000	4.00000000000000000000	4.00000000000000000000	4.00000000000000000000	4.00000000000000000000	4.00000000000000000000	4.00000000000000000000	4.00000000000000000000	4.00000000000000000000	4.00000000000000000000	4.00000000000000000000	4.00000000000000000000	4.00000000000000000000	4.00000000000000000000
51.00000000000000000000	0.00000000000000000000	4128.20507812500000000000	4095.89721679687500000000	4168.71777343750000000000	4131.28173828125000000000	4107.17919921875000000000	4098.46142578125000000000	4106.66650390625000000000	4120.51269531250000000000	4114.35888671875000000000	4122.56396484375000000000	4151.79492187500000000000	4165.64111328125000000000	4135.38427734375000000000	4149.74365234375000000000	0.00000000000000000000	10245.00000000000000000000	10227.00000000000000000000	0.00000000000000000000	0.00000000000000000000	0.00000000000000000000	3280.00000000000000000000	102.00000000000000000000	4.00000000000000000000	4.00000000000000000000	4.00000000000000000000	4.00000000000000000000	4.00000000000000000000	4.00000000000000000000	4.00000000000000000000	4.00000000000000000000	4.00000000000000000000	4.00000000000000000000	4.00000000000000000000	4.00000000000000000000	4.00000000000000000000	4.00000000000000000000	4.00000000000000000000	4.00000000000000000000
52.00000000000000000000	0.00000000000000000000	4145.12792968750000000000	4139.48730468750000000000	4166.15380859375000000000	4144.61523437500000000000	4154.35888671875000000000	4149.23046875000000000000	4155.89746093750000000000	4140.00000000000000000000	4142.56396484375000000000	4158.97412109375000000000	4165.64111328125000000000	4173.33300781250000000000	4152.82031250000000000000	4163.07666015625000000000	0.00000000000000000000	10245.00000000000000000000	10227.00000000000000000000	0.00000000000000000000	0.00000000000000000000	0.00000000000000000000	3280.00000000000000000000	109.00000000000000000000	4.00000000000000000000	4.00000000000000000000	4.00000000000000000000	4.00000000000000000000	4.00000000000000000000	4.00000000000000000000	4.00000000000000000000	4.00000000000000000000	4.00000000000000000000	4.00000000000000000000	4.00000000000000000000	4.00000000000000000000	4.00000000000000000000	4.00000000000000000000	4.00000000000000000000	4.00000000000000000000
53.00000000000000000000	0.00000000000000000000	4150.25634765625000000000	4152.82031250000000000000	4166.66650390625000000000	4142.56396484375000000000	4173.84619140625000000000	4170.25634765625000000000	4171.28173828125000000000	4148.71777343750000000000	4154.87158203125000000000	4176.92285156250000000000	4156.41015625000000000000	4169.74365234375000000000	4142.05126953125000000000	4151.28173828125000000000	0.00000000000000000000	10245.00000000000000000000	10227.00000000000000000000	0.00000000000000000000	0.00000000000000000000	0.00000000000000000000	3280.00000000000000000000	116.00000000000000000000	4.00000000000000000000	4.00000000000000000000	4.00000000000000000000	4.00000000000000000000	4.00000000000000000000	4.00000000000000000000	4.00000000000000000000	4.00000000000000000000	4.00000000000000000000	4.00000000000000000000	4.00000000000000000000	4.00000000000000000000	4.00000000000000000000	4.00000000000000000000	4.00000000000000000000	4.00000000000000000000
54.00000000000000000000	0.00000000000000000000	4141.53857421875000000000	4133.84619140625000000000	4179.48730468750000000000	4130.76904296875000000000	4150.76904296875000000000	4148.20507812500000000000	4152.82031250000000000000	4125.64111328125000000000	4128.71777343750000000000	4153.33300781250000000000	4137.94873046875000000000	4152.30761718750000000000	4124.61523437500000000000	4134.35888671875000000000	0.00000000000000000000	10245.00000000000000000000	10227.00000000000000000000	0.00000000000000000000	0.00000000000000000000	0.00000000000000000000	3280.00000000000000000000	124.00000000000000000000	4.00000000000000000000	4.00000000000000000000	4.00000000000000000000	4.00000000000000000000	4.00000000000000000000	4.00000000000000000000	4.00000000000000000000	4.00000000000000000000	4.00000000000000000000	4.00000000000000000000	4.00000000000000000000	4.00000000000000000000	4.00000000000000000000	4.00000000000000000000	4.00000000000000000000	4.00000000000000000000
55.00000000000000000000	0.00000000000000000000	4166.66650390625000000000	4178.97412109375000000000	4165.64111328125000000000	4168.20507812500000000000	4185.64111328125000000000	4174.35888671875000000000	4172.30761718750000000000	4154.87158203125000000000	4160.00000000000000000000	4179.48730468750000000000	4197.43603515625000000000	4195.38427734375000000000	4191.28173828125000000000	4190.25634765625000000000	0.00000000000000000000	10247.00000000000000000000	10226.00000000000000000000	0.00000000000000000000	0.00000000000000000000	0.00000000000000000000	3280.00000000000000000000	131.00000000000000000000	4.00000000000000000000	4.00000000000000000000	4.00000000000000000000	4.00000000000000000000	4.00000000000000000000	4.00000000000000000000	4.00000000000000000000	4.00000000000000000000	4.00000000000000000000	4.00000000000000000000	4.00000000000000000000	4.00000000000000000000	4.00000000000000000000	4.00000000000000000000	4.00000000000000000000	4.00000000000000000000
56.00000000000000000000	0.00000000000000000000	4155.38427734375000000000	4140.00000000000000000000	4167.17919921875000000000	4152.82031250000000000000	4141.53857421875000000000	4131.28173828125000000000	4129.74365234375000000000	4130.76904296875000000000	4128.71777343750000000000	4139.48730468750000000000	4170.25634765625000000000	4177.43603515625000000000	4165.12792968750000000000	4170.76904296875000000000	0.00000000000000000000	10247.00000000000000000000	10226.00000000000000000000	0.00000000000000000000	0.00000000000000000000	0.00000000000000000000	3280.00000000000000000000	138.00000000000000000000	4.00000000000000000000	4.00000000000000000000	4.00000000000000000000	4.00000000000000000000	4.00000000000000000000	4.00000000000000000000	4.00000000000000000000	4.00000000000000000000	4.00000000000000000000	4.00000000000000000000	4.00000000000000000000	4.00000000000000000000	4.00000000000000000000	4.00000000000000000000	4.00000000000000000000	4.00000000000000000000
57.00000000000000000000	0.00000000000000000000	4152.30761718750000000000	4136.41015625000000000000	4163.58984375000000000000	4148.71777343750000000000	4148.71777343750000000000	4147.69238281250000000000	4146.66650390625000000000	4156.92285156250000000000	4154.87158203125000000000	4159.48730468750000000000	4174.35888671875000000000	4189.23046875000000000000	4163.07666015625000000000	4167.69238281250000000000	0.00000000000000000000	10246.00000000000000000000	10225.00000000000000000000	0.00000000000000000000	0.00000000000000000000	0.00000000000000000000	3280.00000000000000000000	147.00000000000000000000	4.00000000000000000000	4.00000000000000000000	4.00000000000000000000	4.00000000000000000000	4.00000000000000000000	4.00000000000000000000	4.00000000000000000000	4.00000000000000000000	4.00000000000000000000	4.00000000000000000000	4.00000000000000000000	4.00000000000000000000	4.00000000000000000000	4.00000000000000000000	4.00000000000000000000	4.00000000000000000000
58.00000000000000000000	0.00000000000000000000	4148.20507812500000000000	4136.92285156250000000000	4166.15380859375000000000	4137.43603515625000000000	4157.43603515625000000000	4163.58984375000000000000	4166.66650390625000000000	4173.84619140625000000000	4181.53857421875000000000	4194.87158203125000000000	4181.02539062500000000000	4200.00000000000000000000	4161.53857421875000000000	4167.69238281250000000000	0.00000000000000000000	10246.00000000000000000000	10225.00000000000000000000	0.00000000000000000000	0.00000000000000000000	0.00000000000000000000	3280.00000000000000000000	155.00000000000000000000	4.00000000000000000000	4.00000000000000000000	4.00000000000000000000	4.00000000000000000000	4.00000000000000000000	4.00000000000000000000	4.00000000000000000000	4.00000000000000000000	4.00000000000000000000	4.00000000000000000000	4.00000000000000000000	4.00000000000000000000	4.00000000000000000000	4.00000000000000000000	4.00000000000000000000	4.00000000000000000000
59.00000000000000000000	0.00000000000000000000	4140.51269531250000000000	4129.74365234375000000000	4177.94873046875000000000	4123.07666015625000000000	4142.05126953125000000000	4147.17919921875000000000	4154.87158203125000000000	4148.20507812500000000000	4155.89746093750000000000	4174.35888671875000000000	4161.53857421875000000000	4177.43603515625000000000	4142.05126953125000000000	4150.25634765625000000000	0.00000000000000000000	10247.00000000000000000000	10225.00000000000000000000	0.00000000000000000000	0.00000000000000000000	0.00000000000000000000	3280.00000000000000000000	163.00000000000000000000	4.00000000000000000000	4.00000000000000000000	4.00000000000000000000	4.00000000000000000000	4.00000000000000000000	4.00000000000000000000	4.00000000000000000000	4.00000000000000000000	4.00000000000000000000	4.00000000000000000000	4.00000000000000000000	4.00000000000000000000	4.00000000000000000000	4.00000000000000000000	4.00000000000000000000	4.00000000000000000000
60.00000000000000000000	0.00000000000000000000	4172.30761718750000000000	4190.25634765625000000000	4163.07666015625000000000	4166.15380859375000000000	4197.94873046875000000000	4189.23046875000000000000	4181.02539062500000000000	4168.71777343750000000000	4176.92285156250000000000	4192.82031250000000000000	4203.58984375000000000000	4200.00000000000000000000	4197.43603515625000000000	4188.71777343750000000000	0.00000000000000000000	10247.00000000000000000000	10225.00000000000000000000	0.00000000000000000000	0.00000000000000000000	0.00000000000000000000	3280.00000000000000000000	172.00000000000000000000	4.00000000000000000000	4.00000000000000000000	4.00000000000000000000	4.00000000000000000000	4.00000000000000000000	4.00000000000000000000	4.00000000000000000000	4.00000000000000000000	4.00000000000000000000	4.00000000000000000000	4.00000000000000000000	4.00000000000000000000	4.00000000000000000000	4.00000000000000000000	4.00000000000000000000	4.00000000000000000000
61.00000000000000000000	0.00000000000000000000	4162.56396484375000000000	4162.05126953125000000000	4170.76904296875000000000	4153.84619140625000000000	4171.28173828125000000000	4160.51269531250000000000	4149.74365234375000000000	4125.12792968750000000000	4131.79492187500000000000	4153.84619140625000000000	4168.71777343750000000000	4170.25634765625000000000	4170.25634765625000000000	4168.71777343750000000000	0.00000000000000000000	10247.00000000000000000000	10224.00000000000000000000	0.00000000000000000000	0.00000000000000000000	0.00000000000000000000	3280.00000000000000000000	180.00000000000000000000	4.00000000000000000000	4.00000000000000000000	4.00000000000000000000	4.00000000000000000000	4.00000000000000000000	4.00000000000000000000	4.00000000000000000000	4.00000000000000000000	4.00000000000000000000	4.00000000000000000000	4.00000000000000000000	4.00000000000000000000	4.00000000000000000000	4.00000000000000000000	4.00000000000000000000	4.00000000000000000000
62.00000000000000000000	0.00000000000000000000	4157.94873046875000000000	4157.94873046875000000000	4172.30761718750000000000	4150.76904296875000000000	4166.66650390625000000000	4158.97412109375000000000	4152.30761718750000000000	4137.43603515625000000000	4137.94873046875000000000	4153.84619140625000000000	4179.48730468750000000000	4186.15380859375000000000	4172.82031250000000000000	4178.97412109375000000000	0.00000000000000000000	10247.00000000000000000000	10224.00000000000000000000	0.00000000000000000000	0.00000000000000000000	0.00000000000000000000	3280.00000000000000000000	188.00000000000000000000	4.00000000000000000000	4.00000000000000000000	4.00000000000000000000	4.00000000000000000000	4.00000000000000000000	4.00000000000000000000	4.00000000000000000000	4.00000000000000000000	4.00000000000000000000	4.00000000000000000000	4.00000000000000000000	4.00000000000000000000	4.00000000000000000000	4.00000000000000000000	4.00000000000000000000	4.00000000000000000000
63.00000000000000000000	0.00000000000000000000	4166.15380859375000000000	4162.05126953125000000000	4167.17919921875000000000	4158.97412109375000000000	4168.71777343750000000000	4163.58984375000000000000	4161.02539062500000000000	4172.30761718750000000000	4170.25634765625000000000	4177.43603515625000000000	4213.33300781250000000000	4219.48730468750000000000	4192.82031250000000000000	4198.46142578125000000000	0.00000000000000000000	10248.00000000000000000000	10226.00000000000000000000	0.00000000000000000000	0.00000000000000000000	0.00000000000000000000	3280.00000000000000000000	195.00000000000000000000	4.00000000000000000000	4.00000000000000000000	4.00000000000000000000	4.00000000000000000000	4.00000000000000000000	4.00000000000000000000	4.00000000000000000000	4.00000000000000000000	4.00000000000000000000	4.00000000000000000000	4.00000000000000000000	4.00000000000000000000	4.00000000000000000000	4.00000000000000000000	4.00000000000000000000	4.00000000000000000000
64.00000000000000000000	0.00000000000000000000	4155.89746093750000000000	4134.35888671875000000000	4177.94873046875000000000	4142.56396484375000000000	4142.05126953125000000000	4143.07666015625000000000	4147.17919921875000000000	4141.02539062500000000000	4150.25634765625000000000	4159.48730468750000000000	4187.69238281250000000000	4197.43603515625000000000	4163.58984375000000000000	4174.87158203125000000000	876.00000000000000000000	10248.00000000000000000000	10226.00000000000000000000	0.00000000000000000000	0.00000000000000000000	0.00000000000000000000	3280.00000000000000000000	203.00000000000000000000	4.00000000000000000000	4.00000000000000000000	4.00000000000000000000	4.00000000000000000000	4.00000000000000000000	4.00000000000000000000	4.00000000000000000000	4.00000000000000000000	4.00000000000000000000	4.00000000000000000000	4.00000000000000000000	4.00000000000000000000	4.00000000000000000000	4.00000000000000000000	4.00000000000000000000	4.00000000000000000000
65.00000000000000000000	0.00000000000000000000	4170.76904296875000000000	4191.28173828125000000000	4170.25634765625000000000	4169.23046875000000000000	4195.38427734375000000000	4192.82031250000000000000	4187.17919921875000000000	4158.46142578125000000000	4184.10253906250000000000	4197.43603515625000000000	4207.17919921875000000000	4212.30761718750000000000	4191.28173828125000000000	4195.89746093750000000000	2595.00000000000000000000	10250.00000000000000000000	10227.00000000000000000000	0.00000000000000000000	0.00000000000000000000	0.00000000000000000000	3280.00000000000000000000	210.00000000000000000000	4.00000000000000000000	4.00000000000000000000	4.00000000000000000000	4.00000000000000000000	4.00000000000000000000	4.00000000000000000000	4.00000000000000000000	4.00000000000000000000	4.00000000000000000000	4.00000000000000000000	4.00000000000000000000	4.00000000000000000000	4.00000000000000000000	4.00000000000000000000	4.00000000000000000000	4.00000000000000000000
66.00000000000000000000	0.00000000000000000000	4166.66650390625000000000	4185.12792968750000000000	4178.46142578125000000000	4160.00000000000000000000	4184.10253906250000000000	4182.05126953125000000000	4174.87158203125000000000	4133.84619140625000000000	4157.43603515625000000000	4179.48730468750000000000	4169.74365234375000000000	4184.10253906250000000000	4162.56396484375000000000	4166.66650390625000000000	2446.00000000000000000000	10250.00000000000000000000	10227.00000000000000000000	0.00000000000000000000	0.00000000000000000000	0.00000000000000000000	3280.00000000000000000000	217.00000000000000000000	4.00000000000000000000	4.00000000000000000000	4.00000000000000000000	4.00000000000000000000	4.00000000000000000000	4.00000000000000000000	4.00000000000000000000	4.00000000000000000000	4.00000000000000000000	4.00000000000000000000	4.00000000000000000000	4.00000000000000000000	4.00000000000000000000	4.00000000000000000000	4.00000000000000000000	4.00000000000000000000
67.00000000000000000000	0.00000000000000000000	4173.33300781250000000000	4186.15380859375000000000	4175.38427734375000000000	4167.17919921875000000000	4185.64111328125000000000	4182.56396484375000000000	4177.43603515625000000000	4134.35888671875000000000	4152.30761718750000000000	4175.38427734375000000000	4178.97412109375000000000	4188.20507812500000000000	4178.46142578125000000000	4177.94873046875000000000	3516.00000000000000000000	10249.00000000000000000000	10228.00000000000000000000	0.00000000000000000000	0.00000000000000000000	0.00000000000000000000	3280.00000000000000000000	225.00000000000000000000	4.00000000000000000000	4.00000000000000000000	4.00000000000000000000	4.00000000000000000000	4.00000000000000000000	4.00000000000000000000	4.00000000000000000000	4.00000000000000000000	4.00000000000000000000	4.00000000000000000000	4.00000000000000000000	4.00000000000000000000	4.00000000000000000000	4.00000000000000000000	4.00000000000000000000	4.00000000000000000000
68.00000000000000000000	0.00000000000000000000	4184.10253906250000000000	4195.89746093750000000000	4163.07666015625000000000	4184.61523437500000000000	4191.79492187500000000000	4181.02539062500000000000	4171.79492187500000000000	4151.28173828125000000000	4169.74365234375000000000	4185.12792968750000000000	4221.53857421875000000000	4220.51269531250000000000	4220.51269531250000000000	4217.43603515625000000000	3631.00000000000000000000	10249.00000000000000000000	10228.00000000000000000000	0.00000000000000000000	0.00000000000000000000	0.00000000000000000000	3280.00000000000000000000	233.00000000000000000000	4.00000000000000000000	4.00000000000000000000	4.00000000000000000000	4.00000000000000000000	4.00000000000000000000	4.00000000000000000000	4.00000000000000000000	4.00000000000000000000	4.00000000000000000000	4.00000000000000000000	4.00000000000000000000	4.00000000000000000000	4.00000000000000000000	4.00000000000000000000	4.00000000000000000000	4.00000000000000000000
69.00000000000000000000	0.00000000000000000000	4171.79492187500000000000	4157.43603515625000000000	4172.82031250000000000000	4163.58984375000000000000	4151.79492187500000000000	4143.58984375000000000000	4140.00000000000000000000	4133.84619140625000000000	4145.12792968750000000000	4155.38427734375000000000	4197.43603515625000000000	4205.64111328125000000000	4190.76904296875000000000	4191.79492187500000000000	3092.00000000000000000000	10248.00000000000000000000	10229.00000000000000000000	0.00000000000000000000	0.00000000000000000000	0.00000000000000000000	3280.00000000000000000000	241.00000000000000000000	4.00000000000000000000	4.00000000000000000000	4.00000000000000000000	4.00000000000000000000	4.00000000000000000000	4.00000000000000000000	4.00000000000000000000	4.00000000000000000000	4.00000000000000000000	4.00000000000000000000	4.00000000000000000000	4.00000000000000000000	4.00000000000000000000	4.00000000000000000000	4.00000000000000000000	4.00000000000000000000
70.00000000000000000000	0.00000000000000000000	4181.53857421875000000000	4187.69238281250000000000	4166.15380859375000000000	4177.94873046875000000000	4191.79492187500000000000	4187.17919921875000000000	4186.15380859375000000000	4184.61523437500000000000	4198.46142578125000000000	4206.15380859375000000000	4223.58984375000000000000	4231.28173828125000000000	4209.23046875000000000000	4202.56396484375000000000	2906.00000000000000000000	10248.00000000000000000000	10229.00000000000000000000	0.00000000000000000000	0.00000000000000000000	0.00000000000000000000	3280.00000000000000000000	249.00000000000000000000	4.00000000000000000000	4.00000000000000000000	4.00000000000000000000	4.00000000000000000000	4.00000000000000000000	4.00000000000000000000	4.00000000000000000000	4.00000000000000000000	4.00000000000000000000	4.00000000000000000000	4.00000000000000000000	4.00000000000000000000	4.00000000000000000000	4.00000000000000000000	4.00000000000000000000	4.00000000000000000000
71.00000000000000000000	0.00000000000000000000	4163.58984375000000000000	4165.12792968750000000000	4175.38427734375000000000	4153.33300781250000000000	4173.33300781250000000000	4176.92285156250000000000	4183.07666015625000000000	4171.79492187500000000000	4192.82031250000000000000	4202.05126953125000000000	4194.87158203125000000000	4208.20507812500000000000	4171.28173828125000000000	4174.87158203125000000000	3169.00000000000000000000	10249.00000000000000000000	10230.00000000000000000000	0.00000000000000000000	0.00000000000000000000	0.00000000000000000000	3280.00000000000000000000	258.00000000000000000000	4.00000000000000000000	4.00000000000000000000	4.00000000000000000000	4.00000000000000000000	4.00000000000000000000	4.00000000000000000000	4.00000000000000000000	4.00000000000000000000	4.00000000000000000000	4.00000000000000000000	4.00000000000000000000	4.00000000000000000000	4.00000000000000000000	4.00000000000000000000	4.00000000000000000000	4.00000000000000000000
72.00000000000000000000	0.00000000000000000000	4160.00000000000000000000	4166.66650390625000000000	4176.41015625000000000000	4148.71777343750000000000	4172.30761718750000000000	4177.43603515625000000000	4180.51269531250000000000	4157.43603515625000000000	4175.38427734375000000000	4183.58984375000000000000	4176.41015625000000000000	4194.35888671875000000000	4161.53857421875000000000	4166.15380859375000000000	3252.00000000000000000000	10249.00000000000000000000	10230.00000000000000000000	0.00000000000000000000	0.00000000000000000000	0.00000000000000000000	3280.00000000000000000000	266.00000000000000000000	4.00000000000000000000	4.00000000000000000000	4.00000000000000000000	4.00000000000000000000	4.00000000000000000000	4.00000000000000000000	4.00000000000000000000	4.00000000000000000000	4.00000000000000000000	4.00000000000000000000	4.00000000000000000000	4.00000000000000000000	4.00000000000000000000	4.00000000000000000000	4.00000000000000000000	4.00000000000000000000
73.00000000000000000000	0.00000000000000000000	4173.33300781250000000000	4193.84619140625000000000	4160.00000000000000000000	4171.28173828125000000000	4199.48730468750000000000	4197.43603515625000000000	4185.64111328125000000000	4160.51269531250000000000	4172.30761718750000000000	4186.15380859375000000000	4188.20507812500000000000	4202.56396484375000000000	4190.25634765625000000000	4181.02539062500000000000	2967.00000000000000000000	10246.00000000000000000000	10230.00000000000000000000	0.00000000000000000000	0.00000000000000000000	0.00000000000000000000	3280.00000000000000000000	274.00000000000000000000	4.00000000000000000000	4.00000000000000000000	4.00000000000000000000	4.00000000000000000000	4.00000000000000000000	4.00000000000000000000	4.00000000000000000000	4.00000000000000000000	4.00000000000000000000	4.00000000000000000000	4.00000000000000000000	4.00000000000000000000	4.00000000000000000000	4.00000000000000000000	4.00000000000000000000	4.00000000000000000000
74.00000000000000000000	0.00000000000000000000	4152.30761718750000000000	4152.30761718750000000000	4166.66650390625000000000	4146.66650390625000000000	4153.33300781250000000000	4155.89746093750000000000	4143.07666015625000000000	4107.17919921875000000000	4116.41015625000000000000	4134.87158203125000000000	4152.30761718750000000000	4162.05126953125000000000	4153.84619140625000000000	4148.71777343750000000000	3591.00000000000000000000	10246.00000000000000000000	10230.00000000000000000000	0.00000000000000000000	0.00000000000000000000	0.00000000000000000000	3280.00000000000000000000	282.00000000000000000000	4.00000000000000000000	4.00000000000000000000	4.00000000000000000000	4.00000000000000000000	4.00000000000000000000	4.00000000000000000000	4.00000000000000000000	4.00000000000000000000	4.00000000000000000000	4.00000000000000000000	4.00000000000000000000	4.00000000000000000000	4.00000000000000000000	4.00000000000000000000	4.00000000000000000000	4.00000000000000000000
75.00000000000000000000	0.00000000000000000000	4161.53857421875000000000	4173.33300781250000000000	4162.05126953125000000000	4162.05126953125000000000	4170.25634765625000000000	4172.82031250000000000000	4157.43603515625000000000	4140.51269531250000000000	4154.87158203125000000000	4164.10253906250000000000	4195.38427734375000000000	4193.84619140625000000000	4186.15380859375000000000	4179.48730468750000000000	3163.00000000000000000000	10245.00000000000000000000	10231.00000000000000000000	0.00000000000000000000	0.00000000000000000000	0.00000000000000000000	3280.00000000000000000000	290.00000000000000000000	4.00000000000000000000	4.00000000000000000000	4.00000000000000000000	4.00000000000000000000	4.00000000000000000000	4.00000000000000000000	4.00000000000000000000	4.00000000000000000000	4.00000000000000000000	4.00000000000000000000	4.00000000000000000000	4.00000000000000000000	4.00000000000000000000	4.00000000000000000000	4.00000000000000000000	4.00000000000000000000
76.00000000000000000000	0.00000000000000000000	4153.33300781250000000000	4144.10253906250000000000	4169.23046875000000000000	4151.28173828125000000000	4144.10253906250000000000	4146.15380859375000000000	4141.53857421875000000000	4148.71777343750000000000	4163.07666015625000000000	4168.71777343750000000000	4192.82031250000000000000	4199.48730468750000000000	4170.25634765625000000000	4174.87158203125000000000	3463.00000000000000000000	10245.00000000000000000000	10231.00000000000000000000	0.00000000000000000000	0.00000000000000000000	0.00000000000000000000	3280.00000000000000000000	297.00000000000000000000	4.00000000000000000000	4.00000000000000000000	4.00000000000000000000	4.00000000000000000000	4.00000000000000000000	4.00000000000000000000	4.00000000000000000000	4.00000000000000000000	4.00000000000000000000	4.00000000000000000000	4.00000000000000000000	4.00000000000000000000	4.00000000000000000000	4.00000000000000000000	4.00000000000000000000	4.00000000000000000000
77.00000000000000000000	0.00000000000000000000	4149.74365234375000000000	4143.07666015625000000000	4178.97412109375000000000	4147.69238281250000000000	4143.58984375000000000000	4147.17919921875000000000	4152.30761718750000000000	4146.15380859375000000000	4156.92285156250000000000	4164.10253906250000000000	4185.64111328125000000000	4193.33300781250000000000	4157.94873046875000000000	4167.17919921875000000000	3109.00000000000000000000	10246.00000000000000000000	10232.00000000000000000000	0.00000000000000000000	0.00000000000000000000	0.00000000000000000000	3280.00000000000000000000	305.00000000000000000000	4.00000000000000000000	4.00000000000000000000	4.00000000000000000000	4.00000000000000000000	4.00000000000000000000	4.00000000000000000000	4.00000000000000000000	4.00000000000000000000	4.00000000000000000000	4.00000000000000000000	4.00000000000000000000	4.00000000000000000000	4.00000000000000000000	4.00000000000000000000	4.00000000000000000000	4.00000000000000000000
78.00000000000000000000	0.00000000000000000000	4171.79492187500000000000	4203.07666015625000000000	4170.25634765625000000000	4173.84619140625000000000	4198.97412109375000000000	4201.53857421875000000000	4191.28173828125000000000	4164.10253906250000000000	4184.10253906250000000000	4195.89746093750000000000	4204.10253906250000000000	4206.15380859375000000000	4186.15380859375000000000	4183.07666015625000000000	3591.00000000000000000000	10246.00000000000000000000	10232.00000000000000000000	0.00000000000000000000	0.00000000000000000000	0.00000000000000000000	3280.00000000000000000000	313.00000000000000000000	4.00000000000000000000	4.00000000000000000000	4.00000000000000000000	4.00000000000000000000	4.00000000000000000000	4.00000000000000000000	4.00000000000000000000	4.00000000000000000000	4.00000000000000000000	4.00000000000000000000	4.00000000000000000000	4.00000000000000000000	4.00000000000000000000	4.00000000000000000000	4.00000000000000000000	4.00000000000000000000
79.00000000000000000000	0.00000000000000000000	4157.43603515625000000000	4169.74365234375000000000	4177.43603515625000000000	4152.82031250000000000000	4163.07666015625000000000	4168.71777343750000000000	4160.00000000000000000000	4116.41015625000000000000	4145.12792968750000000000	4163.58984375000000000000	4153.33300781250000000000	4166.66650390625000000000	4144.10253906250000000000	4148.20507812500000000000	3163.00000000000000000000	10246.00000000000000000000	10231.00000000000000000000	0.00000000000000000000	0.00000000000000000000	0.00000000000000000000	3280.00000000000000000000	320.00000000000000000000	4.00000000000000000000	4.00000000000000000000	4.00000000000000000000	4.00000000000000000000	4.00000000000000000000	4.00000000000000000000	4.00000000000000000000	4.00000000000000000000	4.00000000000000000000	4.00000000000000000000	4.00000000000000000000	4.00000000000000000000	4.00000000000000000000	4.00000000000000000000	4.00000000000000000000	4.00000000000000000000
80.00000000000000000000	0.00000000000000000000	4164.10253906250000000000	4174.87158203125000000000	4166.15380859375000000000	4170.76904296875000000000	4165.12792968750000000000	4168.71777343750000000000	4166.15380859375000000000	4137.43603515625000000000	4161.53857421875000000000	4171.28173828125000000000	4194.35888671875000000000	4194.87158203125000000000	4182.56396484375000000000	4182.56396484375000000000	3463.00000000000000000000	10246.00000000000000000000	10231.00000000000000000000	0.00000000000000000000	0.00000000000000000000	0.00000000000000000000	3280.00000000000000000000	328.00000000000000000000	4.00000000000000000000	4.00000000000000000000	4.00000000000000000000	4.00000000000000000000	4.00000000000000000000	4.00000000000000000000	4.00000000000000000000	4.00000000000000000000	4.00000000000000000000	4.00000000000000000000	4.00000000000000000000	4.00000000000000000000	4.00000000000000000000	4.00000000000000000000	4.00000000000000000000	4.00000000000000000000
81.00000000000000000000	0.00000000000000000000	4160.51269531250000000000	4159.48730468750000000000	4165.64111328125000000000	4164.10253906250000000000	4138.46142578125000000000	4143.07666015625000000000	4140.51269531250000000000	4134.87158203125000000000	4146.15380859375000000000	4147.17919921875000000000	4202.05126953125000000000	4196.92285156250000000000	4186.66650390625000000000	4185.64111328125000000000	3109.00000000000000000000	10247.00000000000000000000	10232.00000000000000000000	0.00000000000000000000	0.00000000000000000000	0.00000000000000000000	3280.00000000000000000000	336.00000000000000000000	4.00000000000000000000	4.00000000000000000000	4.00000000000000000000	4.00000000000000000000	4.00000000000000000000	4.00000000000000000000	4.00000000000000000000	4.00000000000000000000	4.00000000000000000000	4.00000000000000000000	4.00000000000000000000	4.00000000000000000000	4.00000000000000000000	4.00000000000000000000	4.00000000000000000000	4.00000000000000000000
82.00000000000000000000	0.00000000000000000000	4154.87158203125000000000	4151.28173828125000000000	4174.87158203125000000000	4148.71777343750000000000	4130.25634765625000000000	4140.00000000000000000000	4139.48730468750000000000	4127.17919921875000000000	4138.46142578125000000000	4136.92285156250000000000	4175.38427734375000000000	4180.00000000000000000000	4162.05126953125000000000	4163.58984375000000000000	3591.00000000000000000000	10247.00000000000000000000	10232.00000000000000000000	0.00000000000000000000	0.00000000000000000000	0.00000000000000000000	3280.00000000000000000000	344.00000000000000000000	4.00000000000000000000	4.00000000000000000000	4.00000000000000000000	4.00000000000000000000	4.00000000000000000000	4.00000000000000000000	4.00000000000000000000	4.00000000000000000000	4.00000000000000000000	4.00000000000000000000	4.00000000000000000000	4.00000000000000000000	4.00000000000000000000	4.00000000000000000000	4.00000000000000000000	4.00000000000000000000
83.00000000000000000000	0.00000000000000000000	4168.71777343750000000000	4183.07666015625000000000	4171.79492187500000000000	4163.58984375000000000000	4177.43603515625000000000	4191.79492187500000000000	4191.28173828125000000000	4176.92285156250000000000	4198.46142578125000000000	4197.94873046875000000000	4201.53857421875000000000	4210.25634765625000000000	4184.61523437500000000000	4183.07666015625000000000	3163.00000000000000000000	10248.00000000000000000000	10231.00000000000000000000	0.00000000000000000000	0.00000000000000000000	0.00000000000000000000	3280.00000000000000000000	352.00000000000000000000	4.00000000000000000000	4.00000000000000000000	4.00000000000000000000	4.00000000000000000000	4.00000000000000000000	4.00000000000000000000	4.00000000000000000000	4.00000000000000000000	4.00000000000000000000	4.00000000000000000000	4.00000000000000000000	4.00000000000000000000	4.00000000000000000000	4.00000000000000000000	4.00000000000000000000	4.00000000000000000000
84.00000000000000000000	0.00000000000000000000	4149.74365234375000000000	4141.53857421875000000000	4185.64111328125000000000	4132.30761718750000000000	4140.51269531250000000000	4155.38427734375000000000	4165.64111328125000000000	4151.28173828125000000000	4167.69238281250000000000	4169.23046875000000000000	4161.53857421875000000000	4182.56396484375000000000	4139.48730468750000000000	4147.69238281250000000000	3463.00000000000000000000	10248.00000000000000000000	10231.00000000000000000000	0.00000000000000000000	0.00000000000000000000	0.00000000000000000000	3280.00000000000000000000	359.00000000000000000000	4.00000000000000000000	4.00000000000000000000	4.00000000000000000000	4.00000000000000000000	4.00000000000000000000	4.00000000000000000000	4.00000000000000000000	4.00000000000000000000	4.00000000000000000000	4.00000000000000000000	4.00000000000000000000	4.00000000000000000000	4.00000000000000000000	4.00000000000000000000	4.00000000000000000000	4.00000000000000000000
85.00000000000000000000	0.00000000000000000000	4159.48730468750000000000	4171.79492187500000000000	4169.74365234375000000000	4154.35888671875000000000	4164.61523437500000000000	4164.61523437500000000000	4164.10253906250000000000	4148.20507812500000000000	4160.51269531250000000000	4162.05126953125000000000	4171.28173828125000000000	4186.66650390625000000000	4161.02539062500000000000	4161.02539062500000000000	3109.00000000000000000000	10246.00000000000000000000	10229.00000000000000000000	0.00000000000000000000	0.00000000000000000000	0.00000000000000000000	3280.00000000000000000000	367.00000000000000000000	4.00000000000000000000	4.00000000000000000000	4.00000000000000000000	4.00000000000000000000	4.00000000000000000000	4.00000000000000000000	4.00000000000000000000	4.00000000000000000000	4.00000000000000000000	4.00000000000000000000	4.00000000000000000000	4.00000000000000000000	4.00000000000000000000	4.00000000000000000000	4.00000000000000000000	4.00000000000000000000
86.00000000000000000000	0.00000000000000000000	4163.58984375000000000000	4178.97412109375000000000	4162.56396484375000000000	4166.66650390625000000000	4166.66650390625000000000	4160.51269531250000000000	4149.23046875000000000000	4123.07666015625000000000	4136.92285156250000000000	4148.71777343750000000000	4168.71777343750000000000	4174.87158203125000000000	4169.23046875000000000000	4163.07666015625000000000	3591.00000000000000000000	10246.00000000000000000000	10229.00000000000000000000	0.00000000000000000000	0.00000000000000000000	0.00000000000000000000	3280.00000000000000000000	375.00000000000000000000	4.00000000000000000000	4.00000000000000000000	4.00000000000000000000	4.00000000000000000000	4.00000000000000000000	4.00000000000000000000	4.00000000000000000000	4.00000000000000000000	4.00000000000000000000	4.00000000000000000000	4.00000000000000000000	4.00000000000000000000	4.00000000000000000000	4.00000000000000000000	4.00000000000000000000	4.00000000000000000000
87.00000000000000000000	0.00000000000000000000	4151.79492187500000000000	4149.23046875000000000000	4176.92285156250000000000	4144.61523437500000000000	4132.82031250000000000000	4140.51269531250000000000	4138.46142578125000000000	4104.61523437500000000000	4116.41015625000000000000	4125.64111328125000000000	4154.87158203125000000000	4163.58984375000000000000	4146.66650390625000000000	4147.17919921875000000000	3163.00000000000000000000	10248.00000000000000000000	10229.00000000000000000000	0.00000000000000000000	0.00000000000000000000	0.00000000000000000000	3280.00000000000000000000	382.00000000000000000000	4.00000000000000000000	4.00000000000000000000	4.00000000000000000000	4.00000000000000000000	4.00000000000000000000	4.00000000000000000000	4.00000000000000000000	4.00000000000000000000	4.00000000000000000000	4.00000000000000000000	4.00000000000000000000	4.00000000000000000000	4.00000000000000000000	4.00000000000000000000	4.00000000000000000000	4.00000000000000000000
88.00000000000000000000	0.00000000000000000000	4164.10253906250000000000	4168.20507812500000000000	4169.23046875000000000000	4156.92285156250000000000	4153.33300781250000000000	4164.10253906250000000000	4163.58984375000000000000	4162.05126953125000000000	4172.82031250000000000000	4163.58984375000000000000	4205.12792968750000000000	4213.33300781250000000000	4182.56396484375000000000	4184.10253906250000000000	3463.00000000000000000000	10248.00000000000000000000	10229.00000000000000000000	0.00000000000000000000	0.00000000000000000000	0.00000000000000000000	3280.00000000000000000000	390.00000000000000000000	4.00000000000000000000	4.00000000000000000000	4.00000000000000000000	4.00000000000000000000	4.00000000000000000000	4.00000000000000000000	4.00000000000000000000	4.00000000000000000000	4.00000000000000000000	4.00000000000000000000	4.00000000000000000000	4.00000000000000000000	4.00000000000000000000	4.00000000000000000000	4.00000000000000000000	4.00000000000000000000
89.00000000000000000000	0.00000000000000000000	4153.33300781250000000000	4135.89746093750000000000	4180.51269531250000000000	4138.97412109375000000000	4121.02539062500000000000	4134.35888671875000000000	4138.46142578125000000000	4149.74365234375000000000	4157.43603515625000000000	4145.64111328125000000000	4186.15380859375000000000	4201.02539062500000000000	4158.46142578125000000000	4166.66650390625000000000	3109.00000000000000000000	10249.00000000000000000000	10225.00000000000000000000	0.00000000000000000000	0.00000000000000000000	0.00000000000000000000	3280.00000000000000000000	398.00000000000000000000	4.00000000000000000000	4.00000000000000000000	4.00000000000000000000	4.00000000000000000000	4.00000000000000000000	4.00000000000000000000	4.00000000000000000000	4.00000000000000000000	4.00000000000000000000	4.00000000000000000000	4.00000000000000000000	4.00000000000000000000	4.00000000000000000000	4.00000000000000000000	4.00000000000000000000	4.00000000000000000000
90.00000000000000000000	0.00000000000000000000	4167.69238281250000000000	4181.02539062500000000000	4179.48730468750000000000	4160.00000000000000000000	4163.58984375000000000000	4180.00000000000000000000	4176.41015625000000000000	4167.17919921875000000000	4180.51269531250000000000	4171.79492187500000000000	4203.58984375000000000000	4213.33300781250000000000	4180.00000000000000000000	4180.00000000000000000000	3591.00000000000000000000	10249.00000000000000000000	10225.00000000000000000000	0.00000000000000000000	0.00000000000000000000	0.00000000000000000000	3280.00000000000000000000	406.00000000000000000000	4.00000000000000000000	4.00000000000000000000	4.00000000000000000000	4.00000000000000000000	4.00000000000000000000	4.00000000000000000000	4.00000000000000000000	4.00000000000000000000	4.00000000000000000000	4.00000000000000000000	4.00000000000000000000	4.00000000000000000000	4.00000000000000000000	4.00000000000000000000	4.00000000000000000000	4.00000000000000000000
91.00000000000000000000	0.00000000000000000000	4175.38427734375000000000	4206.66650390625000000000	4175.89746093750000000000	4167.17919921875000000000	4187.17919921875000000000	4201.53857421875000000000	4194.87158203125000000000	4163.07666015625000000000	4187.17919921875000000000	4182.05126953125000000000	4196.41015625000000000000	4206.66650390625000000000	4179.48730468750000000000	4175.89746093750000000000	3163.00000000000000000000	10247.00000000000000000000	10225.00000000000000000000	0.00000000000000000000	0.00000000000000000000	0.00000000000000000000	3280.00000000000000000000	414.00000000000000000000	4.00000000000000000000	4.00000000000000000000	4.00000000000000000000	4.00000000000000000000	4.00000000000000000000	4.00000000000000000000	4.00000000000000000000	4.00000000000000000000	4.00000000000000000000	4.00000000000000000000	4.00000000000000000000	4.00000000000000000000	4.00000000000000000000	4.00000000000000000000	4.00000000000000000000	4.00000000000000000000
92.00000000000000000000	0.00000000000000000000	4166.66650390625000000000	4174.35888671875000000000	4183.07666015625000000000	4148.20507812500000000000	4154.87158203125000000000	4168.71777343750000000000	4170.25634765625000000000	4124.61523437500000000000	4149.23046875000000000000	4143.58984375000000000000	4166.15380859375000000000	4179.48730468750000000000	4156.92285156250000000000	4154.87158203125000000000	3463.00000000000000000000	10247.00000000000000000000	10225.00000000000000000000	0.00000000000000000000	0.00000000000000000000	0.00000000000000000000	3280.00000000000000000000	423.00000000000000000000	4.00000000000000000000	4.00000000000000000000	4.00000000000000000000	4.00000000000000000000	4.00000000000000000000	4.00000000000000000000	4.00000000000000000000	4.00000000000000000000	4.00000000000000000000	4.00000000000000000000	4.00000000000000000000	4.00000000000000000000	4.00000000000000000000	4.00000000000000000000	4.00000000000000000000	4.00000000000000000000
93.00000000000000000000	0.00000000000000000000	4178.97412109375000000000	4193.84619140625000000000	4168.20507812500000000000	4172.30761718750000000000	4175.89746093750000000000	4185.12792968750000000000	4180.51269531250000000000	4167.17919921875000000000	4182.05126953125000000000	4166.66650390625000000000	4219.48730468750000000000	4219.48730468750000000000	4213.33300781250000000000	4197.43603515625000000000	3109.00000000000000000000	10245.00000000000000000000	10222.00000000000000000000	0.00000000000000000000	0.00000000000000000000	0.00000000000000000000	3280.00000000000000000000	430.00000000000000000000	4.00000000000000000000	4.00000000000000000000	4.00000000000000000000	4.00000000000000000000	4.00000000000000000000	4.00000000000000000000	4.00000000000000000000	4.00000000000000000000	4.00000000000000000000	4.00000000000000000000	4.00000000000000000000	4.00000000000000000000	4.00000000000000000000	4.00000000000000000000	4.00000000000000000000	4.00000000000000000000
94.00000000000000000000	0.00000000000000000000	4149.23046875000000000000	4142.56396484375000000000	4172.30761718750000000000	4142.05126953125000000000	4129.23046875000000000000	4140.00000000000000000000	4138.97412109375000000000	4151.79492187500000000000	4156.41015625000000000000	4134.87158203125000000000	4192.82031250000000000000	4196.92285156250000000000	4177.94873046875000000000	4169.23046875000000000000	3591.00000000000000000000	10245.00000000000000000000	10222.00000000000000000000	0.00000000000000000000	0.00000000000000000000	0.00000000000000000000	3280.00000000000000000000	438.00000000000000000000	4.00000000000000000000	4.00000000000000000000	4.00000000000000000000	4.00000000000000000000	4.00000000000000000000	4.00000000000000000000	4.00000000000000000000	4.00000000000000000000	4.00000000000000000000	4.00000000000000000000	4.00000000000000000000	4.00000000000000000000	4.00000000000000000000	4.00000000000000000000	4.00000000000000000000	4.00000000000000000000
95.00000000000000000000	0.00000000000000000000	4140.51269531250000000000	4141.53857421875000000000	4169.74365234375000000000	4132.30761718750000000000	4137.43603515625000000000	4155.38427734375000000000	4156.92285156250000000000	4155.89746093750000000000	4163.07666015625000000000	4144.61523437500000000000	4185.64111328125000000000	4188.71777343750000000000	4164.10253906250000000000	4157.94873046875000000000	3163.00000000000000000000	10246.00000000000000000000	10222.00000000000000000000	0.00000000000000000000	0.00000000000000000000	0.00000000000000000000	3280.00000000000000000000	446.00000000000000000000	4.00000000000000000000	4.00000000000000000000	4.00000000000000000000	4.00000000000000000000	4.00000000000000000000	4.00000000000000000000	4.00000000000000000000	4.00000000000000000000	4.00000000000000000000	4.00000000000000000000	4.00000000000000000000	4.00000000000000000000	4.00000000000000000000	4.00000000000000000000	4.00000000000000000000	4.00000000000000000000
96.00000000000000000000	0.00000000000000000000	4142.05126953125000000000	4150.76904296875000000000	4167.69238281250000000000	4129.74365234375000000000	4150.76904296875000000000	4173.33300781250000000000	4178.97412109375000000000	4157.94873046875000000000	4175.38427734375000000000	4164.61523437500000000000	4173.33300781250000000000	4185.12792968750000000000	4150.25634765625000000000	4144.61523437500000000000	3463.00000000000000000000	10246.00000000000000000000	10222.00000000000000000000	0.00000000000000000000	0.00000000000000000000	0.00000000000000000000	3280.00000000000000000000	453.00000000000000000000	4.00000000000000000000	4.00000000000000000000	4.00000000000000000000	4.00000000000000000000	4.00000000000000000000	4.00000000000000000000	4.00000000000000000000	4.00000000000000000000	4.00000000000000000000	4.00000000000000000000	4.00000000000000000000	4.00000000000000000000	4.00000000000000000000	4.00000000000000000000	4.00000000000000000000	4.00000000000000000000
97.00000000000000000000	0.00000000000000000000	4124.10253906250000000000	4124.61523437500000000000	4179.48730468750000000000	4105.64111328125000000000	4123.07666015625000000000	4145.12792968750000000000	4152.82031250000000000000	4120.51269531250000000000	4137.94873046875000000000	4126.66650390625000000000	4125.12792968750000000000	4147.17919921875000000000	4103.07666015625000000000	4105.12792968750000000000	3109.00000000000000000000	10248.00000000000000000000	10224.00000000000000000000	0.00000000000000000000	0.00000000000000000000	0.00000000000000000000	3280.00000000000000000000	461.00000000000000000000	4.00000000000000000000	4.00000000000000000000	4.00000000000000000000	4.00000000000000000000	4.00000000000000000000	4.00000000000000000000	4.00000000000000000000	4.00000000000000000000	4.00000000000000000000	4.00000000000000000000	4.00000000000000000000	4.00000000000000000000	4.00000000000000000000	4.00000000000000000000	4.00000000000000000000	4.00000000000000000000
98.00000000000000000000	0.00000000000000000000	4146.15380859375000000000	4177.43603515625000000000	4165.12792968750000000000	4142.05126953125000000000	4172.82031250000000000000	4180.00000000000000000000	4168.71777343750000000000	4147.69238281250000000000	4160.00000000000000000000	4146.66650390625000000000	4173.84619140625000000000	4177.94873046875000000000	4164.61523437500000000000	4152.30761718750000000000	3591.00000000000000000000	10248.00000000000000000000	10224.00000000000000000000	0.00000000000000000000	0.00000000000000000000	0.00000000000000000000	3280.00000000000000000000	469.00000000000000000000	4.00000000000000000000	4.00000000000000000000	4.00000000000000000000	4.00000000000000000000	4.00000000000000000000	4.00000000000000000000	4.00000000000000000000	4.00000000000000000000	4.00000000000000000000	4.00000000000000000000	4.00000000000000000000	4.00000000000000000000	4.00000000000000000000	4.00000000000000000000	4.00000000000000000000	4.00000000000000000000
99.00000000000000000000	0.00000000000000000000	4149.74365234375000000000	4163.58984375000000000000	4170.76904296875000000000	4138.97412109375000000000	4147.69238281250000000000	4152.30761718750000000000	4141.53857421875000000000	4123.07666015625000000000	4130.25634765625000000000	4120.00000000000000000000	4169.74365234375000000000	4177.43603515625000000000	4168.71777343750000000000	4156.92285156250000000000	3163.00000000000000000000	10247.00000000000000000000	10224.00000000000000000000	0.00000000000000000000	0.00000000000000000000	0.00000000000000000000	3280.00000000000000000000	477.00000000000000000000	4.00000000000000000000	4.00000000000000000000	4.00000000000000000000	4.00000000000000000000	4.00000000000000000000	4.00000000000000000000	4.00000000000000000000	4.00000000000000000000	4.00000000000000000000	4.00000000000000000000	4.00000000000000000000	4.00000000000000000000	4.00000000000000000000	4.00000000000000000000	4.00000000000000000000	4.00000000000000000000
100.00000000000000000000	0.00000000000000000000	4159.48730468750000000000	4167.69238281250000000000	4177.43603515625000000000	4142.05126953125000000000	4144.10253906250000000000	4155.89746093750000000000	4152.30761718750000000000	4138.46142578125000000000	4146.66650390625000000000	4129.74365234375000000000	4186.15380859375000000000	4202.56396484375000000000	4174.87158203125000000000	4170.25634765625000000000	3463.00000000000000000000	10247.00000000000000000000	10224.00000000000000000000	0.00000000000000000000	0.00000000000000000000	0.00000000000000000000	3280.00000000000000000000	485.00000000000000000000	4.00000000000000000000	4.00000000000000000000	4.00000000000000000000	4.00000000000000000000	4.00000000000000000000	4.00000000000000000000	4.00000000000000000000	4.00000000000000000000	4.00000000000000000000	4.00000000000000000000	4.00000000000000000000	4.00000000000000000000	4.00000000000000000000	4.00000000000000000000	4.00000000000000000000	4.00000000000000000000
101.00000000000000000000	0.00000000000000000000	4175.89746093750000000000	4183.58984375000000000000	4178.97412109375000000000	4158.97412109375000000000	4166.15380859375000000000	4181.02539062500000000000	4180.51269531250000000000	4185.64111328125000000000	4198.46142578125000000000	4175.89746093750000000000	4222.56396484375000000000	4238.46142578125000000000	4200.00000000000000000000	4198.97412109375000000000	3109.00000000000000000000	10247.00000000000000000000	10227.00000000000000000000	0.00000000000000000000	0.00000000000000000000	0.00000000000000000000	3280.00000000000000000000	494.00000000000000000000	4.00000000000000000000	4.00000000000000000000	4.00000000000000000000	4.00000000000000000000	4.00000000000000000000	4.00000000000000000000	4.00000000000000000000	4.00000000000000000000	4.00000000000000000000	4.00000000000000000000	4.00000000000000000000	4.00000000000000000000	4.00000000000000000000	4.00000000000000000000	4.00000000000000000000	4.00000000000000000000
102.00000000000000000000	0.00000000000000000000	4168.71777343750000000000	4159.48730468750000000000	4193.33300781250000000000	4144.10253906250000000000	4147.69238281250000000000	4165.64111328125000000000	4171.79492187500000000000	4172.30761718750000000000	4184.61523437500000000000	4165.64111328125000000000	4194.87158203125000000000	4222.05126953125000000000	4177.94873046875000000000	4183.07666015625000000000	3591.00000000000000000000	10247.00000000000000000000	10227.00000000000000000000	0.00000000000000000000	0.00000000000000000000	0.00000000000000000000	3280.00000000000000000000	501.00000000000000000000	4.00000000000000000000	4.00000000000000000000	4.00000000000000000000	4.00000000000000000000	4.00000000000000000000	4.00000000000000000000	4.00000000000000000000	4.00000000000000000000	4.00000000000000000000	4.00000000000000000000	4.00000000000000000000	4.00000000000000000000	4.00000000000000000000	4.00000000000000000000	4.00000000000000000000	4.00000000000000000000
103.00000000000000000000	0.00000000000000000000	4185.12792968750000000000	4210.25634765625000000000	4181.02539062500000000000	4163.07666015625000000000	4198.97412109375000000000	4209.23046875000000000000	4203.58984375000000000000	4189.74365234375000000000	4205.64111328125000000000	4188.20507812500000000000	4206.15380859375000000000	4238.97412109375000000000	4207.17919921875000000000	4199.48730468750000000000	3163.00000000000000000000	10247.00000000000000000000	10227.00000000000000000000	0.00000000000000000000	0.00000000000000000000	0.00000000000000000000	3280.00000000000000000000	509.00000000000000000000	4.00000000000000000000	4.00000000000000000000	4.00000000000000000000	4.00000000000000000000	4.00000000000000000000	4.00000000000000000000	4.00000000000000000000	4.00000000000000000000	4.00000000000000000000	4.00000000000000000000	4.00000000000000000000	4.00000000000000000000	4.00000000000000000000	4.00000000000000000000	4.00000000000000000000	4.00000000000000000000
104.00000000000000000000	0.00000000000000000000	4178.97412109375000000000	4195.89746093750000000000	4181.02539062500000000000	4147.17919921875000000000	4184.61523437500000000000	4191.79492187500000000000	4185.64111328125000000000	4148.71777343750000000000	4164.10253906250000000000	4154.35888671875000000000	4158.97412109375000000000	4200.51269531250000000000	4177.94873046875000000000	4167.69238281250000000000	3463.00000000000000000000	10247.00000000000000000000	10227.00000000000000000000	0.00000000000000000000	0.00000000000000000000	0.00000000000000000000	3280.00000000000000000000	517.00000000000000000000	4.00000000000000000000	4.00000000000000000000	4.00000000000000000000	4.00000000000000000000	4.00000000000000000000	4.00000000000000000000	4.00000000000000000000	4.00000000000000000000	4.00000000000000000000	4.00000000000000000000	4.00000000000000000000	4.00000000000000000000	4.00000000000000000000	4.00000000000000000000	4.00000000000000000000	4.00000000000000000000
105.00000000000000000000	0.00000000000000000000	4182.56396484375000000000	4183.58984375000000000000	4179.48730468750000000000	4150.76904296875000000000	4181.53857421875000000000	4192.30761718750000000000	4188.71777343750000000000	4148.71777343750000000000	4159.48730468750000000000	4148.20507812500000000000	4158.97412109375000000000	4199.48730468750000000000	4189.23046875000000000000	4177.94873046875000000000	3109.00000000000000000000	10248.00000000000000000000	10227.00000000000000000000	0.00000000000000000000	0.00000000000000000000	0.00000000000000000000	3280.00000000000000000000	525.00000000000000000000	4.00000000000000000000	4.00000000000000000000	4.00000000000000000000	4.00000000000000000000	4.00000000000000000000	4.00000000000000000000	4.00000000000000000000	4.00000000000000000000	4.00000000000000000000	4.00000000000000000000	4.00000000000000000000	4.00000000000000000000	4.00000000000000000000	4.00000000000000000000	4.00000000000000000000	4.00000000000000000000
111.00000000000000000000	0.00000000000000000000	4186.15380859375000000000	4201.53857421875000000000	4163.58984375000000000000	4173.84619140625000000000	4203.07666015625000000000	4193.84619140625000000000	4186.15380859375000000000	4167.17919921875000000000	4172.30761718750000000000	4149.23046875000000000000	4184.10253906250000000000	4212.30761718750000000000	4208.71777343750000000000	4195.89746093750000000000	3163.00000000000000000000	10249.00000000000000000000	10224.00000000000000000000	0.00000000000000000000	0.00000000000000000000	0.00000000000000000000	3280.00000000000000000000	533.00000000000000000000	4.00000000000000000000	4.00000000000000000000	4.00000000000000000000	4.00000000000000000000	4.00000000000000000000	4.00000000000000000000	4.00000000000000000000	4.00000000000000000000	4.00000000000000000000	4.00000000000000000000	4.00000000000000000000	4.00000000000000000000	4.00000000000000000000	4.00000000000000000000	4.00000000000000000000	4.00000000000000000000
112.00000000000000000000	0.00000000000000000000	4172.82031250000000000000	4165.12792968750000000000	4176.92285156250000000000	4153.84619140625000000000	4166.66650390625000000000	4158.97412109375000000000	4156.92285156250000000000	4132.82031250000000000000	4137.43603515625000000000	4122.05126953125000000000	4161.53857421875000000000	4195.89746093750000000000	4185.12792968750000000000	4176.92285156250000000000	3463.00000000000000000000	10249.00000000000000000000	10224.00000000000000000000	0.00000000000000000000	0.00000000000000000000	0.00000000000000000000	3280.00000000000000000000	542.00000000000000000000	4.00000000000000000000	4.00000000000000000000	4.00000000000000000000	4.00000000000000000000	4.00000000000000000000	4.00000000000000000000	4.00000000000000000000	4.00000000000000000000	4.00000000000000000000	4.00000000000000000000	4.00000000000000000000	4.00000000000000000000	4.00000000000000000000	4.00000000000000000000	4.00000000000000000000	4.00000000000000000000
113.00000000000000000000	0.00000000000000000000	4186.15380859375000000000	4192.30761718750000000000	4180.00000000000000000000	4170.25634765625000000000	4195.38427734375000000000	4192.30761718750000000000	4193.33300781250000000000	4188.71777343750000000000	4196.92285156250000000000	4170.76904296875000000000	4207.17919921875000000000	4240.51269531250000000000	4211.79492187500000000000	4203.07666015625000000000	3109.00000000000000000000	10246.00000000000000000000	10224.00000000000000000000	0.00000000000000000000	0.00000000000000000000	0.00000000000000000000	3280.00000000000000000000	550.00000000000000000000	4.00000000000000000000	4.00000000000000000000	4.00000000000000000000	4.00000000000000000000	4.00000000000000000000	4.00000000000000000000	4.00000000000000000000	4.00000000000000000000	4.00000000000000000000	4.00000000000000000000	4.00000000000000000000	4.00000000000000000000	4.00000000000000000000	4.00000000000000000000	4.00000000000000000000	4.00000000000000000000
114.00000000000000000000	0.00000000000000000000	4178.97412109375000000000	4171.28173828125000000000	4182.56396484375000000000	4160.51269531250000000000	4173.33300781250000000000	4178.46142578125000000000	4184.61523437500000000000	4197.43603515625000000000	4207.17919921875000000000	4173.33300781250000000000	4205.64111328125000000000	4245.12792968750000000000	4196.92285156250000000000	4197.94873046875000000000	3591.00000000000000000000	10246.00000000000000000000	10224.00000000000000000000	0.00000000000000000000	0.00000000000000000000	0.00000000000000000000	3280.00000000000000000000	558.00000000000000000000	4.00000000000000000000	4.00000000000000000000	4.00000000000000000000	4.00000000000000000000	4.00000000000000000000	4.00000000000000000000	4.00000000000000000000	4.00000000000000000000	4.00000000000000000000	4.00000000000000000000	4.00000000000000000000	4.00000000000000000000	4.00000000000000000000	4.00000000000000000000	4.00000000000000000000	4.00000000000000000000
115.00000000000000000000	0.00000000000000000000	4166.66650390625000000000	4154.87158203125000000000	4184.10253906250000000000	4144.10253906250000000000	4157.43603515625000000000	4165.64111328125000000000	4176.41015625000000000000	4166.66650390625000000000	4175.38427734375000000000	4148.71777343750000000000	4173.33300781250000000000	4217.94873046875000000000	4171.79492187500000000000	4175.89746093750000000000	3163.00000000000000000000	10244.00000000000000000000	10222.00000000000000000000	0.00000000000000000000	0.00000000000000000000	0.00000000000000000000	3280.00000000000000000000	567.00000000000000000000	4.00000000000000000000	4.00000000000000000000	4.00000000000000000000	4.00000000000000000000	4.00000000000000000000	4.00000000000000000000	4.00000000000000000000	4.00000000000000000000	4.00000000000000000000	4.00000000000000000000	4.00000000000000000000	4.00000000000000000000	4.00000000000000000000	4.00000000000000000000	4.00000000000000000000	4.00000000000000000000
116.00000000000000000000	0.00000000000000000000	4188.71777343750000000000	4212.82031250000000000000	4171.28173828125000000000	4168.71777343750000000000	4215.38427734375000000000	4211.28173828125000000000	4210.25634765625000000000	4181.02539062500000000000	4195.38427734375000000000	4177.43603515625000000000	4187.17919921875000000000	4224.61523437500000000000	4203.58984375000000000000	4190.76904296875000000000	3463.00000000000000000000	10244.00000000000000000000	10222.00000000000000000000	0.00000000000000000000	0.00000000000000000000	0.00000000000000000000	3280.00000000000000000000	575.00000000000000000000	4.00000000000000000000	4.00000000000000000000	4.00000000000000000000	4.00000000000000000000	4.00000000000000000000	4.00000000000000000000	4.00000000000000000000	4.00000000000000000000	4.00000000000000000000	4.00000000000000000000	4.00000000000000000000	4.00000000000000000000	4.00000000000000000000	4.00000000000000000000	4.00000000000000000000	4.00000000000000000000
117.00000000000000000000	0.00000000000000000000	4180.51269531250000000000	4189.74365234375000000000	4181.53857421875000000000	4152.82031250000000000000	4192.30761718750000000000	4190.25634765625000000000	4187.69238281250000000000	4144.10253906250000000000	4164.10253906250000000000	4148.71777343750000000000	4155.38427734375000000000	4190.25634765625000000000	4177.43603515625000000000	4168.20507812500000000000	3109.00000000000000000000	10242.00000000000000000000	10222.00000000000000000000	0.00000000000000000000	0.00000000000000000000	0.00000000000000000000	3280.00000000000000000000	583.00000000000000000000	4.00000000000000000000	4.00000000000000000000	4.00000000000000000000	4.00000000000000000000	4.00000000000000000000	4.00000000000000000000	4.00000000000000000000	4.00000000000000000000	4.00000000000000000000	4.00000000000000000000	4.00000000000000000000	4.00000000000000000000	4.00000000000000000000	4.00000000000000000000	4.00000000000000000000	4.00000000000000000000
118.00000000000000000000	0.00000000000000000000	4181.53857421875000000000	4195.89746093750000000000	4174.35888671875000000000	4168.20507812500000000000	4202.56396484375000000000	4203.58984375000000000000	4197.94873046875000000000	4171.28173828125000000000	4188.71777343750000000000	4167.69238281250000000000	4202.05126953125000000000	4222.05126953125000000000	4217.43603515625000000000	4202.05126953125000000000	3591.00000000000000000000	10242.00000000000000000000	10222.00000000000000000000	0.00000000000000000000	0.00000000000000000000	0.00000000000000000000	3280.00000000000000000000	592.00000000000000000000	4.00000000000000000000	4.00000000000000000000	4.00000000000000000000	4.00000000000000000000	4.00000000000000000000	4.00000000000000000000	4.00000000000000000000	4.00000000000000000000	4.00000000000000000000	4.00000000000000000000	4.00000000000000000000	4.00000000000000000000	4.00000000000000000000	4.00000000000000000000	4.00000000000000000000	4.00000000000000000000
119.00000000000000000000	0.00000000000000000000	4168.20507812500000000000	4173.33300781250000000000	4168.71777343750000000000	4163.58984375000000000000	4180.00000000000000000000	4176.41015625000000000000	4173.33300781250000000000	4176.92285156250000000000	4181.53857421875000000000	4160.00000000000000000000	4210.76904296875000000000	4230.76904296875000000000	4221.53857421875000000000	4202.05126953125000000000	3163.00000000000000000000	10243.00000000000000000000	10224.00000000000000000000	0.00000000000000000000	0.00000000000000000000	0.00000000000000000000	3280.00000000000000000000	600.00000000000000000000	4.00000000000000000000	4.00000000000000000000	4.00000000000000000000	4.00000000000000000000	4.00000000000000000000	4.00000000000000000000	4.00000000000000000000	4.00000000000000000000	4.00000000000000000000	4.00000000000000000000	4.00000000000000000000	4.00000000000000000000	4.00000000000000000000	4.00000000000000000000	4.00000000000000000000	4.00000000000000000000
120.00000000000000000000	0.00000000000000000000	4154.87158203125000000000	4154.35888671875000000000	4177.94873046875000000000	4150.25634765625000000000	4164.61523437500000000000	4162.05126953125000000000	4165.64111328125000000000	4156.92285156250000000000	4159.48730468750000000000	4137.43603515625000000000	4175.38427734375000000000	4202.05126953125000000000	4186.66650390625000000000	4173.84619140625000000000	3463.00000000000000000000	10243.00000000000000000000	10224.00000000000000000000	0.00000000000000000000	0.00000000000000000000	0.00000000000000000000	3280.00000000000000000000	609.00000000000000000000	4.00000000000000000000	4.00000000000000000000	4.00000000000000000000	4.00000000000000000000	4.00000000000000000000	4.00000000000000000000	4.00000000000000000000	4.00000000000000000000	4.00000000000000000000	4.00000000000000000000	4.00000000000000000000	4.00000000000000000000	4.00000000000000000000	4.00000000000000000000	4.00000000000000000000	4.00000000000000000000
121.00000000000000000000	0.00000000000000000000	4172.82031250000000000000	4201.02539062500000000000	4175.89746093750000000000	4175.38427734375000000000	4222.05126953125000000000	4224.61523437500000000000	4221.53857421875000000000	4197.94873046875000000000	4217.43603515625000000000	4193.84619140625000000000	4202.56396484375000000000	4225.64111328125000000000	4210.25634765625000000000	4194.35888671875000000000	3109.00000000000000000000	10243.00000000000000000000	10226.00000000000000000000	0.00000000000000000000	0.00000000000000000000	0.00000000000000000000	3280.00000000000000000000	617.00000000000000000000	4.00000000000000000000	4.00000000000000000000	4.00000000000000000000	4.00000000000000000000	4.00000000000000000000	4.00000000000000000000	4.00000000000000000000	4.00000000000000000000	4.00000000000000000000	4.00000000000000000000	4.00000000000000000000	4.00000000000000000000	4.00000000000000000000	4.00000000000000000000	4.00000000000000000000	4.00000000000000000000
122.00000000000000000000	0.00000000000000000000	4161.53857421875000000000	4172.82031250000000000000	4186.15380859375000000000	4153.84619140625000000000	4194.35888671875000000000	4200.51269531250000000000	4203.07666015625000000000	4178.97412109375000000000	4200.51269531250000000000	4181.02539062500000000000	4170.76904296875000000000	4204.10253906250000000000	4174.35888671875000000000	4162.56396484375000000000	3591.00000000000000000000	10243.00000000000000000000	10226.00000000000000000000	0.00000000000000000000	0.00000000000000000000	0.00000000000000000000	3280.00000000000000000000	625.00000000000000000000	4.00000000000000000000	4.00000000000000000000	4.00000000000000000000	4.00000000000000000000	4.00000000000000000000	4.00000000000000000000	4.00000000000000000000	4.00000000000000000000	4.00000000000000000000	4.00000000000000000000	4.00000000000000000000	4.00000000000000000000	4.00000000000000000000	4.00000000000000000000	4.00000000000000000000	4.00000000000000000000
123.00000000000000000000	0.00000000000000000000	4173.84619140625000000000	4194.87158203125000000000	4175.89746093750000000000	4171.79492187500000000000	4206.15380859375000000000	4204.61523437500000000000	4203.07666015625000000000	4182.56396484375000000000	4196.41015625000000000000	4177.43603515625000000000	4186.15380859375000000000	4211.28173828125000000000	4202.56396484375000000000	4179.48730468750000000000	3163.00000000000000000000	10244.00000000000000000000	10229.00000000000000000000	0.00000000000000000000	0.00000000000000000000	0.00000000000000000000	3280.00000000000000000000	634.00000000000000000000	4.00000000000000000000	4.00000000000000000000	4.00000000000000000000	4.00000000000000000000	4.00000000000000000000	4.00000000000000000000	4.00000000000000000000	4.00000000000000000000	4.00000000000000000000	4.00000000000000000000	4.00000000000000000000	4.00000000000000000000	4.00000000000000000000	4.00000000000000000000	4.00000000000000000000	4.00000000000000000000
124.00000000000000000000	0.00000000000000000000	4182.05126953125000000000	4203.07666015625000000000	4169.74365234375000000000	4186.15380859375000000000	4207.17919921875000000000	4195.38427734375000000000	4188.20507812500000000000	4169.74365234375000000000	4178.97412109375000000000	4161.53857421875000000000	4193.84619140625000000000	4211.28173828125000000000	4219.48730468750000000000	4193.84619140625000000000	3463.00000000000000000000	10244.00000000000000000000	10229.00000000000000000000	0.00000000000000000000	0.00000000000000000000	0.00000000000000000000	3280.00000000000000000000	641.00000000000000000000	4.00000000000000000000	4.00000000000000000000	4.00000000000000000000	4.00000000000000000000	4.00000000000000000000	4.00000000000000000000	4.00000000000000000000	4.00000000000000000000	4.00000000000000000000	4.00000000000000000000	4.00000000000000000000	4.00000000000000000000	4.00000000000000000000	4.00000000000000000000	4.00000000000000000000	4.00000000000000000000
125.00000000000000000000	0.00000000000000000000	4169.23046875000000000000	4175.89746093750000000000	4178.97412109375000000000	4171.28173828125000000000	4174.87158203125000000000	4164.10253906250000000000	4164.61523437500000000000	4151.79492187500000000000	4156.41015625000000000000	4136.92285156250000000000	4172.30761718750000000000	4198.46142578125000000000	4188.71777343750000000000	4173.33300781250000000000	3109.00000000000000000000	10246.00000000000000000000	10229.00000000000000000000	0.00000000000000000000	0.00000000000000000000	0.00000000000000000000	3280.00000000000000000000	648.00000000000000000000	4.00000000000000000000	4.00000000000000000000	4.00000000000000000000	4.00000000000000000000	4.00000000000000000000	4.00000000000000000000	4.00000000000000000000	4.00000000000000000000	4.00000000000000000000	4.00000000000000000000	4.00000000000000000000	4.00000000000000000000	4.00000000000000000000	4.00000000000000000000	4.00000000000000000000	4.00000000000000000000
126.00000000000000000000	0.00000000000000000000	4176.41015625000000000000	4193.33300781250000000000	4168.71777343750000000000	4177.43603515625000000000	4192.30761718750000000000	4185.64111328125000000000	4190.25634765625000000000	4197.43603515625000000000	4207.17919921875000000000	4180.51269531250000000000	4204.10253906250000000000	4232.30761718750000000000	4201.53857421875000000000	4189.23046875000000000000	3591.00000000000000000000	10246.00000000000000000000	10229.00000000000000000000	0.00000000000000000000	0.00000000000000000000	0.00000000000000000000	3280.00000000000000000000	656.00000000000000000000	4.00000000000000000000	4.00000000000000000000	4.00000000000000000000	4.00000000000000000000	4.00000000000000000000	4.00000000000000000000	4.00000000000000000000	4.00000000000000000000	4.00000000000000000000	4.00000000000000000000	4.00000000000000000000	4.00000000000000000000	4.00000000000000000000	4.00000000000000000000	4.00000000000000000000	4.00000000000000000000
127.00000000000000000000	0.00000000000000000000	4158.97412109375000000000	4151.28173828125000000000	4181.53857421875000000000	4144.61523437500000000000	4154.87158203125000000000	4157.94873046875000000000	4169.23046875000000000000	4172.30761718750000000000	4182.05126953125000000000	4159.48730468750000000000	4166.66650390625000000000	4202.05126953125000000000	4155.89746093750000000000	4157.94873046875000000000	50.00000000000000000000	10248.00000000000000000000	10228.00000000000000000000	0.00000000000000000000	0.00000000000000000000	0.00000000000000000000	3280.00000000000000000000	663.00000000000000000000	4.00000000000000000000	4.00000000000000000000	4.00000000000000000000	4.00000000000000000000	4.00000000000000000000	4.00000000000000000000	4.00000000000000000000	4.00000000000000000000	4.00000000000000000000	4.00000000000000000000	4.00000000000000000000	4.00000000000000000000	4.00000000000000000000	4.00000000000000000000	4.00000000000000000000	4.00000000000000000000
0.00000000000000000000	0.00000000000000000000	4172.82031250000000000000	4192.30761718750000000000	4180.00000000000000000000	4167.17919921875000000000	4193.84619140625000000000	4197.94873046875000000000	4193.33300781250000000000	4175.38427734375000000000	4185.12792968750000000000	4168.20507812500000000000	4177.43603515625000000000	4209.74365234375000000000	4186.15380859375000000000	4177.94873046875000000000	912.00000000000000000000	10248.00000000000000000000	10228.00000000000000000000	0.00000000000000000000	0.00000000000000000000	0.00000000000000000000	3280.00000000000000000000	670.00000000000000000000	4.00000000000000000000	4.00000000000000000000	4.00000000000000000000	4.00000000000000000000	4.00000000000000000000	4.00000000000000000000	4.00000000000000000000	4.00000000000000000000	4.00000000000000000000	4.00000000000000000000	4.00000000000000000000	4.00000000000000000000	4.00000000000000000000	4.00000000000000000000	4.00000000000000000000	4.00000000000000000000
1.00000000000000000000	0.00000000000000000000	4182.56396484375000000000	4222.05126953125000000000	4166.15380859375000000000	4184.10253906250000000000	4217.94873046875000000000	4214.35888671875000000000	4194.87158203125000000000	4161.53857421875000000000	4177.43603515625000000000	4168.71777343750000000000	4173.33300781250000000000	4204.61523437500000000000	4206.66650390625000000000	4186.66650390625000000000	2514.00000000000000000000	10251.00000000000000000000	10226.00000000000000000000	0.00000000000000000000	0.00000000000000000000	0.00000000000000000000	3280.00000000000000000000	678.00000000000000000000	4.00000000000000000000	4.00000000000000000000	4.00000000000000000000	4.00000000000000000000	4.00000000000000000000	4.00000000000000000000	4.00000000000000000000	4.00000000000000000000	4.00000000000000000000	4.00000000000000000000	4.00000000000000000000	4.00000000000000000000	4.00000000000000000000	4.00000000000000000000	4.00000000000000000000	4.00000000000000000000
2.00000000000000000000	0.00000000000000000000	4158.46142578125000000000	4169.74365234375000000000	4171.79492187500000000000	4150.76904296875000000000	4171.28173828125000000000	4170.25634765625000000000	4161.53857421875000000000	4120.00000000000000000000	4133.84619140625000000000	4125.64111328125000000000	4136.41015625000000000000	4163.07666015625000000000	4165.12792968750000000000	4152.30761718750000000000	2393.00000000000000000000	10251.00000000000000000000	10226.00000000000000000000	0.00000000000000000000	0.00000000000000000000	0.00000000000000000000	3280.00000000000000000000	685.00000000000000000000	4.00000000000000000000	4.00000000000000000000	4.00000000000000000000	4.00000000000000000000	4.00000000000000000000	4.00000000000000000000	4.00000000000000000000	4.00000000000000000000	4.00000000000000000000	4.00000000000000000000	4.00000000000000000000	4.00000000000000000000	4.00000000000000000000	4.00000000000000000000	4.00000000000000000000	4.00000000000000000000
3.00000000000000000000	0.00000000000000000000	4169.23046875000000000000	4185.64111328125000000000	4165.12792968750000000000	4170.76904296875000000000	4194.35888671875000000000	4197.43603515625000000000	4189.23046875000000000000	4178.97412109375000000000	4185.64111328125000000000	4167.17919921875000000000	4207.17919921875000000000	4214.35888671875000000000	4217.43603515625000000000	4197.43603515625000000000	3418.00000000000000000000	10251.00000000000000000000	10226.00000000000000000000	0.00000000000000000000	0.00000000000000000000	0.00000000000000000000	3280.00000000000000000000	692.00000000000000000000	4.00000000000000000000	4.00000000000000000000	4.00000000000000000000	4.00000000000000000000	4.00000000000000000000	4.00000000000000000000	4.00000000000000000000	4.00000000000000000000	4.00000000000000000000	4.00000000000000000000	4.00000000000000000000	4.00000000000000000000	4.00000000000000000000	4.00000000000000000000	4.00000000000000000000	4.00000000000000000000
4.00000000000000000000	0.00000000000000000000	4163.07666015625000000000	4157.94873046875000000000	4175.38427734375000000000	4162.05126953125000000000	4162.05126953125000000000	4170.25634765625000000000	4168.20507812500000000000	4177.43603515625000000000	4178.97412109375000000000	4164.61523437500000000000	4207.17919921875000000000	4214.87158203125000000000	4207.17919921875000000000	4193.33300781250000000000	3484.00000000000000000000	10251.00000000000000000000	10226.00000000000000000000	0.00000000000000000000	0.00000000000000000000	0.00000000000000000000	3280.00000000000000000000	700.00000000000000000000	4.00000000000000000000	4.00000000000000000000	4.00000000000000000000	4.00000000000000000000	4.00000000000000000000	4.00000000000000000000	4.00000000000000000000	4.00000000000000000000	4.00000000000000000000	4.00000000000000000000	4.00000000000000000000	4.00000000000000000000	4.00000000000000000000	4.00000000000000000000	4.00000000000000000000	4.00000000000000000000
5.00000000000000000000	0.00000000000000000000	4163.58984375000000000000	4164.10253906250000000000	4174.35888671875000000000	4161.02539062500000000000	4172.82031250000000000000	4182.56396484375000000000	4185.64111328125000000000	4171.79492187500000000000	4181.53857421875000000000	4176.41015625000000000000	4194.35888671875000000000	4200.00000000000000000000	4195.38427734375000000000	4182.05126953125000000000	3236.00000000000000000000	10251.00000000000000000000	10224.00000000000000000000	0.00000000000000000000	0.00000000000000000000	0.00000000000000000000	3280.00000000000000000000	707.00000000000000000000	4.00000000000000000000	4.00000000000000000000	4.00000000000000000000	4.00000000000000000000	4.00000000000000000000	4.00000000000000000000	4.00000000000000000000	4.00000000000000000000	4.00000000000000000000	4.00000000000000000000	4.00000000000000000000	4.00000000000000000000	4.00000000000000000000	4.00000000000000000000	4.00000000000000000000	4.00000000000000000000
6.00000000000000000000	0.00000000000000000000	4164.61523437500000000000	4184.61523437500000000000	4171.28173828125000000000	4161.53857421875000000000	4200.00000000000000000000	4208.20507812500000000000	4211.28173828125000000000	4177.94873046875000000000	4198.97412109375000000000	4195.89746093750000000000	4187.17919921875000000000	4192.30761718750000000000	4189.23046875000000000000	4172.30761718750000000000	3029.00000000000000000000	10251.00000000000000000000	10224.00000000000000000000	0.00000000000000000000	0.00000000000000000000	0.00000000000000000000	3280.00000000000000000000	714.00000000000000000000	4.00000000000000000000	4.00000000000000000000	4.00000000000000000000	4.00000000000000000000	4.00000000000000000000	4.00000000000000000000	4.00000000000000000000	4.00000000000000000000	4.00000000000000000000	4.00000000000000000000	4.00000000000000000000	4.00000000000000000000	4.00000000000000000000	4.00000000000000000000	4.00000000000000000000	4.00000000000000000000
7.00000000000000000000	0.00000000000000000000	4151.28173828125000000000	4163.07666015625000000000	4184.61523437500000000000	4144.61523437500000000000	4171.79492187500000000000	4178.46142578125000000000	4187.17919921875000000000	4148.20507812500000000000	4165.12792968750000000000	4162.56396484375000000000	4149.23046875000000000000	4162.56396484375000000000	4154.35888671875000000000	4143.58984375000000000000	3083.00000000000000000000	10247.00000000000000000000	10224.00000000000000000000	0.00000000000000000000	0.00000000000000000000	0.00000000000000000000	3280.00000000000000000000	722.00000000000000000000	4.00000000000000000000	4.00000000000000000000	4.00000000000000000000	4.00000000000000000000	4.00000000000000000000	4.00000000000000000000	4.00000000000000000000	4.00000000000000000000	4.00000000000000000000	4.00000000000000000000	4.00000000000000000000	4.00000000000000000000	4.00000000000000000000	4.00000000000000000000	4.00000000000000000000	4.00000000000000000000
8.00000000000000000000	0.00000000000000000000	4180.00000000000000000000	4205.64111328125000000000	4169.74365234375000000000	4185.12792968750000000000	4207.17919921875000000000	4203.58984375000000000000	4198.97412109375000000000	4176.41015625000000000000	4188.71777343750000000000	4187.17919921875000000000	4200.00000000000000000000	4202.56396484375000000000	4214.35888671875000000000	4192.82031250000000000000	3226.00000000000000000000	10247.00000000000000000000	10224.00000000000000000000	0.00000000000000000000	0.00000000000000000000	0.00000000000000000000	3280.00000000000000000000	729.00000000000000000000	4.00000000000000000000	4.00000000000000000000	4.00000000000000000000	4.00000000000000000000	4.00000000000000000000	4.00000000000000000000	4.00000000000000000000	4.00000000000000000000	4.00000000000000000000	4.00000000000000000000	4.00000000000000000000	4.00000000000000000000	4.00000000000000000000	4.00000000000000000000	4.00000000000000000000	4.00000000000000000000
9.00000000000000000000	0.00000000000000000000	4180.00000000000000000000	4184.10253906250000000000	4173.33300781250000000000	4181.02539062500000000000	4181.02539062500000000000	4173.84619140625000000000	4165.12792968750000000000	4153.84619140625000000000	4158.97412109375000000000	4162.05126953125000000000	4197.94873046875000000000	4196.92285156250000000000	4211.79492187500000000000	4191.79492187500000000000	3067.00000000000000000000	10245.00000000000000000000	10225.00000000000000000000	0.00000000000000000000	0.00000000000000000000	0.00000000000000000000	3280.00000000000000000000	738.00000000000000000000	4.00000000000000000000	4.00000000000000000000	4.00000000000000000000	4.00000000000000000000	4.00000000000000000000	4.00000000000000000000	4.00000000000000000000	4.00000000000000000000	4.00000000000000000000	4.00000000000000000000	4.00000000000000000000	4.00000000000000000000	4.00000000000000000000	4.00000000000000000000	4.00000000000000000000	4.00000000000000000000
10.00000000000000000000	0.00000000000000000000	4175.38427734375000000000	4177.94873046875000000000	4176.92285156250000000000	4172.82031250000000000000	4172.30761718750000000000	4167.69238281250000000000	4166.15380859375000000000	4162.56396484375000000000	4165.64111328125000000000	4160.00000000000000000000	4195.38427734375000000000	4195.89746093750000000000	4203.07666015625000000000	4186.66650390625000000000	3459.00000000000000000000	10245.00000000000000000000	10225.00000000000000000000	0.00000000000000000000	0.00000000000000000000	0.00000000000000000000	3280.00000000000000000000	746.00000000000000000000	4.00000000000000000000	4.00000000000000000000	4.00000000000000000000	4.00000000000000000000	4.00000000000000000000	4.00000000000000000000	4.00000000000000000000	4.00000000000000000000	4.00000000000000000000	4.00000000000000000000	4.00000000000000000000	4.00000000000000000000	4.00000000000000000000	4.00000000000000000000	4.00000000000000000000	4.00000000000000000000
11.00000000000000000000	0.00000000000000000000	4178.97412109375000000000	4188.20507812500000000000	4171.79492187500000000000	4174.87158203125000000000	4183.58984375000000000000	4185.64111328125000000000	4186.66650390625000000000	4205.12792968750000000000	4210.76904296875000000000	4199.48730468750000000000	4210.76904296875000000000	4217.94873046875000000000	4207.69238281250000000000	4197.94873046875000000000	3073.00000000000000000000	10245.00000000000000000000	10223.00000000000000000000	0.00000000000000000000	0.00000000000000000000	0.00000000000000000000	3280.00000000000000000000	754.00000000000000000000	4.00000000000000000000	4.00000000000000000000	4.00000000000000000000	4.00000000000000000000	4.00000000000000000000	4.00000000000000000000	4.00000000000000000000	4.00000000000000000000	4.00000000000000000000	4.00000000000000000000	4.00000000000000000000	4.00000000000000000000	4.00000000000000000000	4.00000000000000000000	4.00000000000000000000	4.00000000000000000000
12.00000000000000000000	0.00000000000000000000	4161.53857421875000000000	4153.33300781250000000000	4186.66650390625000000000	4144.10253906250000000000	4148.20507812500000000000	4160.51269531250000000000	4166.66650390625000000000	4175.89746093750000000000	4176.92285156250000000000	4172.82031250000000000000	4173.33300781250000000000	4191.28173828125000000000	4162.05126953125000000000	4165.12792968750000000000	3290.00000000000000000000	10245.00000000000000000000	10223.00000000000000000000	0.00000000000000000000	0.00000000000000000000	0.00000000000000000000	3280.00000000000000000000	763.00000000000000000000	4.00000000000000000000	4.00000000000000000000	4.00000000000000000000	4.00000000000000000000	4.00000000000000000000	4.00000000000000000000	4.00000000000000000000	4.00000000000000000000	4.00000000000000000000	4.00000000000000000000	4.00000000000000000000	4.00000000000000000000	4.00000000000000000000	4.00000000000000000000	4.00000000000000000000	4.00000000000000000000
13.00000000000000000000	0.00000000000000000000	4174.87158203125000000000	4202.05126953125000000000	4173.84619140625000000000	4166.66650390625000000000	4198.97412109375000000000	4204.10253906250000000000	4201.02539062500000000000	4185.12792968750000000000	4188.71777343750000000000	4186.15380859375000000000	4194.87158203125000000000	4201.53857421875000000000	4196.41015625000000000000	4184.10253906250000000000	3075.00000000000000000000	10246.00000000000000000000	10223.00000000000000000000	0.00000000000000000000	0.00000000000000000000	0.00000000000000000000	3280.00000000000000000000	771.00000000000000000000	4.00000000000000000000	4.00000000000000000000	4.00000000000000000000	4.00000000000000000000	4.00000000000000000000	4.00000000000000000000	4.00000000000000000000	4.00000000000000000000	4.00000000000000000000	4.00000000000000000000	4.00000000000000000000	4.00000000000000000000	4.00000000000000000000	4.00000000000000000000	4.00000000000000000000	4.00000000000000000000
14.00000000000000000000	0.00000000000000000000	4165.64111328125000000000	4188.20507812500000000000	4169.74365234375000000000	4157.94873046875000000000	4190.25634765625000000000	4192.82031250000000000000	4185.64111328125000000000	4151.79492187500000000000	4161.53857421875000000000	4162.05126953125000000000	4161.53857421875000000000	4168.71777343750000000000	4177.43603515625000000000	4159.48730468750000000000	3459.00000000000000000000	10246.00000000000000000000	10223.00000000000000000000	0.00000000000000000000	0.00000000000000000000	0.00000000000000000000	3280.00000000000000000000	779.00000000000000000000	4.00000000000000000000	4.00000000000000000000	4.00000000000000000000	4.00000000000000000000	4.00000000000000000000	4.00000000000000000000	4.00000000000000000000	4.00000000000000000000	4.00000000000000000000	4.00000000000000000000	4.00000000000000000000	4.00000000000000000000	4.00000000000000000000	4.00000000000000000000	4.00000000000000000000	4.00000000000000000000
15.00000000000000000000	0.00000000000000000000	4155.38427734375000000000	4164.10253906250000000000	4171.28173828125000000000	4146.15380859375000000000	4170.25634765625000000000	4180.00000000000000000000	4173.84619140625000000000	4144.61523437500000000000	4151.28173828125000000000	4150.25634765625000000000	4158.97412109375000000000	4163.07666015625000000000	4164.61523437500000000000	4152.82031250000000000000	3073.00000000000000000000	10245.00000000000000000000	10223.00000000000000000000	0.00000000000000000000	0.00000000000000000000	0.00000000000000000000	3280.00000000000000000000	788.00000000000000000000	4.00000000000000000000	4.00000000000000000000	4.00000000000000000000	4.00000000000000000000	4.00000000000000000000	4.00000000000000000000	4.00000000000000000000	4.00000000000000000000	4.00000000000000000000	4.00000000000000000000	4.00000000000000000000	4.00000000000000000000	4.00000000000000000000	4.00000000000000000000	4.00000000000000000000	4.00000000000000000000
16.00000000000000000000	0.00000000000000000000	4160.51269531250000000000	4172.82031250000000000000	4164.61523437500000000000	4160.51269531250000000000	4175.38427734375000000000	4184.61523437500000000000	4182.56396484375000000000	4187.17919921875000000000	4190.25634765625000000000	4179.48730468750000000000	4211.28173828125000000000	4203.58984375000000000000	4200.00000000000000000000	4189.74365234375000000000	0.00000000000000000000	10245.00000000000000000000	10223.00000000000000000000	0.00000000000000000000	0.00000000000000000000	0.00000000000000000000	3280.00000000000000000000	796.00000000000000000000	4.00000000000000000000	4.00000000000000000000	4.00000000000000000000	4.00000000000000000000	4.00000000000000000000	4.00000000000000000000	4.00000000000000000000	4.00000000000000000000	4.00000000000000000000	4.00000000000000000000	4.00000000000000000000	4.00000000000000000000	4.00000000000000000000	4.00000000000000000000	4.00000000000000000000	4.00000000000000000000
17.00000000000000000000	0.00000000000000000000	4143.07666015625000000000	4130.76904296875000000000	4176.41015625000000000000	4136.41015625000000000000	4128.71777343750000000000	4142.05126953125000000000	4152.30761718750000000000	4160.51269531250000000000	4159.48730468750000000000	4151.79492187500000000000	4175.38427734375000000000	4176.41015625000000000000	4164.10253906250000000000	4161.02539062500000000000	0.00000000000000000000	10246.00000000000000000000	10224.00000000000000000000	0.00000000000000000000	0.00000000000000000000	0.00000000000000000000	3280.00000000000000000000	804.00000000000000000000	4.00000000000000000000	4.00000000000000000000	4.00000000000000000000	4.00000000000000000000	4.00000000000000000000	4.00000000000000000000	4.00000000000000000000	4.00000000000000000000	4.00000000000000000000	4.00000000000000000000	4.00000000000000000000	4.00000000000000000000	4.00000000000000000000	4.00000000000000000000	4.00000000000000000000	4.00000000000000000000
18.00000000000000000000	0.00000000000000000000	4152.30761718750000000000	4164.61523437500000000000	4165.64111328125000000000	4146.15380859375000000000	4170.76904296875000000000	4185.64111328125000000000	4185.64111328125000000000	4175.38427734375000000000	4179.48730468750000000000	4177.94873046875000000000	4173.33300781250000000000	4174.87158203125000000000	4171.79492187500000000000	4158.46142578125000000000	0.00000000000000000000	10246.00000000000000000000	10224.00000000000000000000	0.00000000000000000000	0.00000000000000000000	0.00000000000000000000	3280.00000000000000000000	813.00000000000000000000	4.00000000000000000000	4.00000000000000000000	4.00000000000000000000	4.00000000000000000000	4.00000000000000000000	4.00000000000000000000	4.00000000000000000000	4.00000000000000000000	4.00000000000000000000	4.00000000000000000000	4.00000000000000000000	4.00000000000000000000	4.00000000000000000000	4.00000000000000000000	4.00000000000000000000	4.00000000000000000000
19.00000000000000000000	0.00000000000000000000	4145.64111328125000000000	4163.07666015625000000000	4166.15380859375000000000	4134.87158203125000000000	4176.41015625000000000000	4188.71777343750000000000	4187.69238281250000000000	4158.46142578125000000000	4172.82031250000000000000	4173.84619140625000000000	4144.61523437500000000000	4150.25634765625000000000	4142.05126953125000000000	4129.23046875000000000000	0.00000000000000000000	10246.00000000000000000000	10224.00000000000000000000	0.00000000000000000000	0.00000000000000000000	0.00000000000000000000	3280.00000000000000000000	821.00000000000000000000	4.00000000000000000000	4.00000000000000000000	4.00000000000000000000	4.00000000000000000000	4.00000000000000000000	4.00000000000000000000	4.00000000000000000000	4.00000000000000000000	4.00000000000000000000	4.00000000000000000000	4.00000000000000000000	4.00000000000000000000	4.00000000000000000000	4.00000000000000000000	4.00000000000000000000	4.00000000000000000000
20.00000000000000000000	0.00000000000000000000	4150.76904296875000000000	4166.15380859375000000000	4172.82031250000000000000	4144.10253906250000000000	4169.23046875000000000000	4177.94873046875000000000	4182.05126953125000000000	4151.79492187500000000000	4167.69238281250000000000	4167.69238281250000000000	4151.79492187500000000000	4152.30761718750000000000	4148.71777343750000000000	4134.87158203125000000000	0.00000000000000000000	10246.00000000000000000000	10224.00000000000000000000	0.00000000000000000000	0.00000000000000000000	0.00000000000000000000	3280.00000000000000000000	828.00000000000000000000	4.00000000000000000000	4.00000000000000000000	4.00000000000000000000	4.00000000000000000000	4.00000000000000000000	4.00000000000000000000	4.00000000000000000000	4.00000000000000000000	4.00000000000000000000	4.00000000000000000000	4.00000000000000000000	4.00000000000000000000	4.00000000000000000000	4.00000000000000000000	4.00000000000000000000	4.00000000000000000000
21.00000000000000000000	0.00000000000000000000	4181.02539062500000000000	4206.15380859375000000000	4162.05126953125000000000	4186.66650390625000000000	4194.35888671875000000000	4195.38427734375000000000	4187.69238281250000000000	4182.56396484375000000000	4190.25634765625000000000	4191.28173828125000000000	4214.35888671875000000000	4198.46142578125000000000	4219.48730468750000000000	4193.33300781250000000000	0.00000000000000000000	10248.00000000000000000000	10223.00000000000000000000	0.00000000000000000000	0.00000000000000000000	0.00000000000000000000	3280.00000000000000000000	836.00000000000000000000	4.00000000000000000000	4.00000000000000000000	4.00000000000000000000	4.00000000000000000000	4.00000000000000000000	4.00000000000000000000	4.00000000000000000000	4.00000000000000000000	4.00000000000000000000	4.00000000000000000000	4.00000000000000000000	4.00000000000000000000	4.00000000000000000000	4.00000000000000000000	4.00000000000000000000	4.00000000000000000000
22.00000000000000000000	0.00000000000000000000	4165.64111328125000000000	4162.56396484375000000000	4172.82031250000000000000	4161.53857421875000000000	4148.71777343750000000000	4149.74365234375000000000	4148.20507812500000000000	4143.07666015625000000000	4143.58984375000000000000	4146.15380859375000000000	4175.89746093750000000000	4170.25634765625000000000	4182.05126953125000000000	4166.66650390625000000000	0.00000000000000000000	10248.00000000000000000000	10223.00000000000000000000	0.00000000000000000000	0.00000000000000000000	0.00000000000000000000	3280.00000000000000000000	843.00000000000000000000	4.00000000000000000000	4.00000000000000000000	4.00000000000000000000	4.00000000000000000000	4.00000000000000000000	4.00000000000000000000	4.00000000000000000000	4.00000000000000000000	4.00000000000000000000	4.00000000000000000000	4.00000000000000000000	4.00000000000000000000	4.00000000000000000000	4.00000000000000000000	4.00000000000000000000	4.00000000000000000000
23.00000000000000000000	0.00000000000000000000	4166.66650390625000000000	4176.92285156250000000000	4169.23046875000000000000	4164.10253906250000000000	4170.76904296875000000000	4175.89746093750000000000	4182.56396484375000000000	4173.84619140625000000000	4182.05126953125000000000	4179.48730468750000000000	4185.64111328125000000000	4184.61523437500000000000	4180.51269531250000000000	4169.23046875000000000000	0.00000000000000000000	10248.00000000000000000000	10223.00000000000000000000	0.00000000000000000000	0.00000000000000000000	0.00000000000000000000	3280.00000000000000000000	851.00000000000000000000	4.00000000000000000000	4.00000000000000000000	4.00000000000000000000	4.00000000000000000000	4.00000000000000000000	4.00000000000000000000	4.00000000000000000000	4.00000000000000000000	4.00000000000000000000	4.00000000000000000000	4.00000000000000000000	4.00000000000000000000	4.00000000000000000000	4.00000000000000000000	4.00000000000000000000	4.00000000000000000000
24.00000000000000000000	0.00000000000000000000	4161.53857421875000000000	4165.12792968750000000000	4174.35888671875000000000	4154.35888671875000000000	4158.97412109375000000000	4170.25634765625000000000	4180.00000000000000000000	4184.10253906250000000000	4190.76904296875000000000	4193.84619140625000000000	4179.48730468750000000000	4186.15380859375000000000	4160.00000000000000000000	4159.48730468750000000000	0.00000000000000000000	10248.00000000000000000000	10223.00000000000000000000	0.00000000000000000000	0.00000000000000000000	0.00000000000000000000	3280.00000000000000000000	858.00000000000000000000	4.00000000000000000000	4.00000000000000000000	4.00000000000000000000	4.00000000000000000000	4.00000000000000000000	4.00000000000000000000	4.00000000000000000000	4.00000000000000000000	4.00000000000000000000	4.00000000000000000000	4.00000000000000000000	4.00000000000000000000	4.00000000000000000000	4.00000000000000000000	4.00000000000000000000	4.00000000000000000000
25.00000000000000000000	0.00000000000000000000	4162.05126953125000000000	4160.00000000000000000000	4184.10253906250000000000	4148.71777343750000000000	4144.10253906250000000000	4153.33300781250000000000	4162.56396484375000000000	4158.97412109375000000000	4156.92285156250000000000	4166.66650390625000000000	4158.97412109375000000000	4172.30761718750000000000	4144.61523437500000000000	4150.76904296875000000000	0.00000000000000000000	10247.00000000000000000000	10224.00000000000000000000	0.00000000000000000000	0.00000000000000000000	0.00000000000000000000	3280.00000000000000000000	865.00000000000000000000	4.00000000000000000000	4.00000000000000000000	4.00000000000000000000	4.00000000000000000000	4.00000000000000000000	4.00000000000000000000	4.00000000000000000000	4.00000000000000000000	4.00000000000000000000	4.00000000000000000000	4.00000000000000000000	4.00000000000000000000	4.00000000000000000000	4.00000000000000000000	4.00000000000000000000	4.00000000000000000000
26.00000000000000000000	0.00000000000000000000	4185.12792968750000000000	4213.33300781250000000000	4164.61523437500000000000	4181.02539062500000000000	4197.94873046875000000000	4193.84619140625000000000	4191.79492187500000000000	4168.71777343750000000000	4176.92285156250000000000	4186.66650390625000000000	4185.12792968750000000000	4188.71777343750000000000	4190.25634765625000000000	4175.38427734375000000000	0.00000000000000000000	10247.00000000000000000000	10224.00000000000000000000	0.00000000000000000000	0.00000000000000000000	0.00000000000000000000	3280.00000000000000000000	873.00000000000000000000	4.00000000000000000000	4.00000000000000000000	4.00000000000000000000	4.00000000000000000000	4.00000000000000000000	4.00000000000000000000	4.00000000000000000000	4.00000000000000000000	4.00000000000000000000	4.00000000000000000000	4.00000000000000000000	4.00000000000000000000	4.00000000000000000000	4.00000000000000000000	4.00000000000000000000	4.00000000000000000000
27.00000000000000000000	0.00000000000000000000	4157.94873046875000000000	4167.69238281250000000000	4168.20507812500000000000	4147.69238281250000000000	4162.05126953125000000000	4160.00000000000000000000	4159.48730468750000000000	4124.61523437500000000000	4131.79492187500000000000	4148.20507812500000000000	4140.51269531250000000000	4143.07666015625000000000	4148.20507812500000000000	4132.82031250000000000000	0.00000000000000000000	10247.00000000000000000000	10224.00000000000000000000	0.00000000000000000000	0.00000000000000000000	0.00000000000000000000	3280.00000000000000000000	880.00000000000000000000	4.00000000000000000000	4.00000000000000000000	4.00000000000000000000	4.00000000000000000000	4.00000000000000000000	4.00000000000000000000	4.00000000000000000000	4.00000000000000000000	4.00000000000000000000	4.00000000000000000000	4.00000000000000000000	4.00000000000000000000	4.00000000000000000000	4.00000000000000000000	4.00000000000000000000	4.00000000000000000000
28.00000000000000000000	0.00000000000000000000	4153.33300781250000000000	4161.02539062500000000000	4166.66650390625000000000	4144.61523437500000000000	4158.97412109375000000000	4160.51269531250000000000	4163.58984375000000000000	4150.25634765625000000000	4147.69238281250000000000	4160.51269531250000000000	4168.71777343750000000000	4163.58984375000000000000	4158.97412109375000000000	4152.82031250000000000000	0.00000000000000000000	10247.00000000000000000000	10224.00000000000000000000	0.00000000000000000000	0.00000000000000000000	0.00000000000000000000	3280.00000000000000000000	888.00000000000000000000	4.00000000000000000000	4.00000000000000000000	4.00000000000000000000	4.00000000000000000000	4.00000000000000000000	4.00000000000000000000	4.00000000000000000000	4.00000000000000000000	4.00000000000000000000	4.00000000000000000000	4.00000000000000000000	4.00000000000000000000	4.00000000000000000000	4.00000000000000000000	4.00000000000000000000	4.00000000000000000000
29.00000000000000000000	0.00000000000000000000	4156.41015625000000000000	4146.66650390625000000000	4165.64111328125000000000	4147.17919921875000000000	4141.02539062500000000000	4146.15380859375000000000	4154.87158203125000000000	4170.25634765625000000000	4165.64111328125000000000	4172.82031250000000000000	4190.76904296875000000000	4189.23046875000000000000	4170.25634765625000000000	4169.23046875000000000000	0.00000000000000000000	10247.00000000000000000000	10226.00000000000000000000	0.00000000000000000000	0.00000000000000000000	0.00000000000000000000	3280.00000000000000000000	896.00000000000000000000	4.00000000000000000000	4.00000000000000000000	4.00000000000000000000	4.00000000000000000000	4.00000000000000000000	4.00000000000000000000	4.00000000000000000000	4.00000000000000000000	4.00000000000000000000	4.00000000000000000000	4.00000000000000000000	4.00000000000000000000	4.00000000000000000000	4.00000000000000000000	4.00000000000000000000	4.00000000000000000000
30.00000000000000000000	0.00000000000000000000	4143.07666015625000000000	4122.05126953125000000000	4176.92285156250000000000	4132.82031250000000000000	4121.02539062500000000000	4131.79492187500000000000	4143.58984375000000000000	4148.71777343750000000000	4148.20507812500000000000	4155.89746093750000000000	4162.56396484375000000000	4167.69238281250000000000	4148.71777343750000000000	4144.10253906250000000000	0.00000000000000000000	10247.00000000000000000000	10226.00000000000000000000	0.00000000000000000000	0.00000000000000000000	0.00000000000000000000	3280.00000000000000000000	905.00000000000000000000	4.00000000000000000000	4.00000000000000000000	4.00000000000000000000	4.00000000000000000000	4.00000000000000000000	4.00000000000000000000	4.00000000000000000000	4.00000000000000000000	4.00000000000000000000	4.00000000000000000000	4.00000000000000000000	4.00000000000000000000	4.00000000000000000000	4.00000000000000000000	4.00000000000000000000	4.00000000000000000000
31.00000000000000000000	0.00000000000000000000	4153.33300781250000000000	4167.17919921875000000000	4170.25634765625000000000	4148.20507812500000000000	4177.94873046875000000000	4188.20507812500000000000	4186.66650390625000000000	4169.74365234375000000000	4176.92285156250000000000	4191.28173828125000000000	4177.43603515625000000000	4172.82031250000000000000	4169.23046875000000000000	4151.79492187500000000000	0.00000000000000000000	10246.00000000000000000000	10227.00000000000000000000	0.00000000000000000000	0.00000000000000000000	0.00000000000000000000	3280.00000000000000000000	913.00000000000000000000	4.00000000000000000000	4.00000000000000000000	4.00000000000000000000	4.00000000000000000000	4.00000000000000000000	4.00000000000000000000	4.00000000000000000000	4.00000000000000000000	4.00000000000000000000	4.00000000000000000000	4.00000000000000000000	4.00000000000000000000	4.00000000000000000000	4.00000000000000000000	4.00000000000000000000	4.00000000000000000000
32.00000000000000000000	0.00000000000000000000	4144.61523437500000000000	4144.10253906250000000000	4176.92285156250000000000	4126.15380859375000000000	4153.84619140625000000000	4170.76904296875000000000	4170.76904296875000000000	4133.33300781250000000000	4147.17919921875000000000	4165.12792968750000000000	4132.30761718750000000000	4133.84619140625000000000	4127.69238281250000000000	4113.33300781250000000000	0.00000000000000000000	10246.00000000000000000000	10227.00000000000000000000	0.00000000000000000000	0.00000000000000000000	0.00000000000000000000	3280.00000000000000000000	920.00000000000000000000	4.00000000000000000000	4.00000000000000000000	4.00000000000000000000	4.00000000000000000000	4.00000000000000000000	4.00000000000000000000	4.00000000000000000000	4.00000000000000000000	4.00000000000000000000	4.00000000000000000000	4.00000000000000000000	4.00000000000000000000	4.00000000000000000000	4.00000000000000000000	4.00000000000000000000	4.00000000000000000000
33.00000000000000000000	0.00000000000000000000	4164.10253906250000000000	4167.17919921875000000000	4170.76904296875000000000	4154.35888671875000000000	4166.66650390625000000000	4179.48730468750000000000	4180.00000000000000000000	4153.33300781250000000000	4166.15380859375000000000	4176.92285156250000000000	4164.10253906250000000000	4160.00000000000000000000	4171.28173828125000000000	4146.15380859375000000000	0.00000000000000000000	10246.00000000000000000000	10227.00000000000000000000	0.00000000000000000000	0.00000000000000000000	0.00000000000000000000	3280.00000000000000000000	929.00000000000000000000	4.00000000000000000000	4.00000000000000000000	4.00000000000000000000	4.00000000000000000000	4.00000000000000000000	4.00000000000000000000	4.00000000000000000000	4.00000000000000000000	4.00000000000000000000	4.00000000000000000000	4.00000000000000000000	4.00000000000000000000	4.00000000000000000000	4.00000000000000000000	4.00000000000000000000	4.00000000000000000000
34.00000000000000000000	0.00000000000000000000	4180.00000000000000000000	4185.12792968750000000000	4165.12792968750000000000	4175.89746093750000000000	4171.28173828125000000000	4172.82031250000000000000	4166.66650390625000000000	4170.76904296875000000000	4173.33300781250000000000	4185.12792968750000000000	4198.46142578125000000000	4191.79492187500000000000	4212.82031250000000000000	4184.61523437500000000000	0.00000000000000000000	10246.00000000000000000000	10227.00000000000000000000	0.00000000000000000000	0.00000000000000000000	0.00000000000000000000	3280.00000000000000000000	936.00000000000000000000	4.00000000000000000000	4.00000000000000000000	4.00000000000000000000	4.00000000000000000000	4.00000000000000000000	4.00000000000000000000	4.00000000000000000000	4.00000000000000000000	4.00000000000000000000	4.00000000000000000000	4.00000000000000000000	4.00000000000000000000	4.00000000000000000000	4.00000000000000000000	4.00000000000000000000	4.00000000000000000000
35.00000000000000000000	0.00000000000000000000	4166.66650390625000000000	4153.33300781250000000000	4175.38427734375000000000	4148.20507812500000000000	4137.43603515625000000000	4142.05126953125000000000	4138.97412109375000000000	4142.05126953125000000000	4139.48730468750000000000	4155.89746093750000000000	4165.12792968750000000000	4168.71777343750000000000	4172.82031250000000000000	4157.94873046875000000000	0.00000000000000000000	10245.00000000000000000000	10227.00000000000000000000	0.00000000000000000000	0.00000000000000000000	0.00000000000000000000	3280.00000000000000000000	944.00000000000000000000	4.00000000000000000000	4.00000000000000000000	4.00000000000000000000	4.00000000000000000000	4.00000000000000000000	4.00000000000000000000	4.00000000000000000000	4.00000000000000000000	4.00000000000000000000	4.00000000000000000000	4.00000000000000000000	4.00000000000000000000	4.00000000000000000000	4.00000000000000000000	4.00000000000000000000	4.00000000000000000000
36.00000000000000000000	0.00000000000000000000	4177.94873046875000000000	4185.64111328125000000000	4170.76904296875000000000	4164.61523437500000000000	4182.05126953125000000000	4190.76904296875000000000	4190.25634765625000000000	4190.76904296875000000000	4196.92285156250000000000	4207.69238281250000000000	4194.35888671875000000000	4196.92285156250000000000	4191.79492187500000000000	4173.84619140625000000000	0.00000000000000000000	10245.00000000000000000000	10227.00000000000000000000	0.00000000000000000000	0.00000000000000000000	0.00000000000000000000	3280.00000000000000000000	952.00000000000000000000	4.00000000000000000000	4.00000000000000000000	4.00000000000000000000	4.00000000000000000000	4.00000000000000000000	4.00000000000000000000	4.00000000000000000000	4.00000000000000000000	4.00000000000000000000	4.00000000000000000000	4.00000000000000000000	4.00000000000000000000	4.00000000000000000000	4.00000000000000000000	4.00000000000000000000	4.00000000000000000000
37.00000000000000000000	0.00000000000000000000	4169.23046875000000000000	4171.79492187500000000000	4184.10253906250000000000	4151.28173828125000000000	4171.28173828125000000000	4182.56396484375000000000	4193.33300781250000000000	4191.28173828125000000000	4199.48730468750000000000	4210.76904296875000000000	4181.53857421875000000000	4189.74365234375000000000	4167.69238281250000000000	4155.89746093750000000000	0.00000000000000000000	10245.00000000000000000000	10229.00000000000000000000	0.00000000000000000000	0.00000000000000000000	0.00000000000000000000	3280.00000000000000000000	961.00000000000000000000	4.00000000000000000000	4.00000000000000000000	4.00000000000000000000	4.00000000000000000000	4.00000000000000000000	4.00000000000000000000	4.00000000000000000000	4.00000000000000000000	4.00000000000000000000	4.00000000000000000000	4.00000000000000000000	4.00000000000000000000	4.00000000000000000000	4.00000000000000000000	4.00000000000000000000	4.00000000000000000000
38.00000000000000000000	0.00000000000000000000	4183.07666015625000000000	4203.07666015625000000000	4180.51269531250000000000	4160.51269531250000000000	4192.30761718750000000000	4197.94873046875000000000	4206.15380859375000000000	4193.84619140625000000000	4200.51269531250000000000	4218.46142578125000000000	4196.92285156250000000000	4202.05126953125000000000	4188.71777343750000000000	4170.25634765625000000000	0.00000000000000000000	10245.00000000000000000000	10229.00000000000000000000	0.00000000000000000000	0.00000000000000000000	0.00000000000000000000	3280.00000000000000000000	969.00000000000000000000	4.00000000000000000000	4.00000000000000000000	4.00000000000000000000	4.00000000000000000000	4.00000000000000000000	4.00000000000000000000	4.00000000000000000000	4.00000000000000000000	4.00000000000000000000	4.00000000000000000000	4.00000000000000000000	4.00000000000000000000	4.00000000000000000000	4.00000000000000000000	4.00000000000000000000	4.00000000000000000000
39.00000000000000000000	0.00000000000000000000	4196.41015625000000000000	4226.15380859375000000000	4167.69238281250000000000	4176.92285156250000000000	4210.76904296875000000000	4206.15380859375000000000	4201.53857421875000000000	4182.56396484375000000000	4188.71777343750000000000	4216.92285156250000000000	4207.17919921875000000000	4203.07666015625000000000	4219.48730468750000000000	4186.15380859375000000000	0.00000000000000000000	10245.00000000000000000000	10228.00000000000000000000	0.00000000000000000000	0.00000000000000000000	0.00000000000000000000	3280.00000000000000000000	977.00000000000000000000	4.00000000000000000000	4.00000000000000000000	4.00000000000000000000	4.00000000000000000000	4.00000000000000000000	4.00000000000000000000	4.00000000000000000000	4.00000000000000000000	4.00000000000000000000	4.00000000000000000000	4.00000000000000000000	4.00000000000000000000	4.00000000000000000000	4.00000000000000000000	4.00000000000000000000	4.00000000000000000000
40.00000000000000000000	0.00000000000000000000	4175.89746093750000000000	4183.07666015625000000000	4175.89746093750000000000	4156.41015625000000000000	4171.79492187500000000000	4168.20507812500000000000	4166.66650390625000000000	4139.48730468750000000000	4140.51269531250000000000	4171.28173828125000000000	4176.92285156250000000000	4169.74365234375000000000	4190.76904296875000000000	4162.56396484375000000000	0.00000000000000000000	10245.00000000000000000000	10228.00000000000000000000	0.00000000000000000000	0.00000000000000000000	0.00000000000000000000	3280.00000000000000000000	985.00000000000000000000	4.00000000000000000000	4.00000000000000000000	4.00000000000000000000	4.00000000000000000000	4.00000000000000000000	4.00000000000000000000	4.00000000000000000000	4.00000000000000000000	4.00000000000000000000	4.00000000000000000000	4.00000000000000000000	4.00000000000000000000	4.00000000000000000000	4.00000000000000000000	4.00000000000000000000	4.00000000000000000000
41.00000000000000000000	0.00000000000000000000	4190.25634765625000000000	4208.20507812500000000000	4168.71777343750000000000	4177.43603515625000000000	4197.43603515625000000000	4194.87158203125000000000	4192.30761718750000000000	4192.82031250000000000000	4188.20507812500000000000	4208.71777343750000000000	4233.33300781250000000000	4222.05126953125000000000	4228.71777343750000000000	4206.15380859375000000000	0.00000000000000000000	10244.00000000000000000000	10229.00000000000000000000	0.00000000000000000000	0.00000000000000000000	0.00000000000000000000	3280.00000000000000000000	993.00000000000000000000	4.00000000000000000000	4.00000000000000000000	4.00000000000000000000	4.00000000000000000000	4.00000000000000000000	4.00000000000000000000	4.00000000000000000000	4.00000000000000000000	4.00000000000000000000	4.00000000000000000000	4.00000000000000000000	4.00000000000000000000	4.00000000000000000000	4.00000000000000000000	4.00000000000000000000	4.00000000000000000000
42.00000000000000000000	0.00000000000000000000	4190.25634765625000000000	4181.02539062500000000000	4180.51269531250000000000	4166.66650390625000000000	4164.10253906250000000000	4167.69238281250000000000	4171.28173828125000000000	4192.82031250000000000000	4187.17919921875000000000	4205.12792968750000000000	4223.58984375000000000000	4225.12792968750000000000	4207.17919921875000000000	4197.43603515625000000000	0.00000000000000000000	10244.00000000000000000000	10229.00000000000000000000	0.00000000000000000000	0.00000000000000000000	0.00000000000000000000	3281.00000000000000000000	1.00000000000000000000	4.00000000000000000000	4.00000000000000000000	4.00000000000000000000	4.00000000000000000000	4.00000000000000000000	4.00000000000000000000	4.00000000000000000000	4.00000000000000000000	4.00000000000000000000	4.00000000000000000000	4.00000000000000000000	4.00000000000000000000	4.00000000000000000000	4.00000000000000000000	4.00000000000000000000	4.00000000000000000000
43.00000000000000000000	0.00000000000000000000	4196.92285156250000000000	4196.41015625000000000000	4184.10253906250000000000	4170.25634765625000000000	4180.51269531250000000000	4190.25634765625000000000	4192.82031250000000000000	4188.71777343750000000000	4191.79492187500000000000	4217.94873046875000000000	4208.71777343750000000000	4215.38427734375000000000	4202.56396484375000000000	4188.20507812500000000000	0.00000000000000000000	10246.00000000000000000000	10228.00000000000000000000	0.00000000000000000000	0.00000000000000000000	0.00000000000000000000	3281.00000000000000000000	9.00000000000000000000	4.00000000000000000000	4.00000000000000000000	4.00000000000000000000	4.00000000000000000000	4.00000000000000000000	4.00000000000000000000	4.00000000000000000000	4.00000000000000000000	4.00000000000000000000	4.00000000000000000000	4.00000000000000000000	4.00000000000000000000	4.00000000000000000000	4.00000000000000000000	4.00000000000000000000	4.00000000000000000000
44.00000000000000000000	0.00000000000000000000	4210.25634765625000000000	4244.61523437500000000000	4176.41015625000000000000	4186.15380859375000000000	4234.87158203125000000000	4238.97412109375000000000	4233.33300781250000000000	4203.07666015625000000000	4218.46142578125000000000	4249.74365234375000000000	4213.84619140625000000000	4220.00000000000000000000	4220.00000000000000000000	4198.97412109375000000000	0.00000000000000000000	10246.00000000000000000000	10228.00000000000000000000	0.00000000000000000000	0.00000000000000000000	0.00000000000000000000	3281.00000000000000000000	17.00000000000000000000	4.00000000000000000000	4.00000000000000000000	4.00000000000000000000	4.00000000000000000000	4.00000000000000000000	4.00000000000000000000	4.00000000000000000000	4.00000000000000000000	4.00000000000000000000	4.00000000000000000000	4.00000000000000000000	4.00000000000000000000	4.00000000000000000000	4.00000000000000000000	4.00000000000000000000	4.00000000000000000000
45.00000000000000000000	0.00000000000000000000	4204.10253906250000000000	4225.12792968750000000000	4188.20507812500000000000	4172.30761718750000000000	4210.76904296875000000000	4210.25634765625000000000	4207.69238281250000000000	4174.35888671875000000000	4187.17919921875000000000	4218.97412109375000000000	4184.10253906250000000000	4193.84619140625000000000	4196.41015625000000000000	4183.07666015625000000000	0.00000000000000000000	10246.00000000000000000000	10227.00000000000000000000	0.00000000000000000000	0.00000000000000000000	0.00000000000000000000	3281.00000000000000000000	24.00000000000000000000	4.00000000000000000000	4.00000000000000000000	4.00000000000000000000	4.00000000000000000000	4.00000000000000000000	4.00000000000000000000	4.00000000000000000000	4.00000000000000000000	4.00000000000000000000	4.00000000000000000000	4.00000000000000000000	4.00000000000000000000	4.00000000000000000000	4.00000000000000000000	4.00000000000000000000	4.00000000000000000000
46.00000000000000000000	0.00000000000000000000	4224.61523437500000000000	4253.33300781250000000000	4172.30761718750000000000	4205.12792968750000000000	4232.30761718750000000000	4228.20507812500000000000	4218.97412109375000000000	4209.74365234375000000000	4215.38427734375000000000	4238.46142578125000000000	4234.87158203125000000000	4231.28173828125000000000	4254.87158203125000000000	4226.66650390625000000000	0.00000000000000000000	10246.00000000000000000000	10227.00000000000000000000	0.00000000000000000000	0.00000000000000000000	0.00000000000000000000	3281.00000000000000000000	31.00000000000000000000	4.00000000000000000000	4.00000000000000000000	4.00000000000000000000	4.00000000000000000000	4.00000000000000000000	4.00000000000000000000	4.00000000000000000000	4.00000000000000000000	4.00000000000000000000	4.00000000000000000000	4.00000000000000000000	4.00000000000000000000	4.00000000000000000000	4.00000000000000000000	4.00000000000000000000	4.00000000000000000000
47.00000000000000000000	0.00000000000000000000	4212.30761718750000000000	4221.53857421875000000000	4172.82031250000000000000	4194.87158203125000000000	4195.38427734375000000000	4193.84619140625000000000	4187.69238281250000000000	4196.92285156250000000000	4193.84619140625000000000	4214.35888671875000000000	4226.66650390625000000000	4227.17919921875000000000	4243.58984375000000000000	4219.48730468750000000000	0.00000000000000000000	10246.00000000000000000000	10226.00000000000000000000	0.00000000000000000000	0.00000000000000000000	0.00000000000000000000	3281.00000000000000000000	39.00000000000000000000	4.00000000000000000000	4.00000000000000000000	4.00000000000000000000	4.00000000000000000000	4.00000000000000000000	4.00000000000000000000	4.00000000000000000000	4.00000000000000000000	4.00000000000000000000	4.00000000000000000000	4.00000000000000000000	4.00000000000000000000	4.00000000000000000000	4.00000000000000000000	4.00000000000000000000	4.00000000000000000000
48.00000000000000000000	0.00000000000000000000	4204.61523437500000000000	4212.30761718750000000000	4183.58984375000000000000	4183.58984375000000000000	4185.64111328125000000000	4186.66650390625000000000	4187.69238281250000000000	4198.97412109375000000000	4192.82031250000000000000	4214.35888671875000000000	4221.02539062500000000000	4226.66650390625000000000	4229.23046875000000000000	4213.84619140625000000000	0.00000000000000000000	10246.00000000000000000000	10226.00000000000000000000	0.00000000000000000000	0.00000000000000000000	0.00000000000000000000	3281.00000000000000000000	46.00000000000000000000	4.00000000000000000000	4.00000000000000000000	4.00000000000000000000	4.00000000000000000000	4.00000000000000000000	4.00000000000000000000	4.00000000000000000000	4.00000000000000000000	4.00000000000000000000	4.00000000000000000000	4.00000000000000000000	4.00000000000000000000	4.00000000000000000000	4.00000000000000000000	4.00000000000000000000	4.00000000000000000000
49.00000000000000000000	0.00000000000000000000	4211.28173828125000000000	4231.28173828125000000000	4176.92285156250000000000	4186.15380859375000000000	4217.43603515625000000000	4223.58984375000000000000	4225.64111328125000000000	4238.97412109375000000000	4238.97412109375000000000	4259.48730468750000000000	4244.10253906250000000000	4246.66650390625000000000	4244.61523437500000000000	4223.58984375000000000000	0.00000000000000000000	10247.00000000000000000000	10228.00000000000000000000	0.00000000000000000000	0.00000000000000000000	0.00000000000000000000	3281.00000000000000000000	55.00000000000000000000	4.00000000000000000000	4.00000000000000000000	4.00000000000000000000	4.00000000000000000000	4.00000000000000000000	4.00000000000000000000	4.00000000000000000000	4.00000000000000000000	4.00000000000000000000	4.00000000000000000000	4.00000000000000000000	4.00000000000000000000	4.00000000000000000000	4.00000000000000000000	4.00000000000000000000	4.00000000000000000000
50.00000000000000000000	0.00000000000000000000	4184.61523437500000000000	4181.02539062500000000000	4184.61523437500000000000	4152.30761718750000000000	4185.12792968750000000000	4203.58984375000000000000	4213.84619140625000000000	4211.28173828125000000000	4211.79492187500000000000	4234.35888671875000000000	4196.41015625000000000000	4208.20507812500000000000	4191.79492187500000000000	4174.35888671875000000000	0.00000000000000000000	10247.00000000000000000000	10228.00000000000000000000	0.00000000000000000000	0.00000000000000000000	0.00000000000000000000	3281.00000000000000000000	63.00000000000000000000	4.00000000000000000000	4.00000000000000000000	4.00000000000000000000	4.00000000000000000000	4.00000000000000000000	4.00000000000000000000	4.00000000000000000000	4.00000000000000000000	4.00000000000000000000	4.00000000000000000000	4.00000000000000000000	4.00000000000000000000	4.00000000000000000000	4.00000000000000000000	4.00000000000000000000	4.00000000000000000000
51.00000000000000000000	0.00000000000000000000	4199.48730468750000000000	4219.48730468750000000000	4172.30761718750000000000	4187.17919921875000000000	4225.12792968750000000000	4237.43603515625000000000	4239.48730468750000000000	4225.64111328125000000000	4226.15380859375000000000	4251.28173828125000000000	4223.58984375000000000000	4226.15380859375000000000	4231.28173828125000000000	4202.05126953125000000000	0.00000000000000000000	10247.00000000000000000000	10227.00000000000000000000	0.00000000000000000000	0.00000000000000000000	0.00000000000000000000	3281.00000000000000000000	72.00000000000000000000	4.00000000000000000000	4.00000000000000000000	4.00000000000000000000	4.00000000000000000000	4.00000000000000000000	4.00000000000000000000	4.00000000000000000000	4.00000000000000000000	4.00000000000000000000	4.00000000000000000000	4.00000000000000000000	4.00000000000000000000	4.00000000000000000000	4.00000000000000000000	4.00000000000000000000	4.00000000000000000000
52.00000000000000000000	0.00000000000000000000	4206.66650390625000000000	4230.25634765625000000000	4173.84619140625000000000	4196.41015625000000000000	4219.48730468750000000000	4218.46142578125000000000	4215.38427734375000000000	4196.41015625000000000000	4192.30761718750000000000	4227.17919921875000000000	4214.87158203125000000000	4214.87158203125000000000	4237.94873046875000000000	4206.66650390625000000000	0.00000000000000000000	10247.00000000000000000000	10227.00000000000000000000	0.00000000000000000000	0.00000000000000000000	0.00000000000000000000	3281.00000000000000000000	80.00000000000000000000	4.00000000000000000000	4.00000000000000000000	4.00000000000000000000	4.00000000000000000000	4.00000000000000000000	4.00000000000000000000	4.00000000000000000000	4.00000000000000000000	4.00000000000000000000	4.00000000000000000000	4.00000000000000000000	4.00000000000000000000	4.00000000000000000000	4.00000000000000000000	4.00000000000000000000	4.00000000000000000000
53.00000000000000000000	0.00000000000000000000	4201.53857421875000000000	4217.94873046875000000000	4182.56396484375000000000	4180.51269531250000000000	4201.02539062500000000000	4202.05126953125000000000	4201.02539062500000000000	4187.17919921875000000000	4177.43603515625000000000	4205.12792968750000000000	4207.17919921875000000000	4208.71777343750000000000	4222.56396484375000000000	4197.94873046875000000000	0.00000000000000000000	10247.00000000000000000000	10225.00000000000000000000	0.00000000000000000000	0.00000000000000000000	0.00000000000000000000	3281.00000000000000000000	88.00000000000000000000	4.00000000000000000000	4.00000000000000000000	4.00000000000000000000	4.00000000000000000000	4.00000000000000000000	4.00000000000000000000	4.00000000000000000000	4.00000000000000000000	4.00000000000000000000	4.00000000000000000000	4.00000000000000000000	4.00000000000000000000	4.00000000000000000000	4.00000000000000000000	4.00000000000000000000	4.00000000000000000000
54.00000000000000000000	0.00000000000000000000	4211.28173828125000000000	4226.66650390625000000000	4173.84619140625000000000	4191.28173828125000000000	4213.84619140625000000000	4223.07666015625000000000	4220.51269531250000000000	4240.00000000000000000000	4233.84619140625000000000	4246.15380859375000000000	4254.35888671875000000000	4253.84619140625000000000	4251.28173828125000000000	4231.28173828125000000000	0.00000000000000000000	10247.00000000000000000000	10225.00000000000000000000	0.00000000000000000000	0.00000000000000000000	0.00000000000000000000	3281.00000000000000000000	97.00000000000000000000	4.00000000000000000000	4.00000000000000000000	4.00000000000000000000	4.00000000000000000000	4.00000000000000000000	4.00000000000000000000	4.00000000000000000000	4.00000000000000000000	4.00000000000000000000	4.00000000000000000000	4.00000000000000000000	4.00000000000000000000	4.00000000000000000000	4.00000000000000000000	4.00000000000000000000	4.00000000000000000000
55.00000000000000000000	0.00000000000000000000	4192.82031250000000000000	4178.97412109375000000000	4183.58984375000000000000	4167.69238281250000000000	4164.10253906250000000000	4188.20507812500000000000	4192.30761718750000000000	4209.74365234375000000000	4205.64111328125000000000	4218.97412109375000000000	4217.94873046875000000000	4226.66650390625000000000	4210.76904296875000000000	4203.58984375000000000000	0.00000000000000000000	10249.00000000000000000000	10225.00000000000000000000	0.00000000000000000000	0.00000000000000000000	0.00000000000000000000	3281.00000000000000000000	105.00000000000000000000	4.00000000000000000000	4.00000000000000000000	4.00000000000000000000	4.00000000000000000000	4.00000000000000000000	4.00000000000000000000	4.00000000000000000000	4.00000000000000000000	4.00000000000000000000	4.00000000000000000000	4.00000000000000000000	4.00000000000000000000	4.00000000000000000000	4.00000000000000000000	4.00000000000000000000	4.00000000000000000000
56.00000000000000000000	0.00000000000000000000	4201.02539062500000000000	4216.92285156250000000000	4179.48730468750000000000	4180.51269531250000000000	4208.20507812500000000000	4232.82031250000000000000	4229.74365234375000000000	4214.35888671875000000000	4215.89746093750000000000	4234.35888671875000000000	4218.97412109375000000000	4221.53857421875000000000	4220.00000000000000000000	4203.07666015625000000000	0.00000000000000000000	10249.00000000000000000000	10225.00000000000000000000	0.00000000000000000000	0.00000000000000000000	0.00000000000000000000	3281.00000000000000000000	112.00000000000000000000	4.00000000000000000000	4.00000000000000000000	4.00000000000000000000	4.00000000000000000000	4.00000000000000000000	4.00000000000000000000	4.00000000000000000000	4.00000000000000000000	4.00000000000000000000	4.00000000000000000000	4.00000000000000000000	4.00000000000000000000	4.00000000000000000000	4.00000000000000000000	4.00000000000000000000	4.00000000000000000000
57.00000000000000000000	0.00000000000000000000	4206.15380859375000000000	4229.23046875000000000000	4181.53857421875000000000	4178.97412109375000000000	4224.61523437500000000000	4243.58984375000000000000	4236.92285156250000000000	4207.17919921875000000000	4213.84619140625000000000	4242.56396484375000000000	4202.05126953125000000000	4208.20507812500000000000	4211.28173828125000000000	4188.20507812500000000000	0.00000000000000000000	10248.00000000000000000000	10224.00000000000000000000	0.00000000000000000000	0.00000000000000000000	0.00000000000000000000	3281.00000000000000000000	120.00000000000000000000	4.00000000000000000000	4.00000000000000000000	4.00000000000000000000	4.00000000000000000000	4.00000000000000000000	4.00000000000000000000	4.00000000000000000000	4.00000000000000000000	4.00000000000000000000	4.00000000000000000000	4.00000000000000000000	4.00000000000000000000	4.00000000000000000000	4.00000000000000000000	4.00000000000000000000	4.00000000000000000000
58.00000000000000000000	0.00000000000000000000	4207.69238281250000000000	4216.41015625000000000000	4185.12792968750000000000	4178.97412109375000000000	4198.97412109375000000000	4217.94873046875000000000	4219.48730468750000000000	4195.38427734375000000000	4198.46142578125000000000	4229.23046875000000000000	4199.48730468750000000000	4209.23046875000000000000	4214.35888671875000000000	4191.28173828125000000000	0.00000000000000000000	10248.00000000000000000000	10224.00000000000000000000	0.00000000000000000000	0.00000000000000000000	0.00000000000000000000	3281.00000000000000000000	127.00000000000000000000	4.00000000000000000000	4.00000000000000000000	4.00000000000000000000	4.00000000000000000000	4.00000000000000000000	4.00000000000000000000	4.00000000000000000000	4.00000000000000000000	4.00000000000000000000	4.00000000000000000000	4.00000000000000000000	4.00000000000000000000	4.00000000000000000000	4.00000000000000000000	4.00000000000000000000	4.00000000000000000000
59.00000000000000000000	0.00000000000000000000	4218.97412109375000000000	4234.87158203125000000000	4166.15380859375000000000	4203.58984375000000000000	4206.66650390625000000000	4223.07666015625000000000	4214.35888671875000000000	4218.97412109375000000000	4217.43603515625000000000	4237.94873046875000000000	4252.30761718750000000000	4247.69238281250000000000	4267.69238281250000000000	4236.92285156250000000000	0.00000000000000000000	10246.00000000000000000000	10222.00000000000000000000	0.00000000000000000000	0.00000000000000000000	0.00000000000000000000	3281.00000000000000000000	134.00000000000000000000	4.00000000000000000000	4.00000000000000000000	4.00000000000000000000	4.00000000000000000000	4.00000000000000000000	4.00000000000000000000	4.00000000000000000000	4.00000000000000000000	4.00000000000000000000	4.00000000000000000000	4.00000000000000000000	4.00000000000000000000	4.00000000000000000000	4.00000000000000000000	4.00000000000000000000	4.00000000000000000000
60.00000000000000000000	0.00000000000000000000	4188.71777343750000000000	4177.43603515625000000000	4170.76904296875000000000	4163.58984375000000000000	4150.76904296875000000000	4168.71777343750000000000	4159.48730468750000000000	4173.33300781250000000000	4166.66650390625000000000	4186.15380859375000000000	4207.69238281250000000000	4203.58984375000000000000	4219.48730468750000000000	4195.89746093750000000000	0.00000000000000000000	10246.00000000000000000000	10222.00000000000000000000	0.00000000000000000000	0.00000000000000000000	0.00000000000000000000	3281.00000000000000000000	142.00000000000000000000	4.00000000000000000000	4.00000000000000000000	4.00000000000000000000	4.00000000000000000000	4.00000000000000000000	4.00000000000000000000	4.00000000000000000000	4.00000000000000000000	4.00000000000000000000	4.00000000000000000000	4.00000000000000000000	4.00000000000000000000	4.00000000000000000000	4.00000000000000000000	4.00000000000000000000	4.00000000000000000000
61.00000000000000000000	0.00000000000000000000	4181.02539062500000000000	4180.00000000000000000000	4165.12792968750000000000	4153.84619140625000000000	4162.05126953125000000000	4183.07666015625000000000	4180.51269531250000000000	4184.10253906250000000000	4182.56396484375000000000	4210.76904296875000000000	4200.51269531250000000000	4196.41015625000000000000	4203.07666015625000000000	4179.48730468750000000000	0.00000000000000000000	10245.00000000000000000000	10220.00000000000000000000	0.00000000000000000000	0.00000000000000000000	0.00000000000000000000	3281.00000000000000000000	150.00000000000000000000	4.00000000000000000000	4.00000000000000000000	4.00000000000000000000	4.00000000000000000000	4.00000000000000000000	4.00000000000000000000	4.00000000000000000000	4.00000000000000000000	4.00000000000000000000	4.00000000000000000000	4.00000000000000000000	4.00000000000000000000	4.00000000000000000000	4.00000000000000000000	4.00000000000000000000	4.00000000000000000000
62.00000000000000000000	0.00000000000000000000	4165.64111328125000000000	4162.05126953125000000000	4163.07666015625000000000	4138.46142578125000000000	4153.33300781250000000000	4179.48730468750000000000	4182.05126953125000000000	4180.00000000000000000000	4183.58984375000000000000	4218.46142578125000000000	4182.05126953125000000000	4188.20507812500000000000	4168.71777343750000000000	4149.23046875000000000000	0.00000000000000000000	10245.00000000000000000000	10220.00000000000000000000	0.00000000000000000000	0.00000000000000000000	0.00000000000000000000	3281.00000000000000000000	157.00000000000000000000	4.00000000000000000000	4.00000000000000000000	4.00000000000000000000	4.00000000000000000000	4.00000000000000000000	4.00000000000000000000	4.00000000000000000000	4.00000000000000000000	4.00000000000000000000	4.00000000000000000000	4.00000000000000000000	4.00000000000000000000	4.00000000000000000000	4.00000000000000000000	4.00000000000000000000	4.00000000000000000000
63.00000000000000000000	0.00000000000000000000	4152.30761718750000000000	4141.02539062500000000000	4172.30761718750000000000	4125.64111328125000000000	4130.76904296875000000000	4156.92285156250000000000	4157.94873046875000000000	4149.74365234375000000000	4147.17919921875000000000	4177.94873046875000000000	4147.69238281250000000000	4158.46142578125000000000	4135.89746093750000000000	4121.53857421875000000000	0.00000000000000000000	10246.00000000000000000000	10223.00000000000000000000	0.00000000000000000000	0.00000000000000000000	0.00000000000000000000	3281.00000000000000000000	165.00000000000000000000	4.00000000000000000000	4.00000000000000000000	4.00000000000000000000	4.00000000000000000000	4.00000000000000000000	4.00000000000000000000	4.00000000000000000000	4.00000000000000000000	4.00000000000000000000	4.00000000000000000000	4.00000000000000000000	4.00000000000000000000	4.00000000000000000000	4.00000000000000000000	4.00000000000000000000	4.00000000000000000000
64.00000000000000000000	0.00000000000000000000	4185.64111328125000000000	4208.20507812500000000000	4165.64111328125000000000	4174.35888671875000000000	4188.71777343750000000000	4200.51269531250000000000	4192.30761718750000000000	4180.00000000000000000000	4174.35888671875000000000	4203.58984375000000000000	4188.20507812500000000000	4188.20507812500000000000	4196.92285156250000000000	4170.76904296875000000000	882.00000000000000000000	10246.00000000000000000000	10223.00000000000000000000	0.00000000000000000000	0.00000000000000000000	0.00000000000000000000	3281.00000000000000000000	173.00000000000000000000	4.00000000000000000000	4.00000000000000000000	4.00000000000000000000	4.00000000000000000000	4.00000000000000000000	4.00000000000000000000	4.00000000000000000000	4.00000000000000000000	4.00000000000000000000	4.00000000000000000000	4.00000000000000000000	4.00000000000000000000	4.00000000000000000000	4.00000000000000000000	4.00000000000000000000	4.00000000000000000000
65.00000000000000000000	0.00000000000000000000	4185.64111328125000000000	4193.84619140625000000000	4177.94873046875000000000	4166.66650390625000000000	4172.30761718750000000000	4178.97412109375000000000	4175.89746093750000000000	4151.79492187500000000000	4145.12792968750000000000	4179.48730468750000000000	4171.28173828125000000000	4180.00000000000000000000	4183.58984375000000000000	4165.12792968750000000000	2585.00000000000000000000	10247.00000000000000000000	10224.00000000000000000000	0.00000000000000000000	0.00000000000000000000	0.00000000000000000000	3281.00000000000000000000	182.00000000000000000000	4.00000000000000000000	4.00000000000000000000	4.00000000000000000000	4.00000000000000000000	4.00000000000000000000	4.00000000000000000000	4.00000000000000000000	4.00000000000000000000	4.00000000000000000000	4.00000000000000000000	4.00000000000000000000	4.00000000000000000000	4.00000000000000000000	4.00000000000000000000	4.00000000000000000000	4.00000000000000000000
66.00000000000000000000	0.00000000000000000000	4188.20507812500000000000	4191.79492187500000000000	4174.87158203125000000000	4165.12792968750000000000	4175.89746093750000000000	4183.58984375000000000000	4178.46142578125000000000	4173.33300781250000000000	4169.23046875000000000000	4191.79492187500000000000	4196.92285156250000000000	4206.15380859375000000000	4196.92285156250000000000	4183.07666015625000000000	2441.00000000000000000000	10247.00000000000000000000	10224.00000000000000000000	0.00000000000000000000	0.00000000000000000000	0.00000000000000000000	3281.00000000000000000000	190.00000000000000000000	4.00000000000000000000	4.00000000000000000000	4.00000000000000000000	4.00000000000000000000	4.00000000000000000000	4.00000000000000000000	4.00000000000000000000	4.00000000000000000000	4.00000000000000000000	4.00000000000000000000	4.00000000000000000000	4.00000000000000000000	4.00000000000000000000	4.00000000000000000000	4.00000000000000000000	4.00000000000000000000
67.00000000000000000000	0.00000000000000000000	4186.15380859375000000000	4177.94873046875000000000	4173.84619140625000000000	4163.07666015625000000000	4160.51269531250000000000	4174.35888671875000000000	4173.33300781250000000000	4197.94873046875000000000	4198.46142578125000000000	4210.25634765625000000000	4209.23046875000000000000	4217.94873046875000000000	4198.97412109375000000000	4188.20507812500000000000	3557.00000000000000000000	10247.00000000000000000000	10228.00000000000000000000	0.00000000000000000000	0.00000000000000000000	0.00000000000000000000	3281.00000000000000000000	198.00000000000000000000	4.00000000000000000000	4.00000000000000000000	4.00000000000000000000	4.00000000000000000000	4.00000000000000000000	4.00000000000000000000	4.00000000000000000000	4.00000000000000000000	4.00000000000000000000	4.00000000000000000000	4.00000000000000000000	4.00000000000000000000	4.00000000000000000000	4.00000000000000000000	4.00000000000000000000	4.00000000000000000000
68.00000000000000000000	0.00000000000000000000	4175.89746093750000000000	4158.46142578125000000000	4185.12792968750000000000	4150.76904296875000000000	4141.02539062500000000000	4164.61523437500000000000	4173.84619140625000000000	4182.05126953125000000000	4185.12792968750000000000	4203.58984375000000000000	4185.64111328125000000000	4197.94873046875000000000	4172.82031250000000000000	4163.58984375000000000000	3590.00000000000000000000	10247.00000000000000000000	10228.00000000000000000000	0.00000000000000000000	0.00000000000000000000	0.00000000000000000000	3281.00000000000000000000	206.00000000000000000000	4.00000000000000000000	4.00000000000000000000	4.00000000000000000000	4.00000000000000000000	4.00000000000000000000	4.00000000000000000000	4.00000000000000000000	4.00000000000000000000	4.00000000000000000000	4.00000000000000000000	4.00000000000000000000	4.00000000000000000000	4.00000000000000000000	4.00000000000000000000	4.00000000000000000000	4.00000000000000000000
69.00000000000000000000	0.00000000000000000000	4199.48730468750000000000	4226.66650390625000000000	4174.35888671875000000000	4185.64111328125000000000	4215.89746093750000000000	4232.30761718750000000000	4225.12792968750000000000	4214.87158203125000000000	4224.10253906250000000000	4247.69238281250000000000	4222.05126953125000000000	4230.76904296875000000000	4224.10253906250000000000	4195.89746093750000000000	3357.00000000000000000000	10246.00000000000000000000	10229.00000000000000000000	0.00000000000000000000	0.00000000000000000000	0.00000000000000000000	3281.00000000000000000000	214.00000000000000000000	4.00000000000000000000	4.00000000000000000000	4.00000000000000000000	4.00000000000000000000	4.00000000000000000000	4.00000000000000000000	4.00000000000000000000	4.00000000000000000000	4.00000000000000000000	4.00000000000000000000	4.00000000000000000000	4.00000000000000000000	4.00000000000000000000	4.00000000000000000000	4.00000000000000000000	4.00000000000000000000
70.00000000000000000000	0.00000000000000000000	4196.92285156250000000000	4213.33300781250000000000	4183.07666015625000000000	4173.84619140625000000000	4209.23046875000000000000	4217.94873046875000000000	4211.28173828125000000000	4185.64111328125000000000	4195.38427734375000000000	4224.61523437500000000000	4183.07666015625000000000	4204.61523437500000000000	4204.61523437500000000000	4176.41015625000000000000	2931.00000000000000000000	10246.00000000000000000000	10229.00000000000000000000	0.00000000000000000000	0.00000000000000000000	0.00000000000000000000	3281.00000000000000000000	221.00000000000000000000	4.00000000000000000000	4.00000000000000000000	4.00000000000000000000	4.00000000000000000000	4.00000000000000000000	4.00000000000000000000	4.00000000000000000000	4.00000000000000000000	4.00000000000000000000	4.00000000000000000000	4.00000000000000000000	4.00000000000000000000	4.00000000000000000000	4.00000000000000000000	4.00000000000000000000	4.00000000000000000000
71.00000000000000000000	0.00000000000000000000	4203.58984375000000000000	4212.82031250000000000000	4176.92285156250000000000	4180.00000000000000000000	4212.82031250000000000000	4220.00000000000000000000	4216.92285156250000000000	4192.82031250000000000000	4196.41015625000000000000	4226.15380859375000000000	4193.84619140625000000000	4213.84619140625000000000	4221.02539062500000000000	4197.43603515625000000000	3070.00000000000000000000	10245.00000000000000000000	10231.00000000000000000000	0.00000000000000000000	0.00000000000000000000	0.00000000000000000000	3281.00000000000000000000	229.00000000000000000000	4.00000000000000000000	4.00000000000000000000	4.00000000000000000000	4.00000000000000000000	4.00000000000000000000	4.00000000000000000000	4.00000000000000000000	4.00000000000000000000	4.00000000000000000000	4.00000000000000000000	4.00000000000000000000	4.00000000000000000000	4.00000000000000000000	4.00000000000000000000	4.00000000000000000000	4.00000000000000000000
72.00000000000000000000	0.00000000000000000000	4206.15380859375000000000	4213.84619140625000000000	4167.17919921875000000000	4190.25634765625000000000	4208.71777343750000000000	4214.35888671875000000000	4202.05126953125000000000	4209.23046875000000000000	4201.53857421875000000000	4224.10253906250000000000	4222.56396484375000000000	4235.38427734375000000000	4249.23046875000000000000	4224.61523437500000000000	3184.00000000000000000000	10245.00000000000000000000	10231.00000000000000000000	0.00000000000000000000	0.00000000000000000000	0.00000000000000000000	3281.00000000000000000000	236.00000000000000000000	4.00000000000000000000	4.00000000000000000000	4.00000000000000000000	4.00000000000000000000	4.00000000000000000000	4.00000000000000000000	4.00000000000000000000	4.00000000000000000000	4.00000000000000000000	4.00000000000000000000	4.00000000000000000000	4.00000000000000000000	4.00000000000000000000	4.00000000000000000000	4.00000000000000000000	4.00000000000000000000
73.00000000000000000000	0.00000000000000000000	4189.74365234375000000000	4180.51269531250000000000	4182.56396484375000000000	4171.79492187500000000000	4174.87158203125000000000	4182.05126953125000000000	4173.33300781250000000000	4188.71777343750000000000	4177.94873046875000000000	4187.69238281250000000000	4183.58984375000000000000	4208.71777343750000000000	4216.92285156250000000000	4193.33300781250000000000	2932.00000000000000000000	10247.00000000000000000000	10230.00000000000000000000	0.00000000000000000000	0.00000000000000000000	0.00000000000000000000	3281.00000000000000000000	244.00000000000000000000	4.00000000000000000000	4.00000000000000000000	4.00000000000000000000	4.00000000000000000000	4.00000000000000000000	4.00000000000000000000	4.00000000000000000000	4.00000000000000000000	4.00000000000000000000	4.00000000000000000000	4.00000000000000000000	4.00000000000000000000	4.00000000000000000000	4.00000000000000000000	4.00000000000000000000	4.00000000000000000000
74.00000000000000000000	0.00000000000000000000	4204.10253906250000000000	4221.02539062500000000000	4176.41015625000000000000	4190.76904296875000000000	4228.71777343750000000000	4235.38427734375000000000	4230.76904296875000000000	4236.41015625000000000000	4236.92285156250000000000	4243.07666015625000000000	4203.07666015625000000000	4235.38427734375000000000	4236.41015625000000000000	4206.66650390625000000000	3565.00000000000000000000	10247.00000000000000000000	10230.00000000000000000000	0.00000000000000000000	0.00000000000000000000	0.00000000000000000000	3281.00000000000000000000	251.00000000000000000000	4.00000000000000000000	4.00000000000000000000	4.00000000000000000000	4.00000000000000000000	4.00000000000000000000	4.00000000000000000000	4.00000000000000000000	4.00000000000000000000	4.00000000000000000000	4.00000000000000000000	4.00000000000000000000	4.00000000000000000000	4.00000000000000000000	4.00000000000000000000	4.00000000000000000000	4.00000000000000000000
75.00000000000000000000	0.00000000000000000000	4187.17919921875000000000	4193.33300781250000000000	4182.56396484375000000000	4164.10253906250000000000	4205.64111328125000000000	4217.94873046875000000000	4217.43603515625000000000	4209.74365234375000000000	4210.76904296875000000000	4229.23046875000000000000	4165.64111328125000000000	4207.69238281250000000000	4187.17919921875000000000	4172.82031250000000000000	3122.00000000000000000000	10248.00000000000000000000	10228.00000000000000000000	0.00000000000000000000	0.00000000000000000000	0.00000000000000000000	3281.00000000000000000000	260.00000000000000000000	4.00000000000000000000	4.00000000000000000000	4.00000000000000000000	4.00000000000000000000	4.00000000000000000000	4.00000000000000000000	4.00000000000000000000	4.00000000000000000000	4.00000000000000000000	4.00000000000000000000	4.00000000000000000000	4.00000000000000000000	4.00000000000000000000	4.00000000000000000000	4.00000000000000000000	4.00000000000000000000
76.00000000000000000000	0.00000000000000000000	4185.64111328125000000000	4193.84619140625000000000	4181.02539062500000000000	4165.12792968750000000000	4196.92285156250000000000	4204.10253906250000000000	4196.92285156250000000000	4182.05126953125000000000	4177.94873046875000000000	4197.43603515625000000000	4147.17919921875000000000	4187.69238281250000000000	4177.94873046875000000000	4164.61523437500000000000	3397.00000000000000000000	10248.00000000000000000000	10228.00000000000000000000	0.00000000000000000000	0.00000000000000000000	0.00000000000000000000	3281.00000000000000000000	268.00000000000000000000	4.00000000000000000000	4.00000000000000000000	4.00000000000000000000	4.00000000000000000000	4.00000000000000000000	4.00000000000000000000	4.00000000000000000000	4.00000000000000000000	4.00000000000000000000	4.00000000000000000000	4.00000000000000000000	4.00000000000000000000	4.00000000000000000000	4.00000000000000000000	4.00000000000000000000	4.00000000000000000000
77.00000000000000000000	0.00000000000000000000	4205.12792968750000000000	4224.10253906250000000000	4167.17919921875000000000	4191.28173828125000000000	4216.92285156250000000000	4210.76904296875000000000	4196.41015625000000000000	4182.56396484375000000000	4182.05126953125000000000	4195.38427734375000000000	4165.64111328125000000000	4197.43603515625000000000	4214.87158203125000000000	4190.25634765625000000000	3067.00000000000000000000	10248.00000000000000000000	10226.00000000000000000000	0.00000000000000000000	0.00000000000000000000	0.00000000000000000000	3281.00000000000000000000	276.00000000000000000000	4.00000000000000000000	4.00000000000000000000	4.00000000000000000000	4.00000000000000000000	4.00000000000000000000	4.00000000000000000000	4.00000000000000000000	4.00000000000000000000	4.00000000000000000000	4.00000000000000000000	4.00000000000000000000	4.00000000000000000000	4.00000000000000000000	4.00000000000000000000	4.00000000000000000000	4.00000000000000000000
78.00000000000000000000	0.00000000000000000000	4195.38427734375000000000	4196.41015625000000000000	4178.46142578125000000000	4175.38427734375000000000	4187.17919921875000000000	4184.10253906250000000000	4174.87158203125000000000	4151.79492187500000000000	4150.76904296875000000000	4161.53857421875000000000	4146.15380859375000000000	4183.58984375000000000000	4191.79492187500000000000	4176.92285156250000000000	3565.00000000000000000000	10248.00000000000000000000	10226.00000000000000000000	0.00000000000000000000	0.00000000000000000000	0.00000000000000000000	3281.00000000000000000000	285.00000000000000000000	4.00000000000000000000	4.00000000000000000000	4.00000000000000000000	4.00000000000000000000	4.00000000000000000000	4.00000000000000000000	4.00000000000000000000	4.00000000000000000000	4.00000000000000000000	4.00000000000000000000	4.00000000000000000000	4.00000000000000000000	4.00000000000000000000	4.00000000000000000000	4.00000000000000000000	4.00000000000000000000
79.00000000000000000000	0.00000000000000000000	4202.56396484375000000000	4213.33300781250000000000	4174.35888671875000000000	4190.25634765625000000000	4210.76904296875000000000	4211.79492187500000000000	4200.00000000000000000000	4196.92285156250000000000	4192.82031250000000000000	4197.94873046875000000000	4187.17919921875000000000	4224.10253906250000000000	4214.87158203125000000000	4202.05126953125000000000	3122.00000000000000000000	10246.00000000000000000000	10221.00000000000000000000	0.00000000000000000000	0.00000000000000000000	0.00000000000000000000	3281.00000000000000000000	293.00000000000000000000	4.00000000000000000000	4.00000000000000000000	4.00000000000000000000	4.00000000000000000000	4.00000000000000000000	4.00000000000000000000	4.00000000000000000000	4.00000000000000000000	4.00000000000000000000	4.00000000000000000000	4.00000000000000000000	4.00000000000000000000	4.00000000000000000000	4.00000000000000000000	4.00000000000000000000	4.00000000000000000000
80.00000000000000000000	0.00000000000000000000	4186.15380859375000000000	4168.20507812500000000000	4180.00000000000000000000	4167.69238281250000000000	4170.25634765625000000000	4175.89746093750000000000	4176.92285156250000000000	4196.92285156250000000000	4189.74365234375000000000	4194.87158203125000000000	4172.82031250000000000000	4214.35888671875000000000	4185.12792968750000000000	4179.48730468750000000000	3397.00000000000000000000	10246.00000000000000000000	10221.00000000000000000000	0.00000000000000000000	0.00000000000000000000	0.00000000000000000000	3281.00000000000000000000	300.00000000000000000000	4.00000000000000000000	4.00000000000000000000	4.00000000000000000000	4.00000000000000000000	4.00000000000000000000	4.00000000000000000000	4.00000000000000000000	4.00000000000000000000	4.00000000000000000000	4.00000000000000000000	4.00000000000000000000	4.00000000000000000000	4.00000000000000000000	4.00000000000000000000	4.00000000000000000000	4.00000000000000000000
81.00000000000000000000	0.00000000000000000000	4188.20507812500000000000	4175.89746093750000000000	4184.61523437500000000000	4168.71777343750000000000	4178.97412109375000000000	4189.23046875000000000000	4194.87158203125000000000	4197.43603515625000000000	4193.84619140625000000000	4198.97412109375000000000	4181.53857421875000000000	4212.82031250000000000000	4194.35888671875000000000	4181.02539062500000000000	3067.00000000000000000000	10246.00000000000000000000	10220.00000000000000000000	0.00000000000000000000	0.00000000000000000000	0.00000000000000000000	3281.00000000000000000000	308.00000000000000000000	4.00000000000000000000	4.00000000000000000000	4.00000000000000000000	4.00000000000000000000	4.00000000000000000000	4.00000000000000000000	4.00000000000000000000	4.00000000000000000000	4.00000000000000000000	4.00000000000000000000	4.00000000000000000000	4.00000000000000000000	4.00000000000000000000	4.00000000000000000000	4.00000000000000000000	4.00000000000000000000
82.00000000000000000000	0.00000000000000000000	4212.30761718750000000000	4238.97412109375000000000	4178.46142578125000000000	4200.51269531250000000000	4245.12792968750000000000	4251.28173828125000000000	4240.00000000000000000000	4216.41015625000000000000	4224.10253906250000000000	4233.33300781250000000000	4208.71777343750000000000	4234.87158203125000000000	4233.84619140625000000000	4206.15380859375000000000	3565.00000000000000000000	10246.00000000000000000000	10220.00000000000000000000	0.00000000000000000000	0.00000000000000000000	0.00000000000000000000	3281.00000000000000000000	315.00000000000000000000	4.00000000000000000000	4.00000000000000000000	4.00000000000000000000	4.00000000000000000000	4.00000000000000000000	4.00000000000000000000	4.00000000000000000000	4.00000000000000000000	4.00000000000000000000	4.00000000000000000000	4.00000000000000000000	4.00000000000000000000	4.00000000000000000000	4.00000000000000000000	4.00000000000000000000	4.00000000000000000000
83.00000000000000000000	0.00000000000000000000	4196.41015625000000000000	4205.64111328125000000000	4185.12792968750000000000	4177.94873046875000000000	4213.84619140625000000000	4218.97412109375000000000	4210.76904296875000000000	4176.92285156250000000000	4180.51269531250000000000	4198.97412109375000000000	4158.46142578125000000000	4197.94873046875000000000	4188.20507812500000000000	4171.79492187500000000000	3122.00000000000000000000	10244.00000000000000000000	10221.00000000000000000000	0.00000000000000000000	0.00000000000000000000	0.00000000000000000000	3281.00000000000000000000	322.00000000000000000000	4.00000000000000000000	4.00000000000000000000	4.00000000000000000000	4.00000000000000000000	4.00000000000000000000	4.00000000000000000000	4.00000000000000000000	4.00000000000000000000	4.00000000000000000000	4.00000000000000000000	4.00000000000000000000	4.00000000000000000000	4.00000000000000000000	4.00000000000000000000	4.00000000000000000000	4.00000000000000000000
84.00000000000000000000	0.00000000000000000000	4201.02539062500000000000	4209.74365234375000000000	4168.71777343750000000000	4190.76904296875000000000	4213.33300781250000000000	4217.43603515625000000000	4209.74365234375000000000	4203.07666015625000000000	4191.28173828125000000000	4206.15380859375000000000	4197.43603515625000000000	4223.58984375000000000000	4221.53857421875000000000	4201.02539062500000000000	3397.00000000000000000000	10244.00000000000000000000	10221.00000000000000000000	0.00000000000000000000	0.00000000000000000000	0.00000000000000000000	3281.00000000000000000000	330.00000000000000000000	4.00000000000000000000	4.00000000000000000000	4.00000000000000000000	4.00000000000000000000	4.00000000000000000000	4.00000000000000000000	4.00000000000000000000	4.00000000000000000000	4.00000000000000000000	4.00000000000000000000	4.00000000000000000000	4.00000000000000000000	4.00000000000000000000	4.00000000000000000000	4.00000000000000000000	4.00000000000000000000
85.00000000000000000000	0.00000000000000000000	4197.43603515625000000000	4188.20507812500000000000	4171.79492187500000000000	4185.64111328125000000000	4181.02539062500000000000	4188.71777343750000000000	4182.05126953125000000000	4197.43603515625000000000	4174.87158203125000000000	4186.15380859375000000000	4202.05126953125000000000	4224.61523437500000000000	4223.07666015625000000000	4202.05126953125000000000	3067.00000000000000000000	10243.00000000000000000000	10223.00000000000000000000	0.00000000000000000000	0.00000000000000000000	0.00000000000000000000	3281.00000000000000000000	338.00000000000000000000	4.00000000000000000000	4.00000000000000000000	4.00000000000000000000	4.00000000000000000000	4.00000000000000000000	4.00000000000000000000	4.00000000000000000000	4.00000000000000000000	4.00000000000000000000	4.00000000000000000000	4.00000000000000000000	4.00000000000000000000	4.00000000000000000000	4.00000000000000000000	4.00000000000000000000	4.00000000000000000000
86.00000000000000000000	0.00000000000000000000	4198.46142578125000000000	4192.82031250000000000000	4182.56396484375000000000	4185.64111328125000000000	4186.66650390625000000000	4195.38427734375000000000	4193.84619140625000000000	4195.89746093750000000000	4184.10253906250000000000	4190.76904296875000000000	4184.10253906250000000000	4218.46142578125000000000	4209.23046875000000000000	4194.35888671875000000000	3565.00000000000000000000	10243.00000000000000000000	10223.00000000000000000000	0.00000000000000000000	0.00000000000000000000	0.00000000000000000000	3281.00000000000000000000	346.00000000000000000000	4.00000000000000000000	4.00000000000000000000	4.00000000000000000000	4.00000000000000000000	4.00000000000000000000	4.00000000000000000000	4.00000000000000000000	4.00000000000000000000	4.00000000000000000000	4.00000000000000000000	4.00000000000000000000	4.00000000000000000000	4.00000000000000000000	4.00000000000000000000	4.00000000000000000000	4.00000000000000000000
87.00000000000000000000	0.00000000000000000000	4212.82031250000000000000	4235.38427734375000000000	4178.46142578125000000000	4206.66650390625000000000	4240.51269531250000000000	4247.69238281250000000000	4243.07666015625000000000	4235.89746093750000000000	4242.05126953125000000000	4245.12792968750000000000	4204.10253906250000000000	4243.58984375000000000000	4227.17919921875000000000	4213.33300781250000000000	3122.00000000000000000000	10244.00000000000000000000	10226.00000000000000000000	0.00000000000000000000	0.00000000000000000000	0.00000000000000000000	3281.00000000000000000000	354.00000000000000000000	4.00000000000000000000	4.00000000000000000000	4.00000000000000000000	4.00000000000000000000	4.00000000000000000000	4.00000000000000000000	4.00000000000000000000	4.00000000000000000000	4.00000000000000000000	4.00000000000000000000	4.00000000000000000000	4.00000000000000000000	4.00000000000000000000	4.00000000000000000000	4.00000000000000000000	4.00000000000000000000
88.00000000000000000000	0.00000000000000000000	4198.46142578125000000000	4203.07666015625000000000	4194.35888671875000000000	4183.07666015625000000000	4208.20507812500000000000	4221.02539062500000000000	4222.05126953125000000000	4208.71777343750000000000	4209.74365234375000000000	4218.97412109375000000000	4167.17919921875000000000	4216.41015625000000000000	4187.17919921875000000000	4181.53857421875000000000	3397.00000000000000000000	10244.00000000000000000000	10226.00000000000000000000	0.00000000000000000000	0.00000000000000000000	0.00000000000000000000	3281.00000000000000000000	361.00000000000000000000	4.00000000000000000000	4.00000000000000000000	4.00000000000000000000	4.00000000000000000000	4.00000000000000000000	4.00000000000000000000	4.00000000000000000000	4.00000000000000000000	4.00000000000000000000	4.00000000000000000000	4.00000000000000000000	4.00000000000000000000	4.00000000000000000000	4.00000000000000000000	4.00000000000000000000	4.00000000000000000000
89.00000000000000000000	0.00000000000000000000	4218.97412109375000000000	4235.89746093750000000000	4183.58984375000000000000	4211.28173828125000000000	4230.25634765625000000000	4235.38427734375000000000	4229.74365234375000000000	4216.92285156250000000000	4217.43603515625000000000	4225.64111328125000000000	4193.33300781250000000000	4233.84619140625000000000	4230.76904296875000000000	4212.30761718750000000000	3067.00000000000000000000	10244.00000000000000000000	10228.00000000000000000000	0.00000000000000000000	0.00000000000000000000	0.00000000000000000000	3281.00000000000000000000	370.00000000000000000000	4.00000000000000000000	4.00000000000000000000	4.00000000000000000000	4.00000000000000000000	4.00000000000000000000	4.00000000000000000000	4.00000000000000000000	4.00000000000000000000	4.00000000000000000000	4.00000000000000000000	4.00000000000000000000	4.00000000000000000000	4.00000000000000000000	4.00000000000000000000	4.00000000000000000000	4.00000000000000000000
90.00000000000000000000	0.00000000000000000000	4221.53857421875000000000	4233.84619140625000000000	4175.38427734375000000000	4216.92285156250000000000	4221.53857421875000000000	4214.35888671875000000000	4201.02539062500000000000	4186.66650390625000000000	4189.74365234375000000000	4199.48730468750000000000	4183.07666015625000000000	4220.00000000000000000000	4233.84619140625000000000	4212.30761718750000000000	3565.00000000000000000000	10244.00000000000000000000	10228.00000000000000000000	0.00000000000000000000	0.00000000000000000000	0.00000000000000000000	3281.00000000000000000000	378.00000000000000000000	4.00000000000000000000	4.00000000000000000000	4.00000000000000000000	4.00000000000000000000	4.00000000000000000000	4.00000000000000000000	4.00000000000000000000	4.00000000000000000000	4.00000000000000000000	4.00000000000000000000	4.00000000000000000000	4.00000000000000000000	4.00000000000000000000	4.00000000000000000000	4.00000000000000000000	4.00000000000000000000
91.00000000000000000000	0.00000000000000000000	4209.74365234375000000000	4215.89746093750000000000	4181.53857421875000000000	4201.53857421875000000000	4206.15380859375000000000	4197.94873046875000000000	4191.28173828125000000000	4179.48730468750000000000	4172.82031250000000000000	4184.10253906250000000000	4172.30761718750000000000	4210.25634765625000000000	4208.20507812500000000000	4193.84619140625000000000	3122.00000000000000000000	10246.00000000000000000000	10227.00000000000000000000	0.00000000000000000000	0.00000000000000000000	0.00000000000000000000	3281.00000000000000000000	386.00000000000000000000	4.00000000000000000000	4.00000000000000000000	4.00000000000000000000	4.00000000000000000000	4.00000000000000000000	4.00000000000000000000	4.00000000000000000000	4.00000000000000000000	4.00000000000000000000	4.00000000000000000000	4.00000000000000000000	4.00000000000000000000	4.00000000000000000000	4.00000000000000000000	4.00000000000000000000	4.00000000000000000000
92.00000000000000000000	0.00000000000000000000	4221.53857421875000000000	4231.28173828125000000000	4177.94873046875000000000	4215.38427734375000000000	4227.69238281250000000000	4225.64111328125000000000	4227.69238281250000000000	4251.28173828125000000000	4242.05126953125000000000	4247.17919921875000000000	4233.33300781250000000000	4266.66650390625000000000	4245.12792968750000000000	4226.66650390625000000000	3397.00000000000000000000	10246.00000000000000000000	10227.00000000000000000000	0.00000000000000000000	0.00000000000000000000	0.00000000000000000000	3281.00000000000000000000	394.00000000000000000000	4.00000000000000000000	4.00000000000000000000	4.00000000000000000000	4.00000000000000000000	4.00000000000000000000	4.00000000000000000000	4.00000000000000000000	4.00000000000000000000	4.00000000000000000000	4.00000000000000000000	4.00000000000000000000	4.00000000000000000000	4.00000000000000000000	4.00000000000000000000	4.00000000000000000000	4.00000000000000000000
93.00000000000000000000	0.00000000000000000000	4202.56396484375000000000	4179.48730468750000000000	4189.23046875000000000000	4185.12792968750000000000	4174.87158203125000000000	4183.58984375000000000000	4195.38427734375000000000	4224.61523437500000000000	4219.48730468750000000000	4223.07666015625000000000	4206.66650390625000000000	4246.66650390625000000000	4210.25634765625000000000	4200.00000000000000000000	3067.00000000000000000000	10246.00000000000000000000	10226.00000000000000000000	0.00000000000000000000	0.00000000000000000000	0.00000000000000000000	3281.00000000000000000000	402.00000000000000000000	4.00000000000000000000	4.00000000000000000000	4.00000000000000000000	4.00000000000000000000	4.00000000000000000000	4.00000000000000000000	4.00000000000000000000	4.00000000000000000000	4.00000000000000000000	4.00000000000000000000	4.00000000000000000000	4.00000000000000000000	4.00000000000000000000	4.00000000000000000000	4.00000000000000000000	4.00000000000000000000
94.00000000000000000000	0.00000000000000000000	4200.51269531250000000000	4207.17919921875000000000	4174.35888671875000000000	4186.66650390625000000000	4206.66650390625000000000	4211.28173828125000000000	4212.82031250000000000000	4207.17919921875000000000	4206.15380859375000000000	4216.92285156250000000000	4196.92285156250000000000	4232.30761718750000000000	4210.76904296875000000000	4195.38427734375000000000	3565.00000000000000000000	10246.00000000000000000000	10226.00000000000000000000	0.00000000000000000000	0.00000000000000000000	0.00000000000000000000	3281.00000000000000000000	409.00000000000000000000	4.00000000000000000000	4.00000000000000000000	4.00000000000000000000	4.00000000000000000000	4.00000000000000000000	4.00000000000000000000	4.00000000000000000000	4.00000000000000000000	4.00000000000000000000	4.00000000000000000000	4.00000000000000000000	4.00000000000000000000	4.00000000000000000000	4.00000000000000000000	4.00000000000000000000	4.00000000000000000000
95.00000000000000000000	0.00000000000000000000	4195.89746093750000000000	4217.94873046875000000000	4167.69238281250000000000	4183.58984375000000000000	4226.66650390625000000000	4229.23046875000000000000	4224.61523437500000000000	4193.84619140625000000000	4194.35888671875000000000	4214.35888671875000000000	4176.92285156250000000000	4211.79492187500000000000	4200.51269531250000000000	4178.97412109375000000000	3122.00000000000000000000	10248.00000000000000000000	10227.00000000000000000000	0.00000000000000000000	0.00000000000000000000	0.00000000000000000000	3281.00000000000000000000	417.00000000000000000000	4.00000000000000000000	4.00000000000000000000	4.00000000000000000000	4.00000000000000000000	4.00000000000000000000	4.00000000000000000000	4.00000000000000000000	4.00000000000000000000	4.00000000000000000000	4.00000000000000000000	4.00000000000000000000	4.00000000000000000000	4.00000000000000000000	4.00000000000000000000	4.00000000000000000000	4.00000000000000000000
96.00000000000000000000	0.00000000000000000000	4195.38427734375000000000	4202.56396484375000000000	4181.53857421875000000000	4183.58984375000000000000	4205.12792968750000000000	4213.33300781250000000000	4211.79492187500000000000	4184.61523437500000000000	4185.64111328125000000000	4199.48730468750000000000	4171.79492187500000000000	4205.64111328125000000000	4197.94873046875000000000	4178.46142578125000000000	3397.00000000000000000000	10248.00000000000000000000	10227.00000000000000000000	0.00000000000000000000	0.00000000000000000000	0.00000000000000000000	3281.00000000000000000000	424.00000000000000000000	4.00000000000000000000	4.00000000000000000000	4.00000000000000000000	4.00000000000000000000	4.00000000000000000000	4.00000000000000000000	4.00000000000000000000	4.00000000000000000000	4.00000000000000000000	4.00000000000000000000	4.00000000000000000000	4.00000000000000000000	4.00000000000000000000	4.00000000000000000000	4.00000000000000000000	4.00000000000000000000
97.00000000000000000000	0.00000000000000000000	4221.02539062500000000000	4238.97412109375000000000	4171.79492187500000000000	4216.41015625000000000000	4225.64111328125000000000	4224.10253906250000000000	4215.38427734375000000000	4218.97412109375000000000	4217.43603515625000000000	4225.12792968750000000000	4229.23046875000000000000	4255.38427734375000000000	4252.30761718750000000000	4233.84619140625000000000	3067.00000000000000000000	10250.00000000000000000000	10227.00000000000000000000	0.00000000000000000000	0.00000000000000000000	0.00000000000000000000	3281.00000000000000000000	432.00000000000000000000	4.00000000000000000000	4.00000000000000000000	4.00000000000000000000	4.00000000000000000000	4.00000000000000000000	4.00000000000000000000	4.00000000000000000000	4.00000000000000000000	4.00000000000000000000	4.00000000000000000000	4.00000000000000000000	4.00000000000000000000	4.00000000000000000000	4.00000000000000000000	4.00000000000000000000	4.00000000000000000000
98.00000000000000000000	0.00000000000000000000	4207.17919921875000000000	4195.38427734375000000000	4176.41015625000000000000	4189.74365234375000000000	4177.43603515625000000000	4174.87158203125000000000	4172.30761718750000000000	4182.05126953125000000000	4177.43603515625000000000	4188.71777343750000000000	4193.84619140625000000000	4231.79492187500000000000	4213.84619140625000000000	4208.71777343750000000000	3565.00000000000000000000	10250.00000000000000000000	10227.00000000000000000000	0.00000000000000000000	0.00000000000000000000	0.00000000000000000000	3281.00000000000000000000	439.00000000000000000000	4.00000000000000000000	4.00000000000000000000	4.00000000000000000000	4.00000000000000000000	4.00000000000000000000	4.00000000000000000000	4.00000000000000000000	4.00000000000000000000	4.00000000000000000000	4.00000000000000000000	4.00000000000000000000	4.00000000000000000000	4.00000000000000000000	4.00000000000000000000	4.00000000000000000000	4.00000000000000000000
99.00000000000000000000	0.00000000000000000000	4211.28173828125000000000	4209.23046875000000000000	4177.94873046875000000000	4195.38427734375000000000	4199.48730468750000000000	4207.69238281250000000000	4206.66650390625000000000	4205.12792968750000000000	4205.12792968750000000000	4214.35888671875000000000	4195.89746093750000000000	4236.41015625000000000000	4215.38427734375000000000	4208.20507812500000000000	3122.00000000000000000000	10250.00000000000000000000	10225.00000000000000000000	0.00000000000000000000	0.00000000000000000000	0.00000000000000000000	3281.00000000000000000000	448.00000000000000000000	4.00000000000000000000	4.00000000000000000000	4.00000000000000000000	4.00000000000000000000	4.00000000000000000000	4.00000000000000000000	4.00000000000000000000	4.00000000000000000000	4.00000000000000000000	4.00000000000000000000	4.00000000000000000000	4.00000000000000000000	4.00000000000000000000	4.00000000000000000000	4.00000000000000000000	4.00000000000000000000
100.00000000000000000000	0.00000000000000000000	4217.43603515625000000000	4227.17919921875000000000	4182.05126953125000000000	4197.94873046875000000000	4219.48730468750000000000	4231.28173828125000000000	4229.74365234375000000000	4222.56396484375000000000	4226.15380859375000000000	4236.41015625000000000000	4188.71777343750000000000	4238.46142578125000000000	4205.12792968750000000000	4201.53857421875000000000	3397.00000000000000000000	10250.00000000000000000000	10225.00000000000000000000	0.00000000000000000000	0.00000000000000000000	0.00000000000000000000	3281.00000000000000000000	455.00000000000000000000	4.00000000000000000000	4.00000000000000000000	4.00000000000000000000	4.00000000000000000000	4.00000000000000000000	4.00000000000000000000	4.00000000000000000000	4.00000000000000000000	4.00000000000000000000	4.00000000000000000000	4.00000000000000000000	4.00000000000000000000	4.00000000000000000000	4.00000000000000000000	4.00000000000000000000	4.00000000000000000000
101.00000000000000000000	0.00000000000000000000	4206.66650390625000000000	4207.17919921875000000000	4188.20507812500000000000	4177.43603515625000000000	4190.76904296875000000000	4194.87158203125000000000	4200.00000000000000000000	4183.07666015625000000000	4185.64111328125000000000	4198.46142578125000000000	4147.17919921875000000000	4208.71777343750000000000	4168.71777343750000000000	4173.33300781250000000000	3067.00000000000000000000	10247.00000000000000000000	10226.00000000000000000000	0.00000000000000000000	0.00000000000000000000	0.00000000000000000000	3281.00000000000000000000	463.00000000000000000000	4.00000000000000000000	4.00000000000000000000	4.00000000000000000000	4.00000000000000000000	4.00000000000000000000	4.00000000000000000000	4.00000000000000000000	4.00000000000000000000	4.00000000000000000000	4.00000000000000000000	4.00000000000000000000	4.00000000000000000000	4.00000000000000000000	4.00000000000000000000	4.00000000000000000000	4.00000000000000000000
102.00000000000000000000	0.00000000000000000000	4226.66650390625000000000	4246.15380859375000000000	4169.74365234375000000000	4211.28173828125000000000	4222.05126953125000000000	4213.84619140625000000000	4209.23046875000000000000	4196.92285156250000000000	4197.43603515625000000000	4208.20507812500000000000	4182.56396484375000000000	4232.30761718750000000000	4221.53857421875000000000	4211.79492187500000000000	3565.00000000000000000000	10247.00000000000000000000	10226.00000000000000000000	0.00000000000000000000	0.00000000000000000000	0.00000000000000000000	3281.00000000000000000000	472.00000000000000000000	4.00000000000000000000	4.00000000000000000000	4.00000000000000000000	4.00000000000000000000	4.00000000000000000000	4.00000000000000000000	4.00000000000000000000	4.00000000000000000000	4.00000000000000000000	4.00000000000000000000	4.00000000000000000000	4.00000000000000000000	4.00000000000000000000	4.00000000000000000000	4.00000000000000000000	4.00000000000000000000
103.00000000000000000000	0.00000000000000000000	4218.97412109375000000000	4221.53857421875000000000	4174.87158203125000000000	4201.53857421875000000000	4194.87158203125000000000	4186.66650390625000000000	4182.56396484375000000000	4169.74365234375000000000	4158.97412109375000000000	4174.35888671875000000000	4164.10253906250000000000	4214.87158203125000000000	4206.66650390625000000000	4195.89746093750000000000	3122.00000000000000000000	10246.00000000000000000000	10227.00000000000000000000	0.00000000000000000000	0.00000000000000000000	0.00000000000000000000	3281.00000000000000000000	480.00000000000000000000	4.00000000000000000000	4.00000000000000000000	4.00000000000000000000	4.00000000000000000000	4.00000000000000000000	4.00000000000000000000	4.00000000000000000000	4.00000000000000000000	4.00000000000000000000	4.00000000000000000000	4.00000000000000000000	4.00000000000000000000	4.00000000000000000000	4.00000000000000000000	4.00000000000000000000	4.00000000000000000000
104.00000000000000000000	0.00000000000000000000	4218.97412109375000000000	4227.17919921875000000000	4176.41015625000000000000	4200.00000000000000000000	4205.64111328125000000000	4201.02539062500000000000	4200.00000000000000000000	4196.41015625000000000000	4186.15380859375000000000	4196.41015625000000000000	4190.76904296875000000000	4240.00000000000000000000	4214.87158203125000000000	4206.15380859375000000000	3397.00000000000000000000	10246.00000000000000000000	10227.00000000000000000000	0.00000000000000000000	0.00000000000000000000	0.00000000000000000000	3281.00000000000000000000	488.00000000000000000000	4.00000000000000000000	4.00000000000000000000	4.00000000000000000000	4.00000000000000000000	4.00000000000000000000	4.00000000000000000000	4.00000000000000000000	4.00000000000000000000	4.00000000000000000000	4.00000000000000000000	4.00000000000000000000	4.00000000000000000000	4.00000000000000000000	4.00000000000000000000	4.00000000000000000000	4.00000000000000000000
105.00000000000000000000	0.00000000000000000000	4217.43603515625000000000	4224.61523437500000000000	4176.92285156250000000000	4197.43603515625000000000	4208.20507812500000000000	4208.71777343750000000000	4210.76904296875000000000	4235.89746093750000000000	4234.35888671875000000000	4235.38427734375000000000	4220.00000000000000000000	4267.17919921875000000000	4224.61523437500000000000	4220.51269531250000000000	3067.00000000000000000000	10246.00000000000000000000	10226.00000000000000000000	0.00000000000000000000	0.00000000000000000000	0.00000000000000000000	3281.00000000000000000000	497.00000000000000000000	4.00000000000000000000	4.00000000000000000000	4.00000000000000000000	4.00000000000000000000	4.00000000000000000000	4.00000000000000000000	4.00000000000000000000	4.00000000000000000000	4.00000000000000000000	4.00000000000000000000	4.00000000000000000000	4.00000000000000000000	4.00000000000000000000	4.00000000000000000000	4.00000000000000000000	4.00000000000000000000
106.00000000000000000000	0.00000000000000000000	4196.41015625000000000000	4187.69238281250000000000	4186.15380859375000000000	4168.71777343750000000000	4176.41015625000000000000	4188.20507812500000000000	4194.87158203125000000000	4207.17919921875000000000	4202.05126953125000000000	4210.76904296875000000000	4183.58984375000000000000	4233.84619140625000000000	4184.61523437500000000000	4185.12792968750000000000	3565.00000000000000000000	10246.00000000000000000000	10226.00000000000000000000	0.00000000000000000000	0.00000000000000000000	0.00000000000000000000	3281.00000000000000000000	505.00000000000000000000	4.00000000000000000000	4.00000000000000000000	4.00000000000000000000	4.00000000000000000000	4.00000000000000000000	4.00000000000000000000	4.00000000000000000000	4.00000000000000000000	4.00000000000000000000	4.00000000000000000000	4.00000000000000000000	4.00000000000000000000	4.00000000000000000000	4.00000000000000000000	4.00000000000000000000	4.00000000000000000000
107.00000000000000000000	0.00000000000000000000	4206.66650390625000000000	4230.25634765625000000000	4168.20507812500000000000	4186.66650390625000000000	4232.30761718750000000000	4240.00000000000000000000	4233.33300781250000000000	4212.30761718750000000000	4210.25634765625000000000	4231.28173828125000000000	4197.94873046875000000000	4239.48730468750000000000	4212.30761718750000000000	4198.46142578125000000000	3122.00000000000000000000	10246.00000000000000000000	10227.00000000000000000000	0.00000000000000000000	0.00000000000000000000	0.00000000000000000000	3281.00000000000000000000	513.00000000000000000000	4.00000000000000000000	4.00000000000000000000	4.00000000000000000000	4.00000000000000000000	4.00000000000000000000	4.00000000000000000000	4.00000000000000000000	4.00000000000000000000	4.00000000000000000000	4.00000000000000000000	4.00000000000000000000	4.00000000000000000000	4.00000000000000000000	4.00000000000000000000	4.00000000000000000000	4.00000000000000000000
108.00000000000000000000	0.00000000000000000000	4195.38427734375000000000	4207.69238281250000000000	4171.79492187500000000000	4171.28173828125000000000	4207.69238281250000000000	4210.76904296875000000000	4205.12792968750000000000	4165.64111328125000000000	4168.71777343750000000000	4196.41015625000000000000	4155.89746093750000000000	4202.56396484375000000000	4183.58984375000000000000	4168.20507812500000000000	3397.00000000000000000000	10246.00000000000000000000	10227.00000000000000000000	0.00000000000000000000	0.00000000000000000000	0.00000000000000000000	3281.00000000000000000000	521.00000000000000000000	4.00000000000000000000	4.00000000000000000000	4.00000000000000000000	4.00000000000000000000	4.00000000000000000000	4.00000000000000000000	4.00000000000000000000	4.00000000000000000000	4.00000000000000000000	4.00000000000000000000	4.00000000000000000000	4.00000000000000000000	4.00000000000000000000	4.00000000000000000000	4.00000000000000000000	4.00000000000000000000
109.00000000000000000000	0.00000000000000000000	4193.84619140625000000000	4198.97412109375000000000	4171.28173828125000000000	4176.92285156250000000000	4185.12792968750000000000	4187.69238281250000000000	4185.64111328125000000000	4166.15380859375000000000	4162.56396484375000000000	4178.46142578125000000000	4160.51269531250000000000	4203.58984375000000000000	4187.69238281250000000000	4174.35888671875000000000	3067.00000000000000000000	10246.00000000000000000000	10227.00000000000000000000	0.00000000000000000000	0.00000000000000000000	0.00000000000000000000	3281.00000000000000000000	528.00000000000000000000	4.00000000000000000000	4.00000000000000000000	4.00000000000000000000	4.00000000000000000000	4.00000000000000000000	4.00000000000000000000	4.00000000000000000000	4.00000000000000000000	4.00000000000000000000	4.00000000000000000000	4.00000000000000000000	4.00000000000000000000	4.00000000000000000000	4.00000000000000000000	4.00000000000000000000	4.00000000000000000000
110.00000000000000000000	0.00000000000000000000	4198.97412109375000000000	4198.46142578125000000000	4161.02539062500000000000	4188.71777343750000000000	4178.46142578125000000000	4177.43603515625000000000	4174.87158203125000000000	4190.76904296875000000000	4176.92285156250000000000	4178.46142578125000000000	4192.82031250000000000000	4229.74365234375000000000	4211.28173828125000000000	4202.05126953125000000000	3565.00000000000000000000	10246.00000000000000000000	10227.00000000000000000000	0.00000000000000000000	0.00000000000000000000	0.00000000000000000000	3281.00000000000000000000	536.00000000000000000000	4.00000000000000000000	4.00000000000000000000	4.00000000000000000000	4.00000000000000000000	4.00000000000000000000	4.00000000000000000000	4.00000000000000000000	4.00000000000000000000	4.00000000000000000000	4.00000000000000000000	4.00000000000000000000	4.00000000000000000000	4.00000000000000000000	4.00000000000000000000	4.00000000000000000000	4.00000000000000000000
111.00000000000000000000	0.00000000000000000000	4179.48730468750000000000	4152.82031250000000000000	4171.79492187500000000000	4160.51269531250000000000	4142.05126953125000000000	4141.53857421875000000000	4152.30761718750000000000	4161.53857421875000000000	4147.69238281250000000000	4144.10253906250000000000	4154.35888671875000000000	4198.46142578125000000000	4167.69238281250000000000	4169.23046875000000000000	3122.00000000000000000000	10247.00000000000000000000	10226.00000000000000000000	0.00000000000000000000	0.00000000000000000000	0.00000000000000000000	3281.00000000000000000000	543.00000000000000000000	4.00000000000000000000	4.00000000000000000000	4.00000000000000000000	4.00000000000000000000	4.00000000000000000000	4.00000000000000000000	4.00000000000000000000	4.00000000000000000000	4.00000000000000000000	4.00000000000000000000	4.00000000000000000000	4.00000000000000000000	4.00000000000000000000	4.00000000000000000000	4.00000000000000000000	4.00000000000000000000
112.00000000000000000000	0.00000000000000000000	4183.58984375000000000000	4184.10253906250000000000	4163.07666015625000000000	4171.28173828125000000000	4183.07666015625000000000	4187.69238281250000000000	4197.43603515625000000000	4191.79492187500000000000	4193.84619140625000000000	4188.20507812500000000000	4161.53857421875000000000	4202.56396484375000000000	4176.41015625000000000000	4170.25634765625000000000	3397.00000000000000000000	10247.00000000000000000000	10226.00000000000000000000	0.00000000000000000000	0.00000000000000000000	0.00000000000000000000	3281.00000000000000000000	551.00000000000000000000	4.00000000000000000000	4.00000000000000000000	4.00000000000000000000	4.00000000000000000000	4.00000000000000000000	4.00000000000000000000	4.00000000000000000000	4.00000000000000000000	4.00000000000000000000	4.00000000000000000000	4.00000000000000000000	4.00000000000000000000	4.00000000000000000000	4.00000000000000000000	4.00000000000000000000	4.00000000000000000000
113.00000000000000000000	0.00000000000000000000	4161.53857421875000000000	4160.00000000000000000000	4167.17919921875000000000	4146.66650390625000000000	4156.41015625000000000000	4170.76904296875000000000	4177.43603515625000000000	4165.64111328125000000000	4171.28173828125000000000	4172.30761718750000000000	4112.82031250000000000000	4166.66650390625000000000	4127.17919921875000000000	4128.20507812500000000000	3067.00000000000000000000	10247.00000000000000000000	10225.00000000000000000000	0.00000000000000000000	0.00000000000000000000	0.00000000000000000000	3281.00000000000000000000	559.00000000000000000000	4.00000000000000000000	4.00000000000000000000	4.00000000000000000000	4.00000000000000000000	4.00000000000000000000	4.00000000000000000000	4.00000000000000000000	4.00000000000000000000	4.00000000000000000000	4.00000000000000000000	4.00000000000000000000	4.00000000000000000000	4.00000000000000000000	4.00000000000000000000	4.00000000000000000000	4.00000000000000000000
114.00000000000000000000	0.00000000000000000000	4164.10253906250000000000	4168.20507812500000000000	4169.74365234375000000000	4152.82031250000000000000	4155.89746093750000000000	4164.61523437500000000000	4165.12792968750000000000	4153.33300781250000000000	4149.74365234375000000000	4148.71777343750000000000	4104.61523437500000000000	4163.07666015625000000000	4126.66650390625000000000	4123.58984375000000000000	3565.00000000000000000000	10247.00000000000000000000	10225.00000000000000000000	0.00000000000000000000	0.00000000000000000000	0.00000000000000000000	3281.00000000000000000000	566.00000000000000000000	4.00000000000000000000	4.00000000000000000000	4.00000000000000000000	4.00000000000000000000	4.00000000000000000000	4.00000000000000000000	4.00000000000000000000	4.00000000000000000000	4.00000000000000000000	4.00000000000000000000	4.00000000000000000000	4.00000000000000000000	4.00000000000000000000	4.00000000000000000000	4.00000000000000000000	4.00000000000000000000
115.00000000000000000000	0.00000000000000000000	4190.76904296875000000000	4207.69238281250000000000	4157.94873046875000000000	4189.74365234375000000000	4193.33300781250000000000	4188.71777343750000000000	4178.97412109375000000000	4172.82031250000000000000	4167.69238281250000000000	4161.53857421875000000000	4150.25634765625000000000	4191.79492187500000000000	4185.12792968750000000000	4164.10253906250000000000	3122.00000000000000000000	10247.00000000000000000000	10225.00000000000000000000	0.00000000000000000000	0.00000000000000000000	0.00000000000000000000	3281.00000000000000000000	575.00000000000000000000	4.00000000000000000000	4.00000000000000000000	4.00000000000000000000	4.00000000000000000000	4.00000000000000000000	4.00000000000000000000	4.00000000000000000000	4.00000000000000000000	4.00000000000000000000	4.00000000000000000000	4.00000000000000000000	4.00000000000000000000	4.00000000000000000000	4.00000000000000000000	4.00000000000000000000	4.00000000000000000000
116.00000000000000000000	0.00000000000000000000	4172.30761718750000000000	4167.17919921875000000000	4166.66650390625000000000	4167.17919921875000000000	4156.41015625000000000000	4158.97412109375000000000	4153.84619140625000000000	4141.53857421875000000000	4137.43603515625000000000	4132.30761718750000000000	4133.84619140625000000000	4171.79492187500000000000	4159.48730468750000000000	4147.17919921875000000000	3397.00000000000000000000	10247.00000000000000000000	10225.00000000000000000000	0.00000000000000000000	0.00000000000000000000	0.00000000000000000000	3281.00000000000000000000	583.00000000000000000000	4.00000000000000000000	4.00000000000000000000	4.00000000000000000000	4.00000000000000000000	4.00000000000000000000	4.00000000000000000000	4.00000000000000000000	4.00000000000000000000	4.00000000000000000000	4.00000000000000000000	4.00000000000000000000	4.00000000000000000000	4.00000000000000000000	4.00000000000000000000	4.00000000000000000000	4.00000000000000000000
117.00000000000000000000	0.00000000000000000000	4178.46142578125000000000	4190.25634765625000000000	4165.12792968750000000000	4175.89746093750000000000	4183.58984375000000000000	4191.79492187500000000000	4189.23046875000000000000	4196.92285156250000000000	4191.28173828125000000000	4180.00000000000000000000	4180.00000000000000000000	4219.48730468750000000000	4184.61523437500000000000	4173.33300781250000000000	3067.00000000000000000000	10247.00000000000000000000	10226.00000000000000000000	0.00000000000000000000	0.00000000000000000000	0.00000000000000000000	3281.00000000000000000000	591.00000000000000000000	4.00000000000000000000	4.00000000000000000000	4.00000000000000000000	4.00000000000000000000	4.00000000000000000000	4.00000000000000000000	4.00000000000000000000	4.00000000000000000000	4.00000000000000000000	4.00000000000000000000	4.00000000000000000000	4.00000000000000000000	4.00000000000000000000	4.00000000000000000000	4.00000000000000000000	4.00000000000000000000
118.00000000000000000000	0.00000000000000000000	4172.30761718750000000000	4173.33300781250000000000	4174.35888671875000000000	4165.12792968750000000000	4168.71777343750000000000	4179.48730468750000000000	4186.66650390625000000000	4210.76904296875000000000	4198.46142578125000000000	4186.66650390625000000000	4176.92285156250000000000	4222.56396484375000000000	4167.69238281250000000000	4158.97412109375000000000	3565.00000000000000000000	10247.00000000000000000000	10226.00000000000000000000	0.00000000000000000000	0.00000000000000000000	0.00000000000000000000	3281.00000000000000000000	599.00000000000000000000	4.00000000000000000000	4.00000000000000000000	4.00000000000000000000	4.00000000000000000000	4.00000000000000000000	4.00000000000000000000	4.00000000000000000000	4.00000000000000000000	4.00000000000000000000	4.00000000000000000000	4.00000000000000000000	4.00000000000000000000	4.00000000000000000000	4.00000000000000000000	4.00000000000000000000	4.00000000000000000000
119.00000000000000000000	0.00000000000000000000	4166.15380859375000000000	4167.17919921875000000000	4174.87158203125000000000	4163.07666015625000000000	4167.17919921875000000000	4175.38427734375000000000	4185.12792968750000000000	4183.58984375000000000000	4170.76904296875000000000	4165.12792968750000000000	4154.87158203125000000000	4196.92285156250000000000	4150.76904296875000000000	4141.02539062500000000000	3122.00000000000000000000	10246.00000000000000000000	10226.00000000000000000000	0.00000000000000000000	0.00000000000000000000	0.00000000000000000000	3281.00000000000000000000	608.00000000000000000000	4.00000000000000000000	4.00000000000000000000	4.00000000000000000000	4.00000000000000000000	4.00000000000000000000	4.00000000000000000000	4.00000000000000000000	4.00000000000000000000	4.00000000000000000000	4.00000000000000000000	4.00000000000000000000	4.00000000000000000000	4.00000000000000000000	4.00000000000000000000	4.00000000000000000000	4.00000000000000000000
120.00000000000000000000	0.00000000000000000000	4181.53857421875000000000	4209.74365234375000000000	4161.02539062500000000000	4185.12792968750000000000	4205.64111328125000000000	4206.66650390625000000000	4203.58984375000000000000	4175.38427734375000000000	4177.94873046875000000000	4178.97412109375000000000	4164.10253906250000000000	4202.56396484375000000000	4176.92285156250000000000	4158.46142578125000000000	3397.00000000000000000000	10246.00000000000000000000	10226.00000000000000000000	0.00000000000000000000	0.00000000000000000000	0.00000000000000000000	3281.00000000000000000000	616.00000000000000000000	4.00000000000000000000	4.00000000000000000000	4.00000000000000000000	4.00000000000000000000	4.00000000000000000000	4.00000000000000000000	4.00000000000000000000	4.00000000000000000000	4.00000000000000000000	4.00000000000000000000	4.00000000000000000000	4.00000000000000000000	4.00000000000000000000	4.00000000000000000000	4.00000000000000000000	4.00000000000000000000
121.00000000000000000000	0.00000000000000000000	4170.76904296875000000000	4181.53857421875000000000	4173.84619140625000000000	4159.48730468750000000000	4166.15380859375000000000	4170.76904296875000000000	4171.28173828125000000000	4132.82031250000000000000	4141.53857421875000000000	4144.10253906250000000000	4122.56396484375000000000	4169.23046875000000000000	4140.00000000000000000000	4130.76904296875000000000	3067.00000000000000000000	10248.00000000000000000000	10228.00000000000000000000	0.00000000000000000000	0.00000000000000000000	0.00000000000000000000	3281.00000000000000000000	624.00000000000000000000	4.00000000000000000000	4.00000000000000000000	4.00000000000000000000	4.00000000000000000000	4.00000000000000000000	4.00000000000000000000	4.00000000000000000000	4.00000000000000000000	4.00000000000000000000	4.00000000000000000000	4.00000000000000000000	4.00000000000000000000	4.00000000000000000000	4.00000000000000000000	4.00000000000000000000	4.00000000000000000000
122.00000000000000000000	0.00000000000000000000	4181.02539062500000000000	4187.17919921875000000000	4165.12792968750000000000	4169.23046875000000000000	4169.74365234375000000000	4174.87158203125000000000	4176.41015625000000000000	4163.07666015625000000000	4162.05126953125000000000	4154.35888671875000000000	4157.94873046875000000000	4197.94873046875000000000	4169.23046875000000000000	4159.48730468750000000000	3565.00000000000000000000	10248.00000000000000000000	10228.00000000000000000000	0.00000000000000000000	0.00000000000000000000	0.00000000000000000000	3281.00000000000000000000	631.00000000000000000000	4.00000000000000000000	4.00000000000000000000	4.00000000000000000000	4.00000000000000000000	4.00000000000000000000	4.00000000000000000000	4.00000000000000000000	4.00000000000000000000	4.00000000000000000000	4.00000000000000000000	4.00000000000000000000	4.00000000000000000000	4.00000000000000000000	4.00000000000000000000	4.00000000000000000000	4.00000000000000000000
123.00000000000000000000	0.00000000000000000000	4169.23046875000000000000	4144.10253906250000000000	4158.97412109375000000000	4154.87158203125000000000	4122.05126953125000000000	4126.66650390625000000000	4133.33300781250000000000	4149.74365234375000000000	4136.92285156250000000000	4126.66650390625000000000	4150.25634765625000000000	4193.33300781250000000000	4157.94873046875000000000	4155.38427734375000000000	3122.00000000000000000000	10246.00000000000000000000	10229.00000000000000000000	0.00000000000000000000	0.00000000000000000000	0.00000000000000000000	3281.00000000000000000000	640.00000000000000000000	4.00000000000000000000	4.00000000000000000000	4.00000000000000000000	4.00000000000000000000	4.00000000000000000000	4.00000000000000000000	4.00000000000000000000	4.00000000000000000000	4.00000000000000000000	4.00000000000000000000	4.00000000000000000000	4.00000000000000000000	4.00000000000000000000	4.00000000000000000000	4.00000000000000000000	4.00000000000000000000
124.00000000000000000000	0.00000000000000000000	4147.69238281250000000000	4113.33300781250000000000	4164.10253906250000000000	4130.76904296875000000000	4088.20507812500000000000	4100.51269531250000000000	4114.87158203125000000000	4115.89746093750000000000	4108.20507812500000000000	4103.58984375000000000000	4105.12792968750000000000	4154.35888671875000000000	4117.43603515625000000000	4123.58984375000000000000	3397.00000000000000000000	10246.00000000000000000000	10229.00000000000000000000	0.00000000000000000000	0.00000000000000000000	0.00000000000000000000	3281.00000000000000000000	647.00000000000000000000	4.00000000000000000000	4.00000000000000000000	4.00000000000000000000	4.00000000000000000000	4.00000000000000000000	4.00000000000000000000	4.00000000000000000000	4.00000000000000000000	4.00000000000000000000	4.00000000000000000000	4.00000000000000000000	4.00000000000000000000	4.00000000000000000000	4.00000000000000000000	4.00000000000000000000	4.00000000000000000000
125.00000000000000000000	0.00000000000000000000	4152.30761718750000000000	4151.28173828125000000000	4157.43603515625000000000	4141.02539062500000000000	4135.89746093750000000000	4150.76904296875000000000	4158.97412109375000000000	4142.56396484375000000000	4151.28173828125000000000	4145.12792968750000000000	4107.17919921875000000000	4158.46142578125000000000	4118.46142578125000000000	4122.05126953125000000000	3067.00000000000000000000	10247.00000000000000000000	10232.00000000000000000000	0.00000000000000000000	0.00000000000000000000	0.00000000000000000000	3281.00000000000000000000	655.00000000000000000000	4.00000000000000000000	4.00000000000000000000	4.00000000000000000000	4.00000000000000000000	4.00000000000000000000	4.00000000000000000000	4.00000000000000000000	4.00000000000000000000	4.00000000000000000000	4.00000000000000000000	4.00000000000000000000	4.00000000000000000000	4.00000000000000000000	4.00000000000000000000	4.00000000000000000000	4.00000000000000000000
126.00000000000000000000	0.00000000000000000000	4142.56396484375000000000	4133.33300781250000000000	4169.74365234375000000000	4125.12792968750000000000	4117.94873046875000000000	4132.82031250000000000000	4142.56396484375000000000	4126.66650390625000000000	4132.82031250000000000000	4124.10253906250000000000	4076.41015625000000000000	4139.48730468750000000000	4082.56396484375000000000	4093.33325195312500000000	3565.00000000000000000000	10247.00000000000000000000	10232.00000000000000000000	0.00000000000000000000	0.00000000000000000000	0.00000000000000000000	3281.00000000000000000000	662.00000000000000000000	4.00000000000000000000	4.00000000000000000000	4.00000000000000000000	4.00000000000000000000	4.00000000000000000000	4.00000000000000000000	4.00000000000000000000	4.00000000000000000000	4.00000000000000000000	4.00000000000000000000	4.00000000000000000000	4.00000000000000000000	4.00000000000000000000	4.00000000000000000000	4.00000000000000000000	4.00000000000000000000
127.00000000000000000000	0.00000000000000000000	4165.64111328125000000000	4169.74365234375000000000	4162.05126953125000000000	4155.89746093750000000000	4145.64111328125000000000	4157.43603515625000000000	4160.51269531250000000000	4152.30761718750000000000	4146.66650390625000000000	4143.07666015625000000000	4124.61523437500000000000	4169.74365234375000000000	4138.46142578125000000000	4133.84619140625000000000	50.00000000000000000000	10246.00000000000000000000	10232.00000000000000000000	0.00000000000000000000	0.00000000000000000000	0.00000000000000000000	3281.00000000000000000000	671.00000000000000000000	4.00000000000000000000	4.00000000000000000000	4.00000000000000000000	4.00000000000000000000	4.00000000000000000000	4.00000000000000000000	4.00000000000000000000	4.00000000000000000000	4.00000000000000000000	4.00000000000000000000	4.00000000000000000000	4.00000000000000000000	4.00000000000000000000	4.00000000000000000000	4.00000000000000000000	4.00000000000000000000
0.00000000000000000000	0.00000000000000000000	4166.66650390625000000000	4166.15380859375000000000	4157.43603515625000000000	4161.02539062500000000000	4145.12792968750000000000	4155.38427734375000000000	4153.84619140625000000000	4145.12792968750000000000	4131.79492187500000000000	4137.43603515625000000000	4140.51269531250000000000	4170.76904296875000000000	4159.48730468750000000000	4142.05126953125000000000	889.00000000000000000000	10246.00000000000000000000	10232.00000000000000000000	0.00000000000000000000	0.00000000000000000000	0.00000000000000000000	3281.00000000000000000000	679.00000000000000000000	4.00000000000000000000	4.00000000000000000000	4.00000000000000000000	4.00000000000000000000	4.00000000000000000000	4.00000000000000000000	4.00000000000000000000	4.00000000000000000000	4.00000000000000000000	4.00000000000000000000	4.00000000000000000000	4.00000000000000000000	4.00000000000000000000	4.00000000000000000000	4.00000000000000000000	4.00000000000000000000
1.00000000000000000000	0.00000000000000000000	4148.71777343750000000000	4136.41015625000000000000	4166.15380859375000000000	4142.56396484375000000000	4129.74365234375000000000	4136.92285156250000000000	4139.48730468750000000000	4137.43603515625000000000	4123.07666015625000000000	4116.92285156250000000000	4126.66650390625000000000	4161.53857421875000000000	4134.35888671875000000000	4121.53857421875000000000	2557.00000000000000000000	10245.00000000000000000000	10233.00000000000000000000	0.00000000000000000000	0.00000000000000000000	0.00000000000000000000	3281.00000000000000000000	687.00000000000000000000	4.00000000000000000000	4.00000000000000000000	4.00000000000000000000	4.00000000000000000000	4.00000000000000000000	4.00000000000000000000	4.00000000000000000000	4.00000000000000000000	4.00000000000000000000	4.00000000000000000000	4.00000000000000000000	4.00000000000000000000	4.00000000000000000000	4.00000000000000000000	4.00000000000000000000	4.00000000000000000000
2.00000000000000000000	0.00000000000000000000	4160.00000000000000000000	4158.97412109375000000000	4158.97412109375000000000	4155.38427734375000000000	4156.41015625000000000000	4165.12792968750000000000	4164.10253906250000000000	4189.74365234375000000000	4182.05126953125000000000	4162.56396484375000000000	4165.64111328125000000000	4203.07666015625000000000	4162.56396484375000000000	4152.30761718750000000000	2414.00000000000000000000	10245.00000000000000000000	10233.00000000000000000000	0.00000000000000000000	0.00000000000000000000	0.00000000000000000000	3281.00000000000000000000	695.00000000000000000000	4.00000000000000000000	4.00000000000000000000	4.00000000000000000000	4.00000000000000000000	4.00000000000000000000	4.00000000000000000000	4.00000000000000000000	4.00000000000000000000	4.00000000000000000000	4.00000000000000000000	4.00000000000000000000	4.00000000000000000000	4.00000000000000000000	4.00000000000000000000	4.00000000000000000000	4.00000000000000000000
3.00000000000000000000	0.00000000000000000000	4144.61523437500000000000	4117.94873046875000000000	4171.79492187500000000000	4127.17919921875000000000	4107.17919921875000000000	4128.20507812500000000000	4137.43603515625000000000	4157.43603515625000000000	4150.25634765625000000000	4140.51269531250000000000	4131.79492187500000000000	4175.89746093750000000000	4120.51269531250000000000	4125.64111328125000000000	3427.00000000000000000000	10246.00000000000000000000	10232.00000000000000000000	0.00000000000000000000	0.00000000000000000000	0.00000000000000000000	3281.00000000000000000000	703.00000000000000000000	4.00000000000000000000	4.00000000000000000000	4.00000000000000000000	4.00000000000000000000	4.00000000000000000000	4.00000000000000000000	4.00000000000000000000	4.00000000000000000000	4.00000000000000000000	4.00000000000000000000	4.00000000000000000000	4.00000000000000000000	4.00000000000000000000	4.00000000000000000000	4.00000000000000000000	4.00000000000000000000
4.00000000000000000000	0.00000000000000000000	4155.38427734375000000000	4147.69238281250000000000	4167.69238281250000000000	4142.05126953125000000000	4135.89746093750000000000	4149.74365234375000000000	4160.00000000000000000000	4157.94873046875000000000	4153.84619140625000000000	4149.74365234375000000000	4143.58984375000000000000	4181.02539062500000000000	4131.28173828125000000000	4132.30761718750000000000	3442.00000000000000000000	10246.00000000000000000000	10232.00000000000000000000	0.00000000000000000000	0.00000000000000000000	0.00000000000000000000	3281.00000000000000000000	710.00000000000000000000	4.00000000000000000000	4.00000000000000000000	4.00000000000000000000	4.00000000000000000000	4.00000000000000000000	4.00000000000000000000	4.00000000000000000000	4.00000000000000000000	4.00000000000000000000	4.00000000000000000000	4.00000000000000000000	4.00000000000000000000	4.00000000000000000000	4.00000000000000000000	4.00000000000000000000	4.00000000000000000000
5.00000000000000000000	0.00000000000000000000	4161.02539062500000000000	4167.17919921875000000000	4160.00000000000000000000	4150.25634765625000000000	4157.43603515625000000000	4163.07666015625000000000	4166.15380859375000000000	4144.61523437500000000000	4148.71777343750000000000	4147.17919921875000000000	4132.30761718750000000000	4171.28173828125000000000	4131.79492187500000000000	4127.69238281250000000000	3225.00000000000000000000	10246.00000000000000000000	10231.00000000000000000000	0.00000000000000000000	0.00000000000000000000	0.00000000000000000000	3281.00000000000000000000	718.00000000000000000000	4.00000000000000000000	4.00000000000000000000	4.00000000000000000000	4.00000000000000000000	4.00000000000000000000	4.00000000000000000000	4.00000000000000000000	4.00000000000000000000	4.00000000000000000000	4.00000000000000000000	4.00000000000000000000	4.00000000000000000000	4.00000000000000000000	4.00000000000000000000	4.00000000000000000000	4.00000000000000000000
6.00000000000000000000	0.00000000000000000000	4144.10253906250000000000	4144.61523437500000000000	4165.64111328125000000000	4132.82031250000000000000	4128.20507812500000000000	4141.53857421875000000000	4145.12792968750000000000	4106.15380859375000000000	4103.58984375000000000000	4110.25634765625000000000	4097.43603515625000000000	4137.94873046875000000000	4109.23046875000000000000	4107.69238281250000000000	2969.00000000000000000000	10246.00000000000000000000	10231.00000000000000000000	0.00000000000000000000	0.00000000000000000000	0.00000000000000000000	3281.00000000000000000000	725.00000000000000000000	4.00000000000000000000	4.00000000000000000000	4.00000000000000000000	4.00000000000000000000	4.00000000000000000000	4.00000000000000000000	4.00000000000000000000	4.00000000000000000000	4.00000000000000000000	4.00000000000000000000	4.00000000000000000000	4.00000000000000000000	4.00000000000000000000	4.00000000000000000000	4.00000000000000000000	4.00000000000000000000
7.00000000000000000000	0.00000000000000000000	4162.05126953125000000000	4181.02539062500000000000	4155.38427734375000000000	4165.12792968750000000000	4159.48730468750000000000	4167.17919921875000000000	4165.64111328125000000000	4154.87158203125000000000	4144.10253906250000000000	4147.69238281250000000000	4155.89746093750000000000	4184.10253906250000000000	4167.69238281250000000000	4152.30761718750000000000	3239.00000000000000000000	10245.00000000000000000000	10229.00000000000000000000	0.00000000000000000000	0.00000000000000000000	0.00000000000000000000	3281.00000000000000000000	733.00000000000000000000	4.00000000000000000000	4.00000000000000000000	4.00000000000000000000	4.00000000000000000000	4.00000000000000000000	4.00000000000000000000	4.00000000000000000000	4.00000000000000000000	4.00000000000000000000	4.00000000000000000000	4.00000000000000000000	4.00000000000000000000	4.00000000000000000000	4.00000000000000000000	4.00000000000000000000	4.00000000000000000000
8.00000000000000000000	0.00000000000000000000	4158.97412109375000000000	4148.20507812500000000000	4167.69238281250000000000	4152.30761718750000000000	4128.20507812500000000000	4135.38427734375000000000	4140.00000000000000000000	4154.87158203125000000000	4144.10253906250000000000	4140.00000000000000000000	4146.15380859375000000000	4182.56396484375000000000	4147.17919921875000000000	4140.51269531250000000000	3338.00000000000000000000	10245.00000000000000000000	10229.00000000000000000000	0.00000000000000000000	0.00000000000000000000	0.00000000000000000000	3281.00000000000000000000	740.00000000000000000000	4.00000000000000000000	4.00000000000000000000	4.00000000000000000000	4.00000000000000000000	4.00000000000000000000	4.00000000000000000000	4.00000000000000000000	4.00000000000000000000	4.00000000000000000000	4.00000000000000000000	4.00000000000000000000	4.00000000000000000000	4.00000000000000000000	4.00000000000000000000	4.00000000000000000000	4.00000000000000000000
9.00000000000000000000	0.00000000000000000000	4164.61523437500000000000	4157.43603515625000000000	4168.20507812500000000000	4153.84619140625000000000	4143.07666015625000000000	4160.51269531250000000000	4166.15380859375000000000	4172.82031250000000000000	4164.61523437500000000000	4160.51269531250000000000	4151.28173828125000000000	4191.28173828125000000000	4146.15380859375000000000	4147.17919921875000000000	3037.00000000000000000000	10246.00000000000000000000	10230.00000000000000000000	0.00000000000000000000	0.00000000000000000000	0.00000000000000000000	3281.00000000000000000000	749.00000000000000000000	4.00000000000000000000	4.00000000000000000000	4.00000000000000000000	4.00000000000000000000	4.00000000000000000000	4.00000000000000000000	4.00000000000000000000	4.00000000000000000000	4.00000000000000000000	4.00000000000000000000	4.00000000000000000000	4.00000000000000000000	4.00000000000000000000	4.00000000000000000000	4.00000000000000000000	4.00000000000000000000
10.00000000000000000000	0.00000000000000000000	4160.51269531250000000000	4168.20507812500000000000	4163.58984375000000000000	4151.79492187500000000000	4162.56396484375000000000	4180.51269531250000000000	4186.15380859375000000000	4176.92285156250000000000	4171.79492187500000000000	4178.97412109375000000000	4144.61523437500000000000	4187.17919921875000000000	4140.00000000000000000000	4139.48730468750000000000	3565.00000000000000000000	10246.00000000000000000000	10230.00000000000000000000	0.00000000000000000000	0.00000000000000000000	0.00000000000000000000	3281.00000000000000000000	757.00000000000000000000	4.00000000000000000000	4.00000000000000000000	4.00000000000000000000	4.00000000000000000000	4.00000000000000000000	4.00000000000000000000	4.00000000000000000000	4.00000000000000000000	4.00000000000000000000	4.00000000000000000000	4.00000000000000000000	4.00000000000000000000	4.00000000000000000000	4.00000000000000000000	4.00000000000000000000	4.00000000000000000000
11.00000000000000000000	0.00000000000000000000	4143.07666015625000000000	4141.53857421875000000000	4170.25634765625000000000	4129.74365234375000000000	4138.97412109375000000000	4149.23046875000000000000	4160.51269531250000000000	4136.92285156250000000000	4138.46142578125000000000	4151.28173828125000000000	4101.53857421875000000000	4147.17919921875000000000	4105.12792968750000000000	4097.94873046875000000000	3150.00000000000000000000	10246.00000000000000000000	10229.00000000000000000000	0.00000000000000000000	0.00000000000000000000	0.00000000000000000000	3281.00000000000000000000	765.00000000000000000000	4.00000000000000000000	4.00000000000000000000	4.00000000000000000000	4.00000000000000000000	4.00000000000000000000	4.00000000000000000000	4.00000000000000000000	4.00000000000000000000	4.00000000000000000000	4.00000000000000000000	4.00000000000000000000	4.00000000000000000000	4.00000000000000000000	4.00000000000000000000	4.00000000000000000000	4.00000000000000000000
12.00000000000000000000	0.00000000000000000000	4165.64111328125000000000	4189.74365234375000000000	4152.30761718750000000000	4171.28173828125000000000	4183.07666015625000000000	4185.12792968750000000000	4180.51269531250000000000	4168.20507812500000000000	4177.94873046875000000000	4184.10253906250000000000	4157.43603515625000000000	4178.97412109375000000000	4171.28173828125000000000	4140.51269531250000000000	3479.00000000000000000000	10246.00000000000000000000	10229.00000000000000000000	0.00000000000000000000	0.00000000000000000000	0.00000000000000000000	3281.00000000000000000000	773.00000000000000000000	4.00000000000000000000	4.00000000000000000000	4.00000000000000000000	4.00000000000000000000	4.00000000000000000000	4.00000000000000000000	4.00000000000000000000	4.00000000000000000000	4.00000000000000000000	4.00000000000000000000	4.00000000000000000000	4.00000000000000000000	4.00000000000000000000	4.00000000000000000000	4.00000000000000000000	4.00000000000000000000
13.00000000000000000000	0.00000000000000000000	4159.48730468750000000000	4170.25634765625000000000	4160.00000000000000000000	4169.23046875000000000000	4156.92285156250000000000	4164.10253906250000000000	4156.41015625000000000000	4151.79492187500000000000	4152.30761718750000000000	4156.41015625000000000000	4156.41015625000000000000	4170.76904296875000000000	4164.10253906250000000000	4138.46142578125000000000	3142.00000000000000000000	10247.00000000000000000000	10229.00000000000000000000	0.00000000000000000000	0.00000000000000000000	0.00000000000000000000	3281.00000000000000000000	780.00000000000000000000	4.00000000000000000000	4.00000000000000000000	4.00000000000000000000	4.00000000000000000000	4.00000000000000000000	4.00000000000000000000	4.00000000000000000000	4.00000000000000000000	4.00000000000000000000	4.00000000000000000000	4.00000000000000000000	4.00000000000000000000	4.00000000000000000000	4.00000000000000000000	4.00000000000000000000	4.00000000000000000000
14.00000000000000000000	0.00000000000000000000	4156.92285156250000000000	4161.53857421875000000000	4168.71777343750000000000	4161.02539062500000000000	4145.12792968750000000000	4161.53857421875000000000	4166.66650390625000000000	4163.58984375000000000000	4156.92285156250000000000	4153.33300781250000000000	4155.38427734375000000000	4182.56396484375000000000	4145.64111328125000000000	4136.92285156250000000000	3565.00000000000000000000	10247.00000000000000000000	10229.00000000000000000000	0.00000000000000000000	0.00000000000000000000	0.00000000000000000000	3281.00000000000000000000	787.00000000000000000000	4.00000000000000000000	4.00000000000000000000	4.00000000000000000000	4.00000000000000000000	4.00000000000000000000	4.00000000000000000000	4.00000000000000000000	4.00000000000000000000	4.00000000000000000000	4.00000000000000000000	4.00000000000000000000	4.00000000000000000000	4.00000000000000000000	4.00000000000000000000	4.00000000000000000000	4.00000000000000000000
15.00000000000000000000	0.00000000000000000000	4162.05126953125000000000	4163.07666015625000000000	4169.23046875000000000000	4162.56396484375000000000	4148.71777343750000000000	4167.69238281250000000000	4181.02539062500000000000	4194.35888671875000000000	4194.87158203125000000000	4185.64111328125000000000	4168.71777343750000000000	4209.74365234375000000000	4147.17919921875000000000	4147.17919921875000000000	3150.00000000000000000000	10246.00000000000000000000	10226.00000000000000000000	0.00000000000000000000	0.00000000000000000000	0.00000000000000000000	3281.00000000000000000000	796.00000000000000000000	4.00000000000000000000	4.00000000000000000000	4.00000000000000000000	4.00000000000000000000	4.00000000000000000000	4.00000000000000000000	4.00000000000000000000	4.00000000000000000000	4.00000000000000000000	4.00000000000000000000	4.00000000000000000000	4.00000000000000000000	4.00000000000000000000	4.00000000000000000000	4.00000000000000000000	4.00000000000000000000
16.00000000000000000000	0.00000000000000000000	4156.41015625000000000000	4146.15380859375000000000	4185.64111328125000000000	4148.71777343750000000000	4130.76904296875000000000	4150.25634765625000000000	4160.51269531250000000000	4166.15380859375000000000	4170.76904296875000000000	4170.76904296875000000000	4145.64111328125000000000	4192.30761718750000000000	4129.74365234375000000000	4133.33300781250000000000	0.00000000000000000000	10246.00000000000000000000	10226.00000000000000000000	0.00000000000000000000	0.00000000000000000000	0.00000000000000000000	3281.00000000000000000000	803.00000000000000000000	4.00000000000000000000	4.00000000000000000000	4.00000000000000000000	4.00000000000000000000	4.00000000000000000000	4.00000000000000000000	4.00000000000000000000	4.00000000000000000000	4.00000000000000000000	4.00000000000000000000	4.00000000000000000000	4.00000000000000000000	4.00000000000000000000	4.00000000000000000000	4.00000000000000000000	4.00000000000000000000
17.00000000000000000000	0.00000000000000000000	4191.79492187500000000000	4220.00000000000000000000	4175.89746093750000000000	4186.66650390625000000000	4201.02539062500000000000	4205.64111328125000000000	4197.94873046875000000000	4184.10253906250000000000	4198.97412109375000000000	4209.74365234375000000000	4181.53857421875000000000	4217.94873046875000000000	4192.30761718750000000000	4176.41015625000000000000	0.00000000000000000000	10248.00000000000000000000	10226.00000000000000000000	0.00000000000000000000	0.00000000000000000000	0.00000000000000000000	3281.00000000000000000000	812.00000000000000000000	4.00000000000000000000	4.00000000000000000000	4.00000000000000000000	4.00000000000000000000	4.00000000000000000000	4.00000000000000000000	4.00000000000000000000	4.00000000000000000000	4.00000000000000000000	4.00000000000000000000	4.00000000000000000000	4.00000000000000000000	4.00000000000000000000	4.00000000000000000000	4.00000000000000000000	4.00000000000000000000
18.00000000000000000000	0.00000000000000000000	4191.79492187500000000000	4209.23046875000000000000	4174.35888671875000000000	4178.97412109375000000000	4186.15380859375000000000	4187.69238281250000000000	4180.51269531250000000000	4152.82031250000000000000	4173.33300781250000000000	4191.28173828125000000000	4150.76904296875000000000	4189.74365234375000000000	4174.87158203125000000000	4156.92285156250000000000	0.00000000000000000000	10248.00000000000000000000	10226.00000000000000000000	0.00000000000000000000	0.00000000000000000000	0.00000000000000000000	3281.00000000000000000000	819.00000000000000000000	4.00000000000000000000	4.00000000000000000000	4.00000000000000000000	4.00000000000000000000	4.00000000000000000000	4.00000000000000000000	4.00000000000000000000	4.00000000000000000000	4.00000000000000000000	4.00000000000000000000	4.00000000000000000000	4.00000000000000000000	4.00000000000000000000	4.00000000000000000000	4.00000000000000000000	4.00000000000000000000
19.00000000000000000000	0.00000000000000000000	4175.89746093750000000000	4183.07666015625000000000	4168.20507812500000000000	4169.23046875000000000000	4158.97412109375000000000	4173.33300781250000000000	4172.82031250000000000000	4149.23046875000000000000	4158.97412109375000000000	4167.69238281250000000000	4144.10253906250000000000	4178.46142578125000000000	4157.43603515625000000000	4143.58984375000000000000	0.00000000000000000000	10249.00000000000000000000	10224.00000000000000000000	0.00000000000000000000	0.00000000000000000000	0.00000000000000000000	3281.00000000000000000000	828.00000000000000000000	4.00000000000000000000	4.00000000000000000000	4.00000000000000000000	4.00000000000000000000	4.00000000000000000000	4.00000000000000000000	4.00000000000000000000	4.00000000000000000000	4.00000000000000000000	4.00000000000000000000	4.00000000000000000000	4.00000000000000000000	4.00000000000000000000	4.00000000000000000000	4.00000000000000000000	4.00000000000000000000
20.00000000000000000000	0.00000000000000000000	4169.74365234375000000000	4171.79492187500000000000	4154.87158203125000000000	4168.71777343750000000000	4152.30761718750000000000	4171.79492187500000000000	4173.84619140625000000000	4180.00000000000000000000	4177.94873046875000000000	4174.35888671875000000000	4178.97412109375000000000	4204.10253906250000000000	4173.33300781250000000000	4161.53857421875000000000	0.00000000000000000000	10249.00000000000000000000	10224.00000000000000000000	0.00000000000000000000	0.00000000000000000000	0.00000000000000000000	3281.00000000000000000000	835.00000000000000000000	4.00000000000000000000	4.00000000000000000000	4.00000000000000000000	4.00000000000000000000	4.00000000000000000000	4.00000000000000000000	4.00000000000000000000	4.00000000000000000000	4.00000000000000000000	4.00000000000000000000	4.00000000000000000000	4.00000000000000000000	4.00000000000000000000	4.00000000000000000000	4.00000000000000000000	4.00000000000000000000
21.00000000000000000000	0.00000000000000000000	4149.23046875000000000000	4114.35888671875000000000	4168.20507812500000000000	4134.87158203125000000000	4101.02539062500000000000	4121.53857421875000000000	4137.43603515625000000000	4154.87158203125000000000	4149.74365234375000000000	4150.25634765625000000000	4155.38427734375000000000	4183.07666015625000000000	4142.56396484375000000000	4135.38427734375000000000	0.00000000000000000000	10247.00000000000000000000	10224.00000000000000000000	0.00000000000000000000	0.00000000000000000000	0.00000000000000000000	3281.00000000000000000000	843.00000000000000000000	4.00000000000000000000	4.00000000000000000000	4.00000000000000000000	4.00000000000000000000	4.00000000000000000000	4.00000000000000000000	4.00000000000000000000	4.00000000000000000000	4.00000000000000000000	4.00000000000000000000	4.00000000000000000000	4.00000000000000000000	4.00000000000000000000	4.00000000000000000000	4.00000000000000000000	4.00000000000000000000
22.00000000000000000000	0.00000000000000000000	4166.66650390625000000000	4156.92285156250000000000	4165.12792968750000000000	4158.46142578125000000000	4152.30761718750000000000	4169.23046875000000000000	4177.94873046875000000000	4186.15380859375000000000	4191.28173828125000000000	4201.53857421875000000000	4184.10253906250000000000	4203.58984375000000000000	4181.53857421875000000000	4158.46142578125000000000	0.00000000000000000000	10247.00000000000000000000	10224.00000000000000000000	0.00000000000000000000	0.00000000000000000000	0.00000000000000000000	3281.00000000000000000000	851.00000000000000000000	4.00000000000000000000	4.00000000000000000000	4.00000000000000000000	4.00000000000000000000	4.00000000000000000000	4.00000000000000000000	4.00000000000000000000	4.00000000000000000000	4.00000000000000000000	4.00000000000000000000	4.00000000000000000000	4.00000000000000000000	4.00000000000000000000	4.00000000000000000000	4.00000000000000000000	4.00000000000000000000
23.00000000000000000000	0.00000000000000000000	4165.12792968750000000000	4172.82031250000000000000	4170.25634765625000000000	4156.41015625000000000000	4173.84619140625000000000	4183.58984375000000000000	4181.02539062500000000000	4171.28173828125000000000	4186.66650390625000000000	4204.61523437500000000000	4155.38427734375000000000	4183.58984375000000000000	4161.53857421875000000000	4137.43603515625000000000	0.00000000000000000000	10245.00000000000000000000	10222.00000000000000000000	0.00000000000000000000	0.00000000000000000000	0.00000000000000000000	3281.00000000000000000000	859.00000000000000000000	4.00000000000000000000	4.00000000000000000000	4.00000000000000000000	4.00000000000000000000	4.00000000000000000000	4.00000000000000000000	4.00000000000000000000	4.00000000000000000000	4.00000000000000000000	4.00000000000000000000	4.00000000000000000000	4.00000000000000000000	4.00000000000000000000	4.00000000000000000000	4.00000000000000000000	4.00000000000000000000
24.00000000000000000000	0.00000000000000000000	4164.61523437500000000000	4180.51269531250000000000	4172.30761718750000000000	4161.02539062500000000000	4178.46142578125000000000	4177.94873046875000000000	4174.87158203125000000000	4160.00000000000000000000	4175.38427734375000000000	4188.71777343750000000000	4143.58984375000000000000	4170.76904296875000000000	4152.82031250000000000000	4130.76904296875000000000	0.00000000000000000000	10245.00000000000000000000	10222.00000000000000000000	0.00000000000000000000	0.00000000000000000000	0.00000000000000000000	3281.00000000000000000000	867.00000000000000000000	4.00000000000000000000	4.00000000000000000000	4.00000000000000000000	4.00000000000000000000	4.00000000000000000000	4.00000000000000000000	4.00000000000000000000	4.00000000000000000000	4.00000000000000000000	4.00000000000000000000	4.00000000000000000000	4.00000000000000000000	4.00000000000000000000	4.00000000000000000000	4.00000000000000000000	4.00000000000000000000
25.00000000000000000000	0.00000000000000000000	4185.12792968750000000000	4208.20507812500000000000	4158.46142578125000000000	4191.79492187500000000000	4190.76904296875000000000	4186.66650390625000000000	4178.97412109375000000000	4182.05126953125000000000	4188.71777343750000000000	4194.35888671875000000000	4187.17919921875000000000	4197.94873046875000000000	4195.89746093750000000000	4172.82031250000000000000	0.00000000000000000000	10246.00000000000000000000	10221.00000000000000000000	0.00000000000000000000	0.00000000000000000000	0.00000000000000000000	3281.00000000000000000000	875.00000000000000000000	4.00000000000000000000	4.00000000000000000000	4.00000000000000000000	4.00000000000000000000	4.00000000000000000000	4.00000000000000000000	4.00000000000000000000	4.00000000000000000000	4.00000000000000000000	4.00000000000000000000	4.00000000000000000000	4.00000000000000000000	4.00000000000000000000	4.00000000000000000000	4.00000000000000000000	4.00000000000000000000
26.00000000000000000000	0.00000000000000000000	4173.33300781250000000000	4169.23046875000000000000	4169.74365234375000000000	4166.66650390625000000000	4142.05126953125000000000	4147.17919921875000000000	4146.66650390625000000000	4146.66650390625000000000	4144.61523437500000000000	4149.74365234375000000000	4155.38427734375000000000	4177.43603515625000000000	4160.00000000000000000000	4148.71777343750000000000	0.00000000000000000000	10246.00000000000000000000	10221.00000000000000000000	0.00000000000000000000	0.00000000000000000000	0.00000000000000000000	3281.00000000000000000000	882.00000000000000000000	4.00000000000000000000	4.00000000000000000000	4.00000000000000000000	4.00000000000000000000	4.00000000000000000000	4.00000000000000000000	4.00000000000000000000	4.00000000000000000000	4.00000000000000000000	4.00000000000000000000	4.00000000000000000000	4.00000000000000000000	4.00000000000000000000	4.00000000000000000000	4.00000000000000000000	4.00000000000000000000
27.00000000000000000000	0.00000000000000000000	4174.35888671875000000000	4177.43603515625000000000	4166.15380859375000000000	4168.71777343750000000000	4160.51269531250000000000	4168.71777343750000000000	4175.38427734375000000000	4184.10253906250000000000	4183.58984375000000000000	4188.71777343750000000000	4173.84619140625000000000	4202.05126953125000000000	4168.71777343750000000000	4156.41015625000000000000	0.00000000000000000000	10248.00000000000000000000	10225.00000000000000000000	0.00000000000000000000	0.00000000000000000000	0.00000000000000000000	3281.00000000000000000000	891.00000000000000000000	4.00000000000000000000	4.00000000000000000000	4.00000000000000000000	4.00000000000000000000	4.00000000000000000000	4.00000000000000000000	4.00000000000000000000	4.00000000000000000000	4.00000000000000000000	4.00000000000000000000	4.00000000000000000000	4.00000000000000000000	4.00000000000000000000	4.00000000000000000000	4.00000000000000000000	4.00000000000000000000
28.00000000000000000000	0.00000000000000000000	4150.25634765625000000000	4137.43603515625000000000	4167.17919921875000000000	4147.17919921875000000000	4126.15380859375000000000	4142.05126953125000000000	4154.87158203125000000000	4176.41015625000000000000	4177.94873046875000000000	4189.74365234375000000000	4151.79492187500000000000	4183.07666015625000000000	4136.92285156250000000000	4131.28173828125000000000	0.00000000000000000000	10248.00000000000000000000	10225.00000000000000000000	0.00000000000000000000	0.00000000000000000000	0.00000000000000000000	3281.00000000000000000000	898.00000000000000000000	4.00000000000000000000	4.00000000000000000000	4.00000000000000000000	4.00000000000000000000	4.00000000000000000000	4.00000000000000000000	4.00000000000000000000	4.00000000000000000000	4.00000000000000000000	4.00000000000000000000	4.00000000000000000000	4.00000000000000000000	4.00000000000000000000	4.00000000000000000000	4.00000000000000000000	4.00000000000000000000
29.00000000000000000000	0.00000000000000000000	4137.43603515625000000000	4127.17919921875000000000	4168.71777343750000000000	4134.87158203125000000000	4116.41015625000000000000	4134.35888671875000000000	4141.02539062500000000000	4139.48730468750000000000	4141.53857421875000000000	4160.51269531250000000000	4118.97412109375000000000	4152.30761718750000000000	4112.30761718750000000000	4106.66650390625000000000	0.00000000000000000000	10249.00000000000000000000	10228.00000000000000000000	0.00000000000000000000	0.00000000000000000000	0.00000000000000000000	3281.00000000000000000000	907.00000000000000000000	4.00000000000000000000	4.00000000000000000000	4.00000000000000000000	4.00000000000000000000	4.00000000000000000000	4.00000000000000000000	4.00000000000000000000	4.00000000000000000000	4.00000000000000000000	4.00000000000000000000	4.00000000000000000000	4.00000000000000000000	4.00000000000000000000	4.00000000000000000000	4.00000000000000000000	4.00000000000000000000
30.00000000000000000000	0.00000000000000000000	4169.23046875000000000000	4194.87158203125000000000	4157.43603515625000000000	4168.20507812500000000000	4191.79492187500000000000	4193.33300781250000000000	4182.05126953125000000000	4161.02539062500000000000	4172.30761718750000000000	4194.35888671875000000000	4148.20507812500000000000	4171.79492187500000000000	4156.92285156250000000000	4133.84619140625000000000	0.00000000000000000000	10249.00000000000000000000	10228.00000000000000000000	0.00000000000000000000	0.00000000000000000000	0.00000000000000000000	3281.00000000000000000000	915.00000000000000000000	4.00000000000000000000	4.00000000000000000000	4.00000000000000000000	4.00000000000000000000	4.00000000000000000000	4.00000000000000000000	4.00000000000000000000	4.00000000000000000000	4.00000000000000000000	4.00000000000000000000	4.00000000000000000000	4.00000000000000000000	4.00000000000000000000	4.00000000000000000000	4.00000000000000000000	4.00000000000000000000
31.00000000000000000000	0.00000000000000000000	4165.64111328125000000000	4173.84619140625000000000	4171.28173828125000000000	4152.82031250000000000000	4168.71777343750000000000	4168.71777343750000000000	4167.69238281250000000000	4144.10253906250000000000	4159.48730468750000000000	4182.05126953125000000000	4131.79492187500000000000	4148.71777343750000000000	4135.89746093750000000000	4115.89746093750000000000	0.00000000000000000000	10247.00000000000000000000	10233.00000000000000000000	0.00000000000000000000	0.00000000000000000000	0.00000000000000000000	3281.00000000000000000000	923.00000000000000000000	4.00000000000000000000	4.00000000000000000000	4.00000000000000000000	4.00000000000000000000	4.00000000000000000000	4.00000000000000000000	4.00000000000000000000	4.00000000000000000000	4.00000000000000000000	4.00000000000000000000	4.00000000000000000000	4.00000000000000000000	4.00000000000000000000	4.00000000000000000000	4.00000000000000000000	4.00000000000000000000
32.00000000000000000000	0.00000000000000000000	4170.76904296875000000000	4178.97412109375000000000	4166.66650390625000000000	4163.58984375000000000000	4169.74365234375000000000	4176.41015625000000000000	4183.07666015625000000000	4184.10253906250000000000	4196.41015625000000000000	4206.15380859375000000000	4182.05126953125000000000	4189.74365234375000000000	4173.33300781250000000000	4154.35888671875000000000	0.00000000000000000000	10247.00000000000000000000	10233.00000000000000000000	0.00000000000000000000	0.00000000000000000000	0.00000000000000000000	3281.00000000000000000000	930.00000000000000000000	4.00000000000000000000	4.00000000000000000000	4.00000000000000000000	4.00000000000000000000	4.00000000000000000000	4.00000000000000000000	4.00000000000000000000	4.00000000000000000000	4.00000000000000000000	4.00000000000000000000	4.00000000000000000000	4.00000000000000000000	4.00000000000000000000	4.00000000000000000000	4.00000000000000000000	4.00000000000000000000
33.00000000000000000000	0.00000000000000000000	4163.07666015625000000000	4151.79492187500000000000	4164.61523437500000000000	4155.89746093750000000000	4144.10253906250000000000	4157.43603515625000000000	4164.61523437500000000000	4193.84619140625000000000	4194.87158203125000000000	4198.46142578125000000000	4195.38427734375000000000	4210.76904296875000000000	4181.53857421875000000000	4168.20507812500000000000	0.00000000000000000000	10246.00000000000000000000	10234.00000000000000000000	0.00000000000000000000	0.00000000000000000000	0.00000000000000000000	3281.00000000000000000000	939.00000000000000000000	4.00000000000000000000	4.00000000000000000000	4.00000000000000000000	4.00000000000000000000	4.00000000000000000000	4.00000000000000000000	4.00000000000000000000	4.00000000000000000000	4.00000000000000000000	4.00000000000000000000	4.00000000000000000000	4.00000000000000000000	4.00000000000000000000	4.00000000000000000000	4.00000000000000000000	4.00000000000000000000
34.00000000000000000000	0.00000000000000000000	4151.79492187500000000000	4128.20507812500000000000	4171.79492187500000000000	4138.46142578125000000000	4125.64111328125000000000	4147.17919921875000000000	4158.97412109375000000000	4169.74365234375000000000	4168.20507812500000000000	4180.51269531250000000000	4161.02539062500000000000	4183.58984375000000000000	4157.94873046875000000000	4147.17919921875000000000	0.00000000000000000000	10246.00000000000000000000	10234.00000000000000000000	0.00000000000000000000	0.00000000000000000000	0.00000000000000000000	3281.00000000000000000000	947.00000000000000000000	4.00000000000000000000	4.00000000000000000000	4.00000000000000000000	4.00000000000000000000	4.00000000000000000000	4.00000000000000000000	4.00000000000000000000	4.00000000000000000000	4.00000000000000000000	4.00000000000000000000	4.00000000000000000000	4.00000000000000000000	4.00000000000000000000	4.00000000000000000000	4.00000000000000000000	4.00000000000000000000
35.00000000000000000000	0.00000000000000000000	4169.74365234375000000000	4177.94873046875000000000	4162.05126953125000000000	4159.48730468750000000000	4179.48730468750000000000	4200.00000000000000000000	4207.69238281250000000000	4189.23046875000000000000	4202.56396484375000000000	4224.10253906250000000000	4166.66650390625000000000	4192.82031250000000000000	4177.94873046875000000000	4157.94873046875000000000	0.00000000000000000000	10245.00000000000000000000	10234.00000000000000000000	0.00000000000000000000	0.00000000000000000000	0.00000000000000000000	3281.00000000000000000000	955.00000000000000000000	4.00000000000000000000	4.00000000000000000000	4.00000000000000000000	4.00000000000000000000	4.00000000000000000000	4.00000000000000000000	4.00000000000000000000	4.00000000000000000000	4.00000000000000000000	4.00000000000000000000	4.00000000000000000000	4.00000000000000000000	4.00000000000000000000	4.00000000000000000000	4.00000000000000000000	4.00000000000000000000
36.00000000000000000000	0.00000000000000000000	4156.41015625000000000000	4154.87158203125000000000	4174.87158203125000000000	4136.41015625000000000000	4154.87158203125000000000	4170.25634765625000000000	4181.02539062500000000000	4151.28173828125000000000	4167.17919921875000000000	4191.28173828125000000000	4113.84619140625000000000	4161.53857421875000000000	4129.23046875000000000000	4117.94873046875000000000	0.00000000000000000000	10245.00000000000000000000	10234.00000000000000000000	0.00000000000000000000	0.00000000000000000000	0.00000000000000000000	3281.00000000000000000000	962.00000000000000000000	4.00000000000000000000	4.00000000000000000000	4.00000000000000000000	4.00000000000000000000	4.00000000000000000000	4.00000000000000000000	4.00000000000000000000	4.00000000000000000000	4.00000000000000000000	4.00000000000000000000	4.00000000000000000000	4.00000000000000000000	4.00000000000000000000	4.00000000000000000000	4.00000000000000000000	4.00000000000000000000
37.00000000000000000000	0.00000000000000000000	4168.71777343750000000000	4179.48730468750000000000	4169.23046875000000000000	4155.38427734375000000000	4176.41015625000000000000	4178.46142578125000000000	4180.00000000000000000000	4162.56396484375000000000	4170.76904296875000000000	4182.56396484375000000000	4130.76904296875000000000	4175.38427734375000000000	4157.94873046875000000000	4143.07666015625000000000	0.00000000000000000000	10247.00000000000000000000	10234.00000000000000000000	0.00000000000000000000	0.00000000000000000000	0.00000000000000000000	3281.00000000000000000000	971.00000000000000000000	4.00000000000000000000	4.00000000000000000000	4.00000000000000000000	4.00000000000000000000	4.00000000000000000000	4.00000000000000000000	4.00000000000000000000	4.00000000000000000000	4.00000000000000000000	4.00000000000000000000	4.00000000000000000000	4.00000000000000000000	4.00000000000000000000	4.00000000000000000000	4.00000000000000000000	4.00000000000000000000
38.00000000000000000000	0.00000000000000000000	4178.97412109375000000000	4191.28173828125000000000	4160.51269531250000000000	4171.79492187500000000000	4184.10253906250000000000	4174.87158203125000000000	4170.25634765625000000000	4164.61523437500000000000	4165.64111328125000000000	4167.17919921875000000000	4136.41015625000000000000	4181.02539062500000000000	4180.00000000000000000000	4166.15380859375000000000	0.00000000000000000000	10247.00000000000000000000	10234.00000000000000000000	0.00000000000000000000	0.00000000000000000000	0.00000000000000000000	3281.00000000000000000000	978.00000000000000000000	4.00000000000000000000	4.00000000000000000000	4.00000000000000000000	4.00000000000000000000	4.00000000000000000000	4.00000000000000000000	4.00000000000000000000	4.00000000000000000000	4.00000000000000000000	4.00000000000000000000	4.00000000000000000000	4.00000000000000000000	4.00000000000000000000	4.00000000000000000000	4.00000000000000000000	4.00000000000000000000
39.00000000000000000000	0.00000000000000000000	4170.76904296875000000000	4165.64111328125000000000	4170.25634765625000000000	4158.46142578125000000000	4160.00000000000000000000	4151.28173828125000000000	4153.84619140625000000000	4151.79492187500000000000	4146.66650390625000000000	4141.02539062500000000000	4104.10253906250000000000	4170.76904296875000000000	4146.66650390625000000000	4150.76904296875000000000	0.00000000000000000000	10249.00000000000000000000	10233.00000000000000000000	0.00000000000000000000	0.00000000000000000000	0.00000000000000000000	3281.00000000000000000000	986.00000000000000000000	4.00000000000000000000	4.00000000000000000000	4.00000000000000000000	4.00000000000000000000	4.00000000000000000000	4.00000000000000000000	4.00000000000000000000	4.00000000000000000000	4.00000000000000000000	4.00000000000000000000	4.00000000000000000000	4.00000000000000000000	4.00000000000000000000	4.00000000000000000000	4.00000000000000000000	4.00000000000000000000
40.00000000000000000000	0.00000000000000000000	4175.38427734375000000000	4174.87158203125000000000	4164.61523437500000000000	4166.15380859375000000000	4181.53857421875000000000	4176.92285156250000000000	4183.58984375000000000000	4200.00000000000000000000	4196.41015625000000000000	4186.15380859375000000000	4132.82031250000000000000	4204.61523437500000000000	4160.00000000000000000000	4167.17919921875000000000	0.00000000000000000000	10249.00000000000000000000	10233.00000000000000000000	0.00000000000000000000	0.00000000000000000000	0.00000000000000000000	3281.00000000000000000000	993.00000000000000000000	4.00000000000000000000	4.00000000000000000000	4.00000000000000000000	4.00000000000000000000	4.00000000000000000000	4.00000000000000000000	4.00000000000000000000	4.00000000000000000000	4.00000000000000000000	4.00000000000000000000	4.00000000000000000000	4.00000000000000000000	4.00000000000000000000	4.00000000000000000000	4.00000000000000000000	4.00000000000000000000
41.00000000000000000000	0.00000000000000000000	4140.00000000000000000000	4117.94873046875000000000	4173.84619140625000000000	4122.05126953125000000000	4131.79492187500000000000	4142.56396484375000000000	4157.43603515625000000000	4170.76904296875000000000	4164.61523437500000000000	4163.58984375000000000000	4090.76904296875000000000	4166.66650390625000000000	4106.15380859375000000000	4117.43603515625000000000	0.00000000000000000000	10248.00000000000000000000	10229.00000000000000000000	0.00000000000000000000	0.00000000000000000000	0.00000000000000000000	3282.00000000000000000000	1.00000000000000000000	4.00000000000000000000	4.00000000000000000000	4.00000000000000000000	4.00000000000000000000	4.00000000000000000000	4.00000000000000000000	4.00000000000000000000	4.00000000000000000000	4.00000000000000000000	4.00000000000000000000	4.00000000000000000000	4.00000000000000000000	4.00000000000000000000	4.00000000000000000000	4.00000000000000000000	4.00000000000000000000
42.00000000000000000000	0.00000000000000000000	4143.07666015625000000000	4147.69238281250000000000	4166.15380859375000000000	4128.20507812500000000000	4161.02539062500000000000	4174.35888671875000000000	4175.89746093750000000000	4172.30761718750000000000	4166.15380859375000000000	4170.25634765625000000000	4098.97412109375000000000	4167.69238281250000000000	4121.02539062500000000000	4118.46142578125000000000	0.00000000000000000000	10248.00000000000000000000	10229.00000000000000000000	0.00000000000000000000	0.00000000000000000000	0.00000000000000000000	3282.00000000000000000000	9.00000000000000000000	4.00000000000000000000	4.00000000000000000000	4.00000000000000000000	4.00000000000000000000	4.00000000000000000000	4.00000000000000000000	4.00000000000000000000	4.00000000000000000000	4.00000000000000000000	4.00000000000000000000	4.00000000000000000000	4.00000000000000000000	4.00000000000000000000	4.00000000000000000000	4.00000000000000000000	4.00000000000000000000
43.00000000000000000000	0.00000000000000000000	4167.69238281250000000000	4185.64111328125000000000	4156.41015625000000000000	4151.79492187500000000000	4195.38427734375000000000	4193.33300781250000000000	4185.64111328125000000000	4171.28173828125000000000	4172.30761718750000000000	4181.02539062500000000000	4120.51269531250000000000	4177.94873046875000000000	4157.43603515625000000000	4137.94873046875000000000	0.00000000000000000000	10247.00000000000000000000	10227.00000000000000000000	0.00000000000000000000	0.00000000000000000000	0.00000000000000000000	3282.00000000000000000000	17.00000000000000000000	4.00000000000000000000	4.00000000000000000000	4.00000000000000000000	4.00000000000000000000	4.00000000000000000000	4.00000000000000000000	4.00000000000000000000	4.00000000000000000000	4.00000000000000000000	4.00000000000000000000	4.00000000000000000000	4.00000000000000000000	4.00000000000000000000	4.00000000000000000000	4.00000000000000000000	4.00000000000000000000
44.00000000000000000000	0.00000000000000000000	4161.53857421875000000000	4152.30761718750000000000	4167.69238281250000000000	4133.33300781250000000000	4156.41015625000000000000	4150.76904296875000000000	4156.41015625000000000000	4134.87158203125000000000	4134.87158203125000000000	4148.20507812500000000000	4104.61523437500000000000	4154.87158203125000000000	4145.64111328125000000000	4130.25634765625000000000	0.00000000000000000000	10247.00000000000000000000	10227.00000000000000000000	0.00000000000000000000	0.00000000000000000000	0.00000000000000000000	3282.00000000000000000000	24.00000000000000000000	4.00000000000000000000	4.00000000000000000000	4.00000000000000000000	4.00000000000000000000	4.00000000000000000000	4.00000000000000000000	4.00000000000000000000	4.00000000000000000000	4.00000000000000000000	4.00000000000000000000	4.00000000000000000000	4.00000000000000000000	4.00000000000000000000	4.00000000000000000000	4.00000000000000000000	4.00000000000000000000
45.00000000000000000000	0.00000000000000000000	4171.79492187500000000000	4177.94873046875000000000	4163.07666015625000000000	4152.30761718750000000000	4174.87158203125000000000	4172.82031250000000000000	4175.38427734375000000000	4189.74365234375000000000	4184.61523437500000000000	4186.15380859375000000000	4169.23046875000000000000	4208.71777343750000000000	4201.02539062500000000000	4184.61523437500000000000	0.00000000000000000000	10246.00000000000000000000	10221.00000000000000000000	0.00000000000000000000	0.00000000000000000000	0.00000000000000000000	3282.00000000000000000000	32.00000000000000000000	4.00000000000000000000	4.00000000000000000000	4.00000000000000000000	4.00000000000000000000	4.00000000000000000000	4.00000000000000000000	4.00000000000000000000	4.00000000000000000000	4.00000000000000000000	4.00000000000000000000	4.00000000000000000000	4.00000000000000000000	4.00000000000000000000	4.00000000000000000000	4.00000000000000000000	4.00000000000000000000
46.00000000000000000000	0.00000000000000000000	4164.10253906250000000000	4153.84619140625000000000	4174.87158203125000000000	4138.97412109375000000000	4146.15380859375000000000	4149.23046875000000000000	4155.38427734375000000000	4193.84619140625000000000	4186.66650390625000000000	4178.46142578125000000000	4164.61523437500000000000	4211.79492187500000000000	4187.69238281250000000000	4177.94873046875000000000	0.00000000000000000000	10246.00000000000000000000	10221.00000000000000000000	0.00000000000000000000	0.00000000000000000000	0.00000000000000000000	3282.00000000000000000000	39.00000000000000000000	4.00000000000000000000	4.00000000000000000000	4.00000000000000000000	4.00000000000000000000	4.00000000000000000000	4.00000000000000000000	4.00000000000000000000	4.00000000000000000000	4.00000000000000000000	4.00000000000000000000	4.00000000000000000000	4.00000000000000000000	4.00000000000000000000	4.00000000000000000000	4.00000000000000000000	4.00000000000000000000
47.00000000000000000000	0.00000000000000000000	4173.33300781250000000000	4162.56396484375000000000	4174.87158203125000000000	4145.12792968750000000000	4165.12792968750000000000	4168.71777343750000000000	4182.05126953125000000000	4194.35888671875000000000	4194.87158203125000000000	4193.33300781250000000000	4153.84619140625000000000	4202.05126953125000000000	4179.48730468750000000000	4168.20507812500000000000	0.00000000000000000000	10244.00000000000000000000	10222.00000000000000000000	0.00000000000000000000	0.00000000000000000000	0.00000000000000000000	3282.00000000000000000000	48.00000000000000000000	4.00000000000000000000	4.00000000000000000000	4.00000000000000000000	4.00000000000000000000	4.00000000000000000000	4.00000000000000000000	4.00000000000000000000	4.00000000000000000000	4.00000000000000000000	4.00000000000000000000	4.00000000000000000000	4.00000000000000000000	4.00000000000000000000	4.00000000000000000000	4.00000000000000000000	4.00000000000000000000
48.00000000000000000000	0.00000000000000000000	4180.51269531250000000000	4178.46142578125000000000	4167.69238281250000000000	4152.30761718750000000000	4191.79492187500000000000	4197.94873046875000000000	4205.64111328125000000000	4193.33300781250000000000	4201.53857421875000000000	4216.41015625000000000000	4142.56396484375000000000	4194.87158203125000000000	4173.84619140625000000000	4162.05126953125000000000	0.00000000000000000000	10244.00000000000000000000	10222.00000000000000000000	0.00000000000000000000	0.00000000000000000000	0.00000000000000000000	3282.00000000000000000000	56.00000000000000000000	4.00000000000000000000	4.00000000000000000000	4.00000000000000000000	4.00000000000000000000	4.00000000000000000000	4.00000000000000000000	4.00000000000000000000	4.00000000000000000000	4.00000000000000000000	4.00000000000000000000	4.00000000000000000000	4.00000000000000000000	4.00000000000000000000	4.00000000000000000000	4.00000000000000000000	4.00000000000000000000
49.00000000000000000000	0.00000000000000000000	4165.64111328125000000000	4154.87158203125000000000	4178.46142578125000000000	4133.33300781250000000000	4162.05126953125000000000	4169.23046875000000000000	4172.82031250000000000000	4150.76904296875000000000	4154.87158203125000000000	4177.43603515625000000000	4101.02539062500000000000	4164.10253906250000000000	4136.92285156250000000000	4131.28173828125000000000	0.00000000000000000000	10243.00000000000000000000	10223.00000000000000000000	0.00000000000000000000	0.00000000000000000000	0.00000000000000000000	3282.00000000000000000000	64.00000000000000000000	4.00000000000000000000	4.00000000000000000000	4.00000000000000000000	4.00000000000000000000	4.00000000000000000000	4.00000000000000000000	4.00000000000000000000	4.00000000000000000000	4.00000000000000000000	4.00000000000000000000	4.00000000000000000000	4.00000000000000000000	4.00000000000000000000	4.00000000000000000000	4.00000000000000000000	4.00000000000000000000
50.00000000000000000000	0.00000000000000000000	4188.71777343750000000000	4203.07666015625000000000	4166.66650390625000000000	4173.33300781250000000000	4201.02539062500000000000	4192.82031250000000000000	4187.69238281250000000000	4178.46142578125000000000	4174.87158203125000000000	4192.30761718750000000000	4146.66650390625000000000	4198.97412109375000000000	4194.35888671875000000000	4173.84619140625000000000	0.00000000000000000000	10243.00000000000000000000	10223.00000000000000000000	0.00000000000000000000	0.00000000000000000000	0.00000000000000000000	3282.00000000000000000000	73.00000000000000000000	4.00000000000000000000	4.00000000000000000000	4.00000000000000000000	4.00000000000000000000	4.00000000000000000000	4.00000000000000000000	4.00000000000000000000	4.00000000000000000000	4.00000000000000000000	4.00000000000000000000	4.00000000000000000000	4.00000000000000000000	4.00000000000000000000	4.00000000000000000000	4.00000000000000000000	4.00000000000000000000
51.00000000000000000000	0.00000000000000000000	4188.20507812500000000000	4179.48730468750000000000	4168.20507812500000000000	4172.82031250000000000000	4173.84619140625000000000	4160.51269531250000000000	4160.51269531250000000000	4162.56396484375000000000	4153.84619140625000000000	4166.66650390625000000000	4139.48730468750000000000	4192.30761718750000000000	4191.28173828125000000000	4173.84619140625000000000	0.00000000000000000000	10243.00000000000000000000	10223.00000000000000000000	0.00000000000000000000	0.00000000000000000000	0.00000000000000000000	3282.00000000000000000000	81.00000000000000000000	4.00000000000000000000	4.00000000000000000000	4.00000000000000000000	4.00000000000000000000	4.00000000000000000000	4.00000000000000000000	4.00000000000000000000	4.00000000000000000000	4.00000000000000000000	4.00000000000000000000	4.00000000000000000000	4.00000000000000000000	4.00000000000000000000	4.00000000000000000000	4.00000000000000000000	4.00000000000000000000
52.00000000000000000000	0.00000000000000000000	4183.58984375000000000000	4163.58984375000000000000	4171.28173828125000000000	4163.58984375000000000000	4163.07666015625000000000	4156.41015625000000000000	4161.02539062500000000000	4172.30761718750000000000	4165.64111328125000000000	4172.30761718750000000000	4144.10253906250000000000	4198.97412109375000000000	4181.53857421875000000000	4173.33300781250000000000	0.00000000000000000000	10243.00000000000000000000	10223.00000000000000000000	0.00000000000000000000	0.00000000000000000000	0.00000000000000000000	3282.00000000000000000000	89.00000000000000000000	4.00000000000000000000	4.00000000000000000000	4.00000000000000000000	4.00000000000000000000	4.00000000000000000000	4.00000000000000000000	4.00000000000000000000	4.00000000000000000000	4.00000000000000000000	4.00000000000000000000	4.00000000000000000000	4.00000000000000000000	4.00000000000000000000	4.00000000000000000000	4.00000000000000000000	4.00000000000000000000
53.00000000000000000000	0.00000000000000000000	4182.56396484375000000000	4173.33300781250000000000	4169.74365234375000000000	4163.58984375000000000000	4185.12792968750000000000	4183.58984375000000000000	4188.71777343750000000000	4215.89746093750000000000	4213.33300781250000000000	4220.51269531250000000000	4170.76904296875000000000	4225.12792968750000000000	4188.71777343750000000000	4181.53857421875000000000	0.00000000000000000000	10244.00000000000000000000	10226.00000000000000000000	0.00000000000000000000	0.00000000000000000000	0.00000000000000000000	3282.00000000000000000000	97.00000000000000000000	4.00000000000000000000	4.00000000000000000000	4.00000000000000000000	4.00000000000000000000	4.00000000000000000000	4.00000000000000000000	4.00000000000000000000	4.00000000000000000000	4.00000000000000000000	4.00000000000000000000	4.00000000000000000000	4.00000000000000000000	4.00000000000000000000	4.00000000000000000000	4.00000000000000000000	4.00000000000000000000
54.00000000000000000000	0.00000000000000000000	4163.07666015625000000000	4144.61523437500000000000	4182.05126953125000000000	4138.46142578125000000000	4161.53857421875000000000	4166.66650390625000000000	4181.53857421875000000000	4198.46142578125000000000	4197.43603515625000000000	4203.07666015625000000000	4140.00000000000000000000	4198.97412109375000000000	4150.76904296875000000000	4146.15380859375000000000	0.00000000000000000000	10244.00000000000000000000	10226.00000000000000000000	0.00000000000000000000	0.00000000000000000000	0.00000000000000000000	3282.00000000000000000000	104.00000000000000000000	4.00000000000000000000	4.00000000000000000000	4.00000000000000000000	4.00000000000000000000	4.00000000000000000000	4.00000000000000000000	4.00000000000000000000	4.00000000000000000000	4.00000000000000000000	4.00000000000000000000	4.00000000000000000000	4.00000000000000000000	4.00000000000000000000	4.00000000000000000000	4.00000000000000000000	4.00000000000000000000
55.00000000000000000000	0.00000000000000000000	4185.12792968750000000000	4198.97412109375000000000	4167.17919921875000000000	4170.25634765625000000000	4212.30761718750000000000	4211.28173828125000000000	4214.87158203125000000000	4216.41015625000000000000	4223.07666015625000000000	4221.53857421875000000000	4176.41015625000000000000	4219.48730468750000000000	4198.46142578125000000000	4176.92285156250000000000	0.00000000000000000000	10246.00000000000000000000	10228.00000000000000000000	0.00000000000000000000	0.00000000000000000000	0.00000000000000000000	3282.00000000000000000000	112.00000000000000000000	4.00000000000000000000	4.00000000000000000000	4.00000000000000000000	4.00000000000000000000	4.00000000000000000000	4.00000000000000000000	4.00000000000000000000	4.00000000000000000000	4.00000000000000000000	4.00000000000000000000	4.00000000000000000000	4.00000000000000000000	4.00000000000000000000	4.00000000000000000000	4.00000000000000000000	4.00000000000000000000
56.00000000000000000000	0.00000000000000000000	4190.76904296875000000000	4202.56396484375000000000	4170.25634765625000000000	4172.30761718750000000000	4209.23046875000000000000	4202.56396484375000000000	4195.38427734375000000000	4184.10253906250000000000	4192.30761718750000000000	4195.89746093750000000000	4158.46142578125000000000	4201.53857421875000000000	4198.97412109375000000000	4172.30761718750000000000	0.00000000000000000000	10246.00000000000000000000	10228.00000000000000000000	0.00000000000000000000	0.00000000000000000000	0.00000000000000000000	3282.00000000000000000000	119.00000000000000000000	4.00000000000000000000	4.00000000000000000000	4.00000000000000000000	4.00000000000000000000	4.00000000000000000000	4.00000000000000000000	4.00000000000000000000	4.00000000000000000000	4.00000000000000000000	4.00000000000000000000	4.00000000000000000000	4.00000000000000000000	4.00000000000000000000	4.00000000000000000000	4.00000000000000000000	4.00000000000000000000
57.00000000000000000000	0.00000000000000000000	4192.82031250000000000000	4201.02539062500000000000	4179.48730468750000000000	4175.89746093750000000000	4205.64111328125000000000	4198.46142578125000000000	4192.30761718750000000000	4186.66650390625000000000	4187.69238281250000000000	4188.71777343750000000000	4158.97412109375000000000	4208.71777343750000000000	4203.07666015625000000000	4178.97412109375000000000	0.00000000000000000000	10247.00000000000000000000	10226.00000000000000000000	0.00000000000000000000	0.00000000000000000000	0.00000000000000000000	3282.00000000000000000000	128.00000000000000000000	4.00000000000000000000	4.00000000000000000000	4.00000000000000000000	4.00000000000000000000	4.00000000000000000000	4.00000000000000000000	4.00000000000000000000	4.00000000000000000000	4.00000000000000000000	4.00000000000000000000	4.00000000000000000000	4.00000000000000000000	4.00000000000000000000	4.00000000000000000000	4.00000000000000000000	4.00000000000000000000
58.00000000000000000000	0.00000000000000000000	4203.07666015625000000000	4211.28173828125000000000	4170.76904296875000000000	4191.28173828125000000000	4213.33300781250000000000	4205.12792968750000000000	4202.05126953125000000000	4235.38427734375000000000	4231.79492187500000000000	4220.00000000000000000000	4206.66650390625000000000	4253.33300781250000000000	4235.38427734375000000000	4215.38427734375000000000	0.00000000000000000000	10247.00000000000000000000	10226.00000000000000000000	0.00000000000000000000	0.00000000000000000000	0.00000000000000000000	3282.00000000000000000000	136.00000000000000000000	4.00000000000000000000	4.00000000000000000000	4.00000000000000000000	4.00000000000000000000	4.00000000000000000000	4.00000000000000000000	4.00000000000000000000	4.00000000000000000000	4.00000000000000000000	4.00000000000000000000	4.00000000000000000000	4.00000000000000000000	4.00000000000000000000	4.00000000000000000000	4.00000000000000000000	4.00000000000000000000
59.00000000000000000000	0.00000000000000000000	4176.92285156250000000000	4152.82031250000000000000	4178.97412109375000000000	4152.30761718750000000000	4152.30761718750000000000	4152.30761718750000000000	4162.05126953125000000000	4193.33300781250000000000	4188.20507812500000000000	4178.46142578125000000000	4162.05126953125000000000	4215.38427734375000000000	4180.00000000000000000000	4178.46142578125000000000	0.00000000000000000000	10247.00000000000000000000	10227.00000000000000000000	0.00000000000000000000	0.00000000000000000000	0.00000000000000000000	3282.00000000000000000000	144.00000000000000000000	4.00000000000000000000	4.00000000000000000000	4.00000000000000000000	4.00000000000000000000	4.00000000000000000000	4.00000000000000000000	4.00000000000000000000	4.00000000000000000000	4.00000000000000000000	4.00000000000000000000	4.00000000000000000000	4.00000000000000000000	4.00000000000000000000	4.00000000000000000000	4.00000000000000000000	4.00000000000000000000
60.00000000000000000000	0.00000000000000000000	4179.48730468750000000000	4180.51269531250000000000	4169.74365234375000000000	4157.94873046875000000000	4189.23046875000000000000	4190.76904296875000000000	4193.33300781250000000000	4191.28173828125000000000	4196.92285156250000000000	4197.94873046875000000000	4156.41015625000000000000	4209.23046875000000000000	4183.07666015625000000000	4178.46142578125000000000	0.00000000000000000000	10247.00000000000000000000	10227.00000000000000000000	0.00000000000000000000	0.00000000000000000000	0.00000000000000000000	3282.00000000000000000000	151.00000000000000000000	4.00000000000000000000	4.00000000000000000000	4.00000000000000000000	4.00000000000000000000	4.00000000000000000000	4.00000000000000000000	4.00000000000000000000	4.00000000000000000000	4.00000000000000000000	4.00000000000000000000	4.00000000000000000000	4.00000000000000000000	4.00000000000000000000	4.00000000000000000000	4.00000000000000000000	4.00000000000000000000
61.00000000000000000000	0.00000000000000000000	4172.30761718750000000000	4177.94873046875000000000	4169.74365234375000000000	4149.74365234375000000000	4190.25634765625000000000	4191.79492187500000000000	4187.69238281250000000000	4170.76904296875000000000	4182.56396484375000000000	4192.82031250000000000000	4122.05126953125000000000	4182.56396484375000000000	4152.82031250000000000000	4149.74365234375000000000	0.00000000000000000000	10249.00000000000000000000	10227.00000000000000000000	0.00000000000000000000	0.00000000000000000000	0.00000000000000000000	3282.00000000000000000000	159.00000000000000000000	4.00000000000000000000	4.00000000000000000000	4.00000000000000000000	4.00000000000000000000	4.00000000000000000000	4.00000000000000000000	4.00000000000000000000	4.00000000000000000000	4.00000000000000000000	4.00000000000000000000	4.00000000000000000000	4.00000000000000000000	4.00000000000000000000	4.00000000000000000000	4.00000000000000000000	4.00000000000000000000
62.00000000000000000000	0.00000000000000000000	4162.05126953125000000000	4159.48730468750000000000	4168.20507812500000000000	4141.02539062500000000000	4166.66650390625000000000	4168.71777343750000000000	4170.25634765625000000000	4151.79492187500000000000	4155.89746093750000000000	4164.61523437500000000000	4100.00000000000000000000	4160.51269531250000000000	4132.30761718750000000000	4130.76904296875000000000	0.00000000000000000000	10249.00000000000000000000	10227.00000000000000000000	0.00000000000000000000	0.00000000000000000000	0.00000000000000000000	3282.00000000000000000000	166.00000000000000000000	4.00000000000000000000	4.00000000000000000000	4.00000000000000000000	4.00000000000000000000	4.00000000000000000000	4.00000000000000000000	4.00000000000000000000	4.00000000000000000000	4.00000000000000000000	4.00000000000000000000	4.00000000000000000000	4.00000000000000000000	4.00000000000000000000	4.00000000000000000000	4.00000000000000000000	4.00000000000000000000
63.00000000000000000000	0.00000000000000000000	4172.82031250000000000000	4177.94873046875000000000	4150.25634765625000000000	4165.12792968750000000000	4182.56396484375000000000	4175.89746093750000000000	4173.33300781250000000000	4168.71777343750000000000	4167.69238281250000000000	4169.74365234375000000000	4134.35888671875000000000	4184.10253906250000000000	4177.43603515625000000000	4167.69238281250000000000	0.00000000000000000000	10248.00000000000000000000	10225.00000000000000000000	0.00000000000000000000	0.00000000000000000000	0.00000000000000000000	3282.00000000000000000000	174.00000000000000000000	4.00000000000000000000	4.00000000000000000000	4.00000000000000000000	4.00000000000000000000	4.00000000000000000000	4.00000000000000000000	4.00000000000000000000	4.00000000000000000000	4.00000000000000000000	4.00000000000000000000	4.00000000000000000000	4.00000000000000000000	4.00000000000000000000	4.00000000000000000000	4.00000000000000000000	4.00000000000000000000
64.00000000000000000000	0.00000000000000000000	4158.46142578125000000000	4141.02539062500000000000	4161.02539062500000000000	4144.61523437500000000000	4140.00000000000000000000	4131.79492187500000000000	4131.79492187500000000000	4137.43603515625000000000	4129.74365234375000000000	4131.79492187500000000000	4102.56396484375000000000	4161.02539062500000000000	4149.74365234375000000000	4144.10253906250000000000	911.00000000000000000000	10248.00000000000000000000	10225.00000000000000000000	0.00000000000000000000	0.00000000000000000000	0.00000000000000000000	3282.00000000000000000000	182.00000000000000000000	4.00000000000000000000	4.00000000000000000000	4.00000000000000000000	4.00000000000000000000	4.00000000000000000000	4.00000000000000000000	4.00000000000000000000	4.00000000000000000000	4.00000000000000000000	4.00000000000000000000	4.00000000000000000000	4.00000000000000000000	4.00000000000000000000	4.00000000000000000000	4.00000000000000000000	4.00000000000000000000
65.00000000000000000000	0.00000000000000000000	4159.48730468750000000000	4154.35888671875000000000	4158.46142578125000000000	4143.58984375000000000000	4153.84619140625000000000	4150.76904296875000000000	4155.89746093750000000000	4172.82031250000000000000	4168.71777343750000000000	4168.71777343750000000000	4124.10253906250000000000	4178.46142578125000000000	4155.89746093750000000000	4146.66650390625000000000	2517.00000000000000000000	10247.00000000000000000000	10224.00000000000000000000	0.00000000000000000000	0.00000000000000000000	0.00000000000000000000	3282.00000000000000000000	190.00000000000000000000	4.00000000000000000000	4.00000000000000000000	4.00000000000000000000	4.00000000000000000000	4.00000000000000000000	4.00000000000000000000	4.00000000000000000000	4.00000000000000000000	4.00000000000000000000	4.00000000000000000000	4.00000000000000000000	4.00000000000000000000	4.00000000000000000000	4.00000000000000000000	4.00000000000000000000	4.00000000000000000000
66.00000000000000000000	0.00000000000000000000	4135.38427734375000000000	4115.38427734375000000000	4159.48730468750000000000	4111.28173828125000000000	4127.69238281250000000000	4133.33300781250000000000	4151.79492187500000000000	4170.25634765625000000000	4173.84619140625000000000	4178.46142578125000000000	4112.82031250000000000000	4168.20507812500000000000	4122.05126953125000000000	4123.58984375000000000000	2396.00000000000000000000	10247.00000000000000000000	10224.00000000000000000000	0.00000000000000000000	0.00000000000000000000	0.00000000000000000000	3282.00000000000000000000	198.00000000000000000000	4.00000000000000000000	4.00000000000000000000	4.00000000000000000000	4.00000000000000000000	4.00000000000000000000	4.00000000000000000000	4.00000000000000000000	4.00000000000000000000	4.00000000000000000000	4.00000000000000000000	4.00000000000000000000	4.00000000000000000000	4.00000000000000000000	4.00000000000000000000	4.00000000000000000000	4.00000000000000000000
67.00000000000000000000	0.00000000000000000000	4116.92285156250000000000	4090.25634765625000000000	4163.58984375000000000000	4091.79467773437500000000	4108.71777343750000000000	4114.87158203125000000000	4130.76904296875000000000	4135.38427734375000000000	4133.84619140625000000000	4141.53857421875000000000	4083.58959960937500000000	4142.56396484375000000000	4096.92285156250000000000	4100.00000000000000000000	3463.00000000000000000000	10248.00000000000000000000	10226.00000000000000000000	0.00000000000000000000	0.00000000000000000000	0.00000000000000000000	3282.00000000000000000000	205.00000000000000000000	4.00000000000000000000	4.00000000000000000000	4.00000000000000000000	4.00000000000000000000	4.00000000000000000000	4.00000000000000000000	4.00000000000000000000	4.00000000000000000000	4.00000000000000000000	4.00000000000000000000	4.00000000000000000000	4.00000000000000000000	4.00000000000000000000	4.00000000000000000000	4.00000000000000000000	4.00000000000000000000
68.00000000000000000000	0.00000000000000000000	4142.05126953125000000000	4148.71777343750000000000	4148.20507812500000000000	4127.17919921875000000000	4162.05126953125000000000	4156.41015625000000000000	4150.76904296875000000000	4142.56396484375000000000	4140.00000000000000000000	4149.23046875000000000000	4103.58984375000000000000	4152.30761718750000000000	4137.94873046875000000000	4120.51269531250000000000	3521.00000000000000000000	10248.00000000000000000000	10226.00000000000000000000	0.00000000000000000000	0.00000000000000000000	0.00000000000000000000	3282.00000000000000000000	212.00000000000000000000	4.00000000000000000000	4.00000000000000000000	4.00000000000000000000	4.00000000000000000000	4.00000000000000000000	4.00000000000000000000	4.00000000000000000000	4.00000000000000000000	4.00000000000000000000	4.00000000000000000000	4.00000000000000000000	4.00000000000000000000	4.00000000000000000000	4.00000000000000000000	4.00000000000000000000	4.00000000000000000000
69.00000000000000000000	0.00000000000000000000	4127.17919921875000000000	4111.28173828125000000000	4157.43603515625000000000	4104.10253906250000000000	4124.10253906250000000000	4118.46142578125000000000	4119.48730468750000000000	4091.79467773437500000000	4090.76904296875000000000	4107.69238281250000000000	4056.41015625000000000000	4108.20507812500000000000	4090.76904296875000000000	4085.64086914062500000000	3336.00000000000000000000	10247.00000000000000000000	10228.00000000000000000000	0.00000000000000000000	0.00000000000000000000	0.00000000000000000000	3282.00000000000000000000	221.00000000000000000000	4.00000000000000000000	4.00000000000000000000	4.00000000000000000000	4.00000000000000000000	4.00000000000000000000	4.00000000000000000000	4.00000000000000000000	4.00000000000000000000	4.00000000000000000000	4.00000000000000000000	4.00000000000000000000	4.00000000000000000000	4.00000000000000000000	4.00000000000000000000	4.00000000000000000000	4.00000000000000000000
70.00000000000000000000	0.00000000000000000000	4127.17919921875000000000	4107.17919921875000000000	4154.87158203125000000000	4109.74365234375000000000	4120.00000000000000000000	4116.41015625000000000000	4125.64111328125000000000	4116.92285156250000000000	4111.28173828125000000000	4122.05126953125000000000	4085.12817382812500000000	4135.38427734375000000000	4105.12792968750000000000	4112.82031250000000000000	3038.00000000000000000000	10247.00000000000000000000	10228.00000000000000000000	0.00000000000000000000	0.00000000000000000000	0.00000000000000000000	3282.00000000000000000000	229.00000000000000000000	4.00000000000000000000	4.00000000000000000000	4.00000000000000000000	4.00000000000000000000	4.00000000000000000000	4.00000000000000000000	4.00000000000000000000	4.00000000000000000000	4.00000000000000000000	4.00000000000000000000	4.00000000000000000000	4.00000000000000000000	4.00000000000000000000	4.00000000000000000000	4.00000000000000000000	4.00000000000000000000
71.00000000000000000000	0.00000000000000000000	4133.84619140625000000000	4109.74365234375000000000	4156.92285156250000000000	4122.05126953125000000000	4115.89746093750000000000	4107.17919921875000000000	4118.97412109375000000000	4146.15380859375000000000	4135.38427734375000000000	4137.43603515625000000000	4114.35888671875000000000	4167.69238281250000000000	4125.64111328125000000000	4137.94873046875000000000	3135.00000000000000000000	10247.00000000000000000000	10229.00000000000000000000	0.00000000000000000000	0.00000000000000000000	0.00000000000000000000	3282.00000000000000000000	237.00000000000000000000	4.00000000000000000000	4.00000000000000000000	4.00000000000000000000	4.00000000000000000000	4.00000000000000000000	4.00000000000000000000	4.00000000000000000000	4.00000000000000000000	4.00000000000000000000	4.00000000000000000000	4.00000000000000000000	4.00000000000000000000	4.00000000000000000000	4.00000000000000000000	4.00000000000000000000	4.00000000000000000000
72.00000000000000000000	0.00000000000000000000	4132.30761718750000000000	4102.56396484375000000000	4170.76904296875000000000	4116.41015625000000000000	4107.69238281250000000000	4100.00000000000000000000	4114.35888671875000000000	4128.20507812500000000000	4120.51269531250000000000	4127.17919921875000000000	4091.79467773437500000000	4148.20507812500000000000	4107.69238281250000000000	4118.97412109375000000000	3270.00000000000000000000	10247.00000000000000000000	10229.00000000000000000000	0.00000000000000000000	0.00000000000000000000	0.00000000000000000000	3282.00000000000000000000	246.00000000000000000000	4.00000000000000000000	4.00000000000000000000	4.00000000000000000000	4.00000000000000000000	4.00000000000000000000	4.00000000000000000000	4.00000000000000000000	4.00000000000000000000	4.00000000000000000000	4.00000000000000000000	4.00000000000000000000	4.00000000000000000000	4.00000000000000000000	4.00000000000000000000	4.00000000000000000000	4.00000000000000000000
73.00000000000000000000	0.00000000000000000000	4149.74365234375000000000	4152.82031250000000000000	4160.51269531250000000000	4135.38427734375000000000	4160.51269531250000000000	4155.89746093750000000000	4161.53857421875000000000	4148.71777343750000000000	4150.25634765625000000000	4165.12792968750000000000	4103.07666015625000000000	4157.43603515625000000000	4128.20507812500000000000	4129.74365234375000000000	3024.00000000000000000000	10247.00000000000000000000	10228.00000000000000000000	0.00000000000000000000	0.00000000000000000000	0.00000000000000000000	3282.00000000000000000000	254.00000000000000000000	4.00000000000000000000	4.00000000000000000000	4.00000000000000000000	4.00000000000000000000	4.00000000000000000000	4.00000000000000000000	4.00000000000000000000	4.00000000000000000000	4.00000000000000000000	4.00000000000000000000	4.00000000000000000000	4.00000000000000000000	4.00000000000000000000	4.00000000000000000000	4.00000000000000000000	4.00000000000000000000
74.00000000000000000000	0.00000000000000000000	4139.48730468750000000000	4129.74365234375000000000	4168.71777343750000000000	4116.41015625000000000000	4133.33300781250000000000	4132.82031250000000000000	4142.56396484375000000000	4119.48730468750000000000	4122.56396484375000000000	4140.51269531250000000000	4059.48706054687500000000	4124.61523437500000000000	4087.17944335937500000000	4097.43603515625000000000	3476.00000000000000000000	10247.00000000000000000000	10228.00000000000000000000	0.00000000000000000000	0.00000000000000000000	0.00000000000000000000	3282.00000000000000000000	262.00000000000000000000	4.00000000000000000000	4.00000000000000000000	4.00000000000000000000	4.00000000000000000000	4.00000000000000000000	4.00000000000000000000	4.00000000000000000000	4.00000000000000000000	4.00000000000000000000	4.00000000000000000000	4.00000000000000000000	4.00000000000000000000	4.00000000000000000000	4.00000000000000000000	4.00000000000000000000	4.00000000000000000000
75.00000000000000000000	0.00000000000000000000	4156.41015625000000000000	4152.30761718750000000000	4166.15380859375000000000	4143.07666015625000000000	4148.71777343750000000000	4141.53857421875000000000	4149.74365234375000000000	4142.05126953125000000000	4143.58984375000000000000	4155.89746093750000000000	4097.43603515625000000000	4154.35888671875000000000	4128.71777343750000000000	4134.87158203125000000000	3049.00000000000000000000	10248.00000000000000000000	10227.00000000000000000000	0.00000000000000000000	0.00000000000000000000	0.00000000000000000000	3282.00000000000000000000	271.00000000000000000000	4.00000000000000000000	4.00000000000000000000	4.00000000000000000000	4.00000000000000000000	4.00000000000000000000	4.00000000000000000000	4.00000000000000000000	4.00000000000000000000	4.00000000000000000000	4.00000000000000000000	4.00000000000000000000	4.00000000000000000000	4.00000000000000000000	4.00000000000000000000	4.00000000000000000000	4.00000000000000000000
76.00000000000000000000	0.00000000000000000000	4168.71777343750000000000	4165.12792968750000000000	4159.48730468750000000000	4158.97412109375000000000	4154.35888671875000000000	4142.56396484375000000000	4142.56396484375000000000	4160.00000000000000000000	4154.87158203125000000000	4167.69238281250000000000	4137.94873046875000000000	4185.12792968750000000000	4172.82031250000000000000	4169.23046875000000000000	3342.00000000000000000000	10248.00000000000000000000	10227.00000000000000000000	0.00000000000000000000	0.00000000000000000000	0.00000000000000000000	3282.00000000000000000000	278.00000000000000000000	4.00000000000000000000	4.00000000000000000000	4.00000000000000000000	4.00000000000000000000	4.00000000000000000000	4.00000000000000000000	4.00000000000000000000	4.00000000000000000000	4.00000000000000000000	4.00000000000000000000	4.00000000000000000000	4.00000000000000000000	4.00000000000000000000	4.00000000000000000000	4.00000000000000000000	4.00000000000000000000
77.00000000000000000000	0.00000000000000000000	4152.82031250000000000000	4130.25634765625000000000	4169.74365234375000000000	4129.74365234375000000000	4125.12792968750000000000	4121.02539062500000000000	4126.15380859375000000000	4143.07666015625000000000	4132.82031250000000000000	4145.64111328125000000000	4117.43603515625000000000	4165.12792968750000000000	4142.56396484375000000000	4141.02539062500000000000	3007.00000000000000000000	10247.00000000000000000000	10227.00000000000000000000	0.00000000000000000000	0.00000000000000000000	0.00000000000000000000	3282.00000000000000000000	285.00000000000000000000	4.00000000000000000000	4.00000000000000000000	4.00000000000000000000	4.00000000000000000000	4.00000000000000000000	4.00000000000000000000	4.00000000000000000000	4.00000000000000000000	4.00000000000000000000	4.00000000000000000000	4.00000000000000000000	4.00000000000000000000	4.00000000000000000000	4.00000000000000000000	4.00000000000000000000	4.00000000000000000000
78.00000000000000000000	0.00000000000000000000	4160.00000000000000000000	4161.53857421875000000000	4163.58984375000000000000	4144.10253906250000000000	4172.30761718750000000000	4172.30761718750000000000	4178.46142578125000000000	4195.38427734375000000000	4195.38427734375000000000	4203.07666015625000000000	4154.87158203125000000000	4194.87158203125000000000	4166.15380859375000000000	4161.53857421875000000000	3476.00000000000000000000	10247.00000000000000000000	10227.00000000000000000000	0.00000000000000000000	0.00000000000000000000	0.00000000000000000000	3282.00000000000000000000	293.00000000000000000000	4.00000000000000000000	4.00000000000000000000	4.00000000000000000000	4.00000000000000000000	4.00000000000000000000	4.00000000000000000000	4.00000000000000000000	4.00000000000000000000	4.00000000000000000000	4.00000000000000000000	4.00000000000000000000	4.00000000000000000000	4.00000000000000000000	4.00000000000000000000	4.00000000000000000000	4.00000000000000000000
79.00000000000000000000	0.00000000000000000000	4142.05126953125000000000	4135.89746093750000000000	4174.87158203125000000000	4121.53857421875000000000	4145.12792968750000000000	4151.28173828125000000000	4165.64111328125000000000	4175.38427734375000000000	4178.97412109375000000000	4190.76904296875000000000	4119.48730468750000000000	4170.76904296875000000000	4129.74365234375000000000	4133.33300781250000000000	3049.00000000000000000000	10247.00000000000000000000	10225.00000000000000000000	0.00000000000000000000	0.00000000000000000000	0.00000000000000000000	3282.00000000000000000000	300.00000000000000000000	4.00000000000000000000	4.00000000000000000000	4.00000000000000000000	4.00000000000000000000	4.00000000000000000000	4.00000000000000000000	4.00000000000000000000	4.00000000000000000000	4.00000000000000000000	4.00000000000000000000	4.00000000000000000000	4.00000000000000000000	4.00000000000000000000	4.00000000000000000000	4.00000000000000000000	4.00000000000000000000
80.00000000000000000000	0.00000000000000000000	4151.79492187500000000000	4161.02539062500000000000	4174.35888671875000000000	4133.33300781250000000000	4162.56396484375000000000	4164.61523437500000000000	4174.87158203125000000000	4173.33300781250000000000	4172.30761718750000000000	4186.15380859375000000000	4121.53857421875000000000	4172.30761718750000000000	4142.56396484375000000000	4137.94873046875000000000	3342.00000000000000000000	10247.00000000000000000000	10225.00000000000000000000	0.00000000000000000000	0.00000000000000000000	0.00000000000000000000	3282.00000000000000000000	308.00000000000000000000	4.00000000000000000000	4.00000000000000000000	4.00000000000000000000	4.00000000000000000000	4.00000000000000000000	4.00000000000000000000	4.00000000000000000000	4.00000000000000000000	4.00000000000000000000	4.00000000000000000000	4.00000000000000000000	4.00000000000000000000	4.00000000000000000000	4.00000000000000000000	4.00000000000000000000	4.00000000000000000000
81.00000000000000000000	0.00000000000000000000	4177.43603515625000000000	4202.05126953125000000000	4165.64111328125000000000	4165.64111328125000000000	4201.02539062500000000000	4192.82031250000000000000	4189.23046875000000000000	4185.12792968750000000000	4182.56396484375000000000	4196.41015625000000000000	4153.84619140625000000000	4192.30761718750000000000	4186.66650390625000000000	4169.74365234375000000000	3007.00000000000000000000	10247.00000000000000000000	10224.00000000000000000000	0.00000000000000000000	0.00000000000000000000	0.00000000000000000000	3282.00000000000000000000	315.00000000000000000000	4.00000000000000000000	4.00000000000000000000	4.00000000000000000000	4.00000000000000000000	4.00000000000000000000	4.00000000000000000000	4.00000000000000000000	4.00000000000000000000	4.00000000000000000000	4.00000000000000000000	4.00000000000000000000	4.00000000000000000000	4.00000000000000000000	4.00000000000000000000	4.00000000000000000000	4.00000000000000000000
82.00000000000000000000	0.00000000000000000000	4172.82031250000000000000	4177.94873046875000000000	4176.92285156250000000000	4154.87158203125000000000	4172.30761718750000000000	4167.17919921875000000000	4164.61523437500000000000	4153.84619140625000000000	4142.56396484375000000000	4160.51269531250000000000	4138.46142578125000000000	4178.46142578125000000000	4173.84619140625000000000	4166.15380859375000000000	3476.00000000000000000000	10247.00000000000000000000	10224.00000000000000000000	0.00000000000000000000	0.00000000000000000000	0.00000000000000000000	3282.00000000000000000000	322.00000000000000000000	4.00000000000000000000	4.00000000000000000000	4.00000000000000000000	4.00000000000000000000	4.00000000000000000000	4.00000000000000000000	4.00000000000000000000	4.00000000000000000000	4.00000000000000000000	4.00000000000000000000	4.00000000000000000000	4.00000000000000000000	4.00000000000000000000	4.00000000000000000000	4.00000000000000000000	4.00000000000000000000
83.00000000000000000000	0.00000000000000000000	4184.61523437500000000000	4194.35888671875000000000	4168.20507812500000000000	4172.82031250000000000000	4190.25634765625000000000	4186.66650390625000000000	4183.58984375000000000000	4194.87158203125000000000	4183.58984375000000000000	4194.35888671875000000000	4184.61523437500000000000	4224.10253906250000000000	4208.20507812500000000000	4202.56396484375000000000	3049.00000000000000000000	10246.00000000000000000000	10226.00000000000000000000	0.00000000000000000000	0.00000000000000000000	0.00000000000000000000	3282.00000000000000000000	331.00000000000000000000	4.00000000000000000000	4.00000000000000000000	4.00000000000000000000	4.00000000000000000000	4.00000000000000000000	4.00000000000000000000	4.00000000000000000000	4.00000000000000000000	4.00000000000000000000	4.00000000000000000000	4.00000000000000000000	4.00000000000000000000	4.00000000000000000000	4.00000000000000000000	4.00000000000000000000	4.00000000000000000000
84.00000000000000000000	0.00000000000000000000	4167.69238281250000000000	4150.76904296875000000000	4174.35888671875000000000	4148.71777343750000000000	4147.17919921875000000000	4146.66650390625000000000	4152.30761718750000000000	4185.12792968750000000000	4182.05126953125000000000	4186.66650390625000000000	4165.64111328125000000000	4211.79492187500000000000	4175.38427734375000000000	4181.53857421875000000000	3342.00000000000000000000	10246.00000000000000000000	10226.00000000000000000000	0.00000000000000000000	0.00000000000000000000	0.00000000000000000000	3282.00000000000000000000	338.00000000000000000000	4.00000000000000000000	4.00000000000000000000	4.00000000000000000000	4.00000000000000000000	4.00000000000000000000	4.00000000000000000000	4.00000000000000000000	4.00000000000000000000	4.00000000000000000000	4.00000000000000000000	4.00000000000000000000	4.00000000000000000000	4.00000000000000000000	4.00000000000000000000	4.00000000000000000000	4.00000000000000000000
85.00000000000000000000	0.00000000000000000000	4165.12792968750000000000	4156.92285156250000000000	4176.41015625000000000000	4142.05126953125000000000	4152.82031250000000000000	4152.82031250000000000000	4161.53857421875000000000	4174.87158203125000000000	4173.84619140625000000000	4186.66650390625000000000	4148.20507812500000000000	4192.82031250000000000000	4163.07666015625000000000	4169.74365234375000000000	3007.00000000000000000000	10245.00000000000000000000	10226.00000000000000000000	0.00000000000000000000	0.00000000000000000000	0.00000000000000000000	3282.00000000000000000000	346.00000000000000000000	4.00000000000000000000	4.00000000000000000000	4.00000000000000000000	4.00000000000000000000	4.00000000000000000000	4.00000000000000000000	4.00000000000000000000	4.00000000000000000000	4.00000000000000000000	4.00000000000000000000	4.00000000000000000000	4.00000000000000000000	4.00000000000000000000	4.00000000000000000000	4.00000000000000000000	4.00000000000000000000
86.00000000000000000000	0.00000000000000000000	4174.35888671875000000000	4191.28173828125000000000	4168.20507812500000000000	4151.79492187500000000000	4186.66650390625000000000	4185.12792968750000000000	4187.69238281250000000000	4176.92285156250000000000	4172.82031250000000000000	4201.53857421875000000000	4137.43603515625000000000	4186.66650390625000000000	4163.58984375000000000000	4163.07666015625000000000	3476.00000000000000000000	10245.00000000000000000000	10226.00000000000000000000	0.00000000000000000000	0.00000000000000000000	0.00000000000000000000	3282.00000000000000000000	355.00000000000000000000	4.00000000000000000000	4.00000000000000000000	4.00000000000000000000	4.00000000000000000000	4.00000000000000000000	4.00000000000000000000	4.00000000000000000000	4.00000000000000000000	4.00000000000000000000	4.00000000000000000000	4.00000000000000000000	4.00000000000000000000	4.00000000000000000000	4.00000000000000000000	4.00000000000000000000	4.00000000000000000000
87.00000000000000000000	0.00000000000000000000	4162.05126953125000000000	4159.48730468750000000000	4177.43603515625000000000	4132.30761718750000000000	4151.28173828125000000000	4156.41015625000000000000	4162.56396484375000000000	4144.10253906250000000000	4141.53857421875000000000	4169.23046875000000000000	4098.46142578125000000000	4158.97412109375000000000	4126.15380859375000000000	4132.82031250000000000000	3049.00000000000000000000	10246.00000000000000000000	10226.00000000000000000000	0.00000000000000000000	0.00000000000000000000	0.00000000000000000000	3282.00000000000000000000	363.00000000000000000000	4.00000000000000000000	4.00000000000000000000	4.00000000000000000000	4.00000000000000000000	4.00000000000000000000	4.00000000000000000000	4.00000000000000000000	4.00000000000000000000	4.00000000000000000000	4.00000000000000000000	4.00000000000000000000	4.00000000000000000000	4.00000000000000000000	4.00000000000000000000	4.00000000000000000000	4.00000000000000000000
88.00000000000000000000	0.00000000000000000000	4188.71777343750000000000	4193.84619140625000000000	4166.15380859375000000000	4167.17919921875000000000	4180.51269531250000000000	4182.56396484375000000000	4184.10253906250000000000	4189.74365234375000000000	4189.74365234375000000000	4204.10253906250000000000	4170.25634765625000000000	4210.25634765625000000000	4201.53857421875000000000	4193.84619140625000000000	3342.00000000000000000000	10246.00000000000000000000	10226.00000000000000000000	0.00000000000000000000	0.00000000000000000000	0.00000000000000000000	3282.00000000000000000000	370.00000000000000000000	4.00000000000000000000	4.00000000000000000000	4.00000000000000000000	4.00000000000000000000	4.00000000000000000000	4.00000000000000000000	4.00000000000000000000	4.00000000000000000000	4.00000000000000000000	4.00000000000000000000	4.00000000000000000000	4.00000000000000000000	4.00000000000000000000	4.00000000000000000000	4.00000000000000000000	4.00000000000000000000
89.00000000000000000000	0.00000000000000000000	4187.69238281250000000000	4172.30761718750000000000	4166.66650390625000000000	4160.00000000000000000000	4155.38427734375000000000	4155.38427734375000000000	4157.43603515625000000000	4180.00000000000000000000	4168.20507812500000000000	4187.17919921875000000000	4178.46142578125000000000	4211.28173828125000000000	4209.74365234375000000000	4197.94873046875000000000	3007.00000000000000000000	10246.00000000000000000000	10226.00000000000000000000	0.00000000000000000000	0.00000000000000000000	0.00000000000000000000	3282.00000000000000000000	379.00000000000000000000	4.00000000000000000000	4.00000000000000000000	4.00000000000000000000	4.00000000000000000000	4.00000000000000000000	4.00000000000000000000	4.00000000000000000000	4.00000000000000000000	4.00000000000000000000	4.00000000000000000000	4.00000000000000000000	4.00000000000000000000	4.00000000000000000000	4.00000000000000000000	4.00000000000000000000	4.00000000000000000000
90.00000000000000000000	0.00000000000000000000	4170.76904296875000000000	4156.41015625000000000000	4168.20507812500000000000	4146.15380859375000000000	4145.64111328125000000000	4150.25634765625000000000	4156.92285156250000000000	4174.35888671875000000000	4156.92285156250000000000	4180.51269531250000000000	4161.53857421875000000000	4196.41015625000000000000	4183.58984375000000000000	4176.41015625000000000000	3476.00000000000000000000	10246.00000000000000000000	10226.00000000000000000000	0.00000000000000000000	0.00000000000000000000	0.00000000000000000000	3282.00000000000000000000	387.00000000000000000000	4.00000000000000000000	4.00000000000000000000	4.00000000000000000000	4.00000000000000000000	4.00000000000000000000	4.00000000000000000000	4.00000000000000000000	4.00000000000000000000	4.00000000000000000000	4.00000000000000000000	4.00000000000000000000	4.00000000000000000000	4.00000000000000000000	4.00000000000000000000	4.00000000000000000000	4.00000000000000000000
91.00000000000000000000	0.00000000000000000000	4172.30761718750000000000	4177.43603515625000000000	4167.17919921875000000000	4158.46142578125000000000	4180.51269531250000000000	4190.25634765625000000000	4193.84619140625000000000	4212.30761718750000000000	4209.23046875000000000000	4225.12792968750000000000	4180.51269531250000000000	4215.89746093750000000000	4191.28173828125000000000	4184.10253906250000000000	3049.00000000000000000000	10247.00000000000000000000	10226.00000000000000000000	0.00000000000000000000	0.00000000000000000000	0.00000000000000000000	3282.00000000000000000000	395.00000000000000000000	4.00000000000000000000	4.00000000000000000000	4.00000000000000000000	4.00000000000000000000	4.00000000000000000000	4.00000000000000000000	4.00000000000000000000	4.00000000000000000000	4.00000000000000000000	4.00000000000000000000	4.00000000000000000000	4.00000000000000000000	4.00000000000000000000	4.00000000000000000000	4.00000000000000000000	4.00000000000000000000
92.00000000000000000000	0.00000000000000000000	4161.53857421875000000000	4153.84619140625000000000	4184.10253906250000000000	4136.92285156250000000000	4158.46142578125000000000	4170.25634765625000000000	4177.43603515625000000000	4184.10253906250000000000	4187.17919921875000000000	4203.58984375000000000000	4146.15380859375000000000	4192.82031250000000000000	4154.87158203125000000000	4154.87158203125000000000	3342.00000000000000000000	10247.00000000000000000000	10226.00000000000000000000	0.00000000000000000000	0.00000000000000000000	0.00000000000000000000	3282.00000000000000000000	402.00000000000000000000	4.00000000000000000000	4.00000000000000000000	4.00000000000000000000	4.00000000000000000000	4.00000000000000000000	4.00000000000000000000	4.00000000000000000000	4.00000000000000000000	4.00000000000000000000	4.00000000000000000000	4.00000000000000000000	4.00000000000000000000	4.00000000000000000000	4.00000000000000000000	4.00000000000000000000	4.00000000000000000000
93.00000000000000000000	0.00000000000000000000	4187.17919921875000000000	4210.25634765625000000000	4170.76904296875000000000	4167.69238281250000000000	4203.07666015625000000000	4198.46142578125000000000	4196.41015625000000000000	4193.33300781250000000000	4196.41015625000000000000	4217.43603515625000000000	4175.89746093750000000000	4211.79492187500000000000	4202.05126953125000000000	4189.23046875000000000000	3007.00000000000000000000	10249.00000000000000000000	10227.00000000000000000000	0.00000000000000000000	0.00000000000000000000	0.00000000000000000000	3282.00000000000000000000	411.00000000000000000000	4.00000000000000000000	4.00000000000000000000	4.00000000000000000000	4.00000000000000000000	4.00000000000000000000	4.00000000000000000000	4.00000000000000000000	4.00000000000000000000	4.00000000000000000000	4.00000000000000000000	4.00000000000000000000	4.00000000000000000000	4.00000000000000000000	4.00000000000000000000	4.00000000000000000000	4.00000000000000000000
94.00000000000000000000	0.00000000000000000000	4194.35888671875000000000	4217.43603515625000000000	4170.76904296875000000000	4177.43603515625000000000	4202.56396484375000000000	4184.10253906250000000000	4178.46142578125000000000	4165.12792968750000000000	4170.25634765625000000000	4192.30761718750000000000	4166.66650390625000000000	4198.97412109375000000000	4204.10253906250000000000	4191.28173828125000000000	3476.00000000000000000000	10249.00000000000000000000	10227.00000000000000000000	0.00000000000000000000	0.00000000000000000000	0.00000000000000000000	3282.00000000000000000000	418.00000000000000000000	4.00000000000000000000	4.00000000000000000000	4.00000000000000000000	4.00000000000000000000	4.00000000000000000000	4.00000000000000000000	4.00000000000000000000	4.00000000000000000000	4.00000000000000000000	4.00000000000000000000	4.00000000000000000000	4.00000000000000000000	4.00000000000000000000	4.00000000000000000000	4.00000000000000000000	4.00000000000000000000
95.00000000000000000000	0.00000000000000000000	4189.23046875000000000000	4204.10253906250000000000	4179.48730468750000000000	4171.28173828125000000000	4187.69238281250000000000	4172.30761718750000000000	4171.28173828125000000000	4161.02539062500000000000	4162.56396484375000000000	4173.33300781250000000000	4162.05126953125000000000	4198.97412109375000000000	4188.20507812500000000000	4184.10253906250000000000	3049.00000000000000000000	10247.00000000000000000000	10227.00000000000000000000	0.00000000000000000000	0.00000000000000000000	0.00000000000000000000	3282.00000000000000000000	425.00000000000000000000	4.00000000000000000000	4.00000000000000000000	4.00000000000000000000	4.00000000000000000000	4.00000000000000000000	4.00000000000000000000	4.00000000000000000000	4.00000000000000000000	4.00000000000000000000	4.00000000000000000000	4.00000000000000000000	4.00000000000000000000	4.00000000000000000000	4.00000000000000000000	4.00000000000000000000	4.00000000000000000000
96.00000000000000000000	0.00000000000000000000	4196.92285156250000000000	4218.97412109375000000000	4170.76904296875000000000	4185.12792968750000000000	4202.56396484375000000000	4189.23046875000000000000	4189.74365234375000000000	4215.89746093750000000000	4211.28173828125000000000	4210.76904296875000000000	4206.66650390625000000000	4243.58984375000000000000	4217.94873046875000000000	4215.38427734375000000000	3342.00000000000000000000	10247.00000000000000000000	10227.00000000000000000000	0.00000000000000000000	0.00000000000000000000	0.00000000000000000000	3282.00000000000000000000	433.00000000000000000000	4.00000000000000000000	4.00000000000000000000	4.00000000000000000000	4.00000000000000000000	4.00000000000000000000	4.00000000000000000000	4.00000000000000000000	4.00000000000000000000	4.00000000000000000000	4.00000000000000000000	4.00000000000000000000	4.00000000000000000000	4.00000000000000000000	4.00000000000000000000	4.00000000000000000000	4.00000000000000000000
[truncated: 236 more rows]
