# Supplementary material for: Discriminating three motor imagery states of the same joint for brain-computer interface
Source: PeerJ. 2021 Aug 24;9:e12027. doi: 10.7717/peerj.12027 (PMC8395581; doi:10.7717/peerj.12027)
Supplement: Supplemental Information 1 [file peerj-09-12027-s001.zip › dataset/A/01-08-04.11.17.19.18.48.csv]

title:08	recorded:04.11.17 19.18.48	sampling:128	subject:01	labels:COUNTER INTERPOLATED AF3 F7 F3 FC5 T7 P7 O1 O2 P8 T8 FC6 F4 F8 AF4 RAW_CQ GYROX GYROY MARKER MARKER_HARDWARE SYNC TIME_STAMP_s TIME_STAMP_ms CQ_AF3 CQ_F7 CQ_F3 CQ_FC5 CQ_T7 CQ_P7 CQ_O1 CQ_O2 CQ_P8 CQ_T8 CQ_FC6 CQ_F4 CQ_F8 CQ_AF4 CQ_CMS CQ_DRL	chan:40	units:emotiv
127.00000000000000000000	0.00000000000000000000	4154.35888671875000000000	4139.48730468750000000000	4180.00000000000000000000	4137.43603515625000000000	4151.28173828125000000000	4144.61523437500000000000	4149.74365234375000000000	4157.94873046875000000000	4132.82031250000000000000	4146.15380859375000000000	4142.05126953125000000000	4155.38427734375000000000	4135.89746093750000000000	4145.64111328125000000000	50.00000000000000000000	10247.00000000000000000000	10229.00000000000000000000	0.00000000000000000000	0.00000000000000000000	0.00000000000000000000	3730.00000000000000000000	564.00000000000000000000	0.00000000000000000000	0.00000000000000000000	0.00000000000000000000	0.00000000000000000000	0.00000000000000000000	0.00000000000000000000	0.00000000000000000000	0.00000000000000000000	0.00000000000000000000	0.00000000000000000000	0.00000000000000000000	0.00000000000000000000	0.00000000000000000000	0.00000000000000000000	0.00000000000000000000	0.00000000000000000000
0.00000000000000000000	0.00000000000000000000	4164.10253906250000000000	4196.41015625000000000000	4169.74365234375000000000	4160.00000000000000000000	4208.71777343750000000000	4197.94873046875000000000	4191.79492187500000000000	4171.79492187500000000000	4150.25634765625000000000	4176.92285156250000000000	4168.20507812500000000000	4170.76904296875000000000	4171.79492187500000000000	4168.71777343750000000000	791.00000000000000000000	10247.00000000000000000000	10229.00000000000000000000	0.00000000000000000000	0.00000000000000000000	0.00000000000000000000	3730.00000000000000000000	572.00000000000000000000	4.00000000000000000000	0.00000000000000000000	0.00000000000000000000	0.00000000000000000000	0.00000000000000000000	0.00000000000000000000	0.00000000000000000000	0.00000000000000000000	0.00000000000000000000	0.00000000000000000000	0.00000000000000000000	0.00000000000000000000	0.00000000000000000000	0.00000000000000000000	0.00000000000000000000	0.00000000000000000000
1.00000000000000000000	0.00000000000000000000	4154.87158203125000000000	4165.12792968750000000000	4173.84619140625000000000	4139.48730468750000000000	4173.84619140625000000000	4164.61523437500000000000	4160.51269531250000000000	4134.87158203125000000000	4112.30761718750000000000	4147.69238281250000000000	4130.76904296875000000000	4140.00000000000000000000	4135.38427734375000000000	4135.38427734375000000000	2479.00000000000000000000	10247.00000000000000000000	10228.00000000000000000000	0.00000000000000000000	0.00000000000000000000	0.00000000000000000000	3730.00000000000000000000	580.00000000000000000000	4.00000000000000000000	4.00000000000000000000	0.00000000000000000000	0.00000000000000000000	0.00000000000000000000	0.00000000000000000000	0.00000000000000000000	0.00000000000000000000	0.00000000000000000000	0.00000000000000000000	0.00000000000000000000	0.00000000000000000000	0.00000000000000000000	0.00000000000000000000	0.00000000000000000000	0.00000000000000000000
2.00000000000000000000	0.00000000000000000000	4147.69238281250000000000	4140.51269531250000000000	4164.10253906250000000000	4134.87158203125000000000	4149.74365234375000000000	4142.56396484375000000000	4142.05126953125000000000	4130.76904296875000000000	4107.17919921875000000000	4133.84619140625000000000	4136.41015625000000000000	4137.94873046875000000000	4142.05126953125000000000	4133.84619140625000000000	2058.00000000000000000000	10247.00000000000000000000	10228.00000000000000000000	0.00000000000000000000	0.00000000000000000000	0.00000000000000000000	3730.00000000000000000000	588.00000000000000000000	4.00000000000000000000	4.00000000000000000000	4.00000000000000000000	0.00000000000000000000	0.00000000000000000000	0.00000000000000000000	0.00000000000000000000	0.00000000000000000000	0.00000000000000000000	0.00000000000000000000	0.00000000000000000000	0.00000000000000000000	0.00000000000000000000	0.00000000000000000000	4.00000000000000000000	0.00000000000000000000
3.00000000000000000000	0.00000000000000000000	4152.30761718750000000000	4140.00000000000000000000	4155.89746093750000000000	4147.69238281250000000000	4145.64111328125000000000	4135.89746093750000000000	4132.82031250000000000000	4143.07666015625000000000	4116.92285156250000000000	4141.02539062500000000000	4175.89746093750000000000	4164.10253906250000000000	4175.38427734375000000000	4166.66650390625000000000	3425.00000000000000000000	10248.00000000000000000000	10230.00000000000000000000	0.00000000000000000000	0.00000000000000000000	0.00000000000000000000	3730.00000000000000000000	596.00000000000000000000	4.00000000000000000000	4.00000000000000000000	4.00000000000000000000	4.00000000000000000000	0.00000000000000000000	0.00000000000000000000	0.00000000000000000000	0.00000000000000000000	0.00000000000000000000	0.00000000000000000000	0.00000000000000000000	0.00000000000000000000	0.00000000000000000000	0.00000000000000000000	4.00000000000000000000	4.00000000000000000000
4.00000000000000000000	0.00000000000000000000	4157.43603515625000000000	4125.64111328125000000000	4172.82031250000000000000	4142.56396484375000000000	4127.17919921875000000000	4123.07666015625000000000	4124.61523437500000000000	4136.41015625000000000000	4103.58984375000000000000	4132.82031250000000000000	4168.20507812500000000000	4166.66650390625000000000	4161.53857421875000000000	4167.17919921875000000000	3460.00000000000000000000	10248.00000000000000000000	10230.00000000000000000000	0.00000000000000000000	0.00000000000000000000	0.00000000000000000000	3730.00000000000000000000	604.00000000000000000000	4.00000000000000000000	4.00000000000000000000	4.00000000000000000000	4.00000000000000000000	4.00000000000000000000	0.00000000000000000000	0.00000000000000000000	0.00000000000000000000	0.00000000000000000000	0.00000000000000000000	0.00000000000000000000	0.00000000000000000000	0.00000000000000000000	0.00000000000000000000	4.00000000000000000000	4.00000000000000000000
5.00000000000000000000	0.00000000000000000000	4171.79492187500000000000	4167.69238281250000000000	4170.76904296875000000000	4160.51269531250000000000	4174.87158203125000000000	4176.92285156250000000000	4175.89746093750000000000	4192.82031250000000000000	4164.61523437500000000000	4191.28173828125000000000	4197.94873046875000000000	4196.41015625000000000000	4189.74365234375000000000	4187.17919921875000000000	3233.00000000000000000000	10248.00000000000000000000	10231.00000000000000000000	0.00000000000000000000	0.00000000000000000000	0.00000000000000000000	3730.00000000000000000000	611.00000000000000000000	4.00000000000000000000	4.00000000000000000000	4.00000000000000000000	4.00000000000000000000	4.00000000000000000000	4.00000000000000000000	0.00000000000000000000	0.00000000000000000000	0.00000000000000000000	0.00000000000000000000	0.00000000000000000000	0.00000000000000000000	0.00000000000000000000	0.00000000000000000000	4.00000000000000000000	4.00000000000000000000
6.00000000000000000000	0.00000000000000000000	4161.02539062500000000000	4147.69238281250000000000	4178.97412109375000000000	4138.97412109375000000000	4156.41015625000000000000	4164.10253906250000000000	4166.66650390625000000000	4180.00000000000000000000	4156.41015625000000000000	4183.07666015625000000000	4169.74365234375000000000	4173.33300781250000000000	4150.76904296875000000000	4156.41015625000000000000	2900.00000000000000000000	10248.00000000000000000000	10231.00000000000000000000	0.00000000000000000000	0.00000000000000000000	0.00000000000000000000	3730.00000000000000000000	619.00000000000000000000	4.00000000000000000000	4.00000000000000000000	4.00000000000000000000	4.00000000000000000000	4.00000000000000000000	4.00000000000000000000	4.00000000000000000000	0.00000000000000000000	0.00000000000000000000	0.00000000000000000000	0.00000000000000000000	0.00000000000000000000	0.00000000000000000000	0.00000000000000000000	4.00000000000000000000	4.00000000000000000000
7.00000000000000000000	0.00000000000000000000	4157.94873046875000000000	4166.66650390625000000000	4174.35888671875000000000	4147.69238281250000000000	4169.23046875000000000000	4169.23046875000000000000	4168.20507812500000000000	4163.58984375000000000000	4136.92285156250000000000	4166.15380859375000000000	4163.07666015625000000000	4168.71777343750000000000	4148.20507812500000000000	4157.94873046875000000000	3188.00000000000000000000	10247.00000000000000000000	10230.00000000000000000000	0.00000000000000000000	0.00000000000000000000	0.00000000000000000000	3730.00000000000000000000	626.00000000000000000000	4.00000000000000000000	4.00000000000000000000	4.00000000000000000000	4.00000000000000000000	4.00000000000000000000	4.00000000000000000000	4.00000000000000000000	4.00000000000000000000	0.00000000000000000000	0.00000000000000000000	0.00000000000000000000	0.00000000000000000000	0.00000000000000000000	0.00000000000000000000	4.00000000000000000000	4.00000000000000000000
8.00000000000000000000	0.00000000000000000000	4171.28173828125000000000	4205.12792968750000000000	4162.56396484375000000000	4175.38427734375000000000	4205.64111328125000000000	4191.79492187500000000000	4183.07666015625000000000	4169.74365234375000000000	4140.51269531250000000000	4175.89746093750000000000	4177.94873046875000000000	4177.43603515625000000000	4188.20507812500000000000	4179.48730468750000000000	3288.00000000000000000000	10247.00000000000000000000	10230.00000000000000000000	0.00000000000000000000	0.00000000000000000000	0.00000000000000000000	3730.00000000000000000000	634.00000000000000000000	4.00000000000000000000	4.00000000000000000000	4.00000000000000000000	4.00000000000000000000	4.00000000000000000000	4.00000000000000000000	4.00000000000000000000	4.00000000000000000000	4.00000000000000000000	0.00000000000000000000	0.00000000000000000000	0.00000000000000000000	0.00000000000000000000	0.00000000000000000000	4.00000000000000000000	4.00000000000000000000
9.00000000000000000000	0.00000000000000000000	4168.71777343750000000000	4173.33300781250000000000	4174.87158203125000000000	4162.05126953125000000000	4175.89746093750000000000	4165.64111328125000000000	4165.12792968750000000000	4151.28173828125000000000	4119.48730468750000000000	4156.92285156250000000000	4161.53857421875000000000	4155.89746093750000000000	4176.92285156250000000000	4163.07666015625000000000	3041.00000000000000000000	10247.00000000000000000000	10230.00000000000000000000	0.00000000000000000000	0.00000000000000000000	0.00000000000000000000	3730.00000000000000000000	641.00000000000000000000	4.00000000000000000000	4.00000000000000000000	4.00000000000000000000	4.00000000000000000000	4.00000000000000000000	4.00000000000000000000	4.00000000000000000000	4.00000000000000000000	4.00000000000000000000	4.00000000000000000000	0.00000000000000000000	0.00000000000000000000	0.00000000000000000000	0.00000000000000000000	4.00000000000000000000	4.00000000000000000000
10.00000000000000000000	0.00000000000000000000	4171.28173828125000000000	4185.12792968750000000000	4165.64111328125000000000	4178.97412109375000000000	4186.15380859375000000000	4180.00000000000000000000	4180.51269531250000000000	4188.71777343750000000000	4158.97412109375000000000	4186.66650390625000000000	4205.64111328125000000000	4191.79492187500000000000	4203.58984375000000000000	4190.76904296875000000000	3592.00000000000000000000	10247.00000000000000000000	10230.00000000000000000000	0.00000000000000000000	0.00000000000000000000	0.00000000000000000000	3730.00000000000000000000	650.00000000000000000000	4.00000000000000000000	4.00000000000000000000	4.00000000000000000000	4.00000000000000000000	4.00000000000000000000	4.00000000000000000000	4.00000000000000000000	4.00000000000000000000	4.00000000000000000000	4.00000000000000000000	4.00000000000000000000	0.00000000000000000000	0.00000000000000000000	0.00000000000000000000	4.00000000000000000000	4.00000000000000000000
11.00000000000000000000	0.00000000000000000000	4160.51269531250000000000	4148.71777343750000000000	4170.76904296875000000000	4162.05126953125000000000	4146.15380859375000000000	4144.10253906250000000000	4149.23046875000000000000	4175.38427734375000000000	4144.61523437500000000000	4165.64111328125000000000	4183.58984375000000000000	4181.53857421875000000000	4171.28173828125000000000	4166.15380859375000000000	3140.00000000000000000000	10246.00000000000000000000	10230.00000000000000000000	0.00000000000000000000	0.00000000000000000000	0.00000000000000000000	3730.00000000000000000000	658.00000000000000000000	4.00000000000000000000	4.00000000000000000000	4.00000000000000000000	4.00000000000000000000	4.00000000000000000000	4.00000000000000000000	4.00000000000000000000	4.00000000000000000000	4.00000000000000000000	4.00000000000000000000	4.00000000000000000000	4.00000000000000000000	0.00000000000000000000	0.00000000000000000000	4.00000000000000000000	4.00000000000000000000
12.00000000000000000000	0.00000000000000000000	4156.92285156250000000000	4137.43603515625000000000	4172.30761718750000000000	4151.79492187500000000000	4143.58984375000000000000	4147.69238281250000000000	4156.41015625000000000000	4173.84619140625000000000	4140.00000000000000000000	4162.56396484375000000000	4164.10253906250000000000	4169.74365234375000000000	4160.00000000000000000000	4148.20507812500000000000	3473.00000000000000000000	10246.00000000000000000000	10230.00000000000000000000	0.00000000000000000000	0.00000000000000000000	0.00000000000000000000	3730.00000000000000000000	666.00000000000000000000	4.00000000000000000000	4.00000000000000000000	4.00000000000000000000	4.00000000000000000000	4.00000000000000000000	4.00000000000000000000	4.00000000000000000000	4.00000000000000000000	4.00000000000000000000	4.00000000000000000000	4.00000000000000000000	4.00000000000000000000	4.00000000000000000000	0.00000000000000000000	4.00000000000000000000	4.00000000000000000000
13.00000000000000000000	0.00000000000000000000	4165.12792968750000000000	4165.64111328125000000000	4164.10253906250000000000	4162.05126953125000000000	4182.05126953125000000000	4188.20507812500000000000	4190.25634765625000000000	4194.35888671875000000000	4167.17919921875000000000	4199.48730468750000000000	4168.71777343750000000000	4183.58984375000000000000	4176.41015625000000000000	4158.46142578125000000000	2944.00000000000000000000	10244.00000000000000000000	10230.00000000000000000000	0.00000000000000000000	0.00000000000000000000	0.00000000000000000000	3730.00000000000000000000	675.00000000000000000000	4.00000000000000000000	4.00000000000000000000	4.00000000000000000000	4.00000000000000000000	4.00000000000000000000	4.00000000000000000000	4.00000000000000000000	4.00000000000000000000	4.00000000000000000000	4.00000000000000000000	4.00000000000000000000	4.00000000000000000000	4.00000000000000000000	4.00000000000000000000	4.00000000000000000000	4.00000000000000000000
14.00000000000000000000	0.00000000000000000000	4152.82031250000000000000	4141.02539062500000000000	4177.94873046875000000000	4138.46142578125000000000	4153.33300781250000000000	4163.07666015625000000000	4165.12792968750000000000	4155.38427734375000000000	4132.30761718750000000000	4172.30761718750000000000	4117.94873046875000000000	4151.28173828125000000000	4129.74365234375000000000	4125.64111328125000000000	3592.00000000000000000000	10244.00000000000000000000	10230.00000000000000000000	0.00000000000000000000	0.00000000000000000000	0.00000000000000000000	3730.00000000000000000000	683.00000000000000000000	4.00000000000000000000	4.00000000000000000000	4.00000000000000000000	4.00000000000000000000	4.00000000000000000000	4.00000000000000000000	4.00000000000000000000	4.00000000000000000000	4.00000000000000000000	4.00000000000000000000	4.00000000000000000000	4.00000000000000000000	4.00000000000000000000	4.00000000000000000000	4.00000000000000000000	4.00000000000000000000
15.00000000000000000000	0.00000000000000000000	4158.46142578125000000000	4175.38427734375000000000	4165.64111328125000000000	4163.58984375000000000000	4182.05126953125000000000	4181.53857421875000000000	4175.89746093750000000000	4169.74365234375000000000	4147.69238281250000000000	4183.07666015625000000000	4154.35888671875000000000	4171.79492187500000000000	4170.25634765625000000000	4155.38427734375000000000	3140.00000000000000000000	10246.00000000000000000000	10228.00000000000000000000	0.00000000000000000000	0.00000000000000000000	0.00000000000000000000	3730.00000000000000000000	691.00000000000000000000	4.00000000000000000000	4.00000000000000000000	4.00000000000000000000	4.00000000000000000000	4.00000000000000000000	4.00000000000000000000	4.00000000000000000000	4.00000000000000000000	4.00000000000000000000	4.00000000000000000000	4.00000000000000000000	4.00000000000000000000	4.00000000000000000000	4.00000000000000000000	4.00000000000000000000	4.00000000000000000000
16.00000000000000000000	0.00000000000000000000	4168.71777343750000000000	4173.33300781250000000000	4164.61523437500000000000	4173.33300781250000000000	4174.35888671875000000000	4162.05126953125000000000	4153.33300781250000000000	4152.82031250000000000000	4126.15380859375000000000	4163.58984375000000000000	4170.25634765625000000000	4175.38427734375000000000	4187.17919921875000000000	4166.66650390625000000000	0.00000000000000000000	10246.00000000000000000000	10228.00000000000000000000	0.00000000000000000000	0.00000000000000000000	0.00000000000000000000	3730.00000000000000000000	699.00000000000000000000	4.00000000000000000000	4.00000000000000000000	4.00000000000000000000	4.00000000000000000000	4.00000000000000000000	4.00000000000000000000	4.00000000000000000000	4.00000000000000000000	4.00000000000000000000	4.00000000000000000000	4.00000000000000000000	4.00000000000000000000	4.00000000000000000000	4.00000000000000000000	4.00000000000000000000	4.00000000000000000000
17.00000000000000000000	0.00000000000000000000	4170.25634765625000000000	4159.48730468750000000000	4173.84619140625000000000	4166.66650390625000000000	4156.92285156250000000000	4147.69238281250000000000	4141.53857421875000000000	4147.17919921875000000000	4115.89746093750000000000	4155.89746093750000000000	4168.71777343750000000000	4176.41015625000000000000	4174.87158203125000000000	4166.66650390625000000000	0.00000000000000000000	10245.00000000000000000000	10230.00000000000000000000	0.00000000000000000000	0.00000000000000000000	0.00000000000000000000	3730.00000000000000000000	706.00000000000000000000	4.00000000000000000000	4.00000000000000000000	4.00000000000000000000	4.00000000000000000000	4.00000000000000000000	4.00000000000000000000	4.00000000000000000000	4.00000000000000000000	4.00000000000000000000	4.00000000000000000000	4.00000000000000000000	4.00000000000000000000	4.00000000000000000000	4.00000000000000000000	4.00000000000000000000	4.00000000000000000000
18.00000000000000000000	0.00000000000000000000	4166.15380859375000000000	4153.33300781250000000000	4166.15380859375000000000	4165.64111328125000000000	4156.92285156250000000000	4156.92285156250000000000	4152.82031250000000000000	4184.61523437500000000000	4153.84619140625000000000	4187.17919921875000000000	4192.82031250000000000000	4201.53857421875000000000	4184.10253906250000000000	4177.94873046875000000000	0.00000000000000000000	10245.00000000000000000000	10230.00000000000000000000	0.00000000000000000000	0.00000000000000000000	0.00000000000000000000	3730.00000000000000000000	713.00000000000000000000	4.00000000000000000000	4.00000000000000000000	4.00000000000000000000	4.00000000000000000000	4.00000000000000000000	4.00000000000000000000	4.00000000000000000000	4.00000000000000000000	4.00000000000000000000	4.00000000000000000000	4.00000000000000000000	4.00000000000000000000	4.00000000000000000000	4.00000000000000000000	4.00000000000000000000	4.00000000000000000000
19.00000000000000000000	0.00000000000000000000	4151.28173828125000000000	4106.66650390625000000000	4175.89746093750000000000	4135.89746093750000000000	4111.79492187500000000000	4117.43603515625000000000	4125.12792968750000000000	4154.87158203125000000000	4120.51269531250000000000	4151.28173828125000000000	4157.43603515625000000000	4174.35888671875000000000	4142.56396484375000000000	4143.58984375000000000000	0.00000000000000000000	10246.00000000000000000000	10229.00000000000000000000	0.00000000000000000000	0.00000000000000000000	0.00000000000000000000	3730.00000000000000000000	722.00000000000000000000	4.00000000000000000000	4.00000000000000000000	4.00000000000000000000	4.00000000000000000000	4.00000000000000000000	4.00000000000000000000	4.00000000000000000000	4.00000000000000000000	4.00000000000000000000	4.00000000000000000000	4.00000000000000000000	4.00000000000000000000	4.00000000000000000000	4.00000000000000000000	4.00000000000000000000	4.00000000000000000000
20.00000000000000000000	0.00000000000000000000	4161.53857421875000000000	4165.12792968750000000000	4170.76904296875000000000	4163.07666015625000000000	4166.15380859375000000000	4164.10253906250000000000	4164.61523437500000000000	4173.33300781250000000000	4142.05126953125000000000	4174.35888671875000000000	4176.92285156250000000000	4186.15380859375000000000	4166.66650390625000000000	4162.56396484375000000000	0.00000000000000000000	10246.00000000000000000000	10229.00000000000000000000	0.00000000000000000000	0.00000000000000000000	0.00000000000000000000	3730.00000000000000000000	730.00000000000000000000	4.00000000000000000000	4.00000000000000000000	4.00000000000000000000	4.00000000000000000000	4.00000000000000000000	4.00000000000000000000	4.00000000000000000000	4.00000000000000000000	4.00000000000000000000	4.00000000000000000000	4.00000000000000000000	4.00000000000000000000	4.00000000000000000000	4.00000000000000000000	4.00000000000000000000	4.00000000000000000000
21.00000000000000000000	0.00000000000000000000	4166.15380859375000000000	4185.64111328125000000000	4175.38427734375000000000	4173.84619140625000000000	4188.20507812500000000000	4189.23046875000000000000	4184.10253906250000000000	4175.89746093750000000000	4149.23046875000000000000	4189.74365234375000000000	4164.61523437500000000000	4176.92285156250000000000	4161.02539062500000000000	4151.79492187500000000000	0.00000000000000000000	10245.00000000000000000000	10229.00000000000000000000	0.00000000000000000000	0.00000000000000000000	0.00000000000000000000	3730.00000000000000000000	737.00000000000000000000	4.00000000000000000000	4.00000000000000000000	4.00000000000000000000	4.00000000000000000000	4.00000000000000000000	4.00000000000000000000	4.00000000000000000000	4.00000000000000000000	4.00000000000000000000	4.00000000000000000000	4.00000000000000000000	4.00000000000000000000	4.00000000000000000000	4.00000000000000000000	4.00000000000000000000	4.00000000000000000000
22.00000000000000000000	0.00000000000000000000	4160.51269531250000000000	4160.00000000000000000000	4179.48730468750000000000	4165.64111328125000000000	4168.71777343750000000000	4177.94873046875000000000	4177.94873046875000000000	4159.48730468750000000000	4130.25634765625000000000	4172.30761718750000000000	4148.20507812500000000000	4159.48730468750000000000	4147.69238281250000000000	4136.41015625000000000000	0.00000000000000000000	10245.00000000000000000000	10229.00000000000000000000	0.00000000000000000000	0.00000000000000000000	0.00000000000000000000	3730.00000000000000000000	745.00000000000000000000	4.00000000000000000000	4.00000000000000000000	4.00000000000000000000	4.00000000000000000000	4.00000000000000000000	4.00000000000000000000	4.00000000000000000000	4.00000000000000000000	4.00000000000000000000	4.00000000000000000000	4.00000000000000000000	4.00000000000000000000	4.00000000000000000000	4.00000000000000000000	4.00000000000000000000	4.00000000000000000000
23.00000000000000000000	0.00000000000000000000	4168.71777343750000000000	4185.64111328125000000000	4160.51269531250000000000	4191.28173828125000000000	4186.66650390625000000000	4188.20507812500000000000	4181.02539062500000000000	4177.94873046875000000000	4148.20507812500000000000	4183.58984375000000000000	4192.82031250000000000000	4187.17919921875000000000	4193.84619140625000000000	4179.48730468750000000000	0.00000000000000000000	10245.00000000000000000000	10228.00000000000000000000	0.00000000000000000000	0.00000000000000000000	0.00000000000000000000	3730.00000000000000000000	753.00000000000000000000	4.00000000000000000000	4.00000000000000000000	4.00000000000000000000	4.00000000000000000000	4.00000000000000000000	4.00000000000000000000	4.00000000000000000000	4.00000000000000000000	4.00000000000000000000	4.00000000000000000000	4.00000000000000000000	4.00000000000000000000	4.00000000000000000000	4.00000000000000000000	4.00000000000000000000	4.00000000000000000000
24.00000000000000000000	0.00000000000000000000	4163.07666015625000000000	4164.61523437500000000000	4168.20507812500000000000	4182.05126953125000000000	4155.38427734375000000000	4152.30761718750000000000	4146.15380859375000000000	4155.38427734375000000000	4123.58984375000000000000	4154.35888671875000000000	4169.74365234375000000000	4170.25634765625000000000	4174.87158203125000000000	4166.15380859375000000000	0.00000000000000000000	10245.00000000000000000000	10228.00000000000000000000	0.00000000000000000000	0.00000000000000000000	0.00000000000000000000	3730.00000000000000000000	761.00000000000000000000	4.00000000000000000000	4.00000000000000000000	4.00000000000000000000	4.00000000000000000000	4.00000000000000000000	4.00000000000000000000	4.00000000000000000000	4.00000000000000000000	4.00000000000000000000	4.00000000000000000000	4.00000000000000000000	4.00000000000000000000	4.00000000000000000000	4.00000000000000000000	4.00000000000000000000	4.00000000000000000000
25.00000000000000000000	0.00000000000000000000	4166.66650390625000000000	4178.46142578125000000000	4168.20507812500000000000	4186.66650390625000000000	4176.92285156250000000000	4176.92285156250000000000	4173.84619140625000000000	4190.76904296875000000000	4160.00000000000000000000	4191.28173828125000000000	4186.15380859375000000000	4190.76904296875000000000	4187.69238281250000000000	4168.20507812500000000000	0.00000000000000000000	10246.00000000000000000000	10227.00000000000000000000	0.00000000000000000000	0.00000000000000000000	0.00000000000000000000	3730.00000000000000000000	769.00000000000000000000	4.00000000000000000000	4.00000000000000000000	4.00000000000000000000	4.00000000000000000000	4.00000000000000000000	4.00000000000000000000	4.00000000000000000000	4.00000000000000000000	4.00000000000000000000	4.00000000000000000000	4.00000000000000000000	4.00000000000000000000	4.00000000000000000000	4.00000000000000000000	4.00000000000000000000	4.00000000000000000000
26.00000000000000000000	0.00000000000000000000	4164.61523437500000000000	4160.51269531250000000000	4173.33300781250000000000	4168.71777343750000000000	4164.61523437500000000000	4174.35888671875000000000	4179.48730468750000000000	4205.64111328125000000000	4175.89746093750000000000	4209.74365234375000000000	4189.23046875000000000000	4195.89746093750000000000	4170.76904296875000000000	4156.92285156250000000000	0.00000000000000000000	10246.00000000000000000000	10227.00000000000000000000	0.00000000000000000000	0.00000000000000000000	0.00000000000000000000	3730.00000000000000000000	777.00000000000000000000	4.00000000000000000000	4.00000000000000000000	4.00000000000000000000	4.00000000000000000000	4.00000000000000000000	4.00000000000000000000	4.00000000000000000000	4.00000000000000000000	4.00000000000000000000	4.00000000000000000000	4.00000000000000000000	4.00000000000000000000	4.00000000000000000000	4.00000000000000000000	4.00000000000000000000	4.00000000000000000000
27.00000000000000000000	0.00000000000000000000	4157.94873046875000000000	4148.71777343750000000000	4183.07666015625000000000	4158.46142578125000000000	4147.69238281250000000000	4162.05126953125000000000	4167.69238281250000000000	4185.64111328125000000000	4152.82031250000000000000	4184.61523437500000000000	4172.82031250000000000000	4179.48730468750000000000	4148.71777343750000000000	4146.15380859375000000000	0.00000000000000000000	10247.00000000000000000000	10226.00000000000000000000	0.00000000000000000000	0.00000000000000000000	0.00000000000000000000	3730.00000000000000000000	785.00000000000000000000	4.00000000000000000000	4.00000000000000000000	4.00000000000000000000	4.00000000000000000000	4.00000000000000000000	4.00000000000000000000	4.00000000000000000000	4.00000000000000000000	4.00000000000000000000	4.00000000000000000000	4.00000000000000000000	4.00000000000000000000	4.00000000000000000000	4.00000000000000000000	4.00000000000000000000	4.00000000000000000000
28.00000000000000000000	0.00000000000000000000	4176.92285156250000000000	4217.94873046875000000000	4170.76904296875000000000	4204.10253906250000000000	4217.43603515625000000000	4219.48730468750000000000	4205.12792968750000000000	4205.12792968750000000000	4179.48730468750000000000	4215.89746093750000000000	4210.76904296875000000000	4208.71777343750000000000	4206.66650390625000000000	4187.69238281250000000000	0.00000000000000000000	10247.00000000000000000000	10226.00000000000000000000	0.00000000000000000000	0.00000000000000000000	0.00000000000000000000	3730.00000000000000000000	793.00000000000000000000	4.00000000000000000000	4.00000000000000000000	4.00000000000000000000	4.00000000000000000000	4.00000000000000000000	4.00000000000000000000	4.00000000000000000000	4.00000000000000000000	4.00000000000000000000	4.00000000000000000000	4.00000000000000000000	4.00000000000000000000	4.00000000000000000000	4.00000000000000000000	4.00000000000000000000	4.00000000000000000000
29.00000000000000000000	0.00000000000000000000	4175.89746093750000000000	4200.00000000000000000000	4178.46142578125000000000	4195.89746093750000000000	4199.48730468750000000000	4200.00000000000000000000	4191.28173828125000000000	4170.76904296875000000000	4147.17919921875000000000	4193.33300781250000000000	4185.64111328125000000000	4188.20507812500000000000	4191.28173828125000000000	4173.33300781250000000000	0.00000000000000000000	10248.00000000000000000000	10224.00000000000000000000	0.00000000000000000000	0.00000000000000000000	0.00000000000000000000	3730.00000000000000000000	801.00000000000000000000	4.00000000000000000000	4.00000000000000000000	4.00000000000000000000	4.00000000000000000000	4.00000000000000000000	4.00000000000000000000	4.00000000000000000000	4.00000000000000000000	4.00000000000000000000	4.00000000000000000000	4.00000000000000000000	4.00000000000000000000	4.00000000000000000000	4.00000000000000000000	4.00000000000000000000	4.00000000000000000000
30.00000000000000000000	0.00000000000000000000	4172.30761718750000000000	4188.20507812500000000000	4172.30761718750000000000	4193.84619140625000000000	4181.02539062500000000000	4188.71777343750000000000	4188.71777343750000000000	4184.10253906250000000000	4151.28173828125000000000	4193.84619140625000000000	4203.07666015625000000000	4201.53857421875000000000	4203.07666015625000000000	4187.69238281250000000000	0.00000000000000000000	10248.00000000000000000000	10224.00000000000000000000	0.00000000000000000000	0.00000000000000000000	0.00000000000000000000	3730.00000000000000000000	808.00000000000000000000	4.00000000000000000000	4.00000000000000000000	4.00000000000000000000	4.00000000000000000000	4.00000000000000000000	4.00000000000000000000	4.00000000000000000000	4.00000000000000000000	4.00000000000000000000	4.00000000000000000000	4.00000000000000000000	4.00000000000000000000	4.00000000000000000000	4.00000000000000000000	4.00000000000000000000	4.00000000000000000000
31.00000000000000000000	0.00000000000000000000	4177.43603515625000000000	4177.94873046875000000000	4168.71777343750000000000	4198.46142578125000000000	4165.64111328125000000000	4172.30761718750000000000	4168.20507812500000000000	4198.46142578125000000000	4161.02539062500000000000	4194.35888671875000000000	4222.05126953125000000000	4222.56396484375000000000	4215.38427734375000000000	4204.10253906250000000000	0.00000000000000000000	10247.00000000000000000000	10220.00000000000000000000	0.00000000000000000000	0.00000000000000000000	0.00000000000000000000	3730.00000000000000000000	816.00000000000000000000	4.00000000000000000000	4.00000000000000000000	4.00000000000000000000	4.00000000000000000000	4.00000000000000000000	4.00000000000000000000	4.00000000000000000000	4.00000000000000000000	4.00000000000000000000	4.00000000000000000000	4.00000000000000000000	4.00000000000000000000	4.00000000000000000000	4.00000000000000000000	4.00000000000000000000	4.00000000000000000000
32.00000000000000000000	0.00000000000000000000	4176.41015625000000000000	4155.38427734375000000000	4179.48730468750000000000	4184.61523437500000000000	4146.66650390625000000000	4153.84619140625000000000	4154.35888671875000000000	4175.89746093750000000000	4140.00000000000000000000	4174.87158203125000000000	4196.92285156250000000000	4206.15380859375000000000	4190.76904296875000000000	4183.58984375000000000000	0.00000000000000000000	10247.00000000000000000000	10220.00000000000000000000	0.00000000000000000000	0.00000000000000000000	0.00000000000000000000	3730.00000000000000000000	824.00000000000000000000	4.00000000000000000000	4.00000000000000000000	4.00000000000000000000	4.00000000000000000000	4.00000000000000000000	4.00000000000000000000	4.00000000000000000000	4.00000000000000000000	4.00000000000000000000	4.00000000000000000000	4.00000000000000000000	4.00000000000000000000	4.00000000000000000000	4.00000000000000000000	4.00000000000000000000	4.00000000000000000000
33.00000000000000000000	0.00000000000000000000	4176.92285156250000000000	4187.17919921875000000000	4169.74365234375000000000	4194.35888671875000000000	4187.69238281250000000000	4200.51269531250000000000	4203.58984375000000000000	4208.20507812500000000000	4180.00000000000000000000	4222.05126953125000000000	4209.74365234375000000000	4215.38427734375000000000	4205.64111328125000000000	4188.20507812500000000000	0.00000000000000000000	10245.00000000000000000000	10219.00000000000000000000	0.00000000000000000000	0.00000000000000000000	0.00000000000000000000	3730.00000000000000000000	831.00000000000000000000	4.00000000000000000000	4.00000000000000000000	4.00000000000000000000	4.00000000000000000000	4.00000000000000000000	4.00000000000000000000	4.00000000000000000000	4.00000000000000000000	4.00000000000000000000	4.00000000000000000000	4.00000000000000000000	4.00000000000000000000	4.00000000000000000000	4.00000000000000000000	4.00000000000000000000	4.00000000000000000000
34.00000000000000000000	0.00000000000000000000	4162.56396484375000000000	4157.43603515625000000000	4177.43603515625000000000	4164.61523437500000000000	4163.58984375000000000000	4182.56396484375000000000	4188.20507812500000000000	4186.66650390625000000000	4167.17919921875000000000	4207.69238281250000000000	4162.56396484375000000000	4179.48730468750000000000	4155.89746093750000000000	4144.61523437500000000000	0.00000000000000000000	10245.00000000000000000000	10219.00000000000000000000	0.00000000000000000000	0.00000000000000000000	0.00000000000000000000	3730.00000000000000000000	839.00000000000000000000	4.00000000000000000000	4.00000000000000000000	4.00000000000000000000	4.00000000000000000000	4.00000000000000000000	4.00000000000000000000	4.00000000000000000000	4.00000000000000000000	4.00000000000000000000	4.00000000000000000000	4.00000000000000000000	4.00000000000000000000	4.00000000000000000000	4.00000000000000000000	4.00000000000000000000	4.00000000000000000000
35.00000000000000000000	0.00000000000000000000	4160.51269531250000000000	4171.79492187500000000000	4171.28173828125000000000	4168.71777343750000000000	4174.87158203125000000000	4186.15380859375000000000	4181.53857421875000000000	4177.94873046875000000000	4163.07666015625000000000	4197.43603515625000000000	4163.58984375000000000000	4179.48730468750000000000	4162.05126953125000000000	4144.10253906250000000000	0.00000000000000000000	10246.00000000000000000000	10220.00000000000000000000	0.00000000000000000000	0.00000000000000000000	0.00000000000000000000	3730.00000000000000000000	848.00000000000000000000	4.00000000000000000000	4.00000000000000000000	4.00000000000000000000	4.00000000000000000000	4.00000000000000000000	4.00000000000000000000	4.00000000000000000000	4.00000000000000000000	4.00000000000000000000	4.00000000000000000000	4.00000000000000000000	4.00000000000000000000	4.00000000000000000000	4.00000000000000000000	4.00000000000000000000	4.00000000000000000000
36.00000000000000000000	0.00000000000000000000	4164.61523437500000000000	4196.41015625000000000000	4162.05126953125000000000	4191.79492187500000000000	4192.82031250000000000000	4194.35888671875000000000	4182.05126953125000000000	4178.97412109375000000000	4158.97412109375000000000	4196.41015625000000000000	4188.71777343750000000000	4194.87158203125000000000	4190.25634765625000000000	4168.71777343750000000000	0.00000000000000000000	10246.00000000000000000000	10220.00000000000000000000	0.00000000000000000000	0.00000000000000000000	0.00000000000000000000	3730.00000000000000000000	856.00000000000000000000	4.00000000000000000000	4.00000000000000000000	4.00000000000000000000	4.00000000000000000000	4.00000000000000000000	4.00000000000000000000	4.00000000000000000000	4.00000000000000000000	4.00000000000000000000	4.00000000000000000000	4.00000000000000000000	4.00000000000000000000	4.00000000000000000000	4.00000000000000000000	4.00000000000000000000	4.00000000000000000000
37.00000000000000000000	0.00000000000000000000	4164.10253906250000000000	4174.87158203125000000000	4174.87158203125000000000	4182.56396484375000000000	4171.79492187500000000000	4175.38427734375000000000	4170.25634765625000000000	4163.58984375000000000000	4134.35888671875000000000	4175.89746093750000000000	4181.02539062500000000000	4185.12792968750000000000	4180.00000000000000000000	4166.66650390625000000000	0.00000000000000000000	10247.00000000000000000000	10223.00000000000000000000	0.00000000000000000000	0.00000000000000000000	0.00000000000000000000	3730.00000000000000000000	864.00000000000000000000	4.00000000000000000000	4.00000000000000000000	4.00000000000000000000	4.00000000000000000000	4.00000000000000000000	4.00000000000000000000	4.00000000000000000000	4.00000000000000000000	4.00000000000000000000	4.00000000000000000000	4.00000000000000000000	4.00000000000000000000	4.00000000000000000000	4.00000000000000000000	4.00000000000000000000	4.00000000000000000000
38.00000000000000000000	0.00000000000000000000	4177.94873046875000000000	4195.89746093750000000000	4166.15380859375000000000	4200.51269531250000000000	4198.97412109375000000000	4203.58984375000000000000	4198.97412109375000000000	4214.35888671875000000000	4186.66650390625000000000	4221.53857421875000000000	4233.84619140625000000000	4227.17919921875000000000	4229.74365234375000000000	4203.58984375000000000000	0.00000000000000000000	10247.00000000000000000000	10223.00000000000000000000	0.00000000000000000000	0.00000000000000000000	0.00000000000000000000	3730.00000000000000000000	872.00000000000000000000	4.00000000000000000000	4.00000000000000000000	4.00000000000000000000	4.00000000000000000000	4.00000000000000000000	4.00000000000000000000	4.00000000000000000000	4.00000000000000000000	4.00000000000000000000	4.00000000000000000000	4.00000000000000000000	4.00000000000000000000	4.00000000000000000000	4.00000000000000000000	4.00000000000000000000	4.00000000000000000000
39.00000000000000000000	0.00000000000000000000	4176.41015625000000000000	4156.92285156250000000000	4176.41015625000000000000	4186.66650390625000000000	4160.00000000000000000000	4173.84619140625000000000	4178.46142578125000000000	4212.82031250000000000000	4184.10253906250000000000	4218.46142578125000000000	4227.69238281250000000000	4226.15380859375000000000	4216.92285156250000000000	4192.30761718750000000000	0.00000000000000000000	10247.00000000000000000000	10226.00000000000000000000	0.00000000000000000000	0.00000000000000000000	0.00000000000000000000	3730.00000000000000000000	880.00000000000000000000	4.00000000000000000000	4.00000000000000000000	4.00000000000000000000	4.00000000000000000000	4.00000000000000000000	4.00000000000000000000	4.00000000000000000000	4.00000000000000000000	4.00000000000000000000	4.00000000000000000000	4.00000000000000000000	4.00000000000000000000	4.00000000000000000000	4.00000000000000000000	4.00000000000000000000	4.00000000000000000000
40.00000000000000000000	0.00000000000000000000	4185.12792968750000000000	4168.71777343750000000000	4182.05126953125000000000	4193.84619140625000000000	4177.43603515625000000000	4195.89746093750000000000	4200.00000000000000000000	4217.94873046875000000000	4190.25634765625000000000	4228.20507812500000000000	4234.87158203125000000000	4231.28173828125000000000	4223.07666015625000000000	4202.05126953125000000000	0.00000000000000000000	10247.00000000000000000000	10226.00000000000000000000	0.00000000000000000000	0.00000000000000000000	0.00000000000000000000	3730.00000000000000000000	888.00000000000000000000	4.00000000000000000000	4.00000000000000000000	4.00000000000000000000	4.00000000000000000000	4.00000000000000000000	4.00000000000000000000	4.00000000000000000000	4.00000000000000000000	4.00000000000000000000	4.00000000000000000000	4.00000000000000000000	4.00000000000000000000	4.00000000000000000000	4.00000000000000000000	4.00000000000000000000	4.00000000000000000000
41.00000000000000000000	0.00000000000000000000	4196.92285156250000000000	4210.76904296875000000000	4177.43603515625000000000	4211.79492187500000000000	4232.82031250000000000000	4242.05126953125000000000	4236.41015625000000000000	4229.23046875000000000000	4213.33300781250000000000	4254.87158203125000000000	4241.53857421875000000000	4238.97412109375000000000	4245.12792968750000000000	4218.97412109375000000000	0.00000000000000000000	10245.00000000000000000000	10227.00000000000000000000	0.00000000000000000000	0.00000000000000000000	0.00000000000000000000	3730.00000000000000000000	895.00000000000000000000	4.00000000000000000000	4.00000000000000000000	4.00000000000000000000	4.00000000000000000000	4.00000000000000000000	4.00000000000000000000	4.00000000000000000000	4.00000000000000000000	4.00000000000000000000	4.00000000000000000000	4.00000000000000000000	4.00000000000000000000	4.00000000000000000000	4.00000000000000000000	4.00000000000000000000	4.00000000000000000000
42.00000000000000000000	0.00000000000000000000	4188.20507812500000000000	4186.15380859375000000000	4189.23046875000000000000	4198.46142578125000000000	4205.64111328125000000000	4213.33300781250000000000	4211.79492187500000000000	4197.43603515625000000000	4183.07666015625000000000	4228.71777343750000000000	4194.35888671875000000000	4208.71777343750000000000	4215.89746093750000000000	4189.74365234375000000000	0.00000000000000000000	10245.00000000000000000000	10227.00000000000000000000	0.00000000000000000000	0.00000000000000000000	0.00000000000000000000	3730.00000000000000000000	903.00000000000000000000	4.00000000000000000000	4.00000000000000000000	4.00000000000000000000	4.00000000000000000000	4.00000000000000000000	4.00000000000000000000	4.00000000000000000000	4.00000000000000000000	4.00000000000000000000	4.00000000000000000000	4.00000000000000000000	4.00000000000000000000	4.00000000000000000000	4.00000000000000000000	4.00000000000000000000	4.00000000000000000000
43.00000000000000000000	0.00000000000000000000	4198.46142578125000000000	4213.33300781250000000000	4171.79492187500000000000	4228.71777343750000000000	4222.56396484375000000000	4227.17919921875000000000	4217.94873046875000000000	4222.56396484375000000000	4205.12792968750000000000	4247.69238281250000000000	4234.87158203125000000000	4240.00000000000000000000	4269.23046875000000000000	4225.64111328125000000000	0.00000000000000000000	10243.00000000000000000000	10228.00000000000000000000	0.00000000000000000000	0.00000000000000000000	0.00000000000000000000	3730.00000000000000000000	910.00000000000000000000	4.00000000000000000000	4.00000000000000000000	4.00000000000000000000	4.00000000000000000000	4.00000000000000000000	4.00000000000000000000	4.00000000000000000000	4.00000000000000000000	4.00000000000000000000	4.00000000000000000000	4.00000000000000000000	4.00000000000000000000	4.00000000000000000000	4.00000000000000000000	4.00000000000000000000	4.00000000000000000000
44.00000000000000000000	0.00000000000000000000	4202.56396484375000000000	4197.94873046875000000000	4171.28173828125000000000	4226.66650390625000000000	4207.69238281250000000000	4206.66650390625000000000	4195.38427734375000000000	4205.64111328125000000000	4184.10253906250000000000	4222.05126953125000000000	4231.79492187500000000000	4238.46142578125000000000	4273.84619140625000000000	4229.23046875000000000000	0.00000000000000000000	10243.00000000000000000000	10228.00000000000000000000	0.00000000000000000000	0.00000000000000000000	0.00000000000000000000	3730.00000000000000000000	918.00000000000000000000	4.00000000000000000000	4.00000000000000000000	4.00000000000000000000	4.00000000000000000000	4.00000000000000000000	4.00000000000000000000	4.00000000000000000000	4.00000000000000000000	4.00000000000000000000	4.00000000000000000000	4.00000000000000000000	4.00000000000000000000	4.00000000000000000000	4.00000000000000000000	4.00000000000000000000	4.00000000000000000000
45.00000000000000000000	0.00000000000000000000	4196.41015625000000000000	4189.74365234375000000000	4179.48730468750000000000	4217.43603515625000000000	4209.74365234375000000000	4206.66650390625000000000	4203.58984375000000000000	4217.94873046875000000000	4190.76904296875000000000	4222.56396484375000000000	4209.23046875000000000000	4234.87158203125000000000	4249.23046875000000000000	4216.92285156250000000000	0.00000000000000000000	10245.00000000000000000000	10229.00000000000000000000	0.00000000000000000000	0.00000000000000000000	0.00000000000000000000	3730.00000000000000000000	927.00000000000000000000	4.00000000000000000000	4.00000000000000000000	4.00000000000000000000	4.00000000000000000000	4.00000000000000000000	4.00000000000000000000	4.00000000000000000000	4.00000000000000000000	4.00000000000000000000	4.00000000000000000000	4.00000000000000000000	4.00000000000000000000	4.00000000000000000000	4.00000000000000000000	4.00000000000000000000	4.00000000000000000000
46.00000000000000000000	0.00000000000000000000	4192.30761718750000000000	4189.23046875000000000000	4172.82031250000000000000	4217.43603515625000000000	4222.56396484375000000000	4227.17919921875000000000	4227.69238281250000000000	4264.61523437500000000000	4235.38427734375000000000	4260.51269531250000000000	4215.38427734375000000000	4253.84619140625000000000	4239.48730468750000000000	4216.92285156250000000000	0.00000000000000000000	10245.00000000000000000000	10229.00000000000000000000	0.00000000000000000000	0.00000000000000000000	0.00000000000000000000	3730.00000000000000000000	934.00000000000000000000	4.00000000000000000000	4.00000000000000000000	4.00000000000000000000	4.00000000000000000000	4.00000000000000000000	4.00000000000000000000	4.00000000000000000000	4.00000000000000000000	4.00000000000000000000	4.00000000000000000000	4.00000000000000000000	4.00000000000000000000	4.00000000000000000000	4.00000000000000000000	4.00000000000000000000	4.00000000000000000000
47.00000000000000000000	0.00000000000000000000	4175.38427734375000000000	4137.94873046875000000000	4181.02539062500000000000	4187.17919921875000000000	4175.89746093750000000000	4194.87158203125000000000	4201.02539062500000000000	4231.28173828125000000000	4197.94873046875000000000	4221.02539062500000000000	4177.43603515625000000000	4222.56396484375000000000	4192.82031250000000000000	4180.51269531250000000000	0.00000000000000000000	10245.00000000000000000000	10228.00000000000000000000	0.00000000000000000000	0.00000000000000000000	0.00000000000000000000	3730.00000000000000000000	943.00000000000000000000	4.00000000000000000000	4.00000000000000000000	4.00000000000000000000	4.00000000000000000000	4.00000000000000000000	4.00000000000000000000	4.00000000000000000000	4.00000000000000000000	4.00000000000000000000	4.00000000000000000000	4.00000000000000000000	4.00000000000000000000	4.00000000000000000000	4.00000000000000000000	4.00000000000000000000	4.00000000000000000000
48.00000000000000000000	0.00000000000000000000	4181.53857421875000000000	4184.61523437500000000000	4168.71777343750000000000	4198.97412109375000000000	4221.02539062500000000000	4227.69238281250000000000	4227.69238281250000000000	4230.76904296875000000000	4203.07666015625000000000	4232.82031250000000000000	4193.33300781250000000000	4230.25634765625000000000	4224.10253906250000000000	4198.97412109375000000000	0.00000000000000000000	10245.00000000000000000000	10228.00000000000000000000	0.00000000000000000000	0.00000000000000000000	0.00000000000000000000	3730.00000000000000000000	951.00000000000000000000	4.00000000000000000000	4.00000000000000000000	4.00000000000000000000	4.00000000000000000000	4.00000000000000000000	4.00000000000000000000	4.00000000000000000000	4.00000000000000000000	4.00000000000000000000	4.00000000000000000000	4.00000000000000000000	4.00000000000000000000	4.00000000000000000000	4.00000000000000000000	4.00000000000000000000	4.00000000000000000000
49.00000000000000000000	0.00000000000000000000	4185.12792968750000000000	4197.94873046875000000000	4172.30761718750000000000	4194.35888671875000000000	4232.30761718750000000000	4225.12792968750000000000	4225.64111328125000000000	4207.69238281250000000000	4186.66650390625000000000	4229.23046875000000000000	4174.87158203125000000000	4215.89746093750000000000	4217.43603515625000000000	4189.74365234375000000000	0.00000000000000000000	10246.00000000000000000000	10224.00000000000000000000	0.00000000000000000000	0.00000000000000000000	0.00000000000000000000	3730.00000000000000000000	958.00000000000000000000	4.00000000000000000000	4.00000000000000000000	4.00000000000000000000	4.00000000000000000000	4.00000000000000000000	4.00000000000000000000	4.00000000000000000000	4.00000000000000000000	4.00000000000000000000	4.00000000000000000000	4.00000000000000000000	4.00000000000000000000	4.00000000000000000000	4.00000000000000000000	4.00000000000000000000	4.00000000000000000000
50.00000000000000000000	0.00000000000000000000	4181.53857421875000000000	4172.30761718750000000000	4178.46142578125000000000	4193.84619140625000000000	4205.12792968750000000000	4203.07666015625000000000	4211.28173828125000000000	4194.87158203125000000000	4169.23046875000000000000	4207.69238281250000000000	4170.76904296875000000000	4207.69238281250000000000	4207.69238281250000000000	4184.61523437500000000000	0.00000000000000000000	10246.00000000000000000000	10224.00000000000000000000	0.00000000000000000000	0.00000000000000000000	0.00000000000000000000	3730.00000000000000000000	965.00000000000000000000	4.00000000000000000000	4.00000000000000000000	4.00000000000000000000	4.00000000000000000000	4.00000000000000000000	4.00000000000000000000	4.00000000000000000000	4.00000000000000000000	4.00000000000000000000	4.00000000000000000000	4.00000000000000000000	4.00000000000000000000	4.00000000000000000000	4.00000000000000000000	4.00000000000000000000	4.00000000000000000000
51.00000000000000000000	0.00000000000000000000	4188.71777343750000000000	4175.38427734375000000000	4160.00000000000000000000	4212.82031250000000000000	4203.58984375000000000000	4200.51269531250000000000	4203.07666015625000000000	4223.07666015625000000000	4186.66650390625000000000	4212.30761718750000000000	4214.35888671875000000000	4237.94873046875000000000	4249.23046875000000000000	4218.97412109375000000000	0.00000000000000000000	10245.00000000000000000000	10222.00000000000000000000	0.00000000000000000000	0.00000000000000000000	0.00000000000000000000	3730.00000000000000000000	973.00000000000000000000	4.00000000000000000000	4.00000000000000000000	4.00000000000000000000	4.00000000000000000000	4.00000000000000000000	4.00000000000000000000	4.00000000000000000000	4.00000000000000000000	4.00000000000000000000	4.00000000000000000000	4.00000000000000000000	4.00000000000000000000	4.00000000000000000000	4.00000000000000000000	4.00000000000000000000	4.00000000000000000000
52.00000000000000000000	0.00000000000000000000	4180.51269531250000000000	4140.00000000000000000000	4166.15380859375000000000	4185.12792968750000000000	4163.58984375000000000000	4158.97412109375000000000	4164.61523437500000000000	4191.79492187500000000000	4150.25634765625000000000	4175.38427734375000000000	4183.07666015625000000000	4213.33300781250000000000	4217.43603515625000000000	4193.84619140625000000000	0.00000000000000000000	10245.00000000000000000000	10222.00000000000000000000	0.00000000000000000000	0.00000000000000000000	0.00000000000000000000	3730.00000000000000000000	981.00000000000000000000	4.00000000000000000000	4.00000000000000000000	4.00000000000000000000	4.00000000000000000000	4.00000000000000000000	4.00000000000000000000	4.00000000000000000000	4.00000000000000000000	4.00000000000000000000	4.00000000000000000000	4.00000000000000000000	4.00000000000000000000	4.00000000000000000000	4.00000000000000000000	4.00000000000000000000	4.00000000000000000000
53.00000000000000000000	0.00000000000000000000	4181.53857421875000000000	4163.58984375000000000000	4167.17919921875000000000	4190.76904296875000000000	4190.76904296875000000000	4191.28173828125000000000	4201.02539062500000000000	4214.87158203125000000000	4185.12792968750000000000	4212.30761718750000000000	4193.33300781250000000000	4228.20507812500000000000	4222.05126953125000000000	4200.00000000000000000000	0.00000000000000000000	10245.00000000000000000000	10219.00000000000000000000	0.00000000000000000000	0.00000000000000000000	0.00000000000000000000	3730.00000000000000000000	989.00000000000000000000	4.00000000000000000000	4.00000000000000000000	4.00000000000000000000	4.00000000000000000000	4.00000000000000000000	4.00000000000000000000	4.00000000000000000000	4.00000000000000000000	4.00000000000000000000	4.00000000000000000000	4.00000000000000000000	4.00000000000000000000	4.00000000000000000000	4.00000000000000000000	4.00000000000000000000	4.00000000000000000000
54.00000000000000000000	0.00000000000000000000	4181.53857421875000000000	4154.87158203125000000000	4176.41015625000000000000	4182.56396484375000000000	4187.17919921875000000000	4194.35888671875000000000	4208.20507812500000000000	4228.20507812500000000000	4206.15380859375000000000	4233.84619140625000000000	4185.64111328125000000000	4231.28173828125000000000	4205.12792968750000000000	4190.25634765625000000000	0.00000000000000000000	10245.00000000000000000000	10219.00000000000000000000	0.00000000000000000000	0.00000000000000000000	0.00000000000000000000	3730.00000000000000000000	997.00000000000000000000	4.00000000000000000000	4.00000000000000000000	4.00000000000000000000	4.00000000000000000000	4.00000000000000000000	4.00000000000000000000	4.00000000000000000000	4.00000000000000000000	4.00000000000000000000	4.00000000000000000000	4.00000000000000000000	4.00000000000000000000	4.00000000000000000000	4.00000000000000000000	4.00000000000000000000	4.00000000000000000000
55.00000000000000000000	0.00000000000000000000	4177.94873046875000000000	4143.58984375000000000000	4178.46142578125000000000	4171.28173828125000000000	4177.43603515625000000000	4183.58984375000000000000	4198.46142578125000000000	4216.41015625000000000000	4191.28173828125000000000	4213.33300781250000000000	4166.66650390625000000000	4212.82031250000000000000	4188.71777343750000000000	4175.89746093750000000000	0.00000000000000000000	10245.00000000000000000000	10219.00000000000000000000	0.00000000000000000000	0.00000000000000000000	0.00000000000000000000	3731.00000000000000000000	5.00000000000000000000	4.00000000000000000000	4.00000000000000000000	4.00000000000000000000	4.00000000000000000000	4.00000000000000000000	4.00000000000000000000	4.00000000000000000000	4.00000000000000000000	4.00000000000000000000	4.00000000000000000000	4.00000000000000000000	4.00000000000000000000	4.00000000000000000000	4.00000000000000000000	4.00000000000000000000	4.00000000000000000000
56.00000000000000000000	0.00000000000000000000	4181.53857421875000000000	4182.05126953125000000000	4157.43603515625000000000	4194.87158203125000000000	4215.38427734375000000000	4217.94873046875000000000	4218.97412109375000000000	4221.53857421875000000000	4200.51269531250000000000	4220.51269531250000000000	4183.07666015625000000000	4217.43603515625000000000	4221.53857421875000000000	4196.41015625000000000000	0.00000000000000000000	10245.00000000000000000000	10219.00000000000000000000	0.00000000000000000000	0.00000000000000000000	0.00000000000000000000	3731.00000000000000000000	13.00000000000000000000	4.00000000000000000000	4.00000000000000000000	4.00000000000000000000	4.00000000000000000000	4.00000000000000000000	4.00000000000000000000	4.00000000000000000000	4.00000000000000000000	4.00000000000000000000	4.00000000000000000000	4.00000000000000000000	4.00000000000000000000	4.00000000000000000000	4.00000000000000000000	4.00000000000000000000	4.00000000000000000000
57.00000000000000000000	0.00000000000000000000	4165.64111328125000000000	4141.53857421875000000000	4165.64111328125000000000	4167.17919921875000000000	4172.82031250000000000000	4183.07666015625000000000	4186.15380859375000000000	4173.84619140625000000000	4153.33300781250000000000	4176.92285156250000000000	4142.05126953125000000000	4181.02539062500000000000	4177.43603515625000000000	4162.05126953125000000000	0.00000000000000000000	10243.00000000000000000000	10223.00000000000000000000	0.00000000000000000000	0.00000000000000000000	0.00000000000000000000	3731.00000000000000000000	21.00000000000000000000	4.00000000000000000000	4.00000000000000000000	4.00000000000000000000	4.00000000000000000000	4.00000000000000000000	4.00000000000000000000	4.00000000000000000000	4.00000000000000000000	4.00000000000000000000	4.00000000000000000000	4.00000000000000000000	4.00000000000000000000	4.00000000000000000000	4.00000000000000000000	4.00000000000000000000	4.00000000000000000000
58.00000000000000000000	0.00000000000000000000	4164.61523437500000000000	4136.41015625000000000000	4161.53857421875000000000	4163.07666015625000000000	4173.33300781250000000000	4183.07666015625000000000	4188.71777343750000000000	4199.48730468750000000000	4173.33300781250000000000	4192.30761718750000000000	4177.94873046875000000000	4203.58984375000000000000	4193.84619140625000000000	4180.00000000000000000000	0.00000000000000000000	10243.00000000000000000000	10223.00000000000000000000	0.00000000000000000000	0.00000000000000000000	0.00000000000000000000	3731.00000000000000000000	29.00000000000000000000	4.00000000000000000000	4.00000000000000000000	4.00000000000000000000	4.00000000000000000000	4.00000000000000000000	4.00000000000000000000	4.00000000000000000000	4.00000000000000000000	4.00000000000000000000	4.00000000000000000000	4.00000000000000000000	4.00000000000000000000	4.00000000000000000000	4.00000000000000000000	4.00000000000000000000	4.00000000000000000000
59.00000000000000000000	0.00000000000000000000	4164.61523437500000000000	4120.00000000000000000000	4157.94873046875000000000	4163.58984375000000000000	4161.53857421875000000000	4167.69238281250000000000	4174.87158203125000000000	4215.38427734375000000000	4184.10253906250000000000	4201.53857421875000000000	4197.94873046875000000000	4219.48730468750000000000	4207.17919921875000000000	4191.79492187500000000000	0.00000000000000000000	10242.00000000000000000000	10225.00000000000000000000	0.00000000000000000000	0.00000000000000000000	0.00000000000000000000	3731.00000000000000000000	37.00000000000000000000	4.00000000000000000000	4.00000000000000000000	4.00000000000000000000	4.00000000000000000000	4.00000000000000000000	4.00000000000000000000	4.00000000000000000000	4.00000000000000000000	4.00000000000000000000	4.00000000000000000000	4.00000000000000000000	4.00000000000000000000	4.00000000000000000000	4.00000000000000000000	4.00000000000000000000	4.00000000000000000000
60.00000000000000000000	0.00000000000000000000	4157.43603515625000000000	4102.05126953125000000000	4169.23046875000000000000	4152.82031250000000000000	4139.48730468750000000000	4151.79492187500000000000	4162.05126953125000000000	4184.61523437500000000000	4157.43603515625000000000	4178.46142578125000000000	4162.56396484375000000000	4194.35888671875000000000	4177.43603515625000000000	4166.15380859375000000000	0.00000000000000000000	10242.00000000000000000000	10225.00000000000000000000	0.00000000000000000000	0.00000000000000000000	0.00000000000000000000	3731.00000000000000000000	45.00000000000000000000	4.00000000000000000000	4.00000000000000000000	4.00000000000000000000	4.00000000000000000000	4.00000000000000000000	4.00000000000000000000	4.00000000000000000000	4.00000000000000000000	4.00000000000000000000	4.00000000000000000000	4.00000000000000000000	4.00000000000000000000	4.00000000000000000000	4.00000000000000000000	4.00000000000000000000	4.00000000000000000000
61.00000000000000000000	0.00000000000000000000	4171.28173828125000000000	4158.46142578125000000000	4167.17919921875000000000	4173.84619140625000000000	4193.84619140625000000000	4204.61523437500000000000	4208.71777343750000000000	4208.20507812500000000000	4188.71777343750000000000	4217.94873046875000000000	4183.07666015625000000000	4210.25634765625000000000	4196.41015625000000000000	4181.53857421875000000000	0.00000000000000000000	10243.00000000000000000000	10227.00000000000000000000	0.00000000000000000000	0.00000000000000000000	0.00000000000000000000	3731.00000000000000000000	53.00000000000000000000	4.00000000000000000000	4.00000000000000000000	4.00000000000000000000	4.00000000000000000000	4.00000000000000000000	4.00000000000000000000	4.00000000000000000000	4.00000000000000000000	4.00000000000000000000	4.00000000000000000000	4.00000000000000000000	4.00000000000000000000	4.00000000000000000000	4.00000000000000000000	4.00000000000000000000	4.00000000000000000000
62.00000000000000000000	0.00000000000000000000	4176.41015625000000000000	4154.35888671875000000000	4182.56396484375000000000	4166.66650390625000000000	4185.12792968750000000000	4194.35888671875000000000	4202.56396484375000000000	4193.84619140625000000000	4172.82031250000000000000	4210.25634765625000000000	4163.58984375000000000000	4198.97412109375000000000	4174.87158203125000000000	4167.69238281250000000000	0.00000000000000000000	10243.00000000000000000000	10227.00000000000000000000	0.00000000000000000000	0.00000000000000000000	0.00000000000000000000	3731.00000000000000000000	60.00000000000000000000	4.00000000000000000000	4.00000000000000000000	4.00000000000000000000	4.00000000000000000000	4.00000000000000000000	4.00000000000000000000	4.00000000000000000000	4.00000000000000000000	4.00000000000000000000	4.00000000000000000000	4.00000000000000000000	4.00000000000000000000	4.00000000000000000000	4.00000000000000000000	4.00000000000000000000	4.00000000000000000000
63.00000000000000000000	0.00000000000000000000	4183.58984375000000000000	4173.84619140625000000000	4173.84619140625000000000	4190.76904296875000000000	4199.48730468750000000000	4201.02539062500000000000	4200.51269531250000000000	4201.53857421875000000000	4181.53857421875000000000	4211.28173828125000000000	4184.61523437500000000000	4216.41015625000000000000	4211.79492187500000000000	4190.25634765625000000000	0.00000000000000000000	10245.00000000000000000000	10226.00000000000000000000	0.00000000000000000000	0.00000000000000000000	0.00000000000000000000	3731.00000000000000000000	68.00000000000000000000	4.00000000000000000000	4.00000000000000000000	4.00000000000000000000	4.00000000000000000000	4.00000000000000000000	4.00000000000000000000	4.00000000000000000000	4.00000000000000000000	4.00000000000000000000	4.00000000000000000000	4.00000000000000000000	4.00000000000000000000	4.00000000000000000000	4.00000000000000000000	4.00000000000000000000	4.00000000000000000000
64.00000000000000000000	0.00000000000000000000	4182.56396484375000000000	4172.30761718750000000000	4160.00000000000000000000	4200.00000000000000000000	4195.38427734375000000000	4188.71777343750000000000	4177.43603515625000000000	4184.61523437500000000000	4163.07666015625000000000	4191.79492187500000000000	4192.82031250000000000000	4212.30761718750000000000	4227.69238281250000000000	4194.35888671875000000000	780.00000000000000000000	10245.00000000000000000000	10226.00000000000000000000	0.00000000000000000000	0.00000000000000000000	0.00000000000000000000	3731.00000000000000000000	77.00000000000000000000	4.00000000000000000000	4.00000000000000000000	4.00000000000000000000	4.00000000000000000000	4.00000000000000000000	4.00000000000000000000	4.00000000000000000000	4.00000000000000000000	4.00000000000000000000	4.00000000000000000000	4.00000000000000000000	4.00000000000000000000	4.00000000000000000000	4.00000000000000000000	4.00000000000000000000	4.00000000000000000000
65.00000000000000000000	0.00000000000000000000	4172.82031250000000000000	4139.48730468750000000000	4169.23046875000000000000	4175.38427734375000000000	4160.51269531250000000000	4159.48730468750000000000	4152.82031250000000000000	4155.89746093750000000000	4125.12792968750000000000	4158.46142578125000000000	4156.41015625000000000000	4183.58984375000000000000	4184.61523437500000000000	4165.64111328125000000000	2505.00000000000000000000	10244.00000000000000000000	10228.00000000000000000000	0.00000000000000000000	0.00000000000000000000	0.00000000000000000000	3731.00000000000000000000	84.00000000000000000000	4.00000000000000000000	4.00000000000000000000	4.00000000000000000000	4.00000000000000000000	4.00000000000000000000	4.00000000000000000000	4.00000000000000000000	4.00000000000000000000	4.00000000000000000000	4.00000000000000000000	4.00000000000000000000	4.00000000000000000000	4.00000000000000000000	4.00000000000000000000	4.00000000000000000000	4.00000000000000000000
66.00000000000000000000	0.00000000000000000000	4176.92285156250000000000	4157.94873046875000000000	4163.58984375000000000000	4184.61523437500000000000	4181.53857421875000000000	4185.64111328125000000000	4182.05126953125000000000	4209.23046875000000000000	4181.53857421875000000000	4206.66650390625000000000	4168.20507812500000000000	4218.97412109375000000000	4201.02539062500000000000	4186.66650390625000000000	2056.00000000000000000000	10244.00000000000000000000	10228.00000000000000000000	0.00000000000000000000	0.00000000000000000000	0.00000000000000000000	3731.00000000000000000000	91.00000000000000000000	4.00000000000000000000	4.00000000000000000000	4.00000000000000000000	4.00000000000000000000	4.00000000000000000000	4.00000000000000000000	4.00000000000000000000	4.00000000000000000000	4.00000000000000000000	4.00000000000000000000	4.00000000000000000000	4.00000000000000000000	4.00000000000000000000	4.00000000000000000000	4.00000000000000000000	4.00000000000000000000
67.00000000000000000000	0.00000000000000000000	4164.10253906250000000000	4114.87158203125000000000	4174.87158203125000000000	4156.92285156250000000000	4138.97412109375000000000	4153.84619140625000000000	4160.00000000000000000000	4194.87158203125000000000	4173.84619140625000000000	4197.94873046875000000000	4127.17919921875000000000	4203.58984375000000000000	4174.35888671875000000000	4162.05126953125000000000	3542.00000000000000000000	10247.00000000000000000000	10230.00000000000000000000	0.00000000000000000000	0.00000000000000000000	0.00000000000000000000	3731.00000000000000000000	100.00000000000000000000	4.00000000000000000000	4.00000000000000000000	4.00000000000000000000	4.00000000000000000000	4.00000000000000000000	4.00000000000000000000	4.00000000000000000000	4.00000000000000000000	4.00000000000000000000	4.00000000000000000000	4.00000000000000000000	4.00000000000000000000	4.00000000000000000000	4.00000000000000000000	4.00000000000000000000	4.00000000000000000000
68.00000000000000000000	0.00000000000000000000	4157.43603515625000000000	4128.20507812500000000000	4171.79492187500000000000	4156.92285156250000000000	4156.92285156250000000000	4175.38427734375000000000	4173.84619140625000000000	4182.05126953125000000000	4165.64111328125000000000	4201.02539062500000000000	4125.12792968750000000000	4194.87158203125000000000	4183.58984375000000000000	4157.94873046875000000000	3583.00000000000000000000	10247.00000000000000000000	10230.00000000000000000000	0.00000000000000000000	0.00000000000000000000	0.00000000000000000000	3731.00000000000000000000	107.00000000000000000000	4.00000000000000000000	4.00000000000000000000	4.00000000000000000000	4.00000000000000000000	4.00000000000000000000	4.00000000000000000000	4.00000000000000000000	4.00000000000000000000	4.00000000000000000000	4.00000000000000000000	4.00000000000000000000	4.00000000000000000000	4.00000000000000000000	4.00000000000000000000	4.00000000000000000000	4.00000000000000000000
69.00000000000000000000	0.00000000000000000000	4154.87158203125000000000	4151.28173828125000000000	4161.02539062500000000000	4166.66650390625000000000	4189.74365234375000000000	4203.58984375000000000000	4192.82031250000000000000	4180.51269531250000000000	4170.76904296875000000000	4210.25634765625000000000	4122.05126953125000000000	4187.69238281250000000000	4187.17919921875000000000	4152.82031250000000000000	3348.00000000000000000000	10248.00000000000000000000	10229.00000000000000000000	0.00000000000000000000	0.00000000000000000000	0.00000000000000000000	3731.00000000000000000000	115.00000000000000000000	4.00000000000000000000	4.00000000000000000000	4.00000000000000000000	4.00000000000000000000	4.00000000000000000000	4.00000000000000000000	4.00000000000000000000	4.00000000000000000000	4.00000000000000000000	4.00000000000000000000	4.00000000000000000000	4.00000000000000000000	4.00000000000000000000	4.00000000000000000000	4.00000000000000000000	4.00000000000000000000
70.00000000000000000000	0.00000000000000000000	4154.35888671875000000000	4123.58984375000000000000	4170.25634765625000000000	4153.33300781250000000000	4162.56396484375000000000	4177.94873046875000000000	4176.41015625000000000000	4157.94873046875000000000	4147.69238281250000000000	4183.58984375000000000000	4088.71777343750000000000	4161.53857421875000000000	4162.56396484375000000000	4131.28173828125000000000	2886.00000000000000000000	10248.00000000000000000000	10229.00000000000000000000	0.00000000000000000000	0.00000000000000000000	0.00000000000000000000	3731.00000000000000000000	123.00000000000000000000	4.00000000000000000000	4.00000000000000000000	4.00000000000000000000	4.00000000000000000000	4.00000000000000000000	4.00000000000000000000	4.00000000000000000000	4.00000000000000000000	4.00000000000000000000	4.00000000000000000000	4.00000000000000000000	4.00000000000000000000	4.00000000000000000000	4.00000000000000000000	4.00000000000000000000	4.00000000000000000000
71.00000000000000000000	0.00000000000000000000	4178.46142578125000000000	4167.69238281250000000000	4158.97412109375000000000	4190.76904296875000000000	4192.30761718750000000000	4202.56396484375000000000	4196.41015625000000000000	4200.00000000000000000000	4186.15380859375000000000	4216.92285156250000000000	4156.92285156250000000000	4211.28173828125000000000	4233.84619140625000000000	4194.35888671875000000000	3059.00000000000000000000	10247.00000000000000000000	10227.00000000000000000000	0.00000000000000000000	0.00000000000000000000	0.00000000000000000000	3731.00000000000000000000	131.00000000000000000000	4.00000000000000000000	4.00000000000000000000	4.00000000000000000000	4.00000000000000000000	4.00000000000000000000	4.00000000000000000000	4.00000000000000000000	4.00000000000000000000	4.00000000000000000000	4.00000000000000000000	4.00000000000000000000	4.00000000000000000000	4.00000000000000000000	4.00000000000000000000	4.00000000000000000000	4.00000000000000000000
72.00000000000000000000	0.00000000000000000000	4182.56396484375000000000	4158.46142578125000000000	4164.61523437500000000000	4192.30761718750000000000	4168.20507812500000000000	4173.84619140625000000000	4165.12792968750000000000	4186.15380859375000000000	4168.20507812500000000000	4195.89746093750000000000	4169.23046875000000000000	4220.51269531250000000000	4234.35888671875000000000	4201.02539062500000000000	3175.00000000000000000000	10247.00000000000000000000	10227.00000000000000000000	0.00000000000000000000	0.00000000000000000000	0.00000000000000000000	3731.00000000000000000000	139.00000000000000000000	4.00000000000000000000	4.00000000000000000000	4.00000000000000000000	4.00000000000000000000	4.00000000000000000000	4.00000000000000000000	4.00000000000000000000	4.00000000000000000000	4.00000000000000000000	4.00000000000000000000	4.00000000000000000000	4.00000000000000000000	4.00000000000000000000	4.00000000000000000000	4.00000000000000000000	4.00000000000000000000
73.00000000000000000000	0.00000000000000000000	4179.48730468750000000000	4154.35888671875000000000	4168.71777343750000000000	4188.20507812500000000000	4171.28173828125000000000	4174.35888671875000000000	4169.74365234375000000000	4189.74365234375000000000	4174.87158203125000000000	4199.48730468750000000000	4166.66650390625000000000	4220.51269531250000000000	4218.46142578125000000000	4186.66650390625000000000	2970.00000000000000000000	10245.00000000000000000000	10227.00000000000000000000	0.00000000000000000000	0.00000000000000000000	0.00000000000000000000	3731.00000000000000000000	147.00000000000000000000	4.00000000000000000000	4.00000000000000000000	4.00000000000000000000	4.00000000000000000000	4.00000000000000000000	4.00000000000000000000	4.00000000000000000000	4.00000000000000000000	4.00000000000000000000	4.00000000000000000000	4.00000000000000000000	4.00000000000000000000	4.00000000000000000000	4.00000000000000000000	4.00000000000000000000	4.00000000000000000000
74.00000000000000000000	0.00000000000000000000	4185.64111328125000000000	4169.74365234375000000000	4169.74365234375000000000	4194.87158203125000000000	4197.94873046875000000000	4204.61523437500000000000	4204.10253906250000000000	4226.66650390625000000000	4217.94873046875000000000	4248.20507812500000000000	4184.61523437500000000000	4233.84619140625000000000	4227.69238281250000000000	4192.82031250000000000000	3539.00000000000000000000	10245.00000000000000000000	10227.00000000000000000000	0.00000000000000000000	0.00000000000000000000	0.00000000000000000000	3731.00000000000000000000	154.00000000000000000000	4.00000000000000000000	4.00000000000000000000	4.00000000000000000000	4.00000000000000000000	4.00000000000000000000	4.00000000000000000000	4.00000000000000000000	4.00000000000000000000	4.00000000000000000000	4.00000000000000000000	4.00000000000000000000	4.00000000000000000000	4.00000000000000000000	4.00000000000000000000	4.00000000000000000000	4.00000000000000000000
75.00000000000000000000	0.00000000000000000000	4184.61523437500000000000	4151.28173828125000000000	4185.12792968750000000000	4180.51269531250000000000	4176.41015625000000000000	4190.76904296875000000000	4195.38427734375000000000	4207.17919921875000000000	4193.84619140625000000000	4231.79492187500000000000	4163.58984375000000000000	4210.76904296875000000000	4198.46142578125000000000	4175.38427734375000000000	3059.00000000000000000000	10246.00000000000000000000	10225.00000000000000000000	0.00000000000000000000	0.00000000000000000000	0.00000000000000000000	3731.00000000000000000000	162.00000000000000000000	4.00000000000000000000	4.00000000000000000000	4.00000000000000000000	4.00000000000000000000	4.00000000000000000000	4.00000000000000000000	4.00000000000000000000	4.00000000000000000000	4.00000000000000000000	4.00000000000000000000	4.00000000000000000000	4.00000000000000000000	4.00000000000000000000	4.00000000000000000000	4.00000000000000000000	4.00000000000000000000
76.00000000000000000000	0.00000000000000000000	4194.35888671875000000000	4200.51269531250000000000	4171.28173828125000000000	4208.20507812500000000000	4223.07666015625000000000	4226.15380859375000000000	4215.38427734375000000000	4212.30761718750000000000	4200.00000000000000000000	4238.46142578125000000000	4187.17919921875000000000	4222.56396484375000000000	4231.79492187500000000000	4197.43603515625000000000	3354.00000000000000000000	10246.00000000000000000000	10225.00000000000000000000	0.00000000000000000000	0.00000000000000000000	0.00000000000000000000	3731.00000000000000000000	171.00000000000000000000	4.00000000000000000000	4.00000000000000000000	4.00000000000000000000	4.00000000000000000000	4.00000000000000000000	4.00000000000000000000	4.00000000000000000000	4.00000000000000000000	4.00000000000000000000	4.00000000000000000000	4.00000000000000000000	4.00000000000000000000	4.00000000000000000000	4.00000000000000000000	4.00000000000000000000	4.00000000000000000000
77.00000000000000000000	0.00000000000000000000	4184.61523437500000000000	4190.76904296875000000000	4169.23046875000000000000	4199.48730468750000000000	4214.87158203125000000000	4212.30761718750000000000	4191.79492187500000000000	4175.38427734375000000000	4169.74365234375000000000	4212.30761718750000000000	4153.84619140625000000000	4193.33300781250000000000	4213.84619140625000000000	4174.87158203125000000000	2894.00000000000000000000	10246.00000000000000000000	10226.00000000000000000000	0.00000000000000000000	0.00000000000000000000	0.00000000000000000000	3731.00000000000000000000	178.00000000000000000000	4.00000000000000000000	4.00000000000000000000	4.00000000000000000000	4.00000000000000000000	4.00000000000000000000	4.00000000000000000000	4.00000000000000000000	4.00000000000000000000	4.00000000000000000000	4.00000000000000000000	4.00000000000000000000	4.00000000000000000000	4.00000000000000000000	4.00000000000000000000	4.00000000000000000000	4.00000000000000000000
78.00000000000000000000	0.00000000000000000000	4174.35888671875000000000	4167.69238281250000000000	4172.30761718750000000000	4189.74365234375000000000	4189.23046875000000000000	4197.43603515625000000000	4180.00000000000000000000	4171.79492187500000000000	4163.07666015625000000000	4202.05126953125000000000	4148.71777343750000000000	4184.61523437500000000000	4202.56396484375000000000	4166.66650390625000000000	3539.00000000000000000000	10246.00000000000000000000	10226.00000000000000000000	0.00000000000000000000	0.00000000000000000000	0.00000000000000000000	3731.00000000000000000000	186.00000000000000000000	4.00000000000000000000	4.00000000000000000000	4.00000000000000000000	4.00000000000000000000	4.00000000000000000000	4.00000000000000000000	4.00000000000000000000	4.00000000000000000000	4.00000000000000000000	4.00000000000000000000	4.00000000000000000000	4.00000000000000000000	4.00000000000000000000	4.00000000000000000000	4.00000000000000000000	4.00000000000000000000
79.00000000000000000000	0.00000000000000000000	4179.48730468750000000000	4165.64111328125000000000	4164.61523437500000000000	4203.07666015625000000000	4182.56396484375000000000	4193.84619140625000000000	4177.43603515625000000000	4205.12792968750000000000	4191.79492187500000000000	4218.97412109375000000000	4195.89746093750000000000	4219.48730468750000000000	4229.74365234375000000000	4193.33300781250000000000	3059.00000000000000000000	10245.00000000000000000000	10226.00000000000000000000	0.00000000000000000000	0.00000000000000000000	0.00000000000000000000	3731.00000000000000000000	195.00000000000000000000	4.00000000000000000000	4.00000000000000000000	4.00000000000000000000	4.00000000000000000000	4.00000000000000000000	4.00000000000000000000	4.00000000000000000000	4.00000000000000000000	4.00000000000000000000	4.00000000000000000000	4.00000000000000000000	4.00000000000000000000	4.00000000000000000000	4.00000000000000000000	4.00000000000000000000	4.00000000000000000000
80.00000000000000000000	0.00000000000000000000	4167.17919921875000000000	4121.53857421875000000000	4173.33300781250000000000	4176.92285156250000000000	4141.02539062500000000000	4153.84619140625000000000	4146.66650390625000000000	4176.41015625000000000000	4163.07666015625000000000	4187.17919921875000000000	4167.69238281250000000000	4195.89746093750000000000	4194.87158203125000000000	4165.64111328125000000000	3354.00000000000000000000	10245.00000000000000000000	10226.00000000000000000000	0.00000000000000000000	0.00000000000000000000	0.00000000000000000000	3731.00000000000000000000	203.00000000000000000000	4.00000000000000000000	4.00000000000000000000	4.00000000000000000000	4.00000000000000000000	4.00000000000000000000	4.00000000000000000000	4.00000000000000000000	4.00000000000000000000	4.00000000000000000000	4.00000000000000000000	4.00000000000000000000	4.00000000000000000000	4.00000000000000000000	4.00000000000000000000	4.00000000000000000000	4.00000000000000000000
81.00000000000000000000	0.00000000000000000000	4168.20507812500000000000	4151.28173828125000000000	4164.61523437500000000000	4180.51269531250000000000	4185.64111328125000000000	4200.51269531250000000000	4195.38427734375000000000	4205.64111328125000000000	4198.46142578125000000000	4230.25634765625000000000	4176.92285156250000000000	4200.00000000000000000000	4207.17919921875000000000	4170.25634765625000000000	2894.00000000000000000000	10246.00000000000000000000	10225.00000000000000000000	0.00000000000000000000	0.00000000000000000000	0.00000000000000000000	3731.00000000000000000000	210.00000000000000000000	4.00000000000000000000	4.00000000000000000000	4.00000000000000000000	4.00000000000000000000	4.00000000000000000000	4.00000000000000000000	4.00000000000000000000	4.00000000000000000000	4.00000000000000000000	4.00000000000000000000	4.00000000000000000000	4.00000000000000000000	4.00000000000000000000	4.00000000000000000000	4.00000000000000000000	4.00000000000000000000
82.00000000000000000000	0.00000000000000000000	4172.30761718750000000000	4149.23046875000000000000	4175.89746093750000000000	4173.84619140625000000000	4190.76904296875000000000	4210.76904296875000000000	4210.25634765625000000000	4210.76904296875000000000	4205.64111328125000000000	4243.07666015625000000000	4165.12792968750000000000	4192.30761718750000000000	4186.66650390625000000000	4153.84619140625000000000	3539.00000000000000000000	10246.00000000000000000000	10225.00000000000000000000	0.00000000000000000000	0.00000000000000000000	0.00000000000000000000	3731.00000000000000000000	217.00000000000000000000	4.00000000000000000000	4.00000000000000000000	4.00000000000000000000	4.00000000000000000000	4.00000000000000000000	4.00000000000000000000	4.00000000000000000000	4.00000000000000000000	4.00000000000000000000	4.00000000000000000000	4.00000000000000000000	4.00000000000000000000	4.00000000000000000000	4.00000000000000000000	4.00000000000000000000	4.00000000000000000000
83.00000000000000000000	0.00000000000000000000	4173.84619140625000000000	4149.74365234375000000000	4180.51269531250000000000	4180.51269531250000000000	4178.46142578125000000000	4196.92285156250000000000	4195.38427734375000000000	4195.89746093750000000000	4187.69238281250000000000	4220.00000000000000000000	4163.58984375000000000000	4188.71777343750000000000	4182.56396484375000000000	4152.82031250000000000000	3059.00000000000000000000	10247.00000000000000000000	10225.00000000000000000000	0.00000000000000000000	0.00000000000000000000	0.00000000000000000000	3731.00000000000000000000	225.00000000000000000000	4.00000000000000000000	4.00000000000000000000	4.00000000000000000000	4.00000000000000000000	4.00000000000000000000	4.00000000000000000000	4.00000000000000000000	4.00000000000000000000	4.00000000000000000000	4.00000000000000000000	4.00000000000000000000	4.00000000000000000000	4.00000000000000000000	4.00000000000000000000	4.00000000000000000000	4.00000000000000000000
84.00000000000000000000	0.00000000000000000000	4182.05126953125000000000	4189.74365234375000000000	4157.94873046875000000000	4210.76904296875000000000	4203.58984375000000000000	4213.33300781250000000000	4192.82031250000000000000	4197.94873046875000000000	4188.20507812500000000000	4221.53857421875000000000	4189.23046875000000000000	4207.17919921875000000000	4228.71777343750000000000	4186.66650390625000000000	3354.00000000000000000000	10247.00000000000000000000	10225.00000000000000000000	0.00000000000000000000	0.00000000000000000000	0.00000000000000000000	3731.00000000000000000000	234.00000000000000000000	4.00000000000000000000	4.00000000000000000000	4.00000000000000000000	4.00000000000000000000	4.00000000000000000000	4.00000000000000000000	4.00000000000000000000	4.00000000000000000000	4.00000000000000000000	4.00000000000000000000	4.00000000000000000000	4.00000000000000000000	4.00000000000000000000	4.00000000000000000000	4.00000000000000000000	4.00000000000000000000
85.00000000000000000000	0.00000000000000000000	4175.89746093750000000000	4163.07666015625000000000	4170.76904296875000000000	4192.82031250000000000000	4174.35888671875000000000	4180.00000000000000000000	4162.56396484375000000000	4159.48730468750000000000	4144.10253906250000000000	4184.61523437500000000000	4152.30761718750000000000	4181.02539062500000000000	4198.46142578125000000000	4163.07666015625000000000	2894.00000000000000000000	10247.00000000000000000000	10225.00000000000000000000	0.00000000000000000000	0.00000000000000000000	0.00000000000000000000	3731.00000000000000000000	241.00000000000000000000	4.00000000000000000000	4.00000000000000000000	4.00000000000000000000	4.00000000000000000000	4.00000000000000000000	4.00000000000000000000	4.00000000000000000000	4.00000000000000000000	4.00000000000000000000	4.00000000000000000000	4.00000000000000000000	4.00000000000000000000	4.00000000000000000000	4.00000000000000000000	4.00000000000000000000	4.00000000000000000000
86.00000000000000000000	0.00000000000000000000	4185.64111328125000000000	4180.00000000000000000000	4173.33300781250000000000	4201.02539062500000000000	4190.25634765625000000000	4196.41015625000000000000	4189.74365234375000000000	4202.05126953125000000000	4184.61523437500000000000	4220.51269531250000000000	4192.30761718750000000000	4214.35888671875000000000	4219.48730468750000000000	4185.64111328125000000000	3539.00000000000000000000	10247.00000000000000000000	10225.00000000000000000000	0.00000000000000000000	0.00000000000000000000	0.00000000000000000000	3731.00000000000000000000	249.00000000000000000000	4.00000000000000000000	4.00000000000000000000	4.00000000000000000000	4.00000000000000000000	4.00000000000000000000	4.00000000000000000000	4.00000000000000000000	4.00000000000000000000	4.00000000000000000000	4.00000000000000000000	4.00000000000000000000	4.00000000000000000000	4.00000000000000000000	4.00000000000000000000	4.00000000000000000000	4.00000000000000000000
87.00000000000000000000	0.00000000000000000000	4188.71777343750000000000	4158.46142578125000000000	4173.84619140625000000000	4193.84619140625000000000	4166.15380859375000000000	4180.51269531250000000000	4180.51269531250000000000	4218.97412109375000000000	4200.00000000000000000000	4230.76904296875000000000	4205.12792968750000000000	4227.69238281250000000000	4220.00000000000000000000	4189.74365234375000000000	3059.00000000000000000000	10246.00000000000000000000	10225.00000000000000000000	0.00000000000000000000	0.00000000000000000000	0.00000000000000000000	3731.00000000000000000000	258.00000000000000000000	4.00000000000000000000	4.00000000000000000000	4.00000000000000000000	4.00000000000000000000	4.00000000000000000000	4.00000000000000000000	4.00000000000000000000	4.00000000000000000000	4.00000000000000000000	4.00000000000000000000	4.00000000000000000000	4.00000000000000000000	4.00000000000000000000	4.00000000000000000000	4.00000000000000000000	4.00000000000000000000
88.00000000000000000000	0.00000000000000000000	4180.51269531250000000000	4139.48730468750000000000	4181.53857421875000000000	4181.02539062500000000000	4147.69238281250000000000	4169.23046875000000000000	4168.71777343750000000000	4189.74365234375000000000	4170.76904296875000000000	4205.64111328125000000000	4169.74365234375000000000	4205.12792968750000000000	4195.38427734375000000000	4168.71777343750000000000	3354.00000000000000000000	10246.00000000000000000000	10225.00000000000000000000	0.00000000000000000000	0.00000000000000000000	0.00000000000000000000	3731.00000000000000000000	266.00000000000000000000	4.00000000000000000000	4.00000000000000000000	4.00000000000000000000	4.00000000000000000000	4.00000000000000000000	4.00000000000000000000	4.00000000000000000000	4.00000000000000000000	4.00000000000000000000	4.00000000000000000000	4.00000000000000000000	4.00000000000000000000	4.00000000000000000000	4.00000000000000000000	4.00000000000000000000	4.00000000000000000000
89.00000000000000000000	0.00000000000000000000	4185.64111328125000000000	4189.74365234375000000000	4171.79492187500000000000	4196.41015625000000000000	4201.02539062500000000000	4220.51269531250000000000	4208.20507812500000000000	4202.56396484375000000000	4195.89746093750000000000	4236.41015625000000000000	4181.02539062500000000000	4212.30761718750000000000	4213.33300781250000000000	4176.92285156250000000000	2894.00000000000000000000	10247.00000000000000000000	10225.00000000000000000000	0.00000000000000000000	0.00000000000000000000	0.00000000000000000000	3731.00000000000000000000	274.00000000000000000000	4.00000000000000000000	4.00000000000000000000	4.00000000000000000000	4.00000000000000000000	4.00000000000000000000	4.00000000000000000000	4.00000000000000000000	4.00000000000000000000	4.00000000000000000000	4.00000000000000000000	4.00000000000000000000	4.00000000000000000000	4.00000000000000000000	4.00000000000000000000	4.00000000000000000000	4.00000000000000000000
90.00000000000000000000	0.00000000000000000000	4179.48730468750000000000	4166.66650390625000000000	4181.02539062500000000000	4175.89746093750000000000	4173.33300781250000000000	4197.43603515625000000000	4190.25634765625000000000	4175.38427734375000000000	4176.92285156250000000000	4218.97412109375000000000	4154.35888671875000000000	4185.64111328125000000000	4181.53857421875000000000	4147.17919921875000000000	3539.00000000000000000000	10247.00000000000000000000	10225.00000000000000000000	0.00000000000000000000	0.00000000000000000000	0.00000000000000000000	3731.00000000000000000000	281.00000000000000000000	4.00000000000000000000	4.00000000000000000000	4.00000000000000000000	4.00000000000000000000	4.00000000000000000000	4.00000000000000000000	4.00000000000000000000	4.00000000000000000000	4.00000000000000000000	4.00000000000000000000	4.00000000000000000000	4.00000000000000000000	4.00000000000000000000	4.00000000000000000000	4.00000000000000000000	4.00000000000000000000
91.00000000000000000000	0.00000000000000000000	4182.56396484375000000000	4173.33300781250000000000	4168.71777343750000000000	4191.28173828125000000000	4176.41015625000000000000	4197.43603515625000000000	4186.15380859375000000000	4185.12792968750000000000	4184.10253906250000000000	4222.56396484375000000000	4186.15380859375000000000	4210.76904296875000000000	4222.05126953125000000000	4178.97412109375000000000	3059.00000000000000000000	10247.00000000000000000000	10226.00000000000000000000	0.00000000000000000000	0.00000000000000000000	0.00000000000000000000	3731.00000000000000000000	289.00000000000000000000	4.00000000000000000000	4.00000000000000000000	4.00000000000000000000	4.00000000000000000000	4.00000000000000000000	4.00000000000000000000	4.00000000000000000000	4.00000000000000000000	4.00000000000000000000	4.00000000000000000000	4.00000000000000000000	4.00000000000000000000	4.00000000000000000000	4.00000000000000000000	4.00000000000000000000	4.00000000000000000000
92.00000000000000000000	0.00000000000000000000	4181.02539062500000000000	4167.17919921875000000000	4157.43603515625000000000	4189.74365234375000000000	4172.30761718750000000000	4183.07666015625000000000	4168.71777343750000000000	4178.46142578125000000000	4169.74365234375000000000	4205.64111328125000000000	4197.94873046875000000000	4221.02539062500000000000	4243.07666015625000000000	4197.43603515625000000000	3354.00000000000000000000	10247.00000000000000000000	10226.00000000000000000000	0.00000000000000000000	0.00000000000000000000	0.00000000000000000000	3731.00000000000000000000	298.00000000000000000000	4.00000000000000000000	4.00000000000000000000	4.00000000000000000000	4.00000000000000000000	4.00000000000000000000	4.00000000000000000000	4.00000000000000000000	4.00000000000000000000	4.00000000000000000000	4.00000000000000000000	4.00000000000000000000	4.00000000000000000000	4.00000000000000000000	4.00000000000000000000	4.00000000000000000000	4.00000000000000000000
93.00000000000000000000	0.00000000000000000000	4169.23046875000000000000	4136.92285156250000000000	4171.79492187500000000000	4164.61523437500000000000	4146.15380859375000000000	4161.02539062500000000000	4159.48730468750000000000	4166.66650390625000000000	4152.30761718750000000000	4182.05126953125000000000	4173.33300781250000000000	4201.02539062500000000000	4205.64111328125000000000	4168.71777343750000000000	2894.00000000000000000000	10249.00000000000000000000	10227.00000000000000000000	0.00000000000000000000	0.00000000000000000000	0.00000000000000000000	3731.00000000000000000000	305.00000000000000000000	4.00000000000000000000	4.00000000000000000000	4.00000000000000000000	4.00000000000000000000	4.00000000000000000000	4.00000000000000000000	4.00000000000000000000	4.00000000000000000000	4.00000000000000000000	4.00000000000000000000	4.00000000000000000000	4.00000000000000000000	4.00000000000000000000	4.00000000000000000000	4.00000000000000000000	4.00000000000000000000
94.00000000000000000000	0.00000000000000000000	4176.92285156250000000000	4155.38427734375000000000	4170.76904296875000000000	4180.00000000000000000000	4169.74365234375000000000	4193.84619140625000000000	4192.30761718750000000000	4217.43603515625000000000	4206.66650390625000000000	4234.35888671875000000000	4204.10253906250000000000	4229.74365234375000000000	4218.46142578125000000000	4180.51269531250000000000	3539.00000000000000000000	10249.00000000000000000000	10227.00000000000000000000	0.00000000000000000000	0.00000000000000000000	0.00000000000000000000	3731.00000000000000000000	312.00000000000000000000	4.00000000000000000000	4.00000000000000000000	4.00000000000000000000	4.00000000000000000000	4.00000000000000000000	4.00000000000000000000	4.00000000000000000000	4.00000000000000000000	4.00000000000000000000	4.00000000000000000000	4.00000000000000000000	4.00000000000000000000	4.00000000000000000000	4.00000000000000000000	4.00000000000000000000	4.00000000000000000000
95.00000000000000000000	0.00000000000000000000	4172.82031250000000000000	4129.23046875000000000000	4180.51269531250000000000	4161.02539062500000000000	4140.00000000000000000000	4165.12792968750000000000	4168.71777343750000000000	4195.38427734375000000000	4186.66650390625000000000	4219.48730468750000000000	4176.41015625000000000000	4210.25634765625000000000	4185.12792968750000000000	4158.46142578125000000000	3059.00000000000000000000	10249.00000000000000000000	10228.00000000000000000000	0.00000000000000000000	0.00000000000000000000	0.00000000000000000000	3731.00000000000000000000	321.00000000000000000000	4.00000000000000000000	4.00000000000000000000	4.00000000000000000000	4.00000000000000000000	4.00000000000000000000	4.00000000000000000000	4.00000000000000000000	4.00000000000000000000	4.00000000000000000000	4.00000000000000000000	4.00000000000000000000	4.00000000000000000000	4.00000000000000000000	4.00000000000000000000	4.00000000000000000000	4.00000000000000000000
96.00000000000000000000	0.00000000000000000000	4177.43603515625000000000	4170.25634765625000000000	4175.89746093750000000000	4175.89746093750000000000	4169.74365234375000000000	4188.20507812500000000000	4183.58984375000000000000	4189.23046875000000000000	4180.51269531250000000000	4213.84619140625000000000	4179.48730468750000000000	4210.25634765625000000000	4200.51269531250000000000	4167.17919921875000000000	3354.00000000000000000000	10249.00000000000000000000	10228.00000000000000000000	0.00000000000000000000	0.00000000000000000000	0.00000000000000000000	3731.00000000000000000000	328.00000000000000000000	4.00000000000000000000	4.00000000000000000000	4.00000000000000000000	4.00000000000000000000	4.00000000000000000000	4.00000000000000000000	4.00000000000000000000	4.00000000000000000000	4.00000000000000000000	4.00000000000000000000	4.00000000000000000000	4.00000000000000000000	4.00000000000000000000	4.00000000000000000000	4.00000000000000000000	4.00000000000000000000
97.00000000000000000000	0.00000000000000000000	4188.71777343750000000000	4208.71777343750000000000	4173.33300781250000000000	4201.02539062500000000000	4201.02539062500000000000	4219.48730468750000000000	4196.92285156250000000000	4185.64111328125000000000	4177.94873046875000000000	4221.02539062500000000000	4180.51269531250000000000	4211.79492187500000000000	4217.43603515625000000000	4177.43603515625000000000	2894.00000000000000000000	10249.00000000000000000000	10230.00000000000000000000	0.00000000000000000000	0.00000000000000000000	0.00000000000000000000	3731.00000000000000000000	336.00000000000000000000	4.00000000000000000000	4.00000000000000000000	4.00000000000000000000	4.00000000000000000000	4.00000000000000000000	4.00000000000000000000	4.00000000000000000000	4.00000000000000000000	4.00000000000000000000	4.00000000000000000000	4.00000000000000000000	4.00000000000000000000	4.00000000000000000000	4.00000000000000000000	4.00000000000000000000	4.00000000000000000000
98.00000000000000000000	0.00000000000000000000	4188.71777343750000000000	4181.02539062500000000000	4180.00000000000000000000	4189.23046875000000000000	4173.33300781250000000000	4193.33300781250000000000	4175.38427734375000000000	4154.35888671875000000000	4146.66650390625000000000	4196.41015625000000000000	4156.41015625000000000000	4191.79492187500000000000	4198.97412109375000000000	4167.17919921875000000000	3539.00000000000000000000	10249.00000000000000000000	10230.00000000000000000000	0.00000000000000000000	0.00000000000000000000	0.00000000000000000000	3731.00000000000000000000	345.00000000000000000000	4.00000000000000000000	4.00000000000000000000	4.00000000000000000000	4.00000000000000000000	4.00000000000000000000	4.00000000000000000000	4.00000000000000000000	4.00000000000000000000	4.00000000000000000000	4.00000000000000000000	4.00000000000000000000	4.00000000000000000000	4.00000000000000000000	4.00000000000000000000	4.00000000000000000000	4.00000000000000000000
99.00000000000000000000	0.00000000000000000000	4193.84619140625000000000	4194.35888671875000000000	4165.12792968750000000000	4202.05126953125000000000	4179.48730468750000000000	4191.28173828125000000000	4181.53857421875000000000	4189.23046875000000000000	4178.97412109375000000000	4215.89746093750000000000	4206.15380859375000000000	4229.74365234375000000000	4242.05126953125000000000	4203.07666015625000000000	3059.00000000000000000000	10248.00000000000000000000	10230.00000000000000000000	0.00000000000000000000	0.00000000000000000000	0.00000000000000000000	3731.00000000000000000000	353.00000000000000000000	4.00000000000000000000	4.00000000000000000000	4.00000000000000000000	4.00000000000000000000	4.00000000000000000000	4.00000000000000000000	4.00000000000000000000	4.00000000000000000000	4.00000000000000000000	4.00000000000000000000	4.00000000000000000000	4.00000000000000000000	4.00000000000000000000	4.00000000000000000000	4.00000000000000000000	4.00000000000000000000
100.00000000000000000000	0.00000000000000000000	4190.25634765625000000000	4165.12792968750000000000	4174.87158203125000000000	4189.74365234375000000000	4140.00000000000000000000	4156.92285156250000000000	4154.35888671875000000000	4186.15380859375000000000	4167.69238281250000000000	4194.87158203125000000000	4201.02539062500000000000	4229.23046875000000000000	4227.17919921875000000000	4192.82031250000000000000	3354.00000000000000000000	10248.00000000000000000000	10230.00000000000000000000	0.00000000000000000000	0.00000000000000000000	0.00000000000000000000	3731.00000000000000000000	361.00000000000000000000	4.00000000000000000000	4.00000000000000000000	4.00000000000000000000	4.00000000000000000000	4.00000000000000000000	4.00000000000000000000	4.00000000000000000000	4.00000000000000000000	4.00000000000000000000	4.00000000000000000000	4.00000000000000000000	4.00000000000000000000	4.00000000000000000000	4.00000000000000000000	4.00000000000000000000	4.00000000000000000000
101.00000000000000000000	0.00000000000000000000	4193.33300781250000000000	4176.41015625000000000000	4174.35888671875000000000	4193.33300781250000000000	4163.07666015625000000000	4188.71777343750000000000	4183.07666015625000000000	4205.64111328125000000000	4187.17919921875000000000	4220.51269531250000000000	4209.74365234375000000000	4234.87158203125000000000	4231.79492187500000000000	4197.94873046875000000000	2894.00000000000000000000	10248.00000000000000000000	10231.00000000000000000000	0.00000000000000000000	0.00000000000000000000	0.00000000000000000000	3731.00000000000000000000	368.00000000000000000000	4.00000000000000000000	4.00000000000000000000	4.00000000000000000000	4.00000000000000000000	4.00000000000000000000	4.00000000000000000000	4.00000000000000000000	4.00000000000000000000	4.00000000000000000000	4.00000000000000000000	4.00000000000000000000	4.00000000000000000000	4.00000000000000000000	4.00000000000000000000	4.00000000000000000000	4.00000000000000000000
102.00000000000000000000	0.00000000000000000000	4186.15380859375000000000	4180.51269531250000000000	4169.23046875000000000000	4188.20507812500000000000	4185.64111328125000000000	4215.38427734375000000000	4209.74365234375000000000	4220.51269531250000000000	4214.35888671875000000000	4252.30761718750000000000	4208.71777343750000000000	4233.33300781250000000000	4223.58984375000000000000	4187.17919921875000000000	3539.00000000000000000000	10248.00000000000000000000	10231.00000000000000000000	0.00000000000000000000	0.00000000000000000000	0.00000000000000000000	3731.00000000000000000000	376.00000000000000000000	4.00000000000000000000	4.00000000000000000000	4.00000000000000000000	4.00000000000000000000	4.00000000000000000000	4.00000000000000000000	4.00000000000000000000	4.00000000000000000000	4.00000000000000000000	4.00000000000000000000	4.00000000000000000000	4.00000000000000000000	4.00000000000000000000	4.00000000000000000000	4.00000000000000000000	4.00000000000000000000
103.00000000000000000000	0.00000000000000000000	4165.12792968750000000000	4142.56396484375000000000	4180.00000000000000000000	4155.89746093750000000000	4145.12792968750000000000	4177.43603515625000000000	4179.48730468750000000000	4180.00000000000000000000	4178.46142578125000000000	4211.28173828125000000000	4156.41015625000000000000	4194.35888671875000000000	4169.74365234375000000000	4137.94873046875000000000	3059.00000000000000000000	10246.00000000000000000000	10231.00000000000000000000	0.00000000000000000000	0.00000000000000000000	0.00000000000000000000	3731.00000000000000000000	384.00000000000000000000	4.00000000000000000000	4.00000000000000000000	4.00000000000000000000	4.00000000000000000000	4.00000000000000000000	4.00000000000000000000	4.00000000000000000000	4.00000000000000000000	4.00000000000000000000	4.00000000000000000000	4.00000000000000000000	4.00000000000000000000	4.00000000000000000000	4.00000000000000000000	4.00000000000000000000	4.00000000000000000000
104.00000000000000000000	0.00000000000000000000	4173.84619140625000000000	4191.28173828125000000000	4161.02539062500000000000	4182.56396484375000000000	4182.05126953125000000000	4203.58984375000000000000	4194.87158203125000000000	4191.79492187500000000000	4190.25634765625000000000	4222.56396484375000000000	4183.07666015625000000000	4211.28173828125000000000	4211.28173828125000000000	4166.66650390625000000000	3354.00000000000000000000	10246.00000000000000000000	10231.00000000000000000000	0.00000000000000000000	0.00000000000000000000	0.00000000000000000000	3731.00000000000000000000	392.00000000000000000000	4.00000000000000000000	4.00000000000000000000	4.00000000000000000000	4.00000000000000000000	4.00000000000000000000	4.00000000000000000000	4.00000000000000000000	4.00000000000000000000	4.00000000000000000000	4.00000000000000000000	4.00000000000000000000	4.00000000000000000000	4.00000000000000000000	4.00000000000000000000	4.00000000000000000000	4.00000000000000000000
105.00000000000000000000	0.00000000000000000000	4173.33300781250000000000	4183.07666015625000000000	4161.53857421875000000000	4179.48730468750000000000	4173.84619140625000000000	4191.28173828125000000000	4177.43603515625000000000	4166.15380859375000000000	4158.46142578125000000000	4200.51269531250000000000	4172.30761718750000000000	4195.38427734375000000000	4208.71777343750000000000	4161.02539062500000000000	2894.00000000000000000000	10246.00000000000000000000	10231.00000000000000000000	0.00000000000000000000	0.00000000000000000000	0.00000000000000000000	3731.00000000000000000000	399.00000000000000000000	4.00000000000000000000	4.00000000000000000000	4.00000000000000000000	4.00000000000000000000	4.00000000000000000000	4.00000000000000000000	4.00000000000000000000	4.00000000000000000000	4.00000000000000000000	4.00000000000000000000	4.00000000000000000000	4.00000000000000000000	4.00000000000000000000	4.00000000000000000000	4.00000000000000000000	4.00000000000000000000
106.00000000000000000000	0.00000000000000000000	4175.38427734375000000000	4168.71777343750000000000	4168.71777343750000000000	4174.87158203125000000000	4167.17919921875000000000	4190.76904296875000000000	4177.94873046875000000000	4170.76904296875000000000	4158.46142578125000000000	4197.43603515625000000000	4178.97412109375000000000	4202.05126953125000000000	4209.23046875000000000000	4164.10253906250000000000	3539.00000000000000000000	10246.00000000000000000000	10231.00000000000000000000	0.00000000000000000000	0.00000000000000000000	0.00000000000000000000	3731.00000000000000000000	407.00000000000000000000	4.00000000000000000000	4.00000000000000000000	4.00000000000000000000	4.00000000000000000000	4.00000000000000000000	4.00000000000000000000	4.00000000000000000000	4.00000000000000000000	4.00000000000000000000	4.00000000000000000000	4.00000000000000000000	4.00000000000000000000	4.00000000000000000000	4.00000000000000000000	4.00000000000000000000	4.00000000000000000000
107.00000000000000000000	0.00000000000000000000	4186.66650390625000000000	4175.89746093750000000000	4168.71777343750000000000	4186.66650390625000000000	4168.20507812500000000000	4191.79492187500000000000	4183.07666015625000000000	4207.69238281250000000000	4196.41015625000000000000	4222.05126953125000000000	4213.84619140625000000000	4239.48730468750000000000	4229.23046875000000000000	4194.35888671875000000000	3059.00000000000000000000	10246.00000000000000000000	10230.00000000000000000000	0.00000000000000000000	0.00000000000000000000	0.00000000000000000000	3731.00000000000000000000	415.00000000000000000000	4.00000000000000000000	4.00000000000000000000	4.00000000000000000000	4.00000000000000000000	4.00000000000000000000	4.00000000000000000000	4.00000000000000000000	4.00000000000000000000	4.00000000000000000000	4.00000000000000000000	4.00000000000000000000	4.00000000000000000000	4.00000000000000000000	4.00000000000000000000	4.00000000000000000000	4.00000000000000000000
108.00000000000000000000	0.00000000000000000000	4180.00000000000000000000	4150.25634765625000000000	4183.58984375000000000000	4171.28173828125000000000	4131.28173828125000000000	4156.41015625000000000000	4155.89746093750000000000	4185.12792968750000000000	4171.79492187500000000000	4199.48730468750000000000	4185.12792968750000000000	4216.92285156250000000000	4197.43603515625000000000	4174.87158203125000000000	3354.00000000000000000000	10246.00000000000000000000	10230.00000000000000000000	0.00000000000000000000	0.00000000000000000000	0.00000000000000000000	3731.00000000000000000000	423.00000000000000000000	4.00000000000000000000	4.00000000000000000000	4.00000000000000000000	4.00000000000000000000	4.00000000000000000000	4.00000000000000000000	4.00000000000000000000	4.00000000000000000000	4.00000000000000000000	4.00000000000000000000	4.00000000000000000000	4.00000000000000000000	4.00000000000000000000	4.00000000000000000000	4.00000000000000000000	4.00000000000000000000
109.00000000000000000000	0.00000000000000000000	4182.05126953125000000000	4194.87158203125000000000	4174.87158203125000000000	4188.71777343750000000000	4185.12792968750000000000	4210.25634765625000000000	4199.48730468750000000000	4204.10253906250000000000	4197.43603515625000000000	4236.92285156250000000000	4195.38427734375000000000	4218.46142578125000000000	4217.94873046875000000000	4181.02539062500000000000	2894.00000000000000000000	10246.00000000000000000000	10230.00000000000000000000	0.00000000000000000000	0.00000000000000000000	0.00000000000000000000	3731.00000000000000000000	431.00000000000000000000	4.00000000000000000000	4.00000000000000000000	4.00000000000000000000	4.00000000000000000000	4.00000000000000000000	4.00000000000000000000	4.00000000000000000000	4.00000000000000000000	4.00000000000000000000	4.00000000000000000000	4.00000000000000000000	4.00000000000000000000	4.00000000000000000000	4.00000000000000000000	4.00000000000000000000	4.00000000000000000000
110.00000000000000000000	0.00000000000000000000	4177.94873046875000000000	4191.79492187500000000000	4178.46142578125000000000	4176.92285156250000000000	4186.66650390625000000000	4215.38427734375000000000	4205.12792968750000000000	4191.28173828125000000000	4188.71777343750000000000	4234.35888671875000000000	4168.20507812500000000000	4195.89746093750000000000	4189.23046875000000000000	4150.76904296875000000000	3539.00000000000000000000	10246.00000000000000000000	10230.00000000000000000000	0.00000000000000000000	0.00000000000000000000	0.00000000000000000000	3731.00000000000000000000	438.00000000000000000000	4.00000000000000000000	4.00000000000000000000	4.00000000000000000000	4.00000000000000000000	4.00000000000000000000	4.00000000000000000000	4.00000000000000000000	4.00000000000000000000	4.00000000000000000000	4.00000000000000000000	4.00000000000000000000	4.00000000000000000000	4.00000000000000000000	4.00000000000000000000	4.00000000000000000000	4.00000000000000000000
111.00000000000000000000	0.00000000000000000000	4177.94873046875000000000	4182.56396484375000000000	4176.92285156250000000000	4173.84619140625000000000	4165.12792968750000000000	4191.79492187500000000000	4188.71777343750000000000	4184.10253906250000000000	4176.41015625000000000000	4214.87158203125000000000	4167.69238281250000000000	4194.87158203125000000000	4185.12792968750000000000	4150.76904296875000000000	3059.00000000000000000000	10246.00000000000000000000	10230.00000000000000000000	0.00000000000000000000	0.00000000000000000000	0.00000000000000000000	3731.00000000000000000000	446.00000000000000000000	4.00000000000000000000	4.00000000000000000000	4.00000000000000000000	4.00000000000000000000	4.00000000000000000000	4.00000000000000000000	4.00000000000000000000	4.00000000000000000000	4.00000000000000000000	4.00000000000000000000	4.00000000000000000000	4.00000000000000000000	4.00000000000000000000	4.00000000000000000000	4.00000000000000000000	4.00000000000000000000
112.00000000000000000000	0.00000000000000000000	4186.66650390625000000000	4195.89746093750000000000	4158.46142578125000000000	4196.41015625000000000000	4179.48730468750000000000	4188.71777343750000000000	4180.00000000000000000000	4191.28173828125000000000	4181.53857421875000000000	4218.97412109375000000000	4206.15380859375000000000	4221.02539062500000000000	4234.35888671875000000000	4191.28173828125000000000	3354.00000000000000000000	10246.00000000000000000000	10230.00000000000000000000	0.00000000000000000000	0.00000000000000000000	0.00000000000000000000	3731.00000000000000000000	455.00000000000000000000	4.00000000000000000000	4.00000000000000000000	4.00000000000000000000	4.00000000000000000000	4.00000000000000000000	4.00000000000000000000	4.00000000000000000000	4.00000000000000000000	4.00000000000000000000	4.00000000000000000000	4.00000000000000000000	4.00000000000000000000	4.00000000000000000000	4.00000000000000000000	4.00000000000000000000	4.00000000000000000000
113.00000000000000000000	0.00000000000000000000	4176.41015625000000000000	4163.07666015625000000000	4171.28173828125000000000	4176.41015625000000000000	4151.79492187500000000000	4161.02539062500000000000	4152.82031250000000000000	4156.92285156250000000000	4146.15380859375000000000	4190.25634765625000000000	4180.51269531250000000000	4200.51269531250000000000	4210.25634765625000000000	4170.76904296875000000000	2894.00000000000000000000	10245.00000000000000000000	10230.00000000000000000000	0.00000000000000000000	0.00000000000000000000	0.00000000000000000000	3731.00000000000000000000	462.00000000000000000000	4.00000000000000000000	4.00000000000000000000	4.00000000000000000000	4.00000000000000000000	4.00000000000000000000	4.00000000000000000000	4.00000000000000000000	4.00000000000000000000	4.00000000000000000000	4.00000000000000000000	4.00000000000000000000	4.00000000000000000000	4.00000000000000000000	4.00000000000000000000	4.00000000000000000000	4.00000000000000000000
114.00000000000000000000	0.00000000000000000000	4174.35888671875000000000	4176.41015625000000000000	4169.74365234375000000000	4175.89746093750000000000	4162.05126953125000000000	4182.05126953125000000000	4172.82031250000000000000	4193.33300781250000000000	4185.12792968750000000000	4224.61523437500000000000	4201.02539062500000000000	4222.56396484375000000000	4215.89746093750000000000	4177.43603515625000000000	3539.00000000000000000000	10245.00000000000000000000	10230.00000000000000000000	0.00000000000000000000	0.00000000000000000000	0.00000000000000000000	3731.00000000000000000000	470.00000000000000000000	4.00000000000000000000	4.00000000000000000000	4.00000000000000000000	4.00000000000000000000	4.00000000000000000000	4.00000000000000000000	4.00000000000000000000	4.00000000000000000000	4.00000000000000000000	4.00000000000000000000	4.00000000000000000000	4.00000000000000000000	4.00000000000000000000	4.00000000000000000000	4.00000000000000000000	4.00000000000000000000
115.00000000000000000000	0.00000000000000000000	4163.58984375000000000000	4134.35888671875000000000	4170.25634765625000000000	4152.30761718750000000000	4121.02539062500000000000	4148.71777343750000000000	4149.23046875000000000000	4183.58984375000000000000	4180.00000000000000000000	4212.82031250000000000000	4181.53857421875000000000	4210.25634765625000000000	4183.07666015625000000000	4157.43603515625000000000	3059.00000000000000000000	10247.00000000000000000000	10229.00000000000000000000	0.00000000000000000000	0.00000000000000000000	0.00000000000000000000	3731.00000000000000000000	479.00000000000000000000	4.00000000000000000000	4.00000000000000000000	4.00000000000000000000	4.00000000000000000000	4.00000000000000000000	4.00000000000000000000	4.00000000000000000000	4.00000000000000000000	4.00000000000000000000	4.00000000000000000000	4.00000000000000000000	4.00000000000000000000	4.00000000000000000000	4.00000000000000000000	4.00000000000000000000	4.00000000000000000000
116.00000000000000000000	0.00000000000000000000	4154.87158203125000000000	4123.07666015625000000000	4173.33300781250000000000	4139.48730468750000000000	4117.43603515625000000000	4146.66650390625000000000	4153.33300781250000000000	4161.02539062500000000000	4156.92285156250000000000	4190.76904296875000000000	4160.00000000000000000000	4189.74365234375000000000	4159.48730468750000000000	4137.43603515625000000000	3354.00000000000000000000	10247.00000000000000000000	10229.00000000000000000000	0.00000000000000000000	0.00000000000000000000	0.00000000000000000000	3731.00000000000000000000	487.00000000000000000000	4.00000000000000000000	4.00000000000000000000	4.00000000000000000000	4.00000000000000000000	4.00000000000000000000	4.00000000000000000000	4.00000000000000000000	4.00000000000000000000	4.00000000000000000000	4.00000000000000000000	4.00000000000000000000	4.00000000000000000000	4.00000000000000000000	4.00000000000000000000	4.00000000000000000000	4.00000000000000000000
117.00000000000000000000	0.00000000000000000000	4163.58984375000000000000	4184.10253906250000000000	4165.12792968750000000000	4161.53857421875000000000	4178.46142578125000000000	4207.69238281250000000000	4197.94873046875000000000	4187.17919921875000000000	4183.58984375000000000000	4227.17919921875000000000	4182.05126953125000000000	4206.66650390625000000000	4187.69238281250000000000	4154.87158203125000000000	2894.00000000000000000000	10247.00000000000000000000	10229.00000000000000000000	0.00000000000000000000	0.00000000000000000000	0.00000000000000000000	3731.00000000000000000000	495.00000000000000000000	4.00000000000000000000	4.00000000000000000000	4.00000000000000000000	4.00000000000000000000	4.00000000000000000000	4.00000000000000000000	4.00000000000000000000	4.00000000000000000000	4.00000000000000000000	4.00000000000000000000	4.00000000000000000000	4.00000000000000000000	4.00000000000000000000	4.00000000000000000000	4.00000000000000000000	4.00000000000000000000
118.00000000000000000000	0.00000000000000000000	4158.46142578125000000000	4153.33300781250000000000	4179.48730468750000000000	4139.48730468750000000000	4142.05126953125000000000	4177.43603515625000000000	4168.71777343750000000000	4150.76904296875000000000	4146.66650390625000000000	4195.89746093750000000000	4136.92285156250000000000	4175.38427734375000000000	4150.76904296875000000000	4129.23046875000000000000	3539.00000000000000000000	10247.00000000000000000000	10229.00000000000000000000	0.00000000000000000000	0.00000000000000000000	0.00000000000000000000	3731.00000000000000000000	503.00000000000000000000	4.00000000000000000000	4.00000000000000000000	4.00000000000000000000	4.00000000000000000000	4.00000000000000000000	4.00000000000000000000	4.00000000000000000000	4.00000000000000000000	4.00000000000000000000	4.00000000000000000000	4.00000000000000000000	4.00000000000000000000	4.00000000000000000000	4.00000000000000000000	4.00000000000000000000	4.00000000000000000000
119.00000000000000000000	0.00000000000000000000	4163.07666015625000000000	4152.82031250000000000000	4167.69238281250000000000	4152.82031250000000000000	4137.94873046875000000000	4168.71777343750000000000	4164.61523437500000000000	4159.48730468750000000000	4152.30761718750000000000	4188.71777343750000000000	4156.92285156250000000000	4189.23046875000000000000	4174.87158203125000000000	4151.28173828125000000000	3059.00000000000000000000	10246.00000000000000000000	10227.00000000000000000000	0.00000000000000000000	0.00000000000000000000	0.00000000000000000000	3731.00000000000000000000	511.00000000000000000000	4.00000000000000000000	4.00000000000000000000	4.00000000000000000000	4.00000000000000000000	4.00000000000000000000	4.00000000000000000000	4.00000000000000000000	4.00000000000000000000	4.00000000000000000000	4.00000000000000000000	4.00000000000000000000	4.00000000000000000000	4.00000000000000000000	4.00000000000000000000	4.00000000000000000000	4.00000000000000000000
120.00000000000000000000	0.00000000000000000000	4160.51269531250000000000	4145.12792968750000000000	4159.48730468750000000000	4158.97412109375000000000	4120.51269531250000000000	4142.56396484375000000000	4136.41015625000000000000	4152.82031250000000000000	4142.05126953125000000000	4168.71777343750000000000	4164.10253906250000000000	4192.30761718750000000000	4180.00000000000000000000	4151.79492187500000000000	3354.00000000000000000000	10246.00000000000000000000	10227.00000000000000000000	0.00000000000000000000	0.00000000000000000000	0.00000000000000000000	3731.00000000000000000000	518.00000000000000000000	4.00000000000000000000	4.00000000000000000000	4.00000000000000000000	4.00000000000000000000	4.00000000000000000000	4.00000000000000000000	4.00000000000000000000	4.00000000000000000000	4.00000000000000000000	4.00000000000000000000	4.00000000000000000000	4.00000000000000000000	4.00000000000000000000	4.00000000000000000000	4.00000000000000000000	4.00000000000000000000
121.00000000000000000000	0.00000000000000000000	4148.71777343750000000000	4132.82031250000000000000	4170.25634765625000000000	4144.10253906250000000000	4101.53857421875000000000	4128.20507812500000000000	4123.07666015625000000000	4135.38427734375000000000	4124.61523437500000000000	4154.35888671875000000000	4136.41015625000000000000	4172.30761718750000000000	4147.69238281250000000000	4124.10253906250000000000	2894.00000000000000000000	10245.00000000000000000000	10222.00000000000000000000	0.00000000000000000000	0.00000000000000000000	0.00000000000000000000	3731.00000000000000000000	525.00000000000000000000	4.00000000000000000000	4.00000000000000000000	4.00000000000000000000	4.00000000000000000000	4.00000000000000000000	4.00000000000000000000	4.00000000000000000000	4.00000000000000000000	4.00000000000000000000	4.00000000000000000000	4.00000000000000000000	4.00000000000000000000	4.00000000000000000000	4.00000000000000000000	4.00000000000000000000	4.00000000000000000000
122.00000000000000000000	0.00000000000000000000	4157.94873046875000000000	4164.10253906250000000000	4168.20507812500000000000	4154.87158203125000000000	4141.02539062500000000000	4176.92285156250000000000	4171.79492187500000000000	4188.20507812500000000000	4181.53857421875000000000	4215.89746093750000000000	4164.61523437500000000000	4200.51269531250000000000	4166.66650390625000000000	4141.53857421875000000000	3539.00000000000000000000	10245.00000000000000000000	10222.00000000000000000000	0.00000000000000000000	0.00000000000000000000	0.00000000000000000000	3731.00000000000000000000	533.00000000000000000000	4.00000000000000000000	4.00000000000000000000	4.00000000000000000000	4.00000000000000000000	4.00000000000000000000	4.00000000000000000000	4.00000000000000000000	4.00000000000000000000	4.00000000000000000000	4.00000000000000000000	4.00000000000000000000	4.00000000000000000000	4.00000000000000000000	4.00000000000000000000	4.00000000000000000000	4.00000000000000000000
123.00000000000000000000	0.00000000000000000000	4161.53857421875000000000	4140.51269531250000000000	4182.05126953125000000000	4142.05126953125000000000	4121.53857421875000000000	4163.07666015625000000000	4165.12792968750000000000	4187.17919921875000000000	4178.97412109375000000000	4215.38427734375000000000	4157.94873046875000000000	4196.92285156250000000000	4151.28173828125000000000	4131.79492187500000000000	3059.00000000000000000000	10244.00000000000000000000	10223.00000000000000000000	0.00000000000000000000	0.00000000000000000000	0.00000000000000000000	3731.00000000000000000000	540.00000000000000000000	4.00000000000000000000	4.00000000000000000000	4.00000000000000000000	4.00000000000000000000	4.00000000000000000000	4.00000000000000000000	4.00000000000000000000	4.00000000000000000000	4.00000000000000000000	4.00000000000000000000	4.00000000000000000000	4.00000000000000000000	4.00000000000000000000	4.00000000000000000000	4.00000000000000000000	4.00000000000000000000
124.00000000000000000000	0.00000000000000000000	4170.76904296875000000000	4180.51269531250000000000	4173.84619140625000000000	4168.71777343750000000000	4157.43603515625000000000	4187.69238281250000000000	4177.94873046875000000000	4188.71777343750000000000	4187.17919921875000000000	4222.05126953125000000000	4182.05126953125000000000	4210.25634765625000000000	4189.23046875000000000000	4156.92285156250000000000	3354.00000000000000000000	10244.00000000000000000000	10223.00000000000000000000	0.00000000000000000000	0.00000000000000000000	0.00000000000000000000	3731.00000000000000000000	549.00000000000000000000	4.00000000000000000000	4.00000000000000000000	4.00000000000000000000	4.00000000000000000000	4.00000000000000000000	4.00000000000000000000	4.00000000000000000000	4.00000000000000000000	4.00000000000000000000	4.00000000000000000000	4.00000000000000000000	4.00000000000000000000	4.00000000000000000000	4.00000000000000000000	4.00000000000000000000	4.00000000000000000000
125.00000000000000000000	0.00000000000000000000	4174.87158203125000000000	4206.15380859375000000000	4168.20507812500000000000	4181.53857421875000000000	4181.53857421875000000000	4204.10253906250000000000	4186.66650390625000000000	4174.35888671875000000000	4178.46142578125000000000	4219.48730468750000000000	4176.92285156250000000000	4201.02539062500000000000	4199.48730468750000000000	4161.53857421875000000000	2894.00000000000000000000	10248.00000000000000000000	10225.00000000000000000000	0.00000000000000000000	0.00000000000000000000	0.00000000000000000000	3731.00000000000000000000	556.00000000000000000000	4.00000000000000000000	4.00000000000000000000	4.00000000000000000000	4.00000000000000000000	4.00000000000000000000	4.00000000000000000000	4.00000000000000000000	4.00000000000000000000	4.00000000000000000000	4.00000000000000000000	4.00000000000000000000	4.00000000000000000000	4.00000000000000000000	4.00000000000000000000	4.00000000000000000000	4.00000000000000000000
126.00000000000000000000	0.00000000000000000000	4170.76904296875000000000	4182.05126953125000000000	4177.43603515625000000000	4168.71777343750000000000	4158.97412109375000000000	4189.23046875000000000000	4179.48730468750000000000	4163.58984375000000000000	4158.97412109375000000000	4202.56396484375000000000	4164.10253906250000000000	4190.76904296875000000000	4181.02539062500000000000	4152.82031250000000000000	3539.00000000000000000000	10248.00000000000000000000	10225.00000000000000000000	0.00000000000000000000	0.00000000000000000000	0.00000000000000000000	3731.00000000000000000000	564.00000000000000000000	4.00000000000000000000	4.00000000000000000000	4.00000000000000000000	4.00000000000000000000	4.00000000000000000000	4.00000000000000000000	4.00000000000000000000	4.00000000000000000000	4.00000000000000000000	4.00000000000000000000	4.00000000000000000000	4.00000000000000000000	4.00000000000000000000	4.00000000000000000000	4.00000000000000000000	4.00000000000000000000
127.00000000000000000000	0.00000000000000000000	4177.43603515625000000000	4189.74365234375000000000	4166.66650390625000000000	4187.17919921875000000000	4170.76904296875000000000	4203.58984375000000000000	4188.71777343750000000000	4210.25634765625000000000	4201.53857421875000000000	4233.84619140625000000000	4222.05126953125000000000	4236.41015625000000000000	4225.12792968750000000000	4196.41015625000000000000	50.00000000000000000000	10248.00000000000000000000	10226.00000000000000000000	0.00000000000000000000	0.00000000000000000000	0.00000000000000000000	3731.00000000000000000000	572.00000000000000000000	4.00000000000000000000	4.00000000000000000000	4.00000000000000000000	4.00000000000000000000	4.00000000000000000000	4.00000000000000000000	4.00000000000000000000	4.00000000000000000000	4.00000000000000000000	4.00000000000000000000	4.00000000000000000000	4.00000000000000000000	4.00000000000000000000	4.00000000000000000000	4.00000000000000000000	4.00000000000000000000
0.00000000000000000000	0.00000000000000000000	4162.05126953125000000000	4140.00000000000000000000	4173.84619140625000000000	4159.48730468750000000000	4122.56396484375000000000	4160.51269531250000000000	4153.84619140625000000000	4186.15380859375000000000	4175.89746093750000000000	4200.51269531250000000000	4189.74365234375000000000	4213.33300781250000000000	4187.17919921875000000000	4168.20507812500000000000	824.00000000000000000000	10248.00000000000000000000	10226.00000000000000000000	0.00000000000000000000	0.00000000000000000000	0.00000000000000000000	3731.00000000000000000000	581.00000000000000000000	4.00000000000000000000	4.00000000000000000000	4.00000000000000000000	4.00000000000000000000	4.00000000000000000000	4.00000000000000000000	4.00000000000000000000	4.00000000000000000000	4.00000000000000000000	4.00000000000000000000	4.00000000000000000000	4.00000000000000000000	4.00000000000000000000	4.00000000000000000000	4.00000000000000000000	4.00000000000000000000
1.00000000000000000000	0.00000000000000000000	4155.89746093750000000000	4147.17919921875000000000	4170.76904296875000000000	4155.38427734375000000000	4138.46142578125000000000	4178.46142578125000000000	4177.94873046875000000000	4187.17919921875000000000	4177.94873046875000000000	4208.71777343750000000000	4169.23046875000000000000	4200.51269531250000000000	4170.76904296875000000000	4150.76904296875000000000	2432.00000000000000000000	10246.00000000000000000000	10227.00000000000000000000	0.00000000000000000000	0.00000000000000000000	0.00000000000000000000	3731.00000000000000000000	589.00000000000000000000	4.00000000000000000000	4.00000000000000000000	4.00000000000000000000	4.00000000000000000000	4.00000000000000000000	4.00000000000000000000	4.00000000000000000000	4.00000000000000000000	4.00000000000000000000	4.00000000000000000000	4.00000000000000000000	4.00000000000000000000	4.00000000000000000000	4.00000000000000000000	4.00000000000000000000	4.00000000000000000000
2.00000000000000000000	0.00000000000000000000	4162.56396484375000000000	4167.17919921875000000000	4173.33300781250000000000	4161.53857421875000000000	4166.15380859375000000000	4203.07666015625000000000	4202.56396484375000000000	4198.97412109375000000000	4194.87158203125000000000	4235.38427734375000000000	4164.61523437500000000000	4203.07666015625000000000	4168.20507812500000000000	4147.69238281250000000000	2037.00000000000000000000	10246.00000000000000000000	10227.00000000000000000000	0.00000000000000000000	0.00000000000000000000	0.00000000000000000000	3731.00000000000000000000	596.00000000000000000000	4.00000000000000000000	4.00000000000000000000	4.00000000000000000000	4.00000000000000000000	4.00000000000000000000	4.00000000000000000000	4.00000000000000000000	4.00000000000000000000	4.00000000000000000000	4.00000000000000000000	4.00000000000000000000	4.00000000000000000000	4.00000000000000000000	4.00000000000000000000	4.00000000000000000000	4.00000000000000000000
3.00000000000000000000	0.00000000000000000000	4167.17919921875000000000	4151.79492187500000000000	4188.20507812500000000000	4152.30761718750000000000	4146.66650390625000000000	4182.56396484375000000000	4187.69238281250000000000	4180.00000000000000000000	4175.38427734375000000000	4214.87158203125000000000	4138.97412109375000000000	4189.74365234375000000000	4147.17919921875000000000	4134.35888671875000000000	3441.00000000000000000000	10244.00000000000000000000	10228.00000000000000000000	0.00000000000000000000	0.00000000000000000000	0.00000000000000000000	3731.00000000000000000000	605.00000000000000000000	4.00000000000000000000	4.00000000000000000000	4.00000000000000000000	4.00000000000000000000	4.00000000000000000000	4.00000000000000000000	4.00000000000000000000	4.00000000000000000000	4.00000000000000000000	4.00000000000000000000	4.00000000000000000000	4.00000000000000000000	4.00000000000000000000	4.00000000000000000000	4.00000000000000000000	4.00000000000000000000
4.00000000000000000000	0.00000000000000000000	4183.58984375000000000000	4194.35888671875000000000	4170.76904296875000000000	4190.25634765625000000000	4185.12792968750000000000	4207.17919921875000000000	4203.58984375000000000000	4206.66650390625000000000	4199.48730468750000000000	4234.35888671875000000000	4184.10253906250000000000	4224.10253906250000000000	4208.71777343750000000000	4179.48730468750000000000	3513.00000000000000000000	10244.00000000000000000000	10228.00000000000000000000	0.00000000000000000000	0.00000000000000000000	0.00000000000000000000	3731.00000000000000000000	613.00000000000000000000	4.00000000000000000000	4.00000000000000000000	4.00000000000000000000	4.00000000000000000000	4.00000000000000000000	4.00000000000000000000	4.00000000000000000000	4.00000000000000000000	4.00000000000000000000	4.00000000000000000000	4.00000000000000000000	4.00000000000000000000	4.00000000000000000000	4.00000000000000000000	4.00000000000000000000	4.00000000000000000000
5.00000000000000000000	0.00000000000000000000	4180.51269531250000000000	4176.41015625000000000000	4174.35888671875000000000	4188.71777343750000000000	4169.74365234375000000000	4181.02539062500000000000	4171.28173828125000000000	4177.43603515625000000000	4163.58984375000000000000	4204.10253906250000000000	4168.20507812500000000000	4213.33300781250000000000	4206.66650390625000000000	4176.41015625000000000000	3306.00000000000000000000	10244.00000000000000000000	10228.00000000000000000000	0.00000000000000000000	0.00000000000000000000	0.00000000000000000000	3731.00000000000000000000	620.00000000000000000000	4.00000000000000000000	4.00000000000000000000	4.00000000000000000000	4.00000000000000000000	4.00000000000000000000	4.00000000000000000000	4.00000000000000000000	4.00000000000000000000	4.00000000000000000000	4.00000000000000000000	4.00000000000000000000	4.00000000000000000000	4.00000000000000000000	4.00000000000000000000	4.00000000000000000000	4.00000000000000000000
6.00000000000000000000	0.00000000000000000000	4181.02539062500000000000	4173.84619140625000000000	4178.46142578125000000000	4185.12792968750000000000	4168.71777343750000000000	4181.02539062500000000000	4171.28173828125000000000	4185.64111328125000000000	4167.17919921875000000000	4205.64111328125000000000	4157.43603515625000000000	4225.12792968750000000000	4201.53857421875000000000	4182.56396484375000000000	3008.00000000000000000000	10244.00000000000000000000	10228.00000000000000000000	0.00000000000000000000	0.00000000000000000000	0.00000000000000000000	3731.00000000000000000000	628.00000000000000000000	4.00000000000000000000	4.00000000000000000000	4.00000000000000000000	4.00000000000000000000	4.00000000000000000000	4.00000000000000000000	4.00000000000000000000	4.00000000000000000000	4.00000000000000000000	4.00000000000000000000	4.00000000000000000000	4.00000000000000000000	4.00000000000000000000	4.00000000000000000000	4.00000000000000000000	4.00000000000000000000
7.00000000000000000000	0.00000000000000000000	4185.64111328125000000000	4174.35888671875000000000	4172.30761718750000000000	4185.12792968750000000000	4162.56396484375000000000	4177.43603515625000000000	4176.92285156250000000000	4215.38427734375000000000	4196.41015625000000000000	4224.61523437500000000000	4153.84619140625000000000	4247.69238281250000000000	4203.07666015625000000000	4194.35888671875000000000	3142.00000000000000000000	10248.00000000000000000000	10229.00000000000000000000	0.00000000000000000000	0.00000000000000000000	0.00000000000000000000	3731.00000000000000000000	635.00000000000000000000	4.00000000000000000000	4.00000000000000000000	4.00000000000000000000	4.00000000000000000000	4.00000000000000000000	4.00000000000000000000	4.00000000000000000000	4.00000000000000000000	4.00000000000000000000	4.00000000000000000000	4.00000000000000000000	4.00000000000000000000	4.00000000000000000000	4.00000000000000000000	4.00000000000000000000	4.00000000000000000000
8.00000000000000000000	0.00000000000000000000	4175.38427734375000000000	4138.97412109375000000000	4183.07666015625000000000	4161.02539062500000000000	4127.69238281250000000000	4148.71777343750000000000	4156.41015625000000000000	4184.10253906250000000000	4169.74365234375000000000	4194.87158203125000000000	4106.15380859375000000000	4214.87158203125000000000	4167.69238281250000000000	4167.17919921875000000000	3283.00000000000000000000	10248.00000000000000000000	10229.00000000000000000000	0.00000000000000000000	0.00000000000000000000	0.00000000000000000000	3731.00000000000000000000	643.00000000000000000000	4.00000000000000000000	4.00000000000000000000	4.00000000000000000000	4.00000000000000000000	4.00000000000000000000	4.00000000000000000000	4.00000000000000000000	4.00000000000000000000	4.00000000000000000000	4.00000000000000000000	4.00000000000000000000	4.00000000000000000000	4.00000000000000000000	4.00000000000000000000	4.00000000000000000000	4.00000000000000000000
9.00000000000000000000	0.00000000000000000000	4181.53857421875000000000	4184.61523437500000000000	4175.38427734375000000000	4178.97412109375000000000	4186.66650390625000000000	4206.66650390625000000000	4200.00000000000000000000	4193.84619140625000000000	4191.79492187500000000000	4226.66650390625000000000	4115.38427734375000000000	4218.97412109375000000000	4193.84619140625000000000	4180.51269531250000000000	3094.00000000000000000000	10250.00000000000000000000	10227.00000000000000000000	0.00000000000000000000	0.00000000000000000000	0.00000000000000000000	3731.00000000000000000000	650.00000000000000000000	4.00000000000000000000	4.00000000000000000000	4.00000000000000000000	4.00000000000000000000	4.00000000000000000000	4.00000000000000000000	4.00000000000000000000	4.00000000000000000000	4.00000000000000000000	4.00000000000000000000	4.00000000000000000000	4.00000000000000000000	4.00000000000000000000	4.00000000000000000000	4.00000000000000000000	4.00000000000000000000
10.00000000000000000000	0.00000000000000000000	4179.48730468750000000000	4184.61523437500000000000	4181.53857421875000000000	4170.76904296875000000000	4188.20507812500000000000	4206.15380859375000000000	4195.89746093750000000000	4173.33300781250000000000	4170.76904296875000000000	4216.41015625000000000000	4082.56396484375000000000	4194.87158203125000000000	4171.79492187500000000000	4157.94873046875000000000	3451.00000000000000000000	10250.00000000000000000000	10227.00000000000000000000	0.00000000000000000000	0.00000000000000000000	0.00000000000000000000	3731.00000000000000000000	659.00000000000000000000	4.00000000000000000000	4.00000000000000000000	4.00000000000000000000	4.00000000000000000000	4.00000000000000000000	4.00000000000000000000	4.00000000000000000000	4.00000000000000000000	4.00000000000000000000	4.00000000000000000000	4.00000000000000000000	4.00000000000000000000	4.00000000000000000000	4.00000000000000000000	4.00000000000000000000	4.00000000000000000000
11.00000000000000000000	0.00000000000000000000	4184.10253906250000000000	4186.66650390625000000000	4177.43603515625000000000	4178.97412109375000000000	4182.05126953125000000000	4193.84619140625000000000	4187.69238281250000000000	4176.92285156250000000000	4168.71777343750000000000	4207.17919921875000000000	4091.79467773437500000000	4195.38427734375000000000	4189.74365234375000000000	4175.38427734375000000000	3002.00000000000000000000	10247.00000000000000000000	10223.00000000000000000000	0.00000000000000000000	0.00000000000000000000	0.00000000000000000000	3731.00000000000000000000	667.00000000000000000000	4.00000000000000000000	4.00000000000000000000	4.00000000000000000000	4.00000000000000000000	4.00000000000000000000	4.00000000000000000000	4.00000000000000000000	4.00000000000000000000	4.00000000000000000000	4.00000000000000000000	4.00000000000000000000	4.00000000000000000000	4.00000000000000000000	4.00000000000000000000	4.00000000000000000000	4.00000000000000000000
12.00000000000000000000	0.00000000000000000000	4189.74365234375000000000	4192.30761718750000000000	4161.53857421875000000000	4193.84619140625000000000	4186.66650390625000000000	4191.28173828125000000000	4181.53857421875000000000	4192.30761718750000000000	4180.51269531250000000000	4213.84619140625000000000	4127.69238281250000000000	4218.97412109375000000000	4234.87158203125000000000	4215.38427734375000000000	3338.00000000000000000000	10247.00000000000000000000	10223.00000000000000000000	0.00000000000000000000	0.00000000000000000000	0.00000000000000000000	3731.00000000000000000000	675.00000000000000000000	4.00000000000000000000	4.00000000000000000000	4.00000000000000000000	4.00000000000000000000	4.00000000000000000000	4.00000000000000000000	4.00000000000000000000	4.00000000000000000000	4.00000000000000000000	4.00000000000000000000	4.00000000000000000000	4.00000000000000000000	4.00000000000000000000	4.00000000000000000000	4.00000000000000000000	4.00000000000000000000
13.00000000000000000000	0.00000000000000000000	4176.41015625000000000000	4152.30761718750000000000	4171.28173828125000000000	4166.66650390625000000000	4143.58984375000000000000	4150.76904296875000000000	4145.64111328125000000000	4158.46142578125000000000	4137.94873046875000000000	4176.41015625000000000000	4095.38452148437500000000	4196.41015625000000000000	4195.38427734375000000000	4187.17919921875000000000	2971.00000000000000000000	10246.00000000000000000000	10221.00000000000000000000	0.00000000000000000000	0.00000000000000000000	0.00000000000000000000	3731.00000000000000000000	684.00000000000000000000	4.00000000000000000000	4.00000000000000000000	4.00000000000000000000	4.00000000000000000000	4.00000000000000000000	4.00000000000000000000	4.00000000000000000000	4.00000000000000000000	4.00000000000000000000	4.00000000000000000000	4.00000000000000000000	4.00000000000000000000	4.00000000000000000000	4.00000000000000000000	4.00000000000000000000	4.00000000000000000000
14.00000000000000000000	0.00000000000000000000	4184.61523437500000000000	4183.07666015625000000000	4169.23046875000000000000	4183.58984375000000000000	4173.84619140625000000000	4178.97412109375000000000	4175.38427734375000000000	4197.94873046875000000000	4181.02539062500000000000	4215.38427734375000000000	4132.30761718750000000000	4227.69238281250000000000	4212.82031250000000000000	4204.61523437500000000000	3451.00000000000000000000	10246.00000000000000000000	10221.00000000000000000000	0.00000000000000000000	0.00000000000000000000	0.00000000000000000000	3731.00000000000000000000	692.00000000000000000000	4.00000000000000000000	4.00000000000000000000	4.00000000000000000000	4.00000000000000000000	4.00000000000000000000	4.00000000000000000000	4.00000000000000000000	4.00000000000000000000	4.00000000000000000000	4.00000000000000000000	4.00000000000000000000	4.00000000000000000000	4.00000000000000000000	4.00000000000000000000	4.00000000000000000000	4.00000000000000000000
15.00000000000000000000	0.00000000000000000000	4185.12792968750000000000	4163.07666015625000000000	4181.53857421875000000000	4176.92285156250000000000	4158.97412109375000000000	4170.76904296875000000000	4173.33300781250000000000	4205.12792968750000000000	4191.79492187500000000000	4225.12792968750000000000	4136.92285156250000000000	4228.20507812500000000000	4198.46142578125000000000	4200.00000000000000000000	3002.00000000000000000000	10245.00000000000000000000	10220.00000000000000000000	0.00000000000000000000	0.00000000000000000000	0.00000000000000000000	3731.00000000000000000000	700.00000000000000000000	4.00000000000000000000	4.00000000000000000000	4.00000000000000000000	4.00000000000000000000	4.00000000000000000000	4.00000000000000000000	4.00000000000000000000	4.00000000000000000000	4.00000000000000000000	4.00000000000000000000	4.00000000000000000000	4.00000000000000000000	4.00000000000000000000	4.00000000000000000000	4.00000000000000000000	4.00000000000000000000
16.00000000000000000000	0.00000000000000000000	4180.51269531250000000000	4156.41015625000000000000	4186.15380859375000000000	4168.71777343750000000000	4154.87158203125000000000	4172.82031250000000000000	4172.82031250000000000000	4193.84619140625000000000	4175.89746093750000000000	4212.82031250000000000000	4129.23046875000000000000	4214.35888671875000000000	4183.07666015625000000000	4185.64111328125000000000	0.00000000000000000000	10245.00000000000000000000	10220.00000000000000000000	0.00000000000000000000	0.00000000000000000000	0.00000000000000000000	3731.00000000000000000000	707.00000000000000000000	4.00000000000000000000	4.00000000000000000000	4.00000000000000000000	4.00000000000000000000	4.00000000000000000000	4.00000000000000000000	4.00000000000000000000	4.00000000000000000000	4.00000000000000000000	4.00000000000000000000	4.00000000000000000000	4.00000000000000000000	4.00000000000000000000	4.00000000000000000000	4.00000000000000000000	4.00000000000000000000
17.00000000000000000000	0.00000000000000000000	4187.17919921875000000000	4202.56396484375000000000	4170.25634765625000000000	4187.69238281250000000000	4198.46142578125000000000	4208.20507812500000000000	4195.89746093750000000000	4196.92285156250000000000	4185.64111328125000000000	4226.66650390625000000000	4144.10253906250000000000	4219.48730468750000000000	4202.56396484375000000000	4190.25634765625000000000	0.00000000000000000000	10243.00000000000000000000	10221.00000000000000000000	0.00000000000000000000	0.00000000000000000000	0.00000000000000000000	3731.00000000000000000000	715.00000000000000000000	4.00000000000000000000	4.00000000000000000000	4.00000000000000000000	4.00000000000000000000	4.00000000000000000000	4.00000000000000000000	4.00000000000000000000	4.00000000000000000000	4.00000000000000000000	4.00000000000000000000	4.00000000000000000000	4.00000000000000000000	4.00000000000000000000	4.00000000000000000000	4.00000000000000000000	4.00000000000000000000
18.00000000000000000000	0.00000000000000000000	4176.41015625000000000000	4174.35888671875000000000	4177.94873046875000000000	4169.74365234375000000000	4166.66650390625000000000	4179.48730468750000000000	4174.87158203125000000000	4157.43603515625000000000	4148.71777343750000000000	4194.87158203125000000000	4111.79492187500000000000	4186.15380859375000000000	4169.74365234375000000000	4161.53857421875000000000	0.00000000000000000000	10243.00000000000000000000	10221.00000000000000000000	0.00000000000000000000	0.00000000000000000000	0.00000000000000000000	3731.00000000000000000000	722.00000000000000000000	4.00000000000000000000	4.00000000000000000000	4.00000000000000000000	4.00000000000000000000	4.00000000000000000000	4.00000000000000000000	4.00000000000000000000	4.00000000000000000000	4.00000000000000000000	4.00000000000000000000	4.00000000000000000000	4.00000000000000000000	4.00000000000000000000	4.00000000000000000000	4.00000000000000000000	4.00000000000000000000
19.00000000000000000000	0.00000000000000000000	4175.89746093750000000000	4172.82031250000000000000	4168.71777343750000000000	4180.51269531250000000000	4167.17919921875000000000	4183.07666015625000000000	4177.94873046875000000000	4184.61523437500000000000	4166.66650390625000000000	4209.23046875000000000000	4153.33300781250000000000	4210.76904296875000000000	4203.07666015625000000000	4190.25634765625000000000	0.00000000000000000000	10242.00000000000000000000	10225.00000000000000000000	0.00000000000000000000	0.00000000000000000000	0.00000000000000000000	3731.00000000000000000000	729.00000000000000000000	4.00000000000000000000	4.00000000000000000000	4.00000000000000000000	4.00000000000000000000	4.00000000000000000000	4.00000000000000000000	4.00000000000000000000	4.00000000000000000000	4.00000000000000000000	4.00000000000000000000	4.00000000000000000000	4.00000000000000000000	4.00000000000000000000	4.00000000000000000000	4.00000000000000000000	4.00000000000000000000
20.00000000000000000000	0.00000000000000000000	4175.89746093750000000000	4149.74365234375000000000	4167.17919921875000000000	4176.92285156250000000000	4138.46142578125000000000	4151.28173828125000000000	4144.10253906250000000000	4177.43603515625000000000	4155.38427734375000000000	4191.28173828125000000000	4157.43603515625000000000	4210.25634765625000000000	4201.53857421875000000000	4188.20507812500000000000	0.00000000000000000000	10242.00000000000000000000	10225.00000000000000000000	0.00000000000000000000	0.00000000000000000000	0.00000000000000000000	3731.00000000000000000000	738.00000000000000000000	4.00000000000000000000	4.00000000000000000000	4.00000000000000000000	4.00000000000000000000	4.00000000000000000000	4.00000000000000000000	4.00000000000000000000	4.00000000000000000000	4.00000000000000000000	4.00000000000000000000	4.00000000000000000000	4.00000000000000000000	4.00000000000000000000	4.00000000000000000000	4.00000000000000000000	4.00000000000000000000
21.00000000000000000000	0.00000000000000000000	4171.28173828125000000000	4142.56396484375000000000	4173.33300781250000000000	4166.66650390625000000000	4132.30761718750000000000	4143.58984375000000000000	4144.10253906250000000000	4161.02539062500000000000	4147.69238281250000000000	4179.48730468750000000000	4132.82031250000000000000	4191.28173828125000000000	4173.33300781250000000000	4165.64111328125000000000	0.00000000000000000000	10242.00000000000000000000	10228.00000000000000000000	0.00000000000000000000	0.00000000000000000000	0.00000000000000000000	3731.00000000000000000000	746.00000000000000000000	4.00000000000000000000	4.00000000000000000000	4.00000000000000000000	4.00000000000000000000	4.00000000000000000000	4.00000000000000000000	4.00000000000000000000	4.00000000000000000000	4.00000000000000000000	4.00000000000000000000	4.00000000000000000000	4.00000000000000000000	4.00000000000000000000	4.00000000000000000000	4.00000000000000000000	4.00000000000000000000
22.00000000000000000000	0.00000000000000000000	4172.82031250000000000000	4172.30761718750000000000	4169.23046875000000000000	4174.35888671875000000000	4178.97412109375000000000	4196.92285156250000000000	4195.89746093750000000000	4204.61523437500000000000	4202.56396484375000000000	4233.84619140625000000000	4155.38427734375000000000	4214.87158203125000000000	4184.10253906250000000000	4178.97412109375000000000	0.00000000000000000000	10242.00000000000000000000	10228.00000000000000000000	0.00000000000000000000	0.00000000000000000000	0.00000000000000000000	3731.00000000000000000000	753.00000000000000000000	4.00000000000000000000	4.00000000000000000000	4.00000000000000000000	4.00000000000000000000	4.00000000000000000000	4.00000000000000000000	4.00000000000000000000	4.00000000000000000000	4.00000000000000000000	4.00000000000000000000	4.00000000000000000000	4.00000000000000000000	4.00000000000000000000	4.00000000000000000000	4.00000000000000000000	4.00000000000000000000
23.00000000000000000000	0.00000000000000000000	4163.07666015625000000000	4137.43603515625000000000	4185.64111328125000000000	4152.82031250000000000000	4152.82031250000000000000	4180.51269531250000000000	4180.51269531250000000000	4191.28173828125000000000	4185.12792968750000000000	4218.97412109375000000000	4132.82031250000000000000	4203.07666015625000000000	4154.87158203125000000000	4157.43603515625000000000	0.00000000000000000000	10245.00000000000000000000	10228.00000000000000000000	0.00000000000000000000	0.00000000000000000000	0.00000000000000000000	3731.00000000000000000000	761.00000000000000000000	4.00000000000000000000	4.00000000000000000000	4.00000000000000000000	4.00000000000000000000	4.00000000000000000000	4.00000000000000000000	4.00000000000000000000	4.00000000000000000000	4.00000000000000000000	4.00000000000000000000	4.00000000000000000000	4.00000000000000000000	4.00000000000000000000	4.00000000000000000000	4.00000000000000000000	4.00000000000000000000
24.00000000000000000000	0.00000000000000000000	4167.17919921875000000000	4170.76904296875000000000	4171.28173828125000000000	4176.41015625000000000000	4177.94873046875000000000	4195.89746093750000000000	4185.64111328125000000000	4191.28173828125000000000	4178.46142578125000000000	4218.46142578125000000000	4154.87158203125000000000	4214.87158203125000000000	4188.71777343750000000000	4177.43603515625000000000	0.00000000000000000000	10245.00000000000000000000	10228.00000000000000000000	0.00000000000000000000	0.00000000000000000000	0.00000000000000000000	3731.00000000000000000000	770.00000000000000000000	4.00000000000000000000	4.00000000000000000000	4.00000000000000000000	4.00000000000000000000	4.00000000000000000000	4.00000000000000000000	4.00000000000000000000	4.00000000000000000000	4.00000000000000000000	4.00000000000000000000	4.00000000000000000000	4.00000000000000000000	4.00000000000000000000	4.00000000000000000000	4.00000000000000000000	4.00000000000000000000
25.00000000000000000000	0.00000000000000000000	4167.17919921875000000000	4180.00000000000000000000	4161.53857421875000000000	4180.00000000000000000000	4177.43603515625000000000	4183.58984375000000000000	4170.25634765625000000000	4161.02539062500000000000	4147.69238281250000000000	4200.51269531250000000000	4143.58984375000000000000	4195.38427734375000000000	4184.61523437500000000000	4167.17919921875000000000	0.00000000000000000000	10246.00000000000000000000	10228.00000000000000000000	0.00000000000000000000	0.00000000000000000000	0.00000000000000000000	3731.00000000000000000000	778.00000000000000000000	4.00000000000000000000	4.00000000000000000000	4.00000000000000000000	4.00000000000000000000	4.00000000000000000000	4.00000000000000000000	4.00000000000000000000	4.00000000000000000000	4.00000000000000000000	4.00000000000000000000	4.00000000000000000000	4.00000000000000000000	4.00000000000000000000	4.00000000000000000000	4.00000000000000000000	4.00000000000000000000
26.00000000000000000000	0.00000000000000000000	4162.05126953125000000000	4149.74365234375000000000	4173.84619140625000000000	4163.58984375000000000000	4148.20507812500000000000	4157.43603515625000000000	4155.38427734375000000000	4144.61523437500000000000	4131.79492187500000000000	4179.48730468750000000000	4130.25634765625000000000	4181.53857421875000000000	4163.07666015625000000000	4151.28173828125000000000	0.00000000000000000000	10246.00000000000000000000	10228.00000000000000000000	0.00000000000000000000	0.00000000000000000000	0.00000000000000000000	3731.00000000000000000000	786.00000000000000000000	4.00000000000000000000	4.00000000000000000000	4.00000000000000000000	4.00000000000000000000	4.00000000000000000000	4.00000000000000000000	4.00000000000000000000	4.00000000000000000000	4.00000000000000000000	4.00000000000000000000	4.00000000000000000000	4.00000000000000000000	4.00000000000000000000	4.00000000000000000000	4.00000000000000000000	4.00000000000000000000
27.00000000000000000000	0.00000000000000000000	4175.38427734375000000000	4167.17919921875000000000	4168.71777343750000000000	4186.15380859375000000000	4164.61523437500000000000	4174.87158203125000000000	4173.33300781250000000000	4202.56396484375000000000	4191.79492187500000000000	4221.53857421875000000000	4195.38427734375000000000	4237.43603515625000000000	4215.38427734375000000000	4198.46142578125000000000	0.00000000000000000000	10249.00000000000000000000	10228.00000000000000000000	0.00000000000000000000	0.00000000000000000000	0.00000000000000000000	3731.00000000000000000000	795.00000000000000000000	4.00000000000000000000	4.00000000000000000000	4.00000000000000000000	4.00000000000000000000	4.00000000000000000000	4.00000000000000000000	4.00000000000000000000	4.00000000000000000000	4.00000000000000000000	4.00000000000000000000	4.00000000000000000000	4.00000000000000000000	4.00000000000000000000	4.00000000000000000000	4.00000000000000000000	4.00000000000000000000
28.00000000000000000000	0.00000000000000000000	4171.28173828125000000000	4135.89746093750000000000	4177.43603515625000000000	4172.30761718750000000000	4128.71777343750000000000	4143.07666015625000000000	4146.15380859375000000000	4187.69238281250000000000	4175.38427734375000000000	4208.20507812500000000000	4183.07666015625000000000	4228.20507812500000000000	4196.41015625000000000000	4186.15380859375000000000	0.00000000000000000000	10249.00000000000000000000	10228.00000000000000000000	0.00000000000000000000	0.00000000000000000000	0.00000000000000000000	3731.00000000000000000000	803.00000000000000000000	4.00000000000000000000	4.00000000000000000000	4.00000000000000000000	4.00000000000000000000	4.00000000000000000000	4.00000000000000000000	4.00000000000000000000	4.00000000000000000000	4.00000000000000000000	4.00000000000000000000	4.00000000000000000000	4.00000000000000000000	4.00000000000000000000	4.00000000000000000000	4.00000000000000000000	4.00000000000000000000
29.00000000000000000000	0.00000000000000000000	4169.23046875000000000000	4159.48730468750000000000	4174.35888671875000000000	4176.41015625000000000000	4157.43603515625000000000	4178.97412109375000000000	4176.92285156250000000000	4189.23046875000000000000	4181.53857421875000000000	4227.69238281250000000000	4180.51269531250000000000	4217.43603515625000000000	4194.87158203125000000000	4182.56396484375000000000	0.00000000000000000000	10249.00000000000000000000	10228.00000000000000000000	0.00000000000000000000	0.00000000000000000000	0.00000000000000000000	3731.00000000000000000000	810.00000000000000000000	4.00000000000000000000	4.00000000000000000000	4.00000000000000000000	4.00000000000000000000	4.00000000000000000000	4.00000000000000000000	4.00000000000000000000	4.00000000000000000000	4.00000000000000000000	4.00000000000000000000	4.00000000000000000000	4.00000000000000000000	4.00000000000000000000	4.00000000000000000000	4.00000000000000000000	4.00000000000000000000
30.00000000000000000000	0.00000000000000000000	4167.17919921875000000000	4172.82031250000000000000	4176.41015625000000000000	4171.79492187500000000000	4176.41015625000000000000	4204.61523437500000000000	4196.41015625000000000000	4189.74365234375000000000	4190.76904296875000000000	4242.05126953125000000000	4167.17919921875000000000	4207.17919921875000000000	4181.02539062500000000000	4167.69238281250000000000	0.00000000000000000000	10249.00000000000000000000	10228.00000000000000000000	0.00000000000000000000	0.00000000000000000000	0.00000000000000000000	3731.00000000000000000000	818.00000000000000000000	4.00000000000000000000	4.00000000000000000000	4.00000000000000000000	4.00000000000000000000	4.00000000000000000000	4.00000000000000000000	4.00000000000000000000	4.00000000000000000000	4.00000000000000000000	4.00000000000000000000	4.00000000000000000000	4.00000000000000000000	4.00000000000000000000	4.00000000000000000000	4.00000000000000000000	4.00000000000000000000
31.00000000000000000000	0.00000000000000000000	4162.05126953125000000000	4154.87158203125000000000	4184.61523437500000000000	4159.48730468750000000000	4155.38427734375000000000	4181.53857421875000000000	4176.41015625000000000000	4169.23046875000000000000	4167.69238281250000000000	4214.87158203125000000000	4140.00000000000000000000	4189.74365234375000000000	4158.97412109375000000000	4147.69238281250000000000	0.00000000000000000000	10251.00000000000000000000	10226.00000000000000000000	0.00000000000000000000	0.00000000000000000000	0.00000000000000000000	3731.00000000000000000000	825.00000000000000000000	4.00000000000000000000	4.00000000000000000000	4.00000000000000000000	4.00000000000000000000	4.00000000000000000000	4.00000000000000000000	4.00000000000000000000	4.00000000000000000000	4.00000000000000000000	4.00000000000000000000	4.00000000000000000000	4.00000000000000000000	4.00000000000000000000	4.00000000000000000000	4.00000000000000000000	4.00000000000000000000
32.00000000000000000000	0.00000000000000000000	4173.33300781250000000000	4187.69238281250000000000	4163.07666015625000000000	4189.23046875000000000000	4185.12792968750000000000	4196.41015625000000000000	4182.56396484375000000000	4190.25634765625000000000	4181.02539062500000000000	4224.10253906250000000000	4177.94873046875000000000	4211.79492187500000000000	4213.33300781250000000000	4186.15380859375000000000	0.00000000000000000000	10251.00000000000000000000	10226.00000000000000000000	0.00000000000000000000	0.00000000000000000000	0.00000000000000000000	3731.00000000000000000000	833.00000000000000000000	4.00000000000000000000	4.00000000000000000000	4.00000000000000000000	4.00000000000000000000	4.00000000000000000000	4.00000000000000000000	4.00000000000000000000	4.00000000000000000000	4.00000000000000000000	4.00000000000000000000	4.00000000000000000000	4.00000000000000000000	4.00000000000000000000	4.00000000000000000000	4.00000000000000000000	4.00000000000000000000
33.00000000000000000000	0.00000000000000000000	4167.69238281250000000000	4153.84619140625000000000	4166.66650390625000000000	4173.84619140625000000000	4152.30761718750000000000	4164.10253906250000000000	4149.74365234375000000000	4161.02539062500000000000	4143.07666015625000000000	4188.20507812500000000000	4158.97412109375000000000	4190.76904296875000000000	4196.41015625000000000000	4171.28173828125000000000	0.00000000000000000000	10249.00000000000000000000	10225.00000000000000000000	0.00000000000000000000	0.00000000000000000000	0.00000000000000000000	3731.00000000000000000000	840.00000000000000000000	4.00000000000000000000	4.00000000000000000000	4.00000000000000000000	4.00000000000000000000	4.00000000000000000000	4.00000000000000000000	4.00000000000000000000	4.00000000000000000000	4.00000000000000000000	4.00000000000000000000	4.00000000000000000000	4.00000000000000000000	4.00000000000000000000	4.00000000000000000000	4.00000000000000000000	4.00000000000000000000
34.00000000000000000000	0.00000000000000000000	4166.15380859375000000000	4151.28173828125000000000	4170.25634765625000000000	4171.79492187500000000000	4153.84619140625000000000	4172.30761718750000000000	4163.07666015625000000000	4182.05126953125000000000	4167.17919921875000000000	4209.23046875000000000000	4173.84619140625000000000	4208.71777343750000000000	4193.84619140625000000000	4176.92285156250000000000	0.00000000000000000000	10249.00000000000000000000	10225.00000000000000000000	0.00000000000000000000	0.00000000000000000000	0.00000000000000000000	3731.00000000000000000000	849.00000000000000000000	4.00000000000000000000	4.00000000000000000000	4.00000000000000000000	4.00000000000000000000	4.00000000000000000000	4.00000000000000000000	4.00000000000000000000	4.00000000000000000000	4.00000000000000000000	4.00000000000000000000	4.00000000000000000000	4.00000000000000000000	4.00000000000000000000	4.00000000000000000000	4.00000000000000000000	4.00000000000000000000
35.00000000000000000000	0.00000000000000000000	4167.69238281250000000000	4148.71777343750000000000	4171.79492187500000000000	4173.33300781250000000000	4157.43603515625000000000	4176.41015625000000000000	4177.94873046875000000000	4213.84619140625000000000	4207.17919921875000000000	4242.56396484375000000000	4191.79492187500000000000	4230.76904296875000000000	4193.84619140625000000000	4187.69238281250000000000	0.00000000000000000000	10248.00000000000000000000	10224.00000000000000000000	0.00000000000000000000	0.00000000000000000000	0.00000000000000000000	3731.00000000000000000000	857.00000000000000000000	4.00000000000000000000	4.00000000000000000000	4.00000000000000000000	4.00000000000000000000	4.00000000000000000000	4.00000000000000000000	4.00000000000000000000	4.00000000000000000000	4.00000000000000000000	4.00000000000000000000	4.00000000000000000000	4.00000000000000000000	4.00000000000000000000	4.00000000000000000000	4.00000000000000000000	4.00000000000000000000
36.00000000000000000000	0.00000000000000000000	4162.05126953125000000000	4128.71777343750000000000	4185.64111328125000000000	4154.35888671875000000000	4141.53857421875000000000	4162.56396484375000000000	4170.76904296875000000000	4192.82031250000000000000	4182.05126953125000000000	4221.53857421875000000000	4165.64111328125000000000	4207.69238281250000000000	4163.58984375000000000000	4163.07666015625000000000	0.00000000000000000000	10248.00000000000000000000	10224.00000000000000000000	0.00000000000000000000	0.00000000000000000000	0.00000000000000000000	3731.00000000000000000000	865.00000000000000000000	4.00000000000000000000	4.00000000000000000000	4.00000000000000000000	4.00000000000000000000	4.00000000000000000000	4.00000000000000000000	4.00000000000000000000	4.00000000000000000000	4.00000000000000000000	4.00000000000000000000	4.00000000000000000000	4.00000000000000000000	4.00000000000000000000	4.00000000000000000000	4.00000000000000000000	4.00000000000000000000
37.00000000000000000000	0.00000000000000000000	4174.87158203125000000000	4190.76904296875000000000	4173.84619140625000000000	4181.02539062500000000000	4203.58984375000000000000	4217.94873046875000000000	4209.74365234375000000000	4208.20507812500000000000	4200.51269531250000000000	4247.69238281250000000000	4187.69238281250000000000	4222.56396484375000000000	4195.38427734375000000000	4179.48730468750000000000	0.00000000000000000000	10248.00000000000000000000	10225.00000000000000000000	0.00000000000000000000	0.00000000000000000000	0.00000000000000000000	3731.00000000000000000000	873.00000000000000000000	4.00000000000000000000	4.00000000000000000000	4.00000000000000000000	4.00000000000000000000	4.00000000000000000000	4.00000000000000000000	4.00000000000000000000	4.00000000000000000000	4.00000000000000000000	4.00000000000000000000	4.00000000000000000000	4.00000000000000000000	4.00000000000000000000	4.00000000000000000000	4.00000000000000000000	4.00000000000000000000
38.00000000000000000000	0.00000000000000000000	4171.79492187500000000000	4177.94873046875000000000	4179.48730468750000000000	4173.84619140625000000000	4190.76904296875000000000	4204.61523437500000000000	4193.33300781250000000000	4174.87158203125000000000	4173.33300781250000000000	4223.58984375000000000000	4151.28173828125000000000	4196.92285156250000000000	4167.69238281250000000000	4156.92285156250000000000	0.00000000000000000000	10248.00000000000000000000	10225.00000000000000000000	0.00000000000000000000	0.00000000000000000000	0.00000000000000000000	3731.00000000000000000000	880.00000000000000000000	4.00000000000000000000	4.00000000000000000000	4.00000000000000000000	4.00000000000000000000	4.00000000000000000000	4.00000000000000000000	4.00000000000000000000	4.00000000000000000000	4.00000000000000000000	4.00000000000000000000	4.00000000000000000000	4.00000000000000000000	4.00000000000000000000	4.00000000000000000000	4.00000000000000000000	4.00000000000000000000
39.00000000000000000000	0.00000000000000000000	4171.79492187500000000000	4166.66650390625000000000	4175.38427734375000000000	4177.94873046875000000000	4181.53857421875000000000	4195.38427734375000000000	4183.07666015625000000000	4174.87158203125000000000	4170.76904296875000000000	4217.94873046875000000000	4161.53857421875000000000	4205.12792968750000000000	4183.58984375000000000000	4173.33300781250000000000	0.00000000000000000000	10247.00000000000000000000	10226.00000000000000000000	0.00000000000000000000	0.00000000000000000000	0.00000000000000000000	3731.00000000000000000000	888.00000000000000000000	4.00000000000000000000	4.00000000000000000000	4.00000000000000000000	4.00000000000000000000	4.00000000000000000000	4.00000000000000000000	4.00000000000000000000	4.00000000000000000000	4.00000000000000000000	4.00000000000000000000	4.00000000000000000000	4.00000000000000000000	4.00000000000000000000	4.00000000000000000000	4.00000000000000000000	4.00000000000000000000
40.00000000000000000000	0.00000000000000000000	4181.53857421875000000000	4178.46142578125000000000	4163.58984375000000000000	4195.89746093750000000000	4184.61523437500000000000	4191.79492187500000000000	4173.33300781250000000000	4194.87158203125000000000	4181.02539062500000000000	4226.15380859375000000000	4204.61523437500000000000	4236.92285156250000000000	4226.15380859375000000000	4208.71777343750000000000	0.00000000000000000000	10247.00000000000000000000	10226.00000000000000000000	0.00000000000000000000	0.00000000000000000000	0.00000000000000000000	3731.00000000000000000000	896.00000000000000000000	4.00000000000000000000	4.00000000000000000000	4.00000000000000000000	4.00000000000000000000	4.00000000000000000000	4.00000000000000000000	4.00000000000000000000	4.00000000000000000000	4.00000000000000000000	4.00000000000000000000	4.00000000000000000000	4.00000000000000000000	4.00000000000000000000	4.00000000000000000000	4.00000000000000000000	4.00000000000000000000
41.00000000000000000000	0.00000000000000000000	4175.38427734375000000000	4153.84619140625000000000	4176.41015625000000000000	4178.46142578125000000000	4151.28173828125000000000	4160.00000000000000000000	4151.79492187500000000000	4172.30761718750000000000	4156.41015625000000000000	4195.38427734375000000000	4176.92285156250000000000	4212.82031250000000000000	4191.79492187500000000000	4182.56396484375000000000	0.00000000000000000000	10246.00000000000000000000	10226.00000000000000000000	0.00000000000000000000	0.00000000000000000000	0.00000000000000000000	3731.00000000000000000000	904.00000000000000000000	4.00000000000000000000	4.00000000000000000000	4.00000000000000000000	4.00000000000000000000	4.00000000000000000000	4.00000000000000000000	4.00000000000000000000	4.00000000000000000000	4.00000000000000000000	4.00000000000000000000	4.00000000000000000000	4.00000000000000000000	4.00000000000000000000	4.00000000000000000000	4.00000000000000000000	4.00000000000000000000
42.00000000000000000000	0.00000000000000000000	4174.87158203125000000000	4177.43603515625000000000	4171.79492187500000000000	4185.64111328125000000000	4186.15380859375000000000	4198.97412109375000000000	4193.33300781250000000000	4215.38427734375000000000	4208.71777343750000000000	4241.02539062500000000000	4193.33300781250000000000	4228.71777343750000000000	4202.56396484375000000000	4188.71777343750000000000	0.00000000000000000000	10246.00000000000000000000	10226.00000000000000000000	0.00000000000000000000	0.00000000000000000000	0.00000000000000000000	3731.00000000000000000000	911.00000000000000000000	4.00000000000000000000	4.00000000000000000000	4.00000000000000000000	4.00000000000000000000	4.00000000000000000000	4.00000000000000000000	4.00000000000000000000	4.00000000000000000000	4.00000000000000000000	4.00000000000000000000	4.00000000000000000000	4.00000000000000000000	4.00000000000000000000	4.00000000000000000000	4.00000000000000000000	4.00000000000000000000
43.00000000000000000000	0.00000000000000000000	4163.58984375000000000000	4139.48730468750000000000	4180.51269531250000000000	4158.97412109375000000000	4159.48730468750000000000	4181.02539062500000000000	4176.92285156250000000000	4205.12792968750000000000	4196.41015625000000000000	4233.33300781250000000000	4165.64111328125000000000	4210.76904296875000000000	4166.66650390625000000000	4162.56396484375000000000	0.00000000000000000000	10246.00000000000000000000	10225.00000000000000000000	0.00000000000000000000	0.00000000000000000000	0.00000000000000000000	3731.00000000000000000000	920.00000000000000000000	4.00000000000000000000	4.00000000000000000000	4.00000000000000000000	4.00000000000000000000	4.00000000000000000000	4.00000000000000000000	4.00000000000000000000	4.00000000000000000000	4.00000000000000000000	4.00000000000000000000	4.00000000000000000000	4.00000000000000000000	4.00000000000000000000	4.00000000000000000000	4.00000000000000000000	4.00000000000000000000
44.00000000000000000000	0.00000000000000000000	4157.43603515625000000000	4132.82031250000000000000	4179.48730468750000000000	4149.74365234375000000000	4151.79492187500000000000	4174.35888671875000000000	4168.71777343750000000000	4181.53857421875000000000	4168.71777343750000000000	4207.17919921875000000000	4149.23046875000000000000	4194.87158203125000000000	4152.30761718750000000000	4150.25634765625000000000	0.00000000000000000000	10246.00000000000000000000	10225.00000000000000000000	0.00000000000000000000	0.00000000000000000000	0.00000000000000000000	3731.00000000000000000000	928.00000000000000000000	4.00000000000000000000	4.00000000000000000000	4.00000000000000000000	4.00000000000000000000	4.00000000000000000000	4.00000000000000000000	4.00000000000000000000	4.00000000000000000000	4.00000000000000000000	4.00000000000000000000	4.00000000000000000000	4.00000000000000000000	4.00000000000000000000	4.00000000000000000000	4.00000000000000000000	4.00000000000000000000
45.00000000000000000000	0.00000000000000000000	4162.56396484375000000000	4178.46142578125000000000	4166.15380859375000000000	4173.84619140625000000000	4191.28173828125000000000	4203.07666015625000000000	4191.28173828125000000000	4183.58984375000000000000	4174.87158203125000000000	4222.05126953125000000000	4163.58984375000000000000	4199.48730468750000000000	4181.53857421875000000000	4162.56396484375000000000	0.00000000000000000000	10247.00000000000000000000	10225.00000000000000000000	0.00000000000000000000	0.00000000000000000000	0.00000000000000000000	3731.00000000000000000000	935.00000000000000000000	4.00000000000000000000	4.00000000000000000000	4.00000000000000000000	4.00000000000000000000	4.00000000000000000000	4.00000000000000000000	4.00000000000000000000	4.00000000000000000000	4.00000000000000000000	4.00000000000000000000	4.00000000000000000000	4.00000000000000000000	4.00000000000000000000	4.00000000000000000000	4.00000000000000000000	4.00000000000000000000
46.00000000000000000000	0.00000000000000000000	4161.02539062500000000000	4167.17919921875000000000	4176.92285156250000000000	4169.74365234375000000000	4174.87158203125000000000	4182.05126953125000000000	4176.41015625000000000000	4155.38427734375000000000	4147.69238281250000000000	4204.10253906250000000000	4144.10253906250000000000	4179.48730468750000000000	4166.66650390625000000000	4149.74365234375000000000	0.00000000000000000000	10247.00000000000000000000	10225.00000000000000000000	0.00000000000000000000	0.00000000000000000000	0.00000000000000000000	3731.00000000000000000000	942.00000000000000000000	4.00000000000000000000	4.00000000000000000000	4.00000000000000000000	4.00000000000000000000	4.00000000000000000000	4.00000000000000000000	4.00000000000000000000	4.00000000000000000000	4.00000000000000000000	4.00000000000000000000	4.00000000000000000000	4.00000000000000000000	4.00000000000000000000	4.00000000000000000000	4.00000000000000000000	4.00000000000000000000
47.00000000000000000000	0.00000000000000000000	4176.92285156250000000000	4185.12792968750000000000	4170.76904296875000000000	4194.87158203125000000000	4198.97412109375000000000	4202.05126953125000000000	4195.38427734375000000000	4198.46142578125000000000	4187.17919921875000000000	4230.25634765625000000000	4201.02539062500000000000	4225.64111328125000000000	4213.33300781250000000000	4201.02539062500000000000	0.00000000000000000000	10246.00000000000000000000	10225.00000000000000000000	0.00000000000000000000	0.00000000000000000000	0.00000000000000000000	3731.00000000000000000000	951.00000000000000000000	4.00000000000000000000	4.00000000000000000000	4.00000000000000000000	4.00000000000000000000	4.00000000000000000000	4.00000000000000000000	4.00000000000000000000	4.00000000000000000000	4.00000000000000000000	4.00000000000000000000	4.00000000000000000000	4.00000000000000000000	4.00000000000000000000	4.00000000000000000000	4.00000000000000000000	4.00000000000000000000
48.00000000000000000000	0.00000000000000000000	4178.97412109375000000000	4157.94873046875000000000	4174.35888671875000000000	4185.64111328125000000000	4166.66650390625000000000	4174.87158203125000000000	4171.28173828125000000000	4198.46142578125000000000	4181.53857421875000000000	4213.33300781250000000000	4202.05126953125000000000	4229.23046875000000000000	4203.58984375000000000000	4204.61523437500000000000	0.00000000000000000000	10246.00000000000000000000	10225.00000000000000000000	0.00000000000000000000	0.00000000000000000000	0.00000000000000000000	3731.00000000000000000000	958.00000000000000000000	4.00000000000000000000	4.00000000000000000000	4.00000000000000000000	4.00000000000000000000	4.00000000000000000000	4.00000000000000000000	4.00000000000000000000	4.00000000000000000000	4.00000000000000000000	4.00000000000000000000	4.00000000000000000000	4.00000000000000000000	4.00000000000000000000	4.00000000000000000000	4.00000000000000000000	4.00000000000000000000
49.00000000000000000000	0.00000000000000000000	4173.33300781250000000000	4159.48730468750000000000	4178.46142578125000000000	4177.94873046875000000000	4156.41015625000000000000	4171.28173828125000000000	4173.33300781250000000000	4183.58984375000000000000	4173.33300781250000000000	4210.76904296875000000000	4175.38427734375000000000	4211.28173828125000000000	4183.07666015625000000000	4183.58984375000000000000	0.00000000000000000000	10248.00000000000000000000	10225.00000000000000000000	0.00000000000000000000	0.00000000000000000000	0.00000000000000000000	3731.00000000000000000000	966.00000000000000000000	4.00000000000000000000	4.00000000000000000000	4.00000000000000000000	4.00000000000000000000	4.00000000000000000000	4.00000000000000000000	4.00000000000000000000	4.00000000000000000000	4.00000000000000000000	4.00000000000000000000	4.00000000000000000000	4.00000000000000000000	4.00000000000000000000	4.00000000000000000000	4.00000000000000000000	4.00000000000000000000
50.00000000000000000000	0.00000000000000000000	4180.00000000000000000000	4198.46142578125000000000	4175.89746093750000000000	4193.33300781250000000000	4207.17919921875000000000	4217.43603515625000000000	4212.82031250000000000000	4212.30761718750000000000	4215.38427734375000000000	4261.53857421875000000000	4188.20507812500000000000	4225.64111328125000000000	4198.97412109375000000000	4189.74365234375000000000	0.00000000000000000000	10248.00000000000000000000	10225.00000000000000000000	0.00000000000000000000	0.00000000000000000000	0.00000000000000000000	3731.00000000000000000000	974.00000000000000000000	4.00000000000000000000	4.00000000000000000000	4.00000000000000000000	4.00000000000000000000	4.00000000000000000000	4.00000000000000000000	4.00000000000000000000	4.00000000000000000000	4.00000000000000000000	4.00000000000000000000	4.00000000000000000000	4.00000000000000000000	4.00000000000000000000	4.00000000000000000000	4.00000000000000000000	4.00000000000000000000
51.00000000000000000000	0.00000000000000000000	4175.89746093750000000000	4165.64111328125000000000	4192.30761718750000000000	4172.30761718750000000000	4185.12792968750000000000	4195.38427734375000000000	4193.84619140625000000000	4196.92285156250000000000	4195.89746093750000000000	4237.94873046875000000000	4160.51269531250000000000	4204.10253906250000000000	4164.61523437500000000000	4164.61523437500000000000	0.00000000000000000000	10247.00000000000000000000	10225.00000000000000000000	0.00000000000000000000	0.00000000000000000000	0.00000000000000000000	3731.00000000000000000000	983.00000000000000000000	4.00000000000000000000	4.00000000000000000000	4.00000000000000000000	4.00000000000000000000	4.00000000000000000000	4.00000000000000000000	4.00000000000000000000	4.00000000000000000000	4.00000000000000000000	4.00000000000000000000	4.00000000000000000000	4.00000000000000000000	4.00000000000000000000	4.00000000000000000000	4.00000000000000000000	4.00000000000000000000
52.00000000000000000000	0.00000000000000000000	4181.53857421875000000000	4193.84619140625000000000	4174.87158203125000000000	4193.33300781250000000000	4199.48730468750000000000	4209.23046875000000000000	4199.48730468750000000000	4207.69238281250000000000	4200.00000000000000000000	4237.43603515625000000000	4189.23046875000000000000	4222.05126953125000000000	4201.53857421875000000000	4196.92285156250000000000	0.00000000000000000000	10247.00000000000000000000	10225.00000000000000000000	0.00000000000000000000	0.00000000000000000000	0.00000000000000000000	3731.00000000000000000000	991.00000000000000000000	4.00000000000000000000	4.00000000000000000000	4.00000000000000000000	4.00000000000000000000	4.00000000000000000000	4.00000000000000000000	4.00000000000000000000	4.00000000000000000000	4.00000000000000000000	4.00000000000000000000	4.00000000000000000000	4.00000000000000000000	4.00000000000000000000	4.00000000000000000000	4.00000000000000000000	4.00000000000000000000
53.00000000000000000000	0.00000000000000000000	4181.02539062500000000000	4200.51269531250000000000	4167.17919921875000000000	4198.97412109375000000000	4194.87158203125000000000	4201.53857421875000000000	4184.61523437500000000000	4181.02539062500000000000	4176.92285156250000000000	4222.56396484375000000000	4182.56396484375000000000	4212.30761718750000000000	4206.15380859375000000000	4198.97412109375000000000	0.00000000000000000000	10247.00000000000000000000	10226.00000000000000000000	0.00000000000000000000	0.00000000000000000000	0.00000000000000000000	3731.00000000000000000000	999.00000000000000000000	4.00000000000000000000	4.00000000000000000000	4.00000000000000000000	4.00000000000000000000	4.00000000000000000000	4.00000000000000000000	4.00000000000000000000	4.00000000000000000000	4.00000000000000000000	4.00000000000000000000	4.00000000000000000000	4.00000000000000000000	4.00000000000000000000	4.00000000000000000000	4.00000000000000000000	4.00000000000000000000
54.00000000000000000000	0.00000000000000000000	4180.00000000000000000000	4187.69238281250000000000	4176.41015625000000000000	4188.20507812500000000000	4194.35888671875000000000	4199.48730468750000000000	4186.15380859375000000000	4179.48730468750000000000	4174.87158203125000000000	4217.43603515625000000000	4175.38427734375000000000	4206.66650390625000000000	4192.82031250000000000000	4184.10253906250000000000	0.00000000000000000000	10247.00000000000000000000	10226.00000000000000000000	0.00000000000000000000	0.00000000000000000000	0.00000000000000000000	3732.00000000000000000000	7.00000000000000000000	4.00000000000000000000	4.00000000000000000000	4.00000000000000000000	4.00000000000000000000	4.00000000000000000000	4.00000000000000000000	4.00000000000000000000	4.00000000000000000000	4.00000000000000000000	4.00000000000000000000	4.00000000000000000000	4.00000000000000000000	4.00000000000000000000	4.00000000000000000000	4.00000000000000000000	4.00000000000000000000
55.00000000000000000000	0.00000000000000000000	4180.00000000000000000000	4183.58984375000000000000	4167.17919921875000000000	4191.28173828125000000000	4201.02539062500000000000	4211.79492187500000000000	4200.00000000000000000000	4226.66650390625000000000	4217.94873046875000000000	4247.17919921875000000000	4215.38427734375000000000	4241.02539062500000000000	4217.43603515625000000000	4203.58984375000000000000	0.00000000000000000000	10248.00000000000000000000	10226.00000000000000000000	0.00000000000000000000	0.00000000000000000000	0.00000000000000000000	3732.00000000000000000000	14.00000000000000000000	4.00000000000000000000	4.00000000000000000000	4.00000000000000000000	4.00000000000000000000	4.00000000000000000000	4.00000000000000000000	4.00000000000000000000	4.00000000000000000000	4.00000000000000000000	4.00000000000000000000	4.00000000000000000000	4.00000000000000000000	4.00000000000000000000	4.00000000000000000000	4.00000000000000000000	4.00000000000000000000
56.00000000000000000000	0.00000000000000000000	4157.43603515625000000000	4127.17919921875000000000	4177.94873046875000000000	4163.58984375000000000000	4138.97412109375000000000	4159.48730468750000000000	4161.02539062500000000000	4188.71777343750000000000	4176.92285156250000000000	4210.25634765625000000000	4175.89746093750000000000	4210.25634765625000000000	4171.79492187500000000000	4172.82031250000000000000	0.00000000000000000000	10248.00000000000000000000	10226.00000000000000000000	0.00000000000000000000	0.00000000000000000000	0.00000000000000000000	3732.00000000000000000000	22.00000000000000000000	4.00000000000000000000	4.00000000000000000000	4.00000000000000000000	4.00000000000000000000	4.00000000000000000000	4.00000000000000000000	4.00000000000000000000	4.00000000000000000000	4.00000000000000000000	4.00000000000000000000	4.00000000000000000000	4.00000000000000000000	4.00000000000000000000	4.00000000000000000000	4.00000000000000000000	4.00000000000000000000
57.00000000000000000000	0.00000000000000000000	4166.15380859375000000000	4176.41015625000000000000	4177.94873046875000000000	4186.15380859375000000000	4186.15380859375000000000	4198.97412109375000000000	4198.46142578125000000000	4195.38427734375000000000	4191.28173828125000000000	4234.87158203125000000000	4182.56396484375000000000	4216.41015625000000000000	4185.64111328125000000000	4184.10253906250000000000	0.00000000000000000000	10249.00000000000000000000	10229.00000000000000000000	0.00000000000000000000	0.00000000000000000000	0.00000000000000000000	3732.00000000000000000000	29.00000000000000000000	4.00000000000000000000	4.00000000000000000000	4.00000000000000000000	4.00000000000000000000	4.00000000000000000000	4.00000000000000000000	4.00000000000000000000	4.00000000000000000000	4.00000000000000000000	4.00000000000000000000	4.00000000000000000000	4.00000000000000000000	4.00000000000000000000	4.00000000000000000000	4.00000000000000000000	4.00000000000000000000
58.00000000000000000000	0.00000000000000000000	4179.48730468750000000000	4203.07666015625000000000	4183.07666015625000000000	4190.76904296875000000000	4213.84619140625000000000	4223.07666015625000000000	4215.38427734375000000000	4199.48730468750000000000	4203.58984375000000000000	4250.76904296875000000000	4177.43603515625000000000	4221.02539062500000000000	4185.64111328125000000000	4178.97412109375000000000	0.00000000000000000000	10249.00000000000000000000	10229.00000000000000000000	0.00000000000000000000	0.00000000000000000000	0.00000000000000000000	3732.00000000000000000000	36.00000000000000000000	4.00000000000000000000	4.00000000000000000000	4.00000000000000000000	4.00000000000000000000	4.00000000000000000000	4.00000000000000000000	4.00000000000000000000	4.00000000000000000000	4.00000000000000000000	4.00000000000000000000	4.00000000000000000000	4.00000000000000000000	4.00000000000000000000	4.00000000000000000000	4.00000000000000000000	4.00000000000000000000
59.00000000000000000000	0.00000000000000000000	4170.25634765625000000000	4169.23046875000000000000	4186.15380859375000000000	4171.79492187500000000000	4169.74365234375000000000	4186.15380859375000000000	4180.00000000000000000000	4170.25634765625000000000	4171.28173828125000000000	4218.46142578125000000000	4155.38427734375000000000	4202.56396484375000000000	4165.12792968750000000000	4162.56396484375000000000	0.00000000000000000000	10249.00000000000000000000	10228.00000000000000000000	0.00000000000000000000	0.00000000000000000000	0.00000000000000000000	3732.00000000000000000000	45.00000000000000000000	4.00000000000000000000	4.00000000000000000000	4.00000000000000000000	4.00000000000000000000	4.00000000000000000000	4.00000000000000000000	4.00000000000000000000	4.00000000000000000000	4.00000000000000000000	4.00000000000000000000	4.00000000000000000000	4.00000000000000000000	4.00000000000000000000	4.00000000000000000000	4.00000000000000000000	4.00000000000000000000
60.00000000000000000000	0.00000000000000000000	4175.38427734375000000000	4194.35888671875000000000	4165.12792968750000000000	4195.89746093750000000000	4184.10253906250000000000	4190.76904296875000000000	4177.43603515625000000000	4184.10253906250000000000	4182.56396484375000000000	4227.69238281250000000000	4195.38427734375000000000	4224.61523437500000000000	4213.84619140625000000000	4203.07666015625000000000	0.00000000000000000000	10249.00000000000000000000	10228.00000000000000000000	0.00000000000000000000	0.00000000000000000000	0.00000000000000000000	3732.00000000000000000000	53.00000000000000000000	4.00000000000000000000	4.00000000000000000000	4.00000000000000000000	4.00000000000000000000	4.00000000000000000000	4.00000000000000000000	4.00000000000000000000	4.00000000000000000000	4.00000000000000000000	4.00000000000000000000	4.00000000000000000000	4.00000000000000000000	4.00000000000000000000	4.00000000000000000000	4.00000000000000000000	4.00000000000000000000
61.00000000000000000000	0.00000000000000000000	4181.53857421875000000000	4180.51269531250000000000	4174.87158203125000000000	4189.74365234375000000000	4168.20507812500000000000	4168.20507812500000000000	4158.97412109375000000000	4169.74365234375000000000	4159.48730468750000000000	4202.05126953125000000000	4185.12792968750000000000	4216.92285156250000000000	4205.12792968750000000000	4196.41015625000000000000	0.00000000000000000000	10247.00000000000000000000	10229.00000000000000000000	0.00000000000000000000	0.00000000000000000000	0.00000000000000000000	3732.00000000000000000000	61.00000000000000000000	4.00000000000000000000	4.00000000000000000000	4.00000000000000000000	4.00000000000000000000	4.00000000000000000000	4.00000000000000000000	4.00000000000000000000	4.00000000000000000000	4.00000000000000000000	4.00000000000000000000	4.00000000000000000000	4.00000000000000000000	4.00000000000000000000	4.00000000000000000000	4.00000000000000000000	4.00000000000000000000
62.00000000000000000000	0.00000000000000000000	4190.76904296875000000000	4196.41015625000000000000	4177.94873046875000000000	4196.92285156250000000000	4184.61523437500000000000	4189.23046875000000000000	4186.66650390625000000000	4205.12792968750000000000	4192.82031250000000000000	4231.79492187500000000000	4208.71777343750000000000	4242.05126953125000000000	4212.82031250000000000000	4205.12792968750000000000	0.00000000000000000000	10247.00000000000000000000	10229.00000000000000000000	0.00000000000000000000	0.00000000000000000000	0.00000000000000000000	3732.00000000000000000000	69.00000000000000000000	4.00000000000000000000	4.00000000000000000000	4.00000000000000000000	4.00000000000000000000	4.00000000000000000000	4.00000000000000000000	4.00000000000000000000	4.00000000000000000000	4.00000000000000000000	4.00000000000000000000	4.00000000000000000000	4.00000000000000000000	4.00000000000000000000	4.00000000000000000000	4.00000000000000000000	4.00000000000000000000
63.00000000000000000000	0.00000000000000000000	4192.30761718750000000000	4193.33300781250000000000	4178.46142578125000000000	4193.33300781250000000000	4184.61523437500000000000	4196.41015625000000000000	4196.92285156250000000000	4224.61523437500000000000	4222.56396484375000000000	4261.02539062500000000000	4215.89746093750000000000	4253.33300781250000000000	4204.61523437500000000000	4205.12792968750000000000	0.00000000000000000000	10247.00000000000000000000	10229.00000000000000000000	0.00000000000000000000	0.00000000000000000000	0.00000000000000000000	3732.00000000000000000000	78.00000000000000000000	4.00000000000000000000	4.00000000000000000000	4.00000000000000000000	4.00000000000000000000	4.00000000000000000000	4.00000000000000000000	4.00000000000000000000	4.00000000000000000000	4.00000000000000000000	4.00000000000000000000	4.00000000000000000000	4.00000000000000000000	4.00000000000000000000	4.00000000000000000000	4.00000000000000000000	4.00000000000000000000
64.00000000000000000000	0.00000000000000000000	4187.69238281250000000000	4180.00000000000000000000	4188.20507812500000000000	4183.07666015625000000000	4183.58984375000000000000	4199.48730468750000000000	4193.84619140625000000000	4208.71777343750000000000	4206.66650390625000000000	4245.12792968750000000000	4192.82031250000000000000	4237.43603515625000000000	4185.64111328125000000000	4190.76904296875000000000	797.00000000000000000000	10247.00000000000000000000	10229.00000000000000000000	0.00000000000000000000	0.00000000000000000000	0.00000000000000000000	3732.00000000000000000000	85.00000000000000000000	4.00000000000000000000	4.00000000000000000000	4.00000000000000000000	4.00000000000000000000	4.00000000000000000000	4.00000000000000000000	4.00000000000000000000	4.00000000000000000000	4.00000000000000000000	4.00000000000000000000	4.00000000000000000000	4.00000000000000000000	4.00000000000000000000	4.00000000000000000000	4.00000000000000000000	4.00000000000000000000
65.00000000000000000000	0.00000000000000000000	4194.87158203125000000000	4233.84619140625000000000	4175.89746093750000000000	4214.87158203125000000000	4248.71777343750000000000	4258.46142578125000000000	4233.84619140625000000000	4230.25634765625000000000	4226.15380859375000000000	4270.25634765625000000000	4218.97412109375000000000	4253.84619140625000000000	4224.10253906250000000000	4215.38427734375000000000	2467.00000000000000000000	10246.00000000000000000000	10230.00000000000000000000	0.00000000000000000000	0.00000000000000000000	0.00000000000000000000	3732.00000000000000000000	92.00000000000000000000	4.00000000000000000000	4.00000000000000000000	4.00000000000000000000	4.00000000000000000000	4.00000000000000000000	4.00000000000000000000	4.00000000000000000000	4.00000000000000000000	4.00000000000000000000	4.00000000000000000000	4.00000000000000000000	4.00000000000000000000	4.00000000000000000000	4.00000000000000000000	4.00000000000000000000	4.00000000000000000000
66.00000000000000000000	0.00000000000000000000	4182.05126953125000000000	4209.74365234375000000000	4180.00000000000000000000	4197.94873046875000000000	4221.02539062500000000000	4228.71777343750000000000	4209.23046875000000000000	4188.20507812500000000000	4183.58984375000000000000	4240.00000000000000000000	4181.02539062500000000000	4218.46142578125000000000	4192.82031250000000000000	4185.12792968750000000000	2051.00000000000000000000	10246.00000000000000000000	10230.00000000000000000000	0.00000000000000000000	0.00000000000000000000	0.00000000000000000000	3732.00000000000000000000	100.00000000000000000000	4.00000000000000000000	4.00000000000000000000	4.00000000000000000000	4.00000000000000000000	4.00000000000000000000	4.00000000000000000000	4.00000000000000000000	4.00000000000000000000	4.00000000000000000000	4.00000000000000000000	4.00000000000000000000	4.00000000000000000000	4.00000000000000000000	4.00000000000000000000	4.00000000000000000000	4.00000000000000000000
67.00000000000000000000	0.00000000000000000000	4185.12792968750000000000	4206.15380859375000000000	4173.33300781250000000000	4200.51269531250000000000	4208.20507812500000000000	4211.28173828125000000000	4202.05126953125000000000	4195.89746093750000000000	4189.23046875000000000000	4240.00000000000000000000	4200.51269531250000000000	4230.25634765625000000000	4214.35888671875000000000	4202.05126953125000000000	3405.00000000000000000000	10245.00000000000000000000	10230.00000000000000000000	0.00000000000000000000	0.00000000000000000000	0.00000000000000000000	3732.00000000000000000000	108.00000000000000000000	4.00000000000000000000	4.00000000000000000000	4.00000000000000000000	4.00000000000000000000	4.00000000000000000000	4.00000000000000000000	4.00000000000000000000	4.00000000000000000000	4.00000000000000000000	4.00000000000000000000	4.00000000000000000000	4.00000000000000000000	4.00000000000000000000	4.00000000000000000000	4.00000000000000000000	4.00000000000000000000
68.00000000000000000000	0.00000000000000000000	4198.46142578125000000000	4213.84619140625000000000	4169.23046875000000000000	4218.97412109375000000000	4205.64111328125000000000	4203.07666015625000000000	4195.38427734375000000000	4223.07666015625000000000	4212.30761718750000000000	4249.23046875000000000000	4237.94873046875000000000	4263.07666015625000000000	4248.20507812500000000000	4234.87158203125000000000	3453.00000000000000000000	10245.00000000000000000000	10230.00000000000000000000	0.00000000000000000000	0.00000000000000000000	0.00000000000000000000	3732.00000000000000000000	116.00000000000000000000	4.00000000000000000000	4.00000000000000000000	4.00000000000000000000	4.00000000000000000000	4.00000000000000000000	4.00000000000000000000	4.00000000000000000000	4.00000000000000000000	4.00000000000000000000	4.00000000000000000000	4.00000000000000000000	4.00000000000000000000	4.00000000000000000000	4.00000000000000000000	4.00000000000000000000	4.00000000000000000000
69.00000000000000000000	0.00000000000000000000	4191.79492187500000000000	4185.12792968750000000000	4186.15380859375000000000	4201.53857421875000000000	4174.35888671875000000000	4175.89746093750000000000	4175.38427734375000000000	4199.48730468750000000000	4185.64111328125000000000	4223.58984375000000000000	4208.71777343750000000000	4243.07666015625000000000	4214.35888671875000000000	4211.79492187500000000000	3220.00000000000000000000	10245.00000000000000000000	10230.00000000000000000000	0.00000000000000000000	0.00000000000000000000	0.00000000000000000000	3732.00000000000000000000	124.00000000000000000000	4.00000000000000000000	4.00000000000000000000	4.00000000000000000000	4.00000000000000000000	4.00000000000000000000	4.00000000000000000000	4.00000000000000000000	4.00000000000000000000	4.00000000000000000000	4.00000000000000000000	4.00000000000000000000	4.00000000000000000000	4.00000000000000000000	4.00000000000000000000	4.00000000000000000000	4.00000000000000000000
70.00000000000000000000	0.00000000000000000000	4196.41015625000000000000	4214.35888671875000000000	4177.43603515625000000000	4209.74365234375000000000	4213.33300781250000000000	4216.92285156250000000000	4216.92285156250000000000	4231.28173828125000000000	4226.15380859375000000000	4271.79492187500000000000	4225.12792968750000000000	4257.43603515625000000000	4228.71777343750000000000	4221.53857421875000000000	2921.00000000000000000000	10245.00000000000000000000	10230.00000000000000000000	0.00000000000000000000	0.00000000000000000000	0.00000000000000000000	3732.00000000000000000000	132.00000000000000000000	4.00000000000000000000	4.00000000000000000000	4.00000000000000000000	4.00000000000000000000	4.00000000000000000000	4.00000000000000000000	4.00000000000000000000	4.00000000000000000000	4.00000000000000000000	4.00000000000000000000	4.00000000000000000000	4.00000000000000000000	4.00000000000000000000	4.00000000000000000000	4.00000000000000000000	4.00000000000000000000
71.00000000000000000000	0.00000000000000000000	4188.71777343750000000000	4194.87158203125000000000	4184.10253906250000000000	4192.30761718750000000000	4195.89746093750000000000	4206.15380859375000000000	4207.69238281250000000000	4219.48730468750000000000	4222.05126953125000000000	4267.69238281250000000000	4194.87158203125000000000	4236.41015625000000000000	4192.30761718750000000000	4192.82031250000000000000	3189.00000000000000000000	10246.00000000000000000000	10229.00000000000000000000	0.00000000000000000000	0.00000000000000000000	0.00000000000000000000	3732.00000000000000000000	140.00000000000000000000	4.00000000000000000000	4.00000000000000000000	4.00000000000000000000	4.00000000000000000000	4.00000000000000000000	4.00000000000000000000	4.00000000000000000000	4.00000000000000000000	4.00000000000000000000	4.00000000000000000000	4.00000000000000000000	4.00000000000000000000	4.00000000000000000000	4.00000000000000000000	4.00000000000000000000	4.00000000000000000000
72.00000000000000000000	0.00000000000000000000	4185.12792968750000000000	4209.23046875000000000000	4184.10253906250000000000	4196.92285156250000000000	4204.61523437500000000000	4214.87158203125000000000	4204.61523437500000000000	4208.71777343750000000000	4215.89746093750000000000	4253.84619140625000000000	4189.74365234375000000000	4228.71777343750000000000	4191.79492187500000000000	4189.74365234375000000000	3282.00000000000000000000	10246.00000000000000000000	10229.00000000000000000000	0.00000000000000000000	0.00000000000000000000	0.00000000000000000000	3732.00000000000000000000	147.00000000000000000000	4.00000000000000000000	4.00000000000000000000	4.00000000000000000000	4.00000000000000000000	4.00000000000000000000	4.00000000000000000000	4.00000000000000000000	4.00000000000000000000	4.00000000000000000000	4.00000000000000000000	4.00000000000000000000	4.00000000000000000000	4.00000000000000000000	4.00000000000000000000	4.00000000000000000000	4.00000000000000000000
73.00000000000000000000	0.00000000000000000000	4193.84619140625000000000	4244.61523437500000000000	4170.76904296875000000000	4215.38427734375000000000	4233.84619140625000000000	4232.82031250000000000000	4210.76904296875000000000	4208.20507812500000000000	4215.38427734375000000000	4256.92285156250000000000	4209.23046875000000000000	4235.89746093750000000000	4228.20507812500000000000	4208.20507812500000000000	3050.00000000000000000000	10247.00000000000000000000	10231.00000000000000000000	0.00000000000000000000	0.00000000000000000000	0.00000000000000000000	3732.00000000000000000000	155.00000000000000000000	4.00000000000000000000	4.00000000000000000000	4.00000000000000000000	4.00000000000000000000	4.00000000000000000000	4.00000000000000000000	4.00000000000000000000	4.00000000000000000000	4.00000000000000000000	4.00000000000000000000	4.00000000000000000000	4.00000000000000000000	4.00000000000000000000	4.00000000000000000000	4.00000000000000000000	4.00000000000000000000
74.00000000000000000000	0.00000000000000000000	4191.28173828125000000000	4218.46142578125000000000	4177.94873046875000000000	4198.46142578125000000000	4198.97412109375000000000	4203.58984375000000000000	4189.74365234375000000000	4179.48730468750000000000	4179.48730468750000000000	4228.71777343750000000000	4187.17919921875000000000	4212.82031250000000000000	4210.76904296875000000000	4192.30761718750000000000	3571.00000000000000000000	10247.00000000000000000000	10231.00000000000000000000	0.00000000000000000000	0.00000000000000000000	0.00000000000000000000	3732.00000000000000000000	163.00000000000000000000	4.00000000000000000000	4.00000000000000000000	4.00000000000000000000	4.00000000000000000000	4.00000000000000000000	4.00000000000000000000	4.00000000000000000000	4.00000000000000000000	4.00000000000000000000	4.00000000000000000000	4.00000000000000000000	4.00000000000000000000	4.00000000000000000000	4.00000000000000000000	4.00000000000000000000	4.00000000000000000000
75.00000000000000000000	0.00000000000000000000	4193.33300781250000000000	4222.05126953125000000000	4170.25634765625000000000	4206.66650390625000000000	4206.15380859375000000000	4216.41015625000000000000	4201.53857421875000000000	4215.38427734375000000000	4216.41015625000000000000	4257.94873046875000000000	4228.20507812500000000000	4244.61523437500000000000	4236.92285156250000000000	4220.51269531250000000000	3126.00000000000000000000	10247.00000000000000000000	10232.00000000000000000000	0.00000000000000000000	0.00000000000000000000	0.00000000000000000000	3732.00000000000000000000	171.00000000000000000000	4.00000000000000000000	4.00000000000000000000	4.00000000000000000000	4.00000000000000000000	4.00000000000000000000	4.00000000000000000000	4.00000000000000000000	4.00000000000000000000	4.00000000000000000000	4.00000000000000000000	4.00000000000000000000	4.00000000000000000000	4.00000000000000000000	4.00000000000000000000	4.00000000000000000000	4.00000000000000000000
76.00000000000000000000	0.00000000000000000000	4179.48730468750000000000	4174.35888671875000000000	4173.84619140625000000000	4181.02539062500000000000	4168.20507812500000000000	4176.41015625000000000000	4169.74365234375000000000	4206.15380859375000000000	4206.15380859375000000000	4240.00000000000000000000	4218.97412109375000000000	4238.46142578125000000000	4210.25634765625000000000	4204.10253906250000000000	3479.00000000000000000000	10247.00000000000000000000	10232.00000000000000000000	0.00000000000000000000	0.00000000000000000000	0.00000000000000000000	3732.00000000000000000000	180.00000000000000000000	4.00000000000000000000	4.00000000000000000000	4.00000000000000000000	4.00000000000000000000	4.00000000000000000000	4.00000000000000000000	4.00000000000000000000	4.00000000000000000000	4.00000000000000000000	4.00000000000000000000	4.00000000000000000000	4.00000000000000000000	4.00000000000000000000	4.00000000000000000000	4.00000000000000000000	4.00000000000000000000
77.00000000000000000000	0.00000000000000000000	4175.38427734375000000000	4177.94873046875000000000	4175.89746093750000000000	4174.87158203125000000000	4173.84619140625000000000	4184.10253906250000000000	4184.10253906250000000000	4200.51269531250000000000	4198.46142578125000000000	4236.92285156250000000000	4204.61523437500000000000	4224.61523437500000000000	4198.97412109375000000000	4191.28173828125000000000	3079.00000000000000000000	10247.00000000000000000000	10229.00000000000000000000	0.00000000000000000000	0.00000000000000000000	0.00000000000000000000	3732.00000000000000000000	188.00000000000000000000	4.00000000000000000000	4.00000000000000000000	4.00000000000000000000	4.00000000000000000000	4.00000000000000000000	4.00000000000000000000	4.00000000000000000000	4.00000000000000000000	4.00000000000000000000	4.00000000000000000000	4.00000000000000000000	4.00000000000000000000	4.00000000000000000000	4.00000000000000000000	4.00000000000000000000	4.00000000000000000000
78.00000000000000000000	0.00000000000000000000	4184.61523437500000000000	4218.97412109375000000000	4172.30761718750000000000	4191.79492187500000000000	4214.87158203125000000000	4230.25634765625000000000	4223.58984375000000000000	4217.94873046875000000000	4222.05126953125000000000	4269.23046875000000000000	4205.12792968750000000000	4228.71777343750000000000	4207.17919921875000000000	4194.35888671875000000000	3571.00000000000000000000	10247.00000000000000000000	10229.00000000000000000000	0.00000000000000000000	0.00000000000000000000	0.00000000000000000000	3732.00000000000000000000	195.00000000000000000000	4.00000000000000000000	4.00000000000000000000	4.00000000000000000000	4.00000000000000000000	4.00000000000000000000	4.00000000000000000000	4.00000000000000000000	4.00000000000000000000	4.00000000000000000000	4.00000000000000000000	4.00000000000000000000	4.00000000000000000000	4.00000000000000000000	4.00000000000000000000	4.00000000000000000000	4.00000000000000000000
79.00000000000000000000	0.00000000000000000000	4172.82031250000000000000	4180.51269531250000000000	4185.64111328125000000000	4168.71777343750000000000	4174.87158203125000000000	4193.84619140625000000000	4191.28173828125000000000	4178.97412109375000000000	4183.07666015625000000000	4227.17919921875000000000	4160.51269531250000000000	4196.41015625000000000000	4160.00000000000000000000	4156.92285156250000000000	3126.00000000000000000000	10247.00000000000000000000	10228.00000000000000000000	0.00000000000000000000	0.00000000000000000000	0.00000000000000000000	3732.00000000000000000000	203.00000000000000000000	4.00000000000000000000	4.00000000000000000000	4.00000000000000000000	4.00000000000000000000	4.00000000000000000000	4.00000000000000000000	4.00000000000000000000	4.00000000000000000000	4.00000000000000000000	4.00000000000000000000	4.00000000000000000000	4.00000000000000000000	4.00000000000000000000	4.00000000000000000000	4.00000000000000000000	4.00000000000000000000
80.00000000000000000000	0.00000000000000000000	4172.82031250000000000000	4193.84619140625000000000	4167.69238281250000000000	4185.12792968750000000000	4182.56396484375000000000	4190.76904296875000000000	4181.53857421875000000000	4182.05126953125000000000	4181.53857421875000000000	4211.79492187500000000000	4187.17919921875000000000	4210.76904296875000000000	4194.87158203125000000000	4180.00000000000000000000	3479.00000000000000000000	10247.00000000000000000000	10228.00000000000000000000	0.00000000000000000000	0.00000000000000000000	0.00000000000000000000	3732.00000000000000000000	211.00000000000000000000	4.00000000000000000000	4.00000000000000000000	4.00000000000000000000	4.00000000000000000000	4.00000000000000000000	4.00000000000000000000	4.00000000000000000000	4.00000000000000000000	4.00000000000000000000	4.00000000000000000000	4.00000000000000000000	4.00000000000000000000	4.00000000000000000000	4.00000000000000000000	4.00000000000000000000	4.00000000000000000000
81.00000000000000000000	0.00000000000000000000	4172.30761718750000000000	4183.58984375000000000000	4162.56396484375000000000	4183.07666015625000000000	4164.61523437500000000000	4167.69238281250000000000	4152.30761718750000000000	4156.92285156250000000000	4149.23046875000000000000	4178.97412109375000000000	4178.97412109375000000000	4197.94873046875000000000	4194.87158203125000000000	4178.97412109375000000000	3079.00000000000000000000	10248.00000000000000000000	10228.00000000000000000000	0.00000000000000000000	0.00000000000000000000	0.00000000000000000000	3732.00000000000000000000	218.00000000000000000000	4.00000000000000000000	4.00000000000000000000	4.00000000000000000000	4.00000000000000000000	4.00000000000000000000	4.00000000000000000000	4.00000000000000000000	4.00000000000000000000	4.00000000000000000000	4.00000000000000000000	4.00000000000000000000	4.00000000000000000000	4.00000000000000000000	4.00000000000000000000	4.00000000000000000000	4.00000000000000000000
82.00000000000000000000	0.00000000000000000000	4172.82031250000000000000	4178.46142578125000000000	4171.28173828125000000000	4174.87158203125000000000	4156.92285156250000000000	4167.17919921875000000000	4154.87158203125000000000	4157.43603515625000000000	4149.74365234375000000000	4178.97412109375000000000	4169.23046875000000000000	4193.33300781250000000000	4178.97412109375000000000	4171.28173828125000000000	3571.00000000000000000000	10248.00000000000000000000	10228.00000000000000000000	0.00000000000000000000	0.00000000000000000000	0.00000000000000000000	3732.00000000000000000000	226.00000000000000000000	4.00000000000000000000	4.00000000000000000000	4.00000000000000000000	4.00000000000000000000	4.00000000000000000000	4.00000000000000000000	4.00000000000000000000	4.00000000000000000000	4.00000000000000000000	4.00000000000000000000	4.00000000000000000000	4.00000000000000000000	4.00000000000000000000	4.00000000000000000000	4.00000000000000000000	4.00000000000000000000
83.00000000000000000000	0.00000000000000000000	4178.97412109375000000000	4186.66650390625000000000	4168.20507812500000000000	4183.58984375000000000000	4171.28173828125000000000	4187.69238281250000000000	4177.43603515625000000000	4203.58984375000000000000	4202.56396484375000000000	4224.10253906250000000000	4188.20507812500000000000	4226.66650390625000000000	4201.53857421875000000000	4190.25634765625000000000	3126.00000000000000000000	10245.00000000000000000000	10223.00000000000000000000	0.00000000000000000000	0.00000000000000000000	0.00000000000000000000	3732.00000000000000000000	235.00000000000000000000	4.00000000000000000000	4.00000000000000000000	4.00000000000000000000	4.00000000000000000000	4.00000000000000000000	4.00000000000000000000	4.00000000000000000000	4.00000000000000000000	4.00000000000000000000	4.00000000000000000000	4.00000000000000000000	4.00000000000000000000	4.00000000000000000000	4.00000000000000000000	4.00000000000000000000	4.00000000000000000000
84.00000000000000000000	0.00000000000000000000	4172.30761718750000000000	4145.12792968750000000000	4182.56396484375000000000	4160.51269531250000000000	4135.38427734375000000000	4158.46142578125000000000	4154.87158203125000000000	4183.58984375000000000000	4178.97412109375000000000	4202.05126953125000000000	4140.51269531250000000000	4211.28173828125000000000	4174.87158203125000000000	4168.71777343750000000000	3479.00000000000000000000	10245.00000000000000000000	10223.00000000000000000000	0.00000000000000000000	0.00000000000000000000	0.00000000000000000000	3732.00000000000000000000	243.00000000000000000000	4.00000000000000000000	4.00000000000000000000	4.00000000000000000000	4.00000000000000000000	4.00000000000000000000	4.00000000000000000000	4.00000000000000000000	4.00000000000000000000	4.00000000000000000000	4.00000000000000000000	4.00000000000000000000	4.00000000000000000000	4.00000000000000000000	4.00000000000000000000	4.00000000000000000000	4.00000000000000000000
85.00000000000000000000	0.00000000000000000000	4187.69238281250000000000	4205.12792968750000000000	4177.94873046875000000000	4185.64111328125000000000	4197.43603515625000000000	4213.33300781250000000000	4203.07666015625000000000	4202.56396484375000000000	4200.51269531250000000000	4227.17919921875000000000	4153.84619140625000000000	4227.69238281250000000000	4207.17919921875000000000	4191.79492187500000000000	3079.00000000000000000000	10245.00000000000000000000	10221.00000000000000000000	0.00000000000000000000	0.00000000000000000000	0.00000000000000000000	3732.00000000000000000000	250.00000000000000000000	4.00000000000000000000	4.00000000000000000000	4.00000000000000000000	4.00000000000000000000	4.00000000000000000000	4.00000000000000000000	4.00000000000000000000	4.00000000000000000000	4.00000000000000000000	4.00000000000000000000	4.00000000000000000000	4.00000000000000000000	4.00000000000000000000	4.00000000000000000000	4.00000000000000000000	4.00000000000000000000
86.00000000000000000000	0.00000000000000000000	4194.35888671875000000000	4230.25634765625000000000	4182.56396484375000000000	4192.82031250000000000000	4224.61523437500000000000	4234.87158203125000000000	4221.02539062500000000000	4195.89746093750000000000	4203.07666015625000000000	4231.79492187500000000000	4142.05126953125000000000	4215.38427734375000000000	4203.07666015625000000000	4184.61523437500000000000	3571.00000000000000000000	10245.00000000000000000000	10221.00000000000000000000	0.00000000000000000000	0.00000000000000000000	0.00000000000000000000	3732.00000000000000000000	258.00000000000000000000	4.00000000000000000000	4.00000000000000000000	4.00000000000000000000	4.00000000000000000000	4.00000000000000000000	4.00000000000000000000	4.00000000000000000000	4.00000000000000000000	4.00000000000000000000	4.00000000000000000000	4.00000000000000000000	4.00000000000000000000	4.00000000000000000000	4.00000000000000000000	4.00000000000000000000	4.00000000000000000000
87.00000000000000000000	0.00000000000000000000	4187.17919921875000000000	4203.58984375000000000000	4185.64111328125000000000	4184.10253906250000000000	4201.02539062500000000000	4210.25634765625000000000	4203.07666015625000000000	4183.58984375000000000000	4188.20507812500000000000	4216.41015625000000000000	4130.25634765625000000000	4205.64111328125000000000	4196.41015625000000000000	4177.43603515625000000000	3126.00000000000000000000	10247.00000000000000000000	10223.00000000000000000000	0.00000000000000000000	0.00000000000000000000	0.00000000000000000000	3732.00000000000000000000	266.00000000000000000000	4.00000000000000000000	4.00000000000000000000	4.00000000000000000000	4.00000000000000000000	4.00000000000000000000	4.00000000000000000000	4.00000000000000000000	4.00000000000000000000	4.00000000000000000000	4.00000000000000000000	4.00000000000000000000	4.00000000000000000000	4.00000000000000000000	4.00000000000000000000	4.00000000000000000000	4.00000000000000000000
88.00000000000000000000	0.00000000000000000000	4193.84619140625000000000	4225.12792968750000000000	4165.64111328125000000000	4210.25634765625000000000	4214.87158203125000000000	4217.43603515625000000000	4201.53857421875000000000	4215.38427734375000000000	4210.25634765625000000000	4235.89746093750000000000	4187.17919921875000000000	4242.56396484375000000000	4252.30761718750000000000	4222.56396484375000000000	3479.00000000000000000000	10247.00000000000000000000	10223.00000000000000000000	0.00000000000000000000	0.00000000000000000000	0.00000000000000000000	3732.00000000000000000000	274.00000000000000000000	4.00000000000000000000	4.00000000000000000000	4.00000000000000000000	4.00000000000000000000	4.00000000000000000000	4.00000000000000000000	4.00000000000000000000	4.00000000000000000000	4.00000000000000000000	4.00000000000000000000	4.00000000000000000000	4.00000000000000000000	4.00000000000000000000	4.00000000000000000000	4.00000000000000000000	4.00000000000000000000
89.00000000000000000000	0.00000000000000000000	4193.33300781250000000000	4207.17919921875000000000	4180.00000000000000000000	4200.00000000000000000000	4189.23046875000000000000	4190.25634765625000000000	4171.28173828125000000000	4189.23046875000000000000	4176.92285156250000000000	4198.97412109375000000000	4173.33300781250000000000	4217.43603515625000000000	4225.12792968750000000000	4203.58984375000000000000	3079.00000000000000000000	10247.00000000000000000000	10225.00000000000000000000	0.00000000000000000000	0.00000000000000000000	0.00000000000000000000	3732.00000000000000000000	281.00000000000000000000	4.00000000000000000000	4.00000000000000000000	4.00000000000000000000	4.00000000000000000000	4.00000000000000000000	4.00000000000000000000	4.00000000000000000000	4.00000000000000000000	4.00000000000000000000	4.00000000000000000000	4.00000000000000000000	4.00000000000000000000	4.00000000000000000000	4.00000000000000000000	4.00000000000000000000	4.00000000000000000000
90.00000000000000000000	0.00000000000000000000	4198.97412109375000000000	4226.66650390625000000000	4182.05126953125000000000	4203.07666015625000000000	4215.38427734375000000000	4222.56396484375000000000	4206.15380859375000000000	4220.51269531250000000000	4207.69238281250000000000	4224.10253906250000000000	4189.74365234375000000000	4231.28173828125000000000	4223.58984375000000000000	4206.66650390625000000000	3571.00000000000000000000	10247.00000000000000000000	10225.00000000000000000000	0.00000000000000000000	0.00000000000000000000	0.00000000000000000000	3732.00000000000000000000	289.00000000000000000000	4.00000000000000000000	4.00000000000000000000	4.00000000000000000000	4.00000000000000000000	4.00000000000000000000	4.00000000000000000000	4.00000000000000000000	4.00000000000000000000	4.00000000000000000000	4.00000000000000000000	4.00000000000000000000	4.00000000000000000000	4.00000000000000000000	4.00000000000000000000	4.00000000000000000000	4.00000000000000000000
91.00000000000000000000	0.00000000000000000000	4194.87158203125000000000	4214.35888671875000000000	4182.56396484375000000000	4197.94873046875000000000	4206.66650390625000000000	4224.61523437500000000000	4215.89746093750000000000	4242.05126953125000000000	4229.74365234375000000000	4245.12792968750000000000	4194.87158203125000000000	4243.58984375000000000000	4213.84619140625000000000	4203.07666015625000000000	3126.00000000000000000000	10246.00000000000000000000	10226.00000000000000000000	0.00000000000000000000	0.00000000000000000000	0.00000000000000000000	3732.00000000000000000000	297.00000000000000000000	4.00000000000000000000	4.00000000000000000000	4.00000000000000000000	4.00000000000000000000	4.00000000000000000000	4.00000000000000000000	4.00000000000000000000	4.00000000000000000000	4.00000000000000000000	4.00000000000000000000	4.00000000000000000000	4.00000000000000000000	4.00000000000000000000	4.00000000000000000000	4.00000000000000000000	4.00000000000000000000
92.00000000000000000000	0.00000000000000000000	4185.12792968750000000000	4195.38427734375000000000	4186.66650390625000000000	4190.76904296875000000000	4183.58984375000000000000	4198.46142578125000000000	4191.79492187500000000000	4207.17919921875000000000	4200.51269531250000000000	4213.84619140625000000000	4169.74365234375000000000	4214.87158203125000000000	4187.69238281250000000000	4177.43603515625000000000	3479.00000000000000000000	10246.00000000000000000000	10226.00000000000000000000	0.00000000000000000000	0.00000000000000000000	0.00000000000000000000	3732.00000000000000000000	306.00000000000000000000	4.00000000000000000000	4.00000000000000000000	4.00000000000000000000	4.00000000000000000000	4.00000000000000000000	4.00000000000000000000	4.00000000000000000000	4.00000000000000000000	4.00000000000000000000	4.00000000000000000000	4.00000000000000000000	4.00000000000000000000	4.00000000000000000000	4.00000000000000000000	4.00000000000000000000	4.00000000000000000000
93.00000000000000000000	0.00000000000000000000	4190.25634765625000000000	4237.94873046875000000000	4169.23046875000000000000	4212.30761718750000000000	4229.23046875000000000000	4225.12792968750000000000	4205.12792968750000000000	4196.41015625000000000000	4199.48730468750000000000	4213.33300781250000000000	4176.92285156250000000000	4211.79492187500000000000	4211.79492187500000000000	4187.69238281250000000000	3079.00000000000000000000	10245.00000000000000000000	10227.00000000000000000000	0.00000000000000000000	0.00000000000000000000	0.00000000000000000000	3732.00000000000000000000	314.00000000000000000000	4.00000000000000000000	4.00000000000000000000	4.00000000000000000000	4.00000000000000000000	4.00000000000000000000	4.00000000000000000000	4.00000000000000000000	4.00000000000000000000	4.00000000000000000000	4.00000000000000000000	4.00000000000000000000	4.00000000000000000000	4.00000000000000000000	4.00000000000000000000	4.00000000000000000000	4.00000000000000000000
94.00000000000000000000	0.00000000000000000000	4184.61523437500000000000	4210.25634765625000000000	4178.97412109375000000000	4191.28173828125000000000	4204.61523437500000000000	4198.97412109375000000000	4182.56396484375000000000	4156.41015625000000000000	4151.79492187500000000000	4173.84619140625000000000	4133.33300781250000000000	4182.56396484375000000000	4180.51269531250000000000	4166.66650390625000000000	3571.00000000000000000000	10245.00000000000000000000	10227.00000000000000000000	0.00000000000000000000	0.00000000000000000000	0.00000000000000000000	3732.00000000000000000000	323.00000000000000000000	4.00000000000000000000	4.00000000000000000000	4.00000000000000000000	4.00000000000000000000	4.00000000000000000000	4.00000000000000000000	4.00000000000000000000	4.00000000000000000000	4.00000000000000000000	4.00000000000000000000	4.00000000000000000000	4.00000000000000000000	4.00000000000000000000	4.00000000000000000000	4.00000000000000000000	4.00000000000000000000
95.00000000000000000000	0.00000000000000000000	4190.25634765625000000000	4216.92285156250000000000	4176.92285156250000000000	4201.02539062500000000000	4209.74365234375000000000	4210.25634765625000000000	4193.84619140625000000000	4187.17919921875000000000	4173.33300781250000000000	4190.76904296875000000000	4164.61523437500000000000	4210.76904296875000000000	4206.15380859375000000000	4196.41015625000000000000	3126.00000000000000000000	10248.00000000000000000000	10229.00000000000000000000	0.00000000000000000000	0.00000000000000000000	0.00000000000000000000	3732.00000000000000000000	331.00000000000000000000	4.00000000000000000000	4.00000000000000000000	4.00000000000000000000	4.00000000000000000000	4.00000000000000000000	4.00000000000000000000	4.00000000000000000000	4.00000000000000000000	4.00000000000000000000	4.00000000000000000000	4.00000000000000000000	4.00000000000000000000	4.00000000000000000000	4.00000000000000000000	4.00000000000000000000	4.00000000000000000000
96.00000000000000000000	0.00000000000000000000	4195.89746093750000000000	4204.61523437500000000000	4172.30761718750000000000	4206.66650390625000000000	4204.10253906250000000000	4202.56396484375000000000	4188.20507812500000000000	4215.38427734375000000000	4205.12792968750000000000	4206.66650390625000000000	4197.43603515625000000000	4236.92285156250000000000	4229.23046875000000000000	4213.84619140625000000000	3479.00000000000000000000	10248.00000000000000000000	10229.00000000000000000000	0.00000000000000000000	0.00000000000000000000	0.00000000000000000000	3732.00000000000000000000	339.00000000000000000000	4.00000000000000000000	4.00000000000000000000	4.00000000000000000000	4.00000000000000000000	4.00000000000000000000	4.00000000000000000000	4.00000000000000000000	4.00000000000000000000	4.00000000000000000000	4.00000000000000000000	4.00000000000000000000	4.00000000000000000000	4.00000000000000000000	4.00000000000000000000	4.00000000000000000000	4.00000000000000000000
97.00000000000000000000	0.00000000000000000000	4187.17919921875000000000	4168.71777343750000000000	4184.10253906250000000000	4184.61523437500000000000	4178.46142578125000000000	4176.92285156250000000000	4173.84619140625000000000	4197.94873046875000000000	4190.76904296875000000000	4185.64111328125000000000	4162.56396484375000000000	4209.23046875000000000000	4198.97412109375000000000	4186.15380859375000000000	3079.00000000000000000000	10250.00000000000000000000	10228.00000000000000000000	0.00000000000000000000	0.00000000000000000000	0.00000000000000000000	3732.00000000000000000000	346.00000000000000000000	4.00000000000000000000	4.00000000000000000000	4.00000000000000000000	4.00000000000000000000	4.00000000000000000000	4.00000000000000000000	4.00000000000000000000	4.00000000000000000000	4.00000000000000000000	4.00000000000000000000	4.00000000000000000000	4.00000000000000000000	4.00000000000000000000	4.00000000000000000000	4.00000000000000000000	4.00000000000000000000
98.00000000000000000000	0.00000000000000000000	4186.15380859375000000000	4205.12792968750000000000	4173.84619140625000000000	4194.87158203125000000000	4220.51269531250000000000	4218.97412109375000000000	4211.79492187500000000000	4219.48730468750000000000	4217.43603515625000000000	4215.89746093750000000000	4158.97412109375000000000	4208.20507812500000000000	4201.02539062500000000000	4188.71777343750000000000	3571.00000000000000000000	10250.00000000000000000000	10228.00000000000000000000	0.00000000000000000000	0.00000000000000000000	0.00000000000000000000	3732.00000000000000000000	353.00000000000000000000	4.00000000000000000000	4.00000000000000000000	4.00000000000000000000	4.00000000000000000000	4.00000000000000000000	4.00000000000000000000	4.00000000000000000000	4.00000000000000000000	4.00000000000000000000	4.00000000000000000000	4.00000000000000000000	4.00000000000000000000	4.00000000000000000000	4.00000000000000000000	4.00000000000000000000	4.00000000000000000000
99.00000000000000000000	0.00000000000000000000	4173.84619140625000000000	4180.51269531250000000000	4180.51269531250000000000	4172.82031250000000000000	4195.38427734375000000000	4198.46142578125000000000	4193.33300781250000000000	4183.58984375000000000000	4187.17919921875000000000	4185.12792968750000000000	4117.43603515625000000000	4177.43603515625000000000	4149.23046875000000000000	4148.71777343750000000000	3126.00000000000000000000	10251.00000000000000000000	10226.00000000000000000000	0.00000000000000000000	0.00000000000000000000	0.00000000000000000000	3732.00000000000000000000	361.00000000000000000000	4.00000000000000000000	4.00000000000000000000	4.00000000000000000000	4.00000000000000000000	4.00000000000000000000	4.00000000000000000000	4.00000000000000000000	4.00000000000000000000	4.00000000000000000000	4.00000000000000000000	4.00000000000000000000	4.00000000000000000000	4.00000000000000000000	4.00000000000000000000	4.00000000000000000000	4.00000000000000000000
100.00000000000000000000	0.00000000000000000000	4177.43603515625000000000	4194.35888671875000000000	4178.97412109375000000000	4184.10253906250000000000	4203.07666015625000000000	4199.48730468750000000000	4190.76904296875000000000	4178.97412109375000000000	4184.61523437500000000000	4172.82031250000000000000	4135.38427734375000000000	4185.64111328125000000000	4168.20507812500000000000	4160.00000000000000000000	3479.00000000000000000000	10251.00000000000000000000	10226.00000000000000000000	0.00000000000000000000	0.00000000000000000000	0.00000000000000000000	3732.00000000000000000000	368.00000000000000000000	4.00000000000000000000	4.00000000000000000000	4.00000000000000000000	4.00000000000000000000	4.00000000000000000000	4.00000000000000000000	4.00000000000000000000	4.00000000000000000000	4.00000000000000000000	4.00000000000000000000	4.00000000000000000000	4.00000000000000000000	4.00000000000000000000	4.00000000000000000000	4.00000000000000000000	4.00000000000000000000
101.00000000000000000000	0.00000000000000000000	4185.12792968750000000000	4216.92285156250000000000	4167.69238281250000000000	4205.12792968750000000000	4216.92285156250000000000	4201.53857421875000000000	4180.51269531250000000000	4178.97412109375000000000	4175.38427734375000000000	4168.71777343750000000000	4152.30761718750000000000	4188.71777343750000000000	4200.51269531250000000000	4185.12792968750000000000	3079.00000000000000000000	10250.00000000000000000000	10224.00000000000000000000	0.00000000000000000000	0.00000000000000000000	0.00000000000000000000	3732.00000000000000000000	375.00000000000000000000	4.00000000000000000000	4.00000000000000000000	4.00000000000000000000	4.00000000000000000000	4.00000000000000000000	4.00000000000000000000	4.00000000000000000000	4.00000000000000000000	4.00000000000000000000	4.00000000000000000000	4.00000000000000000000	4.00000000000000000000	4.00000000000000000000	4.00000000000000000000	4.00000000000000000000	4.00000000000000000000
102.00000000000000000000	0.00000000000000000000	4175.38427734375000000000	4183.07666015625000000000	4175.38427734375000000000	4185.64111328125000000000	4181.02539062500000000000	4169.23046875000000000000	4153.33300781250000000000	4148.20507812500000000000	4134.35888671875000000000	4130.76904296875000000000	4121.02539062500000000000	4166.66650390625000000000	4167.69238281250000000000	4165.12792968750000000000	3571.00000000000000000000	10250.00000000000000000000	10224.00000000000000000000	0.00000000000000000000	0.00000000000000000000	0.00000000000000000000	3732.00000000000000000000	383.00000000000000000000	4.00000000000000000000	4.00000000000000000000	4.00000000000000000000	4.00000000000000000000	4.00000000000000000000	4.00000000000000000000	4.00000000000000000000	4.00000000000000000000	4.00000000000000000000	4.00000000000000000000	4.00000000000000000000	4.00000000000000000000	4.00000000000000000000	4.00000000000000000000	4.00000000000000000000	4.00000000000000000000
103.00000000000000000000	0.00000000000000000000	4183.58984375000000000000	4195.38427734375000000000	4169.74365234375000000000	4193.84619140625000000000	4198.46142578125000000000	4189.74365234375000000000	4181.02539062500000000000	4198.46142578125000000000	4188.20507812500000000000	4170.76904296875000000000	4175.38427734375000000000	4215.89746093750000000000	4197.43603515625000000000	4196.41015625000000000000	3126.00000000000000000000	10246.00000000000000000000	10221.00000000000000000000	0.00000000000000000000	0.00000000000000000000	0.00000000000000000000	3732.00000000000000000000	392.00000000000000000000	4.00000000000000000000	4.00000000000000000000	4.00000000000000000000	4.00000000000000000000	4.00000000000000000000	4.00000000000000000000	4.00000000000000000000	4.00000000000000000000	4.00000000000000000000	4.00000000000000000000	4.00000000000000000000	4.00000000000000000000	4.00000000000000000000	4.00000000000000000000	4.00000000000000000000	4.00000000000000000000
104.00000000000000000000	0.00000000000000000000	4184.10253906250000000000	4162.05126953125000000000	4181.02539062500000000000	4176.92285156250000000000	4164.61523437500000000000	4162.56396484375000000000	4166.15380859375000000000	4200.51269531250000000000	4191.79492187500000000000	4172.30761718750000000000	4175.89746093750000000000	4214.87158203125000000000	4184.61523437500000000000	4190.25634765625000000000	3479.00000000000000000000	10246.00000000000000000000	10221.00000000000000000000	0.00000000000000000000	0.00000000000000000000	0.00000000000000000000	3732.00000000000000000000	400.00000000000000000000	4.00000000000000000000	4.00000000000000000000	4.00000000000000000000	4.00000000000000000000	4.00000000000000000000	4.00000000000000000000	4.00000000000000000000	4.00000000000000000000	4.00000000000000000000	4.00000000000000000000	4.00000000000000000000	4.00000000000000000000	4.00000000000000000000	4.00000000000000000000	4.00000000000000000000	4.00000000000000000000
105.00000000000000000000	0.00000000000000000000	4188.71777343750000000000	4176.41015625000000000000	4184.10253906250000000000	4183.07666015625000000000	4182.56396484375000000000	4183.58984375000000000000	4185.64111328125000000000	4198.46142578125000000000	4190.76904296875000000000	4181.02539062500000000000	4170.76904296875000000000	4208.20507812500000000000	4189.74365234375000000000	4192.30761718750000000000	3079.00000000000000000000	10245.00000000000000000000	10220.00000000000000000000	0.00000000000000000000	0.00000000000000000000	0.00000000000000000000	3732.00000000000000000000	408.00000000000000000000	4.00000000000000000000	4.00000000000000000000	4.00000000000000000000	4.00000000000000000000	4.00000000000000000000	4.00000000000000000000	4.00000000000000000000	4.00000000000000000000	4.00000000000000000000	4.00000000000000000000	4.00000000000000000000	4.00000000000000000000	4.00000000000000000000	4.00000000000000000000	4.00000000000000000000	4.00000000000000000000
106.00000000000000000000	0.00000000000000000000	4195.38427734375000000000	4212.30761718750000000000	4178.97412109375000000000	4198.46142578125000000000	4227.69238281250000000000	4224.10253906250000000000	4213.84619140625000000000	4206.15380859375000000000	4206.15380859375000000000	4204.10253906250000000000	4173.84619140625000000000	4214.87158203125000000000	4198.46142578125000000000	4196.92285156250000000000	3571.00000000000000000000	10245.00000000000000000000	10220.00000000000000000000	0.00000000000000000000	0.00000000000000000000	0.00000000000000000000	3732.00000000000000000000	417.00000000000000000000	4.00000000000000000000	4.00000000000000000000	4.00000000000000000000	4.00000000000000000000	4.00000000000000000000	4.00000000000000000000	4.00000000000000000000	4.00000000000000000000	4.00000000000000000000	4.00000000000000000000	4.00000000000000000000	4.00000000000000000000	4.00000000000000000000	4.00000000000000000000	4.00000000000000000000	4.00000000000000000000
107.00000000000000000000	0.00000000000000000000	4180.51269531250000000000	4177.43603515625000000000	4185.64111328125000000000	4173.33300781250000000000	4195.38427734375000000000	4196.92285156250000000000	4188.71777343750000000000	4173.33300781250000000000	4172.30761718750000000000	4172.30761718750000000000	4133.84619140625000000000	4184.10253906250000000000	4155.89746093750000000000	4161.53857421875000000000	3126.00000000000000000000	10243.00000000000000000000	10222.00000000000000000000	0.00000000000000000000	0.00000000000000000000	0.00000000000000000000	3732.00000000000000000000	425.00000000000000000000	4.00000000000000000000	4.00000000000000000000	4.00000000000000000000	4.00000000000000000000	4.00000000000000000000	4.00000000000000000000	4.00000000000000000000	4.00000000000000000000	4.00000000000000000000	4.00000000000000000000	4.00000000000000000000	4.00000000000000000000	4.00000000000000000000	4.00000000000000000000	4.00000000000000000000	4.00000000000000000000
108.00000000000000000000	0.00000000000000000000	4182.05126953125000000000	4196.41015625000000000000	4169.74365234375000000000	4192.30761718750000000000	4211.79492187500000000000	4209.23046875000000000000	4200.00000000000000000000	4196.41015625000000000000	4191.79492187500000000000	4188.71777343750000000000	4175.38427734375000000000	4210.25634765625000000000	4200.00000000000000000000	4195.38427734375000000000	3479.00000000000000000000	10243.00000000000000000000	10222.00000000000000000000	0.00000000000000000000	0.00000000000000000000	0.00000000000000000000	3732.00000000000000000000	433.00000000000000000000	4.00000000000000000000	4.00000000000000000000	4.00000000000000000000	4.00000000000000000000	4.00000000000000000000	4.00000000000000000000	4.00000000000000000000	4.00000000000000000000	4.00000000000000000000	4.00000000000000000000	4.00000000000000000000	4.00000000000000000000	4.00000000000000000000	4.00000000000000000000	4.00000000000000000000	4.00000000000000000000
109.00000000000000000000	0.00000000000000000000	4187.17919921875000000000	4182.56396484375000000000	4172.82031250000000000000	4194.87158203125000000000	4193.84619140625000000000	4180.00000000000000000000	4171.28173828125000000000	4181.02539062500000000000	4170.76904296875000000000	4164.61523437500000000000	4177.94873046875000000000	4208.20507812500000000000	4201.53857421875000000000	4201.02539062500000000000	3079.00000000000000000000	10243.00000000000000000000	10225.00000000000000000000	0.00000000000000000000	0.00000000000000000000	0.00000000000000000000	3732.00000000000000000000	442.00000000000000000000	4.00000000000000000000	4.00000000000000000000	4.00000000000000000000	4.00000000000000000000	4.00000000000000000000	4.00000000000000000000	4.00000000000000000000	4.00000000000000000000	4.00000000000000000000	4.00000000000000000000	4.00000000000000000000	4.00000000000000000000	4.00000000000000000000	4.00000000000000000000	4.00000000000000000000	4.00000000000000000000
110.00000000000000000000	0.00000000000000000000	4191.28173828125000000000	4180.00000000000000000000	4176.92285156250000000000	4192.82031250000000000000	4193.33300781250000000000	4173.33300781250000000000	4166.15380859375000000000	4183.58984375000000000000	4171.28173828125000000000	4159.48730468750000000000	4170.25634765625000000000	4205.64111328125000000000	4183.07666015625000000000	4191.79492187500000000000	3571.00000000000000000000	10243.00000000000000000000	10225.00000000000000000000	0.00000000000000000000	0.00000000000000000000	0.00000000000000000000	3732.00000000000000000000	450.00000000000000000000	4.00000000000000000000	4.00000000000000000000	4.00000000000000000000	4.00000000000000000000	4.00000000000000000000	4.00000000000000000000	4.00000000000000000000	4.00000000000000000000	4.00000000000000000000	4.00000000000000000000	4.00000000000000000000	4.00000000000000000000	4.00000000000000000000	4.00000000000000000000	4.00000000000000000000	4.00000000000000000000
111.00000000000000000000	0.00000000000000000000	4192.30761718750000000000	4192.30761718750000000000	4172.82031250000000000000	4196.41015625000000000000	4209.74365234375000000000	4196.41015625000000000000	4193.33300781250000000000	4225.64111328125000000000	4214.35888671875000000000	4200.00000000000000000000	4190.25634765625000000000	4232.82031250000000000000	4191.79492187500000000000	4198.46142578125000000000	3126.00000000000000000000	10243.00000000000000000000	10229.00000000000000000000	0.00000000000000000000	0.00000000000000000000	0.00000000000000000000	3732.00000000000000000000	458.00000000000000000000	4.00000000000000000000	4.00000000000000000000	4.00000000000000000000	4.00000000000000000000	4.00000000000000000000	4.00000000000000000000	4.00000000000000000000	4.00000000000000000000	4.00000000000000000000	4.00000000000000000000	4.00000000000000000000	4.00000000000000000000	4.00000000000000000000	4.00000000000000000000	4.00000000000000000000	4.00000000000000000000
112.00000000000000000000	0.00000000000000000000	4183.07666015625000000000	4164.61523437500000000000	4189.23046875000000000000	4176.92285156250000000000	4177.43603515625000000000	4172.82031250000000000000	4176.92285156250000000000	4205.64111328125000000000	4186.15380859375000000000	4177.94873046875000000000	4165.64111328125000000000	4216.92285156250000000000	4164.61523437500000000000	4177.94873046875000000000	3479.00000000000000000000	10243.00000000000000000000	10229.00000000000000000000	0.00000000000000000000	0.00000000000000000000	0.00000000000000000000	3732.00000000000000000000	466.00000000000000000000	4.00000000000000000000	4.00000000000000000000	4.00000000000000000000	4.00000000000000000000	4.00000000000000000000	4.00000000000000000000	4.00000000000000000000	4.00000000000000000000	4.00000000000000000000	4.00000000000000000000	4.00000000000000000000	4.00000000000000000000	4.00000000000000000000	4.00000000000000000000	4.00000000000000000000	4.00000000000000000000
113.00000000000000000000	0.00000000000000000000	4192.30761718750000000000	4214.35888671875000000000	4179.48730468750000000000	4203.58984375000000000000	4225.12792968750000000000	4207.17919921875000000000	4197.94873046875000000000	4215.38427734375000000000	4193.84619140625000000000	4192.30761718750000000000	4183.07666015625000000000	4224.61523437500000000000	4195.38427734375000000000	4202.56396484375000000000	3079.00000000000000000000	10243.00000000000000000000	10232.00000000000000000000	0.00000000000000000000	0.00000000000000000000	0.00000000000000000000	3732.00000000000000000000	473.00000000000000000000	4.00000000000000000000	4.00000000000000000000	4.00000000000000000000	4.00000000000000000000	4.00000000000000000000	4.00000000000000000000	4.00000000000000000000	4.00000000000000000000	4.00000000000000000000	4.00000000000000000000	4.00000000000000000000	4.00000000000000000000	4.00000000000000000000	4.00000000000000000000	4.00000000000000000000	4.00000000000000000000
114.00000000000000000000	0.00000000000000000000	4190.25634765625000000000	4209.74365234375000000000	4180.51269531250000000000	4195.89746093750000000000	4223.07666015625000000000	4202.05126953125000000000	4189.74365234375000000000	4195.38427734375000000000	4175.89746093750000000000	4181.53857421875000000000	4155.89746093750000000000	4200.00000000000000000000	4175.38427734375000000000	4181.53857421875000000000	3571.00000000000000000000	10243.00000000000000000000	10232.00000000000000000000	0.00000000000000000000	0.00000000000000000000	0.00000000000000000000	3732.00000000000000000000	481.00000000000000000000	4.00000000000000000000	4.00000000000000000000	4.00000000000000000000	4.00000000000000000000	4.00000000000000000000	4.00000000000000000000	4.00000000000000000000	4.00000000000000000000	4.00000000000000000000	4.00000000000000000000	4.00000000000000000000	4.00000000000000000000	4.00000000000000000000	4.00000000000000000000	4.00000000000000000000	4.00000000000000000000
115.00000000000000000000	0.00000000000000000000	4187.69238281250000000000	4192.30761718750000000000	4184.61523437500000000000	4188.20507812500000000000	4203.07666015625000000000	4193.84619140625000000000	4188.20507812500000000000	4196.92285156250000000000	4169.74365234375000000000	4174.35888671875000000000	4162.05126953125000000000	4201.53857421875000000000	4172.82031250000000000000	4177.43603515625000000000	3126.00000000000000000000	10244.00000000000000000000	10232.00000000000000000000	0.00000000000000000000	0.00000000000000000000	0.00000000000000000000	3732.00000000000000000000	488.00000000000000000000	4.00000000000000000000	4.00000000000000000000	4.00000000000000000000	4.00000000000000000000	4.00000000000000000000	4.00000000000000000000	4.00000000000000000000	4.00000000000000000000	4.00000000000000000000	4.00000000000000000000	4.00000000000000000000	4.00000000000000000000	4.00000000000000000000	4.00000000000000000000	4.00000000000000000000	4.00000000000000000000
116.00000000000000000000	0.00000000000000000000	4203.58984375000000000000	4222.56396484375000000000	4170.76904296875000000000	4218.46142578125000000000	4223.07666015625000000000	4209.23046875000000000000	4196.92285156250000000000	4236.92285156250000000000	4202.05126953125000000000	4198.97412109375000000000	4221.02539062500000000000	4248.20507812500000000000	4228.71777343750000000000	4228.20507812500000000000	3479.00000000000000000000	10244.00000000000000000000	10232.00000000000000000000	0.00000000000000000000	0.00000000000000000000	0.00000000000000000000	3732.00000000000000000000	495.00000000000000000000	4.00000000000000000000	4.00000000000000000000	4.00000000000000000000	4.00000000000000000000	4.00000000000000000000	4.00000000000000000000	4.00000000000000000000	4.00000000000000000000	4.00000000000000000000	4.00000000000000000000	4.00000000000000000000	4.00000000000000000000	4.00000000000000000000	4.00000000000000000000	4.00000000000000000000	4.00000000000000000000
117.00000000000000000000	0.00000000000000000000	4197.94873046875000000000	4189.23046875000000000000	4182.56396484375000000000	4197.43603515625000000000	4188.71777343750000000000	4170.76904296875000000000	4165.64111328125000000000	4211.28173828125000000000	4172.30761718750000000000	4165.64111328125000000000	4189.74365234375000000000	4227.17919921875000000000	4196.92285156250000000000	4207.17919921875000000000	3079.00000000000000000000	10247.00000000000000000000	10230.00000000000000000000	0.00000000000000000000	0.00000000000000000000	0.00000000000000000000	3732.00000000000000000000	503.00000000000000000000	4.00000000000000000000	4.00000000000000000000	4.00000000000000000000	4.00000000000000000000	4.00000000000000000000	4.00000000000000000000	4.00000000000000000000	4.00000000000000000000	4.00000000000000000000	4.00000000000000000000	4.00000000000000000000	4.00000000000000000000	4.00000000000000000000	4.00000000000000000000	4.00000000000000000000	4.00000000000000000000
118.00000000000000000000	0.00000000000000000000	4192.30761718750000000000	4193.84619140625000000000	4178.97412109375000000000	4190.76904296875000000000	4209.74365234375000000000	4200.00000000000000000000	4202.56396484375000000000	4235.38427734375000000000	4202.56396484375000000000	4196.92285156250000000000	4197.94873046875000000000	4236.41015625000000000000	4197.43603515625000000000	4204.61523437500000000000	3571.00000000000000000000	10247.00000000000000000000	10230.00000000000000000000	0.00000000000000000000	0.00000000000000000000	0.00000000000000000000	3732.00000000000000000000	510.00000000000000000000	4.00000000000000000000	4.00000000000000000000	4.00000000000000000000	4.00000000000000000000	4.00000000000000000000	4.00000000000000000000	4.00000000000000000000	4.00000000000000000000	4.00000000000000000000	4.00000000000000000000	4.00000000000000000000	4.00000000000000000000	4.00000000000000000000	4.00000000000000000000	4.00000000000000000000	4.00000000000000000000
119.00000000000000000000	0.00000000000000000000	4179.48730468750000000000	4167.17919921875000000000	4178.97412109375000000000	4168.71777343750000000000	4193.84619140625000000000	4194.35888671875000000000	4201.53857421875000000000	4240.51269531250000000000	4210.76904296875000000000	4208.20507812500000000000	4184.61523437500000000000	4226.15380859375000000000	4175.89746093750000000000	4182.56396484375000000000	3126.00000000000000000000	10249.00000000000000000000	10230.00000000000000000000	0.00000000000000000000	0.00000000000000000000	0.00000000000000000000	3732.00000000000000000000	517.00000000000000000000	4.00000000000000000000	4.00000000000000000000	4.00000000000000000000	4.00000000000000000000	4.00000000000000000000	4.00000000000000000000	4.00000000000000000000	4.00000000000000000000	4.00000000000000000000	4.00000000000000000000	4.00000000000000000000	4.00000000000000000000	4.00000000000000000000	4.00000000000000000000	4.00000000000000000000	4.00000000000000000000
120.00000000000000000000	0.00000000000000000000	4170.76904296875000000000	4148.20507812500000000000	4183.07666015625000000000	4154.87158203125000000000	4167.69238281250000000000	4163.58984375000000000000	4173.33300781250000000000	4215.89746093750000000000	4182.05126953125000000000	4179.48730468750000000000	4153.33300781250000000000	4198.97412109375000000000	4148.71777343750000000000	4159.48730468750000000000	3479.00000000000000000000	10249.00000000000000000000	10230.00000000000000000000	0.00000000000000000000	0.00000000000000000000	0.00000000000000000000	3732.00000000000000000000	525.00000000000000000000	4.00000000000000000000	4.00000000000000000000	4.00000000000000000000	4.00000000000000000000	4.00000000000000000000	4.00000000000000000000	4.00000000000000000000	4.00000000000000000000	4.00000000000000000000	4.00000000000000000000	4.00000000000000000000	4.00000000000000000000	4.00000000000000000000	4.00000000000000000000	4.00000000000000000000	4.00000000000000000000
121.00000000000000000000	0.00000000000000000000	4186.66650390625000000000	4199.48730468750000000000	4169.23046875000000000000	4185.64111328125000000000	4208.71777343750000000000	4194.35888671875000000000	4189.23046875000000000000	4213.84619140625000000000	4185.64111328125000000000	4190.76904296875000000000	4172.82031250000000000000	4212.30761718750000000000	4184.10253906250000000000	4187.17919921875000000000	3079.00000000000000000000	10251.00000000000000000000	10228.00000000000000000000	0.00000000000000000000	0.00000000000000000000	0.00000000000000000000	3732.00000000000000000000	532.00000000000000000000	4.00000000000000000000	4.00000000000000000000	4.00000000000000000000	4.00000000000000000000	4.00000000000000000000	4.00000000000000000000	4.00000000000000000000	4.00000000000000000000	4.00000000000000000000	4.00000000000000000000	4.00000000000000000000	4.00000000000000000000	4.00000000000000000000	4.00000000000000000000	4.00000000000000000000	4.00000000000000000000
122.00000000000000000000	0.00000000000000000000	4186.66650390625000000000	4188.71777343750000000000	4180.51269531250000000000	4174.87158203125000000000	4192.82031250000000000000	4182.56396484375000000000	4174.87158203125000000000	4198.97412109375000000000	4148.71777343750000000000	4162.56396484375000000000	4152.30761718750000000000	4190.76904296875000000000	4169.74365234375000000000	4174.35888671875000000000	3571.00000000000000000000	10251.00000000000000000000	10228.00000000000000000000	0.00000000000000000000	0.00000000000000000000	0.00000000000000000000	3732.00000000000000000000	539.00000000000000000000	4.00000000000000000000	4.00000000000000000000	4.00000000000000000000	4.00000000000000000000	4.00000000000000000000	4.00000000000000000000	4.00000000000000000000	4.00000000000000000000	4.00000000000000000000	4.00000000000000000000	4.00000000000000000000	4.00000000000000000000	4.00000000000000000000	4.00000000000000000000	4.00000000000000000000	4.00000000000000000000
123.00000000000000000000	0.00000000000000000000	4194.87158203125000000000	4203.58984375000000000000	4177.94873046875000000000	4189.23046875000000000000	4208.71777343750000000000	4196.41015625000000000000	4190.76904296875000000000	4304.10253906250000000000	4186.66650390625000000000	4189.74365234375000000000	4202.05126953125000000000	4224.61523437500000000000	4208.71777343750000000000	4207.17919921875000000000	3126.00000000000000000000	10251.00000000000000000000	10226.00000000000000000000	0.00000000000000000000	0.00000000000000000000	0.00000000000000000000	3732.00000000000000000000	548.00000000000000000000	4.00000000000000000000	4.00000000000000000000	4.00000000000000000000	4.00000000000000000000	4.00000000000000000000	4.00000000000000000000	4.00000000000000000000	4.00000000000000000000	4.00000000000000000000	4.00000000000000000000	4.00000000000000000000	4.00000000000000000000	4.00000000000000000000	4.00000000000000000000	4.00000000000000000000	4.00000000000000000000
124.00000000000000000000	0.00000000000000000000	4198.97412109375000000000	4187.69238281250000000000	4174.87158203125000000000	4190.25634765625000000000	4190.76904296875000000000	4176.41015625000000000000	4173.33300781250000000000	4382.56396484375000000000	4202.56396484375000000000	4198.97412109375000000000	4223.07666015625000000000	4245.64111328125000000000	4217.43603515625000000000	4224.61523437500000000000	3479.00000000000000000000	10251.00000000000000000000	10226.00000000000000000000	0.00000000000000000000	0.00000000000000000000	0.00000000000000000000	3732.00000000000000000000	556.00000000000000000000	4.00000000000000000000	4.00000000000000000000	4.00000000000000000000	4.00000000000000000000	4.00000000000000000000	4.00000000000000000000	4.00000000000000000000	4.00000000000000000000	4.00000000000000000000	4.00000000000000000000	4.00000000000000000000	4.00000000000000000000	4.00000000000000000000	4.00000000000000000000	4.00000000000000000000	4.00000000000000000000
125.00000000000000000000	0.00000000000000000000	4186.66650390625000000000	4154.87158203125000000000	4182.05126953125000000000	4167.69238281250000000000	4163.07666015625000000000	4157.43603515625000000000	4157.43603515625000000000	4367.17919921875000000000	4168.20507812500000000000	4172.30761718750000000000	4179.48730468750000000000	4213.84619140625000000000	4174.87158203125000000000	4195.38427734375000000000	3079.00000000000000000000	10249.00000000000000000000	10225.00000000000000000000	0.00000000000000000000	0.00000000000000000000	0.00000000000000000000	3732.00000000000000000000	564.00000000000000000000	4.00000000000000000000	4.00000000000000000000	4.00000000000000000000	4.00000000000000000000	4.00000000000000000000	4.00000000000000000000	4.00000000000000000000	4.00000000000000000000	4.00000000000000000000	4.00000000000000000000	4.00000000000000000000	4.00000000000000000000	4.00000000000000000000	4.00000000000000000000	4.00000000000000000000	4.00000000000000000000
126.00000000000000000000	0.00000000000000000000	4185.12792968750000000000	4189.74365234375000000000	4174.35888671875000000000	4180.00000000000000000000	4210.76904296875000000000	4208.71777343750000000000	4201.53857421875000000000	4407.17919921875000000000	4199.48730468750000000000	4206.15380859375000000000	4183.07666015625000000000	4212.82031250000000000000	4181.53857421875000000000	4191.28173828125000000000	3571.00000000000000000000	10249.00000000000000000000	10225.00000000000000000000	0.00000000000000000000	0.00000000000000000000	0.00000000000000000000	3732.00000000000000000000	573.00000000000000000000	4.00000000000000000000	4.00000000000000000000	4.00000000000000000000	4.00000000000000000000	4.00000000000000000000	4.00000000000000000000	4.00000000000000000000	4.00000000000000000000	4.00000000000000000000	4.00000000000000000000	4.00000000000000000000	4.00000000000000000000	4.00000000000000000000	4.00000000000000000000	4.00000000000000000000	4.00000000000000000000
127.00000000000000000000	0.00000000000000000000	4175.38427734375000000000	4172.82031250000000000000	4186.66650390625000000000	4164.10253906250000000000	4191.79492187500000000000	4188.71777343750000000000	4187.69238281250000000000	4427.69238281250000000000	4178.97412109375000000000	4188.20507812500000000000	4147.17919921875000000000	4187.17919921875000000000	4143.58984375000000000000	4155.89746093750000000000	50.00000000000000000000	10248.00000000000000000000	10226.00000000000000000000	0.00000000000000000000	0.00000000000000000000	0.00000000000000000000	3732.00000000000000000000	581.00000000000000000000	4.00000000000000000000	4.00000000000000000000	4.00000000000000000000	4.00000000000000000000	4.00000000000000000000	4.00000000000000000000	4.00000000000000000000	4.00000000000000000000	4.00000000000000000000	4.00000000000000000000	4.00000000000000000000	4.00000000000000000000	4.00000000000000000000	4.00000000000000000000	4.00000000000000000000	4.00000000000000000000
0.00000000000000000000	0.00000000000000000000	4181.02539062500000000000	4190.76904296875000000000	4176.41015625000000000000	4177.43603515625000000000	4203.07666015625000000000	4189.74365234375000000000	4186.15380859375000000000	4460.00000000000000000000	4172.30761718750000000000	4182.05126953125000000000	4161.53857421875000000000	4202.05126953125000000000	4169.23046875000000000000	4176.92285156250000000000	781.00000000000000000000	10248.00000000000000000000	10226.00000000000000000000	0.00000000000000000000	0.00000000000000000000	0.00000000000000000000	3732.00000000000000000000	589.00000000000000000000	4.00000000000000000000	4.00000000000000000000	4.00000000000000000000	4.00000000000000000000	4.00000000000000000000	4.00000000000000000000	4.00000000000000000000	4.00000000000000000000	4.00000000000000000000	4.00000000000000000000	4.00000000000000000000	4.00000000000000000000	4.00000000000000000000	4.00000000000000000000	4.00000000000000000000	4.00000000000000000000
1.00000000000000000000	0.00000000000000000000	4181.53857421875000000000	4184.61523437500000000000	4163.07666015625000000000	4184.10253906250000000000	4201.02539062500000000000	4182.56396484375000000000	4172.30761718750000000000	4468.71777343750000000000	4160.00000000000000000000	4166.66650390625000000000	4173.33300781250000000000	4203.58984375000000000000	4190.76904296875000000000	4188.71777343750000000000	2489.00000000000000000000	10248.00000000000000000000	10225.00000000000000000000	0.00000000000000000000	0.00000000000000000000	0.00000000000000000000	3732.00000000000000000000	598.00000000000000000000	4.00000000000000000000	4.00000000000000000000	4.00000000000000000000	4.00000000000000000000	4.00000000000000000000	4.00000000000000000000	4.00000000000000000000	4.00000000000000000000	4.00000000000000000000	4.00000000000000000000	4.00000000000000000000	4.00000000000000000000	4.00000000000000000000	4.00000000000000000000	4.00000000000000000000	4.00000000000000000000
2.00000000000000000000	0.00000000000000000000	4168.71777343750000000000	4150.76904296875000000000	4175.89746093750000000000	4164.10253906250000000000	4166.15380859375000000000	4157.94873046875000000000	4152.30761718750000000000	4491.28173828125000000000	4135.89746093750000000000	4137.94873046875000000000	4148.71777343750000000000	4180.00000000000000000000	4157.43603515625000000000	4162.05126953125000000000	2053.00000000000000000000	10248.00000000000000000000	10225.00000000000000000000	0.00000000000000000000	0.00000000000000000000	0.00000000000000000000	3732.00000000000000000000	606.00000000000000000000	4.00000000000000000000	4.00000000000000000000	4.00000000000000000000	4.00000000000000000000	4.00000000000000000000	4.00000000000000000000	4.00000000000000000000	4.00000000000000000000	4.00000000000000000000	4.00000000000000000000	4.00000000000000000000	4.00000000000000000000	4.00000000000000000000	4.00000000000000000000	4.00000000000000000000	4.00000000000000000000
3.00000000000000000000	0.00000000000000000000	4181.53857421875000000000	4188.20507812500000000000	4174.87158203125000000000	4184.61523437500000000000	4200.00000000000000000000	4194.35888671875000000000	4187.17919921875000000000	4618.97412109375000000000	4188.71777343750000000000	4186.66650390625000000000	4192.30761718750000000000	4226.15380859375000000000	4185.12792968750000000000	4193.33300781250000000000	3526.00000000000000000000	10249.00000000000000000000	10226.00000000000000000000	0.00000000000000000000	0.00000000000000000000	0.00000000000000000000	3732.00000000000000000000	614.00000000000000000000	4.00000000000000000000	4.00000000000000000000	4.00000000000000000000	4.00000000000000000000	4.00000000000000000000	4.00000000000000000000	4.00000000000000000000	4.00000000000000000000	4.00000000000000000000	4.00000000000000000000	4.00000000000000000000	4.00000000000000000000	4.00000000000000000000	4.00000000000000000000	4.00000000000000000000	4.00000000000000000000
4.00000000000000000000	0.00000000000000000000	4185.64111328125000000000	4158.46142578125000000000	4187.69238281250000000000	4170.76904296875000000000	4174.87158203125000000000	4170.76904296875000000000	4171.28173828125000000000	4658.97412109375000000000	4182.05126953125000000000	4182.56396484375000000000	4183.58984375000000000000	4228.71777343750000000000	4163.07666015625000000000	4182.56396484375000000000	3575.00000000000000000000	10249.00000000000000000000	10226.00000000000000000000	0.00000000000000000000	0.00000000000000000000	0.00000000000000000000	3732.00000000000000000000	622.00000000000000000000	4.00000000000000000000	4.00000000000000000000	4.00000000000000000000	4.00000000000000000000	4.00000000000000000000	4.00000000000000000000	4.00000000000000000000	4.00000000000000000000	4.00000000000000000000	4.00000000000000000000	4.00000000000000000000	4.00000000000000000000	4.00000000000000000000	4.00000000000000000000	4.00000000000000000000	4.00000000000000000000
5.00000000000000000000	0.00000000000000000000	4186.15380859375000000000	4165.64111328125000000000	4184.61523437500000000000	4174.87158203125000000000	4188.71777343750000000000	4187.17919921875000000000	4188.71777343750000000000	4645.12792968750000000000	4186.15380859375000000000	4188.71777343750000000000	4187.69238281250000000000	4225.12792968750000000000	4169.74365234375000000000	4184.10253906250000000000	3325.00000000000000000000	10247.00000000000000000000	10227.00000000000000000000	0.00000000000000000000	0.00000000000000000000	0.00000000000000000000	3732.00000000000000000000	629.00000000000000000000	4.00000000000000000000	4.00000000000000000000	4.00000000000000000000	4.00000000000000000000	4.00000000000000000000	4.00000000000000000000	4.00000000000000000000	4.00000000000000000000	4.00000000000000000000	4.00000000000000000000	4.00000000000000000000	4.00000000000000000000	4.00000000000000000000	4.00000000000000000000	4.00000000000000000000	4.00000000000000000000
6.00000000000000000000	0.00000000000000000000	4188.20507812500000000000	4204.10253906250000000000	4177.43603515625000000000	4188.71777343750000000000	4225.12792968750000000000	4221.02539062500000000000	4215.89746093750000000000	4632.30761718750000000000	4198.97412109375000000000	4207.17919921875000000000	4183.58984375000000000000	4221.02539062500000000000	4180.00000000000000000000	4188.71777343750000000000	2904.00000000000000000000	10247.00000000000000000000	10227.00000000000000000000	0.00000000000000000000	0.00000000000000000000	0.00000000000000000000	3732.00000000000000000000	637.00000000000000000000	4.00000000000000000000	4.00000000000000000000	4.00000000000000000000	4.00000000000000000000	4.00000000000000000000	4.00000000000000000000	4.00000000000000000000	4.00000000000000000000	4.00000000000000000000	4.00000000000000000000	4.00000000000000000000	4.00000000000000000000	4.00000000000000000000	4.00000000000000000000	4.00000000000000000000	4.00000000000000000000
7.00000000000000000000	0.00000000000000000000	4184.10253906250000000000	4186.66650390625000000000	4187.69238281250000000000	4174.87158203125000000000	4198.97412109375000000000	4195.89746093750000000000	4191.79492187500000000000	4605.64111328125000000000	4169.23046875000000000000	4181.02539062500000000000	4147.17919921875000000000	4196.92285156250000000000	4150.76904296875000000000	4166.15380859375000000000	3039.00000000000000000000	10246.00000000000000000000	10225.00000000000000000000	0.00000000000000000000	0.00000000000000000000	0.00000000000000000000	3732.00000000000000000000	645.00000000000000000000	4.00000000000000000000	4.00000000000000000000	4.00000000000000000000	4.00000000000000000000	4.00000000000000000000	4.00000000000000000000	4.00000000000000000000	4.00000000000000000000	4.00000000000000000000	4.00000000000000000000	4.00000000000000000000	4.00000000000000000000	4.00000000000000000000	4.00000000000000000000	4.00000000000000000000	4.00000000000000000000
8.00000000000000000000	0.00000000000000000000	4194.87158203125000000000	4199.48730468750000000000	4172.82031250000000000000	4198.97412109375000000000	4206.15380859375000000000	4198.46142578125000000000	4188.71777343750000000000	4620.51269531250000000000	4193.33300781250000000000	4198.97412109375000000000	4198.46142578125000000000	4232.30761718750000000000	4200.51269531250000000000	4207.17919921875000000000	3171.00000000000000000000	10246.00000000000000000000	10225.00000000000000000000	0.00000000000000000000	0.00000000000000000000	0.00000000000000000000	3732.00000000000000000000	653.00000000000000000000	4.00000000000000000000	4.00000000000000000000	4.00000000000000000000	4.00000000000000000000	4.00000000000000000000	4.00000000000000000000	4.00000000000000000000	4.00000000000000000000	4.00000000000000000000	4.00000000000000000000	4.00000000000000000000	4.00000000000000000000	4.00000000000000000000	4.00000000000000000000	4.00000000000000000000	4.00000000000000000000
9.00000000000000000000	0.00000000000000000000	4188.71777343750000000000	4167.17919921875000000000	4173.84619140625000000000	4187.69238281250000000000	4169.74365234375000000000	4159.48730468750000000000	4153.33300781250000000000	4575.38427734375000000000	4166.66650390625000000000	4167.17919921875000000000	4194.87158203125000000000	4225.64111328125000000000	4190.76904296875000000000	4204.61523437500000000000	2979.00000000000000000000	10246.00000000000000000000	10226.00000000000000000000	0.00000000000000000000	0.00000000000000000000	0.00000000000000000000	3732.00000000000000000000	660.00000000000000000000	4.00000000000000000000	4.00000000000000000000	4.00000000000000000000	4.00000000000000000000	4.00000000000000000000	4.00000000000000000000	4.00000000000000000000	4.00000000000000000000	4.00000000000000000000	4.00000000000000000000	4.00000000000000000000	4.00000000000000000000	4.00000000000000000000	4.00000000000000000000	4.00000000000000000000	4.00000000000000000000
10.00000000000000000000	0.00000000000000000000	4178.97412109375000000000	4162.05126953125000000000	4174.35888671875000000000	4171.28173828125000000000	4169.23046875000000000000	4160.00000000000000000000	4161.02539062500000000000	4574.35888671875000000000	4165.64111328125000000000	4163.07666015625000000000	4179.48730468750000000000	4219.48730468750000000000	4165.64111328125000000000	4187.17919921875000000000	3524.00000000000000000000	10246.00000000000000000000	10226.00000000000000000000	0.00000000000000000000	0.00000000000000000000	0.00000000000000000000	3732.00000000000000000000	667.00000000000000000000	4.00000000000000000000	4.00000000000000000000	4.00000000000000000000	4.00000000000000000000	4.00000000000000000000	4.00000000000000000000	4.00000000000000000000	4.00000000000000000000	4.00000000000000000000	4.00000000000000000000	4.00000000000000000000	4.00000000000000000000	4.00000000000000000000	4.00000000000000000000	4.00000000000000000000	4.00000000000000000000
11.00000000000000000000	0.00000000000000000000	4177.43603515625000000000	4164.10253906250000000000	4171.79492187500000000000	4165.12792968750000000000	4181.02539062500000000000	4178.46142578125000000000	4183.58984375000000000000	4621.53857421875000000000	4199.48730468750000000000	4200.51269531250000000000	4183.07666015625000000000	4227.69238281250000000000	4158.97412109375000000000	4178.97412109375000000000	3055.00000000000000000000	10245.00000000000000000000	10225.00000000000000000000	0.00000000000000000000	0.00000000000000000000	0.00000000000000000000	3732.00000000000000000000	676.00000000000000000000	4.00000000000000000000	4.00000000000000000000	4.00000000000000000000	4.00000000000000000000	4.00000000000000000000	4.00000000000000000000	4.00000000000000000000	4.00000000000000000000	4.00000000000000000000	4.00000000000000000000	4.00000000000000000000	4.00000000000000000000	4.00000000000000000000	4.00000000000000000000	4.00000000000000000000	4.00000000000000000000
12.00000000000000000000	0.00000000000000000000	4169.74365234375000000000	4134.87158203125000000000	4187.69238281250000000000	4150.25634765625000000000	4153.33300781250000000000	4161.02539062500000000000	4169.23046875000000000000	4607.17919921875000000000	4176.92285156250000000000	4182.05126953125000000000	4156.92285156250000000000	4205.12792968750000000000	4130.76904296875000000000	4156.41015625000000000000	3359.00000000000000000000	10245.00000000000000000000	10225.00000000000000000000	0.00000000000000000000	0.00000000000000000000	0.00000000000000000000	3732.00000000000000000000	684.00000000000000000000	4.00000000000000000000	4.00000000000000000000	4.00000000000000000000	4.00000000000000000000	4.00000000000000000000	4.00000000000000000000	4.00000000000000000000	4.00000000000000000000	4.00000000000000000000	4.00000000000000000000	4.00000000000000000000	4.00000000000000000000	4.00000000000000000000	4.00000000000000000000	4.00000000000000000000	4.00000000000000000000
13.00000000000000000000	0.00000000000000000000	4181.02539062500000000000	4193.84619140625000000000	4174.87158203125000000000	4185.64111328125000000000	4210.76904296875000000000	4211.79492187500000000000	4204.61523437500000000000	4618.97412109375000000000	4191.28173828125000000000	4200.00000000000000000000	4189.74365234375000000000	4229.74365234375000000000	4172.82031250000000000000	4187.69238281250000000000	2974.00000000000000000000	10248.00000000000000000000	10224.00000000000000000000	0.00000000000000000000	0.00000000000000000000	0.00000000000000000000	3732.00000000000000000000	691.00000000000000000000	4.00000000000000000000	4.00000000000000000000	4.00000000000000000000	4.00000000000000000000	4.00000000000000000000	4.00000000000000000000	4.00000000000000000000	4.00000000000000000000	4.00000000000000000000	4.00000000000000000000	4.00000000000000000000	4.00000000000000000000	4.00000000000000000000	4.00000000000000000000	4.00000000000000000000	4.00000000000000000000
14.00000000000000000000	0.00000000000000000000	4183.07666015625000000000	4193.33300781250000000000	4176.41015625000000000000	4183.58984375000000000000	4209.74365234375000000000	4207.69238281250000000000	4194.35888671875000000000	4603.07666015625000000000	4166.66650390625000000000	4182.05126953125000000000	4167.69238281250000000000	4213.33300781250000000000	4155.89746093750000000000	4173.33300781250000000000	3524.00000000000000000000	10248.00000000000000000000	10224.00000000000000000000	0.00000000000000000000	0.00000000000000000000	0.00000000000000000000	3732.00000000000000000000	699.00000000000000000000	4.00000000000000000000	4.00000000000000000000	4.00000000000000000000	4.00000000000000000000	4.00000000000000000000	4.00000000000000000000	4.00000000000000000000	4.00000000000000000000	4.00000000000000000000	4.00000000000000000000	4.00000000000000000000	4.00000000000000000000	4.00000000000000000000	4.00000000000000000000	4.00000000000000000000	4.00000000000000000000
15.00000000000000000000	0.00000000000000000000	4180.51269531250000000000	4177.43603515625000000000	4180.00000000000000000000	4176.41015625000000000000	4188.20507812500000000000	4192.82031250000000000000	4184.10253906250000000000	4624.10253906250000000000	4165.12792968750000000000	4174.35888671875000000000	4167.17919921875000000000	4212.82031250000000000000	4152.82031250000000000000	4173.33300781250000000000	3055.00000000000000000000	10248.00000000000000000000	10223.00000000000000000000	0.00000000000000000000	0.00000000000000000000	0.00000000000000000000	3732.00000000000000000000	708.00000000000000000000	4.00000000000000000000	4.00000000000000000000	4.00000000000000000000	4.00000000000000000000	4.00000000000000000000	4.00000000000000000000	4.00000000000000000000	4.00000000000000000000	4.00000000000000000000	4.00000000000000000000	4.00000000000000000000	4.00000000000000000000	4.00000000000000000000	4.00000000000000000000	4.00000000000000000000	4.00000000000000000000
16.00000000000000000000	0.00000000000000000000	4187.69238281250000000000	4191.79492187500000000000	4168.20507812500000000000	4193.84619140625000000000	4192.30761718750000000000	4194.35888671875000000000	4185.64111328125000000000	4667.17919921875000000000	4195.89746093750000000000	4195.89746093750000000000	4212.82031250000000000000	4250.25634765625000000000	4195.38427734375000000000	4208.71777343750000000000	0.00000000000000000000	10248.00000000000000000000	10223.00000000000000000000	0.00000000000000000000	0.00000000000000000000	0.00000000000000000000	3732.00000000000000000000	716.00000000000000000000	4.00000000000000000000	4.00000000000000000000	4.00000000000000000000	4.00000000000000000000	4.00000000000000000000	4.00000000000000000000	4.00000000000000000000	4.00000000000000000000	4.00000000000000000000	4.00000000000000000000	4.00000000000000000000	4.00000000000000000000	4.00000000000000000000	4.00000000000000000000	4.00000000000000000000	4.00000000000000000000
17.00000000000000000000	0.00000000000000000000	4188.71777343750000000000	4165.64111328125000000000	4180.51269531250000000000	4181.02539062500000000000	4164.61523437500000000000	4164.61523437500000000000	4162.05126953125000000000	4633.84619140625000000000	4168.20507812500000000000	4170.25634765625000000000	4193.84619140625000000000	4238.97412109375000000000	4173.33300781250000000000	4192.82031250000000000000	0.00000000000000000000	10248.00000000000000000000	10226.00000000000000000000	0.00000000000000000000	0.00000000000000000000	0.00000000000000000000	3732.00000000000000000000	724.00000000000000000000	4.00000000000000000000	4.00000000000000000000	4.00000000000000000000	4.00000000000000000000	4.00000000000000000000	4.00000000000000000000	4.00000000000000000000	4.00000000000000000000	4.00000000000000000000	4.00000000000000000000	4.00000000000000000000	4.00000000000000000000	4.00000000000000000000	4.00000000000000000000	4.00000000000000000000	4.00000000000000000000
18.00000000000000000000	0.00000000000000000000	4199.48730468750000000000	4201.02539062500000000000	4179.48730468750000000000	4197.43603515625000000000	4212.30761718750000000000	4215.89746093750000000000	4210.76904296875000000000	4651.79492187500000000000	4209.74365234375000000000	4215.89746093750000000000	4217.94873046875000000000	4261.02539062500000000000	4196.92285156250000000000	4211.28173828125000000000	0.00000000000000000000	10248.00000000000000000000	10226.00000000000000000000	0.00000000000000000000	0.00000000000000000000	0.00000000000000000000	3732.00000000000000000000	731.00000000000000000000	4.00000000000000000000	4.00000000000000000000	4.00000000000000000000	4.00000000000000000000	4.00000000000000000000	4.00000000000000000000	4.00000000000000000000	4.00000000000000000000	4.00000000000000000000	4.00000000000000000000	4.00000000000000000000	4.00000000000000000000	4.00000000000000000000	4.00000000000000000000	4.00000000000000000000	4.00000000000000000000
19.00000000000000000000	0.00000000000000000000	4192.82031250000000000000	4193.84619140625000000000	4186.15380859375000000000	4182.56396484375000000000	4206.66650390625000000000	4218.46142578125000000000	4216.41015625000000000000	4640.00000000000000000000	4221.53857421875000000000	4227.69238281250000000000	4202.56396484375000000000	4249.74365234375000000000	4175.38427734375000000000	4196.41015625000000000000	0.00000000000000000000	10248.00000000000000000000	10227.00000000000000000000	0.00000000000000000000	0.00000000000000000000	0.00000000000000000000	3732.00000000000000000000	739.00000000000000000000	4.00000000000000000000	4.00000000000000000000	4.00000000000000000000	4.00000000000000000000	4.00000000000000000000	4.00000000000000000000	4.00000000000000000000	4.00000000000000000000	4.00000000000000000000	4.00000000000000000000	4.00000000000000000000	4.00000000000000000000	4.00000000000000000000	4.00000000000000000000	4.00000000000000000000	4.00000000000000000000
20.00000000000000000000	0.00000000000000000000	4184.61523437500000000000	4185.12792968750000000000	4187.17919921875000000000	4169.23046875000000000000	4188.20507812500000000000	4198.46142578125000000000	4194.87158203125000000000	4609.74365234375000000000	4194.35888671875000000000	4200.00000000000000000000	4184.10253906250000000000	4232.82031250000000000000	4157.94873046875000000000	4184.10253906250000000000	0.00000000000000000000	10248.00000000000000000000	10227.00000000000000000000	0.00000000000000000000	0.00000000000000000000	0.00000000000000000000	3732.00000000000000000000	746.00000000000000000000	4.00000000000000000000	4.00000000000000000000	4.00000000000000000000	4.00000000000000000000	4.00000000000000000000	4.00000000000000000000	4.00000000000000000000	4.00000000000000000000	4.00000000000000000000	4.00000000000000000000	4.00000000000000000000	4.00000000000000000000	4.00000000000000000000	4.00000000000000000000	4.00000000000000000000	4.00000000000000000000
21.00000000000000000000	0.00000000000000000000	4189.74365234375000000000	4213.84619140625000000000	4167.17919921875000000000	4186.15380859375000000000	4210.25634765625000000000	4209.74365234375000000000	4194.35888671875000000000	4614.35888671875000000000	4186.15380859375000000000	4195.89746093750000000000	4199.48730468750000000000	4241.53857421875000000000	4190.76904296875000000000	4203.07666015625000000000	0.00000000000000000000	10248.00000000000000000000	10229.00000000000000000000	0.00000000000000000000	0.00000000000000000000	0.00000000000000000000	3732.00000000000000000000	753.00000000000000000000	4.00000000000000000000	4.00000000000000000000	4.00000000000000000000	4.00000000000000000000	4.00000000000000000000	4.00000000000000000000	4.00000000000000000000	4.00000000000000000000	4.00000000000000000000	4.00000000000000000000	4.00000000000000000000	4.00000000000000000000	4.00000000000000000000	4.00000000000000000000	4.00000000000000000000	4.00000000000000000000
22.00000000000000000000	0.00000000000000000000	4174.35888671875000000000	4170.76904296875000000000	4173.33300781250000000000	4158.97412109375000000000	4172.30761718750000000000	4169.74365234375000000000	4161.53857421875000000000	4595.89746093750000000000	4138.46142578125000000000	4154.35888671875000000000	4155.89746093750000000000	4204.10253906250000000000	4152.30761718750000000000	4168.20507812500000000000	0.00000000000000000000	10248.00000000000000000000	10229.00000000000000000000	0.00000000000000000000	0.00000000000000000000	0.00000000000000000000	3732.00000000000000000000	762.00000000000000000000	4.00000000000000000000	4.00000000000000000000	4.00000000000000000000	4.00000000000000000000	4.00000000000000000000	4.00000000000000000000	4.00000000000000000000	4.00000000000000000000	4.00000000000000000000	4.00000000000000000000	4.00000000000000000000	4.00000000000000000000	4.00000000000000000000	4.00000000000000000000	4.00000000000000000000	4.00000000000000000000
23.00000000000000000000	0.00000000000000000000	4171.79492187500000000000	4172.82031250000000000000	4170.76904296875000000000	4165.64111328125000000000	4185.12792968750000000000	4183.07666015625000000000	4176.92285156250000000000	4660.00000000000000000000	4173.33300781250000000000	4180.51269531250000000000	4192.30761718750000000000	4229.23046875000000000000	4168.20507812500000000000	4184.10253906250000000000	0.00000000000000000000	10247.00000000000000000000	10230.00000000000000000000	0.00000000000000000000	0.00000000000000000000	0.00000000000000000000	3732.00000000000000000000	770.00000000000000000000	4.00000000000000000000	4.00000000000000000000	4.00000000000000000000	4.00000000000000000000	4.00000000000000000000	4.00000000000000000000	4.00000000000000000000	4.00000000000000000000	4.00000000000000000000	4.00000000000000000000	4.00000000000000000000	4.00000000000000000000	4.00000000000000000000	4.00000000000000000000	4.00000000000000000000	4.00000000000000000000
24.00000000000000000000	0.00000000000000000000	4170.76904296875000000000	4151.79492187500000000000	4174.35888671875000000000	4164.61523437500000000000	4162.56396484375000000000	4165.12792968750000000000	4161.53857421875000000000	4689.74365234375000000000	4184.61523437500000000000	4185.12792968750000000000	4209.23046875000000000000	4244.10253906250000000000	4167.69238281250000000000	4189.74365234375000000000	0.00000000000000000000	10247.00000000000000000000	10230.00000000000000000000	0.00000000000000000000	0.00000000000000000000	0.00000000000000000000	3732.00000000000000000000	778.00000000000000000000	4.00000000000000000000	4.00000000000000000000	4.00000000000000000000	4.00000000000000000000	4.00000000000000000000	4.00000000000000000000	4.00000000000000000000	4.00000000000000000000	4.00000000000000000000	4.00000000000000000000	4.00000000000000000000	4.00000000000000000000	4.00000000000000000000	4.00000000000000000000	4.00000000000000000000	4.00000000000000000000
25.00000000000000000000	0.00000000000000000000	4168.71777343750000000000	4139.48730468750000000000	4182.05126953125000000000	4155.89746093750000000000	4141.53857421875000000000	4148.20507812500000000000	4154.35888671875000000000	4662.56396484375000000000	4163.58984375000000000000	4167.69238281250000000000	4184.61523437500000000000	4228.71777343750000000000	4147.69238281250000000000	4176.41015625000000000000	0.00000000000000000000	10248.00000000000000000000	10231.00000000000000000000	0.00000000000000000000	0.00000000000000000000	0.00000000000000000000	3732.00000000000000000000	787.00000000000000000000	4.00000000000000000000	4.00000000000000000000	4.00000000000000000000	4.00000000000000000000	4.00000000000000000000	4.00000000000000000000	4.00000000000000000000	4.00000000000000000000	4.00000000000000000000	4.00000000000000000000	4.00000000000000000000	4.00000000000000000000	4.00000000000000000000	4.00000000000000000000	4.00000000000000000000	4.00000000000000000000
26.00000000000000000000	0.00000000000000000000	4175.89746093750000000000	4184.61523437500000000000	4173.33300781250000000000	4173.84619140625000000000	4189.23046875000000000000	4193.33300781250000000000	4192.82031250000000000000	4661.02539062500000000000	4190.25634765625000000000	4199.48730468750000000000	4194.87158203125000000000	4238.97412109375000000000	4164.10253906250000000000	4184.10253906250000000000	0.00000000000000000000	10248.00000000000000000000	10231.00000000000000000000	0.00000000000000000000	0.00000000000000000000	0.00000000000000000000	3732.00000000000000000000	795.00000000000000000000	4.00000000000000000000	4.00000000000000000000	4.00000000000000000000	4.00000000000000000000	4.00000000000000000000	4.00000000000000000000	4.00000000000000000000	4.00000000000000000000	4.00000000000000000000	4.00000000000000000000	4.00000000000000000000	4.00000000000000000000	4.00000000000000000000	4.00000000000000000000	4.00000000000000000000	4.00000000000000000000
27.00000000000000000000	0.00000000000000000000	4164.61523437500000000000	4153.84619140625000000000	4184.10253906250000000000	4152.30761718750000000000	4158.97412109375000000000	4168.71777343750000000000	4167.17919921875000000000	4616.92285156250000000000	4153.84619140625000000000	4169.23046875000000000000	4153.84619140625000000000	4201.53857421875000000000	4120.00000000000000000000	4145.12792968750000000000	0.00000000000000000000	10245.00000000000000000000	10231.00000000000000000000	0.00000000000000000000	0.00000000000000000000	0.00000000000000000000	3732.00000000000000000000	803.00000000000000000000	4.00000000000000000000	4.00000000000000000000	4.00000000000000000000	4.00000000000000000000	4.00000000000000000000	4.00000000000000000000	4.00000000000000000000	4.00000000000000000000	4.00000000000000000000	4.00000000000000000000	4.00000000000000000000	4.00000000000000000000	4.00000000000000000000	4.00000000000000000000	4.00000000000000000000	4.00000000000000000000
28.00000000000000000000	0.00000000000000000000	4174.87158203125000000000	4175.89746093750000000000	4172.82031250000000000000	4174.87158203125000000000	4173.33300781250000000000	4175.89746093750000000000	4170.76904296875000000000	4640.51269531250000000000	4164.61523437500000000000	4178.97412109375000000000	4182.05126953125000000000	4216.41015625000000000000	4160.00000000000000000000	4176.92285156250000000000	0.00000000000000000000	10245.00000000000000000000	10231.00000000000000000000	0.00000000000000000000	0.00000000000000000000	0.00000000000000000000	3732.00000000000000000000	811.00000000000000000000	4.00000000000000000000	4.00000000000000000000	4.00000000000000000000	4.00000000000000000000	4.00000000000000000000	4.00000000000000000000	4.00000000000000000000	4.00000000000000000000	4.00000000000000000000	4.00000000000000000000	4.00000000000000000000	4.00000000000000000000	4.00000000000000000000	4.00000000000000000000	4.00000000000000000000	4.00000000000000000000
29.00000000000000000000	0.00000000000000000000	4190.25634765625000000000	4194.87158203125000000000	4165.64111328125000000000	4194.87158203125000000000	4185.64111328125000000000	4177.94873046875000000000	4167.69238281250000000000	4657.94873046875000000000	4170.76904296875000000000	4180.00000000000000000000	4209.23046875000000000000	4238.97412109375000000000	4196.41015625000000000000	4206.66650390625000000000	0.00000000000000000000	10244.00000000000000000000	10232.00000000000000000000	0.00000000000000000000	0.00000000000000000000	0.00000000000000000000	3732.00000000000000000000	818.00000000000000000000	4.00000000000000000000	4.00000000000000000000	4.00000000000000000000	4.00000000000000000000	4.00000000000000000000	4.00000000000000000000	4.00000000000000000000	4.00000000000000000000	4.00000000000000000000	4.00000000000000000000	4.00000000000000000000	4.00000000000000000000	4.00000000000000000000	4.00000000000000000000	4.00000000000000000000	4.00000000000000000000
30.00000000000000000000	0.00000000000000000000	4182.56396484375000000000	4171.28173828125000000000	4176.92285156250000000000	4176.92285156250000000000	4163.07666015625000000000	4161.53857421875000000000	4156.41015625000000000000	4646.15380859375000000000	4152.30761718750000000000	4155.89746093750000000000	4192.82031250000000000000	4229.23046875000000000000	4167.69238281250000000000	4185.12792968750000000000	0.00000000000000000000	10244.00000000000000000000	10232.00000000000000000000	0.00000000000000000000	0.00000000000000000000	0.00000000000000000000	3732.00000000000000000000	825.00000000000000000000	4.00000000000000000000	4.00000000000000000000	4.00000000000000000000	4.00000000000000000000	4.00000000000000000000	4.00000000000000000000	4.00000000000000000000	4.00000000000000000000	4.00000000000000000000	4.00000000000000000000	4.00000000000000000000	4.00000000000000000000	4.00000000000000000000	4.00000000000000000000	4.00000000000000000000	4.00000000000000000000
31.00000000000000000000	0.00000000000000000000	4182.05126953125000000000	4181.02539062500000000000	4169.74365234375000000000	4180.00000000000000000000	4185.12792968750000000000	4187.17919921875000000000	4186.15380859375000000000	4713.84619140625000000000	4208.71777343750000000000	4205.12792968750000000000	4216.41015625000000000000	4253.33300781250000000000	4181.53857421875000000000	4200.00000000000000000000	0.00000000000000000000	10243.00000000000000000000	10232.00000000000000000000	0.00000000000000000000	0.00000000000000000000	0.00000000000000000000	3732.00000000000000000000	833.00000000000000000000	4.00000000000000000000	4.00000000000000000000	4.00000000000000000000	4.00000000000000000000	4.00000000000000000000	4.00000000000000000000	4.00000000000000000000	4.00000000000000000000	4.00000000000000000000	4.00000000000000000000	4.00000000000000000000	4.00000000000000000000	4.00000000000000000000	4.00000000000000000000	4.00000000000000000000	4.00000000000000000000
32.00000000000000000000	0.00000000000000000000	4174.87158203125000000000	4143.07666015625000000000	4183.07666015625000000000	4154.35888671875000000000	4155.89746093750000000000	4168.20507812500000000000	4170.76904296875000000000	4736.92285156250000000000	4203.07666015625000000000	4199.48730468750000000000	4168.71777343750000000000	4231.28173828125000000000	4149.23046875000000000000	4173.84619140625000000000	0.00000000000000000000	10243.00000000000000000000	10232.00000000000000000000	0.00000000000000000000	0.00000000000000000000	0.00000000000000000000	3732.00000000000000000000	841.00000000000000000000	4.00000000000000000000	4.00000000000000000000	4.00000000000000000000	4.00000000000000000000	4.00000000000000000000	4.00000000000000000000	4.00000000000000000000	4.00000000000000000000	4.00000000000000000000	4.00000000000000000000	4.00000000000000000000	4.00000000000000000000	4.00000000000000000000	4.00000000000000000000	4.00000000000000000000	4.00000000000000000000
33.00000000000000000000	0.00000000000000000000	4176.41015625000000000000	4173.33300781250000000000	4180.51269531250000000000	4167.17919921875000000000	4188.20507812500000000000	4203.07666015625000000000	4192.30761718750000000000	4747.17919921875000000000	4191.79492187500000000000	4197.94873046875000000000	4142.05126953125000000000	4224.61523437500000000000	4157.43603515625000000000	4172.30761718750000000000	0.00000000000000000000	10244.00000000000000000000	10231.00000000000000000000	0.00000000000000000000	0.00000000000000000000	0.00000000000000000000	3732.00000000000000000000	848.00000000000000000000	4.00000000000000000000	4.00000000000000000000	4.00000000000000000000	4.00000000000000000000	4.00000000000000000000	4.00000000000000000000	4.00000000000000000000	4.00000000000000000000	4.00000000000000000000	4.00000000000000000000	4.00000000000000000000	4.00000000000000000000	4.00000000000000000000	4.00000000000000000000	4.00000000000000000000	4.00000000000000000000
34.00000000000000000000	0.00000000000000000000	4177.43603515625000000000	4204.61523437500000000000	4172.82031250000000000000	4182.56396484375000000000	4217.94873046875000000000	4225.12792968750000000000	4202.56396484375000000000	4741.02539062500000000000	4182.56396484375000000000	4197.94873046875000000000	4123.58984375000000000000	4215.38427734375000000000	4162.05126953125000000000	4170.76904296875000000000	0.00000000000000000000	10244.00000000000000000000	10231.00000000000000000000	0.00000000000000000000	0.00000000000000000000	0.00000000000000000000	3732.00000000000000000000	856.00000000000000000000	4.00000000000000000000	4.00000000000000000000	4.00000000000000000000	4.00000000000000000000	4.00000000000000000000	4.00000000000000000000	4.00000000000000000000	4.00000000000000000000	4.00000000000000000000	4.00000000000000000000	4.00000000000000000000	4.00000000000000000000	4.00000000000000000000	4.00000000000000000000	4.00000000000000000000	4.00000000000000000000
35.00000000000000000000	0.00000000000000000000	4174.87158203125000000000	4177.94873046875000000000	4180.51269531250000000000	4173.33300781250000000000	4187.17919921875000000000	4192.30761718750000000000	4183.07666015625000000000	4733.33300781250000000000	4165.12792968750000000000	4177.43603515625000000000	4098.97412109375000000000	4197.94873046875000000000	4142.56396484375000000000	4156.92285156250000000000	0.00000000000000000000	10244.00000000000000000000	10230.00000000000000000000	0.00000000000000000000	0.00000000000000000000	0.00000000000000000000	3732.00000000000000000000	865.00000000000000000000	4.00000000000000000000	4.00000000000000000000	4.00000000000000000000	4.00000000000000000000	4.00000000000000000000	4.00000000000000000000	4.00000000000000000000	4.00000000000000000000	4.00000000000000000000	4.00000000000000000000	4.00000000000000000000	4.00000000000000000000	4.00000000000000000000	4.00000000000000000000	4.00000000000000000000	4.00000000000000000000
36.00000000000000000000	0.00000000000000000000	4188.20507812500000000000	4196.92285156250000000000	4168.71777343750000000000	4198.46142578125000000000	4200.51269531250000000000	4201.53857421875000000000	4191.79492187500000000000	4785.12792968750000000000	4196.41015625000000000000	4201.53857421875000000000	4151.79492187500000000000	4241.53857421875000000000	4199.48730468750000000000	4202.56396484375000000000	0.00000000000000000000	10244.00000000000000000000	10230.00000000000000000000	0.00000000000000000000	0.00000000000000000000	0.00000000000000000000	3732.00000000000000000000	873.00000000000000000000	4.00000000000000000000	4.00000000000000000000	4.00000000000000000000	4.00000000000000000000	4.00000000000000000000	4.00000000000000000000	4.00000000000000000000	4.00000000000000000000	4.00000000000000000000	4.00000000000000000000	4.00000000000000000000	4.00000000000000000000	4.00000000000000000000	4.00000000000000000000	4.00000000000000000000	4.00000000000000000000
37.00000000000000000000	0.00000000000000000000	4183.58984375000000000000	4173.84619140625000000000	4176.92285156250000000000	4183.07666015625000000000	4162.05126953125000000000	4165.12792968750000000000	4153.84619140625000000000	4772.30761718750000000000	4162.05126953125000000000	4164.10253906250000000000	4140.00000000000000000000	4235.38427734375000000000	4185.12792968750000000000	4194.87158203125000000000	0.00000000000000000000	10245.00000000000000000000	10231.00000000000000000000	0.00000000000000000000	0.00000000000000000000	0.00000000000000000000	3732.00000000000000000000	881.00000000000000000000	4.00000000000000000000	4.00000000000000000000	4.00000000000000000000	4.00000000000000000000	4.00000000000000000000	4.00000000000000000000	4.00000000000000000000	4.00000000000000000000	4.00000000000000000000	4.00000000000000000000	4.00000000000000000000	4.00000000000000000000	4.00000000000000000000	4.00000000000000000000	4.00000000000000000000	4.00000000000000000000
38.00000000000000000000	0.00000000000000000000	4187.69238281250000000000	4188.71777343750000000000	4180.00000000000000000000	4182.05126953125000000000	4166.66650390625000000000	4177.94873046875000000000	4167.69238281250000000000	4791.79492187500000000000	4172.30761718750000000000	4171.28173828125000000000	4132.30761718750000000000	4235.38427734375000000000	4166.66650390625000000000	4190.25634765625000000000	0.00000000000000000000	10245.00000000000000000000	10231.00000000000000000000	0.00000000000000000000	0.00000000000000000000	0.00000000000000000000	3732.00000000000000000000	890.00000000000000000000	4.00000000000000000000	4.00000000000000000000	4.00000000000000000000	4.00000000000000000000	4.00000000000000000000	4.00000000000000000000	4.00000000000000000000	4.00000000000000000000	4.00000000000000000000	4.00000000000000000000	4.00000000000000000000	4.00000000000000000000	4.00000000000000000000	4.00000000000000000000	4.00000000000000000000	4.00000000000000000000
39.00000000000000000000	0.00000000000000000000	4193.84619140625000000000	4199.48730468750000000000	4178.46142578125000000000	4185.12792968750000000000	4182.05126953125000000000	4199.48730468750000000000	4192.30761718750000000000	4817.94873046875000000000	4205.64111328125000000000	4208.20507812500000000000	4130.25634765625000000000	4242.05126953125000000000	4150.25634765625000000000	4185.12792968750000000000	0.00000000000000000000	10247.00000000000000000000	10230.00000000000000000000	0.00000000000000000000	0.00000000000000000000	0.00000000000000000000	3732.00000000000000000000	898.00000000000000000000	4.00000000000000000000	4.00000000000000000000	4.00000000000000000000	4.00000000000000000000	4.00000000000000000000	4.00000000000000000000	4.00000000000000000000	4.00000000000000000000	4.00000000000000000000	4.00000000000000000000	4.00000000000000000000	4.00000000000000000000	4.00000000000000000000	4.00000000000000000000	4.00000000000000000000	4.00000000000000000000
40.00000000000000000000	0.00000000000000000000	4180.00000000000000000000	4172.82031250000000000000	4189.74365234375000000000	4162.05126953125000000000	4154.87158203125000000000	4174.35888671875000000000	4171.79492187500000000000	4795.38427734375000000000	4175.38427734375000000000	4183.58984375000000000000	4102.05126953125000000000	4214.87158203125000000000	4116.92285156250000000000	4154.35888671875000000000	0.00000000000000000000	10247.00000000000000000000	10230.00000000000000000000	0.00000000000000000000	0.00000000000000000000	0.00000000000000000000	3732.00000000000000000000	905.00000000000000000000	4.00000000000000000000	4.00000000000000000000	4.00000000000000000000	4.00000000000000000000	4.00000000000000000000	4.00000000000000000000	4.00000000000000000000	4.00000000000000000000	4.00000000000000000000	4.00000000000000000000	4.00000000000000000000	4.00000000000000000000	4.00000000000000000000	4.00000000000000000000	4.00000000000000000000	4.00000000000000000000
41.00000000000000000000	0.00000000000000000000	4186.66650390625000000000	4230.25634765625000000000	4172.82031250000000000000	4192.30761718750000000000	4198.97412109375000000000	4207.17919921875000000000	4190.25634765625000000000	4829.23046875000000000000	4192.30761718750000000000	4200.51269531250000000000	4151.79492187500000000000	4236.41015625000000000000	4169.74365234375000000000	4188.71777343750000000000	0.00000000000000000000	10246.00000000000000000000	10228.00000000000000000000	0.00000000000000000000	0.00000000000000000000	0.00000000000000000000	3732.00000000000000000000	913.00000000000000000000	4.00000000000000000000	4.00000000000000000000	4.00000000000000000000	4.00000000000000000000	4.00000000000000000000	4.00000000000000000000	4.00000000000000000000	4.00000000000000000000	4.00000000000000000000	4.00000000000000000000	4.00000000000000000000	4.00000000000000000000	4.00000000000000000000	4.00000000000000000000	4.00000000000000000000	4.00000000000000000000
42.00000000000000000000	0.00000000000000000000	4188.20507812500000000000	4218.97412109375000000000	4175.38427734375000000000	4189.23046875000000000000	4186.15380859375000000000	4187.69238281250000000000	4171.28173828125000000000	4796.92285156250000000000	4161.02539062500000000000	4173.33300781250000000000	4142.05126953125000000000	4213.33300781250000000000	4157.43603515625000000000	4177.94873046875000000000	0.00000000000000000000	10246.00000000000000000000	10228.00000000000000000000	0.00000000000000000000	0.00000000000000000000	0.00000000000000000000	3732.00000000000000000000	920.00000000000000000000	4.00000000000000000000	4.00000000000000000000	4.00000000000000000000	4.00000000000000000000	4.00000000000000000000	4.00000000000000000000	4.00000000000000000000	4.00000000000000000000	4.00000000000000000000	4.00000000000000000000	4.00000000000000000000	4.00000000000000000000	4.00000000000000000000	4.00000000000000000000	4.00000000000000000000	4.00000000000000000000
43.00000000000000000000	0.00000000000000000000	4181.53857421875000000000	4189.23046875000000000000	4175.38427734375000000000	4173.33300781250000000000	4170.25634765625000000000	4181.02539062500000000000	4169.23046875000000000000	4778.97412109375000000000	4153.84619140625000000000	4160.51269531250000000000	4142.05126953125000000000	4206.15380859375000000000	4146.66650390625000000000	4169.23046875000000000000	0.00000000000000000000	10249.00000000000000000000	10227.00000000000000000000	0.00000000000000000000	0.00000000000000000000	0.00000000000000000000	3732.00000000000000000000	927.00000000000000000000	4.00000000000000000000	4.00000000000000000000	4.00000000000000000000	4.00000000000000000000	4.00000000000000000000	4.00000000000000000000	4.00000000000000000000	4.00000000000000000000	4.00000000000000000000	4.00000000000000000000	4.00000000000000000000	4.00000000000000000000	4.00000000000000000000	4.00000000000000000000	4.00000000000000000000	4.00000000000000000000
44.00000000000000000000	0.00000000000000000000	4178.97412109375000000000	4187.17919921875000000000	4165.12792968750000000000	4176.92285156250000000000	4170.25634765625000000000	4187.17919921875000000000	4175.38427734375000000000	4829.74365234375000000000	4184.61523437500000000000	4183.07666015625000000000	4176.41015625000000000000	4232.30761718750000000000	4166.66650390625000000000	4185.64111328125000000000	0.00000000000000000000	10249.00000000000000000000	10227.00000000000000000000	0.00000000000000000000	0.00000000000000000000	0.00000000000000000000	3732.00000000000000000000	935.00000000000000000000	4.00000000000000000000	4.00000000000000000000	4.00000000000000000000	4.00000000000000000000	4.00000000000000000000	4.00000000000000000000	4.00000000000000000000	4.00000000000000000000	4.00000000000000000000	4.00000000000000000000	4.00000000000000000000	4.00000000000000000000	4.00000000000000000000	4.00000000000000000000	4.00000000000000000000	4.00000000000000000000
45.00000000000000000000	0.00000000000000000000	4172.30761718750000000000	4160.51269531250000000000	4180.00000000000000000000	4166.15380859375000000000	4137.94873046875000000000	4152.82031250000000000000	4152.30761718750000000000	4845.12792968750000000000	4159.48730468750000000000	4163.07666015625000000000	4157.94873046875000000000	4210.76904296875000000000	4136.41015625000000000000	4164.10253906250000000000	0.00000000000000000000	10249.00000000000000000000	10225.00000000000000000000	0.00000000000000000000	0.00000000000000000000	0.00000000000000000000	3732.00000000000000000000	942.00000000000000000000	4.00000000000000000000	4.00000000000000000000	4.00000000000000000000	4.00000000000000000000	4.00000000000000000000	4.00000000000000000000	4.00000000000000000000	4.00000000000000000000	4.00000000000000000000	4.00000000000000000000	4.00000000000000000000	4.00000000000000000000	4.00000000000000000000	4.00000000000000000000	4.00000000000000000000	4.00000000000000000000
46.00000000000000000000	0.00000000000000000000	4180.00000000000000000000	4197.94873046875000000000	4175.89746093750000000000	4185.12792968750000000000	4185.64111328125000000000	4194.87158203125000000000	4189.74365234375000000000	4884.61523437500000000000	4188.71777343750000000000	4198.97412109375000000000	4178.97412109375000000000	4223.07666015625000000000	4154.35888671875000000000	4176.92285156250000000000	0.00000000000000000000	10249.00000000000000000000	10225.00000000000000000000	0.00000000000000000000	0.00000000000000000000	0.00000000000000000000	3732.00000000000000000000	950.00000000000000000000	4.00000000000000000000	4.00000000000000000000	4.00000000000000000000	4.00000000000000000000	4.00000000000000000000	4.00000000000000000000	4.00000000000000000000	4.00000000000000000000	4.00000000000000000000	4.00000000000000000000	4.00000000000000000000	4.00000000000000000000	4.00000000000000000000	4.00000000000000000000	4.00000000000000000000	4.00000000000000000000
47.00000000000000000000	0.00000000000000000000	4180.00000000000000000000	4193.84619140625000000000	4184.10253906250000000000	4173.33300781250000000000	4184.61523437500000000000	4202.05126953125000000000	4190.76904296875000000000	4884.61523437500000000000	4186.15380859375000000000	4199.48730468750000000000	4160.51269531250000000000	4211.79492187500000000000	4132.30761718750000000000	4157.94873046875000000000	0.00000000000000000000	10247.00000000000000000000	10222.00000000000000000000	0.00000000000000000000	0.00000000000000000000	0.00000000000000000000	3732.00000000000000000000	959.00000000000000000000	4.00000000000000000000	4.00000000000000000000	4.00000000000000000000	4.00000000000000000000	4.00000000000000000000	4.00000000000000000000	4.00000000000000000000	4.00000000000000000000	4.00000000000000000000	4.00000000000000000000	4.00000000000000000000	4.00000000000000000000	4.00000000000000000000	4.00000000000000000000	4.00000000000000000000	4.00000000000000000000
48.00000000000000000000	0.00000000000000000000	4184.10253906250000000000	4203.07666015625000000000	4185.64111328125000000000	4177.94873046875000000000	4177.43603515625000000000	4195.38427734375000000000	4188.71777343750000000000	4887.69238281250000000000	4177.43603515625000000000	4191.28173828125000000000	4166.15380859375000000000	4212.30761718750000000000	4141.02539062500000000000	4165.12792968750000000000	0.00000000000000000000	10247.00000000000000000000	10222.00000000000000000000	0.00000000000000000000	0.00000000000000000000	0.00000000000000000000	3732.00000000000000000000	967.00000000000000000000	4.00000000000000000000	4.00000000000000000000	4.00000000000000000000	4.00000000000000000000	4.00000000000000000000	4.00000000000000000000	4.00000000000000000000	4.00000000000000000000	4.00000000000000000000	4.00000000000000000000	4.00000000000000000000	4.00000000000000000000	4.00000000000000000000	4.00000000000000000000	4.00000000000000000000	4.00000000000000000000
49.00000000000000000000	0.00000000000000000000	4190.25634765625000000000	4231.79492187500000000000	4167.17919921875000000000	4204.10253906250000000000	4194.87158203125000000000	4198.97412109375000000000	4192.82031250000000000000	4901.02539062500000000000	4183.07666015625000000000	4197.94873046875000000000	4197.94873046875000000000	4229.23046875000000000000	4186.66650390625000000000	4195.89746093750000000000	0.00000000000000000000	10245.00000000000000000000	10220.00000000000000000000	0.00000000000000000000	0.00000000000000000000	0.00000000000000000000	3732.00000000000000000000	976.00000000000000000000	4.00000000000000000000	4.00000000000000000000	4.00000000000000000000	4.00000000000000000000	4.00000000000000000000	4.00000000000000000000	4.00000000000000000000	4.00000000000000000000	4.00000000000000000000	4.00000000000000000000	4.00000000000000000000	4.00000000000000000000	4.00000000000000000000	4.00000000000000000000	4.00000000000000000000	4.00000000000000000000
50.00000000000000000000	0.00000000000000000000	4182.56396484375000000000	4197.43603515625000000000	4177.43603515625000000000	4185.12792968750000000000	4161.02539062500000000000	4168.20507812500000000000	4162.05126953125000000000	4882.05126953125000000000	4147.17919921875000000000	4161.53857421875000000000	4166.15380859375000000000	4200.51269531250000000000	4148.71777343750000000000	4164.10253906250000000000	0.00000000000000000000	10245.00000000000000000000	10220.00000000000000000000	0.00000000000000000000	0.00000000000000000000	0.00000000000000000000	3732.00000000000000000000	984.00000000000000000000	4.00000000000000000000	4.00000000000000000000	4.00000000000000000000	4.00000000000000000000	4.00000000000000000000	4.00000000000000000000	4.00000000000000000000	4.00000000000000000000	4.00000000000000000000	4.00000000000000000000	4.00000000000000000000	4.00000000000000000000	4.00000000000000000000	4.00000000000000000000	4.00000000000000000000	4.00000000000000000000
51.00000000000000000000	0.00000000000000000000	4191.79492187500000000000	4218.46142578125000000000	4176.92285156250000000000	4197.94873046875000000000	4188.20507812500000000000	4206.15380859375000000000	4195.38427734375000000000	4935.89746093750000000000	4203.58984375000000000000	4205.64111328125000000000	4209.74365234375000000000	4236.92285156250000000000	4168.71777343750000000000	4184.10253906250000000000	0.00000000000000000000	10247.00000000000000000000	10220.00000000000000000000	0.00000000000000000000	0.00000000000000000000	0.00000000000000000000	3732.00000000000000000000	992.00000000000000000000	4.00000000000000000000	4.00000000000000000000	4.00000000000000000000	4.00000000000000000000	4.00000000000000000000	4.00000000000000000000	4.00000000000000000000	4.00000000000000000000	4.00000000000000000000	4.00000000000000000000	4.00000000000000000000	4.00000000000000000000	4.00000000000000000000	4.00000000000000000000	4.00000000000000000000	4.00000000000000000000
52.00000000000000000000	0.00000000000000000000	4186.66650390625000000000	4190.25634765625000000000	4182.05126953125000000000	4182.05126953125000000000	4164.61523437500000000000	4190.25634765625000000000	4191.79492187500000000000	4928.71777343750000000000	4218.97412109375000000000	4213.33300781250000000000	4215.89746093750000000000	4244.10253906250000000000	4165.64111328125000000000	4181.02539062500000000000	0.00000000000000000000	10247.00000000000000000000	10220.00000000000000000000	0.00000000000000000000	0.00000000000000000000	0.00000000000000000000	3733.00000000000000000000	1.00000000000000000000	4.00000000000000000000	4.00000000000000000000	4.00000000000000000000	4.00000000000000000000	4.00000000000000000000	4.00000000000000000000	4.00000000000000000000	4.00000000000000000000	4.00000000000000000000	4.00000000000000000000	4.00000000000000000000	4.00000000000000000000	4.00000000000000000000	4.00000000000000000000	4.00000000000000000000	4.00000000000000000000
53.00000000000000000000	0.00000000000000000000	4172.30761718750000000000	4165.64111328125000000000	4184.61523437500000000000	4162.05126953125000000000	4148.71777343750000000000	4175.89746093750000000000	4185.64111328125000000000	4896.41015625000000000000	4185.64111328125000000000	4188.20507812500000000000	4184.10253906250000000000	4212.82031250000000000000	4141.53857421875000000000	4155.89746093750000000000	0.00000000000000000000	10248.00000000000000000000	10221.00000000000000000000	0.00000000000000000000	0.00000000000000000000	0.00000000000000000000	3733.00000000000000000000	9.00000000000000000000	4.00000000000000000000	4.00000000000000000000	4.00000000000000000000	4.00000000000000000000	4.00000000000000000000	4.00000000000000000000	4.00000000000000000000	4.00000000000000000000	4.00000000000000000000	4.00000000000000000000	4.00000000000000000000	4.00000000000000000000	4.00000000000000000000	4.00000000000000000000	4.00000000000000000000	4.00000000000000000000
54.00000000000000000000	0.00000000000000000000	4168.71777343750000000000	4201.02539062500000000000	4170.76904296875000000000	4173.33300781250000000000	4200.00000000000000000000	4220.00000000000000000000	4217.43603515625000000000	4926.66650390625000000000	4191.79492187500000000000	4206.15380859375000000000	4176.92285156250000000000	4199.48730468750000000000	4143.58984375000000000000	4149.74365234375000000000	0.00000000000000000000	10248.00000000000000000000	10221.00000000000000000000	0.00000000000000000000	0.00000000000000000000	0.00000000000000000000	3733.00000000000000000000	17.00000000000000000000	4.00000000000000000000	4.00000000000000000000	4.00000000000000000000	4.00000000000000000000	4.00000000000000000000	4.00000000000000000000	4.00000000000000000000	4.00000000000000000000	4.00000000000000000000	4.00000000000000000000	4.00000000000000000000	4.00000000000000000000	4.00000000000000000000	4.00000000000000000000	4.00000000000000000000	4.00000000000000000000
55.00000000000000000000	0.00000000000000000000	4152.82031250000000000000	4166.15380859375000000000	4179.48730468750000000000	4151.28173828125000000000	4169.74365234375000000000	4192.82031250000000000000	4188.20507812500000000000	4907.69238281250000000000	4158.46142578125000000000	4169.74365234375000000000	4126.66650390625000000000	4161.53857421875000000000	4097.94873046875000000000	4108.20507812500000000000	0.00000000000000000000	10247.00000000000000000000	10226.00000000000000000000	0.00000000000000000000	0.00000000000000000000	0.00000000000000000000	3733.00000000000000000000	25.00000000000000000000	4.00000000000000000000	4.00000000000000000000	4.00000000000000000000	4.00000000000000000000	4.00000000000000000000	4.00000000000000000000	4.00000000000000000000	4.00000000000000000000	4.00000000000000000000	4.00000000000000000000	4.00000000000000000000	4.00000000000000000000	4.00000000000000000000	4.00000000000000000000	4.00000000000000000000	4.00000000000000000000
56.00000000000000000000	0.00000000000000000000	4163.58984375000000000000	4181.53857421875000000000	4170.25634765625000000000	4180.51269531250000000000	4172.30761718750000000000	4193.84619140625000000000	4184.61523437500000000000	4928.71777343750000000000	4174.87158203125000000000	4178.46142578125000000000	4166.66650390625000000000	4195.89746093750000000000	4142.56396484375000000000	4149.23046875000000000000	0.00000000000000000000	10247.00000000000000000000	10226.00000000000000000000	0.00000000000000000000	0.00000000000000000000	0.00000000000000000000	3733.00000000000000000000	33.00000000000000000000	4.00000000000000000000	4.00000000000000000000	4.00000000000000000000	4.00000000000000000000	4.00000000000000000000	4.00000000000000000000	4.00000000000000000000	4.00000000000000000000	4.00000000000000000000	4.00000000000000000000	4.00000000000000000000	4.00000000000000000000	4.00000000000000000000	4.00000000000000000000	4.00000000000000000000	4.00000000000000000000
57.00000000000000000000	0.00000000000000000000	4182.05126953125000000000	4193.84619140625000000000	4168.71777343750000000000	4201.02539062500000000000	4171.28173828125000000000	4182.05126953125000000000	4171.28173828125000000000	4937.43554687500000000000	4170.76904296875000000000	4178.46142578125000000000	4194.35888671875000000000	4216.41015625000000000000	4172.82031250000000000000	4182.05126953125000000000	0.00000000000000000000	10246.00000000000000000000	10226.00000000000000000000	0.00000000000000000000	0.00000000000000000000	0.00000000000000000000	3733.00000000000000000000	40.00000000000000000000	4.00000000000000000000	4.00000000000000000000	4.00000000000000000000	4.00000000000000000000	4.00000000000000000000	4.00000000000000000000	4.00000000000000000000	4.00000000000000000000	4.00000000000000000000	4.00000000000000000000	4.00000000000000000000	4.00000000000000000000	4.00000000000000000000	4.00000000000000000000	4.00000000000000000000	4.00000000000000000000
58.00000000000000000000	0.00000000000000000000	4176.41015625000000000000	4186.66650390625000000000	4178.46142578125000000000	4189.23046875000000000000	4169.23046875000000000000	4175.38427734375000000000	4171.28173828125000000000	4932.82031250000000000000	4163.58984375000000000000	4169.74365234375000000000	4171.28173828125000000000	4205.64111328125000000000	4153.33300781250000000000	4162.56396484375000000000	0.00000000000000000000	10246.00000000000000000000	10226.00000000000000000000	0.00000000000000000000	0.00000000000000000000	0.00000000000000000000	3733.00000000000000000000	47.00000000000000000000	4.00000000000000000000	4.00000000000000000000	4.00000000000000000000	4.00000000000000000000	4.00000000000000000000	4.00000000000000000000	4.00000000000000000000	4.00000000000000000000	4.00000000000000000000	4.00000000000000000000	4.00000000000000000000	4.00000000000000000000	4.00000000000000000000	4.00000000000000000000	4.00000000000000000000	4.00000000000000000000
59.00000000000000000000	0.00000000000000000000	4178.97412109375000000000	4203.07666015625000000000	4173.84619140625000000000	4195.89746093750000000000	4197.43603515625000000000	4205.12792968750000000000	4204.61523437500000000000	4974.87158203125000000000	4212.82031250000000000000	4214.87158203125000000000	4190.25634765625000000000	4235.38427734375000000000	4168.71777343750000000000	4171.79492187500000000000	0.00000000000000000000	10246.00000000000000000000	10229.00000000000000000000	0.00000000000000000000	0.00000000000000000000	0.00000000000000000000	3733.00000000000000000000	55.00000000000000000000	4.00000000000000000000	4.00000000000000000000	4.00000000000000000000	4.00000000000000000000	4.00000000000000000000	4.00000000000000000000	4.00000000000000000000	4.00000000000000000000	4.00000000000000000000	4.00000000000000000000	4.00000000000000000000	4.00000000000000000000	4.00000000000000000000	4.00000000000000000000	4.00000000000000000000	4.00000000000000000000
60.00000000000000000000	0.00000000000000000000	4183.58984375000000000000	4169.23046875000000000000	4188.20507812500000000000	4174.87158203125000000000	4160.00000000000000000000	4170.25634765625000000000	4178.97412109375000000000	4955.89746093750000000000	4185.64111328125000000000	4194.35888671875000000000	4164.10253906250000000000	4220.00000000000000000000	4135.89746093750000000000	4156.92285156250000000000	0.00000000000000000000	10246.00000000000000000000	10229.00000000000000000000	0.00000000000000000000	0.00000000000000000000	0.00000000000000000000	3733.00000000000000000000	62.00000000000000000000	4.00000000000000000000	4.00000000000000000000	4.00000000000000000000	4.00000000000000000000	4.00000000000000000000	4.00000000000000000000	4.00000000000000000000	4.00000000000000000000	4.00000000000000000000	4.00000000000000000000	4.00000000000000000000	4.00000000000000000000	4.00000000000000000000	4.00000000000000000000	4.00000000000000000000	4.00000000000000000000
61.00000000000000000000	0.00000000000000000000	4193.84619140625000000000	4209.74365234375000000000	4177.43603515625000000000	4192.30761718750000000000	4194.87158203125000000000	4194.35888671875000000000	4193.33300781250000000000	4958.97412109375000000000	4181.02539062500000000000	4192.82031250000000000000	4172.30761718750000000000	4227.17919921875000000000	4159.48730468750000000000	4175.38427734375000000000	0.00000000000000000000	10248.00000000000000000000	10228.00000000000000000000	0.00000000000000000000	0.00000000000000000000	0.00000000000000000000	3733.00000000000000000000	69.00000000000000000000	4.00000000000000000000	4.00000000000000000000	4.00000000000000000000	4.00000000000000000000	4.00000000000000000000	4.00000000000000000000	4.00000000000000000000	4.00000000000000000000	4.00000000000000000000	4.00000000000000000000	4.00000000000000000000	4.00000000000000000000	4.00000000000000000000	4.00000000000000000000	4.00000000000000000000	4.00000000000000000000
62.00000000000000000000	0.00000000000000000000	4189.23046875000000000000	4226.15380859375000000000	4170.76904296875000000000	4201.53857421875000000000	4212.82031250000000000000	4206.66650390625000000000	4194.87158203125000000000	4947.69238281250000000000	4168.71777343750000000000	4183.58984375000000000000	4157.43603515625000000000	4219.48730468750000000000	4166.15380859375000000000	4168.20507812500000000000	0.00000000000000000000	10248.00000000000000000000	10228.00000000000000000000	0.00000000000000000000	0.00000000000000000000	0.00000000000000000000	3733.00000000000000000000	78.00000000000000000000	4.00000000000000000000	4.00000000000000000000	4.00000000000000000000	4.00000000000000000000	4.00000000000000000000	4.00000000000000000000	4.00000000000000000000	4.00000000000000000000	4.00000000000000000000	4.00000000000000000000	4.00000000000000000000	4.00000000000000000000	4.00000000000000000000	4.00000000000000000000	4.00000000000000000000	4.00000000000000000000
63.00000000000000000000	0.00000000000000000000	4177.94873046875000000000	4184.61523437500000000000	4180.51269531250000000000	4179.48730468750000000000	4175.38427734375000000000	4173.33300781250000000000	4170.25634765625000000000	4921.02539062500000000000	4142.05126953125000000000	4155.89746093750000000000	4131.28173828125000000000	4195.89746093750000000000	4140.00000000000000000000	4148.20507812500000000000	0.00000000000000000000	10249.00000000000000000000	10228.00000000000000000000	0.00000000000000000000	0.00000000000000000000	0.00000000000000000000	3733.00000000000000000000	86.00000000000000000000	4.00000000000000000000	4.00000000000000000000	4.00000000000000000000	4.00000000000000000000	4.00000000000000000000	4.00000000000000000000	4.00000000000000000000	4.00000000000000000000	4.00000000000000000000	4.00000000000000000000	4.00000000000000000000	4.00000000000000000000	4.00000000000000000000	4.00000000000000000000	4.00000000000000000000	4.00000000000000000000
64.00000000000000000000	0.00000000000000000000	4182.56396484375000000000	4183.58984375000000000000	4164.10253906250000000000	4188.20507812500000000000	4182.05126953125000000000	4175.89746093750000000000	4173.33300781250000000000	4956.92285156250000000000	4174.87158203125000000000	4176.92285156250000000000	4177.94873046875000000000	4228.20507812500000000000	4174.35888671875000000000	4181.02539062500000000000	821.00000000000000000000	10249.00000000000000000000	10228.00000000000000000000	0.00000000000000000000	0.00000000000000000000	0.00000000000000000000	3733.00000000000000000000	94.00000000000000000000	4.00000000000000000000	4.00000000000000000000	4.00000000000000000000	4.00000000000000000000	4.00000000000000000000	4.00000000000000000000	4.00000000000000000000	4.00000000000000000000	4.00000000000000000000	4.00000000000000000000	4.00000000000000000000	4.00000000000000000000	4.00000000000000000000	4.00000000000000000000	4.00000000000000000000	4.00000000000000000000
65.00000000000000000000	0.00000000000000000000	4167.17919921875000000000	4138.97412109375000000000	4168.71777343750000000000	4168.71777343750000000000	4141.53857421875000000000	4141.53857421875000000000	4143.58984375000000000000	4942.05126953125000000000	4150.76904296875000000000	4144.61523437500000000000	4153.33300781250000000000	4208.20507812500000000000	4144.10253906250000000000	4151.79492187500000000000	2426.00000000000000000000	10249.00000000000000000000	10226.00000000000000000000	0.00000000000000000000	0.00000000000000000000	0.00000000000000000000	3733.00000000000000000000	102.00000000000000000000	4.00000000000000000000	4.00000000000000000000	4.00000000000000000000	4.00000000000000000000	4.00000000000000000000	4.00000000000000000000	4.00000000000000000000	4.00000000000000000000	4.00000000000000000000	4.00000000000000000000	4.00000000000000000000	4.00000000000000000000	4.00000000000000000000	4.00000000000000000000	4.00000000000000000000	4.00000000000000000000
66.00000000000000000000	0.00000000000000000000	4161.53857421875000000000	4158.97412109375000000000	4169.23046875000000000000	4171.28173828125000000000	4166.66650390625000000000	4170.25634765625000000000	4173.84619140625000000000	4953.84619140625000000000	4169.23046875000000000000	4160.51269531250000000000	4143.07666015625000000000	4197.94873046875000000000	4136.41015625000000000000	4138.46142578125000000000	2036.00000000000000000000	10249.00000000000000000000	10226.00000000000000000000	0.00000000000000000000	0.00000000000000000000	0.00000000000000000000	3733.00000000000000000000	110.00000000000000000000	4.00000000000000000000	4.00000000000000000000	4.00000000000000000000	4.00000000000000000000	4.00000000000000000000	4.00000000000000000000	4.00000000000000000000	4.00000000000000000000	4.00000000000000000000	4.00000000000000000000	4.00000000000000000000	4.00000000000000000000	4.00000000000000000000	4.00000000000000000000	4.00000000000000000000	4.00000000000000000000
67.00000000000000000000	0.00000000000000000000	4163.07666015625000000000	4176.92285156250000000000	4169.23046875000000000000	4171.28173828125000000000	4191.79492187500000000000	4189.74365234375000000000	4194.35888671875000000000	4955.38427734375000000000	4189.23046875000000000000	4184.61523437500000000000	4134.87158203125000000000	4195.89746093750000000000	4123.07666015625000000000	4127.69238281250000000000	3431.00000000000000000000	10248.00000000000000000000	10224.00000000000000000000	0.00000000000000000000	0.00000000000000000000	0.00000000000000000000	3733.00000000000000000000	118.00000000000000000000	4.00000000000000000000	4.00000000000000000000	4.00000000000000000000	4.00000000000000000000	4.00000000000000000000	4.00000000000000000000	4.00000000000000000000	4.00000000000000000000	4.00000000000000000000	4.00000000000000000000	4.00000000000000000000	4.00000000000000000000	4.00000000000000000000	4.00000000000000000000	4.00000000000000000000	4.00000000000000000000
68.00000000000000000000	0.00000000000000000000	4161.53857421875000000000	4157.43603515625000000000	4181.53857421875000000000	4162.56396484375000000000	4168.71777343750000000000	4163.07666015625000000000	4169.23046875000000000000	4923.58984375000000000000	4155.38427734375000000000	4153.84619140625000000000	4111.79492187500000000000	4178.46142578125000000000	4098.46142578125000000000	4105.64111328125000000000	3715.00000000000000000000	10248.00000000000000000000	10224.00000000000000000000	0.00000000000000000000	0.00000000000000000000	0.00000000000000000000	3733.00000000000000000000	126.00000000000000000000	4.00000000000000000000	4.00000000000000000000	4.00000000000000000000	4.00000000000000000000	4.00000000000000000000	4.00000000000000000000	4.00000000000000000000	4.00000000000000000000	4.00000000000000000000	4.00000000000000000000	4.00000000000000000000	4.00000000000000000000	4.00000000000000000000	4.00000000000000000000	4.00000000000000000000	4.00000000000000000000
69.00000000000000000000	0.00000000000000000000	4178.97412109375000000000	4209.74365234375000000000	4166.15380859375000000000	4199.48730468750000000000	4209.23046875000000000000	4194.87158203125000000000	4186.66650390625000000000	4951.28173828125000000000	4176.92285156250000000000	4175.89746093750000000000	4166.66650390625000000000	4206.66650390625000000000	4164.10253906250000000000	4154.35888671875000000000	3299.00000000000000000000	10244.00000000000000000000	10222.00000000000000000000	0.00000000000000000000	0.00000000000000000000	0.00000000000000000000	3733.00000000000000000000	135.00000000000000000000	4.00000000000000000000	4.00000000000000000000	4.00000000000000000000	4.00000000000000000000	4.00000000000000000000	4.00000000000000000000	4.00000000000000000000	4.00000000000000000000	4.00000000000000000000	4.00000000000000000000	4.00000000000000000000	4.00000000000000000000	4.00000000000000000000	4.00000000000000000000	4.00000000000000000000	4.00000000000000000000
70.00000000000000000000	0.00000000000000000000	4177.94873046875000000000	4194.35888671875000000000	4169.74365234375000000000	4188.71777343750000000000	4186.15380859375000000000	4171.28173828125000000000	4163.07666015625000000000	4920.51269531250000000000	4150.76904296875000000000	4154.35888671875000000000	4153.84619140625000000000	4190.76904296875000000000	4160.00000000000000000000	4153.33300781250000000000	3015.00000000000000000000	10244.00000000000000000000	10222.00000000000000000000	0.00000000000000000000	0.00000000000000000000	0.00000000000000000000	3733.00000000000000000000	142.00000000000000000000	4.00000000000000000000	4.00000000000000000000	4.00000000000000000000	4.00000000000000000000	4.00000000000000000000	4.00000000000000000000	4.00000000000000000000	4.00000000000000000000	4.00000000000000000000	4.00000000000000000000	4.00000000000000000000	4.00000000000000000000	4.00000000000000000000	4.00000000000000000000	4.00000000000000000000	4.00000000000000000000
71.00000000000000000000	0.00000000000000000000	4181.53857421875000000000	4190.76904296875000000000	4174.35888671875000000000	4187.69238281250000000000	4180.00000000000000000000	4168.20507812500000000000	4167.69238281250000000000	4923.58984375000000000000	4155.38427734375000000000	4155.89746093750000000000	4162.56396484375000000000	4209.23046875000000000000	4165.64111328125000000000	4163.07666015625000000000	3094.00000000000000000000	10242.00000000000000000000	10223.00000000000000000000	0.00000000000000000000	0.00000000000000000000	0.00000000000000000000	3733.00000000000000000000	149.00000000000000000000	4.00000000000000000000	4.00000000000000000000	4.00000000000000000000	4.00000000000000000000	4.00000000000000000000	4.00000000000000000000	4.00000000000000000000	4.00000000000000000000	4.00000000000000000000	4.00000000000000000000	4.00000000000000000000	4.00000000000000000000	4.00000000000000000000	4.00000000000000000000	4.00000000000000000000	4.00000000000000000000
72.00000000000000000000	0.00000000000000000000	4191.79492187500000000000	4194.35888671875000000000	4172.30761718750000000000	4196.92285156250000000000	4182.56396484375000000000	4174.35888671875000000000	4173.33300781250000000000	4956.92285156250000000000	4185.64111328125000000000	4181.53857421875000000000	4200.51269531250000000000	4240.51269531250000000000	4185.64111328125000000000	4186.66650390625000000000	3288.00000000000000000000	10242.00000000000000000000	10223.00000000000000000000	0.00000000000000000000	0.00000000000000000000	0.00000000000000000000	3733.00000000000000000000	157.00000000000000000000	4.00000000000000000000	4.00000000000000000000	4.00000000000000000000	4.00000000000000000000	4.00000000000000000000	4.00000000000000000000	4.00000000000000000000	4.00000000000000000000	4.00000000000000000000	4.00000000000000000000	4.00000000000000000000	4.00000000000000000000	4.00000000000000000000	4.00000000000000000000	4.00000000000000000000	4.00000000000000000000
73.00000000000000000000	0.00000000000000000000	4180.51269531250000000000	4153.33300781250000000000	4181.53857421875000000000	4169.74365234375000000000	4146.66650390625000000000	4145.64111328125000000000	4149.74365234375000000000	4927.69238281250000000000	4163.07666015625000000000	4162.56396484375000000000	4172.30761718750000000000	4208.71777343750000000000	4147.69238281250000000000	4162.05126953125000000000	3099.00000000000000000000	10242.00000000000000000000	10225.00000000000000000000	0.00000000000000000000	0.00000000000000000000	0.00000000000000000000	3733.00000000000000000000	165.00000000000000000000	4.00000000000000000000	4.00000000000000000000	4.00000000000000000000	4.00000000000000000000	4.00000000000000000000	4.00000000000000000000	4.00000000000000000000	4.00000000000000000000	4.00000000000000000000	4.00000000000000000000	4.00000000000000000000	4.00000000000000000000	4.00000000000000000000	4.00000000000000000000	4.00000000000000000000	4.00000000000000000000
74.00000000000000000000	0.00000000000000000000	4176.41015625000000000000	4184.61523437500000000000	4171.28173828125000000000	4176.92285156250000000000	4187.17919921875000000000	4184.10253906250000000000	4180.00000000000000000000	4925.64111328125000000000	4178.97412109375000000000	4184.10253906250000000000	4169.23046875000000000000	4206.15380859375000000000	4154.87158203125000000000	4160.51269531250000000000	3441.00000000000000000000	10242.00000000000000000000	10225.00000000000000000000	0.00000000000000000000	0.00000000000000000000	0.00000000000000000000	3733.00000000000000000000	173.00000000000000000000	4.00000000000000000000	4.00000000000000000000	4.00000000000000000000	4.00000000000000000000	4.00000000000000000000	4.00000000000000000000	4.00000000000000000000	4.00000000000000000000	4.00000000000000000000	4.00000000000000000000	4.00000000000000000000	4.00000000000000000000	4.00000000000000000000	4.00000000000000000000	4.00000000000000000000	4.00000000000000000000
75.00000000000000000000	0.00000000000000000000	4163.07666015625000000000	4169.74365234375000000000	4175.38427734375000000000	4156.92285156250000000000	4175.89746093750000000000	4169.74365234375000000000	4163.58984375000000000000	4887.69238281250000000000	4145.12792968750000000000	4157.43603515625000000000	4123.07666015625000000000	4171.28173828125000000000	4115.38427734375000000000	4119.48730468750000000000	3011.00000000000000000000	10241.00000000000000000000	10228.00000000000000000000	0.00000000000000000000	0.00000000000000000000	0.00000000000000000000	3733.00000000000000000000	181.00000000000000000000	4.00000000000000000000	4.00000000000000000000	4.00000000000000000000	4.00000000000000000000	4.00000000000000000000	4.00000000000000000000	4.00000000000000000000	4.00000000000000000000	4.00000000000000000000	4.00000000000000000000	4.00000000000000000000	4.00000000000000000000	4.00000000000000000000	4.00000000000000000000	4.00000000000000000000	4.00000000000000000000
76.00000000000000000000	0.00000000000000000000	4161.53857421875000000000	4164.61523437500000000000	4169.74365234375000000000	4158.97412109375000000000	4166.15380859375000000000	4157.43603515625000000000	4153.84619140625000000000	4874.35888671875000000000	4132.30761718750000000000	4146.15380859375000000000	4126.15380859375000000000	4164.61523437500000000000	4120.51269531250000000000	4120.51269531250000000000	3341.00000000000000000000	10241.00000000000000000000	10228.00000000000000000000	0.00000000000000000000	0.00000000000000000000	0.00000000000000000000	3733.00000000000000000000	189.00000000000000000000	4.00000000000000000000	4.00000000000000000000	4.00000000000000000000	4.00000000000000000000	4.00000000000000000000	4.00000000000000000000	4.00000000000000000000	4.00000000000000000000	4.00000000000000000000	4.00000000000000000000	4.00000000000000000000	4.00000000000000000000	4.00000000000000000000	4.00000000000000000000	4.00000000000000000000	4.00000000000000000000
77.00000000000000000000	0.00000000000000000000	4171.28173828125000000000	4183.07666015625000000000	4156.92285156250000000000	4185.12792968750000000000	4175.89746093750000000000	4160.00000000000000000000	4151.79492187500000000000	4875.89746093750000000000	4143.07666015625000000000	4150.25634765625000000000	4162.56396484375000000000	4187.17919921875000000000	4162.05126953125000000000	4151.28173828125000000000	2998.00000000000000000000	10242.00000000000000000000	10229.00000000000000000000	0.00000000000000000000	0.00000000000000000000	0.00000000000000000000	3733.00000000000000000000	196.00000000000000000000	4.00000000000000000000	4.00000000000000000000	4.00000000000000000000	4.00000000000000000000	4.00000000000000000000	4.00000000000000000000	4.00000000000000000000	4.00000000000000000000	4.00000000000000000000	4.00000000000000000000	4.00000000000000000000	4.00000000000000000000	4.00000000000000000000	4.00000000000000000000	4.00000000000000000000	4.00000000000000000000
78.00000000000000000000	0.00000000000000000000	4160.51269531250000000000	4153.84619140625000000000	4171.28173828125000000000	4167.69238281250000000000	4144.61523437500000000000	4128.71777343750000000000	4127.69238281250000000000	4843.07666015625000000000	4108.71777343750000000000	4111.79492187500000000000	4135.38427734375000000000	4168.20507812500000000000	4129.23046875000000000000	4126.15380859375000000000	3441.00000000000000000000	10242.00000000000000000000	10229.00000000000000000000	0.00000000000000000000	0.00000000000000000000	0.00000000000000000000	3733.00000000000000000000	203.00000000000000000000	4.00000000000000000000	4.00000000000000000000	4.00000000000000000000	4.00000000000000000000	4.00000000000000000000	4.00000000000000000000	4.00000000000000000000	4.00000000000000000000	4.00000000000000000000	4.00000000000000000000	4.00000000000000000000	4.00000000000000000000	4.00000000000000000000	4.00000000000000000000	4.00000000000000000000	4.00000000000000000000
79.00000000000000000000	0.00000000000000000000	4167.17919921875000000000	4181.02539062500000000000	4170.76904296875000000000	4177.94873046875000000000	4181.02539062500000000000	4167.69238281250000000000	4171.28173828125000000000	4900.00000000000000000000	4168.71777343750000000000	4171.28173828125000000000	4178.46142578125000000000	4207.69238281250000000000	4157.43603515625000000000	4151.28173828125000000000	3011.00000000000000000000	10244.00000000000000000000	10231.00000000000000000000	0.00000000000000000000	0.00000000000000000000	0.00000000000000000000	3733.00000000000000000000	211.00000000000000000000	4.00000000000000000000	4.00000000000000000000	4.00000000000000000000	4.00000000000000000000	4.00000000000000000000	4.00000000000000000000	4.00000000000000000000	4.00000000000000000000	4.00000000000000000000	4.00000000000000000000	4.00000000000000000000	4.00000000000000000000	4.00000000000000000000	4.00000000000000000000	4.00000000000000000000	4.00000000000000000000
80.00000000000000000000	0.00000000000000000000	4172.82031250000000000000	4165.12792968750000000000	4180.51269531250000000000	4167.69238281250000000000	4167.17919921875000000000	4158.97412109375000000000	4169.74365234375000000000	4907.69238281250000000000	4191.28173828125000000000	4191.28173828125000000000	4184.10253906250000000000	4216.41015625000000000000	4155.38427734375000000000	4150.76904296875000000000	3341.00000000000000000000	10244.00000000000000000000	10231.00000000000000000000	0.00000000000000000000	0.00000000000000000000	0.00000000000000000000	3733.00000000000000000000	219.00000000000000000000	4.00000000000000000000	4.00000000000000000000	4.00000000000000000000	4.00000000000000000000	4.00000000000000000000	4.00000000000000000000	4.00000000000000000000	4.00000000000000000000	4.00000000000000000000	4.00000000000000000000	4.00000000000000000000	4.00000000000000000000	4.00000000000000000000	4.00000000000000000000	4.00000000000000000000	4.00000000000000000000
81.00000000000000000000	0.00000000000000000000	4170.25634765625000000000	4167.17919921875000000000	4180.51269531250000000000	4167.17919921875000000000	4163.58984375000000000000	4155.38427734375000000000	4161.02539062500000000000	4868.20507812500000000000	4165.64111328125000000000	4164.61523437500000000000	4166.66650390625000000000	4201.02539062500000000000	4146.66650390625000000000	4141.53857421875000000000	2998.00000000000000000000	10246.00000000000000000000	10229.00000000000000000000	0.00000000000000000000	0.00000000000000000000	0.00000000000000000000	3733.00000000000000000000	227.00000000000000000000	4.00000000000000000000	4.00000000000000000000	4.00000000000000000000	4.00000000000000000000	4.00000000000000000000	4.00000000000000000000	4.00000000000000000000	4.00000000000000000000	4.00000000000000000000	4.00000000000000000000	4.00000000000000000000	4.00000000000000000000	4.00000000000000000000	4.00000000000000000000	4.00000000000000000000	4.00000000000000000000
87.00000000000000000000	0.00000000000000000000	4161.53857421875000000000	4176.41015625000000000000	4166.15380859375000000000	4172.30761718750000000000	4188.71777343750000000000	4181.53857421875000000000	4183.58984375000000000000	4841.02539062500000000000	4178.97412109375000000000	4183.07666015625000000000	4170.25634765625000000000	4197.94873046875000000000	4149.74365234375000000000	4141.53857421875000000000	3011.00000000000000000000	10251.00000000000000000000	10224.00000000000000000000	0.00000000000000000000	0.00000000000000000000	0.00000000000000000000	3733.00000000000000000000	236.00000000000000000000	4.00000000000000000000	4.00000000000000000000	4.00000000000000000000	4.00000000000000000000	4.00000000000000000000	4.00000000000000000000	4.00000000000000000000	4.00000000000000000000	4.00000000000000000000	4.00000000000000000000	4.00000000000000000000	4.00000000000000000000	4.00000000000000000000	4.00000000000000000000	4.00000000000000000000	4.00000000000000000000
88.00000000000000000000	0.00000000000000000000	4152.82031250000000000000	4134.87158203125000000000	4180.51269531250000000000	4151.28173828125000000000	4144.61523437500000000000	4146.15380859375000000000	4150.25634765625000000000	4794.87158203125000000000	4144.61523437500000000000	4147.69238281250000000000	4134.87158203125000000000	4174.35888671875000000000	4100.51269531250000000000	4107.17919921875000000000	3341.00000000000000000000	10251.00000000000000000000	10224.00000000000000000000	0.00000000000000000000	0.00000000000000000000	0.00000000000000000000	3733.00000000000000000000	244.00000000000000000000	4.00000000000000000000	4.00000000000000000000	4.00000000000000000000	4.00000000000000000000	4.00000000000000000000	4.00000000000000000000	4.00000000000000000000	4.00000000000000000000	4.00000000000000000000	4.00000000000000000000	4.00000000000000000000	4.00000000000000000000	4.00000000000000000000	4.00000000000000000000	4.00000000000000000000	4.00000000000000000000
89.00000000000000000000	0.00000000000000000000	4163.58984375000000000000	4169.74365234375000000000	4168.20507812500000000000	4176.41015625000000000000	4167.17919921875000000000	4161.02539062500000000000	4155.89746093750000000000	4782.05126953125000000000	4142.05126953125000000000	4147.17919921875000000000	4157.43603515625000000000	4187.69238281250000000000	4131.28173828125000000000	4131.28173828125000000000	2998.00000000000000000000	10250.00000000000000000000	10223.00000000000000000000	0.00000000000000000000	0.00000000000000000000	0.00000000000000000000	3733.00000000000000000000	252.00000000000000000000	4.00000000000000000000	4.00000000000000000000	4.00000000000000000000	4.00000000000000000000	4.00000000000000000000	4.00000000000000000000	4.00000000000000000000	4.00000000000000000000	4.00000000000000000000	4.00000000000000000000	4.00000000000000000000	4.00000000000000000000	4.00000000000000000000	4.00000000000000000000	4.00000000000000000000	4.00000000000000000000
90.00000000000000000000	0.00000000000000000000	4174.35888671875000000000	4199.48730468750000000000	4166.66650390625000000000	4190.25634765625000000000	4189.23046875000000000000	4168.20507812500000000000	4161.53857421875000000000	4760.51269531250000000000	4136.92285156250000000000	4148.71777343750000000000	4161.02539062500000000000	4184.61523437500000000000	4149.74365234375000000000	4143.07666015625000000000	3441.00000000000000000000	10250.00000000000000000000	10223.00000000000000000000	0.00000000000000000000	0.00000000000000000000	0.00000000000000000000	3733.00000000000000000000	261.00000000000000000000	4.00000000000000000000	4.00000000000000000000	4.00000000000000000000	4.00000000000000000000	4.00000000000000000000	4.00000000000000000000	4.00000000000000000000	4.00000000000000000000	4.00000000000000000000	4.00000000000000000000	4.00000000000000000000	4.00000000000000000000	4.00000000000000000000	4.00000000000000000000	4.00000000000000000000	4.00000000000000000000
91.00000000000000000000	0.00000000000000000000	4171.28173828125000000000	4175.89746093750000000000	4180.51269531250000000000	4176.92285156250000000000	4169.74365234375000000000	4154.87158203125000000000	4152.30761718750000000000	4740.00000000000000000000	4126.66650390625000000000	4135.89746093750000000000	4153.84619140625000000000	4181.02539062500000000000	4133.33300781250000000000	4136.92285156250000000000	3011.00000000000000000000	10250.00000000000000000000	10224.00000000000000000000	0.00000000000000000000	0.00000000000000000000	0.00000000000000000000	3733.00000000000000000000	269.00000000000000000000	4.00000000000000000000	4.00000000000000000000	4.00000000000000000000	4.00000000000000000000	4.00000000000000000000	4.00000000000000000000	4.00000000000000000000	4.00000000000000000000	4.00000000000000000000	4.00000000000000000000	4.00000000000000000000	4.00000000000000000000	4.00000000000000000000	4.00000000000000000000	4.00000000000000000000	4.00000000000000000000
92.00000000000000000000	0.00000000000000000000	4177.94873046875000000000	4178.46142578125000000000	4168.71777343750000000000	4190.76904296875000000000	4173.84619140625000000000	4164.61523437500000000000	4160.00000000000000000000	4775.89746093750000000000	4165.12792968750000000000	4167.69238281250000000000	4210.25634765625000000000	4231.28173828125000000000	4171.79492187500000000000	4176.41015625000000000000	3341.00000000000000000000	10250.00000000000000000000	10224.00000000000000000000	0.00000000000000000000	0.00000000000000000000	0.00000000000000000000	3733.00000000000000000000	278.00000000000000000000	4.00000000000000000000	4.00000000000000000000	4.00000000000000000000	4.00000000000000000000	4.00000000000000000000	4.00000000000000000000	4.00000000000000000000	4.00000000000000000000	4.00000000000000000000	4.00000000000000000000	4.00000000000000000000	4.00000000000000000000	4.00000000000000000000	4.00000000000000000000	4.00000000000000000000	4.00000000000000000000
93.00000000000000000000	0.00000000000000000000	4172.82031250000000000000	4145.64111328125000000000	4176.41015625000000000000	4172.82031250000000000000	4132.82031250000000000000	4123.07666015625000000000	4131.79492187500000000000	4744.61523437500000000000	4143.07666015625000000000	4144.10253906250000000000	4188.71777343750000000000	4215.89746093750000000000	4150.25634765625000000000	4160.00000000000000000000	2998.00000000000000000000	10249.00000000000000000000	10225.00000000000000000000	0.00000000000000000000	0.00000000000000000000	0.00000000000000000000	3733.00000000000000000000	286.00000000000000000000	4.00000000000000000000	4.00000000000000000000	4.00000000000000000000	4.00000000000000000000	4.00000000000000000000	4.00000000000000000000	4.00000000000000000000	4.00000000000000000000	4.00000000000000000000	4.00000000000000000000	4.00000000000000000000	4.00000000000000000000	4.00000000000000000000	4.00000000000000000000	4.00000000000000000000	4.00000000000000000000
94.00000000000000000000	0.00000000000000000000	4171.28173828125000000000	4167.69238281250000000000	4172.30761718750000000000	4174.87158203125000000000	4157.94873046875000000000	4152.82031250000000000000	4163.07666015625000000000	4737.94873046875000000000	4160.00000000000000000000	4161.53857421875000000000	4177.94873046875000000000	4206.66650390625000000000	4148.71777343750000000000	4151.79492187500000000000	3441.00000000000000000000	10249.00000000000000000000	10225.00000000000000000000	0.00000000000000000000	0.00000000000000000000	0.00000000000000000000	3733.00000000000000000000	294.00000000000000000000	4.00000000000000000000	4.00000000000000000000	4.00000000000000000000	4.00000000000000000000	4.00000000000000000000	4.00000000000000000000	4.00000000000000000000	4.00000000000000000000	4.00000000000000000000	4.00000000000000000000	4.00000000000000000000	4.00000000000000000000	4.00000000000000000000	4.00000000000000000000	4.00000000000000000000	4.00000000000000000000
95.00000000000000000000	0.00000000000000000000	4166.15380859375000000000	4170.25634765625000000000	4169.74365234375000000000	4168.20507812500000000000	4170.25634765625000000000	4174.87158203125000000000	4178.46142578125000000000	4730.25634765625000000000	4167.69238281250000000000	4177.43603515625000000000	4160.51269531250000000000	4196.41015625000000000000	4132.82031250000000000000	4134.35888671875000000000	3011.00000000000000000000	10248.00000000000000000000	10224.00000000000000000000	0.00000000000000000000	0.00000000000000000000	0.00000000000000000000	3733.00000000000000000000	303.00000000000000000000	4.00000000000000000000	4.00000000000000000000	4.00000000000000000000	4.00000000000000000000	4.00000000000000000000	4.00000000000000000000	4.00000000000000000000	4.00000000000000000000	4.00000000000000000000	4.00000000000000000000	4.00000000000000000000	4.00000000000000000000	4.00000000000000000000	4.00000000000000000000	4.00000000000000000000	4.00000000000000000000
96.00000000000000000000	0.00000000000000000000	4159.48730468750000000000	4148.20507812500000000000	4177.43603515625000000000	4155.89746093750000000000	4150.25634765625000000000	4153.33300781250000000000	4159.48730468750000000000	4701.02539062500000000000	4141.53857421875000000000	4152.30761718750000000000	4138.46142578125000000000	4176.41015625000000000000	4112.82031250000000000000	4115.89746093750000000000	3341.00000000000000000000	10248.00000000000000000000	10224.00000000000000000000	0.00000000000000000000	0.00000000000000000000	0.00000000000000000000	3733.00000000000000000000	311.00000000000000000000	4.00000000000000000000	4.00000000000000000000	4.00000000000000000000	4.00000000000000000000	4.00000000000000000000	4.00000000000000000000	4.00000000000000000000	4.00000000000000000000	4.00000000000000000000	4.00000000000000000000	4.00000000000000000000	4.00000000000000000000	4.00000000000000000000	4.00000000000000000000	4.00000000000000000000	4.00000000000000000000
97.00000000000000000000	0.00000000000000000000	4166.15380859375000000000	4180.51269531250000000000	4157.43603515625000000000	4180.51269531250000000000	4177.94873046875000000000	4165.64111328125000000000	4162.56396484375000000000	4710.76904296875000000000	4157.94873046875000000000	4156.92285156250000000000	4173.33300781250000000000	4194.35888671875000000000	4162.56396484375000000000	4147.17919921875000000000	2998.00000000000000000000	10247.00000000000000000000	10225.00000000000000000000	0.00000000000000000000	0.00000000000000000000	0.00000000000000000000	3733.00000000000000000000	319.00000000000000000000	4.00000000000000000000	4.00000000000000000000	4.00000000000000000000	4.00000000000000000000	4.00000000000000000000	4.00000000000000000000	4.00000000000000000000	4.00000000000000000000	4.00000000000000000000	4.00000000000000000000	4.00000000000000000000	4.00000000000000000000	4.00000000000000000000	4.00000000000000000000	4.00000000000000000000	4.00000000000000000000
98.00000000000000000000	0.00000000000000000000	4154.87158203125000000000	4147.17919921875000000000	4158.97412109375000000000	4162.56396484375000000000	4135.38427734375000000000	4121.53857421875000000000	4120.51269531250000000000	4659.48730468750000000000	4109.74365234375000000000	4109.23046875000000000000	4142.56396484375000000000	4163.07666015625000000000	4133.33300781250000000000	4120.51269531250000000000	3441.00000000000000000000	10247.00000000000000000000	10225.00000000000000000000	0.00000000000000000000	0.00000000000000000000	0.00000000000000000000	3733.00000000000000000000	328.00000000000000000000	4.00000000000000000000	4.00000000000000000000	4.00000000000000000000	4.00000000000000000000	4.00000000000000000000	4.00000000000000000000	4.00000000000000000000	4.00000000000000000000	4.00000000000000000000	4.00000000000000000000	4.00000000000000000000	4.00000000000000000000	4.00000000000000000000	4.00000000000000000000	4.00000000000000000000	4.00000000000000000000
99.00000000000000000000	0.00000000000000000000	4157.94873046875000000000	4152.30761718750000000000	4164.10253906250000000000	4167.69238281250000000000	4142.56396484375000000000	4130.76904296875000000000	4135.89746093750000000000	4667.69238281250000000000	4125.12792968750000000000	4124.61523437500000000000	4163.58984375000000000000	4181.02539062500000000000	4134.35888671875000000000	4128.71777343750000000000	3011.00000000000000000000	10246.00000000000000000000	10226.00000000000000000000	0.00000000000000000000	0.00000000000000000000	0.00000000000000000000	3733.00000000000000000000	336.00000000000000000000	4.00000000000000000000	4.00000000000000000000	4.00000000000000000000	4.00000000000000000000	4.00000000000000000000	4.00000000000000000000	4.00000000000000000000	4.00000000000000000000	4.00000000000000000000	4.00000000000000000000	4.00000000000000000000	4.00000000000000000000	4.00000000000000000000	4.00000000000000000000	4.00000000000000000000	4.00000000000000000000
100.00000000000000000000	0.00000000000000000000	4162.56396484375000000000	4152.30761718750000000000	4168.71777343750000000000	4172.30761718750000000000	4152.82031250000000000000	4146.15380859375000000000	4151.28173828125000000000	4700.00000000000000000000	4168.71777343750000000000	4160.51269531250000000000	4191.28173828125000000000	4210.76904296875000000000	4144.61523437500000000000	4144.61523437500000000000	3341.00000000000000000000	10246.00000000000000000000	10226.00000000000000000000	0.00000000000000000000	0.00000000000000000000	0.00000000000000000000	3733.00000000000000000000	344.00000000000000000000	4.00000000000000000000	4.00000000000000000000	4.00000000000000000000	4.00000000000000000000	4.00000000000000000000	4.00000000000000000000	4.00000000000000000000	4.00000000000000000000	4.00000000000000000000	4.00000000000000000000	4.00000000000000000000	4.00000000000000000000	4.00000000000000000000	4.00000000000000000000	4.00000000000000000000	4.00000000000000000000
101.00000000000000000000	0.00000000000000000000	4155.89746093750000000000	4129.23046875000000000000	4179.48730468750000000000	4154.87158203125000000000	4130.25634765625000000000	4133.84619140625000000000	4141.53857421875000000000	4672.30761718750000000000	4149.23046875000000000000	4140.51269531250000000000	4158.46142578125000000000	4188.20507812500000000000	4115.89746093750000000000	4123.07666015625000000000	2998.00000000000000000000	10246.00000000000000000000	10227.00000000000000000000	0.00000000000000000000	0.00000000000000000000	0.00000000000000000000	3733.00000000000000000000	353.00000000000000000000	4.00000000000000000000	4.00000000000000000000	4.00000000000000000000	4.00000000000000000000	4.00000000000000000000	4.00000000000000000000	4.00000000000000000000	4.00000000000000000000	4.00000000000000000000	4.00000000000000000000	4.00000000000000000000	4.00000000000000000000	4.00000000000000000000	4.00000000000000000000	4.00000000000000000000	4.00000000000000000000
102.00000000000000000000	0.00000000000000000000	4177.94873046875000000000	4202.05126953125000000000	4170.76904296875000000000	4191.28173828125000000000	4203.58984375000000000000	4195.89746093750000000000	4194.87158203125000000000	4692.30761718750000000000	4177.43603515625000000000	4178.46142578125000000000	4189.74365234375000000000	4214.87158203125000000000	4161.53857421875000000000	4160.00000000000000000000	3441.00000000000000000000	10246.00000000000000000000	10227.00000000000000000000	0.00000000000000000000	0.00000000000000000000	0.00000000000000000000	3733.00000000000000000000	360.00000000000000000000	4.00000000000000000000	4.00000000000000000000	4.00000000000000000000	4.00000000000000000000	4.00000000000000000000	4.00000000000000000000	4.00000000000000000000	4.00000000000000000000	4.00000000000000000000	4.00000000000000000000	4.00000000000000000000	4.00000000000000000000	4.00000000000000000000	4.00000000000000000000	4.00000000000000000000	4.00000000000000000000
103.00000000000000000000	0.00000000000000000000	4190.25634765625000000000	4206.15380859375000000000	4182.05126953125000000000	4191.28173828125000000000	4206.15380859375000000000	4194.35888671875000000000	4190.25634765625000000000	4680.51269531250000000000	4160.00000000000000000000	4170.76904296875000000000	4177.94873046875000000000	4212.30761718750000000000	4154.35888671875000000000	4158.46142578125000000000	3011.00000000000000000000	10245.00000000000000000000	10226.00000000000000000000	0.00000000000000000000	0.00000000000000000000	0.00000000000000000000	3733.00000000000000000000	367.00000000000000000000	4.00000000000000000000	4.00000000000000000000	4.00000000000000000000	4.00000000000000000000	4.00000000000000000000	4.00000000000000000000	4.00000000000000000000	4.00000000000000000000	4.00000000000000000000	4.00000000000000000000	4.00000000000000000000	4.00000000000000000000	4.00000000000000000000	4.00000000000000000000	4.00000000000000000000	4.00000000000000000000
104.00000000000000000000	0.00000000000000000000	4190.76904296875000000000	4195.38427734375000000000	4177.43603515625000000000	4190.25634765625000000000	4188.71777343750000000000	4184.61523437500000000000	4178.97412109375000000000	4687.17919921875000000000	4158.97412109375000000000	4162.05126953125000000000	4188.20507812500000000000	4219.48730468750000000000	4166.15380859375000000000	4170.25634765625000000000	3341.00000000000000000000	10245.00000000000000000000	10226.00000000000000000000	0.00000000000000000000	0.00000000000000000000	0.00000000000000000000	3733.00000000000000000000	375.00000000000000000000	4.00000000000000000000	4.00000000000000000000	4.00000000000000000000	4.00000000000000000000	4.00000000000000000000	4.00000000000000000000	4.00000000000000000000	4.00000000000000000000	4.00000000000000000000	4.00000000000000000000	4.00000000000000000000	4.00000000000000000000	4.00000000000000000000	4.00000000000000000000	4.00000000000000000000	4.00000000000000000000
105.00000000000000000000	0.00000000000000000000	4189.74365234375000000000	4195.38427734375000000000	4162.56396484375000000000	4199.48730468750000000000	4182.05126953125000000000	4174.35888671875000000000	4170.76904296875000000000	4694.35888671875000000000	4168.20507812500000000000	4161.53857421875000000000	4213.33300781250000000000	4234.35888671875000000000	4191.79492187500000000000	4191.79492187500000000000	2998.00000000000000000000	10247.00000000000000000000	10226.00000000000000000000	0.00000000000000000000	0.00000000000000000000	0.00000000000000000000	3733.00000000000000000000	382.00000000000000000000	4.00000000000000000000	4.00000000000000000000	4.00000000000000000000	4.00000000000000000000	4.00000000000000000000	4.00000000000000000000	4.00000000000000000000	4.00000000000000000000	4.00000000000000000000	4.00000000000000000000	4.00000000000000000000	4.00000000000000000000	4.00000000000000000000	4.00000000000000000000	4.00000000000000000000	4.00000000000000000000
106.00000000000000000000	0.00000000000000000000	4172.30761718750000000000	4150.25634765625000000000	4169.74365234375000000000	4171.79492187500000000000	4137.43603515625000000000	4129.74365234375000000000	4135.89746093750000000000	4655.38427734375000000000	4127.17919921875000000000	4120.51269531250000000000	4172.30761718750000000000	4203.07666015625000000000	4146.15380859375000000000	4157.94873046875000000000	3441.00000000000000000000	10247.00000000000000000000	10226.00000000000000000000	0.00000000000000000000	0.00000000000000000000	0.00000000000000000000	3733.00000000000000000000	390.00000000000000000000	4.00000000000000000000	4.00000000000000000000	4.00000000000000000000	4.00000000000000000000	4.00000000000000000000	4.00000000000000000000	4.00000000000000000000	4.00000000000000000000	4.00000000000000000000	4.00000000000000000000	4.00000000000000000000	4.00000000000000000000	4.00000000000000000000	4.00000000000000000000	4.00000000000000000000	4.00000000000000000000
107.00000000000000000000	0.00000000000000000000	4158.46142578125000000000	4145.12792968750000000000	4156.41015625000000000000	4159.48730468750000000000	4141.53857421875000000000	4143.07666015625000000000	4146.15380859375000000000	4667.69238281250000000000	4143.58984375000000000000	4137.94873046875000000000	4165.64111328125000000000	4197.94873046875000000000	4130.76904296875000000000	4142.56396484375000000000	3011.00000000000000000000	10247.00000000000000000000	10227.00000000000000000000	0.00000000000000000000	0.00000000000000000000	0.00000000000000000000	3733.00000000000000000000	397.00000000000000000000	4.00000000000000000000	4.00000000000000000000	4.00000000000000000000	4.00000000000000000000	4.00000000000000000000	4.00000000000000000000	4.00000000000000000000	4.00000000000000000000	4.00000000000000000000	4.00000000000000000000	4.00000000000000000000	4.00000000000000000000	4.00000000000000000000	4.00000000000000000000	4.00000000000000000000	4.00000000000000000000
108.00000000000000000000	0.00000000000000000000	4136.92285156250000000000	4101.53857421875000000000	4162.05126953125000000000	4123.07666015625000000000	4106.15380859375000000000	4117.43603515625000000000	4129.23046875000000000000	4637.43554687500000000000	4121.53857421875000000000	4120.00000000000000000000	4118.97412109375000000000	4155.89746093750000000000	4075.38452148437500000000	4095.38452148437500000000	3341.00000000000000000000	10247.00000000000000000000	10227.00000000000000000000	0.00000000000000000000	0.00000000000000000000	0.00000000000000000000	3733.00000000000000000000	404.00000000000000000000	4.00000000000000000000	4.00000000000000000000	4.00000000000000000000	4.00000000000000000000	4.00000000000000000000	4.00000000000000000000	4.00000000000000000000	4.00000000000000000000	4.00000000000000000000	4.00000000000000000000	4.00000000000000000000	4.00000000000000000000	4.00000000000000000000	4.00000000000000000000	4.00000000000000000000	4.00000000000000000000
109.00000000000000000000	0.00000000000000000000	4134.87158203125000000000	4113.84619140625000000000	4166.66650390625000000000	4125.64111328125000000000	4119.48730468750000000000	4123.07666015625000000000	4137.94873046875000000000	4622.05126953125000000000	4111.28173828125000000000	4112.82031250000000000000	4111.79492187500000000000	4145.64111328125000000000	4073.33325195312500000000	4091.28198242187500000000	2998.00000000000000000000	10246.00000000000000000000	10229.00000000000000000000	0.00000000000000000000	0.00000000000000000000	0.00000000000000000000	3733.00000000000000000000	412.00000000000000000000	4.00000000000000000000	4.00000000000000000000	4.00000000000000000000	4.00000000000000000000	4.00000000000000000000	4.00000000000000000000	4.00000000000000000000	4.00000000000000000000	4.00000000000000000000	4.00000000000000000000	4.00000000000000000000	4.00000000000000000000	4.00000000000000000000	4.00000000000000000000	4.00000000000000000000	4.00000000000000000000
110.00000000000000000000	0.00000000000000000000	4146.66650390625000000000	4157.43603515625000000000	4152.30761718750000000000	4151.28173828125000000000	4155.89746093750000000000	4146.66650390625000000000	4144.61523437500000000000	4615.89746093750000000000	4116.41015625000000000000	4124.61523437500000000000	4133.33300781250000000000	4160.00000000000000000000	4109.74365234375000000000	4113.84619140625000000000	3441.00000000000000000000	10246.00000000000000000000	10229.00000000000000000000	0.00000000000000000000	0.00000000000000000000	0.00000000000000000000	3733.00000000000000000000	419.00000000000000000000	4.00000000000000000000	4.00000000000000000000	4.00000000000000000000	4.00000000000000000000	4.00000000000000000000	4.00000000000000000000	4.00000000000000000000	4.00000000000000000000	4.00000000000000000000	4.00000000000000000000	4.00000000000000000000	4.00000000000000000000	4.00000000000000000000	4.00000000000000000000	4.00000000000000000000	4.00000000000000000000
111.00000000000000000000	0.00000000000000000000	4135.89746093750000000000	4121.02539062500000000000	4160.00000000000000000000	4127.69238281250000000000	4116.92285156250000000000	4109.74365234375000000000	4103.07666015625000000000	4563.07666015625000000000	4070.76904296875000000000	4085.12817382812500000000	4102.56396484375000000000	4129.74365234375000000000	4078.97436523437500000000	4087.17944335937500000000	3011.00000000000000000000	10247.00000000000000000000	10231.00000000000000000000	0.00000000000000000000	0.00000000000000000000	0.00000000000000000000	3733.00000000000000000000	426.00000000000000000000	4.00000000000000000000	4.00000000000000000000	4.00000000000000000000	4.00000000000000000000	4.00000000000000000000	4.00000000000000000000	4.00000000000000000000	4.00000000000000000000	4.00000000000000000000	4.00000000000000000000	4.00000000000000000000	4.00000000000000000000	4.00000000000000000000	4.00000000000000000000	4.00000000000000000000	4.00000000000000000000
112.00000000000000000000	0.00000000000000000000	4136.41015625000000000000	4127.69238281250000000000	4153.84619140625000000000	4137.94873046875000000000	4121.53857421875000000000	4116.41015625000000000000	4109.23046875000000000000	4591.28173828125000000000	4095.89721679687500000000	4108.71777343750000000000	4149.74365234375000000000	4165.64111328125000000000	4109.74365234375000000000	4120.00000000000000000000	3341.00000000000000000000	10247.00000000000000000000	10231.00000000000000000000	0.00000000000000000000	0.00000000000000000000	0.00000000000000000000	3733.00000000000000000000	434.00000000000000000000	4.00000000000000000000	4.00000000000000000000	4.00000000000000000000	4.00000000000000000000	4.00000000000000000000	4.00000000000000000000	4.00000000000000000000	4.00000000000000000000	4.00000000000000000000	4.00000000000000000000	4.00000000000000000000	4.00000000000000000000	4.00000000000000000000	4.00000000000000000000	4.00000000000000000000	4.00000000000000000000
113.00000000000000000000	0.00000000000000000000	4135.38427734375000000000	4101.02539062500000000000	4157.43603515625000000000	4126.66650390625000000000	4085.12817382812500000000	4080.51269531250000000000	4081.53833007812500000000	4585.64111328125000000000	4089.23071289062500000000	4097.94873046875000000000	4151.28173828125000000000	4174.35888671875000000000	4100.00000000000000000000	4121.02539062500000000000	2998.00000000000000000000	10247.00000000000000000000	10232.00000000000000000000	0.00000000000000000000	0.00000000000000000000	0.00000000000000000000	3733.00000000000000000000	441.00000000000000000000	4.00000000000000000000	4.00000000000000000000	4.00000000000000000000	4.00000000000000000000	4.00000000000000000000	4.00000000000000000000	4.00000000000000000000	4.00000000000000000000	4.00000000000000000000	4.00000000000000000000	4.00000000000000000000	4.00000000000000000000	4.00000000000000000000	4.00000000000000000000	4.00000000000000000000	4.00000000000000000000
114.00000000000000000000	0.00000000000000000000	4131.28173828125000000000	4093.84594726562500000000	4160.00000000000000000000	4115.89746093750000000000	4081.02563476562500000000	4079.48706054687500000000	4086.66650390625000000000	4565.64111328125000000000	4083.07690429687500000000	4093.33325195312500000000	4127.69238281250000000000	4153.84619140625000000000	4081.53833007812500000000	4101.53857421875000000000	3441.00000000000000000000	10247.00000000000000000000	10232.00000000000000000000	0.00000000000000000000	0.00000000000000000000	0.00000000000000000000	3733.00000000000000000000	448.00000000000000000000	4.00000000000000000000	4.00000000000000000000	4.00000000000000000000	4.00000000000000000000	4.00000000000000000000	4.00000000000000000000	4.00000000000000000000	4.00000000000000000000	4.00000000000000000000	4.00000000000000000000	4.00000000000000000000	4.00000000000000000000	4.00000000000000000000	4.00000000000000000000	4.00000000000000000000	4.00000000000000000000
115.00000000000000000000	0.00000000000000000000	4131.28173828125000000000	4120.00000000000000000000	4154.87158203125000000000	4125.12792968750000000000	4122.56396484375000000000	4127.69238281250000000000	4132.30761718750000000000	4584.61523437500000000000	4120.51269531250000000000	4139.48730468750000000000	4138.46142578125000000000	4156.92285156250000000000	4092.30761718750000000000	4104.10253906250000000000	3011.00000000000000000000	10248.00000000000000000000	10234.00000000000000000000	0.00000000000000000000	0.00000000000000000000	0.00000000000000000000	3733.00000000000000000000	456.00000000000000000000	4.00000000000000000000	4.00000000000000000000	4.00000000000000000000	4.00000000000000000000	4.00000000000000000000	4.00000000000000000000	4.00000000000000000000	4.00000000000000000000	4.00000000000000000000	4.00000000000000000000	4.00000000000000000000	4.00000000000000000000	4.00000000000000000000	4.00000000000000000000	4.00000000000000000000	4.00000000000000000000
116.00000000000000000000	0.00000000000000000000	4122.56396484375000000000	4089.74340820312500000000	4172.82031250000000000000	4103.58984375000000000000	4093.33325195312500000000	4105.12792968750000000000	4112.82031250000000000000	4561.02539062500000000000	4095.38452148437500000000	4117.43603515625000000000	4110.25634765625000000000	4136.92285156250000000000	4056.92309570312500000000	4075.38452148437500000000	3341.00000000000000000000	10248.00000000000000000000	10234.00000000000000000000	0.00000000000000000000	0.00000000000000000000	0.00000000000000000000	3733.00000000000000000000	463.00000000000000000000	4.00000000000000000000	4.00000000000000000000	4.00000000000000000000	4.00000000000000000000	4.00000000000000000000	4.00000000000000000000	4.00000000000000000000	4.00000000000000000000	4.00000000000000000000	4.00000000000000000000	4.00000000000000000000	4.00000000000000000000	4.00000000000000000000	4.00000000000000000000	4.00000000000000000000	4.00000000000000000000
117.00000000000000000000	0.00000000000000000000	4138.97412109375000000000	4135.89746093750000000000	4158.46142578125000000000	4132.82031250000000000000	4133.33300781250000000000	4130.76904296875000000000	4125.64111328125000000000	4578.46142578125000000000	4111.79492187500000000000	4130.25634765625000000000	4147.17919921875000000000	4163.07666015625000000000	4108.20507812500000000000	4106.15380859375000000000	2998.00000000000000000000	10247.00000000000000000000	10235.00000000000000000000	0.00000000000000000000	0.00000000000000000000	0.00000000000000000000	3733.00000000000000000000	472.00000000000000000000	4.00000000000000000000	4.00000000000000000000	4.00000000000000000000	4.00000000000000000000	4.00000000000000000000	4.00000000000000000000	4.00000000000000000000	4.00000000000000000000	4.00000000000000000000	4.00000000000000000000	4.00000000000000000000	4.00000000000000000000	4.00000000000000000000	4.00000000000000000000	4.00000000000000000000	4.00000000000000000000
118.00000000000000000000	0.00000000000000000000	4141.53857421875000000000	4142.56396484375000000000	4150.25634765625000000000	4138.97412109375000000000	4141.02539062500000000000	4129.23046875000000000000	4120.51269531250000000000	4556.41015625000000000000	4099.48730468750000000000	4118.46142578125000000000	4145.64111328125000000000	4151.79492187500000000000	4121.53857421875000000000	4110.25634765625000000000	3441.00000000000000000000	10247.00000000000000000000	10235.00000000000000000000	0.00000000000000000000	0.00000000000000000000	0.00000000000000000000	3733.00000000000000000000	479.00000000000000000000	4.00000000000000000000	4.00000000000000000000	4.00000000000000000000	4.00000000000000000000	4.00000000000000000000	4.00000000000000000000	4.00000000000000000000	4.00000000000000000000	4.00000000000000000000	4.00000000000000000000	4.00000000000000000000	4.00000000000000000000	4.00000000000000000000	4.00000000000000000000	4.00000000000000000000	4.00000000000000000000
119.00000000000000000000	0.00000000000000000000	4128.71777343750000000000	4117.43603515625000000000	4162.56396484375000000000	4121.02539062500000000000	4118.97412109375000000000	4114.35888671875000000000	4113.84619140625000000000	4541.02539062500000000000	4088.71777343750000000000	4102.05126953125000000000	4128.20507812500000000000	4137.94873046875000000000	4095.89721679687500000000	4099.48730468750000000000	3011.00000000000000000000	10246.00000000000000000000	10234.00000000000000000000	0.00000000000000000000	0.00000000000000000000	0.00000000000000000000	3733.00000000000000000000	488.00000000000000000000	4.00000000000000000000	4.00000000000000000000	4.00000000000000000000	4.00000000000000000000	4.00000000000000000000	4.00000000000000000000	4.00000000000000000000	4.00000000000000000000	4.00000000000000000000	4.00000000000000000000	4.00000000000000000000	4.00000000000000000000	4.00000000000000000000	4.00000000000000000000	4.00000000000000000000	4.00000000000000000000
120.00000000000000000000	0.00000000000000000000	4133.33300781250000000000	4130.76904296875000000000	4157.43603515625000000000	4131.28173828125000000000	4130.76904296875000000000	4128.71777343750000000000	4125.12792968750000000000	4586.15380859375000000000	4133.84619140625000000000	4140.51269531250000000000	4154.35888671875000000000	4176.92285156250000000000	4121.53857421875000000000	4126.66650390625000000000	3341.00000000000000000000	10246.00000000000000000000	10234.00000000000000000000	0.00000000000000000000	0.00000000000000000000	0.00000000000000000000	3733.00000000000000000000	496.00000000000000000000	4.00000000000000000000	4.00000000000000000000	4.00000000000000000000	4.00000000000000000000	4.00000000000000000000	4.00000000000000000000	4.00000000000000000000	4.00000000000000000000	4.00000000000000000000	4.00000000000000000000	4.00000000000000000000	4.00000000000000000000	4.00000000000000000000	4.00000000000000000000	4.00000000000000000000	4.00000000000000000000
121.00000000000000000000	0.00000000000000000000	4130.25634765625000000000	4095.38452148437500000000	4168.71777343750000000000	4114.35888671875000000000	4091.28198242187500000000	4092.30761718750000000000	4097.43603515625000000000	4557.43554687500000000000	4111.28173828125000000000	4120.00000000000000000000	4108.20507812500000000000	4157.94873046875000000000	4097.43603515625000000000	4105.12792968750000000000	2998.00000000000000000000	10245.00000000000000000000	10232.00000000000000000000	0.00000000000000000000	0.00000000000000000000	0.00000000000000000000	3733.00000000000000000000	504.00000000000000000000	4.00000000000000000000	4.00000000000000000000	4.00000000000000000000	4.00000000000000000000	4.00000000000000000000	4.00000000000000000000	4.00000000000000000000	4.00000000000000000000	4.00000000000000000000	4.00000000000000000000	4.00000000000000000000	4.00000000000000000000	4.00000000000000000000	4.00000000000000000000	4.00000000000000000000	4.00000000000000000000
122.00000000000000000000	0.00000000000000000000	4135.89746093750000000000	4128.71777343750000000000	4166.15380859375000000000	4129.74365234375000000000	4127.17919921875000000000	4128.20507812500000000000	4134.87158203125000000000	4552.30761718750000000000	4123.58984375000000000000	4137.43603515625000000000	4102.05126953125000000000	4160.00000000000000000000	4111.28173828125000000000	4114.35888671875000000000	3441.00000000000000000000	10245.00000000000000000000	10232.00000000000000000000	0.00000000000000000000	0.00000000000000000000	0.00000000000000000000	3733.00000000000000000000	513.00000000000000000000	4.00000000000000000000	4.00000000000000000000	4.00000000000000000000	4.00000000000000000000	4.00000000000000000000	4.00000000000000000000	4.00000000000000000000	4.00000000000000000000	4.00000000000000000000	4.00000000000000000000	4.00000000000000000000	4.00000000000000000000	4.00000000000000000000	4.00000000000000000000	4.00000000000000000000	4.00000000000000000000
123.00000000000000000000	0.00000000000000000000	4138.97412109375000000000	4141.53857421875000000000	4169.74365234375000000000	4129.23046875000000000000	4146.66650390625000000000	4149.74365234375000000000	4148.71777343750000000000	4542.05126953125000000000	4121.53857421875000000000	4144.61523437500000000000	4095.89721679687500000000	4154.87158203125000000000	4095.89721679687500000000	4104.10253906250000000000	3011.00000000000000000000	10245.00000000000000000000	10229.00000000000000000000	0.00000000000000000000	0.00000000000000000000	0.00000000000000000000	3733.00000000000000000000	521.00000000000000000000	4.00000000000000000000	4.00000000000000000000	4.00000000000000000000	4.00000000000000000000	4.00000000000000000000	4.00000000000000000000	4.00000000000000000000	4.00000000000000000000	4.00000000000000000000	4.00000000000000000000	4.00000000000000000000	4.00000000000000000000	4.00000000000000000000	4.00000000000000000000	4.00000000000000000000	4.00000000000000000000
124.00000000000000000000	0.00000000000000000000	4143.58984375000000000000	4128.71777343750000000000	4177.43603515625000000000	4126.15380859375000000000	4127.17919921875000000000	4131.28173828125000000000	4131.79492187500000000000	4525.12792968750000000000	4103.07666015625000000000	4130.25634765625000000000	4105.64111328125000000000	4153.84619140625000000000	4091.28198242187500000000	4102.56396484375000000000	3341.00000000000000000000	10245.00000000000000000000	10229.00000000000000000000	0.00000000000000000000	0.00000000000000000000	0.00000000000000000000	3733.00000000000000000000	530.00000000000000000000	4.00000000000000000000	4.00000000000000000000	4.00000000000000000000	4.00000000000000000000	4.00000000000000000000	4.00000000000000000000	4.00000000000000000000	4.00000000000000000000	4.00000000000000000000	4.00000000000000000000	4.00000000000000000000	4.00000000000000000000	4.00000000000000000000	4.00000000000000000000	4.00000000000000000000	4.00000000000000000000
125.00000000000000000000	0.00000000000000000000	4159.48730468750000000000	4172.82031250000000000000	4161.02539062500000000000	4165.64111328125000000000	4153.84619140625000000000	4147.17919921875000000000	4141.53857421875000000000	4546.66650390625000000000	4133.33300781250000000000	4156.41015625000000000000	4175.38427734375000000000	4200.51269531250000000000	4168.71777343750000000000	4161.53857421875000000000	2998.00000000000000000000	10244.00000000000000000000	10229.00000000000000000000	0.00000000000000000000	0.00000000000000000000	0.00000000000000000000	3733.00000000000000000000	538.00000000000000000000	4.00000000000000000000	4.00000000000000000000	4.00000000000000000000	4.00000000000000000000	4.00000000000000000000	4.00000000000000000000	4.00000000000000000000	4.00000000000000000000	4.00000000000000000000	4.00000000000000000000	4.00000000000000000000	4.00000000000000000000	4.00000000000000000000	4.00000000000000000000	4.00000000000000000000	4.00000000000000000000
126.00000000000000000000	0.00000000000000000000	4148.71777343750000000000	4143.58984375000000000000	4167.69238281250000000000	4148.20507812500000000000	4119.48730468750000000000	4108.71777343750000000000	4107.17919921875000000000	4504.10253906250000000000	4098.97412109375000000000	4122.05126953125000000000	4150.76904296875000000000	4177.94873046875000000000	4141.02539062500000000000	4138.97412109375000000000	3441.00000000000000000000	10244.00000000000000000000	10229.00000000000000000000	0.00000000000000000000	0.00000000000000000000	0.00000000000000000000	3733.00000000000000000000	546.00000000000000000000	4.00000000000000000000	4.00000000000000000000	4.00000000000000000000	4.00000000000000000000	4.00000000000000000000	4.00000000000000000000	4.00000000000000000000	4.00000000000000000000	4.00000000000000000000	4.00000000000000000000	4.00000000000000000000	4.00000000000000000000	4.00000000000000000000	4.00000000000000000000	4.00000000000000000000	4.00000000000000000000
127.00000000000000000000	0.00000000000000000000	4143.58984375000000000000	4133.84619140625000000000	4164.61523437500000000000	4134.87158203125000000000	4121.53857421875000000000	4116.92285156250000000000	4123.58984375000000000000	4520.00000000000000000000	4120.51269531250000000000	4138.97412109375000000000	4153.84619140625000000000	4179.48730468750000000000	4120.51269531250000000000	4127.17919921875000000000	50.00000000000000000000	10246.00000000000000000000	10226.00000000000000000000	0.00000000000000000000	0.00000000000000000000	0.00000000000000000000	3733.00000000000000000000	555.00000000000000000000	4.00000000000000000000	4.00000000000000000000	4.00000000000000000000	4.00000000000000000000	4.00000000000000000000	4.00000000000000000000	4.00000000000000000000	4.00000000000000000000	4.00000000000000000000	4.00000000000000000000	4.00000000000000000000	4.00000000000000000000	4.00000000000000000000	4.00000000000000000000	4.00000000000000000000	4.00000000000000000000
0.00000000000000000000	0.00000000000000000000	4145.12792968750000000000	4123.58984375000000000000	4165.64111328125000000000	4126.66650390625000000000	4121.53857421875000000000	4126.66650390625000000000	4138.97412109375000000000	4546.66650390625000000000	4154.35888671875000000000	4168.20507812500000000000	4170.76904296875000000000	4192.82031250000000000000	4120.51269531250000000000	4129.23046875000000000000	796.00000000000000000000	10246.00000000000000000000	10226.00000000000000000000	0.00000000000000000000	0.00000000000000000000	0.00000000000000000000	3733.00000000000000000000	563.00000000000000000000	4.00000000000000000000	4.00000000000000000000	4.00000000000000000000	4.00000000000000000000	4.00000000000000000000	4.00000000000000000000	4.00000000000000000000	4.00000000000000000000	4.00000000000000000000	4.00000000000000000000	4.00000000000000000000	4.00000000000000000000	4.00000000000000000000	4.00000000000000000000	4.00000000000000000000	4.00000000000000000000
1.00000000000000000000	0.00000000000000000000	4138.46142578125000000000	4113.84619140625000000000	4176.41015625000000000000	4117.43603515625000000000	4115.38427734375000000000	4124.61523437500000000000	4134.35888671875000000000	4514.87158203125000000000	4130.25634765625000000000	4147.69238281250000000000	4150.76904296875000000000	4170.25634765625000000000	4105.64111328125000000000	4111.28173828125000000000	2459.00000000000000000000	10248.00000000000000000000	10227.00000000000000000000	0.00000000000000000000	0.00000000000000000000	0.00000000000000000000	3733.00000000000000000000	571.00000000000000000000	4.00000000000000000000	4.00000000000000000000	4.00000000000000000000	4.00000000000000000000	4.00000000000000000000	4.00000000000000000000	4.00000000000000000000	4.00000000000000000000	4.00000000000000000000	4.00000000000000000000	4.00000000000000000000	4.00000000000000000000	4.00000000000000000000	4.00000000000000000000	4.00000000000000000000	4.00000000000000000000
2.00000000000000000000	0.00000000000000000000	4141.02539062500000000000	4163.58984375000000000000	4159.48730468750000000000	4145.64111328125000000000	4166.15380859375000000000	4167.17919921875000000000	4161.02539062500000000000	4505.12792968750000000000	4134.35888671875000000000	4161.02539062500000000000	4160.00000000000000000000	4169.23046875000000000000	4130.25634765625000000000	4122.56396484375000000000	2055.00000000000000000000	10248.00000000000000000000	10227.00000000000000000000	0.00000000000000000000	0.00000000000000000000	0.00000000000000000000	3733.00000000000000000000	579.00000000000000000000	4.00000000000000000000	4.00000000000000000000	4.00000000000000000000	4.00000000000000000000	4.00000000000000000000	4.00000000000000000000	4.00000000000000000000	4.00000000000000000000	4.00000000000000000000	4.00000000000000000000	4.00000000000000000000	4.00000000000000000000	4.00000000000000000000	4.00000000000000000000	4.00000000000000000000	4.00000000000000000000
3.00000000000000000000	0.00000000000000000000	4131.79492187500000000000	4145.12792968750000000000	4164.61523437500000000000	4133.33300781250000000000	4142.05126953125000000000	4141.53857421875000000000	4140.00000000000000000000	4462.05126953125000000000	4099.48730468750000000000	4133.33300781250000000000	4122.56396484375000000000	4133.84619140625000000000	4096.41015625000000000000	4093.33325195312500000000	3417.00000000000000000000	10247.00000000000000000000	10225.00000000000000000000	0.00000000000000000000	0.00000000000000000000	0.00000000000000000000	3733.00000000000000000000	586.00000000000000000000	4.00000000000000000000	4.00000000000000000000	4.00000000000000000000	4.00000000000000000000	4.00000000000000000000	4.00000000000000000000	4.00000000000000000000	4.00000000000000000000	4.00000000000000000000	4.00000000000000000000	4.00000000000000000000	4.00000000000000000000	4.00000000000000000000	4.00000000000000000000	4.00000000000000000000	4.00000000000000000000
4.00000000000000000000	0.00000000000000000000	4142.05126953125000000000	4158.46142578125000000000	4165.64111328125000000000	4146.66650390625000000000	4149.23046875000000000000	4149.23046875000000000000	4152.30761718750000000000	4475.38427734375000000000	4116.92285156250000000000	4140.00000000000000000000	4154.87158203125000000000	4153.84619140625000000000	4122.05126953125000000000	4116.41015625000000000000	3487.00000000000000000000	10247.00000000000000000000	10225.00000000000000000000	0.00000000000000000000	0.00000000000000000000	0.00000000000000000000	3733.00000000000000000000	593.00000000000000000000	4.00000000000000000000	4.00000000000000000000	4.00000000000000000000	4.00000000000000000000	4.00000000000000000000	4.00000000000000000000	4.00000000000000000000	4.00000000000000000000	4.00000000000000000000	4.00000000000000000000	4.00000000000000000000	4.00000000000000000000	4.00000000000000000000	4.00000000000000000000	4.00000000000000000000	4.00000000000000000000
5.00000000000000000000	0.00000000000000000000	4162.05126953125000000000	4165.12792968750000000000	4163.07666015625000000000	4166.66650390625000000000	4150.76904296875000000000	4147.17919921875000000000	4148.20507812500000000000	4493.33300781250000000000	4135.38427734375000000000	4149.74365234375000000000	4198.97412109375000000000	4193.33300781250000000000	4165.12792968750000000000	4154.87158203125000000000	3218.00000000000000000000	10248.00000000000000000000	10226.00000000000000000000	0.00000000000000000000	0.00000000000000000000	0.00000000000000000000	3733.00000000000000000000	601.00000000000000000000	4.00000000000000000000	4.00000000000000000000	4.00000000000000000000	4.00000000000000000000	4.00000000000000000000	4.00000000000000000000	4.00000000000000000000	4.00000000000000000000	4.00000000000000000000	4.00000000000000000000	4.00000000000000000000	4.00000000000000000000	4.00000000000000000000	4.00000000000000000000	4.00000000000000000000	4.00000000000000000000
6.00000000000000000000	0.00000000000000000000	4164.61523437500000000000	4136.92285156250000000000	4175.38427734375000000000	4148.71777343750000000000	4113.33300781250000000000	4113.33300781250000000000	4120.00000000000000000000	4470.76904296875000000000	4112.82031250000000000000	4132.82031250000000000000	4179.48730468750000000000	4189.74365234375000000000	4149.74365234375000000000	4151.28173828125000000000	2674.00000000000000000000	10248.00000000000000000000	10226.00000000000000000000	0.00000000000000000000	0.00000000000000000000	0.00000000000000000000	3733.00000000000000000000	608.00000000000000000000	4.00000000000000000000	4.00000000000000000000	4.00000000000000000000	4.00000000000000000000	4.00000000000000000000	4.00000000000000000000	4.00000000000000000000	4.00000000000000000000	4.00000000000000000000	4.00000000000000000000	4.00000000000000000000	4.00000000000000000000	4.00000000000000000000	4.00000000000000000000	4.00000000000000000000	4.00000000000000000000
7.00000000000000000000	0.00000000000000000000	4170.76904296875000000000	4171.79492187500000000000	4168.71777343750000000000	4155.38427734375000000000	4150.25634765625000000000	4156.41015625000000000000	4160.00000000000000000000	4503.58984375000000000000	4158.46142578125000000000	4187.69238281250000000000	4203.07666015625000000000	4210.25634765625000000000	4167.17919921875000000000	4168.71777343750000000000	2871.00000000000000000000	10248.00000000000000000000	10225.00000000000000000000	0.00000000000000000000	0.00000000000000000000	0.00000000000000000000	3733.00000000000000000000	615.00000000000000000000	4.00000000000000000000	4.00000000000000000000	4.00000000000000000000	4.00000000000000000000	4.00000000000000000000	4.00000000000000000000	4.00000000000000000000	4.00000000000000000000	4.00000000000000000000	4.00000000000000000000	4.00000000000000000000	4.00000000000000000000	4.00000000000000000000	4.00000000000000000000	4.00000000000000000000	4.00000000000000000000
8.00000000000000000000	0.00000000000000000000	4157.94873046875000000000	4142.56396484375000000000	4178.97412109375000000000	4131.28173828125000000000	4129.74365234375000000000	4145.12792968750000000000	4150.76904296875000000000	4478.97412109375000000000	4143.07666015625000000000	4176.41015625000000000000	4171.28173828125000000000	4176.92285156250000000000	4122.56396484375000000000	4129.74365234375000000000	3297.00000000000000000000	10248.00000000000000000000	10225.00000000000000000000	0.00000000000000000000	0.00000000000000000000	0.00000000000000000000	3733.00000000000000000000	624.00000000000000000000	4.00000000000000000000	4.00000000000000000000	4.00000000000000000000	4.00000000000000000000	4.00000000000000000000	4.00000000000000000000	4.00000000000000000000	4.00000000000000000000	4.00000000000000000000	4.00000000000000000000	4.00000000000000000000	4.00000000000000000000	4.00000000000000000000	4.00000000000000000000	4.00000000000000000000	4.00000000000000000000
8.00000000000000000000	0.00000000000000000000	4157.94873046875000000000	4142.56396484375000000000	4178.97412109375000000000	4131.28173828125000000000	4129.74365234375000000000	4145.12792968750000000000	4150.76904296875000000000	4478.97412109375000000000	4143.07666015625000000000	4176.41015625000000000000	4171.28173828125000000000	4176.92285156250000000000	4122.56396484375000000000	4129.74365234375000000000	3297.00000000000000000000	10248.00000000000000000000	10225.00000000000000000000	0.00000000000000000000	0.00000000000000000000	0.00000000000000000000	3733.00000000000000000000	632.00000000000000000000	4.00000000000000000000	4.00000000000000000000	4.00000000000000000000	4.00000000000000000000	4.00000000000000000000	4.00000000000000000000	4.00000000000000000000	4.00000000000000000000	4.00000000000000000000	4.00000000000000000000	4.00000000000000000000	4.00000000000000000000	4.00000000000000000000	4.00000000000000000000	4.00000000000000000000	4.00000000000000000000
9.00000000000000000000	0.00000000000000000000	4154.87158203125000000000	4149.23046875000000000000	4175.38427734375000000000	4136.92285156250000000000	4137.94873046875000000000	4150.25634765625000000000	4149.23046875000000000000	4462.56396484375000000000	4130.25634765625000000000	4157.94873046875000000000	4169.23046875000000000000	4169.74365234375000000000	4126.66650390625000000000	4127.17919921875000000000	3051.00000000000000000000	10249.00000000000000000000	10225.00000000000000000000	0.00000000000000000000	0.00000000000000000000	0.00000000000000000000	3733.00000000000000000000	641.00000000000000000000	4.00000000000000000000	4.00000000000000000000	4.00000000000000000000	4.00000000000000000000	4.00000000000000000000	4.00000000000000000000	4.00000000000000000000	4.00000000000000000000	4.00000000000000000000	4.00000000000000000000	4.00000000000000000000	4.00000000000000000000	4.00000000000000000000	4.00000000000000000000	4.00000000000000000000	4.00000000000000000000
10.00000000000000000000	0.00000000000000000000	4166.15380859375000000000	4181.53857421875000000000	4160.51269531250000000000	4158.46142578125000000000	4171.79492187500000000000	4169.23046875000000000000	4156.41015625000000000000	4454.35888671875000000000	4132.82031250000000000000	4164.10253906250000000000	4185.12792968750000000000	4181.02539062500000000000	4160.00000000000000000000	4151.28173828125000000000	3570.00000000000000000000	10249.00000000000000000000	10225.00000000000000000000	0.00000000000000000000	0.00000000000000000000	0.00000000000000000000	3733.00000000000000000000	649.00000000000000000000	4.00000000000000000000	4.00000000000000000000	4.00000000000000000000	4.00000000000000000000	4.00000000000000000000	4.00000000000000000000	4.00000000000000000000	4.00000000000000000000	4.00000000000000000000	4.00000000000000000000	4.00000000000000000000	4.00000000000000000000	4.00000000000000000000	4.00000000000000000000	4.00000000000000000000	4.00000000000000000000
11.00000000000000000000	0.00000000000000000000	4158.46142578125000000000	4148.20507812500000000000	4170.25634765625000000000	4140.51269531250000000000	4141.02539062500000000000	4141.53857421875000000000	4132.82031250000000000000	4415.89746093750000000000	4100.00000000000000000000	4140.51269531250000000000	4158.97412109375000000000	4153.84619140625000000000	4136.41015625000000000000	4130.25634765625000000000	3124.00000000000000000000	10248.00000000000000000000	10222.00000000000000000000	0.00000000000000000000	0.00000000000000000000	0.00000000000000000000	3733.00000000000000000000	656.00000000000000000000	4.00000000000000000000	4.00000000000000000000	4.00000000000000000000	4.00000000000000000000	4.00000000000000000000	4.00000000000000000000	4.00000000000000000000	4.00000000000000000000	4.00000000000000000000	4.00000000000000000000	4.00000000000000000000	4.00000000000000000000	4.00000000000000000000	4.00000000000000000000	4.00000000000000000000	4.00000000000000000000
12.00000000000000000000	0.00000000000000000000	4156.92285156250000000000	4156.41015625000000000000	4161.53857421875000000000	4155.38427734375000000000	4153.84619140625000000000	4162.05126953125000000000	4153.33300781250000000000	4455.38427734375000000000	4141.02539062500000000000	4171.79492187500000000000	4208.20507812500000000000	4185.64111328125000000000	4168.71777343750000000000	4158.46142578125000000000	3247.00000000000000000000	10248.00000000000000000000	10222.00000000000000000000	0.00000000000000000000	0.00000000000000000000	0.00000000000000000000	3733.00000000000000000000	664.00000000000000000000	4.00000000000000000000	4.00000000000000000000	4.00000000000000000000	4.00000000000000000000	4.00000000000000000000	4.00000000000000000000	4.00000000000000000000	4.00000000000000000000	4.00000000000000000000	4.00000000000000000000	4.00000000000000000000	4.00000000000000000000	4.00000000000000000000	4.00000000000000000000	4.00000000000000000000	4.00000000000000000000
13.00000000000000000000	0.00000000000000000000	4150.76904296875000000000	4126.15380859375000000000	4165.64111328125000000000	4146.66650390625000000000	4124.61523437500000000000	4135.38427734375000000000	4133.33300781250000000000	4444.10253906250000000000	4135.38427734375000000000	4154.35888671875000000000	4200.00000000000000000000	4179.48730468750000000000	4146.15380859375000000000	4146.66650390625000000000	3085.00000000000000000000	10246.00000000000000000000	10221.00000000000000000000	0.00000000000000000000	0.00000000000000000000	0.00000000000000000000	3733.00000000000000000000	671.00000000000000000000	4.00000000000000000000	4.00000000000000000000	4.00000000000000000000	4.00000000000000000000	4.00000000000000000000	4.00000000000000000000	4.00000000000000000000	4.00000000000000000000	4.00000000000000000000	4.00000000000000000000	4.00000000000000000000	4.00000000000000000000	4.00000000000000000000	4.00000000000000000000	4.00000000000000000000	4.00000000000000000000
14.00000000000000000000	0.00000000000000000000	4150.25634765625000000000	4124.61523437500000000000	4168.20507812500000000000	4145.64111328125000000000	4122.05126953125000000000	4131.79492187500000000000	4135.89746093750000000000	4418.97412109375000000000	4121.02539062500000000000	4147.17919921875000000000	4177.94873046875000000000	4162.05126953125000000000	4126.66650390625000000000	4129.23046875000000000000	3570.00000000000000000000	10246.00000000000000000000	10221.00000000000000000000	0.00000000000000000000	0.00000000000000000000	0.00000000000000000000	3733.00000000000000000000	678.00000000000000000000	4.00000000000000000000	4.00000000000000000000	4.00000000000000000000	4.00000000000000000000	4.00000000000000000000	4.00000000000000000000	4.00000000000000000000	4.00000000000000000000	4.00000000000000000000	4.00000000000000000000	4.00000000000000000000	4.00000000000000000000	4.00000000000000000000	4.00000000000000000000	4.00000000000000000000	4.00000000000000000000
15.00000000000000000000	0.00000000000000000000	4153.33300781250000000000	4156.41015625000000000000	4165.12792968750000000000	4151.79492187500000000000	4151.79492187500000000000	4160.00000000000000000000	4159.48730468750000000000	4425.12792968750000000000	4136.92285156250000000000	4180.00000000000000000000	4179.48730468750000000000	4168.71777343750000000000	4132.30761718750000000000	4131.28173828125000000000	3124.00000000000000000000	10245.00000000000000000000	10219.00000000000000000000	0.00000000000000000000	0.00000000000000000000	0.00000000000000000000	3733.00000000000000000000	686.00000000000000000000	4.00000000000000000000	4.00000000000000000000	4.00000000000000000000	4.00000000000000000000	4.00000000000000000000	4.00000000000000000000	4.00000000000000000000	4.00000000000000000000	4.00000000000000000000	4.00000000000000000000	4.00000000000000000000	4.00000000000000000000	4.00000000000000000000	4.00000000000000000000	4.00000000000000000000	4.00000000000000000000
16.00000000000000000000	0.00000000000000000000	4146.66650390625000000000	4137.43603515625000000000	4180.00000000000000000000	4127.69238281250000000000	4124.61523437500000000000	4131.28173828125000000000	4134.87158203125000000000	4389.74365234375000000000	4108.71777343750000000000	4150.25634765625000000000	4145.64111328125000000000	4146.66650390625000000000	4097.43603515625000000000	4106.66650390625000000000	0.00000000000000000000	10245.00000000000000000000	10219.00000000000000000000	0.00000000000000000000	0.00000000000000000000	0.00000000000000000000	3733.00000000000000000000	693.00000000000000000000	4.00000000000000000000	4.00000000000000000000	4.00000000000000000000	4.00000000000000000000	4.00000000000000000000	4.00000000000000000000	4.00000000000000000000	4.00000000000000000000	4.00000000000000000000	4.00000000000000000000	4.00000000000000000000	4.00000000000000000000	4.00000000000000000000	4.00000000000000000000	4.00000000000000000000	4.00000000000000000000
17.00000000000000000000	0.00000000000000000000	4159.48730468750000000000	4170.25634765625000000000	4162.05126953125000000000	4155.89746093750000000000	4148.71777343750000000000	4146.15380859375000000000	4141.53857421875000000000	4395.38427734375000000000	4123.58984375000000000000	4153.33300781250000000000	4182.56396484375000000000	4167.69238281250000000000	4143.58984375000000000000	4140.00000000000000000000	0.00000000000000000000	10247.00000000000000000000	10222.00000000000000000000	0.00000000000000000000	0.00000000000000000000	0.00000000000000000000	3733.00000000000000000000	700.00000000000000000000	4.00000000000000000000	4.00000000000000000000	4.00000000000000000000	4.00000000000000000000	4.00000000000000000000	4.00000000000000000000	4.00000000000000000000	4.00000000000000000000	4.00000000000000000000	4.00000000000000000000	4.00000000000000000000	4.00000000000000000000	4.00000000000000000000	4.00000000000000000000	4.00000000000000000000	4.00000000000000000000
18.00000000000000000000	0.00000000000000000000	4156.41015625000000000000	4149.23046875000000000000	4155.89746093750000000000	4151.79492187500000000000	4123.58984375000000000000	4122.56396484375000000000	4114.87158203125000000000	4363.07666015625000000000	4091.28198242187500000000	4125.64111328125000000000	4170.25634765625000000000	4149.74365234375000000000	4134.35888671875000000000	4129.74365234375000000000	0.00000000000000000000	10247.00000000000000000000	10222.00000000000000000000	0.00000000000000000000	0.00000000000000000000	0.00000000000000000000	3733.00000000000000000000	708.00000000000000000000	4.00000000000000000000	4.00000000000000000000	4.00000000000000000000	4.00000000000000000000	4.00000000000000000000	4.00000000000000000000	4.00000000000000000000	4.00000000000000000000	4.00000000000000000000	4.00000000000000000000	4.00000000000000000000	4.00000000000000000000	4.00000000000000000000	4.00000000000000000000	4.00000000000000000000	4.00000000000000000000
19.00000000000000000000	0.00000000000000000000	4146.66650390625000000000	4130.25634765625000000000	4165.64111328125000000000	4133.84619140625000000000	4107.17919921875000000000	4114.35888671875000000000	4114.35888671875000000000	4356.92285156250000000000	4089.74340820312500000000	4126.15380859375000000000	4160.00000000000000000000	4143.07666015625000000000	4110.76904296875000000000	4115.89746093750000000000	0.00000000000000000000	10246.00000000000000000000	10225.00000000000000000000	0.00000000000000000000	0.00000000000000000000	0.00000000000000000000	3733.00000000000000000000	715.00000000000000000000	4.00000000000000000000	4.00000000000000000000	4.00000000000000000000	4.00000000000000000000	4.00000000000000000000	4.00000000000000000000	4.00000000000000000000	4.00000000000000000000	4.00000000000000000000	4.00000000000000000000	4.00000000000000000000	4.00000000000000000000	4.00000000000000000000	4.00000000000000000000	4.00000000000000000000	4.00000000000000000000
20.00000000000000000000	0.00000000000000000000	4159.48730468750000000000	4155.38427734375000000000	4168.20507812500000000000	4151.79492187500000000000	4141.02539062500000000000	4150.25634765625000000000	4150.25634765625000000000	4409.74365234375000000000	4160.51269531250000000000	4188.20507812500000000000	4213.33300781250000000000	4192.82031250000000000000	4154.35888671875000000000	4153.84619140625000000000	0.00000000000000000000	10246.00000000000000000000	10225.00000000000000000000	0.00000000000000000000	0.00000000000000000000	0.00000000000000000000	3733.00000000000000000000	722.00000000000000000000	4.00000000000000000000	4.00000000000000000000	4.00000000000000000000	4.00000000000000000000	4.00000000000000000000	4.00000000000000000000	4.00000000000000000000	4.00000000000000000000	4.00000000000000000000	4.00000000000000000000	4.00000000000000000000	4.00000000000000000000	4.00000000000000000000	4.00000000000000000000	4.00000000000000000000	4.00000000000000000000
21.00000000000000000000	0.00000000000000000000	4160.51269531250000000000	4130.76904296875000000000	4183.58984375000000000000	4141.53857421875000000000	4121.53857421875000000000	4140.00000000000000000000	4142.05126953125000000000	4390.76904296875000000000	4148.20507812500000000000	4173.84619140625000000000	4200.00000000000000000000	4184.61523437500000000000	4143.58984375000000000000	4144.61523437500000000000	0.00000000000000000000	10247.00000000000000000000	10228.00000000000000000000	0.00000000000000000000	0.00000000000000000000	0.00000000000000000000	3733.00000000000000000000	730.00000000000000000000	4.00000000000000000000	4.00000000000000000000	4.00000000000000000000	4.00000000000000000000	4.00000000000000000000	4.00000000000000000000	4.00000000000000000000	4.00000000000000000000	4.00000000000000000000	4.00000000000000000000	4.00000000000000000000	4.00000000000000000000	4.00000000000000000000	4.00000000000000000000	4.00000000000000000000	4.00000000000000000000
22.00000000000000000000	0.00000000000000000000	4161.02539062500000000000	4172.30761718750000000000	4173.33300781250000000000	4157.43603515625000000000	4168.71777343750000000000	4186.66650390625000000000	4180.51269531250000000000	4397.43554687500000000000	4158.97412109375000000000	4188.71777343750000000000	4203.07666015625000000000	4183.07666015625000000000	4155.38427734375000000000	4147.69238281250000000000	0.00000000000000000000	10247.00000000000000000000	10228.00000000000000000000	0.00000000000000000000	0.00000000000000000000	0.00000000000000000000	3733.00000000000000000000	737.00000000000000000000	4.00000000000000000000	4.00000000000000000000	4.00000000000000000000	4.00000000000000000000	4.00000000000000000000	4.00000000000000000000	4.00000000000000000000	4.00000000000000000000	4.00000000000000000000	4.00000000000000000000	4.00000000000000000000	4.00000000000000000000	4.00000000000000000000	4.00000000000000000000	4.00000000000000000000	4.00000000000000000000
[truncated: 236 more rows]
