# Supplementary material for: Discriminating three motor imagery states of the same joint for brain-computer interface
Source: PeerJ. 2021 Aug 24;9:e12027. doi: 10.7717/peerj.12027 (PMC8395581; doi:10.7717/peerj.12027)
Supplement: Supplemental Information 1 [file peerj-09-12027-s001.zip › dataset/A/01-09-04.11.17.18.46.40.csv]

title:09	recorded:04.11.17 18.46.40	sampling:128	subject:01	labels:COUNTER INTERPOLATED AF3 F7 F3 FC5 T7 P7 O1 O2 P8 T8 FC6 F4 F8 AF4 RAW_CQ GYROX GYROY MARKER MARKER_HARDWARE SYNC TIME_STAMP_s TIME_STAMP_ms CQ_AF3 CQ_F7 CQ_F3 CQ_FC5 CQ_T7 CQ_P7 CQ_O1 CQ_O2 CQ_P8 CQ_T8 CQ_FC6 CQ_F4 CQ_F8 CQ_AF4 CQ_CMS CQ_DRL	chan:40	units:emotiv
15.00000000000000000000	0.00000000000000000000	4193.84619140625000000000	4132.30761718750000000000	4172.30761718750000000000	4172.30761718750000000000	4162.56396484375000000000	4181.53857421875000000000	4173.84619140625000000000	4133.84619140625000000000	4176.92285156250000000000	4193.84619140625000000000	4181.02539062500000000000	4202.05126953125000000000	4122.56396484375000000000	4150.25634765625000000000	2949.00000000000000000000	10243.00000000000000000000	10223.00000000000000000000	0.00000000000000000000	0.00000000000000000000	0.00000000000000000000	1803.00000000000000000000	111.00000000000000000000	0.00000000000000000000	0.00000000000000000000	0.00000000000000000000	0.00000000000000000000	0.00000000000000000000	0.00000000000000000000	0.00000000000000000000	0.00000000000000000000	0.00000000000000000000	0.00000000000000000000	0.00000000000000000000	0.00000000000000000000	0.00000000000000000000	0.00000000000000000000	0.00000000000000000000	0.00000000000000000000
16.00000000000000000000	0.00000000000000000000	4200.00000000000000000000	4135.89746093750000000000	4170.25634765625000000000	4190.25634765625000000000	4157.94873046875000000000	4165.64111328125000000000	4157.94873046875000000000	4151.79492187500000000000	4186.15380859375000000000	4195.89746093750000000000	4210.76904296875000000000	4221.02539062500000000000	4150.25634765625000000000	4174.35888671875000000000	0.00000000000000000000	10243.00000000000000000000	10223.00000000000000000000	0.00000000000000000000	0.00000000000000000000	0.00000000000000000000	1803.00000000000000000000	119.00000000000000000000	0.00000000000000000000	0.00000000000000000000	0.00000000000000000000	0.00000000000000000000	0.00000000000000000000	0.00000000000000000000	0.00000000000000000000	0.00000000000000000000	0.00000000000000000000	0.00000000000000000000	0.00000000000000000000	0.00000000000000000000	0.00000000000000000000	0.00000000000000000000	0.00000000000000000000	0.00000000000000000000
17.00000000000000000000	0.00000000000000000000	4189.74365234375000000000	4120.00000000000000000000	4176.41015625000000000000	4175.38427734375000000000	4139.48730468750000000000	4147.17919921875000000000	4146.66650390625000000000	4135.89746093750000000000	4168.71777343750000000000	4181.02539062500000000000	4186.66650390625000000000	4208.20507812500000000000	4123.58984375000000000000	4162.05126953125000000000	0.00000000000000000000	10243.00000000000000000000	10222.00000000000000000000	0.00000000000000000000	0.00000000000000000000	0.00000000000000000000	1803.00000000000000000000	128.00000000000000000000	0.00000000000000000000	0.00000000000000000000	0.00000000000000000000	0.00000000000000000000	0.00000000000000000000	0.00000000000000000000	0.00000000000000000000	0.00000000000000000000	0.00000000000000000000	0.00000000000000000000	0.00000000000000000000	0.00000000000000000000	0.00000000000000000000	0.00000000000000000000	0.00000000000000000000	0.00000000000000000000
18.00000000000000000000	0.00000000000000000000	4208.71777343750000000000	4161.53857421875000000000	4169.74365234375000000000	4187.69238281250000000000	4189.23046875000000000000	4200.51269531250000000000	4198.97412109375000000000	4165.12792968750000000000	4211.79492187500000000000	4226.66650390625000000000	4209.23046875000000000000	4231.28173828125000000000	4146.66650390625000000000	4172.82031250000000000000	0.00000000000000000000	10243.00000000000000000000	10222.00000000000000000000	0.00000000000000000000	0.00000000000000000000	0.00000000000000000000	1803.00000000000000000000	136.00000000000000000000	0.00000000000000000000	0.00000000000000000000	0.00000000000000000000	0.00000000000000000000	0.00000000000000000000	0.00000000000000000000	0.00000000000000000000	0.00000000000000000000	0.00000000000000000000	0.00000000000000000000	0.00000000000000000000	0.00000000000000000000	0.00000000000000000000	0.00000000000000000000	0.00000000000000000000	0.00000000000000000000
19.00000000000000000000	0.00000000000000000000	4170.25634765625000000000	4120.51269531250000000000	4160.51269531250000000000	4154.87158203125000000000	4145.64111328125000000000	4162.05126953125000000000	4171.79492187500000000000	4124.61523437500000000000	4169.74365234375000000000	4199.48730468750000000000	4156.92285156250000000000	4182.05126953125000000000	4091.79467773437500000000	4127.17919921875000000000	0.00000000000000000000	10247.00000000000000000000	10226.00000000000000000000	0.00000000000000000000	0.00000000000000000000	0.00000000000000000000	1803.00000000000000000000	143.00000000000000000000	0.00000000000000000000	0.00000000000000000000	0.00000000000000000000	0.00000000000000000000	0.00000000000000000000	0.00000000000000000000	0.00000000000000000000	0.00000000000000000000	0.00000000000000000000	0.00000000000000000000	0.00000000000000000000	0.00000000000000000000	0.00000000000000000000	0.00000000000000000000	0.00000000000000000000	0.00000000000000000000
20.00000000000000000000	0.00000000000000000000	4179.48730468750000000000	4127.17919921875000000000	4166.66650390625000000000	4170.76904296875000000000	4141.02539062500000000000	4150.76904296875000000000	4158.97412109375000000000	4121.02539062500000000000	4158.46142578125000000000	4180.00000000000000000000	4164.10253906250000000000	4180.00000000000000000000	4103.07666015625000000000	4138.46142578125000000000	0.00000000000000000000	10247.00000000000000000000	10226.00000000000000000000	0.00000000000000000000	0.00000000000000000000	0.00000000000000000000	1803.00000000000000000000	151.00000000000000000000	0.00000000000000000000	0.00000000000000000000	0.00000000000000000000	0.00000000000000000000	0.00000000000000000000	0.00000000000000000000	0.00000000000000000000	0.00000000000000000000	0.00000000000000000000	0.00000000000000000000	0.00000000000000000000	0.00000000000000000000	0.00000000000000000000	0.00000000000000000000	0.00000000000000000000	0.00000000000000000000
21.00000000000000000000	0.00000000000000000000	4194.87158203125000000000	4136.92285156250000000000	4168.71777343750000000000	4191.28173828125000000000	4151.28173828125000000000	4155.89746093750000000000	4150.76904296875000000000	4128.20507812500000000000	4162.05126953125000000000	4180.00000000000000000000	4190.76904296875000000000	4205.12792968750000000000	4140.00000000000000000000	4165.12792968750000000000	0.00000000000000000000	10246.00000000000000000000	10227.00000000000000000000	0.00000000000000000000	0.00000000000000000000	0.00000000000000000000	1803.00000000000000000000	158.00000000000000000000	0.00000000000000000000	0.00000000000000000000	0.00000000000000000000	0.00000000000000000000	0.00000000000000000000	0.00000000000000000000	0.00000000000000000000	0.00000000000000000000	0.00000000000000000000	0.00000000000000000000	0.00000000000000000000	0.00000000000000000000	0.00000000000000000000	0.00000000000000000000	0.00000000000000000000	0.00000000000000000000
22.00000000000000000000	0.00000000000000000000	4161.02539062500000000000	4099.48730468750000000000	4171.79492187500000000000	4162.56396484375000000000	4115.38427734375000000000	4130.25634765625000000000	4129.74365234375000000000	4104.10253906250000000000	4130.76904296875000000000	4156.92285156250000000000	4160.00000000000000000000	4188.71777343750000000000	4105.64111328125000000000	4138.46142578125000000000	0.00000000000000000000	10246.00000000000000000000	10227.00000000000000000000	0.00000000000000000000	0.00000000000000000000	0.00000000000000000000	1803.00000000000000000000	165.00000000000000000000	0.00000000000000000000	0.00000000000000000000	0.00000000000000000000	0.00000000000000000000	0.00000000000000000000	0.00000000000000000000	0.00000000000000000000	0.00000000000000000000	0.00000000000000000000	0.00000000000000000000	0.00000000000000000000	0.00000000000000000000	0.00000000000000000000	0.00000000000000000000	0.00000000000000000000	0.00000000000000000000
23.00000000000000000000	0.00000000000000000000	4171.79492187500000000000	4133.33300781250000000000	4167.69238281250000000000	4174.87158203125000000000	4143.07666015625000000000	4163.58984375000000000000	4168.20507812500000000000	4151.79492187500000000000	4180.00000000000000000000	4193.33300781250000000000	4193.33300781250000000000	4217.43603515625000000000	4126.66650390625000000000	4154.35888671875000000000	0.00000000000000000000	10244.00000000000000000000	10229.00000000000000000000	0.00000000000000000000	0.00000000000000000000	0.00000000000000000000	1803.00000000000000000000	173.00000000000000000000	0.00000000000000000000	0.00000000000000000000	0.00000000000000000000	0.00000000000000000000	0.00000000000000000000	0.00000000000000000000	0.00000000000000000000	0.00000000000000000000	0.00000000000000000000	0.00000000000000000000	0.00000000000000000000	0.00000000000000000000	0.00000000000000000000	0.00000000000000000000	0.00000000000000000000	0.00000000000000000000
24.00000000000000000000	0.00000000000000000000	4149.23046875000000000000	4099.48730468750000000000	4163.07666015625000000000	4146.15380859375000000000	4111.28173828125000000000	4136.41015625000000000000	4148.20507812500000000000	4132.30761718750000000000	4159.48730468750000000000	4175.38427734375000000000	4153.33300781250000000000	4194.35888671875000000000	4087.17944335937500000000	4128.71777343750000000000	0.00000000000000000000	10244.00000000000000000000	10229.00000000000000000000	0.00000000000000000000	0.00000000000000000000	0.00000000000000000000	1803.00000000000000000000	180.00000000000000000000	0.00000000000000000000	0.00000000000000000000	0.00000000000000000000	0.00000000000000000000	0.00000000000000000000	0.00000000000000000000	0.00000000000000000000	0.00000000000000000000	0.00000000000000000000	0.00000000000000000000	0.00000000000000000000	0.00000000000000000000	0.00000000000000000000	0.00000000000000000000	0.00000000000000000000	0.00000000000000000000
25.00000000000000000000	0.00000000000000000000	4158.46142578125000000000	4110.25634765625000000000	4166.15380859375000000000	4146.66650390625000000000	4126.66650390625000000000	4147.69238281250000000000	4148.71777343750000000000	4121.02539062500000000000	4143.07666015625000000000	4163.07666015625000000000	4137.43603515625000000000	4188.71777343750000000000	4087.17944335937500000000	4123.07666015625000000000	0.00000000000000000000	10244.00000000000000000000	10230.00000000000000000000	0.00000000000000000000	0.00000000000000000000	0.00000000000000000000	1803.00000000000000000000	187.00000000000000000000	0.00000000000000000000	0.00000000000000000000	0.00000000000000000000	0.00000000000000000000	0.00000000000000000000	0.00000000000000000000	0.00000000000000000000	0.00000000000000000000	0.00000000000000000000	0.00000000000000000000	0.00000000000000000000	0.00000000000000000000	0.00000000000000000000	0.00000000000000000000	0.00000000000000000000	0.00000000000000000000
26.00000000000000000000	0.00000000000000000000	4179.48730468750000000000	4143.07666015625000000000	4165.64111328125000000000	4167.69238281250000000000	4156.41015625000000000000	4165.64111328125000000000	4155.89746093750000000000	4121.53857421875000000000	4142.05126953125000000000	4167.17919921875000000000	4150.25634765625000000000	4197.94873046875000000000	4119.48730468750000000000	4133.33300781250000000000	0.00000000000000000000	10244.00000000000000000000	10230.00000000000000000000	0.00000000000000000000	0.00000000000000000000	0.00000000000000000000	1803.00000000000000000000	195.00000000000000000000	0.00000000000000000000	0.00000000000000000000	0.00000000000000000000	0.00000000000000000000	0.00000000000000000000	0.00000000000000000000	0.00000000000000000000	0.00000000000000000000	0.00000000000000000000	0.00000000000000000000	0.00000000000000000000	0.00000000000000000000	0.00000000000000000000	0.00000000000000000000	0.00000000000000000000	0.00000000000000000000
27.00000000000000000000	0.00000000000000000000	4154.35888671875000000000	4105.12792968750000000000	4171.28173828125000000000	4142.56396484375000000000	4115.89746093750000000000	4128.20507812500000000000	4126.66650390625000000000	4084.10253906250000000000	4100.00000000000000000000	4133.84619140625000000000	4120.00000000000000000000	4177.94873046875000000000	4096.41015625000000000000	4114.35888671875000000000	0.00000000000000000000	10246.00000000000000000000	10229.00000000000000000000	0.00000000000000000000	0.00000000000000000000	0.00000000000000000000	1803.00000000000000000000	202.00000000000000000000	0.00000000000000000000	0.00000000000000000000	0.00000000000000000000	0.00000000000000000000	0.00000000000000000000	0.00000000000000000000	0.00000000000000000000	0.00000000000000000000	0.00000000000000000000	0.00000000000000000000	0.00000000000000000000	0.00000000000000000000	0.00000000000000000000	0.00000000000000000000	0.00000000000000000000	0.00000000000000000000
28.00000000000000000000	0.00000000000000000000	4162.05126953125000000000	4114.87158203125000000000	4163.58984375000000000000	4151.79492187500000000000	4132.82031250000000000000	4148.71777343750000000000	4145.12792968750000000000	4124.10253906250000000000	4142.05126953125000000000	4161.53857421875000000000	4164.61523437500000000000	4225.12792968750000000000	4135.38427734375000000000	4146.15380859375000000000	0.00000000000000000000	10246.00000000000000000000	10229.00000000000000000000	0.00000000000000000000	0.00000000000000000000	0.00000000000000000000	1803.00000000000000000000	210.00000000000000000000	0.00000000000000000000	0.00000000000000000000	0.00000000000000000000	0.00000000000000000000	0.00000000000000000000	0.00000000000000000000	0.00000000000000000000	0.00000000000000000000	0.00000000000000000000	0.00000000000000000000	0.00000000000000000000	0.00000000000000000000	0.00000000000000000000	0.00000000000000000000	0.00000000000000000000	0.00000000000000000000
29.00000000000000000000	0.00000000000000000000	4128.71777343750000000000	4065.12817382812500000000	4154.87158203125000000000	4123.58984375000000000000	4089.23071289062500000000	4110.25634765625000000000	4113.84619140625000000000	4115.38427734375000000000	4130.76904296875000000000	4146.66650390625000000000	4143.07666015625000000000	4216.92285156250000000000	4102.05126953125000000000	4124.10253906250000000000	0.00000000000000000000	10249.00000000000000000000	10229.00000000000000000000	0.00000000000000000000	0.00000000000000000000	0.00000000000000000000	1803.00000000000000000000	217.00000000000000000000	0.00000000000000000000	0.00000000000000000000	0.00000000000000000000	0.00000000000000000000	0.00000000000000000000	0.00000000000000000000	0.00000000000000000000	0.00000000000000000000	0.00000000000000000000	0.00000000000000000000	0.00000000000000000000	0.00000000000000000000	0.00000000000000000000	0.00000000000000000000	0.00000000000000000000	0.00000000000000000000
30.00000000000000000000	0.00000000000000000000	4130.76904296875000000000	4067.17944335937500000000	4164.10253906250000000000	4118.97412109375000000000	4094.35888671875000000000	4115.38427734375000000000	4125.64111328125000000000	4108.71777343750000000000	4127.17919921875000000000	4141.53857421875000000000	4130.76904296875000000000	4208.71777343750000000000	4089.74340820312500000000	4116.41015625000000000000	0.00000000000000000000	10249.00000000000000000000	10229.00000000000000000000	0.00000000000000000000	0.00000000000000000000	0.00000000000000000000	1803.00000000000000000000	224.00000000000000000000	0.00000000000000000000	0.00000000000000000000	0.00000000000000000000	0.00000000000000000000	0.00000000000000000000	0.00000000000000000000	0.00000000000000000000	0.00000000000000000000	0.00000000000000000000	0.00000000000000000000	0.00000000000000000000	0.00000000000000000000	0.00000000000000000000	0.00000000000000000000	0.00000000000000000000	0.00000000000000000000
31.00000000000000000000	0.00000000000000000000	4157.94873046875000000000	4112.30761718750000000000	4163.58984375000000000000	4134.87158203125000000000	4142.56396484375000000000	4155.89746093750000000000	4160.00000000000000000000	4124.10253906250000000000	4151.28173828125000000000	4167.69238281250000000000	4148.20507812500000000000	4219.48730468750000000000	4115.38427734375000000000	4132.30761718750000000000	0.00000000000000000000	10250.00000000000000000000	10225.00000000000000000000	0.00000000000000000000	0.00000000000000000000	0.00000000000000000000	1803.00000000000000000000	233.00000000000000000000	0.00000000000000000000	0.00000000000000000000	0.00000000000000000000	0.00000000000000000000	0.00000000000000000000	0.00000000000000000000	0.00000000000000000000	0.00000000000000000000	0.00000000000000000000	0.00000000000000000000	0.00000000000000000000	0.00000000000000000000	0.00000000000000000000	0.00000000000000000000	0.00000000000000000000	0.00000000000000000000
32.00000000000000000000	0.00000000000000000000	4134.35888671875000000000	4077.43579101562500000000	4163.07666015625000000000	4108.20507812500000000000	4102.05126953125000000000	4122.05126953125000000000	4128.71777343750000000000	4089.74340820312500000000	4107.69238281250000000000	4137.94873046875000000000	4104.61523437500000000000	4185.64111328125000000000	4078.97436523437500000000	4100.51269531250000000000	0.00000000000000000000	10250.00000000000000000000	10225.00000000000000000000	0.00000000000000000000	0.00000000000000000000	0.00000000000000000000	1803.00000000000000000000	241.00000000000000000000	0.00000000000000000000	0.00000000000000000000	0.00000000000000000000	0.00000000000000000000	0.00000000000000000000	0.00000000000000000000	0.00000000000000000000	0.00000000000000000000	0.00000000000000000000	0.00000000000000000000	0.00000000000000000000	0.00000000000000000000	0.00000000000000000000	0.00000000000000000000	0.00000000000000000000	0.00000000000000000000
33.00000000000000000000	0.00000000000000000000	4155.38427734375000000000	4096.92285156250000000000	4162.56396484375000000000	4135.89746093750000000000	4121.02539062500000000000	4137.94873046875000000000	4137.43603515625000000000	4114.35888671875000000000	4126.66650390625000000000	4151.28173828125000000000	4146.15380859375000000000	4220.51269531250000000000	4122.56396484375000000000	4130.25634765625000000000	0.00000000000000000000	10247.00000000000000000000	10224.00000000000000000000	0.00000000000000000000	0.00000000000000000000	0.00000000000000000000	1803.00000000000000000000	249.00000000000000000000	0.00000000000000000000	0.00000000000000000000	0.00000000000000000000	0.00000000000000000000	0.00000000000000000000	0.00000000000000000000	0.00000000000000000000	0.00000000000000000000	0.00000000000000000000	0.00000000000000000000	0.00000000000000000000	0.00000000000000000000	0.00000000000000000000	0.00000000000000000000	0.00000000000000000000	0.00000000000000000000
34.00000000000000000000	0.00000000000000000000	4138.46142578125000000000	4070.25634765625000000000	4163.58984375000000000000	4125.12792968750000000000	4095.38452148437500000000	4106.15380859375000000000	4107.69238281250000000000	4100.00000000000000000000	4107.69238281250000000000	4132.30761718750000000000	4146.15380859375000000000	4220.00000000000000000000	4114.87158203125000000000	4131.79492187500000000000	0.00000000000000000000	10247.00000000000000000000	10224.00000000000000000000	0.00000000000000000000	0.00000000000000000000	0.00000000000000000000	1803.00000000000000000000	258.00000000000000000000	0.00000000000000000000	0.00000000000000000000	0.00000000000000000000	0.00000000000000000000	0.00000000000000000000	0.00000000000000000000	0.00000000000000000000	0.00000000000000000000	0.00000000000000000000	0.00000000000000000000	0.00000000000000000000	0.00000000000000000000	0.00000000000000000000	0.00000000000000000000	0.00000000000000000000	0.00000000000000000000
35.00000000000000000000	0.00000000000000000000	4124.10253906250000000000	4055.89721679687500000000	4165.64111328125000000000	4108.71777343750000000000	4078.46142578125000000000	4094.87158203125000000000	4105.64111328125000000000	4097.43603515625000000000	4104.10253906250000000000	4127.69238281250000000000	4131.28173828125000000000	4202.05126953125000000000	4091.79467773437500000000	4117.94873046875000000000	0.00000000000000000000	10245.00000000000000000000	10220.00000000000000000000	0.00000000000000000000	0.00000000000000000000	0.00000000000000000000	1803.00000000000000000000	266.00000000000000000000	0.00000000000000000000	0.00000000000000000000	0.00000000000000000000	0.00000000000000000000	0.00000000000000000000	0.00000000000000000000	0.00000000000000000000	0.00000000000000000000	0.00000000000000000000	0.00000000000000000000	0.00000000000000000000	0.00000000000000000000	0.00000000000000000000	0.00000000000000000000	0.00000000000000000000	0.00000000000000000000
36.00000000000000000000	0.00000000000000000000	4129.74365234375000000000	4076.41015625000000000000	4153.33300781250000000000	4114.35888671875000000000	4100.51269531250000000000	4123.07666015625000000000	4134.35888671875000000000	4123.07666015625000000000	4137.94873046875000000000	4155.89746093750000000000	4138.46142578125000000000	4206.66650390625000000000	4090.25634765625000000000	4112.30761718750000000000	0.00000000000000000000	10245.00000000000000000000	10220.00000000000000000000	0.00000000000000000000	0.00000000000000000000	0.00000000000000000000	1803.00000000000000000000	274.00000000000000000000	0.00000000000000000000	0.00000000000000000000	0.00000000000000000000	0.00000000000000000000	0.00000000000000000000	0.00000000000000000000	0.00000000000000000000	0.00000000000000000000	0.00000000000000000000	0.00000000000000000000	0.00000000000000000000	0.00000000000000000000	0.00000000000000000000	0.00000000000000000000	0.00000000000000000000	0.00000000000000000000
37.00000000000000000000	0.00000000000000000000	4092.82031250000000000000	4031.79467773437500000000	4155.38427734375000000000	4081.02563476562500000000	4060.51269531250000000000	4086.66650390625000000000	4101.53857421875000000000	4081.02563476562500000000	4088.20507812500000000000	4114.87158203125000000000	4080.51269531250000000000	4169.74365234375000000000	4031.28198242187500000000	4070.25634765625000000000	0.00000000000000000000	10244.00000000000000000000	10221.00000000000000000000	0.00000000000000000000	0.00000000000000000000	0.00000000000000000000	1803.00000000000000000000	283.00000000000000000000	0.00000000000000000000	0.00000000000000000000	0.00000000000000000000	0.00000000000000000000	0.00000000000000000000	0.00000000000000000000	0.00000000000000000000	0.00000000000000000000	0.00000000000000000000	0.00000000000000000000	0.00000000000000000000	0.00000000000000000000	0.00000000000000000000	0.00000000000000000000	0.00000000000000000000	0.00000000000000000000
38.00000000000000000000	0.00000000000000000000	4124.10253906250000000000	4072.30761718750000000000	4163.58984375000000000000	4114.87158203125000000000	4096.92285156250000000000	4112.82031250000000000000	4115.89746093750000000000	4095.38452148437500000000	4098.46142578125000000000	4125.12792968750000000000	4112.82031250000000000000	4188.20507812500000000000	4080.51269531250000000000	4103.07666015625000000000	0.00000000000000000000	10244.00000000000000000000	10221.00000000000000000000	0.00000000000000000000	0.00000000000000000000	0.00000000000000000000	1803.00000000000000000000	290.00000000000000000000	0.00000000000000000000	0.00000000000000000000	0.00000000000000000000	0.00000000000000000000	0.00000000000000000000	0.00000000000000000000	0.00000000000000000000	0.00000000000000000000	0.00000000000000000000	0.00000000000000000000	0.00000000000000000000	0.00000000000000000000	0.00000000000000000000	0.00000000000000000000	0.00000000000000000000	0.00000000000000000000
39.00000000000000000000	0.00000000000000000000	4131.79492187500000000000	4080.00000000000000000000	4162.05126953125000000000	4124.61523437500000000000	4087.69213867187500000000	4101.53857421875000000000	4097.94873046875000000000	4078.97436523437500000000	4078.97436523437500000000	4115.89746093750000000000	4113.33300781250000000000	4172.30761718750000000000	4092.82031250000000000000	4109.74365234375000000000	0.00000000000000000000	10241.00000000000000000000	10223.00000000000000000000	0.00000000000000000000	0.00000000000000000000	0.00000000000000000000	1803.00000000000000000000	298.00000000000000000000	0.00000000000000000000	0.00000000000000000000	0.00000000000000000000	0.00000000000000000000	0.00000000000000000000	0.00000000000000000000	0.00000000000000000000	0.00000000000000000000	0.00000000000000000000	0.00000000000000000000	0.00000000000000000000	0.00000000000000000000	0.00000000000000000000	0.00000000000000000000	0.00000000000000000000	0.00000000000000000000
40.00000000000000000000	0.00000000000000000000	4112.82031250000000000000	4058.46142578125000000000	4164.10253906250000000000	4108.20507812500000000000	4063.58959960937500000000	4084.10253906250000000000	4083.07690429687500000000	4071.79467773437500000000	4065.12817382812500000000	4095.38452148437500000000	4093.84594726562500000000	4159.48730468750000000000	4065.12817382812500000000	4095.89721679687500000000	0.00000000000000000000	10241.00000000000000000000	10223.00000000000000000000	0.00000000000000000000	0.00000000000000000000	0.00000000000000000000	1803.00000000000000000000	305.00000000000000000000	0.00000000000000000000	0.00000000000000000000	0.00000000000000000000	0.00000000000000000000	0.00000000000000000000	0.00000000000000000000	0.00000000000000000000	0.00000000000000000000	0.00000000000000000000	0.00000000000000000000	0.00000000000000000000	0.00000000000000000000	0.00000000000000000000	0.00000000000000000000	0.00000000000000000000	0.00000000000000000000
41.00000000000000000000	0.00000000000000000000	4111.28173828125000000000	4059.48706054687500000000	4155.89746093750000000000	4110.76904296875000000000	4079.48706054687500000000	4099.48730468750000000000	4103.58984375000000000000	4118.97412109375000000000	4119.48730468750000000000	4128.71777343750000000000	4125.12792968750000000000	4192.30761718750000000000	4082.56396484375000000000	4110.76904296875000000000	0.00000000000000000000	10241.00000000000000000000	10223.00000000000000000000	0.00000000000000000000	0.00000000000000000000	0.00000000000000000000	1803.00000000000000000000	314.00000000000000000000	0.00000000000000000000	0.00000000000000000000	0.00000000000000000000	0.00000000000000000000	0.00000000000000000000	0.00000000000000000000	0.00000000000000000000	0.00000000000000000000	0.00000000000000000000	0.00000000000000000000	0.00000000000000000000	0.00000000000000000000	0.00000000000000000000	0.00000000000000000000	0.00000000000000000000	0.00000000000000000000
42.00000000000000000000	0.00000000000000000000	4070.76904296875000000000	4004.10253906250000000000	4151.79492187500000000000	4072.82031250000000000000	4032.30761718750000000000	4060.00000000000000000000	4076.92309570312500000000	4087.69213867187500000000	4087.69213867187500000000	4108.20507812500000000000	4083.58959960937500000000	4152.82031250000000000000	4038.97436523437500000000	4077.43579101562500000000	0.00000000000000000000	10241.00000000000000000000	10223.00000000000000000000	0.00000000000000000000	0.00000000000000000000	0.00000000000000000000	1803.00000000000000000000	321.00000000000000000000	0.00000000000000000000	0.00000000000000000000	0.00000000000000000000	0.00000000000000000000	0.00000000000000000000	0.00000000000000000000	0.00000000000000000000	0.00000000000000000000	0.00000000000000000000	0.00000000000000000000	0.00000000000000000000	0.00000000000000000000	0.00000000000000000000	0.00000000000000000000	0.00000000000000000000	0.00000000000000000000
43.00000000000000000000	0.00000000000000000000	4095.38452148437500000000	4048.20507812500000000000	4152.30761718750000000000	4092.82031250000000000000	4074.35888671875000000000	4100.00000000000000000000	4103.58984375000000000000	4089.74340820312500000000	4088.71777343750000000000	4116.41015625000000000000	4096.41015625000000000000	4145.64111328125000000000	4058.46142578125000000000	4091.28198242187500000000	0.00000000000000000000	10242.00000000000000000000	10226.00000000000000000000	0.00000000000000000000	0.00000000000000000000	0.00000000000000000000	1803.00000000000000000000	329.00000000000000000000	0.00000000000000000000	0.00000000000000000000	0.00000000000000000000	0.00000000000000000000	0.00000000000000000000	0.00000000000000000000	0.00000000000000000000	0.00000000000000000000	0.00000000000000000000	0.00000000000000000000	0.00000000000000000000	0.00000000000000000000	0.00000000000000000000	0.00000000000000000000	0.00000000000000000000	0.00000000000000000000
44.00000000000000000000	0.00000000000000000000	4105.12792968750000000000	4061.02563476562500000000	4151.28173828125000000000	4099.48730468750000000000	4082.05126953125000000000	4102.56396484375000000000	4099.48730468750000000000	4072.30761718750000000000	4074.35888671875000000000	4111.28173828125000000000	4082.56396484375000000000	4126.15380859375000000000	4052.82031250000000000000	4084.61523437500000000000	0.00000000000000000000	10242.00000000000000000000	10226.00000000000000000000	0.00000000000000000000	0.00000000000000000000	0.00000000000000000000	1803.00000000000000000000	337.00000000000000000000	0.00000000000000000000	0.00000000000000000000	0.00000000000000000000	0.00000000000000000000	0.00000000000000000000	0.00000000000000000000	0.00000000000000000000	0.00000000000000000000	0.00000000000000000000	0.00000000000000000000	0.00000000000000000000	0.00000000000000000000	0.00000000000000000000	0.00000000000000000000	0.00000000000000000000	0.00000000000000000000
45.00000000000000000000	0.00000000000000000000	4086.15380859375000000000	4026.15380859375000000000	4159.48730468750000000000	4085.64086914062500000000	4048.71777343750000000000	4073.84594726562500000000	4083.58959960937500000000	4055.38452148437500000000	4054.35888671875000000000	4093.33325195312500000000	4068.20507812500000000000	4115.89746093750000000000	4041.02563476562500000000	4072.82031250000000000000	0.00000000000000000000	10243.00000000000000000000	10228.00000000000000000000	0.00000000000000000000	0.00000000000000000000	0.00000000000000000000	1803.00000000000000000000	345.00000000000000000000	0.00000000000000000000	0.00000000000000000000	0.00000000000000000000	0.00000000000000000000	0.00000000000000000000	0.00000000000000000000	0.00000000000000000000	0.00000000000000000000	0.00000000000000000000	0.00000000000000000000	0.00000000000000000000	0.00000000000000000000	0.00000000000000000000	0.00000000000000000000	0.00000000000000000000	0.00000000000000000000
46.00000000000000000000	0.00000000000000000000	4096.41015625000000000000	4039.48706054687500000000	4156.41015625000000000000	4109.74365234375000000000	4067.69213867187500000000	4088.20507812500000000000	4098.46142578125000000000	4096.92285156250000000000	4093.33325195312500000000	4112.30761718750000000000	4126.66650390625000000000	4161.02539062500000000000	4091.28198242187500000000	4111.79492187500000000000	0.00000000000000000000	10243.00000000000000000000	10228.00000000000000000000	0.00000000000000000000	0.00000000000000000000	0.00000000000000000000	1803.00000000000000000000	352.00000000000000000000	0.00000000000000000000	0.00000000000000000000	0.00000000000000000000	0.00000000000000000000	0.00000000000000000000	0.00000000000000000000	0.00000000000000000000	0.00000000000000000000	0.00000000000000000000	0.00000000000000000000	0.00000000000000000000	0.00000000000000000000	0.00000000000000000000	0.00000000000000000000	0.00000000000000000000	0.00000000000000000000
47.00000000000000000000	0.00000000000000000000	4066.15380859375000000000	4000.51269531250000000000	4154.35888671875000000000	4084.10253906250000000000	4025.64086914062500000000	4045.64086914062500000000	4063.58959960937500000000	4069.74340820312500000000	4060.00000000000000000000	4077.94873046875000000000	4089.23071289062500000000	4132.30761718750000000000	4051.79467773437500000000	4088.20507812500000000000	0.00000000000000000000	10245.00000000000000000000	10226.00000000000000000000	0.00000000000000000000	0.00000000000000000000	0.00000000000000000000	1803.00000000000000000000	360.00000000000000000000	0.00000000000000000000	0.00000000000000000000	0.00000000000000000000	0.00000000000000000000	0.00000000000000000000	0.00000000000000000000	0.00000000000000000000	0.00000000000000000000	0.00000000000000000000	0.00000000000000000000	0.00000000000000000000	0.00000000000000000000	0.00000000000000000000	0.00000000000000000000	0.00000000000000000000	0.00000000000000000000
48.00000000000000000000	0.00000000000000000000	4080.51269531250000000000	4035.38452148437500000000	4157.43603515625000000000	4094.87158203125000000000	4057.43579101562500000000	4080.51269531250000000000	4096.92285156250000000000	4085.12817382812500000000	4082.56396484375000000000	4101.53857421875000000000	4089.23071289062500000000	4130.25634765625000000000	4057.94873046875000000000	4088.71777343750000000000	0.00000000000000000000	10245.00000000000000000000	10226.00000000000000000000	0.00000000000000000000	0.00000000000000000000	0.00000000000000000000	1803.00000000000000000000	368.00000000000000000000	0.00000000000000000000	0.00000000000000000000	0.00000000000000000000	0.00000000000000000000	0.00000000000000000000	0.00000000000000000000	0.00000000000000000000	0.00000000000000000000	0.00000000000000000000	0.00000000000000000000	0.00000000000000000000	0.00000000000000000000	0.00000000000000000000	0.00000000000000000000	0.00000000000000000000	0.00000000000000000000
49.00000000000000000000	0.00000000000000000000	4076.92309570312500000000	4042.05126953125000000000	4151.79492187500000000000	4091.28198242187500000000	4065.64086914062500000000	4096.92285156250000000000	4109.23046875000000000000	4089.23071289062500000000	4095.89721679687500000000	4120.51269531250000000000	4084.10253906250000000000	4120.00000000000000000000	4050.76904296875000000000	4075.89721679687500000000	0.00000000000000000000	10247.00000000000000000000	10227.00000000000000000000	0.00000000000000000000	0.00000000000000000000	0.00000000000000000000	1803.00000000000000000000	376.00000000000000000000	0.00000000000000000000	0.00000000000000000000	0.00000000000000000000	0.00000000000000000000	0.00000000000000000000	0.00000000000000000000	0.00000000000000000000	0.00000000000000000000	0.00000000000000000000	0.00000000000000000000	0.00000000000000000000	0.00000000000000000000	0.00000000000000000000	0.00000000000000000000	0.00000000000000000000	0.00000000000000000000
50.00000000000000000000	0.00000000000000000000	4058.97436523437500000000	4010.25634765625000000000	4156.41015625000000000000	4071.79467773437500000000	4034.87158203125000000000	4071.79467773437500000000	4085.12817382812500000000	4063.07690429687500000000	4065.64086914062500000000	4093.84594726562500000000	4055.89721679687500000000	4096.92285156250000000000	4027.17944335937500000000	4058.97436523437500000000	0.00000000000000000000	10247.00000000000000000000	10227.00000000000000000000	0.00000000000000000000	0.00000000000000000000	0.00000000000000000000	1803.00000000000000000000	384.00000000000000000000	0.00000000000000000000	0.00000000000000000000	0.00000000000000000000	0.00000000000000000000	0.00000000000000000000	0.00000000000000000000	0.00000000000000000000	0.00000000000000000000	0.00000000000000000000	0.00000000000000000000	0.00000000000000000000	0.00000000000000000000	0.00000000000000000000	0.00000000000000000000	0.00000000000000000000	0.00000000000000000000
51.00000000000000000000	0.00000000000000000000	4098.97412109375000000000	4057.43579101562500000000	4158.97412109375000000000	4110.25634765625000000000	4074.87158203125000000000	4093.84594726562500000000	4097.94873046875000000000	4085.64086914062500000000	4085.12817382812500000000	4108.71777343750000000000	4103.07666015625000000000	4130.76904296875000000000	4089.74340820312500000000	4107.17919921875000000000	0.00000000000000000000	10248.00000000000000000000	10228.00000000000000000000	0.00000000000000000000	0.00000000000000000000	0.00000000000000000000	1803.00000000000000000000	393.00000000000000000000	0.00000000000000000000	0.00000000000000000000	0.00000000000000000000	0.00000000000000000000	0.00000000000000000000	0.00000000000000000000	0.00000000000000000000	0.00000000000000000000	0.00000000000000000000	0.00000000000000000000	0.00000000000000000000	0.00000000000000000000	0.00000000000000000000	0.00000000000000000000	0.00000000000000000000	0.00000000000000000000
52.00000000000000000000	0.00000000000000000000	4081.53833007812500000000	4031.79467773437500000000	4160.51269531250000000000	4096.92285156250000000000	4037.94873046875000000000	4050.25634765625000000000	4058.97436523437500000000	4052.30761718750000000000	4038.97436523437500000000	4072.82031250000000000000	4074.35888671875000000000	4109.74365234375000000000	4062.56396484375000000000	4091.28198242187500000000	0.00000000000000000000	10248.00000000000000000000	10228.00000000000000000000	0.00000000000000000000	0.00000000000000000000	0.00000000000000000000	1803.00000000000000000000	401.00000000000000000000	0.00000000000000000000	0.00000000000000000000	0.00000000000000000000	0.00000000000000000000	0.00000000000000000000	0.00000000000000000000	0.00000000000000000000	0.00000000000000000000	0.00000000000000000000	0.00000000000000000000	0.00000000000000000000	0.00000000000000000000	0.00000000000000000000	0.00000000000000000000	0.00000000000000000000	0.00000000000000000000
53.00000000000000000000	0.00000000000000000000	4080.51269531250000000000	4035.38452148437500000000	4158.97412109375000000000	4097.94873046875000000000	4045.12817382812500000000	4067.69213867187500000000	4078.46142578125000000000	4075.38452148437500000000	4059.48706054687500000000	4085.12817382812500000000	4081.53833007812500000000	4119.48730468750000000000	4056.41015625000000000000	4087.17944335937500000000	0.00000000000000000000	10248.00000000000000000000	10228.00000000000000000000	0.00000000000000000000	0.00000000000000000000	0.00000000000000000000	1803.00000000000000000000	409.00000000000000000000	0.00000000000000000000	0.00000000000000000000	0.00000000000000000000	0.00000000000000000000	0.00000000000000000000	0.00000000000000000000	0.00000000000000000000	0.00000000000000000000	0.00000000000000000000	0.00000000000000000000	0.00000000000000000000	0.00000000000000000000	0.00000000000000000000	0.00000000000000000000	0.00000000000000000000	0.00000000000000000000
54.00000000000000000000	0.00000000000000000000	4070.25634765625000000000	4032.82031250000000000000	4148.71777343750000000000	4091.28198242187500000000	4054.35888671875000000000	4085.64086914062500000000	4095.89721679687500000000	4096.92285156250000000000	4090.25634765625000000000	4110.25634765625000000000	4086.15380859375000000000	4119.48730468750000000000	4043.58959960937500000000	4078.97436523437500000000	0.00000000000000000000	10248.00000000000000000000	10228.00000000000000000000	0.00000000000000000000	0.00000000000000000000	0.00000000000000000000	1803.00000000000000000000	416.00000000000000000000	0.00000000000000000000	0.00000000000000000000	0.00000000000000000000	0.00000000000000000000	0.00000000000000000000	0.00000000000000000000	0.00000000000000000000	0.00000000000000000000	0.00000000000000000000	0.00000000000000000000	0.00000000000000000000	0.00000000000000000000	0.00000000000000000000	0.00000000000000000000	0.00000000000000000000	0.00000000000000000000
55.00000000000000000000	0.00000000000000000000	4046.66650390625000000000	4010.25634765625000000000	4154.87158203125000000000	4071.79467773437500000000	4031.79467773437500000000	4060.51269531250000000000	4074.35888671875000000000	4063.07690429687500000000	4054.87158203125000000000	4083.07690429687500000000	4047.69213867187500000000	4086.66650390625000000000	4003.07690429687500000000	4053.84594726562500000000	0.00000000000000000000	10247.00000000000000000000	10226.00000000000000000000	0.00000000000000000000	0.00000000000000000000	0.00000000000000000000	1803.00000000000000000000	424.00000000000000000000	0.00000000000000000000	0.00000000000000000000	0.00000000000000000000	0.00000000000000000000	0.00000000000000000000	0.00000000000000000000	0.00000000000000000000	0.00000000000000000000	0.00000000000000000000	0.00000000000000000000	0.00000000000000000000	0.00000000000000000000	0.00000000000000000000	0.00000000000000000000	0.00000000000000000000	0.00000000000000000000
56.00000000000000000000	0.00000000000000000000	4090.25634765625000000000	4068.20507812500000000000	4156.92285156250000000000	4115.38427734375000000000	4078.97436523437500000000	4096.41015625000000000000	4098.97412109375000000000	4080.51269531250000000000	4074.87158203125000000000	4103.07666015625000000000	4088.20507812500000000000	4114.87158203125000000000	4062.05126953125000000000	4091.79467773437500000000	0.00000000000000000000	10247.00000000000000000000	10226.00000000000000000000	0.00000000000000000000	0.00000000000000000000	0.00000000000000000000	1803.00000000000000000000	431.00000000000000000000	0.00000000000000000000	0.00000000000000000000	0.00000000000000000000	0.00000000000000000000	0.00000000000000000000	0.00000000000000000000	0.00000000000000000000	0.00000000000000000000	0.00000000000000000000	0.00000000000000000000	0.00000000000000000000	0.00000000000000000000	0.00000000000000000000	0.00000000000000000000	0.00000000000000000000	0.00000000000000000000
57.00000000000000000000	0.00000000000000000000	4074.35888671875000000000	4036.92309570312500000000	4154.35888671875000000000	4096.92285156250000000000	4041.53833007812500000000	4063.58959960937500000000	4068.20507812500000000000	4046.15380859375000000000	4036.41015625000000000000	4077.94873046875000000000	4065.12817382812500000000	4086.66650390625000000000	4045.64086914062500000000	4073.84594726562500000000	0.00000000000000000000	10247.00000000000000000000	10224.00000000000000000000	0.00000000000000000000	0.00000000000000000000	0.00000000000000000000	1803.00000000000000000000	439.00000000000000000000	0.00000000000000000000	0.00000000000000000000	0.00000000000000000000	0.00000000000000000000	0.00000000000000000000	0.00000000000000000000	0.00000000000000000000	0.00000000000000000000	0.00000000000000000000	0.00000000000000000000	0.00000000000000000000	0.00000000000000000000	0.00000000000000000000	0.00000000000000000000	0.00000000000000000000	0.00000000000000000000
58.00000000000000000000	0.00000000000000000000	4062.05126953125000000000	4027.69213867187500000000	4153.84619140625000000000	4090.25634765625000000000	4031.79467773437500000000	4055.38452148437500000000	4067.17944335937500000000	4057.94873046875000000000	4041.53833007812500000000	4076.41015625000000000000	4076.41015625000000000000	4090.25634765625000000000	4038.97436523437500000000	4071.79467773437500000000	0.00000000000000000000	10247.00000000000000000000	10224.00000000000000000000	0.00000000000000000000	0.00000000000000000000	0.00000000000000000000	1803.00000000000000000000	446.00000000000000000000	0.00000000000000000000	0.00000000000000000000	0.00000000000000000000	0.00000000000000000000	0.00000000000000000000	0.00000000000000000000	0.00000000000000000000	0.00000000000000000000	0.00000000000000000000	0.00000000000000000000	0.00000000000000000000	0.00000000000000000000	0.00000000000000000000	0.00000000000000000000	0.00000000000000000000	0.00000000000000000000
59.00000000000000000000	0.00000000000000000000	4059.48706054687500000000	4032.82031250000000000000	4147.69238281250000000000	4097.43603515625000000000	4036.41015625000000000000	4058.46142578125000000000	4078.46142578125000000000	4089.23071289062500000000	4071.28198242187500000000	4093.84594726562500000000	4105.64111328125000000000	4115.89746093750000000000	4051.79467773437500000000	4083.58959960937500000000	0.00000000000000000000	10245.00000000000000000000	10225.00000000000000000000	0.00000000000000000000	0.00000000000000000000	0.00000000000000000000	1803.00000000000000000000	455.00000000000000000000	0.00000000000000000000	0.00000000000000000000	0.00000000000000000000	0.00000000000000000000	0.00000000000000000000	0.00000000000000000000	0.00000000000000000000	0.00000000000000000000	0.00000000000000000000	0.00000000000000000000	0.00000000000000000000	0.00000000000000000000	0.00000000000000000000	0.00000000000000000000	0.00000000000000000000	0.00000000000000000000
60.00000000000000000000	0.00000000000000000000	4038.46142578125000000000	3996.41015625000000000000	4152.30761718750000000000	4071.28198242187500000000	4003.07690429687500000000	4036.92309570312500000000	4066.15380859375000000000	4062.56396484375000000000	4042.05126953125000000000	4072.82031250000000000000	4070.76904296875000000000	4089.74340820312500000000	4023.58959960937500000000	4061.02563476562500000000	0.00000000000000000000	10245.00000000000000000000	10225.00000000000000000000	0.00000000000000000000	0.00000000000000000000	0.00000000000000000000	1803.00000000000000000000	463.00000000000000000000	0.00000000000000000000	0.00000000000000000000	0.00000000000000000000	0.00000000000000000000	0.00000000000000000000	0.00000000000000000000	0.00000000000000000000	0.00000000000000000000	0.00000000000000000000	0.00000000000000000000	0.00000000000000000000	0.00000000000000000000	0.00000000000000000000	0.00000000000000000000	0.00000000000000000000	0.00000000000000000000
61.00000000000000000000	0.00000000000000000000	4072.30761718750000000000	4047.17944335937500000000	4150.76904296875000000000	4096.92285156250000000000	4053.84594726562500000000	4086.66650390625000000000	4102.56396484375000000000	4083.58959960937500000000	4071.79467773437500000000	4104.10253906250000000000	4091.79467773437500000000	4102.56396484375000000000	4055.89721679687500000000	4080.51269531250000000000	0.00000000000000000000	10246.00000000000000000000	10225.00000000000000000000	0.00000000000000000000	0.00000000000000000000	0.00000000000000000000	1803.00000000000000000000	471.00000000000000000000	0.00000000000000000000	0.00000000000000000000	0.00000000000000000000	0.00000000000000000000	0.00000000000000000000	0.00000000000000000000	0.00000000000000000000	0.00000000000000000000	0.00000000000000000000	0.00000000000000000000	0.00000000000000000000	0.00000000000000000000	0.00000000000000000000	0.00000000000000000000	0.00000000000000000000	0.00000000000000000000
62.00000000000000000000	0.00000000000000000000	4055.89721679687500000000	4036.92309570312500000000	4150.76904296875000000000	4086.15380859375000000000	4037.43579101562500000000	4064.61523437500000000000	4078.46142578125000000000	4053.33325195312500000000	4044.10253906250000000000	4087.69213867187500000000	4055.38452148437500000000	4071.28198242187500000000	4021.53833007812500000000	4054.87158203125000000000	0.00000000000000000000	10246.00000000000000000000	10225.00000000000000000000	0.00000000000000000000	0.00000000000000000000	0.00000000000000000000	1803.00000000000000000000	479.00000000000000000000	0.00000000000000000000	0.00000000000000000000	0.00000000000000000000	0.00000000000000000000	0.00000000000000000000	0.00000000000000000000	0.00000000000000000000	0.00000000000000000000	0.00000000000000000000	0.00000000000000000000	0.00000000000000000000	0.00000000000000000000	0.00000000000000000000	0.00000000000000000000	0.00000000000000000000	0.00000000000000000000
63.00000000000000000000	0.00000000000000000000	4053.33325195312500000000	4027.69213867187500000000	4158.46142578125000000000	4090.25634765625000000000	4026.66650390625000000000	4055.89721679687500000000	4072.30761718750000000000	4049.23071289062500000000	4032.82031250000000000000	4075.38452148437500000000	4058.97436523437500000000	4073.33325195312500000000	4028.20507812500000000000	4061.02563476562500000000	0.00000000000000000000	10245.00000000000000000000	10225.00000000000000000000	0.00000000000000000000	0.00000000000000000000	0.00000000000000000000	1803.00000000000000000000	487.00000000000000000000	0.00000000000000000000	0.00000000000000000000	0.00000000000000000000	0.00000000000000000000	0.00000000000000000000	0.00000000000000000000	0.00000000000000000000	0.00000000000000000000	0.00000000000000000000	0.00000000000000000000	0.00000000000000000000	0.00000000000000000000	0.00000000000000000000	0.00000000000000000000	0.00000000000000000000	0.00000000000000000000
64.00000000000000000000	0.00000000000000000000	4065.12817382812500000000	4028.20507812500000000000	4153.33300781250000000000	4104.10253906250000000000	4028.20507812500000000000	4058.46142578125000000000	4068.71777343750000000000	4070.76904296875000000000	4045.64086914062500000000	4076.41015625000000000000	4089.23071289062500000000	4103.07666015625000000000	4064.10253906250000000000	4089.74340820312500000000	1536.00000000000000000000	10245.00000000000000000000	10225.00000000000000000000	0.00000000000000000000	0.00000000000000000000	0.00000000000000000000	1803.00000000000000000000	496.00000000000000000000	4.00000000000000000000	0.00000000000000000000	0.00000000000000000000	0.00000000000000000000	0.00000000000000000000	0.00000000000000000000	0.00000000000000000000	0.00000000000000000000	0.00000000000000000000	0.00000000000000000000	0.00000000000000000000	0.00000000000000000000	0.00000000000000000000	0.00000000000000000000	0.00000000000000000000	0.00000000000000000000
65.00000000000000000000	0.00000000000000000000	4033.33325195312500000000	3985.64086914062500000000	4152.82031250000000000000	4070.25634765625000000000	3985.64086914062500000000	4019.48706054687500000000	4036.41015625000000000000	4047.69213867187500000000	4012.82031250000000000000	4043.58959960937500000000	4046.66650390625000000000	4077.43579101562500000000	4021.02563476562500000000	4063.58959960937500000000	2737.00000000000000000000	10244.00000000000000000000	10223.00000000000000000000	0.00000000000000000000	0.00000000000000000000	0.00000000000000000000	1803.00000000000000000000	504.00000000000000000000	4.00000000000000000000	4.00000000000000000000	0.00000000000000000000	0.00000000000000000000	0.00000000000000000000	0.00000000000000000000	0.00000000000000000000	0.00000000000000000000	0.00000000000000000000	0.00000000000000000000	0.00000000000000000000	0.00000000000000000000	0.00000000000000000000	0.00000000000000000000	0.00000000000000000000	0.00000000000000000000
66.00000000000000000000	0.00000000000000000000	4047.69213867187500000000	4025.12817382812500000000	4150.76904296875000000000	4084.61523437500000000000	4029.74340820312500000000	4064.61523437500000000000	4082.56396484375000000000	4082.05126953125000000000	4059.48706054687500000000	4085.12817382812500000000	4071.79467773437500000000	4095.89721679687500000000	4040.00000000000000000000	4076.92309570312500000000	2982.00000000000000000000	10244.00000000000000000000	10223.00000000000000000000	0.00000000000000000000	0.00000000000000000000	0.00000000000000000000	1803.00000000000000000000	512.00000000000000000000	4.00000000000000000000	4.00000000000000000000	4.00000000000000000000	0.00000000000000000000	0.00000000000000000000	0.00000000000000000000	0.00000000000000000000	0.00000000000000000000	0.00000000000000000000	0.00000000000000000000	0.00000000000000000000	0.00000000000000000000	0.00000000000000000000	0.00000000000000000000	4.00000000000000000000	0.00000000000000000000
67.00000000000000000000	0.00000000000000000000	4033.84594726562500000000	4010.25634765625000000000	4148.20507812500000000000	4066.15380859375000000000	4012.30761718750000000000	4053.33325195312500000000	4071.79467773437500000000	4062.05126953125000000000	4048.71777343750000000000	4083.58959960937500000000	4047.69213867187500000000	4074.87158203125000000000	4015.38452148437500000000	4053.33325195312500000000	3524.00000000000000000000	10244.00000000000000000000	10224.00000000000000000000	0.00000000000000000000	0.00000000000000000000	0.00000000000000000000	1803.00000000000000000000	519.00000000000000000000	4.00000000000000000000	4.00000000000000000000	4.00000000000000000000	4.00000000000000000000	0.00000000000000000000	0.00000000000000000000	0.00000000000000000000	0.00000000000000000000	0.00000000000000000000	0.00000000000000000000	0.00000000000000000000	0.00000000000000000000	0.00000000000000000000	0.00000000000000000000	4.00000000000000000000	4.00000000000000000000
68.00000000000000000000	0.00000000000000000000	4045.12817382812500000000	4013.84594726562500000000	4155.38427734375000000000	4066.15380859375000000000	4007.17944335937500000000	4043.07690429687500000000	4057.43579101562500000000	4050.76904296875000000000	4030.76904296875000000000	4069.74340820312500000000	4042.05126953125000000000	4074.35888671875000000000	4019.48706054687500000000	4053.84594726562500000000	3521.00000000000000000000	10244.00000000000000000000	10224.00000000000000000000	0.00000000000000000000	0.00000000000000000000	0.00000000000000000000	1803.00000000000000000000	526.00000000000000000000	4.00000000000000000000	4.00000000000000000000	4.00000000000000000000	4.00000000000000000000	4.00000000000000000000	0.00000000000000000000	0.00000000000000000000	0.00000000000000000000	0.00000000000000000000	0.00000000000000000000	0.00000000000000000000	0.00000000000000000000	0.00000000000000000000	0.00000000000000000000	4.00000000000000000000	4.00000000000000000000
69.00000000000000000000	0.00000000000000000000	4072.30761718750000000000	4048.20507812500000000000	4153.84619140625000000000	4094.87158203125000000000	4034.87158203125000000000	4057.43579101562500000000	4064.61523437500000000000	4068.20507812500000000000	4042.56396484375000000000	4077.43579101562500000000	4083.07690429687500000000	4096.92285156250000000000	4065.12817382812500000000	4085.64086914062500000000	3268.00000000000000000000	10243.00000000000000000000	10224.00000000000000000000	0.00000000000000000000	0.00000000000000000000	0.00000000000000000000	1803.00000000000000000000	534.00000000000000000000	4.00000000000000000000	4.00000000000000000000	4.00000000000000000000	4.00000000000000000000	4.00000000000000000000	4.00000000000000000000	0.00000000000000000000	0.00000000000000000000	0.00000000000000000000	0.00000000000000000000	0.00000000000000000000	0.00000000000000000000	0.00000000000000000000	0.00000000000000000000	4.00000000000000000000	4.00000000000000000000
70.00000000000000000000	0.00000000000000000000	4036.41015625000000000000	4001.53833007812500000000	4152.82031250000000000000	4067.69213867187500000000	3983.58959960937500000000	4014.35888671875000000000	4027.69213867187500000000	4027.69213867187500000000	3994.35888671875000000000	4035.89721679687500000000	4043.58959960937500000000	4058.46142578125000000000	4020.00000000000000000000	4054.87158203125000000000	2931.00000000000000000000	10243.00000000000000000000	10224.00000000000000000000	0.00000000000000000000	0.00000000000000000000	0.00000000000000000000	1803.00000000000000000000	541.00000000000000000000	4.00000000000000000000	4.00000000000000000000	4.00000000000000000000	4.00000000000000000000	4.00000000000000000000	4.00000000000000000000	4.00000000000000000000	0.00000000000000000000	0.00000000000000000000	0.00000000000000000000	0.00000000000000000000	0.00000000000000000000	0.00000000000000000000	0.00000000000000000000	4.00000000000000000000	4.00000000000000000000
71.00000000000000000000	0.00000000000000000000	4040.00000000000000000000	4016.92309570312500000000	4148.71777343750000000000	4075.38452148437500000000	4001.53833007812500000000	4038.46142578125000000000	4051.79467773437500000000	4058.97436523437500000000	4031.28198242187500000000	4064.10253906250000000000	4063.58959960937500000000	4084.10253906250000000000	4030.76904296875000000000	4064.10253906250000000000	3053.00000000000000000000	10243.00000000000000000000	10225.00000000000000000000	0.00000000000000000000	0.00000000000000000000	0.00000000000000000000	1803.00000000000000000000	550.00000000000000000000	4.00000000000000000000	4.00000000000000000000	4.00000000000000000000	4.00000000000000000000	4.00000000000000000000	4.00000000000000000000	4.00000000000000000000	4.00000000000000000000	0.00000000000000000000	0.00000000000000000000	0.00000000000000000000	0.00000000000000000000	0.00000000000000000000	0.00000000000000000000	4.00000000000000000000	4.00000000000000000000
72.00000000000000000000	0.00000000000000000000	4016.92309570312500000000	3993.33325195312500000000	4143.07666015625000000000	4052.30761718750000000000	3982.56396484375000000000	4023.07690429687500000000	4047.17944335937500000000	4054.87158203125000000000	4029.23071289062500000000	4066.66650390625000000000	4053.33325195312500000000	4078.97436523437500000000	4007.17944335937500000000	4046.15380859375000000000	3287.00000000000000000000	10243.00000000000000000000	10225.00000000000000000000	0.00000000000000000000	0.00000000000000000000	0.00000000000000000000	1803.00000000000000000000	557.00000000000000000000	4.00000000000000000000	4.00000000000000000000	4.00000000000000000000	4.00000000000000000000	4.00000000000000000000	4.00000000000000000000	4.00000000000000000000	4.00000000000000000000	4.00000000000000000000	0.00000000000000000000	0.00000000000000000000	0.00000000000000000000	0.00000000000000000000	0.00000000000000000000	4.00000000000000000000	4.00000000000000000000
73.00000000000000000000	0.00000000000000000000	4017.43579101562500000000	3993.33325195312500000000	4149.74365234375000000000	4047.17944335937500000000	3981.02563476562500000000	4022.05126953125000000000	4047.69213867187500000000	4036.41015625000000000000	4003.58959960937500000000	4047.69213867187500000000	4040.51269531250000000000	4055.89721679687500000000	3996.92309570312500000000	4037.43579101562500000000	2497.00000000000000000000	10242.00000000000000000000	10226.00000000000000000000	0.00000000000000000000	0.00000000000000000000	0.00000000000000000000	1803.00000000000000000000	566.00000000000000000000	4.00000000000000000000	4.00000000000000000000	4.00000000000000000000	4.00000000000000000000	4.00000000000000000000	4.00000000000000000000	4.00000000000000000000	4.00000000000000000000	4.00000000000000000000	4.00000000000000000000	0.00000000000000000000	0.00000000000000000000	0.00000000000000000000	0.00000000000000000000	4.00000000000000000000	4.00000000000000000000
74.00000000000000000000	0.00000000000000000000	4058.97436523437500000000	4047.17944335937500000000	4147.17919921875000000000	4087.17944335937500000000	4032.30761718750000000000	4060.51269531250000000000	4070.25634765625000000000	4050.25634765625000000000	4022.05126953125000000000	4065.12817382812500000000	4062.05126953125000000000	4067.17944335937500000000	4037.43579101562500000000	4064.10253906250000000000	3577.00000000000000000000	10242.00000000000000000000	10226.00000000000000000000	0.00000000000000000000	0.00000000000000000000	0.00000000000000000000	1803.00000000000000000000	573.00000000000000000000	4.00000000000000000000	4.00000000000000000000	4.00000000000000000000	4.00000000000000000000	4.00000000000000000000	4.00000000000000000000	4.00000000000000000000	4.00000000000000000000	4.00000000000000000000	4.00000000000000000000	4.00000000000000000000	0.00000000000000000000	0.00000000000000000000	0.00000000000000000000	4.00000000000000000000	4.00000000000000000000
75.00000000000000000000	0.00000000000000000000	4029.74340820312500000000	4006.66650390625000000000	4150.76904296875000000000	4060.51269531250000000000	3993.84594726562500000000	4023.07690429687500000000	4038.97436523437500000000	4010.25634765625000000000	3979.48706054687500000000	4026.15380859375000000000	4013.33325195312500000000	4035.38452148437500000000	3994.87158203125000000000	4036.92309570312500000000	2991.00000000000000000000	10242.00000000000000000000	10228.00000000000000000000	0.00000000000000000000	0.00000000000000000000	0.00000000000000000000	1803.00000000000000000000	582.00000000000000000000	4.00000000000000000000	4.00000000000000000000	4.00000000000000000000	4.00000000000000000000	4.00000000000000000000	4.00000000000000000000	4.00000000000000000000	4.00000000000000000000	4.00000000000000000000	4.00000000000000000000	4.00000000000000000000	4.00000000000000000000	0.00000000000000000000	0.00000000000000000000	4.00000000000000000000	4.00000000000000000000
76.00000000000000000000	0.00000000000000000000	4031.79467773437500000000	4015.89721679687500000000	4155.89746093750000000000	4067.17944335937500000000	4002.05126953125000000000	4037.43579101562500000000	4057.43579101562500000000	4043.58959960937500000000	4007.17944335937500000000	4036.41015625000000000000	4048.71777343750000000000	4061.02563476562500000000	4019.48706054687500000000	4058.97436523437500000000	3442.00000000000000000000	10242.00000000000000000000	10228.00000000000000000000	0.00000000000000000000	0.00000000000000000000	0.00000000000000000000	1803.00000000000000000000	589.00000000000000000000	4.00000000000000000000	4.00000000000000000000	4.00000000000000000000	4.00000000000000000000	4.00000000000000000000	4.00000000000000000000	4.00000000000000000000	4.00000000000000000000	4.00000000000000000000	4.00000000000000000000	4.00000000000000000000	4.00000000000000000000	4.00000000000000000000	0.00000000000000000000	4.00000000000000000000	4.00000000000000000000
77.00000000000000000000	0.00000000000000000000	4013.84594726562500000000	3994.35888671875000000000	4146.66650390625000000000	4063.07690429687500000000	3974.87158203125000000000	4012.82031250000000000000	4036.92309570312500000000	4048.71777343750000000000	4006.66650390625000000000	4035.38452148437500000000	4050.76904296875000000000	4057.43579101562500000000	4012.30761718750000000000	4053.84594726562500000000	3108.00000000000000000000	10245.00000000000000000000	10227.00000000000000000000	0.00000000000000000000	0.00000000000000000000	0.00000000000000000000	1803.00000000000000000000	597.00000000000000000000	4.00000000000000000000	4.00000000000000000000	4.00000000000000000000	4.00000000000000000000	4.00000000000000000000	4.00000000000000000000	4.00000000000000000000	4.00000000000000000000	4.00000000000000000000	4.00000000000000000000	4.00000000000000000000	4.00000000000000000000	4.00000000000000000000	4.00000000000000000000	4.00000000000000000000	4.00000000000000000000
78.00000000000000000000	0.00000000000000000000	3998.97436523437500000000	3976.41015625000000000000	4150.25634765625000000000	4053.33325195312500000000	3956.92309570312500000000	3998.97436523437500000000	4026.66650390625000000000	4026.15380859375000000000	3986.15380859375000000000	4023.58959960937500000000	4025.64086914062500000000	4034.35888671875000000000	3991.79467773437500000000	4037.43579101562500000000	3577.00000000000000000000	10245.00000000000000000000	10227.00000000000000000000	0.00000000000000000000	0.00000000000000000000	0.00000000000000000000	1803.00000000000000000000	604.00000000000000000000	4.00000000000000000000	4.00000000000000000000	4.00000000000000000000	4.00000000000000000000	4.00000000000000000000	4.00000000000000000000	4.00000000000000000000	4.00000000000000000000	4.00000000000000000000	4.00000000000000000000	4.00000000000000000000	4.00000000000000000000	4.00000000000000000000	4.00000000000000000000	4.00000000000000000000	4.00000000000000000000
79.00000000000000000000	0.00000000000000000000	4033.33325195312500000000	4027.69213867187500000000	4154.87158203125000000000	4075.38452148437500000000	4014.35888671875000000000	4054.87158203125000000000	4073.33325195312500000000	4054.87158203125000000000	4026.15380859375000000000	4062.56396484375000000000	4059.48706054687500000000	4055.38452148437500000000	4029.23071289062500000000	4064.61523437500000000000	2991.00000000000000000000	10244.00000000000000000000	10227.00000000000000000000	0.00000000000000000000	0.00000000000000000000	0.00000000000000000000	1803.00000000000000000000	613.00000000000000000000	4.00000000000000000000	4.00000000000000000000	4.00000000000000000000	4.00000000000000000000	4.00000000000000000000	4.00000000000000000000	4.00000000000000000000	4.00000000000000000000	4.00000000000000000000	4.00000000000000000000	4.00000000000000000000	4.00000000000000000000	4.00000000000000000000	4.00000000000000000000	4.00000000000000000000	4.00000000000000000000
80.00000000000000000000	0.00000000000000000000	4014.35888671875000000000	3999.48706054687500000000	4156.41015625000000000000	4048.20507812500000000000	3981.53833007812500000000	4024.61523437500000000000	4046.66650390625000000000	4027.69213867187500000000	3993.84594726562500000000	4040.51269531250000000000	4022.05126953125000000000	4024.61523437500000000000	3993.84594726562500000000	4038.97436523437500000000	3442.00000000000000000000	10244.00000000000000000000	10227.00000000000000000000	0.00000000000000000000	0.00000000000000000000	0.00000000000000000000	1803.00000000000000000000	620.00000000000000000000	4.00000000000000000000	4.00000000000000000000	4.00000000000000000000	4.00000000000000000000	4.00000000000000000000	4.00000000000000000000	4.00000000000000000000	4.00000000000000000000	4.00000000000000000000	4.00000000000000000000	4.00000000000000000000	4.00000000000000000000	4.00000000000000000000	4.00000000000000000000	4.00000000000000000000	4.00000000000000000000
81.00000000000000000000	0.00000000000000000000	4028.71777343750000000000	4020.51269531250000000000	4155.89746093750000000000	4074.35888671875000000000	3991.28198242187500000000	4028.20507812500000000000	4047.17944335937500000000	4043.07690429687500000000	4007.69213867187500000000	4046.66650390625000000000	4056.41015625000000000000	4049.23071289062500000000	4040.51269531250000000000	4067.17944335937500000000	3108.00000000000000000000	10245.00000000000000000000	10228.00000000000000000000	0.00000000000000000000	0.00000000000000000000	0.00000000000000000000	1803.00000000000000000000	628.00000000000000000000	4.00000000000000000000	4.00000000000000000000	4.00000000000000000000	4.00000000000000000000	4.00000000000000000000	4.00000000000000000000	4.00000000000000000000	4.00000000000000000000	4.00000000000000000000	4.00000000000000000000	4.00000000000000000000	4.00000000000000000000	4.00000000000000000000	4.00000000000000000000	4.00000000000000000000	4.00000000000000000000
82.00000000000000000000	0.00000000000000000000	4029.23071289062500000000	4020.51269531250000000000	4152.30761718750000000000	4088.71777343750000000000	3983.58959960937500000000	4014.87158203125000000000	4032.30761718750000000000	4042.56396484375000000000	4005.64086914062500000000	4044.61523437500000000000	4076.92309570312500000000	4060.00000000000000000000	4067.17944335937500000000	4084.61523437500000000000	3577.00000000000000000000	10245.00000000000000000000	10228.00000000000000000000	0.00000000000000000000	0.00000000000000000000	0.00000000000000000000	1803.00000000000000000000	636.00000000000000000000	4.00000000000000000000	4.00000000000000000000	4.00000000000000000000	4.00000000000000000000	4.00000000000000000000	4.00000000000000000000	4.00000000000000000000	4.00000000000000000000	4.00000000000000000000	4.00000000000000000000	4.00000000000000000000	4.00000000000000000000	4.00000000000000000000	4.00000000000000000000	4.00000000000000000000	4.00000000000000000000
83.00000000000000000000	0.00000000000000000000	4005.12817382812500000000	3990.25634765625000000000	4155.38427734375000000000	4065.64086914062500000000	3957.94873046875000000000	3996.92309570312500000000	4022.56396484375000000000	4030.25634765625000000000	3985.64086914062500000000	4028.71777343750000000000	4050.25634765625000000000	4037.94873046875000000000	4030.76904296875000000000	4062.56396484375000000000	2991.00000000000000000000	10245.00000000000000000000	10228.00000000000000000000	0.00000000000000000000	0.00000000000000000000	0.00000000000000000000	1803.00000000000000000000	644.00000000000000000000	4.00000000000000000000	4.00000000000000000000	4.00000000000000000000	4.00000000000000000000	4.00000000000000000000	4.00000000000000000000	4.00000000000000000000	4.00000000000000000000	4.00000000000000000000	4.00000000000000000000	4.00000000000000000000	4.00000000000000000000	4.00000000000000000000	4.00000000000000000000	4.00000000000000000000	4.00000000000000000000
84.00000000000000000000	0.00000000000000000000	4011.28198242187500000000	4012.30761718750000000000	4146.15380859375000000000	4073.84594726562500000000	3995.38452148437500000000	4040.00000000000000000000	4063.58959960937500000000	4074.35888671875000000000	4037.43579101562500000000	4067.69213867187500000000	4079.48706054687500000000	4061.53833007812500000000	4044.61523437500000000000	4069.74340820312500000000	3442.00000000000000000000	10245.00000000000000000000	10228.00000000000000000000	0.00000000000000000000	0.00000000000000000000	0.00000000000000000000	1803.00000000000000000000	651.00000000000000000000	4.00000000000000000000	4.00000000000000000000	4.00000000000000000000	4.00000000000000000000	4.00000000000000000000	4.00000000000000000000	4.00000000000000000000	4.00000000000000000000	4.00000000000000000000	4.00000000000000000000	4.00000000000000000000	4.00000000000000000000	4.00000000000000000000	4.00000000000000000000	4.00000000000000000000	4.00000000000000000000
85.00000000000000000000	0.00000000000000000000	3978.46142578125000000000	3968.71777343750000000000	4140.51269531250000000000	4040.51269531250000000000	3959.48706054687500000000	4008.71777343750000000000	4035.38452148437500000000	4044.61523437500000000000	4005.12817382812500000000	4044.10253906250000000000	4033.33325195312500000000	4026.66650390625000000000	3993.84594726562500000000	4029.74340820312500000000	3108.00000000000000000000	10245.00000000000000000000	10229.00000000000000000000	0.00000000000000000000	0.00000000000000000000	0.00000000000000000000	1803.00000000000000000000	660.00000000000000000000	4.00000000000000000000	4.00000000000000000000	4.00000000000000000000	4.00000000000000000000	4.00000000000000000000	4.00000000000000000000	4.00000000000000000000	4.00000000000000000000	4.00000000000000000000	4.00000000000000000000	4.00000000000000000000	4.00000000000000000000	4.00000000000000000000	4.00000000000000000000	4.00000000000000000000	4.00000000000000000000
86.00000000000000000000	0.00000000000000000000	3997.43579101562500000000	3996.41015625000000000000	4144.10253906250000000000	4058.97436523437500000000	3984.61523437500000000000	4025.12817382812500000000	4045.64086914062500000000	4045.12817382812500000000	3997.43579101562500000000	4043.58959960937500000000	4030.76904296875000000000	4024.61523437500000000000	4006.66650390625000000000	4037.94873046875000000000	3577.00000000000000000000	10245.00000000000000000000	10229.00000000000000000000	0.00000000000000000000	0.00000000000000000000	0.00000000000000000000	1803.00000000000000000000	667.00000000000000000000	4.00000000000000000000	4.00000000000000000000	4.00000000000000000000	4.00000000000000000000	4.00000000000000000000	4.00000000000000000000	4.00000000000000000000	4.00000000000000000000	4.00000000000000000000	4.00000000000000000000	4.00000000000000000000	4.00000000000000000000	4.00000000000000000000	4.00000000000000000000	4.00000000000000000000	4.00000000000000000000
87.00000000000000000000	0.00000000000000000000	4009.23071289062500000000	4018.97436523437500000000	4146.66650390625000000000	4076.41015625000000000000	4001.53833007812500000000	4032.82031250000000000000	4045.12817382812500000000	4035.89721679687500000000	3987.69213867187500000000	4036.41015625000000000000	4035.89721679687500000000	4025.64086914062500000000	4025.64086914062500000000	4051.79467773437500000000	2991.00000000000000000000	10245.00000000000000000000	10228.00000000000000000000	0.00000000000000000000	0.00000000000000000000	0.00000000000000000000	1803.00000000000000000000	675.00000000000000000000	4.00000000000000000000	4.00000000000000000000	4.00000000000000000000	4.00000000000000000000	4.00000000000000000000	4.00000000000000000000	4.00000000000000000000	4.00000000000000000000	4.00000000000000000000	4.00000000000000000000	4.00000000000000000000	4.00000000000000000000	4.00000000000000000000	4.00000000000000000000	4.00000000000000000000	4.00000000000000000000
88.00000000000000000000	0.00000000000000000000	3992.30761718750000000000	3992.30761718750000000000	4157.43603515625000000000	4057.94873046875000000000	3967.17944335937500000000	4001.02563476562500000000	4016.92309570312500000000	4006.66650390625000000000	3960.00000000000000000000	4008.71777343750000000000	4016.92309570312500000000	4009.23071289062500000000	4003.07690429687500000000	4040.00000000000000000000	3442.00000000000000000000	10245.00000000000000000000	10228.00000000000000000000	0.00000000000000000000	0.00000000000000000000	0.00000000000000000000	1803.00000000000000000000	684.00000000000000000000	4.00000000000000000000	4.00000000000000000000	4.00000000000000000000	4.00000000000000000000	4.00000000000000000000	4.00000000000000000000	4.00000000000000000000	4.00000000000000000000	4.00000000000000000000	4.00000000000000000000	4.00000000000000000000	4.00000000000000000000	4.00000000000000000000	4.00000000000000000000	4.00000000000000000000	4.00000000000000000000
89.00000000000000000000	0.00000000000000000000	4014.87158203125000000000	4022.56396484375000000000	4150.25634765625000000000	4077.94873046875000000000	3990.76904296875000000000	4024.61523437500000000000	4038.46142578125000000000	4054.35888671875000000000	4013.33325195312500000000	4047.17944335937500000000	4063.07690429687500000000	4047.69213867187500000000	4038.97436523437500000000	4068.20507812500000000000	3108.00000000000000000000	10243.00000000000000000000	10228.00000000000000000000	0.00000000000000000000	0.00000000000000000000	0.00000000000000000000	1803.00000000000000000000	692.00000000000000000000	4.00000000000000000000	4.00000000000000000000	4.00000000000000000000	4.00000000000000000000	4.00000000000000000000	4.00000000000000000000	4.00000000000000000000	4.00000000000000000000	4.00000000000000000000	4.00000000000000000000	4.00000000000000000000	4.00000000000000000000	4.00000000000000000000	4.00000000000000000000	4.00000000000000000000	4.00000000000000000000
90.00000000000000000000	0.00000000000000000000	3986.15380859375000000000	3986.66650390625000000000	4143.58984375000000000000	4050.25634765625000000000	3953.84594726562500000000	3993.84594726562500000000	4017.94873046875000000000	4042.05126953125000000000	3990.76904296875000000000	4029.74340820312500000000	4032.30761718750000000000	4030.25634765625000000000	4005.12817382812500000000	4043.58959960937500000000	3577.00000000000000000000	10243.00000000000000000000	10228.00000000000000000000	0.00000000000000000000	0.00000000000000000000	0.00000000000000000000	1803.00000000000000000000	700.00000000000000000000	4.00000000000000000000	4.00000000000000000000	4.00000000000000000000	4.00000000000000000000	4.00000000000000000000	4.00000000000000000000	4.00000000000000000000	4.00000000000000000000	4.00000000000000000000	4.00000000000000000000	4.00000000000000000000	4.00000000000000000000	4.00000000000000000000	4.00000000000000000000	4.00000000000000000000	4.00000000000000000000
91.00000000000000000000	0.00000000000000000000	3998.97436523437500000000	4010.25634765625000000000	4150.76904296875000000000	4057.43579101562500000000	3981.53833007812500000000	4017.43579101562500000000	4042.05126953125000000000	4045.12817382812500000000	3992.30761718750000000000	4034.87158203125000000000	4039.48706054687500000000	4036.92309570312500000000	4015.89721679687500000000	4051.28198242187500000000	2991.00000000000000000000	10243.00000000000000000000	10229.00000000000000000000	0.00000000000000000000	0.00000000000000000000	0.00000000000000000000	1803.00000000000000000000	708.00000000000000000000	4.00000000000000000000	4.00000000000000000000	4.00000000000000000000	4.00000000000000000000	4.00000000000000000000	4.00000000000000000000	4.00000000000000000000	4.00000000000000000000	4.00000000000000000000	4.00000000000000000000	4.00000000000000000000	4.00000000000000000000	4.00000000000000000000	4.00000000000000000000	4.00000000000000000000	4.00000000000000000000
92.00000000000000000000	0.00000000000000000000	4014.35888671875000000000	4034.87158203125000000000	4144.10253906250000000000	4071.28198242187500000000	4006.15380859375000000000	4032.82031250000000000000	4046.15380859375000000000	4040.00000000000000000000	4000.00000000000000000000	4046.66650390625000000000	4044.10253906250000000000	4030.25634765625000000000	4029.23071289062500000000	4056.92309570312500000000	3442.00000000000000000000	10243.00000000000000000000	10229.00000000000000000000	0.00000000000000000000	0.00000000000000000000	0.00000000000000000000	1803.00000000000000000000	715.00000000000000000000	4.00000000000000000000	4.00000000000000000000	4.00000000000000000000	4.00000000000000000000	4.00000000000000000000	4.00000000000000000000	4.00000000000000000000	4.00000000000000000000	4.00000000000000000000	4.00000000000000000000	4.00000000000000000000	4.00000000000000000000	4.00000000000000000000	4.00000000000000000000	4.00000000000000000000	4.00000000000000000000
93.00000000000000000000	0.00000000000000000000	3986.15380859375000000000	3994.87158203125000000000	4144.61523437500000000000	4047.17944335937500000000	3962.05126953125000000000	3993.33325195312500000000	4007.69213867187500000000	3999.48706054687500000000	3955.89746093750000000000	4013.33325195312500000000	3998.97436523437500000000	3992.30761718750000000000	3990.76904296875000000000	4029.23071289062500000000	3108.00000000000000000000	10242.00000000000000000000	10229.00000000000000000000	0.00000000000000000000	0.00000000000000000000	0.00000000000000000000	1803.00000000000000000000	723.00000000000000000000	4.00000000000000000000	4.00000000000000000000	4.00000000000000000000	4.00000000000000000000	4.00000000000000000000	4.00000000000000000000	4.00000000000000000000	4.00000000000000000000	4.00000000000000000000	4.00000000000000000000	4.00000000000000000000	4.00000000000000000000	4.00000000000000000000	4.00000000000000000000	4.00000000000000000000	4.00000000000000000000
94.00000000000000000000	0.00000000000000000000	4011.28198242187500000000	4026.66650390625000000000	4147.69238281250000000000	4073.33325195312500000000	3988.71777343750000000000	4017.43579101562500000000	4033.84594726562500000000	4041.53833007812500000000	3993.84594726562500000000	4042.56396484375000000000	4056.92309570312500000000	4041.53833007812500000000	4043.07690429687500000000	4067.69213867187500000000	3577.00000000000000000000	10242.00000000000000000000	10229.00000000000000000000	0.00000000000000000000	0.00000000000000000000	0.00000000000000000000	1803.00000000000000000000	730.00000000000000000000	4.00000000000000000000	4.00000000000000000000	4.00000000000000000000	4.00000000000000000000	4.00000000000000000000	4.00000000000000000000	4.00000000000000000000	4.00000000000000000000	4.00000000000000000000	4.00000000000000000000	4.00000000000000000000	4.00000000000000000000	4.00000000000000000000	4.00000000000000000000	4.00000000000000000000	4.00000000000000000000
95.00000000000000000000	0.00000000000000000000	3990.25634765625000000000	3995.38452148437500000000	4145.64111328125000000000	4055.89721679687500000000	3952.30761718750000000000	3985.64086914062500000000	4012.82031250000000000000	4035.89721679687500000000	3983.07690429687500000000	4029.74340820312500000000	4055.89721679687500000000	4035.38452148437500000000	4028.71777343750000000000	4057.94873046875000000000	2991.00000000000000000000	10243.00000000000000000000	10228.00000000000000000000	0.00000000000000000000	0.00000000000000000000	0.00000000000000000000	1803.00000000000000000000	739.00000000000000000000	4.00000000000000000000	4.00000000000000000000	4.00000000000000000000	4.00000000000000000000	4.00000000000000000000	4.00000000000000000000	4.00000000000000000000	4.00000000000000000000	4.00000000000000000000	4.00000000000000000000	4.00000000000000000000	4.00000000000000000000	4.00000000000000000000	4.00000000000000000000	4.00000000000000000000	4.00000000000000000000
96.00000000000000000000	0.00000000000000000000	3983.58959960937500000000	3992.82031250000000000000	4146.15380859375000000000	4053.84594726562500000000	3955.89746093750000000000	3995.89721679687500000000	4024.10253906250000000000	4044.10253906250000000000	3989.74340820312500000000	4030.25634765625000000000	4049.74340820312500000000	4024.10253906250000000000	4018.46142578125000000000	4053.33325195312500000000	3442.00000000000000000000	10243.00000000000000000000	10228.00000000000000000000	0.00000000000000000000	0.00000000000000000000	0.00000000000000000000	1803.00000000000000000000	747.00000000000000000000	4.00000000000000000000	4.00000000000000000000	4.00000000000000000000	4.00000000000000000000	4.00000000000000000000	4.00000000000000000000	4.00000000000000000000	4.00000000000000000000	4.00000000000000000000	4.00000000000000000000	4.00000000000000000000	4.00000000000000000000	4.00000000000000000000	4.00000000000000000000	4.00000000000000000000	4.00000000000000000000
97.00000000000000000000	0.00000000000000000000	3997.94873046875000000000	4020.51269531250000000000	4140.51269531250000000000	4063.07690429687500000000	3992.82031250000000000000	4030.25634765625000000000	4053.84594726562500000000	4058.97436523437500000000	4012.82031250000000000000	4051.28198242187500000000	4050.25634765625000000000	4027.17944335937500000000	4025.64086914062500000000	4054.35888671875000000000	3108.00000000000000000000	10244.00000000000000000000	10228.00000000000000000000	0.00000000000000000000	0.00000000000000000000	0.00000000000000000000	1803.00000000000000000000	755.00000000000000000000	4.00000000000000000000	4.00000000000000000000	4.00000000000000000000	4.00000000000000000000	4.00000000000000000000	4.00000000000000000000	4.00000000000000000000	4.00000000000000000000	4.00000000000000000000	4.00000000000000000000	4.00000000000000000000	4.00000000000000000000	4.00000000000000000000	4.00000000000000000000	4.00000000000000000000	4.00000000000000000000
98.00000000000000000000	0.00000000000000000000	3983.58959960937500000000	3995.38452148437500000000	4144.61523437500000000000	4037.43579101562500000000	3966.66650390625000000000	4005.12817382812500000000	4034.35888671875000000000	4020.00000000000000000000	3976.41015625000000000000	4021.53833007812500000000	4004.61523437500000000000	3993.84594726562500000000	3987.17944335937500000000	4017.94873046875000000000	3577.00000000000000000000	10244.00000000000000000000	10228.00000000000000000000	0.00000000000000000000	0.00000000000000000000	0.00000000000000000000	1803.00000000000000000000	762.00000000000000000000	4.00000000000000000000	4.00000000000000000000	4.00000000000000000000	4.00000000000000000000	4.00000000000000000000	4.00000000000000000000	4.00000000000000000000	4.00000000000000000000	4.00000000000000000000	4.00000000000000000000	4.00000000000000000000	4.00000000000000000000	4.00000000000000000000	4.00000000000000000000	4.00000000000000000000	4.00000000000000000000
99.00000000000000000000	0.00000000000000000000	4012.30761718750000000000	4028.20507812500000000000	4145.12792968750000000000	4070.25634765625000000000	3991.79467773437500000000	4028.20507812500000000000	4045.64086914062500000000	4041.53833007812500000000	3998.97436523437500000000	4037.43579101562500000000	4047.69213867187500000000	4017.94873046875000000000	4033.84594726562500000000	4051.79467773437500000000	2991.00000000000000000000	10245.00000000000000000000	10229.00000000000000000000	0.00000000000000000000	0.00000000000000000000	0.00000000000000000000	1803.00000000000000000000	771.00000000000000000000	4.00000000000000000000	4.00000000000000000000	4.00000000000000000000	4.00000000000000000000	4.00000000000000000000	4.00000000000000000000	4.00000000000000000000	4.00000000000000000000	4.00000000000000000000	4.00000000000000000000	4.00000000000000000000	4.00000000000000000000	4.00000000000000000000	4.00000000000000000000	4.00000000000000000000	4.00000000000000000000
100.00000000000000000000	0.00000000000000000000	3991.79467773437500000000	3999.48706054687500000000	4141.53857421875000000000	4061.02563476562500000000	3953.33325195312500000000	3992.30761718750000000000	4007.69213867187500000000	4017.94873046875000000000	3966.66650390625000000000	4011.28198242187500000000	4033.33325195312500000000	4002.05126953125000000000	4020.00000000000000000000	4047.69213867187500000000	3442.00000000000000000000	10245.00000000000000000000	10229.00000000000000000000	0.00000000000000000000	0.00000000000000000000	0.00000000000000000000	1803.00000000000000000000	779.00000000000000000000	4.00000000000000000000	4.00000000000000000000	4.00000000000000000000	4.00000000000000000000	4.00000000000000000000	4.00000000000000000000	4.00000000000000000000	4.00000000000000000000	4.00000000000000000000	4.00000000000000000000	4.00000000000000000000	4.00000000000000000000	4.00000000000000000000	4.00000000000000000000	4.00000000000000000000	4.00000000000000000000
100.00000000000000000000	0.00000000000000000000	3991.79467773437500000000	3999.48706054687500000000	4141.53857421875000000000	4061.02563476562500000000	3953.33325195312500000000	3992.30761718750000000000	4007.69213867187500000000	4017.94873046875000000000	3966.66650390625000000000	4011.28198242187500000000	4033.33325195312500000000	4002.05126953125000000000	4020.00000000000000000000	4047.69213867187500000000	3442.00000000000000000000	10245.00000000000000000000	10229.00000000000000000000	0.00000000000000000000	0.00000000000000000000	0.00000000000000000000	1803.00000000000000000000	788.00000000000000000000	4.00000000000000000000	4.00000000000000000000	4.00000000000000000000	4.00000000000000000000	4.00000000000000000000	4.00000000000000000000	4.00000000000000000000	4.00000000000000000000	4.00000000000000000000	4.00000000000000000000	4.00000000000000000000	4.00000000000000000000	4.00000000000000000000	4.00000000000000000000	4.00000000000000000000	4.00000000000000000000
101.00000000000000000000	0.00000000000000000000	3980.51269531250000000000	3991.28198242187500000000	4143.58984375000000000000	4051.28198242187500000000	3943.07690429687500000000	3988.71777343750000000000	4009.23071289062500000000	4021.02563476562500000000	3964.61523437500000000000	4005.64086914062500000000	4023.58959960937500000000	4002.56396484375000000000	4007.69213867187500000000	4039.48706054687500000000	3108.00000000000000000000	10245.00000000000000000000	10230.00000000000000000000	0.00000000000000000000	0.00000000000000000000	0.00000000000000000000	1803.00000000000000000000	796.00000000000000000000	4.00000000000000000000	4.00000000000000000000	4.00000000000000000000	4.00000000000000000000	4.00000000000000000000	4.00000000000000000000	4.00000000000000000000	4.00000000000000000000	4.00000000000000000000	4.00000000000000000000	4.00000000000000000000	4.00000000000000000000	4.00000000000000000000	4.00000000000000000000	4.00000000000000000000	4.00000000000000000000
102.00000000000000000000	0.00000000000000000000	3985.64086914062500000000	4005.64086914062500000000	4137.43603515625000000000	4058.46142578125000000000	3970.25634765625000000000	4020.00000000000000000000	4040.51269531250000000000	4061.53833007812500000000	4009.74340820312500000000	4042.05126953125000000000	4050.76904296875000000000	4025.64086914062500000000	4024.61523437500000000000	4051.28198242187500000000	3577.00000000000000000000	10245.00000000000000000000	10230.00000000000000000000	0.00000000000000000000	0.00000000000000000000	0.00000000000000000000	1803.00000000000000000000	804.00000000000000000000	4.00000000000000000000	4.00000000000000000000	4.00000000000000000000	4.00000000000000000000	4.00000000000000000000	4.00000000000000000000	4.00000000000000000000	4.00000000000000000000	4.00000000000000000000	4.00000000000000000000	4.00000000000000000000	4.00000000000000000000	4.00000000000000000000	4.00000000000000000000	4.00000000000000000000	4.00000000000000000000
103.00000000000000000000	0.00000000000000000000	3960.00000000000000000000	3972.82031250000000000000	4143.07666015625000000000	4031.28198242187500000000	3943.07690429687500000000	3994.35888671875000000000	4022.56396484375000000000	4038.97436523437500000000	3983.07690429687500000000	4027.69213867187500000000	4016.41015625000000000000	3995.89721679687500000000	3983.58959960937500000000	4025.12817382812500000000	2991.00000000000000000000	10246.00000000000000000000	10231.00000000000000000000	0.00000000000000000000	0.00000000000000000000	0.00000000000000000000	1803.00000000000000000000	813.00000000000000000000	4.00000000000000000000	4.00000000000000000000	4.00000000000000000000	4.00000000000000000000	4.00000000000000000000	4.00000000000000000000	4.00000000000000000000	4.00000000000000000000	4.00000000000000000000	4.00000000000000000000	4.00000000000000000000	4.00000000000000000000	4.00000000000000000000	4.00000000000000000000	4.00000000000000000000	4.00000000000000000000
104.00000000000000000000	0.00000000000000000000	4002.56396484375000000000	4034.35888671875000000000	4146.66650390625000000000	4069.23071289062500000000	3995.38452148437500000000	4035.38452148437500000000	4052.30761718750000000000	4055.89721679687500000000	4002.05126953125000000000	4049.74340820312500000000	4049.23071289062500000000	4018.46142578125000000000	4027.17944335937500000000	4054.35888671875000000000	3442.00000000000000000000	10246.00000000000000000000	10231.00000000000000000000	0.00000000000000000000	0.00000000000000000000	0.00000000000000000000	1803.00000000000000000000	821.00000000000000000000	4.00000000000000000000	4.00000000000000000000	4.00000000000000000000	4.00000000000000000000	4.00000000000000000000	4.00000000000000000000	4.00000000000000000000	4.00000000000000000000	4.00000000000000000000	4.00000000000000000000	4.00000000000000000000	4.00000000000000000000	4.00000000000000000000	4.00000000000000000000	4.00000000000000000000	4.00000000000000000000
105.00000000000000000000	0.00000000000000000000	4006.66650390625000000000	4033.84594726562500000000	4144.10253906250000000000	4073.84594726562500000000	3988.71777343750000000000	4026.15380859375000000000	4036.92309570312500000000	4027.69213867187500000000	3975.38452148437500000000	4030.76904296875000000000	4038.97436523437500000000	4005.12817382812500000000	4026.66650390625000000000	4049.23071289062500000000	3108.00000000000000000000	10247.00000000000000000000	10231.00000000000000000000	0.00000000000000000000	0.00000000000000000000	0.00000000000000000000	1803.00000000000000000000	829.00000000000000000000	4.00000000000000000000	4.00000000000000000000	4.00000000000000000000	4.00000000000000000000	4.00000000000000000000	4.00000000000000000000	4.00000000000000000000	4.00000000000000000000	4.00000000000000000000	4.00000000000000000000	4.00000000000000000000	4.00000000000000000000	4.00000000000000000000	4.00000000000000000000	4.00000000000000000000	4.00000000000000000000
106.00000000000000000000	0.00000000000000000000	3998.46142578125000000000	4011.79467773437500000000	4153.84619140625000000000	4064.10253906250000000000	3972.82031250000000000000	4013.84594726562500000000	4031.79467773437500000000	4028.20507812500000000000	3970.25634765625000000000	4024.10253906250000000000	4041.53833007812500000000	4006.15380859375000000000	4027.17944335937500000000	4053.33325195312500000000	3577.00000000000000000000	10247.00000000000000000000	10231.00000000000000000000	0.00000000000000000000	0.00000000000000000000	0.00000000000000000000	1803.00000000000000000000	838.00000000000000000000	4.00000000000000000000	4.00000000000000000000	4.00000000000000000000	4.00000000000000000000	4.00000000000000000000	4.00000000000000000000	4.00000000000000000000	4.00000000000000000000	4.00000000000000000000	4.00000000000000000000	4.00000000000000000000	4.00000000000000000000	4.00000000000000000000	4.00000000000000000000	4.00000000000000000000	4.00000000000000000000
107.00000000000000000000	0.00000000000000000000	4011.28198242187500000000	4024.10253906250000000000	4148.71777343750000000000	4075.38452148437500000000	3985.12817382812500000000	4024.10253906250000000000	4046.15380859375000000000	4075.38452148437500000000	4015.89721679687500000000	4059.48706054687500000000	4090.25634765625000000000	4048.71777343750000000000	4065.64086914062500000000	4087.69213867187500000000	2991.00000000000000000000	10245.00000000000000000000	10230.00000000000000000000	0.00000000000000000000	0.00000000000000000000	0.00000000000000000000	1803.00000000000000000000	845.00000000000000000000	4.00000000000000000000	4.00000000000000000000	4.00000000000000000000	4.00000000000000000000	4.00000000000000000000	4.00000000000000000000	4.00000000000000000000	4.00000000000000000000	4.00000000000000000000	4.00000000000000000000	4.00000000000000000000	4.00000000000000000000	4.00000000000000000000	4.00000000000000000000	4.00000000000000000000	4.00000000000000000000
108.00000000000000000000	0.00000000000000000000	3975.89721679687500000000	3982.05126953125000000000	4143.58984375000000000000	4044.61523437500000000000	3933.33325195312500000000	3980.00000000000000000000	4007.17944335937500000000	4036.92309570312500000000	3971.28198242187500000000	4026.66650390625000000000	4047.69213867187500000000	4018.97436523437500000000	4017.43579101562500000000	4056.41015625000000000000	3442.00000000000000000000	10245.00000000000000000000	10230.00000000000000000000	0.00000000000000000000	0.00000000000000000000	0.00000000000000000000	1803.00000000000000000000	853.00000000000000000000	4.00000000000000000000	4.00000000000000000000	4.00000000000000000000	4.00000000000000000000	4.00000000000000000000	4.00000000000000000000	4.00000000000000000000	4.00000000000000000000	4.00000000000000000000	4.00000000000000000000	4.00000000000000000000	4.00000000000000000000	4.00000000000000000000	4.00000000000000000000	4.00000000000000000000	4.00000000000000000000
109.00000000000000000000	0.00000000000000000000	3995.89721679687500000000	4026.15380859375000000000	4143.07666015625000000000	4068.71777343750000000000	3984.61523437500000000000	4028.20507812500000000000	4042.56396484375000000000	4045.64086914062500000000	3986.15380859375000000000	4038.97436523437500000000	4054.87158203125000000000	4020.00000000000000000000	4032.82031250000000000000	4059.48706054687500000000	3108.00000000000000000000	10246.00000000000000000000	10229.00000000000000000000	0.00000000000000000000	0.00000000000000000000	0.00000000000000000000	1803.00000000000000000000	862.00000000000000000000	4.00000000000000000000	4.00000000000000000000	4.00000000000000000000	4.00000000000000000000	4.00000000000000000000	4.00000000000000000000	4.00000000000000000000	4.00000000000000000000	4.00000000000000000000	4.00000000000000000000	4.00000000000000000000	4.00000000000000000000	4.00000000000000000000	4.00000000000000000000	4.00000000000000000000	4.00000000000000000000
110.00000000000000000000	0.00000000000000000000	3993.33325195312500000000	4026.66650390625000000000	4138.97412109375000000000	4060.51269531250000000000	3996.92309570312500000000	4035.38452148437500000000	4047.69213867187500000000	4031.79467773437500000000	3980.00000000000000000000	4036.92309570312500000000	4024.61523437500000000000	3991.79467773437500000000	4012.82031250000000000000	4036.92309570312500000000	3577.00000000000000000000	10246.00000000000000000000	10229.00000000000000000000	0.00000000000000000000	0.00000000000000000000	0.00000000000000000000	1803.00000000000000000000	870.00000000000000000000	4.00000000000000000000	4.00000000000000000000	4.00000000000000000000	4.00000000000000000000	4.00000000000000000000	4.00000000000000000000	4.00000000000000000000	4.00000000000000000000	4.00000000000000000000	4.00000000000000000000	4.00000000000000000000	4.00000000000000000000	4.00000000000000000000	4.00000000000000000000	4.00000000000000000000	4.00000000000000000000
111.00000000000000000000	0.00000000000000000000	3983.07690429687500000000	4007.17944335937500000000	4145.12792968750000000000	4045.12817382812500000000	3969.23071289062500000000	4010.76904296875000000000	4032.30761718750000000000	4021.53833007812500000000	3965.12817382812500000000	4023.07690429687500000000	4009.23071289062500000000	3978.97436523437500000000	4003.07690429687500000000	4032.82031250000000000000	2991.00000000000000000000	10246.00000000000000000000	10227.00000000000000000000	0.00000000000000000000	0.00000000000000000000	0.00000000000000000000	1803.00000000000000000000	879.00000000000000000000	4.00000000000000000000	4.00000000000000000000	4.00000000000000000000	4.00000000000000000000	4.00000000000000000000	4.00000000000000000000	4.00000000000000000000	4.00000000000000000000	4.00000000000000000000	4.00000000000000000000	4.00000000000000000000	4.00000000000000000000	4.00000000000000000000	4.00000000000000000000	4.00000000000000000000	4.00000000000000000000
112.00000000000000000000	0.00000000000000000000	4013.33325195312500000000	4040.51269531250000000000	4146.15380859375000000000	4077.94873046875000000000	3984.61523437500000000000	4024.10253906250000000000	4044.61523437500000000000	4066.66650390625000000000	4003.58959960937500000000	4046.66650390625000000000	4077.43579101562500000000	4030.76904296875000000000	4070.25634765625000000000	4085.64086914062500000000	3442.00000000000000000000	10246.00000000000000000000	10227.00000000000000000000	0.00000000000000000000	0.00000000000000000000	0.00000000000000000000	1803.00000000000000000000	887.00000000000000000000	4.00000000000000000000	4.00000000000000000000	4.00000000000000000000	4.00000000000000000000	4.00000000000000000000	4.00000000000000000000	4.00000000000000000000	4.00000000000000000000	4.00000000000000000000	4.00000000000000000000	4.00000000000000000000	4.00000000000000000000	4.00000000000000000000	4.00000000000000000000	4.00000000000000000000	4.00000000000000000000
113.00000000000000000000	0.00000000000000000000	3987.17944335937500000000	3992.30761718750000000000	4149.23046875000000000000	4055.89721679687500000000	3937.43579101562500000000	3978.97436523437500000000	4011.28198242187500000000	4041.53833007812500000000	3967.69213867187500000000	4016.92309570312500000000	4048.71777343750000000000	4010.76904296875000000000	4037.94873046875000000000	4063.07690429687500000000	3108.00000000000000000000	10245.00000000000000000000	10226.00000000000000000000	0.00000000000000000000	0.00000000000000000000	0.00000000000000000000	1803.00000000000000000000	895.00000000000000000000	4.00000000000000000000	4.00000000000000000000	4.00000000000000000000	4.00000000000000000000	4.00000000000000000000	4.00000000000000000000	4.00000000000000000000	4.00000000000000000000	4.00000000000000000000	4.00000000000000000000	4.00000000000000000000	4.00000000000000000000	4.00000000000000000000	4.00000000000000000000	4.00000000000000000000	4.00000000000000000000
114.00000000000000000000	0.00000000000000000000	3986.66650390625000000000	4002.05126953125000000000	4146.15380859375000000000	4059.48706054687500000000	3963.58959960937500000000	4005.12817382812500000000	4036.92309570312500000000	4053.33325195312500000000	3988.71777343750000000000	4039.48706054687500000000	4043.07690429687500000000	4010.25634765625000000000	4029.23071289062500000000	4051.79467773437500000000	3577.00000000000000000000	10245.00000000000000000000	10226.00000000000000000000	0.00000000000000000000	0.00000000000000000000	0.00000000000000000000	1803.00000000000000000000	904.00000000000000000000	4.00000000000000000000	4.00000000000000000000	4.00000000000000000000	4.00000000000000000000	4.00000000000000000000	4.00000000000000000000	4.00000000000000000000	4.00000000000000000000	4.00000000000000000000	4.00000000000000000000	4.00000000000000000000	4.00000000000000000000	4.00000000000000000000	4.00000000000000000000	4.00000000000000000000	4.00000000000000000000
115.00000000000000000000	0.00000000000000000000	3971.28198242187500000000	4000.51269531250000000000	4138.46142578125000000000	4050.76904296875000000000	3969.23071289062500000000	4009.23071289062500000000	4037.94873046875000000000	4047.69213867187500000000	3994.87158203125000000000	4047.17944335937500000000	4024.10253906250000000000	3993.84594726562500000000	4000.51269531250000000000	4026.66650390625000000000	2991.00000000000000000000	10242.00000000000000000000	10222.00000000000000000000	0.00000000000000000000	0.00000000000000000000	0.00000000000000000000	1803.00000000000000000000	912.00000000000000000000	4.00000000000000000000	4.00000000000000000000	4.00000000000000000000	4.00000000000000000000	4.00000000000000000000	4.00000000000000000000	4.00000000000000000000	4.00000000000000000000	4.00000000000000000000	4.00000000000000000000	4.00000000000000000000	4.00000000000000000000	4.00000000000000000000	4.00000000000000000000	4.00000000000000000000	4.00000000000000000000
116.00000000000000000000	0.00000000000000000000	3963.58959960937500000000	3988.20507812500000000000	4145.64111328125000000000	4044.61523437500000000000	3952.82031250000000000000	3996.41015625000000000000	4025.12817382812500000000	4030.25634765625000000000	3967.69213867187500000000	4022.56396484375000000000	4007.69213867187500000000	3977.94873046875000000000	3985.12817382812500000000	4014.87158203125000000000	3442.00000000000000000000	10242.00000000000000000000	10222.00000000000000000000	0.00000000000000000000	0.00000000000000000000	0.00000000000000000000	1803.00000000000000000000	921.00000000000000000000	4.00000000000000000000	4.00000000000000000000	4.00000000000000000000	4.00000000000000000000	4.00000000000000000000	4.00000000000000000000	4.00000000000000000000	4.00000000000000000000	4.00000000000000000000	4.00000000000000000000	4.00000000000000000000	4.00000000000000000000	4.00000000000000000000	4.00000000000000000000	4.00000000000000000000	4.00000000000000000000
117.00000000000000000000	0.00000000000000000000	4003.58959960937500000000	4033.84594726562500000000	4145.12792968750000000000	4085.12817382812500000000	3992.82031250000000000000	4030.76904296875000000000	4047.17944335937500000000	4056.41015625000000000000	3987.17944335937500000000	4042.56396484375000000000	4056.92309570312500000000	4013.33325195312500000000	4050.25634765625000000000	4057.94873046875000000000	3108.00000000000000000000	10243.00000000000000000000	10221.00000000000000000000	0.00000000000000000000	0.00000000000000000000	0.00000000000000000000	1803.00000000000000000000	929.00000000000000000000	4.00000000000000000000	4.00000000000000000000	4.00000000000000000000	4.00000000000000000000	4.00000000000000000000	4.00000000000000000000	4.00000000000000000000	4.00000000000000000000	4.00000000000000000000	4.00000000000000000000	4.00000000000000000000	4.00000000000000000000	4.00000000000000000000	4.00000000000000000000	4.00000000000000000000	4.00000000000000000000
118.00000000000000000000	0.00000000000000000000	3985.64086914062500000000	4006.15380859375000000000	4145.12792968750000000000	4064.61523437500000000000	3954.87158203125000000000	3993.33325195312500000000	4008.20507812500000000000	4012.30761718750000000000	3943.07690429687500000000	4009.23071289062500000000	4020.51269531250000000000	3982.56396484375000000000	4020.51269531250000000000	4036.92309570312500000000	3577.00000000000000000000	10243.00000000000000000000	10221.00000000000000000000	0.00000000000000000000	0.00000000000000000000	0.00000000000000000000	1803.00000000000000000000	937.00000000000000000000	4.00000000000000000000	4.00000000000000000000	4.00000000000000000000	4.00000000000000000000	4.00000000000000000000	4.00000000000000000000	4.00000000000000000000	4.00000000000000000000	4.00000000000000000000	4.00000000000000000000	4.00000000000000000000	4.00000000000000000000	4.00000000000000000000	4.00000000000000000000	4.00000000000000000000	4.00000000000000000000
119.00000000000000000000	0.00000000000000000000	3995.38452148437500000000	4023.07690429687500000000	4147.69238281250000000000	4074.87158203125000000000	3964.61523437500000000000	4005.12817382812500000000	4023.07690429687500000000	4031.79467773437500000000	3970.25634765625000000000	4020.51269531250000000000	4035.89721679687500000000	3996.92309570312500000000	4025.64086914062500000000	4046.66650390625000000000	2991.00000000000000000000	10245.00000000000000000000	10225.00000000000000000000	0.00000000000000000000	0.00000000000000000000	0.00000000000000000000	1803.00000000000000000000	945.00000000000000000000	4.00000000000000000000	4.00000000000000000000	4.00000000000000000000	4.00000000000000000000	4.00000000000000000000	4.00000000000000000000	4.00000000000000000000	4.00000000000000000000	4.00000000000000000000	4.00000000000000000000	4.00000000000000000000	4.00000000000000000000	4.00000000000000000000	4.00000000000000000000	4.00000000000000000000	4.00000000000000000000
120.00000000000000000000	0.00000000000000000000	3985.64086914062500000000	4012.82031250000000000000	4142.05126953125000000000	4075.38452148437500000000	3961.02563476562500000000	4008.20507812500000000000	4033.84594726562500000000	4061.02563476562500000000	4001.02563476562500000000	4040.51269531250000000000	4054.35888671875000000000	4015.38452148437500000000	4029.23071289062500000000	4053.33325195312500000000	3442.00000000000000000000	10245.00000000000000000000	10225.00000000000000000000	0.00000000000000000000	0.00000000000000000000	0.00000000000000000000	1803.00000000000000000000	952.00000000000000000000	4.00000000000000000000	4.00000000000000000000	4.00000000000000000000	4.00000000000000000000	4.00000000000000000000	4.00000000000000000000	4.00000000000000000000	4.00000000000000000000	4.00000000000000000000	4.00000000000000000000	4.00000000000000000000	4.00000000000000000000	4.00000000000000000000	4.00000000000000000000	4.00000000000000000000	4.00000000000000000000
121.00000000000000000000	0.00000000000000000000	3965.64086914062500000000	3989.23071289062500000000	4147.17919921875000000000	4051.79467773437500000000	3945.64086914062500000000	3998.97436523437500000000	4027.17944335937500000000	4045.12817382812500000000	3977.94873046875000000000	4022.56396484375000000000	4029.74340820312500000000	3998.97436523437500000000	4007.69213867187500000000	4033.33325195312500000000	3108.00000000000000000000	10246.00000000000000000000	10227.00000000000000000000	0.00000000000000000000	0.00000000000000000000	0.00000000000000000000	1803.00000000000000000000	959.00000000000000000000	4.00000000000000000000	4.00000000000000000000	4.00000000000000000000	4.00000000000000000000	4.00000000000000000000	4.00000000000000000000	4.00000000000000000000	4.00000000000000000000	4.00000000000000000000	4.00000000000000000000	4.00000000000000000000	4.00000000000000000000	4.00000000000000000000	4.00000000000000000000	4.00000000000000000000	4.00000000000000000000
122.00000000000000000000	0.00000000000000000000	4006.15380859375000000000	4052.30761718750000000000	4146.66650390625000000000	4081.02563476562500000000	4005.64086914062500000000	4046.66650390625000000000	4058.46142578125000000000	4055.89721679687500000000	3993.84594726562500000000	4042.05126953125000000000	4050.25634765625000000000	4013.33325195312500000000	4046.66650390625000000000	4052.82031250000000000000	3577.00000000000000000000	10246.00000000000000000000	10227.00000000000000000000	0.00000000000000000000	0.00000000000000000000	0.00000000000000000000	1803.00000000000000000000	967.00000000000000000000	4.00000000000000000000	4.00000000000000000000	4.00000000000000000000	4.00000000000000000000	4.00000000000000000000	4.00000000000000000000	4.00000000000000000000	4.00000000000000000000	4.00000000000000000000	4.00000000000000000000	4.00000000000000000000	4.00000000000000000000	4.00000000000000000000	4.00000000000000000000	4.00000000000000000000	4.00000000000000000000
123.00000000000000000000	0.00000000000000000000	3993.84594726562500000000	4031.28198242187500000000	4145.12792968750000000000	4065.12817382812500000000	3976.92309570312500000000	4012.82031250000000000000	4027.17944335937500000000	4010.25634765625000000000	3949.23071289062500000000	4009.74340820312500000000	4005.12817382812500000000	3978.46142578125000000000	4014.87158203125000000000	4030.76904296875000000000	2991.00000000000000000000	10245.00000000000000000000	10228.00000000000000000000	0.00000000000000000000	0.00000000000000000000	0.00000000000000000000	1803.00000000000000000000	974.00000000000000000000	4.00000000000000000000	4.00000000000000000000	4.00000000000000000000	4.00000000000000000000	4.00000000000000000000	4.00000000000000000000	4.00000000000000000000	4.00000000000000000000	4.00000000000000000000	4.00000000000000000000	4.00000000000000000000	4.00000000000000000000	4.00000000000000000000	4.00000000000000000000	4.00000000000000000000	4.00000000000000000000
124.00000000000000000000	0.00000000000000000000	4001.02563476562500000000	4034.35888671875000000000	4149.74365234375000000000	4071.79467773437500000000	3980.51269531250000000000	4018.97436523437500000000	4035.38452148437500000000	4031.79467773437500000000	3968.71777343750000000000	4014.35888671875000000000	4028.71777343750000000000	4005.12817382812500000000	4041.02563476562500000000	4053.84594726562500000000	3442.00000000000000000000	10245.00000000000000000000	10228.00000000000000000000	0.00000000000000000000	0.00000000000000000000	0.00000000000000000000	1803.00000000000000000000	982.00000000000000000000	4.00000000000000000000	4.00000000000000000000	4.00000000000000000000	4.00000000000000000000	4.00000000000000000000	4.00000000000000000000	4.00000000000000000000	4.00000000000000000000	4.00000000000000000000	4.00000000000000000000	4.00000000000000000000	4.00000000000000000000	4.00000000000000000000	4.00000000000000000000	4.00000000000000000000	4.00000000000000000000
125.00000000000000000000	0.00000000000000000000	3993.84594726562500000000	4028.71777343750000000000	4144.10253906250000000000	4073.33325195312500000000	3977.94873046875000000000	4017.43579101562500000000	4035.89721679687500000000	4062.05126953125000000000	3996.92309570312500000000	4031.28198242187500000000	4059.48706054687500000000	4039.48706054687500000000	4066.15380859375000000000	4071.79467773437500000000	3108.00000000000000000000	10244.00000000000000000000	10229.00000000000000000000	0.00000000000000000000	0.00000000000000000000	0.00000000000000000000	1803.00000000000000000000	989.00000000000000000000	4.00000000000000000000	4.00000000000000000000	4.00000000000000000000	4.00000000000000000000	4.00000000000000000000	4.00000000000000000000	4.00000000000000000000	4.00000000000000000000	4.00000000000000000000	4.00000000000000000000	4.00000000000000000000	4.00000000000000000000	4.00000000000000000000	4.00000000000000000000	4.00000000000000000000	4.00000000000000000000
126.00000000000000000000	0.00000000000000000000	3957.43579101562500000000	3985.12817382812500000000	4142.05126953125000000000	4044.10253906250000000000	3939.48706054687500000000	3985.12817382812500000000	4014.87158203125000000000	4036.41015625000000000000	3968.20507812500000000000	4011.28198242187500000000	4027.69213867187500000000	4020.00000000000000000000	4033.33325195312500000000	4043.58959960937500000000	3577.00000000000000000000	10244.00000000000000000000	10229.00000000000000000000	0.00000000000000000000	0.00000000000000000000	0.00000000000000000000	1803.00000000000000000000	996.00000000000000000000	4.00000000000000000000	4.00000000000000000000	4.00000000000000000000	4.00000000000000000000	4.00000000000000000000	4.00000000000000000000	4.00000000000000000000	4.00000000000000000000	4.00000000000000000000	4.00000000000000000000	4.00000000000000000000	4.00000000000000000000	4.00000000000000000000	4.00000000000000000000	4.00000000000000000000	4.00000000000000000000
127.00000000000000000000	0.00000000000000000000	3988.20507812500000000000	4032.30761718750000000000	4137.43603515625000000000	4066.66650390625000000000	3995.89721679687500000000	4035.89721679687500000000	4057.43579101562500000000	4065.64086914062500000000	4007.69213867187500000000	4050.76904296875000000000	4059.48706054687500000000	4048.71777343750000000000	4072.82031250000000000000	4058.97436523437500000000	51.00000000000000000000	10246.00000000000000000000	10230.00000000000000000000	0.00000000000000000000	0.00000000000000000000	0.00000000000000000000	1804.00000000000000000000	4.00000000000000000000	4.00000000000000000000	4.00000000000000000000	4.00000000000000000000	4.00000000000000000000	4.00000000000000000000	4.00000000000000000000	4.00000000000000000000	4.00000000000000000000	4.00000000000000000000	4.00000000000000000000	4.00000000000000000000	4.00000000000000000000	4.00000000000000000000	4.00000000000000000000	4.00000000000000000000	4.00000000000000000000
0.00000000000000000000	0.00000000000000000000	3980.51269531250000000000	4018.46142578125000000000	4139.48730468750000000000	4046.66650390625000000000	3981.53833007812500000000	4018.97436523437500000000	4041.02563476562500000000	4037.43579101562500000000	3981.53833007812500000000	4034.87158203125000000000	4020.51269531250000000000	4027.69213867187500000000	4041.02563476562500000000	4029.23071289062500000000	1528.00000000000000000000	10246.00000000000000000000	10230.00000000000000000000	0.00000000000000000000	0.00000000000000000000	0.00000000000000000000	1804.00000000000000000000	11.00000000000000000000	4.00000000000000000000	4.00000000000000000000	4.00000000000000000000	4.00000000000000000000	4.00000000000000000000	4.00000000000000000000	4.00000000000000000000	4.00000000000000000000	4.00000000000000000000	4.00000000000000000000	4.00000000000000000000	4.00000000000000000000	4.00000000000000000000	4.00000000000000000000	4.00000000000000000000	4.00000000000000000000
1.00000000000000000000	0.00000000000000000000	3990.25634765625000000000	4023.07690429687500000000	4148.71777343750000000000	4054.87158203125000000000	3981.02563476562500000000	4018.46142578125000000000	4042.56396484375000000000	4037.94873046875000000000	3976.92309570312500000000	4027.17944335937500000000	4028.20507812500000000000	4037.43579101562500000000	4052.82031250000000000000	4041.53833007812500000000	2721.00000000000000000000	10249.00000000000000000000	10230.00000000000000000000	0.00000000000000000000	0.00000000000000000000	0.00000000000000000000	1804.00000000000000000000	18.00000000000000000000	4.00000000000000000000	4.00000000000000000000	4.00000000000000000000	4.00000000000000000000	4.00000000000000000000	4.00000000000000000000	4.00000000000000000000	4.00000000000000000000	4.00000000000000000000	4.00000000000000000000	4.00000000000000000000	4.00000000000000000000	4.00000000000000000000	4.00000000000000000000	4.00000000000000000000	4.00000000000000000000
2.00000000000000000000	0.00000000000000000000	4003.58959960937500000000	4034.35888671875000000000	4142.56396484375000000000	4070.25634765625000000000	3991.79467773437500000000	4022.05126953125000000000	4040.51269531250000000000	4055.38452148437500000000	3990.76904296875000000000	4035.89721679687500000000	4072.30761718750000000000	4069.23071289062500000000	4097.43603515625000000000	4073.33325195312500000000	2992.00000000000000000000	10249.00000000000000000000	10230.00000000000000000000	0.00000000000000000000	0.00000000000000000000	0.00000000000000000000	1804.00000000000000000000	26.00000000000000000000	4.00000000000000000000	4.00000000000000000000	4.00000000000000000000	4.00000000000000000000	4.00000000000000000000	4.00000000000000000000	4.00000000000000000000	4.00000000000000000000	4.00000000000000000000	4.00000000000000000000	4.00000000000000000000	4.00000000000000000000	4.00000000000000000000	4.00000000000000000000	4.00000000000000000000	4.00000000000000000000
3.00000000000000000000	0.00000000000000000000	3978.97436523437500000000	3994.87158203125000000000	4141.53857421875000000000	4038.97436523437500000000	3954.87158203125000000000	3987.17944335937500000000	4009.23071289062500000000	4035.38452148437500000000	3964.10253906250000000000	4008.20507812500000000000	4044.61523437500000000000	4054.87158203125000000000	4065.12817382812500000000	4048.71777343750000000000	3531.00000000000000000000	10249.00000000000000000000	10230.00000000000000000000	0.00000000000000000000	0.00000000000000000000	0.00000000000000000000	1804.00000000000000000000	34.00000000000000000000	4.00000000000000000000	4.00000000000000000000	4.00000000000000000000	4.00000000000000000000	4.00000000000000000000	4.00000000000000000000	4.00000000000000000000	4.00000000000000000000	4.00000000000000000000	4.00000000000000000000	4.00000000000000000000	4.00000000000000000000	4.00000000000000000000	4.00000000000000000000	4.00000000000000000000	4.00000000000000000000
4.00000000000000000000	0.00000000000000000000	3997.94873046875000000000	4024.61523437500000000000	4140.51269531250000000000	4057.43579101562500000000	3994.87158203125000000000	4036.92309570312500000000	4055.89721679687500000000	4081.53833007812500000000	4022.05126953125000000000	4048.71777343750000000000	4073.33325195312500000000	4080.00000000000000000000	4080.00000000000000000000	4062.05126953125000000000	3561.00000000000000000000	10249.00000000000000000000	10230.00000000000000000000	0.00000000000000000000	0.00000000000000000000	0.00000000000000000000	1804.00000000000000000000	42.00000000000000000000	4.00000000000000000000	4.00000000000000000000	4.00000000000000000000	4.00000000000000000000	4.00000000000000000000	4.00000000000000000000	4.00000000000000000000	4.00000000000000000000	4.00000000000000000000	4.00000000000000000000	4.00000000000000000000	4.00000000000000000000	4.00000000000000000000	4.00000000000000000000	4.00000000000000000000	4.00000000000000000000
5.00000000000000000000	0.00000000000000000000	3977.94873046875000000000	4000.00000000000000000000	4137.43603515625000000000	4042.56396484375000000000	3977.43579101562500000000	4030.76904296875000000000	4053.33325195312500000000	4068.71777343750000000000	4013.33325195312500000000	4043.58959960937500000000	4043.07690429687500000000	4057.43579101562500000000	4041.53833007812500000000	4036.41015625000000000000	3307.00000000000000000000	10249.00000000000000000000	10227.00000000000000000000	0.00000000000000000000	0.00000000000000000000	0.00000000000000000000	1804.00000000000000000000	50.00000000000000000000	4.00000000000000000000	4.00000000000000000000	4.00000000000000000000	4.00000000000000000000	4.00000000000000000000	4.00000000000000000000	4.00000000000000000000	4.00000000000000000000	4.00000000000000000000	4.00000000000000000000	4.00000000000000000000	4.00000000000000000000	4.00000000000000000000	4.00000000000000000000	4.00000000000000000000	4.00000000000000000000
6.00000000000000000000	0.00000000000000000000	3986.15380859375000000000	4011.28198242187500000000	4141.02539062500000000000	4048.71777343750000000000	3986.66650390625000000000	4031.28198242187500000000	4047.69213867187500000000	4055.38452148437500000000	3993.33325195312500000000	4028.71777343750000000000	4032.82031250000000000000	4053.84594726562500000000	4044.10253906250000000000	4036.41015625000000000000	2944.00000000000000000000	10249.00000000000000000000	10227.00000000000000000000	0.00000000000000000000	0.00000000000000000000	0.00000000000000000000	1804.00000000000000000000	58.00000000000000000000	4.00000000000000000000	4.00000000000000000000	4.00000000000000000000	4.00000000000000000000	4.00000000000000000000	4.00000000000000000000	4.00000000000000000000	4.00000000000000000000	4.00000000000000000000	4.00000000000000000000	4.00000000000000000000	4.00000000000000000000	4.00000000000000000000	4.00000000000000000000	4.00000000000000000000	4.00000000000000000000
7.00000000000000000000	0.00000000000000000000	4008.71777343750000000000	4041.02563476562500000000	4137.94873046875000000000	4069.23071289062500000000	4011.28198242187500000000	4043.58959960937500000000	4047.17944335937500000000	4052.30761718750000000000	3990.25634765625000000000	4028.20507812500000000000	4044.61523437500000000000	4055.38452148437500000000	4076.92309570312500000000	4052.82031250000000000000	3012.00000000000000000000	10248.00000000000000000000	10225.00000000000000000000	0.00000000000000000000	0.00000000000000000000	0.00000000000000000000	1804.00000000000000000000	67.00000000000000000000	4.00000000000000000000	4.00000000000000000000	4.00000000000000000000	4.00000000000000000000	4.00000000000000000000	4.00000000000000000000	4.00000000000000000000	4.00000000000000000000	4.00000000000000000000	4.00000000000000000000	4.00000000000000000000	4.00000000000000000000	4.00000000000000000000	4.00000000000000000000	4.00000000000000000000	4.00000000000000000000
8.00000000000000000000	0.00000000000000000000	3975.38452148437500000000	3993.33325195312500000000	4141.53857421875000000000	4041.02563476562500000000	3964.61523437500000000000	4004.10253906250000000000	4015.38452148437500000000	4012.30761718750000000000	3943.07690429687500000000	3985.64086914062500000000	4000.51269531250000000000	4012.82031250000000000000	4032.82031250000000000000	4024.10253906250000000000	3252.00000000000000000000	10248.00000000000000000000	10225.00000000000000000000	0.00000000000000000000	0.00000000000000000000	0.00000000000000000000	1804.00000000000000000000	75.00000000000000000000	4.00000000000000000000	4.00000000000000000000	4.00000000000000000000	4.00000000000000000000	4.00000000000000000000	4.00000000000000000000	4.00000000000000000000	4.00000000000000000000	4.00000000000000000000	4.00000000000000000000	4.00000000000000000000	4.00000000000000000000	4.00000000000000000000	4.00000000000000000000	4.00000000000000000000	4.00000000000000000000
9.00000000000000000000	0.00000000000000000000	3989.23071289062500000000	4015.38452148437500000000	4139.48730468750000000000	4063.07690429687500000000	3989.23071289062500000000	4029.23071289062500000000	4043.07690429687500000000	4063.58959960937500000000	3991.79467773437500000000	4016.92309570312500000000	4052.82031250000000000000	4056.92309570312500000000	4062.05126953125000000000	4055.38452148437500000000	2496.00000000000000000000	10244.00000000000000000000	10223.00000000000000000000	0.00000000000000000000	0.00000000000000000000	0.00000000000000000000	1804.00000000000000000000	83.00000000000000000000	4.00000000000000000000	4.00000000000000000000	4.00000000000000000000	4.00000000000000000000	4.00000000000000000000	4.00000000000000000000	4.00000000000000000000	4.00000000000000000000	4.00000000000000000000	4.00000000000000000000	4.00000000000000000000	4.00000000000000000000	4.00000000000000000000	4.00000000000000000000	4.00000000000000000000	4.00000000000000000000
10.00000000000000000000	0.00000000000000000000	3970.25634765625000000000	3989.23071289062500000000	4133.33300781250000000000	4047.69213867187500000000	3961.02563476562500000000	4003.07690429687500000000	4025.64086914062500000000	4069.74340820312500000000	3996.41015625000000000000	4019.48706054687500000000	4053.84594726562500000000	4060.51269531250000000000	4047.69213867187500000000	4044.10253906250000000000	3565.00000000000000000000	10244.00000000000000000000	10223.00000000000000000000	0.00000000000000000000	0.00000000000000000000	0.00000000000000000000	1804.00000000000000000000	92.00000000000000000000	4.00000000000000000000	4.00000000000000000000	4.00000000000000000000	4.00000000000000000000	4.00000000000000000000	4.00000000000000000000	4.00000000000000000000	4.00000000000000000000	4.00000000000000000000	4.00000000000000000000	4.00000000000000000000	4.00000000000000000000	4.00000000000000000000	4.00000000000000000000	4.00000000000000000000	4.00000000000000000000
11.00000000000000000000	0.00000000000000000000	3968.71777343750000000000	3989.23071289062500000000	4140.00000000000000000000	4043.58959960937500000000	3961.53833007812500000000	4009.23071289062500000000	4035.89721679687500000000	4055.89721679687500000000	3986.15380859375000000000	4015.38452148437500000000	4040.51269531250000000000	4048.20507812500000000000	4041.02563476562500000000	4036.92309570312500000000	2967.00000000000000000000	10241.00000000000000000000	10224.00000000000000000000	0.00000000000000000000	0.00000000000000000000	0.00000000000000000000	1804.00000000000000000000	100.00000000000000000000	4.00000000000000000000	4.00000000000000000000	4.00000000000000000000	4.00000000000000000000	4.00000000000000000000	4.00000000000000000000	4.00000000000000000000	4.00000000000000000000	4.00000000000000000000	4.00000000000000000000	4.00000000000000000000	4.00000000000000000000	4.00000000000000000000	4.00000000000000000000	4.00000000000000000000	4.00000000000000000000
12.00000000000000000000	0.00000000000000000000	4006.15380859375000000000	4035.89721679687500000000	4140.51269531250000000000	4073.33325195312500000000	4013.84594726562500000000	4053.33325195312500000000	4070.25634765625000000000	4064.10253906250000000000	4006.66650390625000000000	4043.07690429687500000000	4057.94873046875000000000	4056.92309570312500000000	4069.23071289062500000000	4059.48706054687500000000	3461.00000000000000000000	10241.00000000000000000000	10224.00000000000000000000	0.00000000000000000000	0.00000000000000000000	0.00000000000000000000	1804.00000000000000000000	108.00000000000000000000	4.00000000000000000000	4.00000000000000000000	4.00000000000000000000	4.00000000000000000000	4.00000000000000000000	4.00000000000000000000	4.00000000000000000000	4.00000000000000000000	4.00000000000000000000	4.00000000000000000000	4.00000000000000000000	4.00000000000000000000	4.00000000000000000000	4.00000000000000000000	4.00000000000000000000	4.00000000000000000000
13.00000000000000000000	0.00000000000000000000	3991.79467773437500000000	4006.15380859375000000000	4143.58984375000000000000	4051.28198242187500000000	3982.05126953125000000000	4019.48706054687500000000	4037.43579101562500000000	4030.76904296875000000000	3967.17944335937500000000	4018.97436523437500000000	4021.53833007812500000000	4022.05126953125000000000	4034.87158203125000000000	4033.33325195312500000000	3073.00000000000000000000	10241.00000000000000000000	10227.00000000000000000000	0.00000000000000000000	0.00000000000000000000	0.00000000000000000000	1804.00000000000000000000	115.00000000000000000000	4.00000000000000000000	4.00000000000000000000	4.00000000000000000000	4.00000000000000000000	4.00000000000000000000	4.00000000000000000000	4.00000000000000000000	4.00000000000000000000	4.00000000000000000000	4.00000000000000000000	4.00000000000000000000	4.00000000000000000000	4.00000000000000000000	4.00000000000000000000	4.00000000000000000000	4.00000000000000000000
14.00000000000000000000	0.00000000000000000000	4008.71777343750000000000	4030.76904296875000000000	4143.07666015625000000000	4075.38452148437500000000	3999.48706054687500000000	4036.92309570312500000000	4051.79467773437500000000	4070.25634765625000000000	3998.46142578125000000000	4037.94873046875000000000	4070.76904296875000000000	4057.94873046875000000000	4086.15380859375000000000	4064.61523437500000000000	3565.00000000000000000000	10241.00000000000000000000	10227.00000000000000000000	0.00000000000000000000	0.00000000000000000000	0.00000000000000000000	1804.00000000000000000000	123.00000000000000000000	4.00000000000000000000	4.00000000000000000000	4.00000000000000000000	4.00000000000000000000	4.00000000000000000000	4.00000000000000000000	4.00000000000000000000	4.00000000000000000000	4.00000000000000000000	4.00000000000000000000	4.00000000000000000000	4.00000000000000000000	4.00000000000000000000	4.00000000000000000000	4.00000000000000000000	4.00000000000000000000
15.00000000000000000000	0.00000000000000000000	3990.76904296875000000000	4006.15380859375000000000	4140.51269531250000000000	4071.28198242187500000000	3971.28198242187500000000	4010.25634765625000000000	4025.12817382812500000000	4062.56396484375000000000	3983.07690429687500000000	4020.00000000000000000000	4064.10253906250000000000	4057.43579101562500000000	4081.53833007812500000000	4064.10253906250000000000	2967.00000000000000000000	10241.00000000000000000000	10227.00000000000000000000	0.00000000000000000000	0.00000000000000000000	0.00000000000000000000	1804.00000000000000000000	132.00000000000000000000	4.00000000000000000000	4.00000000000000000000	4.00000000000000000000	4.00000000000000000000	4.00000000000000000000	4.00000000000000000000	4.00000000000000000000	4.00000000000000000000	4.00000000000000000000	4.00000000000000000000	4.00000000000000000000	4.00000000000000000000	4.00000000000000000000	4.00000000000000000000	4.00000000000000000000	4.00000000000000000000
16.00000000000000000000	0.00000000000000000000	3974.87158203125000000000	3985.64086914062500000000	4141.53857421875000000000	4053.33325195312500000000	3955.89746093750000000000	3998.46142578125000000000	4016.92309570312500000000	4039.48706054687500000000	3961.53833007812500000000	4004.61523437500000000000	4024.10253906250000000000	4028.71777343750000000000	4044.61523437500000000000	4041.02563476562500000000	0.00000000000000000000	10241.00000000000000000000	10227.00000000000000000000	0.00000000000000000000	0.00000000000000000000	0.00000000000000000000	1804.00000000000000000000	139.00000000000000000000	4.00000000000000000000	4.00000000000000000000	4.00000000000000000000	4.00000000000000000000	4.00000000000000000000	4.00000000000000000000	4.00000000000000000000	4.00000000000000000000	4.00000000000000000000	4.00000000000000000000	4.00000000000000000000	4.00000000000000000000	4.00000000000000000000	4.00000000000000000000	4.00000000000000000000	4.00000000000000000000
17.00000000000000000000	0.00000000000000000000	3986.15380859375000000000	4024.61523437500000000000	4127.69238281250000000000	4064.61523437500000000000	4001.02563476562500000000	4044.61523437500000000000	4062.05126953125000000000	4071.79467773437500000000	4009.23071289062500000000	4044.61523437500000000000	4038.97436523437500000000	4032.30761718750000000000	4054.35888671875000000000	4040.00000000000000000000	0.00000000000000000000	10243.00000000000000000000	10230.00000000000000000000	0.00000000000000000000	0.00000000000000000000	0.00000000000000000000	1804.00000000000000000000	147.00000000000000000000	4.00000000000000000000	4.00000000000000000000	4.00000000000000000000	4.00000000000000000000	4.00000000000000000000	4.00000000000000000000	4.00000000000000000000	4.00000000000000000000	4.00000000000000000000	4.00000000000000000000	4.00000000000000000000	4.00000000000000000000	4.00000000000000000000	4.00000000000000000000	4.00000000000000000000	4.00000000000000000000
18.00000000000000000000	0.00000000000000000000	3951.79467773437500000000	3991.79467773437500000000	4128.71777343750000000000	4034.87158203125000000000	3965.12817382812500000000	4017.43579101562500000000	4041.02563476562500000000	4045.64086914062500000000	3982.05126953125000000000	4018.46142578125000000000	3994.35888671875000000000	3994.35888671875000000000	4008.20507812500000000000	4004.61523437500000000000	0.00000000000000000000	10243.00000000000000000000	10230.00000000000000000000	0.00000000000000000000	0.00000000000000000000	0.00000000000000000000	1804.00000000000000000000	154.00000000000000000000	4.00000000000000000000	4.00000000000000000000	4.00000000000000000000	4.00000000000000000000	4.00000000000000000000	4.00000000000000000000	4.00000000000000000000	4.00000000000000000000	4.00000000000000000000	4.00000000000000000000	4.00000000000000000000	4.00000000000000000000	4.00000000000000000000	4.00000000000000000000	4.00000000000000000000	4.00000000000000000000
19.00000000000000000000	0.00000000000000000000	3983.58959960937500000000	4024.10253906250000000000	4137.43603515625000000000	4063.58959960937500000000	3991.79467773437500000000	4035.89721679687500000000	4052.82031250000000000000	4058.97436523437500000000	3992.30761718750000000000	4023.07690429687500000000	4022.05126953125000000000	4013.33325195312500000000	4050.76904296875000000000	4040.51269531250000000000	0.00000000000000000000	10243.00000000000000000000	10231.00000000000000000000	0.00000000000000000000	0.00000000000000000000	0.00000000000000000000	1804.00000000000000000000	161.00000000000000000000	4.00000000000000000000	4.00000000000000000000	4.00000000000000000000	4.00000000000000000000	4.00000000000000000000	4.00000000000000000000	4.00000000000000000000	4.00000000000000000000	4.00000000000000000000	4.00000000000000000000	4.00000000000000000000	4.00000000000000000000	4.00000000000000000000	4.00000000000000000000	4.00000000000000000000	4.00000000000000000000
20.00000000000000000000	0.00000000000000000000	3995.89721679687500000000	4026.15380859375000000000	4134.35888671875000000000	4077.94873046875000000000	3992.82031250000000000000	4024.61523437500000000000	4037.43579101562500000000	4045.64086914062500000000	3975.38452148437500000000	4012.30761718750000000000	4027.17944335937500000000	4017.94873046875000000000	4064.61523437500000000000	4053.84594726562500000000	0.00000000000000000000	10243.00000000000000000000	10231.00000000000000000000	0.00000000000000000000	0.00000000000000000000	0.00000000000000000000	1804.00000000000000000000	169.00000000000000000000	4.00000000000000000000	4.00000000000000000000	4.00000000000000000000	4.00000000000000000000	4.00000000000000000000	4.00000000000000000000	4.00000000000000000000	4.00000000000000000000	4.00000000000000000000	4.00000000000000000000	4.00000000000000000000	4.00000000000000000000	4.00000000000000000000	4.00000000000000000000	4.00000000000000000000	4.00000000000000000000
21.00000000000000000000	0.00000000000000000000	3977.94873046875000000000	4002.05126953125000000000	4140.51269531250000000000	4064.10253906250000000000	3966.66650390625000000000	4001.02563476562500000000	4024.10253906250000000000	4035.38452148437500000000	3958.46142578125000000000	3997.43579101562500000000	4007.69213867187500000000	4012.82031250000000000000	4036.92309570312500000000	4034.35888671875000000000	0.00000000000000000000	10246.00000000000000000000	10230.00000000000000000000	0.00000000000000000000	0.00000000000000000000	0.00000000000000000000	1804.00000000000000000000	176.00000000000000000000	4.00000000000000000000	4.00000000000000000000	4.00000000000000000000	4.00000000000000000000	4.00000000000000000000	4.00000000000000000000	4.00000000000000000000	4.00000000000000000000	4.00000000000000000000	4.00000000000000000000	4.00000000000000000000	4.00000000000000000000	4.00000000000000000000	4.00000000000000000000	4.00000000000000000000	4.00000000000000000000
22.00000000000000000000	0.00000000000000000000	3988.71777343750000000000	4021.02563476562500000000	4138.97412109375000000000	4074.87158203125000000000	3987.17944335937500000000	4026.66650390625000000000	4052.30761718750000000000	4083.07690429687500000000	4013.84594726562500000000	4036.92309570312500000000	4048.20507812500000000000	4047.69213867187500000000	4061.53833007812500000000	4054.35888671875000000000	0.00000000000000000000	10246.00000000000000000000	10230.00000000000000000000	0.00000000000000000000	0.00000000000000000000	0.00000000000000000000	1804.00000000000000000000	184.00000000000000000000	4.00000000000000000000	4.00000000000000000000	4.00000000000000000000	4.00000000000000000000	4.00000000000000000000	4.00000000000000000000	4.00000000000000000000	4.00000000000000000000	4.00000000000000000000	4.00000000000000000000	4.00000000000000000000	4.00000000000000000000	4.00000000000000000000	4.00000000000000000000	4.00000000000000000000	4.00000000000000000000
23.00000000000000000000	0.00000000000000000000	3960.00000000000000000000	3977.94873046875000000000	4138.97412109375000000000	4044.61523437500000000000	3951.28198242187500000000	3996.41015625000000000000	4022.56396484375000000000	4054.87158203125000000000	3987.69213867187500000000	4014.87158203125000000000	4018.46142578125000000000	4013.84594726562500000000	4021.53833007812500000000	4031.79467773437500000000	0.00000000000000000000	10246.00000000000000000000	10230.00000000000000000000	0.00000000000000000000	0.00000000000000000000	0.00000000000000000000	1804.00000000000000000000	193.00000000000000000000	4.00000000000000000000	4.00000000000000000000	4.00000000000000000000	4.00000000000000000000	4.00000000000000000000	4.00000000000000000000	4.00000000000000000000	4.00000000000000000000	4.00000000000000000000	4.00000000000000000000	4.00000000000000000000	4.00000000000000000000	4.00000000000000000000	4.00000000000000000000	4.00000000000000000000	4.00000000000000000000
24.00000000000000000000	0.00000000000000000000	3987.69213867187500000000	4021.02563476562500000000	4140.00000000000000000000	4068.71777343750000000000	3994.35888671875000000000	4031.28198242187500000000	4041.53833007812500000000	4056.92309570312500000000	3988.71777343750000000000	4023.07690429687500000000	4032.30761718750000000000	4016.92309570312500000000	4045.64086914062500000000	4045.12817382812500000000	0.00000000000000000000	10246.00000000000000000000	10230.00000000000000000000	0.00000000000000000000	0.00000000000000000000	0.00000000000000000000	1804.00000000000000000000	200.00000000000000000000	4.00000000000000000000	4.00000000000000000000	4.00000000000000000000	4.00000000000000000000	4.00000000000000000000	4.00000000000000000000	4.00000000000000000000	4.00000000000000000000	4.00000000000000000000	4.00000000000000000000	4.00000000000000000000	4.00000000000000000000	4.00000000000000000000	4.00000000000000000000	4.00000000000000000000	4.00000000000000000000
25.00000000000000000000	0.00000000000000000000	4005.12817382812500000000	4044.61523437500000000000	4136.41015625000000000000	4084.10253906250000000000	4010.76904296875000000000	4043.07690429687500000000	4047.69213867187500000000	4044.61523437500000000000	3981.02563476562500000000	4024.61523437500000000000	4028.20507812500000000000	4012.82031250000000000000	4056.92309570312500000000	4045.12817382812500000000	0.00000000000000000000	10250.00000000000000000000	10228.00000000000000000000	0.00000000000000000000	0.00000000000000000000	0.00000000000000000000	1804.00000000000000000000	209.00000000000000000000	4.00000000000000000000	4.00000000000000000000	4.00000000000000000000	4.00000000000000000000	4.00000000000000000000	4.00000000000000000000	4.00000000000000000000	4.00000000000000000000	4.00000000000000000000	4.00000000000000000000	4.00000000000000000000	4.00000000000000000000	4.00000000000000000000	4.00000000000000000000	4.00000000000000000000	4.00000000000000000000
26.00000000000000000000	0.00000000000000000000	3985.64086914062500000000	4010.76904296875000000000	4143.58984375000000000000	4068.71777343750000000000	3980.51269531250000000000	4019.48706054687500000000	4035.38452148437500000000	4029.74340820312500000000	3966.15380859375000000000	4009.74340820312500000000	4015.38452148437500000000	3998.97436523437500000000	4038.46142578125000000000	4038.46142578125000000000	0.00000000000000000000	10250.00000000000000000000	10228.00000000000000000000	0.00000000000000000000	0.00000000000000000000	0.00000000000000000000	1804.00000000000000000000	217.00000000000000000000	4.00000000000000000000	4.00000000000000000000	4.00000000000000000000	4.00000000000000000000	4.00000000000000000000	4.00000000000000000000	4.00000000000000000000	4.00000000000000000000	4.00000000000000000000	4.00000000000000000000	4.00000000000000000000	4.00000000000000000000	4.00000000000000000000	4.00000000000000000000	4.00000000000000000000	4.00000000000000000000
27.00000000000000000000	0.00000000000000000000	3996.92309570312500000000	4029.74340820312500000000	4142.56396484375000000000	4087.69213867187500000000	4004.10253906250000000000	4041.53833007812500000000	4054.35888671875000000000	4083.07690429687500000000	4018.97436523437500000000	4047.17944335937500000000	4080.51269531250000000000	4043.58959960937500000000	4090.25634765625000000000	4081.53833007812500000000	0.00000000000000000000	10249.00000000000000000000	10228.00000000000000000000	0.00000000000000000000	0.00000000000000000000	0.00000000000000000000	1804.00000000000000000000	225.00000000000000000000	4.00000000000000000000	4.00000000000000000000	4.00000000000000000000	4.00000000000000000000	4.00000000000000000000	4.00000000000000000000	4.00000000000000000000	4.00000000000000000000	4.00000000000000000000	4.00000000000000000000	4.00000000000000000000	4.00000000000000000000	4.00000000000000000000	4.00000000000000000000	4.00000000000000000000	4.00000000000000000000
28.00000000000000000000	0.00000000000000000000	3969.74340820312500000000	3993.84594726562500000000	4138.97412109375000000000	4061.53833007812500000000	3960.00000000000000000000	4002.05126953125000000000	4018.46142578125000000000	4060.00000000000000000000	3990.25634765625000000000	4023.58959960937500000000	4052.82031250000000000000	4023.58959960937500000000	4065.64086914062500000000	4060.00000000000000000000	0.00000000000000000000	10249.00000000000000000000	10228.00000000000000000000	0.00000000000000000000	0.00000000000000000000	0.00000000000000000000	1804.00000000000000000000	233.00000000000000000000	4.00000000000000000000	4.00000000000000000000	4.00000000000000000000	4.00000000000000000000	4.00000000000000000000	4.00000000000000000000	4.00000000000000000000	4.00000000000000000000	4.00000000000000000000	4.00000000000000000000	4.00000000000000000000	4.00000000000000000000	4.00000000000000000000	4.00000000000000000000	4.00000000000000000000	4.00000000000000000000
29.00000000000000000000	0.00000000000000000000	3986.66650390625000000000	4023.58959960937500000000	4139.48730468750000000000	4075.38452148437500000000	3990.76904296875000000000	4031.28198242187500000000	4047.17944335937500000000	4068.71777343750000000000	4007.69213867187500000000	4038.97436523437500000000	4053.84594726562500000000	4026.15380859375000000000	4072.82031250000000000000	4063.58959960937500000000	0.00000000000000000000	10247.00000000000000000000	10225.00000000000000000000	0.00000000000000000000	0.00000000000000000000	0.00000000000000000000	1804.00000000000000000000	241.00000000000000000000	4.00000000000000000000	4.00000000000000000000	4.00000000000000000000	4.00000000000000000000	4.00000000000000000000	4.00000000000000000000	4.00000000000000000000	4.00000000000000000000	4.00000000000000000000	4.00000000000000000000	4.00000000000000000000	4.00000000000000000000	4.00000000000000000000	4.00000000000000000000	4.00000000000000000000	4.00000000000000000000
30.00000000000000000000	0.00000000000000000000	3997.43579101562500000000	4044.61523437500000000000	4134.35888671875000000000	4083.07690429687500000000	4018.97436523437500000000	4054.87158203125000000000	4068.71777343750000000000	4075.89721679687500000000	4023.07690429687500000000	4056.92309570312500000000	4045.12817382812500000000	4017.43579101562500000000	4069.74340820312500000000	4061.53833007812500000000	0.00000000000000000000	10247.00000000000000000000	10225.00000000000000000000	0.00000000000000000000	0.00000000000000000000	0.00000000000000000000	1804.00000000000000000000	250.00000000000000000000	4.00000000000000000000	4.00000000000000000000	4.00000000000000000000	4.00000000000000000000	4.00000000000000000000	4.00000000000000000000	4.00000000000000000000	4.00000000000000000000	4.00000000000000000000	4.00000000000000000000	4.00000000000000000000	4.00000000000000000000	4.00000000000000000000	4.00000000000000000000	4.00000000000000000000	4.00000000000000000000
31.00000000000000000000	0.00000000000000000000	3982.56396484375000000000	4022.05126953125000000000	4138.46142578125000000000	4067.17944335937500000000	3987.69213867187500000000	4024.61523437500000000000	4043.58959960937500000000	4039.48706054687500000000	3979.48706054687500000000	4024.10253906250000000000	4003.58959960937500000000	3984.10253906250000000000	4040.51269531250000000000	4037.43579101562500000000	0.00000000000000000000	10247.00000000000000000000	10224.00000000000000000000	0.00000000000000000000	0.00000000000000000000	0.00000000000000000000	1804.00000000000000000000	258.00000000000000000000	4.00000000000000000000	4.00000000000000000000	4.00000000000000000000	4.00000000000000000000	4.00000000000000000000	4.00000000000000000000	4.00000000000000000000	4.00000000000000000000	4.00000000000000000000	4.00000000000000000000	4.00000000000000000000	4.00000000000000000000	4.00000000000000000000	4.00000000000000000000	4.00000000000000000000	4.00000000000000000000
32.00000000000000000000	0.00000000000000000000	4013.33325195312500000000	4065.12817382812500000000	4140.00000000000000000000	4107.17919921875000000000	4017.94873046875000000000	4044.10253906250000000000	4056.41015625000000000000	4066.66650390625000000000	4006.66650390625000000000	4042.56396484375000000000	4058.46142578125000000000	4025.64086914062500000000	4096.41015625000000000000	4080.00000000000000000000	0.00000000000000000000	10247.00000000000000000000	10224.00000000000000000000	0.00000000000000000000	0.00000000000000000000	0.00000000000000000000	1804.00000000000000000000	265.00000000000000000000	4.00000000000000000000	4.00000000000000000000	4.00000000000000000000	4.00000000000000000000	4.00000000000000000000	4.00000000000000000000	4.00000000000000000000	4.00000000000000000000	4.00000000000000000000	4.00000000000000000000	4.00000000000000000000	4.00000000000000000000	4.00000000000000000000	4.00000000000000000000	4.00000000000000000000	4.00000000000000000000
33.00000000000000000000	0.00000000000000000000	3991.28198242187500000000	4025.64086914062500000000	4143.07666015625000000000	4088.71777343750000000000	3977.43579101562500000000	4002.56396484375000000000	4019.48706054687500000000	4046.66650390625000000000	3981.53833007812500000000	4017.43579101562500000000	4043.58959960937500000000	4016.41015625000000000000	4072.30761718750000000000	4068.20507812500000000000	0.00000000000000000000	10246.00000000000000000000	10225.00000000000000000000	0.00000000000000000000	0.00000000000000000000	0.00000000000000000000	1804.00000000000000000000	273.00000000000000000000	4.00000000000000000000	4.00000000000000000000	4.00000000000000000000	4.00000000000000000000	4.00000000000000000000	4.00000000000000000000	4.00000000000000000000	4.00000000000000000000	4.00000000000000000000	4.00000000000000000000	4.00000000000000000000	4.00000000000000000000	4.00000000000000000000	4.00000000000000000000	4.00000000000000000000	4.00000000000000000000
34.00000000000000000000	0.00000000000000000000	3995.38452148437500000000	4027.17944335937500000000	4146.66650390625000000000	4087.69213867187500000000	3986.15380859375000000000	4020.51269531250000000000	4037.43579101562500000000	4062.56396484375000000000	3997.94873046875000000000	4028.71777343750000000000	4045.64086914062500000000	4022.05126953125000000000	4073.33325195312500000000	4064.10253906250000000000	0.00000000000000000000	10246.00000000000000000000	10225.00000000000000000000	0.00000000000000000000	0.00000000000000000000	0.00000000000000000000	1804.00000000000000000000	281.00000000000000000000	4.00000000000000000000	4.00000000000000000000	4.00000000000000000000	4.00000000000000000000	4.00000000000000000000	4.00000000000000000000	4.00000000000000000000	4.00000000000000000000	4.00000000000000000000	4.00000000000000000000	4.00000000000000000000	4.00000000000000000000	4.00000000000000000000	4.00000000000000000000	4.00000000000000000000	4.00000000000000000000
35.00000000000000000000	0.00000000000000000000	4001.53833007812500000000	4049.74340820312500000000	4140.00000000000000000000	4092.82031250000000000000	4016.92309570312500000000	4050.25634765625000000000	4066.15380859375000000000	4087.17944335937500000000	4031.28198242187500000000	4060.51269531250000000000	4057.43579101562500000000	4035.38452148437500000000	4083.58959960937500000000	4065.64086914062500000000	0.00000000000000000000	10247.00000000000000000000	10224.00000000000000000000	0.00000000000000000000	0.00000000000000000000	0.00000000000000000000	1804.00000000000000000000	289.00000000000000000000	4.00000000000000000000	4.00000000000000000000	4.00000000000000000000	4.00000000000000000000	4.00000000000000000000	4.00000000000000000000	4.00000000000000000000	4.00000000000000000000	4.00000000000000000000	4.00000000000000000000	4.00000000000000000000	4.00000000000000000000	4.00000000000000000000	4.00000000000000000000	4.00000000000000000000	4.00000000000000000000
36.00000000000000000000	0.00000000000000000000	3978.97436523437500000000	4028.20507812500000000000	4140.51269531250000000000	4066.66650390625000000000	3996.92309570312500000000	4024.61523437500000000000	4046.15380859375000000000	4060.51269531250000000000	3998.46142578125000000000	4031.79467773437500000000	4020.51269531250000000000	4008.71777343750000000000	4042.05126953125000000000	4038.46142578125000000000	0.00000000000000000000	10247.00000000000000000000	10224.00000000000000000000	0.00000000000000000000	0.00000000000000000000	0.00000000000000000000	1804.00000000000000000000	296.00000000000000000000	4.00000000000000000000	4.00000000000000000000	4.00000000000000000000	4.00000000000000000000	4.00000000000000000000	4.00000000000000000000	4.00000000000000000000	4.00000000000000000000	4.00000000000000000000	4.00000000000000000000	4.00000000000000000000	4.00000000000000000000	4.00000000000000000000	4.00000000000000000000	4.00000000000000000000	4.00000000000000000000
37.00000000000000000000	0.00000000000000000000	4018.97436523437500000000	4076.92309570312500000000	4138.97412109375000000000	4102.05126953125000000000	4038.46142578125000000000	4057.43579101562500000000	4066.15380859375000000000	4078.46142578125000000000	4014.87158203125000000000	4041.02563476562500000000	4057.43579101562500000000	4029.74340820312500000000	4088.20507812500000000000	4069.23071289062500000000	0.00000000000000000000	10248.00000000000000000000	10224.00000000000000000000	0.00000000000000000000	0.00000000000000000000	0.00000000000000000000	1804.00000000000000000000	304.00000000000000000000	4.00000000000000000000	4.00000000000000000000	4.00000000000000000000	4.00000000000000000000	4.00000000000000000000	4.00000000000000000000	4.00000000000000000000	4.00000000000000000000	4.00000000000000000000	4.00000000000000000000	4.00000000000000000000	4.00000000000000000000	4.00000000000000000000	4.00000000000000000000	4.00000000000000000000	4.00000000000000000000
38.00000000000000000000	0.00000000000000000000	4009.74340820312500000000	4057.43579101562500000000	4138.46142578125000000000	4095.89721679687500000000	4011.28198242187500000000	4032.30761718750000000000	4037.43579101562500000000	4045.64086914062500000000	3982.56396484375000000000	4017.94873046875000000000	4038.46142578125000000000	4009.23071289062500000000	4076.41015625000000000000	4060.00000000000000000000	0.00000000000000000000	10248.00000000000000000000	10224.00000000000000000000	0.00000000000000000000	0.00000000000000000000	0.00000000000000000000	1804.00000000000000000000	311.00000000000000000000	4.00000000000000000000	4.00000000000000000000	4.00000000000000000000	4.00000000000000000000	4.00000000000000000000	4.00000000000000000000	4.00000000000000000000	4.00000000000000000000	4.00000000000000000000	4.00000000000000000000	4.00000000000000000000	4.00000000000000000000	4.00000000000000000000	4.00000000000000000000	4.00000000000000000000	4.00000000000000000000
39.00000000000000000000	0.00000000000000000000	4004.10253906250000000000	4053.33325195312500000000	4141.53857421875000000000	4094.35888671875000000000	4009.74340820312500000000	4033.84594726562500000000	4041.02563476562500000000	4061.53833007812500000000	3997.43579101562500000000	4027.17944335937500000000	4051.79467773437500000000	4027.17944335937500000000	4080.00000000000000000000	4069.74340820312500000000	0.00000000000000000000	10248.00000000000000000000	10224.00000000000000000000	0.00000000000000000000	0.00000000000000000000	0.00000000000000000000	1804.00000000000000000000	319.00000000000000000000	4.00000000000000000000	4.00000000000000000000	4.00000000000000000000	4.00000000000000000000	4.00000000000000000000	4.00000000000000000000	4.00000000000000000000	4.00000000000000000000	4.00000000000000000000	4.00000000000000000000	4.00000000000000000000	4.00000000000000000000	4.00000000000000000000	4.00000000000000000000	4.00000000000000000000	4.00000000000000000000
40.00000000000000000000	0.00000000000000000000	4007.17944335937500000000	4057.43579101562500000000	4133.84619140625000000000	4100.00000000000000000000	4022.05126953125000000000	4048.20507812500000000000	4059.48706054687500000000	4102.56396484375000000000	4040.51269531250000000000	4057.43579101562500000000	4086.66650390625000000000	4063.07690429687500000000	4102.05126953125000000000	4087.69213867187500000000	0.00000000000000000000	10248.00000000000000000000	10224.00000000000000000000	0.00000000000000000000	0.00000000000000000000	0.00000000000000000000	1804.00000000000000000000	326.00000000000000000000	4.00000000000000000000	4.00000000000000000000	4.00000000000000000000	4.00000000000000000000	4.00000000000000000000	4.00000000000000000000	4.00000000000000000000	4.00000000000000000000	4.00000000000000000000	4.00000000000000000000	4.00000000000000000000	4.00000000000000000000	4.00000000000000000000	4.00000000000000000000	4.00000000000000000000	4.00000000000000000000
41.00000000000000000000	0.00000000000000000000	3982.56396484375000000000	4016.92309570312500000000	4135.89746093750000000000	4069.74340820312500000000	3986.66650390625000000000	4019.48706054687500000000	4042.56396484375000000000	4072.82031250000000000000	4006.66650390625000000000	4036.41015625000000000000	4046.15380859375000000000	4032.30761718750000000000	4059.48706054687500000000	4056.92309570312500000000	0.00000000000000000000	10245.00000000000000000000	10224.00000000000000000000	0.00000000000000000000	0.00000000000000000000	0.00000000000000000000	1804.00000000000000000000	334.00000000000000000000	4.00000000000000000000	4.00000000000000000000	4.00000000000000000000	4.00000000000000000000	4.00000000000000000000	4.00000000000000000000	4.00000000000000000000	4.00000000000000000000	4.00000000000000000000	4.00000000000000000000	4.00000000000000000000	4.00000000000000000000	4.00000000000000000000	4.00000000000000000000	4.00000000000000000000	4.00000000000000000000
42.00000000000000000000	0.00000000000000000000	4015.89721679687500000000	4070.25634765625000000000	4133.33300781250000000000	4096.92285156250000000000	4034.87158203125000000000	4064.61523437500000000000	4072.82031250000000000000	4086.15380859375000000000	4024.61523437500000000000	4060.51269531250000000000	4056.41015625000000000000	4037.94873046875000000000	4082.05126953125000000000	4069.74340820312500000000	0.00000000000000000000	10245.00000000000000000000	10224.00000000000000000000	0.00000000000000000000	0.00000000000000000000	0.00000000000000000000	1804.00000000000000000000	343.00000000000000000000	4.00000000000000000000	4.00000000000000000000	4.00000000000000000000	4.00000000000000000000	4.00000000000000000000	4.00000000000000000000	4.00000000000000000000	4.00000000000000000000	4.00000000000000000000	4.00000000000000000000	4.00000000000000000000	4.00000000000000000000	4.00000000000000000000	4.00000000000000000000	4.00000000000000000000	4.00000000000000000000
43.00000000000000000000	0.00000000000000000000	4007.69213867187500000000	4061.02563476562500000000	4130.76904296875000000000	4087.69213867187500000000	4018.97436523437500000000	4048.20507812500000000000	4049.74340820312500000000	4052.82031250000000000000	3991.79467773437500000000	4037.43579101562500000000	4016.41015625000000000000	4007.69213867187500000000	4054.87158203125000000000	4047.17944335937500000000	0.00000000000000000000	10244.00000000000000000000	10223.00000000000000000000	0.00000000000000000000	0.00000000000000000000	0.00000000000000000000	1804.00000000000000000000	351.00000000000000000000	4.00000000000000000000	4.00000000000000000000	4.00000000000000000000	4.00000000000000000000	4.00000000000000000000	4.00000000000000000000	4.00000000000000000000	4.00000000000000000000	4.00000000000000000000	4.00000000000000000000	4.00000000000000000000	4.00000000000000000000	4.00000000000000000000	4.00000000000000000000	4.00000000000000000000	4.00000000000000000000
44.00000000000000000000	0.00000000000000000000	4006.66650390625000000000	4048.20507812500000000000	4145.12792968750000000000	4090.25634765625000000000	4009.74340820312500000000	4036.92309570312500000000	4046.15380859375000000000	4050.76904296875000000000	3983.58959960937500000000	4027.17944335937500000000	4023.07690429687500000000	4017.43579101562500000000	4066.66650390625000000000	4058.46142578125000000000	0.00000000000000000000	10244.00000000000000000000	10223.00000000000000000000	0.00000000000000000000	0.00000000000000000000	0.00000000000000000000	1804.00000000000000000000	359.00000000000000000000	4.00000000000000000000	4.00000000000000000000	4.00000000000000000000	4.00000000000000000000	4.00000000000000000000	4.00000000000000000000	4.00000000000000000000	4.00000000000000000000	4.00000000000000000000	4.00000000000000000000	4.00000000000000000000	4.00000000000000000000	4.00000000000000000000	4.00000000000000000000	4.00000000000000000000	4.00000000000000000000
45.00000000000000000000	0.00000000000000000000	4026.15380859375000000000	4064.10253906250000000000	4146.66650390625000000000	4115.38427734375000000000	4027.69213867187500000000	4044.10253906250000000000	4053.84594726562500000000	4091.79467773437500000000	4022.56396484375000000000	4051.79467773437500000000	4081.02563476562500000000	4063.58959960937500000000	4115.38427734375000000000	4102.05126953125000000000	0.00000000000000000000	10244.00000000000000000000	10223.00000000000000000000	0.00000000000000000000	0.00000000000000000000	0.00000000000000000000	1804.00000000000000000000	368.00000000000000000000	4.00000000000000000000	4.00000000000000000000	4.00000000000000000000	4.00000000000000000000	4.00000000000000000000	4.00000000000000000000	4.00000000000000000000	4.00000000000000000000	4.00000000000000000000	4.00000000000000000000	4.00000000000000000000	4.00000000000000000000	4.00000000000000000000	4.00000000000000000000	4.00000000000000000000	4.00000000000000000000
46.00000000000000000000	0.00000000000000000000	3997.94873046875000000000	4030.25634765625000000000	4146.66650390625000000000	4086.66650390625000000000	3983.07690429687500000000	4007.17944335937500000000	4023.07690429687500000000	4070.25634765625000000000	3999.48706054687500000000	4028.71777343750000000000	4052.30761718750000000000	4038.46142578125000000000	4076.92309570312500000000	4079.48706054687500000000	0.00000000000000000000	10244.00000000000000000000	10223.00000000000000000000	0.00000000000000000000	0.00000000000000000000	0.00000000000000000000	1804.00000000000000000000	376.00000000000000000000	4.00000000000000000000	4.00000000000000000000	4.00000000000000000000	4.00000000000000000000	4.00000000000000000000	4.00000000000000000000	4.00000000000000000000	4.00000000000000000000	4.00000000000000000000	4.00000000000000000000	4.00000000000000000000	4.00000000000000000000	4.00000000000000000000	4.00000000000000000000	4.00000000000000000000	4.00000000000000000000
47.00000000000000000000	0.00000000000000000000	4017.43579101562500000000	4075.89721679687500000000	4147.17919921875000000000	4102.56396484375000000000	4029.23071289062500000000	4061.53833007812500000000	4075.89721679687500000000	4101.02539062500000000000	4044.61523437500000000000	4068.20507812500000000000	4078.46142578125000000000	4053.84594726562500000000	4099.48730468750000000000	4091.79467773437500000000	0.00000000000000000000	10243.00000000000000000000	10225.00000000000000000000	0.00000000000000000000	0.00000000000000000000	0.00000000000000000000	1804.00000000000000000000	384.00000000000000000000	4.00000000000000000000	4.00000000000000000000	4.00000000000000000000	4.00000000000000000000	4.00000000000000000000	4.00000000000000000000	4.00000000000000000000	4.00000000000000000000	4.00000000000000000000	4.00000000000000000000	4.00000000000000000000	4.00000000000000000000	4.00000000000000000000	4.00000000000000000000	4.00000000000000000000	4.00000000000000000000
48.00000000000000000000	0.00000000000000000000	4007.69213867187500000000	4065.64086914062500000000	4143.58984375000000000000	4089.23071289062500000000	4027.69213867187500000000	4060.00000000000000000000	4076.41015625000000000000	4087.17944335937500000000	4037.43579101562500000000	4066.66650390625000000000	4051.28198242187500000000	4035.38452148437500000000	4068.71777343750000000000	4068.71777343750000000000	0.00000000000000000000	10243.00000000000000000000	10225.00000000000000000000	0.00000000000000000000	0.00000000000000000000	0.00000000000000000000	1804.00000000000000000000	391.00000000000000000000	4.00000000000000000000	4.00000000000000000000	4.00000000000000000000	4.00000000000000000000	4.00000000000000000000	4.00000000000000000000	4.00000000000000000000	4.00000000000000000000	4.00000000000000000000	4.00000000000000000000	4.00000000000000000000	4.00000000000000000000	4.00000000000000000000	4.00000000000000000000	4.00000000000000000000	4.00000000000000000000
49.00000000000000000000	0.00000000000000000000	4009.23071289062500000000	4057.94873046875000000000	4145.64111328125000000000	4083.07690429687500000000	4015.89721679687500000000	4041.02563476562500000000	4057.43579101562500000000	4067.17944335937500000000	4008.71777343750000000000	4038.46142578125000000000	4029.23071289062500000000	4023.07690429687500000000	4058.97436523437500000000	4064.10253906250000000000	0.00000000000000000000	10244.00000000000000000000	10225.00000000000000000000	0.00000000000000000000	0.00000000000000000000	0.00000000000000000000	1804.00000000000000000000	399.00000000000000000000	4.00000000000000000000	4.00000000000000000000	4.00000000000000000000	4.00000000000000000000	4.00000000000000000000	4.00000000000000000000	4.00000000000000000000	4.00000000000000000000	4.00000000000000000000	4.00000000000000000000	4.00000000000000000000	4.00000000000000000000	4.00000000000000000000	4.00000000000000000000	4.00000000000000000000	4.00000000000000000000
50.00000000000000000000	0.00000000000000000000	4043.58959960937500000000	4100.51269531250000000000	4144.61523437500000000000	4116.41015625000000000000	4047.17944335937500000000	4062.05126953125000000000	4069.74340820312500000000	4088.20507812500000000000	4024.61523437500000000000	4050.76904296875000000000	4080.00000000000000000000	4056.41015625000000000000	4120.51269531250000000000	4107.17919921875000000000	0.00000000000000000000	10244.00000000000000000000	10225.00000000000000000000	0.00000000000000000000	0.00000000000000000000	0.00000000000000000000	1804.00000000000000000000	406.00000000000000000000	4.00000000000000000000	4.00000000000000000000	4.00000000000000000000	4.00000000000000000000	4.00000000000000000000	4.00000000000000000000	4.00000000000000000000	4.00000000000000000000	4.00000000000000000000	4.00000000000000000000	4.00000000000000000000	4.00000000000000000000	4.00000000000000000000	4.00000000000000000000	4.00000000000000000000	4.00000000000000000000
51.00000000000000000000	0.00000000000000000000	4021.53833007812500000000	4066.15380859375000000000	4153.33300781250000000000	4097.94873046875000000000	4005.12817382812500000000	4026.66650390625000000000	4038.46142578125000000000	4063.58959960937500000000	3994.35888671875000000000	4027.17944335937500000000	4058.46142578125000000000	4034.35888671875000000000	4088.71777343750000000000	4086.15380859375000000000	0.00000000000000000000	10245.00000000000000000000	10226.00000000000000000000	0.00000000000000000000	0.00000000000000000000	0.00000000000000000000	1804.00000000000000000000	414.00000000000000000000	4.00000000000000000000	4.00000000000000000000	4.00000000000000000000	4.00000000000000000000	4.00000000000000000000	4.00000000000000000000	4.00000000000000000000	4.00000000000000000000	4.00000000000000000000	4.00000000000000000000	4.00000000000000000000	4.00000000000000000000	4.00000000000000000000	4.00000000000000000000	4.00000000000000000000	4.00000000000000000000
52.00000000000000000000	0.00000000000000000000	4031.79467773437500000000	4086.15380859375000000000	4154.87158203125000000000	4108.20507812500000000000	4029.74340820312500000000	4058.46142578125000000000	4070.76904296875000000000	4107.17919921875000000000	4047.69213867187500000000	4065.64086914062500000000	4080.51269531250000000000	4058.46142578125000000000	4103.07666015625000000000	4101.02539062500000000000	0.00000000000000000000	10245.00000000000000000000	10226.00000000000000000000	0.00000000000000000000	0.00000000000000000000	0.00000000000000000000	1804.00000000000000000000	422.00000000000000000000	4.00000000000000000000	4.00000000000000000000	4.00000000000000000000	4.00000000000000000000	4.00000000000000000000	4.00000000000000000000	4.00000000000000000000	4.00000000000000000000	4.00000000000000000000	4.00000000000000000000	4.00000000000000000000	4.00000000000000000000	4.00000000000000000000	4.00000000000000000000	4.00000000000000000000	4.00000000000000000000
53.00000000000000000000	0.00000000000000000000	4007.69213867187500000000	4064.61523437500000000000	4142.05126953125000000000	4087.17944335937500000000	4016.41015625000000000000	4050.76904296875000000000	4071.28198242187500000000	4110.25634765625000000000	4055.38452148437500000000	4072.30761718750000000000	4063.58959960937500000000	4049.74340820312500000000	4084.10253906250000000000	4087.69213867187500000000	0.00000000000000000000	10246.00000000000000000000	10226.00000000000000000000	0.00000000000000000000	0.00000000000000000000	0.00000000000000000000	1804.00000000000000000000	429.00000000000000000000	4.00000000000000000000	4.00000000000000000000	4.00000000000000000000	4.00000000000000000000	4.00000000000000000000	4.00000000000000000000	4.00000000000000000000	4.00000000000000000000	4.00000000000000000000	4.00000000000000000000	4.00000000000000000000	4.00000000000000000000	4.00000000000000000000	4.00000000000000000000	4.00000000000000000000	4.00000000000000000000
54.00000000000000000000	0.00000000000000000000	3997.43579101562500000000	4046.66650390625000000000	4147.17919921875000000000	4075.38452148437500000000	4002.05126953125000000000	4032.30761718750000000000	4056.92309570312500000000	4077.94873046875000000000	4014.87158203125000000000	4037.94873046875000000000	4028.20507812500000000000	4017.94873046875000000000	4051.79467773437500000000	4061.53833007812500000000	0.00000000000000000000	10246.00000000000000000000	10226.00000000000000000000	0.00000000000000000000	0.00000000000000000000	0.00000000000000000000	1804.00000000000000000000	438.00000000000000000000	4.00000000000000000000	4.00000000000000000000	4.00000000000000000000	4.00000000000000000000	4.00000000000000000000	4.00000000000000000000	4.00000000000000000000	4.00000000000000000000	4.00000000000000000000	4.00000000000000000000	4.00000000000000000000	4.00000000000000000000	4.00000000000000000000	4.00000000000000000000	4.00000000000000000000	4.00000000000000000000
55.00000000000000000000	0.00000000000000000000	4047.17944335937500000000	4106.15380859375000000000	4151.79492187500000000000	4114.87158203125000000000	4056.92309570312500000000	4068.71777343750000000000	4080.00000000000000000000	4088.71777343750000000000	4024.61523437500000000000	4047.69213867187500000000	4045.12817382812500000000	4031.79467773437500000000	4085.64086914062500000000	4081.02563476562500000000	0.00000000000000000000	10248.00000000000000000000	10225.00000000000000000000	0.00000000000000000000	0.00000000000000000000	0.00000000000000000000	1804.00000000000000000000	446.00000000000000000000	4.00000000000000000000	4.00000000000000000000	4.00000000000000000000	4.00000000000000000000	4.00000000000000000000	4.00000000000000000000	4.00000000000000000000	4.00000000000000000000	4.00000000000000000000	4.00000000000000000000	4.00000000000000000000	4.00000000000000000000	4.00000000000000000000	4.00000000000000000000	4.00000000000000000000	4.00000000000000000000
56.00000000000000000000	0.00000000000000000000	4030.76904296875000000000	4081.53833007812500000000	4150.76904296875000000000	4094.35888671875000000000	4028.20507812500000000000	4039.48706054687500000000	4050.76904296875000000000	4052.82031250000000000000	3985.12817382812500000000	4024.10253906250000000000	4007.17944335937500000000	4010.76904296875000000000	4061.53833007812500000000	4065.12817382812500000000	0.00000000000000000000	10248.00000000000000000000	10225.00000000000000000000	0.00000000000000000000	0.00000000000000000000	0.00000000000000000000	1804.00000000000000000000	454.00000000000000000000	4.00000000000000000000	4.00000000000000000000	4.00000000000000000000	4.00000000000000000000	4.00000000000000000000	4.00000000000000000000	4.00000000000000000000	4.00000000000000000000	4.00000000000000000000	4.00000000000000000000	4.00000000000000000000	4.00000000000000000000	4.00000000000000000000	4.00000000000000000000	4.00000000000000000000	4.00000000000000000000
57.00000000000000000000	0.00000000000000000000	4036.92309570312500000000	4089.74340820312500000000	4149.74365234375000000000	4106.66650390625000000000	4039.48706054687500000000	4055.89721679687500000000	4064.61523437500000000000	4088.71777343750000000000	4023.58959960937500000000	4054.35888671875000000000	4060.51269531250000000000	4050.25634765625000000000	4100.51269531250000000000	4101.53857421875000000000	0.00000000000000000000	10248.00000000000000000000	10226.00000000000000000000	0.00000000000000000000	0.00000000000000000000	0.00000000000000000000	1804.00000000000000000000	461.00000000000000000000	4.00000000000000000000	4.00000000000000000000	4.00000000000000000000	4.00000000000000000000	4.00000000000000000000	4.00000000000000000000	4.00000000000000000000	4.00000000000000000000	4.00000000000000000000	4.00000000000000000000	4.00000000000000000000	4.00000000000000000000	4.00000000000000000000	4.00000000000000000000	4.00000000000000000000	4.00000000000000000000
58.00000000000000000000	0.00000000000000000000	4029.74340820312500000000	4076.41015625000000000000	4146.66650390625000000000	4106.66650390625000000000	4026.15380859375000000000	4042.56396484375000000000	4055.38452148437500000000	4107.17919921875000000000	4046.15380859375000000000	4067.17944335937500000000	4090.76904296875000000000	4066.15380859375000000000	4106.15380859375000000000	4111.79492187500000000000	0.00000000000000000000	10248.00000000000000000000	10226.00000000000000000000	0.00000000000000000000	0.00000000000000000000	0.00000000000000000000	1804.00000000000000000000	469.00000000000000000000	4.00000000000000000000	4.00000000000000000000	4.00000000000000000000	4.00000000000000000000	4.00000000000000000000	4.00000000000000000000	4.00000000000000000000	4.00000000000000000000	4.00000000000000000000	4.00000000000000000000	4.00000000000000000000	4.00000000000000000000	4.00000000000000000000	4.00000000000000000000	4.00000000000000000000	4.00000000000000000000
59.00000000000000000000	0.00000000000000000000	4014.87158203125000000000	4059.48706054687500000000	4152.30761718750000000000	4087.17944335937500000000	4008.20507812500000000000	4026.66650390625000000000	4047.69213867187500000000	4084.10253906250000000000	4021.53833007812500000000	4049.74340820312500000000	4058.46142578125000000000	4043.07690429687500000000	4070.25634765625000000000	4085.64086914062500000000	0.00000000000000000000	10246.00000000000000000000	10228.00000000000000000000	0.00000000000000000000	0.00000000000000000000	0.00000000000000000000	1804.00000000000000000000	478.00000000000000000000	4.00000000000000000000	4.00000000000000000000	4.00000000000000000000	4.00000000000000000000	4.00000000000000000000	4.00000000000000000000	4.00000000000000000000	4.00000000000000000000	4.00000000000000000000	4.00000000000000000000	4.00000000000000000000	4.00000000000000000000	4.00000000000000000000	4.00000000000000000000	4.00000000000000000000	4.00000000000000000000
60.00000000000000000000	0.00000000000000000000	4047.17944335937500000000	4113.33300781250000000000	4149.23046875000000000000	4111.79492187500000000000	4063.07690429687500000000	4080.51269531250000000000	4096.41015625000000000000	4103.58984375000000000000	4052.30761718750000000000	4088.20507812500000000000	4074.87158203125000000000	4057.94873046875000000000	4095.89721679687500000000	4095.38452148437500000000	0.00000000000000000000	10246.00000000000000000000	10228.00000000000000000000	0.00000000000000000000	0.00000000000000000000	0.00000000000000000000	1804.00000000000000000000	485.00000000000000000000	4.00000000000000000000	4.00000000000000000000	4.00000000000000000000	4.00000000000000000000	4.00000000000000000000	4.00000000000000000000	4.00000000000000000000	4.00000000000000000000	4.00000000000000000000	4.00000000000000000000	4.00000000000000000000	4.00000000000000000000	4.00000000000000000000	4.00000000000000000000	4.00000000000000000000	4.00000000000000000000
61.00000000000000000000	0.00000000000000000000	4030.25634765625000000000	4088.20507812500000000000	4148.71777343750000000000	4093.84594726562500000000	4041.53833007812500000000	4059.48706054687500000000	4082.05126953125000000000	4073.33325195312500000000	4025.12817382812500000000	4066.15380859375000000000	4038.97436523437500000000	4027.69213867187500000000	4062.56396484375000000000	4068.20507812500000000000	0.00000000000000000000	10245.00000000000000000000	10229.00000000000000000000	0.00000000000000000000	0.00000000000000000000	0.00000000000000000000	1804.00000000000000000000	493.00000000000000000000	4.00000000000000000000	4.00000000000000000000	4.00000000000000000000	4.00000000000000000000	4.00000000000000000000	4.00000000000000000000	4.00000000000000000000	4.00000000000000000000	4.00000000000000000000	4.00000000000000000000	4.00000000000000000000	4.00000000000000000000	4.00000000000000000000	4.00000000000000000000	4.00000000000000000000	4.00000000000000000000
62.00000000000000000000	0.00000000000000000000	4044.10253906250000000000	4101.02539062500000000000	4151.79492187500000000000	4113.33300781250000000000	4060.00000000000000000000	4069.74340820312500000000	4088.71777343750000000000	4094.87158203125000000000	4040.51269531250000000000	4064.10253906250000000000	4073.84594726562500000000	4054.87158203125000000000	4097.43603515625000000000	4098.46142578125000000000	0.00000000000000000000	10245.00000000000000000000	10229.00000000000000000000	0.00000000000000000000	0.00000000000000000000	0.00000000000000000000	1804.00000000000000000000	501.00000000000000000000	4.00000000000000000000	4.00000000000000000000	4.00000000000000000000	4.00000000000000000000	4.00000000000000000000	4.00000000000000000000	4.00000000000000000000	4.00000000000000000000	4.00000000000000000000	4.00000000000000000000	4.00000000000000000000	4.00000000000000000000	4.00000000000000000000	4.00000000000000000000	4.00000000000000000000	4.00000000000000000000
63.00000000000000000000	0.00000000000000000000	4052.82031250000000000000	4098.97412109375000000000	4148.71777343750000000000	4125.12792968750000000000	4056.41015625000000000000	4061.02563476562500000000	4071.28198242187500000000	4105.64111328125000000000	4042.56396484375000000000	4066.15380859375000000000	4098.46142578125000000000	4074.87158203125000000000	4123.07666015625000000000	4118.97412109375000000000	0.00000000000000000000	10242.00000000000000000000	10231.00000000000000000000	0.00000000000000000000	0.00000000000000000000	0.00000000000000000000	1804.00000000000000000000	510.00000000000000000000	4.00000000000000000000	4.00000000000000000000	4.00000000000000000000	4.00000000000000000000	4.00000000000000000000	4.00000000000000000000	4.00000000000000000000	4.00000000000000000000	4.00000000000000000000	4.00000000000000000000	4.00000000000000000000	4.00000000000000000000	4.00000000000000000000	4.00000000000000000000	4.00000000000000000000	4.00000000000000000000
64.00000000000000000000	0.00000000000000000000	4037.94873046875000000000	4074.35888671875000000000	4154.35888671875000000000	4104.10253906250000000000	4027.17944335937500000000	4038.97436523437500000000	4055.89721679687500000000	4087.17944335937500000000	4020.51269531250000000000	4052.30761718750000000000	4069.74340820312500000000	4049.74340820312500000000	4090.76904296875000000000	4097.43603515625000000000	1521.00000000000000000000	10242.00000000000000000000	10231.00000000000000000000	0.00000000000000000000	0.00000000000000000000	0.00000000000000000000	1804.00000000000000000000	517.00000000000000000000	4.00000000000000000000	4.00000000000000000000	4.00000000000000000000	4.00000000000000000000	4.00000000000000000000	4.00000000000000000000	4.00000000000000000000	4.00000000000000000000	4.00000000000000000000	4.00000000000000000000	4.00000000000000000000	4.00000000000000000000	4.00000000000000000000	4.00000000000000000000	4.00000000000000000000	4.00000000000000000000
65.00000000000000000000	0.00000000000000000000	4056.41015625000000000000	4118.97412109375000000000	4148.71777343750000000000	4121.53857421875000000000	4075.89721679687500000000	4088.20507812500000000000	4107.17919921875000000000	4128.20507812500000000000	4077.94873046875000000000	4098.46142578125000000000	4094.35888671875000000000	4073.33325195312500000000	4111.28173828125000000000	4110.76904296875000000000	2690.00000000000000000000	10243.00000000000000000000	10231.00000000000000000000	0.00000000000000000000	0.00000000000000000000	0.00000000000000000000	1804.00000000000000000000	525.00000000000000000000	4.00000000000000000000	4.00000000000000000000	4.00000000000000000000	4.00000000000000000000	4.00000000000000000000	4.00000000000000000000	4.00000000000000000000	4.00000000000000000000	4.00000000000000000000	4.00000000000000000000	4.00000000000000000000	4.00000000000000000000	4.00000000000000000000	4.00000000000000000000	4.00000000000000000000	4.00000000000000000000
66.00000000000000000000	0.00000000000000000000	4031.28198242187500000000	4086.15380859375000000000	4146.15380859375000000000	4095.38452148437500000000	4049.23071289062500000000	4062.05126953125000000000	4083.58959960937500000000	4097.94873046875000000000	4050.25634765625000000000	4077.43579101562500000000	4045.12817382812500000000	4045.64086914062500000000	4062.56396484375000000000	4074.87158203125000000000	2953.00000000000000000000	10243.00000000000000000000	10231.00000000000000000000	0.00000000000000000000	0.00000000000000000000	0.00000000000000000000	1804.00000000000000000000	532.00000000000000000000	4.00000000000000000000	4.00000000000000000000	4.00000000000000000000	4.00000000000000000000	4.00000000000000000000	4.00000000000000000000	4.00000000000000000000	4.00000000000000000000	4.00000000000000000000	4.00000000000000000000	4.00000000000000000000	4.00000000000000000000	4.00000000000000000000	4.00000000000000000000	4.00000000000000000000	4.00000000000000000000
67.00000000000000000000	0.00000000000000000000	4054.87158203125000000000	4104.10253906250000000000	4153.84619140625000000000	4111.28173828125000000000	4066.66650390625000000000	4070.76904296875000000000	4085.12817382812500000000	4098.46142578125000000000	4043.07690429687500000000	4071.28198242187500000000	4056.41015625000000000000	4053.84594726562500000000	4080.51269531250000000000	4085.64086914062500000000	3475.00000000000000000000	10242.00000000000000000000	10229.00000000000000000000	0.00000000000000000000	0.00000000000000000000	0.00000000000000000000	1804.00000000000000000000	540.00000000000000000000	4.00000000000000000000	4.00000000000000000000	4.00000000000000000000	4.00000000000000000000	4.00000000000000000000	4.00000000000000000000	4.00000000000000000000	4.00000000000000000000	4.00000000000000000000	4.00000000000000000000	4.00000000000000000000	4.00000000000000000000	4.00000000000000000000	4.00000000000000000000	4.00000000000000000000	4.00000000000000000000
68.00000000000000000000	0.00000000000000000000	4075.89721679687500000000	4124.61523437500000000000	4149.74365234375000000000	4134.35888671875000000000	4084.10253906250000000000	4079.48706054687500000000	4084.61523437500000000000	4107.17919921875000000000	4047.69213867187500000000	4080.00000000000000000000	4088.71777343750000000000	4069.74340820312500000000	4114.35888671875000000000	4110.25634765625000000000	3519.00000000000000000000	10242.00000000000000000000	10229.00000000000000000000	0.00000000000000000000	0.00000000000000000000	0.00000000000000000000	1804.00000000000000000000	548.00000000000000000000	4.00000000000000000000	4.00000000000000000000	4.00000000000000000000	4.00000000000000000000	4.00000000000000000000	4.00000000000000000000	4.00000000000000000000	4.00000000000000000000	4.00000000000000000000	4.00000000000000000000	4.00000000000000000000	4.00000000000000000000	4.00000000000000000000	4.00000000000000000000	4.00000000000000000000	4.00000000000000000000
69.00000000000000000000	0.00000000000000000000	4051.28198242187500000000	4084.61523437500000000000	4153.33300781250000000000	4109.74365234375000000000	4044.10253906250000000000	4045.12817382812500000000	4059.48706054687500000000	4080.00000000000000000000	4016.41015625000000000000	4053.84594726562500000000	4057.43579101562500000000	4050.25634765625000000000	4073.84594726562500000000	4088.20507812500000000000	3280.00000000000000000000	10244.00000000000000000000	10229.00000000000000000000	0.00000000000000000000	0.00000000000000000000	0.00000000000000000000	1804.00000000000000000000	555.00000000000000000000	4.00000000000000000000	4.00000000000000000000	4.00000000000000000000	4.00000000000000000000	4.00000000000000000000	4.00000000000000000000	4.00000000000000000000	4.00000000000000000000	4.00000000000000000000	4.00000000000000000000	4.00000000000000000000	4.00000000000000000000	4.00000000000000000000	4.00000000000000000000	4.00000000000000000000	4.00000000000000000000
70.00000000000000000000	0.00000000000000000000	4066.66650390625000000000	4101.53857421875000000000	4153.84619140625000000000	4119.48730468750000000000	4073.84594726562500000000	4073.33325195312500000000	4094.35888671875000000000	4123.58984375000000000000	4068.20507812500000000000	4085.64086914062500000000	4091.28198242187500000000	4088.20507812500000000000	4089.74340820312500000000	4104.61523437500000000000	3001.00000000000000000000	10244.00000000000000000000	10229.00000000000000000000	0.00000000000000000000	0.00000000000000000000	0.00000000000000000000	1804.00000000000000000000	563.00000000000000000000	4.00000000000000000000	4.00000000000000000000	4.00000000000000000000	4.00000000000000000000	4.00000000000000000000	4.00000000000000000000	4.00000000000000000000	4.00000000000000000000	4.00000000000000000000	4.00000000000000000000	4.00000000000000000000	4.00000000000000000000	4.00000000000000000000	4.00000000000000000000	4.00000000000000000000	4.00000000000000000000
71.00000000000000000000	0.00000000000000000000	4040.00000000000000000000	4063.07690429687500000000	4149.74365234375000000000	4090.25634765625000000000	4045.64086914062500000000	4050.25634765625000000000	4080.51269531250000000000	4114.87158203125000000000	4058.97436523437500000000	4076.41015625000000000000	4070.76904296875000000000	4074.87158203125000000000	4052.30761718750000000000	4083.07690429687500000000	3045.00000000000000000000	10244.00000000000000000000	10229.00000000000000000000	0.00000000000000000000	0.00000000000000000000	0.00000000000000000000	1804.00000000000000000000	572.00000000000000000000	4.00000000000000000000	4.00000000000000000000	4.00000000000000000000	4.00000000000000000000	4.00000000000000000000	4.00000000000000000000	4.00000000000000000000	4.00000000000000000000	4.00000000000000000000	4.00000000000000000000	4.00000000000000000000	4.00000000000000000000	4.00000000000000000000	4.00000000000000000000	4.00000000000000000000	4.00000000000000000000
72.00000000000000000000	0.00000000000000000000	4060.00000000000000000000	4093.33325195312500000000	4154.87158203125000000000	4104.61523437500000000000	4068.71777343750000000000	4078.97436523437500000000	4096.92285156250000000000	4112.82031250000000000000	4057.43579101562500000000	4083.07690429687500000000	4075.89721679687500000000	4076.92309570312500000000	4061.53833007812500000000	4093.33325195312500000000	3300.00000000000000000000	10244.00000000000000000000	10229.00000000000000000000	0.00000000000000000000	0.00000000000000000000	0.00000000000000000000	1804.00000000000000000000	579.00000000000000000000	4.00000000000000000000	4.00000000000000000000	4.00000000000000000000	4.00000000000000000000	4.00000000000000000000	4.00000000000000000000	4.00000000000000000000	4.00000000000000000000	4.00000000000000000000	4.00000000000000000000	4.00000000000000000000	4.00000000000000000000	4.00000000000000000000	4.00000000000000000000	4.00000000000000000000	4.00000000000000000000
73.00000000000000000000	0.00000000000000000000	4098.97412109375000000000	4142.56396484375000000000	4155.89746093750000000000	4135.89746093750000000000	4112.30761718750000000000	4112.82031250000000000000	4114.87158203125000000000	4109.74365234375000000000	4066.15380859375000000000	4094.87158203125000000000	4089.23071289062500000000	4085.64086914062500000000	4092.30761718750000000000	4113.84619140625000000000	2544.00000000000000000000	10247.00000000000000000000	10228.00000000000000000000	0.00000000000000000000	0.00000000000000000000	0.00000000000000000000	1804.00000000000000000000	587.00000000000000000000	4.00000000000000000000	4.00000000000000000000	4.00000000000000000000	4.00000000000000000000	4.00000000000000000000	4.00000000000000000000	4.00000000000000000000	4.00000000000000000000	4.00000000000000000000	4.00000000000000000000	4.00000000000000000000	4.00000000000000000000	4.00000000000000000000	4.00000000000000000000	4.00000000000000000000	4.00000000000000000000
74.00000000000000000000	0.00000000000000000000	4079.48706054687500000000	4102.05126953125000000000	4160.51269531250000000000	4111.79492187500000000000	4081.53833007812500000000	4077.43579101562500000000	4088.20507812500000000000	4073.84594726562500000000	4027.69213867187500000000	4063.07690429687500000000	4051.28198242187500000000	4056.41015625000000000000	4059.48706054687500000000	4090.76904296875000000000	3489.00000000000000000000	10247.00000000000000000000	10228.00000000000000000000	0.00000000000000000000	0.00000000000000000000	0.00000000000000000000	1804.00000000000000000000	595.00000000000000000000	4.00000000000000000000	4.00000000000000000000	4.00000000000000000000	4.00000000000000000000	4.00000000000000000000	4.00000000000000000000	4.00000000000000000000	4.00000000000000000000	4.00000000000000000000	4.00000000000000000000	4.00000000000000000000	4.00000000000000000000	4.00000000000000000000	4.00000000000000000000	4.00000000000000000000	4.00000000000000000000
75.00000000000000000000	0.00000000000000000000	4098.97412109375000000000	4127.17919921875000000000	4160.00000000000000000000	4138.46142578125000000000	4107.69238281250000000000	4104.10253906250000000000	4111.28173828125000000000	4122.05126953125000000000	4072.82031250000000000000	4097.94873046875000000000	4104.61523437500000000000	4104.61523437500000000000	4102.05126953125000000000	4126.66650390625000000000	2933.00000000000000000000	10247.00000000000000000000	10228.00000000000000000000	0.00000000000000000000	0.00000000000000000000	0.00000000000000000000	1804.00000000000000000000	603.00000000000000000000	4.00000000000000000000	4.00000000000000000000	4.00000000000000000000	4.00000000000000000000	4.00000000000000000000	4.00000000000000000000	4.00000000000000000000	4.00000000000000000000	4.00000000000000000000	4.00000000000000000000	4.00000000000000000000	4.00000000000000000000	4.00000000000000000000	4.00000000000000000000	4.00000000000000000000	4.00000000000000000000
76.00000000000000000000	0.00000000000000000000	4084.10253906250000000000	4106.15380859375000000000	4157.94873046875000000000	4130.25634765625000000000	4077.43579101562500000000	4080.00000000000000000000	4088.20507812500000000000	4118.46142578125000000000	4066.66650390625000000000	4090.25634765625000000000	4098.46142578125000000000	4107.69238281250000000000	4084.61523437500000000000	4123.58984375000000000000	3441.00000000000000000000	10247.00000000000000000000	10228.00000000000000000000	0.00000000000000000000	0.00000000000000000000	0.00000000000000000000	1804.00000000000000000000	611.00000000000000000000	4.00000000000000000000	4.00000000000000000000	4.00000000000000000000	4.00000000000000000000	4.00000000000000000000	4.00000000000000000000	4.00000000000000000000	4.00000000000000000000	4.00000000000000000000	4.00000000000000000000	4.00000000000000000000	4.00000000000000000000	4.00000000000000000000	4.00000000000000000000	4.00000000000000000000	4.00000000000000000000
77.00000000000000000000	0.00000000000000000000	4090.25634765625000000000	4105.64111328125000000000	4162.05126953125000000000	4127.17919921875000000000	4088.20507812500000000000	4088.20507812500000000000	4102.05126953125000000000	4120.00000000000000000000	4069.74340820312500000000	4093.33325195312500000000	4093.84594726562500000000	4105.12792968750000000000	4073.84594726562500000000	4121.53857421875000000000	3056.00000000000000000000	10250.00000000000000000000	10226.00000000000000000000	0.00000000000000000000	0.00000000000000000000	0.00000000000000000000	1804.00000000000000000000	618.00000000000000000000	4.00000000000000000000	4.00000000000000000000	4.00000000000000000000	4.00000000000000000000	4.00000000000000000000	4.00000000000000000000	4.00000000000000000000	4.00000000000000000000	4.00000000000000000000	4.00000000000000000000	4.00000000000000000000	4.00000000000000000000	4.00000000000000000000	4.00000000000000000000	4.00000000000000000000	4.00000000000000000000
78.00000000000000000000	0.00000000000000000000	4113.84619140625000000000	4140.00000000000000000000	4156.92285156250000000000	4143.07666015625000000000	4137.94873046875000000000	4126.66650390625000000000	4135.89746093750000000000	4140.51269531250000000000	4102.05126953125000000000	4125.12792968750000000000	4108.71777343750000000000	4115.89746093750000000000	4088.20507812500000000000	4126.15380859375000000000	3489.00000000000000000000	10250.00000000000000000000	10226.00000000000000000000	0.00000000000000000000	0.00000000000000000000	0.00000000000000000000	1804.00000000000000000000	626.00000000000000000000	4.00000000000000000000	4.00000000000000000000	4.00000000000000000000	4.00000000000000000000	4.00000000000000000000	4.00000000000000000000	4.00000000000000000000	4.00000000000000000000	4.00000000000000000000	4.00000000000000000000	4.00000000000000000000	4.00000000000000000000	4.00000000000000000000	4.00000000000000000000	4.00000000000000000000	4.00000000000000000000
79.00000000000000000000	0.00000000000000000000	4095.89721679687500000000	4117.94873046875000000000	4160.00000000000000000000	4123.58984375000000000000	4111.28173828125000000000	4100.00000000000000000000	4109.23046875000000000000	4101.02539062500000000000	4067.69213867187500000000	4097.94873046875000000000	4057.94873046875000000000	4081.02563476562500000000	4047.69213867187500000000	4088.71777343750000000000	2933.00000000000000000000	10248.00000000000000000000	10227.00000000000000000000	0.00000000000000000000	0.00000000000000000000	0.00000000000000000000	1804.00000000000000000000	635.00000000000000000000	4.00000000000000000000	4.00000000000000000000	4.00000000000000000000	4.00000000000000000000	4.00000000000000000000	4.00000000000000000000	4.00000000000000000000	4.00000000000000000000	4.00000000000000000000	4.00000000000000000000	4.00000000000000000000	4.00000000000000000000	4.00000000000000000000	4.00000000000000000000	4.00000000000000000000	4.00000000000000000000
80.00000000000000000000	0.00000000000000000000	4130.76904296875000000000	4149.74365234375000000000	4159.48730468750000000000	4153.33300781250000000000	4143.07666015625000000000	4125.64111328125000000000	4124.10253906250000000000	4124.10253906250000000000	4096.92285156250000000000	4117.43603515625000000000	4102.05126953125000000000	4112.30761718750000000000	4101.53857421875000000000	4126.15380859375000000000	3441.00000000000000000000	10248.00000000000000000000	10227.00000000000000000000	0.00000000000000000000	0.00000000000000000000	0.00000000000000000000	1804.00000000000000000000	642.00000000000000000000	4.00000000000000000000	4.00000000000000000000	4.00000000000000000000	4.00000000000000000000	4.00000000000000000000	4.00000000000000000000	4.00000000000000000000	4.00000000000000000000	4.00000000000000000000	4.00000000000000000000	4.00000000000000000000	4.00000000000000000000	4.00000000000000000000	4.00000000000000000000	4.00000000000000000000	4.00000000000000000000
81.00000000000000000000	0.00000000000000000000	4129.23046875000000000000	4127.17919921875000000000	4158.97412109375000000000	4149.74365234375000000000	4123.58984375000000000000	4103.07666015625000000000	4099.48730468750000000000	4116.92285156250000000000	4087.69213867187500000000	4108.71777343750000000000	4110.25634765625000000000	4115.38427734375000000000	4106.15380859375000000000	4134.35888671875000000000	3056.00000000000000000000	10247.00000000000000000000	10226.00000000000000000000	0.00000000000000000000	0.00000000000000000000	0.00000000000000000000	1804.00000000000000000000	650.00000000000000000000	4.00000000000000000000	4.00000000000000000000	4.00000000000000000000	4.00000000000000000000	4.00000000000000000000	4.00000000000000000000	4.00000000000000000000	4.00000000000000000000	4.00000000000000000000	4.00000000000000000000	4.00000000000000000000	4.00000000000000000000	4.00000000000000000000	4.00000000000000000000	4.00000000000000000000	4.00000000000000000000
82.00000000000000000000	0.00000000000000000000	4127.17919921875000000000	4128.71777343750000000000	4169.23046875000000000000	4147.69238281250000000000	4123.07666015625000000000	4105.12792968750000000000	4104.10253906250000000000	4126.15380859375000000000	4098.46142578125000000000	4117.94873046875000000000	4104.61523437500000000000	4122.56396484375000000000	4097.43603515625000000000	4129.23046875000000000000	3489.00000000000000000000	10247.00000000000000000000	10226.00000000000000000000	0.00000000000000000000	0.00000000000000000000	0.00000000000000000000	1804.00000000000000000000	659.00000000000000000000	4.00000000000000000000	4.00000000000000000000	4.00000000000000000000	4.00000000000000000000	4.00000000000000000000	4.00000000000000000000	4.00000000000000000000	4.00000000000000000000	4.00000000000000000000	4.00000000000000000000	4.00000000000000000000	4.00000000000000000000	4.00000000000000000000	4.00000000000000000000	4.00000000000000000000	4.00000000000000000000
83.00000000000000000000	0.00000000000000000000	4145.12792968750000000000	4164.10253906250000000000	4163.58984375000000000000	4160.51269531250000000000	4166.15380859375000000000	4143.07666015625000000000	4141.53857421875000000000	4166.66650390625000000000	4151.28173828125000000000	4164.61523437500000000000	4132.30761718750000000000	4149.74365234375000000000	4120.00000000000000000000	4142.05126953125000000000	2933.00000000000000000000	10248.00000000000000000000	10225.00000000000000000000	0.00000000000000000000	0.00000000000000000000	0.00000000000000000000	1804.00000000000000000000	667.00000000000000000000	4.00000000000000000000	4.00000000000000000000	4.00000000000000000000	4.00000000000000000000	4.00000000000000000000	4.00000000000000000000	4.00000000000000000000	4.00000000000000000000	4.00000000000000000000	4.00000000000000000000	4.00000000000000000000	4.00000000000000000000	4.00000000000000000000	4.00000000000000000000	4.00000000000000000000	4.00000000000000000000
84.00000000000000000000	0.00000000000000000000	4128.71777343750000000000	4133.84619140625000000000	4165.12792968750000000000	4134.87158203125000000000	4140.51269531250000000000	4121.53857421875000000000	4123.07666015625000000000	4136.41015625000000000000	4122.05126953125000000000	4143.58984375000000000000	4096.41015625000000000000	4122.05126953125000000000	4081.53833007812500000000	4115.89746093750000000000	3441.00000000000000000000	10248.00000000000000000000	10225.00000000000000000000	0.00000000000000000000	0.00000000000000000000	0.00000000000000000000	1804.00000000000000000000	674.00000000000000000000	4.00000000000000000000	4.00000000000000000000	4.00000000000000000000	4.00000000000000000000	4.00000000000000000000	4.00000000000000000000	4.00000000000000000000	4.00000000000000000000	4.00000000000000000000	4.00000000000000000000	4.00000000000000000000	4.00000000000000000000	4.00000000000000000000	4.00000000000000000000	4.00000000000000000000	4.00000000000000000000
85.00000000000000000000	0.00000000000000000000	4177.94873046875000000000	4192.30761718750000000000	4174.35888671875000000000	4180.00000000000000000000	4195.89746093750000000000	4171.28173828125000000000	4156.41015625000000000000	4159.48730468750000000000	4151.79492187500000000000	4170.25634765625000000000	4136.41015625000000000000	4152.82031250000000000000	4133.33300781250000000000	4156.41015625000000000000	3056.00000000000000000000	10248.00000000000000000000	10224.00000000000000000000	0.00000000000000000000	0.00000000000000000000	0.00000000000000000000	1804.00000000000000000000	682.00000000000000000000	4.00000000000000000000	4.00000000000000000000	4.00000000000000000000	4.00000000000000000000	4.00000000000000000000	4.00000000000000000000	4.00000000000000000000	4.00000000000000000000	4.00000000000000000000	4.00000000000000000000	4.00000000000000000000	4.00000000000000000000	4.00000000000000000000	4.00000000000000000000	4.00000000000000000000	4.00000000000000000000
86.00000000000000000000	0.00000000000000000000	4188.20507812500000000000	4200.00000000000000000000	4173.33300781250000000000	4186.66650390625000000000	4206.15380859375000000000	4169.74365234375000000000	4150.25634765625000000000	4146.66650390625000000000	4148.71777343750000000000	4169.74365234375000000000	4142.56396484375000000000	4154.35888671875000000000	4145.12792968750000000000	4166.66650390625000000000	3489.00000000000000000000	10248.00000000000000000000	10224.00000000000000000000	0.00000000000000000000	0.00000000000000000000	0.00000000000000000000	1804.00000000000000000000	690.00000000000000000000	4.00000000000000000000	4.00000000000000000000	4.00000000000000000000	4.00000000000000000000	4.00000000000000000000	4.00000000000000000000	4.00000000000000000000	4.00000000000000000000	4.00000000000000000000	4.00000000000000000000	4.00000000000000000000	4.00000000000000000000	4.00000000000000000000	4.00000000000000000000	4.00000000000000000000	4.00000000000000000000
87.00000000000000000000	0.00000000000000000000	4179.48730468750000000000	4177.43603515625000000000	4174.87158203125000000000	4166.66650390625000000000	4189.23046875000000000000	4153.84619140625000000000	4142.05126953125000000000	4137.43603515625000000000	4147.17919921875000000000	4163.07666015625000000000	4145.12792968750000000000	4159.48730468750000000000	4131.28173828125000000000	4164.61523437500000000000	2933.00000000000000000000	10249.00000000000000000000	10224.00000000000000000000	0.00000000000000000000	0.00000000000000000000	0.00000000000000000000	1804.00000000000000000000	698.00000000000000000000	4.00000000000000000000	4.00000000000000000000	4.00000000000000000000	4.00000000000000000000	4.00000000000000000000	4.00000000000000000000	4.00000000000000000000	4.00000000000000000000	4.00000000000000000000	4.00000000000000000000	4.00000000000000000000	4.00000000000000000000	4.00000000000000000000	4.00000000000000000000	4.00000000000000000000	4.00000000000000000000
88.00000000000000000000	0.00000000000000000000	4203.58984375000000000000	4198.97412109375000000000	4172.30761718750000000000	4191.28173828125000000000	4218.97412109375000000000	4184.10253906250000000000	4169.23046875000000000000	4191.79492187500000000000	4208.20507812500000000000	4211.28173828125000000000	4201.53857421875000000000	4215.89746093750000000000	4169.74365234375000000000	4199.48730468750000000000	3441.00000000000000000000	10249.00000000000000000000	10224.00000000000000000000	0.00000000000000000000	0.00000000000000000000	0.00000000000000000000	1804.00000000000000000000	706.00000000000000000000	4.00000000000000000000	4.00000000000000000000	4.00000000000000000000	4.00000000000000000000	4.00000000000000000000	4.00000000000000000000	4.00000000000000000000	4.00000000000000000000	4.00000000000000000000	4.00000000000000000000	4.00000000000000000000	4.00000000000000000000	4.00000000000000000000	4.00000000000000000000	4.00000000000000000000	4.00000000000000000000
89.00000000000000000000	0.00000000000000000000	4182.56396484375000000000	4168.20507812500000000000	4180.51269531250000000000	4176.41015625000000000000	4192.82031250000000000000	4158.97412109375000000000	4150.25634765625000000000	4178.97412109375000000000	4189.23046875000000000000	4195.38427734375000000000	4174.87158203125000000000	4206.15380859375000000000	4136.41015625000000000000	4178.97412109375000000000	3056.00000000000000000000	10243.00000000000000000000	10225.00000000000000000000	0.00000000000000000000	0.00000000000000000000	0.00000000000000000000	1804.00000000000000000000	713.00000000000000000000	4.00000000000000000000	4.00000000000000000000	4.00000000000000000000	4.00000000000000000000	4.00000000000000000000	4.00000000000000000000	4.00000000000000000000	4.00000000000000000000	4.00000000000000000000	4.00000000000000000000	4.00000000000000000000	4.00000000000000000000	4.00000000000000000000	4.00000000000000000000	4.00000000000000000000	4.00000000000000000000
90.00000000000000000000	0.00000000000000000000	4218.97412109375000000000	4221.02539062500000000000	4185.12792968750000000000	4205.12792968750000000000	4248.20507812500000000000	4206.15380859375000000000	4191.28173828125000000000	4197.43603515625000000000	4214.87158203125000000000	4213.33300781250000000000	4195.38427734375000000000	4223.58984375000000000000	4162.56396484375000000000	4194.87158203125000000000	3489.00000000000000000000	10243.00000000000000000000	10225.00000000000000000000	0.00000000000000000000	0.00000000000000000000	0.00000000000000000000	1804.00000000000000000000	722.00000000000000000000	4.00000000000000000000	4.00000000000000000000	4.00000000000000000000	4.00000000000000000000	4.00000000000000000000	4.00000000000000000000	4.00000000000000000000	4.00000000000000000000	4.00000000000000000000	4.00000000000000000000	4.00000000000000000000	4.00000000000000000000	4.00000000000000000000	4.00000000000000000000	4.00000000000000000000	4.00000000000000000000
91.00000000000000000000	0.00000000000000000000	4237.43603515625000000000	4234.87158203125000000000	4177.94873046875000000000	4212.82031250000000000000	4267.17919921875000000000	4223.07666015625000000000	4201.53857421875000000000	4189.23046875000000000000	4217.94873046875000000000	4223.58984375000000000000	4180.51269531250000000000	4211.79492187500000000000	4157.94873046875000000000	4189.74365234375000000000	2933.00000000000000000000	10243.00000000000000000000	10224.00000000000000000000	0.00000000000000000000	0.00000000000000000000	0.00000000000000000000	1804.00000000000000000000	730.00000000000000000000	4.00000000000000000000	4.00000000000000000000	4.00000000000000000000	4.00000000000000000000	4.00000000000000000000	4.00000000000000000000	4.00000000000000000000	4.00000000000000000000	4.00000000000000000000	4.00000000000000000000	4.00000000000000000000	4.00000000000000000000	4.00000000000000000000	4.00000000000000000000	4.00000000000000000000	4.00000000000000000000
92.00000000000000000000	0.00000000000000000000	4231.79492187500000000000	4208.71777343750000000000	4184.10253906250000000000	4200.51269531250000000000	4248.71777343750000000000	4209.23046875000000000000	4187.69238281250000000000	4171.28173828125000000000	4196.92285156250000000000	4213.33300781250000000000	4160.51269531250000000000	4203.58984375000000000000	4136.92285156250000000000	4183.07666015625000000000	3441.00000000000000000000	10243.00000000000000000000	10224.00000000000000000000	0.00000000000000000000	0.00000000000000000000	0.00000000000000000000	1804.00000000000000000000	737.00000000000000000000	4.00000000000000000000	4.00000000000000000000	4.00000000000000000000	4.00000000000000000000	4.00000000000000000000	4.00000000000000000000	4.00000000000000000000	4.00000000000000000000	4.00000000000000000000	4.00000000000000000000	4.00000000000000000000	4.00000000000000000000	4.00000000000000000000	4.00000000000000000000	4.00000000000000000000	4.00000000000000000000
93.00000000000000000000	0.00000000000000000000	4264.10253906250000000000	4244.61523437500000000000	4186.15380859375000000000	4234.35888671875000000000	4284.10253906250000000000	4235.89746093750000000000	4205.64111328125000000000	4206.66650390625000000000	4235.38427734375000000000	4243.07666015625000000000	4220.00000000000000000000	4257.43603515625000000000	4192.82031250000000000000	4231.79492187500000000000	3056.00000000000000000000	10244.00000000000000000000	10224.00000000000000000000	0.00000000000000000000	0.00000000000000000000	0.00000000000000000000	1804.00000000000000000000	745.00000000000000000000	4.00000000000000000000	4.00000000000000000000	4.00000000000000000000	4.00000000000000000000	4.00000000000000000000	4.00000000000000000000	4.00000000000000000000	4.00000000000000000000	4.00000000000000000000	4.00000000000000000000	4.00000000000000000000	4.00000000000000000000	4.00000000000000000000	4.00000000000000000000	4.00000000000000000000	4.00000000000000000000
94.00000000000000000000	0.00000000000000000000	4251.28173828125000000000	4215.89746093750000000000	4189.74365234375000000000	4223.58984375000000000000	4251.79492187500000000000	4197.43603515625000000000	4171.79492187500000000000	4180.00000000000000000000	4209.74365234375000000000	4217.43603515625000000000	4191.79492187500000000000	4241.02539062500000000000	4176.92285156250000000000	4221.02539062500000000000	3489.00000000000000000000	10244.00000000000000000000	10224.00000000000000000000	0.00000000000000000000	0.00000000000000000000	0.00000000000000000000	1804.00000000000000000000	753.00000000000000000000	4.00000000000000000000	4.00000000000000000000	4.00000000000000000000	4.00000000000000000000	4.00000000000000000000	4.00000000000000000000	4.00000000000000000000	4.00000000000000000000	4.00000000000000000000	4.00000000000000000000	4.00000000000000000000	4.00000000000000000000	4.00000000000000000000	4.00000000000000000000	4.00000000000000000000	4.00000000000000000000
95.00000000000000000000	0.00000000000000000000	4270.76904296875000000000	4237.94873046875000000000	4192.30761718750000000000	4237.94873046875000000000	4287.17919921875000000000	4228.71777343750000000000	4201.53857421875000000000	4203.58984375000000000000	4244.10253906250000000000	4248.20507812500000000000	4203.58984375000000000000	4261.53857421875000000000	4194.35888671875000000000	4233.33300781250000000000	2933.00000000000000000000	10246.00000000000000000000	10226.00000000000000000000	0.00000000000000000000	0.00000000000000000000	0.00000000000000000000	1804.00000000000000000000	762.00000000000000000000	4.00000000000000000000	4.00000000000000000000	4.00000000000000000000	4.00000000000000000000	4.00000000000000000000	4.00000000000000000000	4.00000000000000000000	4.00000000000000000000	4.00000000000000000000	4.00000000000000000000	4.00000000000000000000	4.00000000000000000000	4.00000000000000000000	4.00000000000000000000	4.00000000000000000000	4.00000000000000000000
96.00000000000000000000	0.00000000000000000000	4276.92285156250000000000	4246.15380859375000000000	4185.64111328125000000000	4232.30761718750000000000	4307.17919921875000000000	4250.76904296875000000000	4223.07666015625000000000	4217.94873046875000000000	4278.46142578125000000000	4280.00000000000000000000	4212.82031250000000000000	4280.00000000000000000000	4186.15380859375000000000	4231.79492187500000000000	3441.00000000000000000000	10246.00000000000000000000	10226.00000000000000000000	0.00000000000000000000	0.00000000000000000000	0.00000000000000000000	1804.00000000000000000000	770.00000000000000000000	4.00000000000000000000	4.00000000000000000000	4.00000000000000000000	4.00000000000000000000	4.00000000000000000000	4.00000000000000000000	4.00000000000000000000	4.00000000000000000000	4.00000000000000000000	4.00000000000000000000	4.00000000000000000000	4.00000000000000000000	4.00000000000000000000	4.00000000000000000000	4.00000000000000000000	4.00000000000000000000
97.00000000000000000000	0.00000000000000000000	4274.87158203125000000000	4233.84619140625000000000	4192.82031250000000000000	4224.10253906250000000000	4295.89746093750000000000	4238.46142578125000000000	4213.33300781250000000000	4196.41015625000000000000	4267.17919921875000000000	4264.10253906250000000000	4198.46142578125000000000	4271.79492187500000000000	4168.20507812500000000000	4218.46142578125000000000	3056.00000000000000000000	10246.00000000000000000000	10228.00000000000000000000	0.00000000000000000000	0.00000000000000000000	0.00000000000000000000	1804.00000000000000000000	778.00000000000000000000	4.00000000000000000000	4.00000000000000000000	4.00000000000000000000	4.00000000000000000000	4.00000000000000000000	4.00000000000000000000	4.00000000000000000000	4.00000000000000000000	4.00000000000000000000	4.00000000000000000000	4.00000000000000000000	4.00000000000000000000	4.00000000000000000000	4.00000000000000000000	4.00000000000000000000	4.00000000000000000000
98.00000000000000000000	0.00000000000000000000	4324.10253906250000000000	4288.20507812500000000000	4196.41015625000000000000	4272.82031250000000000000	4350.76904296875000000000	4276.92285156250000000000	4233.33300781250000000000	4223.07666015625000000000	4295.89746093750000000000	4287.17919921875000000000	4252.82031250000000000000	4312.82031250000000000000	4236.92285156250000000000	4262.05126953125000000000	3489.00000000000000000000	10246.00000000000000000000	10228.00000000000000000000	0.00000000000000000000	0.00000000000000000000	0.00000000000000000000	1804.00000000000000000000	787.00000000000000000000	4.00000000000000000000	4.00000000000000000000	4.00000000000000000000	4.00000000000000000000	4.00000000000000000000	4.00000000000000000000	4.00000000000000000000	4.00000000000000000000	4.00000000000000000000	4.00000000000000000000	4.00000000000000000000	4.00000000000000000000	4.00000000000000000000	4.00000000000000000000	4.00000000000000000000	4.00000000000000000000
99.00000000000000000000	0.00000000000000000000	4319.48730468750000000000	4265.12792968750000000000	4199.48730468750000000000	4258.46142578125000000000	4331.79492187500000000000	4252.82031250000000000000	4206.66650390625000000000	4196.92285156250000000000	4266.15380859375000000000	4269.74365234375000000000	4238.46142578125000000000	4306.66650390625000000000	4225.12792968750000000000	4254.87158203125000000000	2933.00000000000000000000	10246.00000000000000000000	10229.00000000000000000000	0.00000000000000000000	0.00000000000000000000	0.00000000000000000000	1804.00000000000000000000	795.00000000000000000000	4.00000000000000000000	4.00000000000000000000	4.00000000000000000000	4.00000000000000000000	4.00000000000000000000	4.00000000000000000000	4.00000000000000000000	4.00000000000000000000	4.00000000000000000000	4.00000000000000000000	4.00000000000000000000	4.00000000000000000000	4.00000000000000000000	4.00000000000000000000	4.00000000000000000000	4.00000000000000000000
100.00000000000000000000	0.00000000000000000000	4338.46142578125000000000	4276.41015625000000000000	4203.58984375000000000000	4263.58984375000000000000	4352.30761718750000000000	4275.89746093750000000000	4234.87158203125000000000	4228.20507812500000000000	4309.74365234375000000000	4302.05126953125000000000	4267.17919921875000000000	4342.56396484375000000000	4247.17919921875000000000	4276.41015625000000000000	3441.00000000000000000000	10246.00000000000000000000	10229.00000000000000000000	0.00000000000000000000	0.00000000000000000000	0.00000000000000000000	1804.00000000000000000000	804.00000000000000000000	4.00000000000000000000	4.00000000000000000000	4.00000000000000000000	4.00000000000000000000	4.00000000000000000000	4.00000000000000000000	4.00000000000000000000	4.00000000000000000000	4.00000000000000000000	4.00000000000000000000	4.00000000000000000000	4.00000000000000000000	4.00000000000000000000	4.00000000000000000000	4.00000000000000000000	4.00000000000000000000
101.00000000000000000000	0.00000000000000000000	4341.02539062500000000000	4273.33300781250000000000	4197.94873046875000000000	4259.48730468750000000000	4358.46142578125000000000	4287.69238281250000000000	4246.66650390625000000000	4256.92285156250000000000	4350.76904296875000000000	4334.87158203125000000000	4285.64111328125000000000	4369.74365234375000000000	4256.41015625000000000000	4282.56396484375000000000	3056.00000000000000000000	10248.00000000000000000000	10231.00000000000000000000	0.00000000000000000000	0.00000000000000000000	0.00000000000000000000	1804.00000000000000000000	812.00000000000000000000	4.00000000000000000000	4.00000000000000000000	4.00000000000000000000	4.00000000000000000000	4.00000000000000000000	4.00000000000000000000	4.00000000000000000000	4.00000000000000000000	4.00000000000000000000	4.00000000000000000000	4.00000000000000000000	4.00000000000000000000	4.00000000000000000000	4.00000000000000000000	4.00000000000000000000	4.00000000000000000000
102.00000000000000000000	0.00000000000000000000	4323.07666015625000000000	4243.07666015625000000000	4201.02539062500000000000	4231.79492187500000000000	4337.94873046875000000000	4272.30761718750000000000	4223.58984375000000000000	4228.20507812500000000000	4318.97412109375000000000	4310.25634765625000000000	4245.64111328125000000000	4353.33300781250000000000	4219.48730468750000000000	4254.35888671875000000000	3489.00000000000000000000	10248.00000000000000000000	10231.00000000000000000000	0.00000000000000000000	0.00000000000000000000	0.00000000000000000000	1804.00000000000000000000	820.00000000000000000000	4.00000000000000000000	4.00000000000000000000	4.00000000000000000000	4.00000000000000000000	4.00000000000000000000	4.00000000000000000000	4.00000000000000000000	4.00000000000000000000	4.00000000000000000000	4.00000000000000000000	4.00000000000000000000	4.00000000000000000000	4.00000000000000000000	4.00000000000000000000	4.00000000000000000000	4.00000000000000000000
103.00000000000000000000	0.00000000000000000000	4371.28173828125000000000	4301.53857421875000000000	4198.97412109375000000000	4268.20507812500000000000	4405.64111328125000000000	4323.58984375000000000000	4249.23046875000000000000	4244.10253906250000000000	4344.61523437500000000000	4330.25634765625000000000	4272.82031250000000000000	4386.66650390625000000000	4264.61523437500000000000	4283.58984375000000000000	2933.00000000000000000000	10249.00000000000000000000	10232.00000000000000000000	0.00000000000000000000	0.00000000000000000000	0.00000000000000000000	1804.00000000000000000000	829.00000000000000000000	4.00000000000000000000	4.00000000000000000000	4.00000000000000000000	4.00000000000000000000	4.00000000000000000000	4.00000000000000000000	4.00000000000000000000	4.00000000000000000000	4.00000000000000000000	4.00000000000000000000	4.00000000000000000000	4.00000000000000000000	4.00000000000000000000	4.00000000000000000000	4.00000000000000000000	4.00000000000000000000
104.00000000000000000000	0.00000000000000000000	4368.20507812500000000000	4280.51269531250000000000	4198.46142578125000000000	4255.89746093750000000000	4387.69238281250000000000	4296.41015625000000000000	4211.28173828125000000000	4206.66650390625000000000	4311.28173828125000000000	4304.61523437500000000000	4241.02539062500000000000	4368.20507812500000000000	4242.56396484375000000000	4265.64111328125000000000	3441.00000000000000000000	10249.00000000000000000000	10232.00000000000000000000	0.00000000000000000000	0.00000000000000000000	0.00000000000000000000	1804.00000000000000000000	837.00000000000000000000	4.00000000000000000000	4.00000000000000000000	4.00000000000000000000	4.00000000000000000000	4.00000000000000000000	4.00000000000000000000	4.00000000000000000000	4.00000000000000000000	4.00000000000000000000	4.00000000000000000000	4.00000000000000000000	4.00000000000000000000	4.00000000000000000000	4.00000000000000000000	4.00000000000000000000	4.00000000000000000000
105.00000000000000000000	0.00000000000000000000	4372.82031250000000000000	4279.48730468750000000000	4206.15380859375000000000	4258.46142578125000000000	4389.74365234375000000000	4302.56396484375000000000	4210.76904296875000000000	4222.56396484375000000000	4326.15380859375000000000	4313.84619140625000000000	4264.61523437500000000000	4393.84619140625000000000	4250.76904296875000000000	4278.97412109375000000000	3056.00000000000000000000	10251.00000000000000000000	10231.00000000000000000000	0.00000000000000000000	0.00000000000000000000	0.00000000000000000000	1804.00000000000000000000	846.00000000000000000000	4.00000000000000000000	4.00000000000000000000	4.00000000000000000000	4.00000000000000000000	4.00000000000000000000	4.00000000000000000000	4.00000000000000000000	4.00000000000000000000	4.00000000000000000000	4.00000000000000000000	4.00000000000000000000	4.00000000000000000000	4.00000000000000000000	4.00000000000000000000	4.00000000000000000000	4.00000000000000000000
106.00000000000000000000	0.00000000000000000000	4378.46142578125000000000	4280.51269531250000000000	4202.56396484375000000000	4269.23046875000000000000	4401.53857421875000000000	4313.33300781250000000000	4220.00000000000000000000	4260.00000000000000000000	4367.17919921875000000000	4341.02539062500000000000	4312.82031250000000000000	4440.51269531250000000000	4273.33300781250000000000	4305.64111328125000000000	3489.00000000000000000000	10251.00000000000000000000	10231.00000000000000000000	0.00000000000000000000	0.00000000000000000000	0.00000000000000000000	1804.00000000000000000000	854.00000000000000000000	4.00000000000000000000	4.00000000000000000000	4.00000000000000000000	4.00000000000000000000	4.00000000000000000000	4.00000000000000000000	4.00000000000000000000	4.00000000000000000000	4.00000000000000000000	4.00000000000000000000	4.00000000000000000000	4.00000000000000000000	4.00000000000000000000	4.00000000000000000000	4.00000000000000000000	4.00000000000000000000
107.00000000000000000000	0.00000000000000000000	4357.94873046875000000000	4242.05126953125000000000	4205.12792968750000000000	4244.61523437500000000000	4377.43554687500000000000	4287.69238281250000000000	4200.51269531250000000000	4238.46142578125000000000	4349.74365234375000000000	4325.12792968750000000000	4293.84619140625000000000	4431.28173828125000000000	4238.46142578125000000000	4287.69238281250000000000	2933.00000000000000000000	10250.00000000000000000000	10230.00000000000000000000	0.00000000000000000000	0.00000000000000000000	0.00000000000000000000	1804.00000000000000000000	862.00000000000000000000	4.00000000000000000000	4.00000000000000000000	4.00000000000000000000	4.00000000000000000000	4.00000000000000000000	4.00000000000000000000	4.00000000000000000000	4.00000000000000000000	4.00000000000000000000	4.00000000000000000000	4.00000000000000000000	4.00000000000000000000	4.00000000000000000000	4.00000000000000000000	4.00000000000000000000	4.00000000000000000000
108.00000000000000000000	0.00000000000000000000	4394.87158203125000000000	4296.92285156250000000000	4204.61523437500000000000	4274.35888671875000000000	4443.58984375000000000000	4347.17919921875000000000	4244.10253906250000000000	4269.23046875000000000000	4394.35888671875000000000	4366.66650390625000000000	4328.20507812500000000000	4455.38427734375000000000	4270.25634765625000000000	4309.74365234375000000000	3441.00000000000000000000	10250.00000000000000000000	10230.00000000000000000000	0.00000000000000000000	0.00000000000000000000	0.00000000000000000000	1804.00000000000000000000	871.00000000000000000000	4.00000000000000000000	4.00000000000000000000	4.00000000000000000000	4.00000000000000000000	4.00000000000000000000	4.00000000000000000000	4.00000000000000000000	4.00000000000000000000	4.00000000000000000000	4.00000000000000000000	4.00000000000000000000	4.00000000000000000000	4.00000000000000000000	4.00000000000000000000	4.00000000000000000000	4.00000000000000000000
109.00000000000000000000	0.00000000000000000000	4396.92285156250000000000	4286.15380859375000000000	4205.12792968750000000000	4268.20507812500000000000	4438.97412109375000000000	4347.69238281250000000000	4236.92285156250000000000	4247.69238281250000000000	4378.97412109375000000000	4360.00000000000000000000	4299.48730468750000000000	4430.76904296875000000000	4244.10253906250000000000	4290.25634765625000000000	3056.00000000000000000000	10248.00000000000000000000	10229.00000000000000000000	0.00000000000000000000	0.00000000000000000000	0.00000000000000000000	1804.00000000000000000000	879.00000000000000000000	4.00000000000000000000	4.00000000000000000000	4.00000000000000000000	4.00000000000000000000	4.00000000000000000000	4.00000000000000000000	4.00000000000000000000	4.00000000000000000000	4.00000000000000000000	4.00000000000000000000	4.00000000000000000000	4.00000000000000000000	4.00000000000000000000	4.00000000000000000000	4.00000000000000000000	4.00000000000000000000
110.00000000000000000000	0.00000000000000000000	4421.02539062500000000000	4291.28173828125000000000	4217.43603515625000000000	4280.00000000000000000000	4447.17919921875000000000	4355.38427734375000000000	4239.48730468750000000000	4249.23046875000000000000	4382.05126953125000000000	4365.12792968750000000000	4318.46142578125000000000	4446.66650390625000000000	4269.23046875000000000000	4312.30761718750000000000	3489.00000000000000000000	10248.00000000000000000000	10229.00000000000000000000	0.00000000000000000000	0.00000000000000000000	0.00000000000000000000	1804.00000000000000000000	888.00000000000000000000	4.00000000000000000000	4.00000000000000000000	4.00000000000000000000	4.00000000000000000000	4.00000000000000000000	4.00000000000000000000	4.00000000000000000000	4.00000000000000000000	4.00000000000000000000	4.00000000000000000000	4.00000000000000000000	4.00000000000000000000	4.00000000000000000000	4.00000000000000000000	4.00000000000000000000	4.00000000000000000000
111.00000000000000000000	0.00000000000000000000	4451.28173828125000000000	4319.48730468750000000000	4218.97412109375000000000	4308.20507812500000000000	4473.84619140625000000000	4366.66650390625000000000	4238.46142578125000000000	4273.33300781250000000000	4411.79492187500000000000	4391.79492187500000000000	4381.02539062500000000000	4492.82031250000000000000	4327.17919921875000000000	4360.51269531250000000000	2933.00000000000000000000	10244.00000000000000000000	10226.00000000000000000000	0.00000000000000000000	0.00000000000000000000	0.00000000000000000000	1804.00000000000000000000	896.00000000000000000000	4.00000000000000000000	4.00000000000000000000	4.00000000000000000000	4.00000000000000000000	4.00000000000000000000	4.00000000000000000000	4.00000000000000000000	4.00000000000000000000	4.00000000000000000000	4.00000000000000000000	4.00000000000000000000	4.00000000000000000000	4.00000000000000000000	4.00000000000000000000	4.00000000000000000000	4.00000000000000000000
112.00000000000000000000	0.00000000000000000000	4430.25634765625000000000	4280.00000000000000000000	4220.00000000000000000000	4287.17919921875000000000	4434.87158203125000000000	4327.17919921875000000000	4200.51269531250000000000	4248.71777343750000000000	4383.58984375000000000000	4368.71777343750000000000	4354.87158203125000000000	4470.76904296875000000000	4292.82031250000000000000	4341.02539062500000000000	3441.00000000000000000000	10244.00000000000000000000	10226.00000000000000000000	0.00000000000000000000	0.00000000000000000000	0.00000000000000000000	1804.00000000000000000000	904.00000000000000000000	4.00000000000000000000	4.00000000000000000000	4.00000000000000000000	4.00000000000000000000	4.00000000000000000000	4.00000000000000000000	4.00000000000000000000	4.00000000000000000000	4.00000000000000000000	4.00000000000000000000	4.00000000000000000000	4.00000000000000000000	4.00000000000000000000	4.00000000000000000000	4.00000000000000000000	4.00000000000000000000
113.00000000000000000000	0.00000000000000000000	4454.35888671875000000000	4306.15380859375000000000	4214.35888671875000000000	4304.10253906250000000000	4475.38427734375000000000	4372.30761718750000000000	4245.64111328125000000000	4286.66650390625000000000	4432.82031250000000000000	4411.28173828125000000000	4376.92285156250000000000	4490.76904296875000000000	4310.76904296875000000000	4356.41015625000000000000	3056.00000000000000000000	10242.00000000000000000000	10226.00000000000000000000	0.00000000000000000000	0.00000000000000000000	0.00000000000000000000	1804.00000000000000000000	913.00000000000000000000	4.00000000000000000000	4.00000000000000000000	4.00000000000000000000	4.00000000000000000000	4.00000000000000000000	4.00000000000000000000	4.00000000000000000000	4.00000000000000000000	4.00000000000000000000	4.00000000000000000000	4.00000000000000000000	4.00000000000000000000	4.00000000000000000000	4.00000000000000000000	4.00000000000000000000	4.00000000000000000000
114.00000000000000000000	0.00000000000000000000	4442.56396484375000000000	4293.33300781250000000000	4208.71777343750000000000	4287.69238281250000000000	4473.33300781250000000000	4374.35888671875000000000	4251.28173828125000000000	4274.87158203125000000000	4432.82031250000000000000	4419.48730468750000000000	4355.38427734375000000000	4480.00000000000000000000	4279.48730468750000000000	4338.97412109375000000000	3489.00000000000000000000	10242.00000000000000000000	10226.00000000000000000000	0.00000000000000000000	0.00000000000000000000	0.00000000000000000000	1804.00000000000000000000	921.00000000000000000000	4.00000000000000000000	4.00000000000000000000	4.00000000000000000000	4.00000000000000000000	4.00000000000000000000	4.00000000000000000000	4.00000000000000000000	4.00000000000000000000	4.00000000000000000000	4.00000000000000000000	4.00000000000000000000	4.00000000000000000000	4.00000000000000000000	4.00000000000000000000	4.00000000000000000000	4.00000000000000000000
115.00000000000000000000	0.00000000000000000000	4454.87158203125000000000	4305.64111328125000000000	4216.41015625000000000000	4291.28173828125000000000	4485.12792968750000000000	4381.53857421875000000000	4250.76904296875000000000	4266.15380859375000000000	4424.61523437500000000000	4414.87158203125000000000	4355.38427734375000000000	4483.07666015625000000000	4280.51269531250000000000	4343.58984375000000000000	2933.00000000000000000000	10241.00000000000000000000	10225.00000000000000000000	0.00000000000000000000	0.00000000000000000000	0.00000000000000000000	1804.00000000000000000000	930.00000000000000000000	4.00000000000000000000	4.00000000000000000000	4.00000000000000000000	4.00000000000000000000	4.00000000000000000000	4.00000000000000000000	4.00000000000000000000	4.00000000000000000000	4.00000000000000000000	4.00000000000000000000	4.00000000000000000000	4.00000000000000000000	4.00000000000000000000	4.00000000000000000000	4.00000000000000000000	4.00000000000000000000
116.00000000000000000000	0.00000000000000000000	4500.00000000000000000000	4347.69238281250000000000	4218.46142578125000000000	4326.15380859375000000000	4524.61523437500000000000	4407.17919921875000000000	4264.10253906250000000000	4284.10253906250000000000	4442.56396484375000000000	4432.30761718750000000000	4401.02539062500000000000	4509.23046875000000000000	4335.38427734375000000000	4385.12792968750000000000	3441.00000000000000000000	10241.00000000000000000000	10225.00000000000000000000	0.00000000000000000000	0.00000000000000000000	0.00000000000000000000	1804.00000000000000000000	938.00000000000000000000	4.00000000000000000000	4.00000000000000000000	4.00000000000000000000	4.00000000000000000000	4.00000000000000000000	4.00000000000000000000	4.00000000000000000000	4.00000000000000000000	4.00000000000000000000	4.00000000000000000000	4.00000000000000000000	4.00000000000000000000	4.00000000000000000000	4.00000000000000000000	4.00000000000000000000	4.00000000000000000000
117.00000000000000000000	0.00000000000000000000	4485.12792968750000000000	4312.82031250000000000000	4222.56396484375000000000	4308.20507812500000000000	4494.35888671875000000000	4375.38427734375000000000	4239.48730468750000000000	4257.43603515625000000000	4411.28173828125000000000	4407.69238281250000000000	4382.05126953125000000000	4487.17919921875000000000	4308.71777343750000000000	4369.23046875000000000000	3056.00000000000000000000	10241.00000000000000000000	10225.00000000000000000000	0.00000000000000000000	0.00000000000000000000	0.00000000000000000000	1804.00000000000000000000	946.00000000000000000000	4.00000000000000000000	4.00000000000000000000	4.00000000000000000000	4.00000000000000000000	4.00000000000000000000	4.00000000000000000000	4.00000000000000000000	4.00000000000000000000	4.00000000000000000000	4.00000000000000000000	4.00000000000000000000	4.00000000000000000000	4.00000000000000000000	4.00000000000000000000	4.00000000000000000000	4.00000000000000000000
118.00000000000000000000	0.00000000000000000000	4496.92285156250000000000	4331.79492187500000000000	4221.53857421875000000000	4328.20507812500000000000	4530.76904296875000000000	4409.74365234375000000000	4274.35888671875000000000	4307.69238281250000000000	4469.74365234375000000000	4450.76904296875000000000	4427.69238281250000000000	4528.20507812500000000000	4334.87158203125000000000	4390.25634765625000000000	3489.00000000000000000000	10241.00000000000000000000	10225.00000000000000000000	0.00000000000000000000	0.00000000000000000000	0.00000000000000000000	1804.00000000000000000000	955.00000000000000000000	4.00000000000000000000	4.00000000000000000000	4.00000000000000000000	4.00000000000000000000	4.00000000000000000000	4.00000000000000000000	4.00000000000000000000	4.00000000000000000000	4.00000000000000000000	4.00000000000000000000	4.00000000000000000000	4.00000000000000000000	4.00000000000000000000	4.00000000000000000000	4.00000000000000000000	4.00000000000000000000
119.00000000000000000000	0.00000000000000000000	4477.43554687500000000000	4298.97412109375000000000	4217.43603515625000000000	4312.30761718750000000000	4512.30761718750000000000	4393.84619140625000000000	4266.15380859375000000000	4307.17919921875000000000	4473.33300781250000000000	4455.89746093750000000000	4420.51269531250000000000	4530.76904296875000000000	4311.79492187500000000000	4380.00000000000000000000	2933.00000000000000000000	10242.00000000000000000000	10227.00000000000000000000	0.00000000000000000000	0.00000000000000000000	0.00000000000000000000	1804.00000000000000000000	963.00000000000000000000	4.00000000000000000000	4.00000000000000000000	4.00000000000000000000	4.00000000000000000000	4.00000000000000000000	4.00000000000000000000	4.00000000000000000000	4.00000000000000000000	4.00000000000000000000	4.00000000000000000000	4.00000000000000000000	4.00000000000000000000	4.00000000000000000000	4.00000000000000000000	4.00000000000000000000	4.00000000000000000000
120.00000000000000000000	0.00000000000000000000	4480.51269531250000000000	4292.82031250000000000000	4222.05126953125000000000	4303.58984375000000000000	4504.61523437500000000000	4391.28173828125000000000	4266.66650390625000000000	4285.12792968750000000000	4449.23046875000000000000	4441.02539062500000000000	4402.05126953125000000000	4520.00000000000000000000	4285.64111328125000000000	4373.33300781250000000000	3441.00000000000000000000	10242.00000000000000000000	10227.00000000000000000000	0.00000000000000000000	0.00000000000000000000	0.00000000000000000000	1804.00000000000000000000	972.00000000000000000000	4.00000000000000000000	4.00000000000000000000	4.00000000000000000000	4.00000000000000000000	4.00000000000000000000	4.00000000000000000000	4.00000000000000000000	4.00000000000000000000	4.00000000000000000000	4.00000000000000000000	4.00000000000000000000	4.00000000000000000000	4.00000000000000000000	4.00000000000000000000	4.00000000000000000000	4.00000000000000000000
121.00000000000000000000	0.00000000000000000000	4528.20507812500000000000	4354.35888671875000000000	4222.05126953125000000000	4341.53857421875000000000	4564.10253906250000000000	4447.69238281250000000000	4306.66650390625000000000	4307.17919921875000000000	4482.05126953125000000000	4472.82031250000000000000	4431.79492187500000000000	4538.46142578125000000000	4321.02539062500000000000	4401.02539062500000000000	3056.00000000000000000000	10243.00000000000000000000	10228.00000000000000000000	0.00000000000000000000	0.00000000000000000000	0.00000000000000000000	1804.00000000000000000000	980.00000000000000000000	4.00000000000000000000	4.00000000000000000000	4.00000000000000000000	4.00000000000000000000	4.00000000000000000000	4.00000000000000000000	4.00000000000000000000	4.00000000000000000000	4.00000000000000000000	4.00000000000000000000	4.00000000000000000000	4.00000000000000000000	4.00000000000000000000	4.00000000000000000000	4.00000000000000000000	4.00000000000000000000
122.00000000000000000000	0.00000000000000000000	4514.35888671875000000000	4324.61523437500000000000	4233.33300781250000000000	4323.58984375000000000000	4545.64111328125000000000	4428.20507812500000000000	4287.69238281250000000000	4278.46142578125000000000	4455.38427734375000000000	4453.84619140625000000000	4401.53857421875000000000	4507.17919921875000000000	4293.33300781250000000000	4384.61523437500000000000	3489.00000000000000000000	10243.00000000000000000000	10228.00000000000000000000	0.00000000000000000000	0.00000000000000000000	0.00000000000000000000	1804.00000000000000000000	988.00000000000000000000	4.00000000000000000000	4.00000000000000000000	4.00000000000000000000	4.00000000000000000000	4.00000000000000000000	4.00000000000000000000	4.00000000000000000000	4.00000000000000000000	4.00000000000000000000	4.00000000000000000000	4.00000000000000000000	4.00000000000000000000	4.00000000000000000000	4.00000000000000000000	4.00000000000000000000	4.00000000000000000000
123.00000000000000000000	0.00000000000000000000	4533.84619140625000000000	4334.87158203125000000000	4238.46142578125000000000	4339.48730468750000000000	4566.66650390625000000000	4441.02539062500000000000	4303.58984375000000000000	4308.20507812500000000000	4485.12792968750000000000	4474.35888671875000000000	4448.71777343750000000000	4545.12792968750000000000	4327.69238281250000000000	4422.05126953125000000000	2933.00000000000000000000	10247.00000000000000000000	10227.00000000000000000000	0.00000000000000000000	0.00000000000000000000	0.00000000000000000000	1804.00000000000000000000	997.00000000000000000000	4.00000000000000000000	4.00000000000000000000	4.00000000000000000000	4.00000000000000000000	4.00000000000000000000	4.00000000000000000000	4.00000000000000000000	4.00000000000000000000	4.00000000000000000000	4.00000000000000000000	4.00000000000000000000	4.00000000000000000000	4.00000000000000000000	4.00000000000000000000	4.00000000000000000000	4.00000000000000000000
124.00000000000000000000	0.00000000000000000000	4528.71777343750000000000	4313.84619140625000000000	4228.20507812500000000000	4335.38427734375000000000	4543.58984375000000000000	4415.89746093750000000000	4282.56396484375000000000	4309.23046875000000000000	4487.17919921875000000000	4471.79492187500000000000	4456.41015625000000000000	4559.48730468750000000000	4322.56396484375000000000	4431.28173828125000000000	3441.00000000000000000000	10247.00000000000000000000	10227.00000000000000000000	0.00000000000000000000	0.00000000000000000000	0.00000000000000000000	1805.00000000000000000000	5.00000000000000000000	4.00000000000000000000	4.00000000000000000000	4.00000000000000000000	4.00000000000000000000	4.00000000000000000000	4.00000000000000000000	4.00000000000000000000	4.00000000000000000000	4.00000000000000000000	4.00000000000000000000	4.00000000000000000000	4.00000000000000000000	4.00000000000000000000	4.00000000000000000000	4.00000000000000000000	4.00000000000000000000
125.00000000000000000000	0.00000000000000000000	4517.94873046875000000000	4294.87158203125000000000	4231.79492187500000000000	4324.61523437500000000000	4531.28173828125000000000	4408.71777343750000000000	4274.87158203125000000000	4290.25634765625000000000	4472.30761718750000000000	4462.05126953125000000000	4431.79492187500000000000	4548.71777343750000000000	4294.35888671875000000000	4418.46142578125000000000	3056.00000000000000000000	10247.00000000000000000000	10226.00000000000000000000	0.00000000000000000000	0.00000000000000000000	0.00000000000000000000	1805.00000000000000000000	14.00000000000000000000	4.00000000000000000000	4.00000000000000000000	4.00000000000000000000	4.00000000000000000000	4.00000000000000000000	4.00000000000000000000	4.00000000000000000000	4.00000000000000000000	4.00000000000000000000	4.00000000000000000000	4.00000000000000000000	4.00000000000000000000	4.00000000000000000000	4.00000000000000000000	4.00000000000000000000	4.00000000000000000000
126.00000000000000000000	0.00000000000000000000	4550.76904296875000000000	4339.48730468750000000000	4230.76904296875000000000	4346.66650390625000000000	4595.38427734375000000000	4467.69238281250000000000	4325.12792968750000000000	4324.10253906250000000000	4515.38427734375000000000	4505.64111328125000000000	4463.07666015625000000000	4572.82031250000000000000	4317.43603515625000000000	4433.84619140625000000000	3489.00000000000000000000	10247.00000000000000000000	10226.00000000000000000000	0.00000000000000000000	0.00000000000000000000	0.00000000000000000000	1805.00000000000000000000	22.00000000000000000000	4.00000000000000000000	4.00000000000000000000	4.00000000000000000000	4.00000000000000000000	4.00000000000000000000	4.00000000000000000000	4.00000000000000000000	4.00000000000000000000	4.00000000000000000000	4.00000000000000000000	4.00000000000000000000	4.00000000000000000000	4.00000000000000000000	4.00000000000000000000	4.00000000000000000000	4.00000000000000000000
127.00000000000000000000	0.00000000000000000000	4536.92285156250000000000	4309.23046875000000000000	4228.71777343750000000000	4320.00000000000000000000	4572.82031250000000000000	4445.12792968750000000000	4309.23046875000000000000	4300.51269531250000000000	4493.33300781250000000000	4492.82031250000000000000	4427.17919921875000000000	4543.07666015625000000000	4272.82031250000000000000	4405.12792968750000000000	51.00000000000000000000	10249.00000000000000000000	10226.00000000000000000000	0.00000000000000000000	0.00000000000000000000	0.00000000000000000000	1805.00000000000000000000	30.00000000000000000000	4.00000000000000000000	4.00000000000000000000	4.00000000000000000000	4.00000000000000000000	4.00000000000000000000	4.00000000000000000000	4.00000000000000000000	4.00000000000000000000	4.00000000000000000000	4.00000000000000000000	4.00000000000000000000	4.00000000000000000000	4.00000000000000000000	4.00000000000000000000	4.00000000000000000000	4.00000000000000000000
0.00000000000000000000	0.00000000000000000000	4566.15380859375000000000	4334.35888671875000000000	4231.79492187500000000000	4350.25634765625000000000	4595.38427734375000000000	4461.53857421875000000000	4317.94873046875000000000	4310.25634765625000000000	4511.79492187500000000000	4509.23046875000000000000	4464.10253906250000000000	4567.17919921875000000000	4311.79492187500000000000	4440.51269531250000000000	1527.00000000000000000000	10249.00000000000000000000	10226.00000000000000000000	0.00000000000000000000	0.00000000000000000000	0.00000000000000000000	1805.00000000000000000000	37.00000000000000000000	4.00000000000000000000	4.00000000000000000000	4.00000000000000000000	4.00000000000000000000	4.00000000000000000000	4.00000000000000000000	4.00000000000000000000	4.00000000000000000000	4.00000000000000000000	4.00000000000000000000	4.00000000000000000000	4.00000000000000000000	4.00000000000000000000	4.00000000000000000000	4.00000000000000000000	4.00000000000000000000
1.00000000000000000000	0.00000000000000000000	4581.53857421875000000000	4341.53857421875000000000	4232.82031250000000000000	4371.79492187500000000000	4603.07666015625000000000	4459.48730468750000000000	4308.20507812500000000000	4302.05126953125000000000	4506.15380859375000000000	4504.10253906250000000000	4487.17919921875000000000	4583.07666015625000000000	4332.82031250000000000000	4460.00000000000000000000	2699.00000000000000000000	10251.00000000000000000000	10225.00000000000000000000	0.00000000000000000000	0.00000000000000000000	0.00000000000000000000	1805.00000000000000000000	45.00000000000000000000	4.00000000000000000000	4.00000000000000000000	4.00000000000000000000	4.00000000000000000000	4.00000000000000000000	4.00000000000000000000	4.00000000000000000000	4.00000000000000000000	4.00000000000000000000	4.00000000000000000000	4.00000000000000000000	4.00000000000000000000	4.00000000000000000000	4.00000000000000000000	4.00000000000000000000	4.00000000000000000000
2.00000000000000000000	0.00000000000000000000	4572.82031250000000000000	4321.02539062500000000000	4239.48730468750000000000	4360.00000000000000000000	4586.66650390625000000000	4448.71777343750000000000	4300.51269531250000000000	4292.30761718750000000000	4493.33300781250000000000	4490.25634765625000000000	4465.64111328125000000000	4573.84619140625000000000	4301.02539062500000000000	4443.58984375000000000000	2923.00000000000000000000	10251.00000000000000000000	10225.00000000000000000000	0.00000000000000000000	0.00000000000000000000	0.00000000000000000000	1805.00000000000000000000	52.00000000000000000000	4.00000000000000000000	4.00000000000000000000	4.00000000000000000000	4.00000000000000000000	4.00000000000000000000	4.00000000000000000000	4.00000000000000000000	4.00000000000000000000	4.00000000000000000000	4.00000000000000000000	4.00000000000000000000	4.00000000000000000000	4.00000000000000000000	4.00000000000000000000	4.00000000000000000000	4.00000000000000000000
3.00000000000000000000	0.00000000000000000000	4594.87158203125000000000	4351.28173828125000000000	4234.87158203125000000000	4380.00000000000000000000	4622.56396484375000000000	4492.30761718750000000000	4343.58984375000000000000	4345.64111328125000000000	4560.00000000000000000000	4548.20507812500000000000	4509.74365234375000000000	4614.35888671875000000000	4329.74365234375000000000	4471.79492187500000000000	3462.00000000000000000000	10248.00000000000000000000	10225.00000000000000000000	0.00000000000000000000	0.00000000000000000000	0.00000000000000000000	1805.00000000000000000000	60.00000000000000000000	4.00000000000000000000	4.00000000000000000000	4.00000000000000000000	4.00000000000000000000	4.00000000000000000000	4.00000000000000000000	4.00000000000000000000	4.00000000000000000000	4.00000000000000000000	4.00000000000000000000	4.00000000000000000000	4.00000000000000000000	4.00000000000000000000	4.00000000000000000000	4.00000000000000000000	4.00000000000000000000
4.00000000000000000000	0.00000000000000000000	4574.35888671875000000000	4315.89746093750000000000	4236.41015625000000000000	4356.92285156250000000000	4593.33300781250000000000	4464.61523437500000000000	4326.66650390625000000000	4324.61523437500000000000	4541.53857421875000000000	4539.48730468750000000000	4490.25634765625000000000	4604.10253906250000000000	4300.00000000000000000000	4457.43554687500000000000	3463.00000000000000000000	10248.00000000000000000000	10225.00000000000000000000	0.00000000000000000000	0.00000000000000000000	0.00000000000000000000	1805.00000000000000000000	67.00000000000000000000	4.00000000000000000000	4.00000000000000000000	4.00000000000000000000	4.00000000000000000000	4.00000000000000000000	4.00000000000000000000	4.00000000000000000000	4.00000000000000000000	4.00000000000000000000	4.00000000000000000000	4.00000000000000000000	4.00000000000000000000	4.00000000000000000000	4.00000000000000000000	4.00000000000000000000	4.00000000000000000000
5.00000000000000000000	0.00000000000000000000	4606.15380859375000000000	4354.87158203125000000000	4243.07666015625000000000	4383.58984375000000000000	4633.84619140625000000000	4489.23046875000000000000	4345.12792968750000000000	4329.74365234375000000000	4548.71777343750000000000	4543.58984375000000000000	4507.17919921875000000000	4617.43554687500000000000	4329.23046875000000000000	4475.89746093750000000000	3220.00000000000000000000	10247.00000000000000000000	10224.00000000000000000000	0.00000000000000000000	0.00000000000000000000	0.00000000000000000000	1805.00000000000000000000	74.00000000000000000000	4.00000000000000000000	4.00000000000000000000	4.00000000000000000000	4.00000000000000000000	4.00000000000000000000	4.00000000000000000000	4.00000000000000000000	4.00000000000000000000	4.00000000000000000000	4.00000000000000000000	4.00000000000000000000	4.00000000000000000000	4.00000000000000000000	4.00000000000000000000	4.00000000000000000000	4.00000000000000000000
6.00000000000000000000	0.00000000000000000000	4621.53857421875000000000	4375.38427734375000000000	4235.38427734375000000000	4402.05126953125000000000	4650.25634765625000000000	4496.41015625000000000000	4342.05126953125000000000	4314.35888671875000000000	4540.00000000000000000000	4540.00000000000000000000	4504.61523437500000000000	4608.71777343750000000000	4338.46142578125000000000	4477.43554687500000000000	2956.00000000000000000000	10247.00000000000000000000	10224.00000000000000000000	0.00000000000000000000	0.00000000000000000000	0.00000000000000000000	1805.00000000000000000000	82.00000000000000000000	4.00000000000000000000	4.00000000000000000000	4.00000000000000000000	4.00000000000000000000	4.00000000000000000000	4.00000000000000000000	4.00000000000000000000	4.00000000000000000000	4.00000000000000000000	4.00000000000000000000	4.00000000000000000000	4.00000000000000000000	4.00000000000000000000	4.00000000000000000000	4.00000000000000000000	4.00000000000000000000
7.00000000000000000000	0.00000000000000000000	4593.33300781250000000000	4328.20507812500000000000	4235.89746093750000000000	4374.87158203125000000000	4604.10253906250000000000	4459.48730468750000000000	4312.82031250000000000000	4272.82031250000000000000	4495.38427734375000000000	4503.07666015625000000000	4468.20507812500000000000	4581.02539062500000000000	4291.28173828125000000000	4449.74365234375000000000	3065.00000000000000000000	10245.00000000000000000000	10225.00000000000000000000	0.00000000000000000000	0.00000000000000000000	0.00000000000000000000	1805.00000000000000000000	89.00000000000000000000	4.00000000000000000000	4.00000000000000000000	4.00000000000000000000	4.00000000000000000000	4.00000000000000000000	4.00000000000000000000	4.00000000000000000000	4.00000000000000000000	4.00000000000000000000	4.00000000000000000000	4.00000000000000000000	4.00000000000000000000	4.00000000000000000000	4.00000000000000000000	4.00000000000000000000	4.00000000000000000000
8.00000000000000000000	0.00000000000000000000	4610.76904296875000000000	4340.00000000000000000000	4238.97412109375000000000	4389.74365234375000000000	4627.69238281250000000000	4482.56396484375000000000	4338.97412109375000000000	4323.58984375000000000000	4548.20507812500000000000	4541.02539062500000000000	4524.61523437500000000000	4633.33300781250000000000	4326.66650390625000000000	4485.64111328125000000000	3292.00000000000000000000	10245.00000000000000000000	10225.00000000000000000000	0.00000000000000000000	0.00000000000000000000	0.00000000000000000000	1805.00000000000000000000	97.00000000000000000000	4.00000000000000000000	4.00000000000000000000	4.00000000000000000000	4.00000000000000000000	4.00000000000000000000	4.00000000000000000000	4.00000000000000000000	4.00000000000000000000	4.00000000000000000000	4.00000000000000000000	4.00000000000000000000	4.00000000000000000000	4.00000000000000000000	4.00000000000000000000	4.00000000000000000000	4.00000000000000000000
9.00000000000000000000	0.00000000000000000000	4588.20507812500000000000	4295.89746093750000000000	4239.48730468750000000000	4364.61523437500000000000	4591.79492187500000000000	4451.79492187500000000000	4317.43603515625000000000	4317.43603515625000000000	4542.05126953125000000000	4537.43554687500000000000	4511.79492187500000000000	4625.12792968750000000000	4300.51269531250000000000	4472.82031250000000000000	2550.00000000000000000000	10247.00000000000000000000	10224.00000000000000000000	0.00000000000000000000	0.00000000000000000000	0.00000000000000000000	1805.00000000000000000000	104.00000000000000000000	4.00000000000000000000	4.00000000000000000000	4.00000000000000000000	4.00000000000000000000	4.00000000000000000000	4.00000000000000000000	4.00000000000000000000	4.00000000000000000000	4.00000000000000000000	4.00000000000000000000	4.00000000000000000000	4.00000000000000000000	4.00000000000000000000	4.00000000000000000000	4.00000000000000000000	4.00000000000000000000
10.00000000000000000000	0.00000000000000000000	4599.48730468750000000000	4313.33300781250000000000	4237.43603515625000000000	4374.35888671875000000000	4616.92285156250000000000	4480.51269531250000000000	4345.64111328125000000000	4316.41015625000000000000	4546.66650390625000000000	4547.17919921875000000000	4512.82031250000000000000	4618.97412109375000000000	4302.05126953125000000000	4472.30761718750000000000	3520.00000000000000000000	10247.00000000000000000000	10224.00000000000000000000	0.00000000000000000000	0.00000000000000000000	0.00000000000000000000	1805.00000000000000000000	111.00000000000000000000	4.00000000000000000000	4.00000000000000000000	4.00000000000000000000	4.00000000000000000000	4.00000000000000000000	4.00000000000000000000	4.00000000000000000000	4.00000000000000000000	4.00000000000000000000	4.00000000000000000000	4.00000000000000000000	4.00000000000000000000	4.00000000000000000000	4.00000000000000000000	4.00000000000000000000	4.00000000000000000000
11.00000000000000000000	0.00000000000000000000	4620.00000000000000000000	4343.58984375000000000000	4232.82031250000000000000	4394.35888671875000000000	4657.94873046875000000000	4517.94873046875000000000	4372.82031250000000000000	4319.48730468750000000000	4561.53857421875000000000	4566.66650390625000000000	4522.05126953125000000000	4624.10253906250000000000	4317.94873046875000000000	4476.92285156250000000000	2947.00000000000000000000	10248.00000000000000000000	10225.00000000000000000000	0.00000000000000000000	0.00000000000000000000	0.00000000000000000000	1805.00000000000000000000	119.00000000000000000000	4.00000000000000000000	4.00000000000000000000	4.00000000000000000000	4.00000000000000000000	4.00000000000000000000	4.00000000000000000000	4.00000000000000000000	4.00000000000000000000	4.00000000000000000000	4.00000000000000000000	4.00000000000000000000	4.00000000000000000000	4.00000000000000000000	4.00000000000000000000	4.00000000000000000000	4.00000000000000000000
12.00000000000000000000	0.00000000000000000000	4611.79492187500000000000	4318.46142578125000000000	4244.10253906250000000000	4382.05126953125000000000	4642.05126953125000000000	4501.02539062500000000000	4356.41015625000000000000	4301.02539062500000000000	4541.02539062500000000000	4548.71777343750000000000	4506.15380859375000000000	4614.87158203125000000000	4302.56396484375000000000	4468.20507812500000000000	3461.00000000000000000000	10248.00000000000000000000	10225.00000000000000000000	0.00000000000000000000	0.00000000000000000000	0.00000000000000000000	1805.00000000000000000000	126.00000000000000000000	4.00000000000000000000	4.00000000000000000000	4.00000000000000000000	4.00000000000000000000	4.00000000000000000000	4.00000000000000000000	4.00000000000000000000	4.00000000000000000000	4.00000000000000000000	4.00000000000000000000	4.00000000000000000000	4.00000000000000000000	4.00000000000000000000	4.00000000000000000000	4.00000000000000000000	4.00000000000000000000
13.00000000000000000000	0.00000000000000000000	4651.28173828125000000000	4355.89746093750000000000	4249.74365234375000000000	4420.51269531250000000000	4680.00000000000000000000	4533.84619140625000000000	4384.10253906250000000000	4350.25634765625000000000	4591.79492187500000000000	4583.58984375000000000000	4578.46142578125000000000	4673.84619140625000000000	4365.64111328125000000000	4525.64111328125000000000	3076.00000000000000000000	10247.00000000000000000000	10225.00000000000000000000	0.00000000000000000000	0.00000000000000000000	0.00000000000000000000	1805.00000000000000000000	134.00000000000000000000	4.00000000000000000000	4.00000000000000000000	4.00000000000000000000	4.00000000000000000000	4.00000000000000000000	4.00000000000000000000	4.00000000000000000000	4.00000000000000000000	4.00000000000000000000	4.00000000000000000000	4.00000000000000000000	4.00000000000000000000	4.00000000000000000000	4.00000000000000000000	4.00000000000000000000	4.00000000000000000000
14.00000000000000000000	0.00000000000000000000	4641.53857421875000000000	4326.66650390625000000000	4250.25634765625000000000	4414.35888671875000000000	4643.58984375000000000000	4500.51269531250000000000	4357.43554687500000000000	4337.43603515625000000000	4577.43554687500000000000	4568.20507812500000000000	4572.82031250000000000000	4676.41015625000000000000	4352.30761718750000000000	4525.64111328125000000000	3520.00000000000000000000	10247.00000000000000000000	10225.00000000000000000000	0.00000000000000000000	0.00000000000000000000	0.00000000000000000000	1805.00000000000000000000	141.00000000000000000000	4.00000000000000000000	4.00000000000000000000	4.00000000000000000000	4.00000000000000000000	4.00000000000000000000	4.00000000000000000000	4.00000000000000000000	4.00000000000000000000	4.00000000000000000000	4.00000000000000000000	4.00000000000000000000	4.00000000000000000000	4.00000000000000000000	4.00000000000000000000	4.00000000000000000000	4.00000000000000000000
15.00000000000000000000	0.00000000000000000000	4651.79492187500000000000	4338.46142578125000000000	4256.92285156250000000000	4421.02539062500000000000	4656.92285156250000000000	4515.38427734375000000000	4380.00000000000000000000	4345.64111328125000000000	4590.76904296875000000000	4580.00000000000000000000	4573.33300781250000000000	4685.12792968750000000000	4351.79492187500000000000	4530.25634765625000000000	2947.00000000000000000000	10244.00000000000000000000	10225.00000000000000000000	0.00000000000000000000	0.00000000000000000000	0.00000000000000000000	1805.00000000000000000000	148.00000000000000000000	4.00000000000000000000	4.00000000000000000000	4.00000000000000000000	4.00000000000000000000	4.00000000000000000000	4.00000000000000000000	4.00000000000000000000	4.00000000000000000000	4.00000000000000000000	4.00000000000000000000	4.00000000000000000000	4.00000000000000000000	4.00000000000000000000	4.00000000000000000000	4.00000000000000000000	4.00000000000000000000
16.00000000000000000000	0.00000000000000000000	4675.89746093750000000000	4375.89746093750000000000	4253.33300781250000000000	4440.00000000000000000000	4705.64111328125000000000	4560.51269531250000000000	4424.61523437500000000000	4375.38427734375000000000	4633.33300781250000000000	4621.53857421875000000000	4587.69238281250000000000	4700.51269531250000000000	4364.61523437500000000000	4540.00000000000000000000	0.00000000000000000000	10244.00000000000000000000	10225.00000000000000000000	0.00000000000000000000	0.00000000000000000000	0.00000000000000000000	1805.00000000000000000000	156.00000000000000000000	4.00000000000000000000	4.00000000000000000000	4.00000000000000000000	4.00000000000000000000	4.00000000000000000000	4.00000000000000000000	4.00000000000000000000	4.00000000000000000000	4.00000000000000000000	4.00000000000000000000	4.00000000000000000000	4.00000000000000000000	4.00000000000000000000	4.00000000000000000000	4.00000000000000000000	4.00000000000000000000
17.00000000000000000000	0.00000000000000000000	4658.97412109375000000000	4346.15380859375000000000	4255.89746093750000000000	4421.02539062500000000000	4681.02539062500000000000	4535.89746093750000000000	4404.61523437500000000000	4344.10253906250000000000	4605.64111328125000000000	4599.48730468750000000000	4550.76904296875000000000	4672.82031250000000000000	4325.12792968750000000000	4512.30761718750000000000	0.00000000000000000000	10244.00000000000000000000	10226.00000000000000000000	0.00000000000000000000	0.00000000000000000000	0.00000000000000000000	1805.00000000000000000000	163.00000000000000000000	4.00000000000000000000	4.00000000000000000000	4.00000000000000000000	4.00000000000000000000	4.00000000000000000000	4.00000000000000000000	4.00000000000000000000	4.00000000000000000000	4.00000000000000000000	4.00000000000000000000	4.00000000000000000000	4.00000000000000000000	4.00000000000000000000	4.00000000000000000000	4.00000000000000000000	4.00000000000000000000
18.00000000000000000000	0.00000000000000000000	4696.41015625000000000000	4383.58984375000000000000	4256.92285156250000000000	4460.00000000000000000000	4715.38427734375000000000	4561.53857421875000000000	4419.48730468750000000000	4353.33300781250000000000	4626.15380859375000000000	4618.97412109375000000000	4603.07666015625000000000	4711.28173828125000000000	4382.56396484375000000000	4551.79492187500000000000	0.00000000000000000000	10244.00000000000000000000	10226.00000000000000000000	0.00000000000000000000	0.00000000000000000000	0.00000000000000000000	1805.00000000000000000000	171.00000000000000000000	4.00000000000000000000	4.00000000000000000000	4.00000000000000000000	4.00000000000000000000	4.00000000000000000000	4.00000000000000000000	4.00000000000000000000	4.00000000000000000000	4.00000000000000000000	4.00000000000000000000	4.00000000000000000000	4.00000000000000000000	4.00000000000000000000	4.00000000000000000000	4.00000000000000000000	4.00000000000000000000
19.00000000000000000000	0.00000000000000000000	4694.35888671875000000000	4372.82031250000000000000	4254.87158203125000000000	4460.51269531250000000000	4697.43554687500000000000	4542.05126953125000000000	4396.92285156250000000000	4321.02539062500000000000	4600.00000000000000000000	4602.56396484375000000000	4601.02539062500000000000	4706.66650390625000000000	4384.61523437500000000000	4551.79492187500000000000	0.00000000000000000000	10244.00000000000000000000	10225.00000000000000000000	0.00000000000000000000	0.00000000000000000000	0.00000000000000000000	1805.00000000000000000000	178.00000000000000000000	4.00000000000000000000	4.00000000000000000000	4.00000000000000000000	4.00000000000000000000	4.00000000000000000000	4.00000000000000000000	4.00000000000000000000	4.00000000000000000000	4.00000000000000000000	4.00000000000000000000	4.00000000000000000000	4.00000000000000000000	4.00000000000000000000	4.00000000000000000000	4.00000000000000000000	4.00000000000000000000
20.00000000000000000000	0.00000000000000000000	4691.28173828125000000000	4373.84619140625000000000	4256.41015625000000000000	4454.35888671875000000000	4697.94873046875000000000	4546.15380859375000000000	4410.25634765625000000000	4326.15380859375000000000	4604.61523437500000000000	4606.66650390625000000000	4604.61523437500000000000	4710.76904296875000000000	4383.58984375000000000000	4549.74365234375000000000	0.00000000000000000000	10244.00000000000000000000	10225.00000000000000000000	0.00000000000000000000	0.00000000000000000000	0.00000000000000000000	1805.00000000000000000000	185.00000000000000000000	4.00000000000000000000	4.00000000000000000000	4.00000000000000000000	4.00000000000000000000	4.00000000000000000000	4.00000000000000000000	4.00000000000000000000	4.00000000000000000000	4.00000000000000000000	4.00000000000000000000	4.00000000000000000000	4.00000000000000000000	4.00000000000000000000	4.00000000000000000000	4.00000000000000000000	4.00000000000000000000
21.00000000000000000000	0.00000000000000000000	4695.38427734375000000000	4389.23046875000000000000	4249.23046875000000000000	4463.58984375000000000000	4722.05126953125000000000	4576.92285156250000000000	4448.71777343750000000000	4355.89746093750000000000	4645.12792968750000000000	4650.25634765625000000000	4642.56396484375000000000	4740.51269531250000000000	4405.64111328125000000000	4564.10253906250000000000	0.00000000000000000000	10247.00000000000000000000	10224.00000000000000000000	0.00000000000000000000	0.00000000000000000000	0.00000000000000000000	1805.00000000000000000000	193.00000000000000000000	4.00000000000000000000	4.00000000000000000000	4.00000000000000000000	4.00000000000000000000	4.00000000000000000000	4.00000000000000000000	4.00000000000000000000	4.00000000000000000000	4.00000000000000000000	4.00000000000000000000	4.00000000000000000000	4.00000000000000000000	4.00000000000000000000	4.00000000000000000000	4.00000000000000000000	4.00000000000000000000
22.00000000000000000000	0.00000000000000000000	4661.02539062500000000000	4343.07666015625000000000	4248.71777343750000000000	4433.33300781250000000000	4683.58984375000000000000	4553.84619140625000000000	4432.30761718750000000000	4301.02539062500000000000	4600.51269531250000000000	4629.74365234375000000000	4601.02539062500000000000	4710.76904296875000000000	4353.33300781250000000000	4527.69238281250000000000	0.00000000000000000000	10247.00000000000000000000	10224.00000000000000000000	0.00000000000000000000	0.00000000000000000000	0.00000000000000000000	1805.00000000000000000000	200.00000000000000000000	4.00000000000000000000	4.00000000000000000000	4.00000000000000000000	4.00000000000000000000	4.00000000000000000000	4.00000000000000000000	4.00000000000000000000	4.00000000000000000000	4.00000000000000000000	4.00000000000000000000	4.00000000000000000000	4.00000000000000000000	4.00000000000000000000	4.00000000000000000000	4.00000000000000000000	4.00000000000000000000
23.00000000000000000000	0.00000000000000000000	4694.87158203125000000000	4387.17919921875000000000	4248.20507812500000000000	4463.07666015625000000000	4729.74365234375000000000	4590.25634765625000000000	4460.00000000000000000000	4296.92285156250000000000	4608.71777343750000000000	4639.48730468750000000000	4609.74365234375000000000	4722.56396484375000000000	4380.00000000000000000000	4542.05126953125000000000	0.00000000000000000000	10245.00000000000000000000	10225.00000000000000000000	0.00000000000000000000	0.00000000000000000000	0.00000000000000000000	1805.00000000000000000000	208.00000000000000000000	4.00000000000000000000	4.00000000000000000000	4.00000000000000000000	4.00000000000000000000	4.00000000000000000000	4.00000000000000000000	4.00000000000000000000	4.00000000000000000000	4.00000000000000000000	4.00000000000000000000	4.00000000000000000000	4.00000000000000000000	4.00000000000000000000	4.00000000000000000000	4.00000000000000000000	4.00000000000000000000
24.00000000000000000000	0.00000000000000000000	4703.07666015625000000000	4391.28173828125000000000	4248.20507812500000000000	4469.23046875000000000000	4730.25634765625000000000	4574.87158203125000000000	4448.71777343750000000000	4265.64111328125000000000	4587.17919921875000000000	4616.92285156250000000000	4576.92285156250000000000	4702.56396484375000000000	4377.43554687500000000000	4535.89746093750000000000	0.00000000000000000000	10245.00000000000000000000	10225.00000000000000000000	0.00000000000000000000	0.00000000000000000000	0.00000000000000000000	1805.00000000000000000000	215.00000000000000000000	4.00000000000000000000	4.00000000000000000000	4.00000000000000000000	4.00000000000000000000	4.00000000000000000000	4.00000000000000000000	4.00000000000000000000	4.00000000000000000000	4.00000000000000000000	4.00000000000000000000	4.00000000000000000000	4.00000000000000000000	4.00000000000000000000	4.00000000000000000000	4.00000000000000000000	4.00000000000000000000
25.00000000000000000000	0.00000000000000000000	4705.12792968750000000000	4391.79492187500000000000	4261.02539062500000000000	4473.84619140625000000000	4723.07666015625000000000	4566.15380859375000000000	4451.79492187500000000000	4260.00000000000000000000	4585.64111328125000000000	4615.38427734375000000000	4574.35888671875000000000	4711.79492187500000000000	4383.58984375000000000000	4549.74365234375000000000	0.00000000000000000000	10246.00000000000000000000	10227.00000000000000000000	0.00000000000000000000	0.00000000000000000000	0.00000000000000000000	1805.00000000000000000000	222.00000000000000000000	4.00000000000000000000	4.00000000000000000000	4.00000000000000000000	4.00000000000000000000	4.00000000000000000000	4.00000000000000000000	4.00000000000000000000	4.00000000000000000000	4.00000000000000000000	4.00000000000000000000	4.00000000000000000000	4.00000000000000000000	4.00000000000000000000	4.00000000000000000000	4.00000000000000000000	4.00000000000000000000
26.00000000000000000000	0.00000000000000000000	4722.56396484375000000000	4417.94873046875000000000	4260.00000000000000000000	4497.94873046875000000000	4738.46142578125000000000	4578.46142578125000000000	4472.30761718750000000000	4304.10253906250000000000	4631.28173828125000000000	4651.28173828125000000000	4630.25634765625000000000	4764.10253906250000000000	4426.15380859375000000000	4596.92285156250000000000	0.00000000000000000000	10246.00000000000000000000	10227.00000000000000000000	0.00000000000000000000	0.00000000000000000000	0.00000000000000000000	1805.00000000000000000000	230.00000000000000000000	4.00000000000000000000	4.00000000000000000000	4.00000000000000000000	4.00000000000000000000	4.00000000000000000000	4.00000000000000000000	4.00000000000000000000	4.00000000000000000000	4.00000000000000000000	4.00000000000000000000	4.00000000000000000000	4.00000000000000000000	4.00000000000000000000	4.00000000000000000000	4.00000000000000000000	4.00000000000000000000
27.00000000000000000000	0.00000000000000000000	4696.41015625000000000000	4373.33300781250000000000	4260.51269531250000000000	4471.28173828125000000000	4689.74365234375000000000	4533.84619140625000000000	4444.10253906250000000000	4275.38427734375000000000	4597.94873046875000000000	4622.05126953125000000000	4598.46142578125000000000	4740.51269531250000000000	4391.28173828125000000000	4578.97412109375000000000	0.00000000000000000000	10247.00000000000000000000	10228.00000000000000000000	0.00000000000000000000	0.00000000000000000000	0.00000000000000000000	1805.00000000000000000000	237.00000000000000000000	4.00000000000000000000	4.00000000000000000000	4.00000000000000000000	4.00000000000000000000	4.00000000000000000000	4.00000000000000000000	4.00000000000000000000	4.00000000000000000000	4.00000000000000000000	4.00000000000000000000	4.00000000000000000000	4.00000000000000000000	4.00000000000000000000	4.00000000000000000000	4.00000000000000000000	4.00000000000000000000
28.00000000000000000000	0.00000000000000000000	4730.25634765625000000000	4415.38427734375000000000	4263.58984375000000000000	4495.38427734375000000000	4740.51269531250000000000	4584.61523437500000000000	4493.84619140625000000000	4294.87158203125000000000	4630.25634765625000000000	4651.79492187500000000000	4616.92285156250000000000	4754.87158203125000000000	4416.92285156250000000000	4594.87158203125000000000	0.00000000000000000000	10247.00000000000000000000	10228.00000000000000000000	0.00000000000000000000	0.00000000000000000000	0.00000000000000000000	1805.00000000000000000000	245.00000000000000000000	4.00000000000000000000	4.00000000000000000000	4.00000000000000000000	4.00000000000000000000	4.00000000000000000000	4.00000000000000000000	4.00000000000000000000	4.00000000000000000000	4.00000000000000000000	4.00000000000000000000	4.00000000000000000000	4.00000000000000000000	4.00000000000000000000	4.00000000000000000000	4.00000000000000000000	4.00000000000000000000
29.00000000000000000000	0.00000000000000000000	4736.92285156250000000000	4426.15380859375000000000	4261.02539062500000000000	4494.87158203125000000000	4752.82031250000000000000	4594.87158203125000000000	4506.66650390625000000000	4288.71777343750000000000	4631.28173828125000000000	4656.92285156250000000000	4605.12792968750000000000	4750.25634765625000000000	4404.61523437500000000000	4587.69238281250000000000	0.00000000000000000000	10248.00000000000000000000	10229.00000000000000000000	0.00000000000000000000	0.00000000000000000000	0.00000000000000000000	1805.00000000000000000000	252.00000000000000000000	4.00000000000000000000	4.00000000000000000000	4.00000000000000000000	4.00000000000000000000	4.00000000000000000000	4.00000000000000000000	4.00000000000000000000	4.00000000000000000000	4.00000000000000000000	4.00000000000000000000	4.00000000000000000000	4.00000000000000000000	4.00000000000000000000	4.00000000000000000000	4.00000000000000000000	4.00000000000000000000
30.00000000000000000000	0.00000000000000000000	4734.87158203125000000000	4415.89746093750000000000	4268.71777343750000000000	4492.82031250000000000000	4736.41015625000000000000	4578.97412109375000000000	4492.30761718750000000000	4274.35888671875000000000	4613.33300781250000000000	4636.92285156250000000000	4600.00000000000000000000	4746.66650390625000000000	4405.12792968750000000000	4594.87158203125000000000	0.00000000000000000000	10248.00000000000000000000	10229.00000000000000000000	0.00000000000000000000	0.00000000000000000000	0.00000000000000000000	1805.00000000000000000000	259.00000000000000000000	4.00000000000000000000	4.00000000000000000000	4.00000000000000000000	4.00000000000000000000	4.00000000000000000000	4.00000000000000000000	4.00000000000000000000	4.00000000000000000000	4.00000000000000000000	4.00000000000000000000	4.00000000000000000000	4.00000000000000000000	4.00000000000000000000	4.00000000000000000000	4.00000000000000000000	4.00000000000000000000
31.00000000000000000000	0.00000000000000000000	4767.17919921875000000000	4450.25634765625000000000	4268.71777343750000000000	4531.28173828125000000000	4765.64111328125000000000	4603.58984375000000000000	4506.15380859375000000000	4304.61523437500000000000	4646.66650390625000000000	4658.97412109375000000000	4662.05126953125000000000	4785.64111328125000000000	4473.33300781250000000000	4646.15380859375000000000	0.00000000000000000000	10248.00000000000000000000	10230.00000000000000000000	0.00000000000000000000	0.00000000000000000000	0.00000000000000000000	1805.00000000000000000000	267.00000000000000000000	4.00000000000000000000	4.00000000000000000000	4.00000000000000000000	4.00000000000000000000	4.00000000000000000000	4.00000000000000000000	4.00000000000000000000	4.00000000000000000000	4.00000000000000000000	4.00000000000000000000	4.00000000000000000000	4.00000000000000000000	4.00000000000000000000	4.00000000000000000000	4.00000000000000000000	4.00000000000000000000
32.00000000000000000000	0.00000000000000000000	4747.17919921875000000000	4412.30761718750000000000	4266.15380859375000000000	4510.76904296875000000000	4726.15380859375000000000	4564.61523437500000000000	4475.89746093750000000000	4273.33300781250000000000	4612.30761718750000000000	4630.76904296875000000000	4634.35888671875000000000	4761.02539062500000000000	4443.07666015625000000000	4621.53857421875000000000	0.00000000000000000000	10248.00000000000000000000	10230.00000000000000000000	0.00000000000000000000	0.00000000000000000000	0.00000000000000000000	1805.00000000000000000000	275.00000000000000000000	4.00000000000000000000	4.00000000000000000000	4.00000000000000000000	4.00000000000000000000	4.00000000000000000000	4.00000000000000000000	4.00000000000000000000	4.00000000000000000000	4.00000000000000000000	4.00000000000000000000	4.00000000000000000000	4.00000000000000000000	4.00000000000000000000	4.00000000000000000000	4.00000000000000000000	4.00000000000000000000
33.00000000000000000000	0.00000000000000000000	4761.02539062500000000000	4433.33300781250000000000	4262.56396484375000000000	4524.10253906250000000000	4757.94873046875000000000	4598.46142578125000000000	4510.76904296875000000000	4300.00000000000000000000	4647.17919921875000000000	4657.43554687500000000000	4646.15380859375000000000	4776.41015625000000000000	4453.33300781250000000000	4626.66650390625000000000	0.00000000000000000000	10247.00000000000000000000	10230.00000000000000000000	0.00000000000000000000	0.00000000000000000000	0.00000000000000000000	1805.00000000000000000000	283.00000000000000000000	4.00000000000000000000	4.00000000000000000000	4.00000000000000000000	4.00000000000000000000	4.00000000000000000000	4.00000000000000000000	4.00000000000000000000	4.00000000000000000000	4.00000000000000000000	4.00000000000000000000	4.00000000000000000000	4.00000000000000000000	4.00000000000000000000	4.00000000000000000000	4.00000000000000000000	4.00000000000000000000
34.00000000000000000000	0.00000000000000000000	4747.17919921875000000000	4424.10253906250000000000	4254.87158203125000000000	4513.84619140625000000000	4757.94873046875000000000	4609.23046875000000000000	4517.43554687500000000000	4308.71777343750000000000	4662.05126953125000000000	4668.20507812500000000000	4634.35888671875000000000	4771.79492187500000000000	4436.92285156250000000000	4618.97412109375000000000	0.00000000000000000000	10247.00000000000000000000	10230.00000000000000000000	0.00000000000000000000	0.00000000000000000000	0.00000000000000000000	1805.00000000000000000000	292.00000000000000000000	4.00000000000000000000	4.00000000000000000000	4.00000000000000000000	4.00000000000000000000	4.00000000000000000000	4.00000000000000000000	4.00000000000000000000	4.00000000000000000000	4.00000000000000000000	4.00000000000000000000	4.00000000000000000000	4.00000000000000000000	4.00000000000000000000	4.00000000000000000000	4.00000000000000000000	4.00000000000000000000
35.00000000000000000000	0.00000000000000000000	4732.82031250000000000000	4407.17919921875000000000	4260.51269531250000000000	4496.92285156250000000000	4735.89746093750000000000	4590.76904296875000000000	4500.51269531250000000000	4290.25634765625000000000	4629.74365234375000000000	4641.53857421875000000000	4605.12792968750000000000	4750.25634765625000000000	4411.79492187500000000000	4601.53857421875000000000	0.00000000000000000000	10246.00000000000000000000	10231.00000000000000000000	0.00000000000000000000	0.00000000000000000000	0.00000000000000000000	1805.00000000000000000000	300.00000000000000000000	4.00000000000000000000	4.00000000000000000000	4.00000000000000000000	4.00000000000000000000	4.00000000000000000000	4.00000000000000000000	4.00000000000000000000	4.00000000000000000000	4.00000000000000000000	4.00000000000000000000	4.00000000000000000000	4.00000000000000000000	4.00000000000000000000	4.00000000000000000000	4.00000000000000000000	4.00000000000000000000
36.00000000000000000000	0.00000000000000000000	4778.46142578125000000000	4461.53857421875000000000	4258.97412109375000000000	4540.00000000000000000000	4783.07666015625000000000	4626.15380859375000000000	4528.20507812500000000000	4316.41015625000000000000	4650.76904296875000000000	4662.05126953125000000000	4646.15380859375000000000	4780.00000000000000000000	4471.79492187500000000000	4636.41015625000000000000	0.00000000000000000000	10246.00000000000000000000	10231.00000000000000000000	0.00000000000000000000	0.00000000000000000000	0.00000000000000000000	1805.00000000000000000000	308.00000000000000000000	4.00000000000000000000	4.00000000000000000000	4.00000000000000000000	4.00000000000000000000	4.00000000000000000000	4.00000000000000000000	4.00000000000000000000	4.00000000000000000000	4.00000000000000000000	4.00000000000000000000	4.00000000000000000000	4.00000000000000000000	4.00000000000000000000	4.00000000000000000000	4.00000000000000000000	4.00000000000000000000
37.00000000000000000000	0.00000000000000000000	4760.00000000000000000000	4426.15380859375000000000	4256.92285156250000000000	4525.12792968750000000000	4748.71777343750000000000	4594.87158203125000000000	4497.94873046875000000000	4282.05126953125000000000	4613.84619140625000000000	4631.28173828125000000000	4608.71777343750000000000	4749.74365234375000000000	4442.05126953125000000000	4615.38427734375000000000	0.00000000000000000000	10243.00000000000000000000	10230.00000000000000000000	0.00000000000000000000	0.00000000000000000000	0.00000000000000000000	1805.00000000000000000000	317.00000000000000000000	4.00000000000000000000	4.00000000000000000000	4.00000000000000000000	4.00000000000000000000	4.00000000000000000000	4.00000000000000000000	4.00000000000000000000	4.00000000000000000000	4.00000000000000000000	4.00000000000000000000	4.00000000000000000000	4.00000000000000000000	4.00000000000000000000	4.00000000000000000000	4.00000000000000000000	4.00000000000000000000
38.00000000000000000000	0.00000000000000000000	4755.89746093750000000000	4430.25634765625000000000	4259.48730468750000000000	4526.15380859375000000000	4749.23046875000000000000	4602.05126953125000000000	4504.10253906250000000000	4307.69238281250000000000	4636.41015625000000000000	4639.48730468750000000000	4617.94873046875000000000	4764.61523437500000000000	4441.53857421875000000000	4624.10253906250000000000	0.00000000000000000000	10243.00000000000000000000	10230.00000000000000000000	0.00000000000000000000	0.00000000000000000000	0.00000000000000000000	1805.00000000000000000000	325.00000000000000000000	4.00000000000000000000	4.00000000000000000000	4.00000000000000000000	4.00000000000000000000	4.00000000000000000000	4.00000000000000000000	4.00000000000000000000	4.00000000000000000000	4.00000000000000000000	4.00000000000000000000	4.00000000000000000000	4.00000000000000000000	4.00000000000000000000	4.00000000000000000000	4.00000000000000000000	4.00000000000000000000
39.00000000000000000000	0.00000000000000000000	4743.58984375000000000000	4422.05126953125000000000	4255.38427734375000000000	4518.97412109375000000000	4733.33300781250000000000	4589.74365234375000000000	4495.38427734375000000000	4325.12792968750000000000	4646.66650390625000000000	4647.17919921875000000000	4624.61523437500000000000	4778.97412109375000000000	4435.89746093750000000000	4630.76904296875000000000	0.00000000000000000000	10243.00000000000000000000	10229.00000000000000000000	0.00000000000000000000	0.00000000000000000000	0.00000000000000000000	1805.00000000000000000000	334.00000000000000000000	4.00000000000000000000	4.00000000000000000000	4.00000000000000000000	4.00000000000000000000	4.00000000000000000000	4.00000000000000000000	4.00000000000000000000	4.00000000000000000000	4.00000000000000000000	4.00000000000000000000	4.00000000000000000000	4.00000000000000000000	4.00000000000000000000	4.00000000000000000000	4.00000000000000000000	4.00000000000000000000
40.00000000000000000000	0.00000000000000000000	4723.58984375000000000000	4390.25634765625000000000	4254.35888671875000000000	4493.33300781250000000000	4702.05126953125000000000	4565.12792968750000000000	4476.92285156250000000000	4296.41015625000000000000	4609.23046875000000000000	4621.53857421875000000000	4591.28173828125000000000	4752.82031250000000000000	4392.82031250000000000000	4608.20507812500000000000	0.00000000000000000000	10243.00000000000000000000	10229.00000000000000000000	0.00000000000000000000	0.00000000000000000000	0.00000000000000000000	1805.00000000000000000000	342.00000000000000000000	4.00000000000000000000	4.00000000000000000000	4.00000000000000000000	4.00000000000000000000	4.00000000000000000000	4.00000000000000000000	4.00000000000000000000	4.00000000000000000000	4.00000000000000000000	4.00000000000000000000	4.00000000000000000000	4.00000000000000000000	4.00000000000000000000	4.00000000000000000000	4.00000000000000000000	4.00000000000000000000
41.00000000000000000000	0.00000000000000000000	4756.41015625000000000000	4437.94873046875000000000	4247.69238281250000000000	4518.46142578125000000000	4752.82031250000000000000	4615.38427734375000000000	4515.89746093750000000000	4317.94873046875000000000	4632.30761718750000000000	4646.15380859375000000000	4613.33300781250000000000	4759.48730468750000000000	4414.35888671875000000000	4619.48730468750000000000	0.00000000000000000000	10243.00000000000000000000	10229.00000000000000000000	0.00000000000000000000	0.00000000000000000000	0.00000000000000000000	1805.00000000000000000000	350.00000000000000000000	4.00000000000000000000	4.00000000000000000000	4.00000000000000000000	4.00000000000000000000	4.00000000000000000000	4.00000000000000000000	4.00000000000000000000	4.00000000000000000000	4.00000000000000000000	4.00000000000000000000	4.00000000000000000000	4.00000000000000000000	4.00000000000000000000	4.00000000000000000000	4.00000000000000000000	4.00000000000000000000
42.00000000000000000000	0.00000000000000000000	4735.38427734375000000000	4407.17919921875000000000	4247.17919921875000000000	4498.97412109375000000000	4725.64111328125000000000	4590.76904296875000000000	4494.87158203125000000000	4285.12792968750000000000	4592.30761718750000000000	4614.87158203125000000000	4568.20507812500000000000	4720.51269531250000000000	4379.48730468750000000000	4586.66650390625000000000	0.00000000000000000000	10243.00000000000000000000	10229.00000000000000000000	0.00000000000000000000	0.00000000000000000000	0.00000000000000000000	1805.00000000000000000000	359.00000000000000000000	4.00000000000000000000	4.00000000000000000000	4.00000000000000000000	4.00000000000000000000	4.00000000000000000000	4.00000000000000000000	4.00000000000000000000	4.00000000000000000000	4.00000000000000000000	4.00000000000000000000	4.00000000000000000000	4.00000000000000000000	4.00000000000000000000	4.00000000000000000000	4.00000000000000000000	4.00000000000000000000
43.00000000000000000000	0.00000000000000000000	4741.02539062500000000000	4405.64111328125000000000	4252.82031250000000000000	4510.25634765625000000000	4726.15380859375000000000	4592.82031250000000000000	4498.97412109375000000000	4303.07666015625000000000	4602.56396484375000000000	4617.43554687500000000000	4592.30761718750000000000	4743.07666015625000000000	4407.17919921875000000000	4611.79492187500000000000	0.00000000000000000000	10243.00000000000000000000	10229.00000000000000000000	0.00000000000000000000	0.00000000000000000000	0.00000000000000000000	1805.00000000000000000000	367.00000000000000000000	4.00000000000000000000	4.00000000000000000000	4.00000000000000000000	4.00000000000000000000	4.00000000000000000000	4.00000000000000000000	4.00000000000000000000	4.00000000000000000000	4.00000000000000000000	4.00000000000000000000	4.00000000000000000000	4.00000000000000000000	4.00000000000000000000	4.00000000000000000000	4.00000000000000000000	4.00000000000000000000
44.00000000000000000000	0.00000000000000000000	4744.10253906250000000000	4403.58984375000000000000	4247.17919921875000000000	4516.41015625000000000000	4717.94873046875000000000	4586.15380859375000000000	4487.69238281250000000000	4328.20507812500000000000	4622.56396484375000000000	4628.71777343750000000000	4625.64111328125000000000	4768.71777343750000000000	4430.76904296875000000000	4635.38427734375000000000	0.00000000000000000000	10243.00000000000000000000	10229.00000000000000000000	0.00000000000000000000	0.00000000000000000000	0.00000000000000000000	1805.00000000000000000000	376.00000000000000000000	4.00000000000000000000	4.00000000000000000000	4.00000000000000000000	4.00000000000000000000	4.00000000000000000000	4.00000000000000000000	4.00000000000000000000	4.00000000000000000000	4.00000000000000000000	4.00000000000000000000	4.00000000000000000000	4.00000000000000000000	4.00000000000000000000	4.00000000000000000000	4.00000000000000000000	4.00000000000000000000
45.00000000000000000000	0.00000000000000000000	4713.33300781250000000000	4363.58984375000000000000	4248.20507812500000000000	4487.17919921875000000000	4672.82031250000000000000	4550.76904296875000000000	4461.02539062500000000000	4302.56396484375000000000	4585.64111328125000000000	4600.00000000000000000000	4583.07666015625000000000	4732.82031250000000000000	4378.97412109375000000000	4600.00000000000000000000	0.00000000000000000000	10244.00000000000000000000	10229.00000000000000000000	0.00000000000000000000	0.00000000000000000000	0.00000000000000000000	1805.00000000000000000000	384.00000000000000000000	4.00000000000000000000	4.00000000000000000000	4.00000000000000000000	4.00000000000000000000	4.00000000000000000000	4.00000000000000000000	4.00000000000000000000	4.00000000000000000000	4.00000000000000000000	4.00000000000000000000	4.00000000000000000000	4.00000000000000000000	4.00000000000000000000	4.00000000000000000000	4.00000000000000000000	4.00000000000000000000
46.00000000000000000000	0.00000000000000000000	4731.28173828125000000000	4400.51269531250000000000	4243.07666015625000000000	4506.15380859375000000000	4716.41015625000000000000	4598.46142578125000000000	4509.23046875000000000000	4333.33300781250000000000	4614.35888671875000000000	4633.33300781250000000000	4602.56396484375000000000	4744.61523437500000000000	4389.23046875000000000000	4609.74365234375000000000	0.00000000000000000000	10244.00000000000000000000	10229.00000000000000000000	0.00000000000000000000	0.00000000000000000000	0.00000000000000000000	1805.00000000000000000000	392.00000000000000000000	4.00000000000000000000	4.00000000000000000000	4.00000000000000000000	4.00000000000000000000	4.00000000000000000000	4.00000000000000000000	4.00000000000000000000	4.00000000000000000000	4.00000000000000000000	4.00000000000000000000	4.00000000000000000000	4.00000000000000000000	4.00000000000000000000	4.00000000000000000000	4.00000000000000000000	4.00000000000000000000
47.00000000000000000000	0.00000000000000000000	4712.82031250000000000000	4378.97412109375000000000	4241.02539062500000000000	4483.07666015625000000000	4697.43554687500000000000	4587.17919921875000000000	4495.89746093750000000000	4314.87158203125000000000	4590.25634765625000000000	4618.97412109375000000000	4566.15380859375000000000	4716.41015625000000000000	4343.07666015625000000000	4585.12792968750000000000	0.00000000000000000000	10245.00000000000000000000	10229.00000000000000000000	0.00000000000000000000	0.00000000000000000000	0.00000000000000000000	1805.00000000000000000000	401.00000000000000000000	4.00000000000000000000	4.00000000000000000000	4.00000000000000000000	4.00000000000000000000	4.00000000000000000000	4.00000000000000000000	4.00000000000000000000	4.00000000000000000000	4.00000000000000000000	4.00000000000000000000	4.00000000000000000000	4.00000000000000000000	4.00000000000000000000	4.00000000000000000000	4.00000000000000000000	4.00000000000000000000
48.00000000000000000000	0.00000000000000000000	4723.07666015625000000000	4389.74365234375000000000	4245.64111328125000000000	4492.82031250000000000000	4702.56396484375000000000	4591.79492187500000000000	4491.28173828125000000000	4318.46142578125000000000	4587.17919921875000000000	4611.79492187500000000000	4570.25634765625000000000	4714.87158203125000000000	4342.05126953125000000000	4591.28173828125000000000	0.00000000000000000000	10245.00000000000000000000	10229.00000000000000000000	0.00000000000000000000	0.00000000000000000000	0.00000000000000000000	1805.00000000000000000000	409.00000000000000000000	4.00000000000000000000	4.00000000000000000000	4.00000000000000000000	4.00000000000000000000	4.00000000000000000000	4.00000000000000000000	4.00000000000000000000	4.00000000000000000000	4.00000000000000000000	4.00000000000000000000	4.00000000000000000000	4.00000000000000000000	4.00000000000000000000	4.00000000000000000000	4.00000000000000000000	4.00000000000000000000
49.00000000000000000000	0.00000000000000000000	4727.69238281250000000000	4394.35888671875000000000	4235.38427734375000000000	4508.20507812500000000000	4701.02539062500000000000	4579.48730468750000000000	4476.92285156250000000000	4318.97412109375000000000	4581.02539062500000000000	4604.61523437500000000000	4591.28173828125000000000	4718.46142578125000000000	4356.41015625000000000000	4598.46142578125000000000	0.00000000000000000000	10245.00000000000000000000	10227.00000000000000000000	0.00000000000000000000	0.00000000000000000000	0.00000000000000000000	1805.00000000000000000000	418.00000000000000000000	4.00000000000000000000	4.00000000000000000000	4.00000000000000000000	4.00000000000000000000	4.00000000000000000000	4.00000000000000000000	4.00000000000000000000	4.00000000000000000000	4.00000000000000000000	4.00000000000000000000	4.00000000000000000000	4.00000000000000000000	4.00000000000000000000	4.00000000000000000000	4.00000000000000000000	4.00000000000000000000
50.00000000000000000000	0.00000000000000000000	4684.61523437500000000000	4334.35888671875000000000	4236.92285156250000000000	4465.12792968750000000000	4634.87158203125000000000	4521.53857421875000000000	4432.30761718750000000000	4277.94873046875000000000	4522.56396484375000000000	4558.97412109375000000000	4545.64111328125000000000	4677.43554687500000000000	4303.58984375000000000000	4552.82031250000000000000	0.00000000000000000000	10245.00000000000000000000	10227.00000000000000000000	0.00000000000000000000	0.00000000000000000000	0.00000000000000000000	1805.00000000000000000000	426.00000000000000000000	4.00000000000000000000	4.00000000000000000000	4.00000000000000000000	4.00000000000000000000	4.00000000000000000000	4.00000000000000000000	4.00000000000000000000	4.00000000000000000000	4.00000000000000000000	4.00000000000000000000	4.00000000000000000000	4.00000000000000000000	4.00000000000000000000	4.00000000000000000000	4.00000000000000000000	4.00000000000000000000
51.00000000000000000000	0.00000000000000000000	4693.33300781250000000000	4357.43554687500000000000	4240.51269531250000000000	4470.25634765625000000000	4662.05126953125000000000	4561.53857421875000000000	4471.79492187500000000000	4326.15380859375000000000	4571.79492187500000000000	4597.43554687500000000000	4572.30761718750000000000	4703.07666015625000000000	4327.69238281250000000000	4561.53857421875000000000	0.00000000000000000000	10246.00000000000000000000	10227.00000000000000000000	0.00000000000000000000	0.00000000000000000000	0.00000000000000000000	1805.00000000000000000000	434.00000000000000000000	4.00000000000000000000	4.00000000000000000000	4.00000000000000000000	4.00000000000000000000	4.00000000000000000000	4.00000000000000000000	4.00000000000000000000	4.00000000000000000000	4.00000000000000000000	4.00000000000000000000	4.00000000000000000000	4.00000000000000000000	4.00000000000000000000	4.00000000000000000000	4.00000000000000000000	4.00000000000000000000
52.00000000000000000000	0.00000000000000000000	4665.64111328125000000000	4331.28173828125000000000	4233.33300781250000000000	4446.66650390625000000000	4644.61523437500000000000	4550.25634765625000000000	4468.71777343750000000000	4323.58984375000000000000	4574.35888671875000000000	4596.41015625000000000000	4545.64111328125000000000	4687.17919921875000000000	4295.38427734375000000000	4533.33300781250000000000	0.00000000000000000000	10246.00000000000000000000	10227.00000000000000000000	0.00000000000000000000	0.00000000000000000000	0.00000000000000000000	1805.00000000000000000000	443.00000000000000000000	4.00000000000000000000	4.00000000000000000000	4.00000000000000000000	4.00000000000000000000	4.00000000000000000000	4.00000000000000000000	4.00000000000000000000	4.00000000000000000000	4.00000000000000000000	4.00000000000000000000	4.00000000000000000000	4.00000000000000000000	4.00000000000000000000	4.00000000000000000000	4.00000000000000000000	4.00000000000000000000
53.00000000000000000000	0.00000000000000000000	4663.07666015625000000000	4330.25634765625000000000	4230.25634765625000000000	4443.07666015625000000000	4640.00000000000000000000	4545.12792968750000000000	4462.56396484375000000000	4312.30761718750000000000	4548.71777343750000000000	4576.41015625000000000000	4528.20507812500000000000	4672.82031250000000000000	4284.10253906250000000000	4517.43554687500000000000	0.00000000000000000000	10246.00000000000000000000	10228.00000000000000000000	0.00000000000000000000	0.00000000000000000000	0.00000000000000000000	1805.00000000000000000000	451.00000000000000000000	4.00000000000000000000	4.00000000000000000000	4.00000000000000000000	4.00000000000000000000	4.00000000000000000000	4.00000000000000000000	4.00000000000000000000	4.00000000000000000000	4.00000000000000000000	4.00000000000000000000	4.00000000000000000000	4.00000000000000000000	4.00000000000000000000	4.00000000000000000000	4.00000000000000000000	4.00000000000000000000
54.00000000000000000000	0.00000000000000000000	4684.10253906250000000000	4351.79492187500000000000	4229.74365234375000000000	4464.61523437500000000000	4658.97412109375000000000	4567.17919921875000000000	4466.66650390625000000000	4316.41015625000000000000	4543.58984375000000000000	4575.38427734375000000000	4537.43554687500000000000	4671.28173828125000000000	4313.33300781250000000000	4520.00000000000000000000	0.00000000000000000000	10246.00000000000000000000	10228.00000000000000000000	0.00000000000000000000	0.00000000000000000000	0.00000000000000000000	1805.00000000000000000000	460.00000000000000000000	4.00000000000000000000	4.00000000000000000000	4.00000000000000000000	4.00000000000000000000	4.00000000000000000000	4.00000000000000000000	4.00000000000000000000	4.00000000000000000000	4.00000000000000000000	4.00000000000000000000	4.00000000000000000000	4.00000000000000000000	4.00000000000000000000	4.00000000000000000000	4.00000000000000000000	4.00000000000000000000
55.00000000000000000000	0.00000000000000000000	4653.33300781250000000000	4308.71777343750000000000	4237.43603515625000000000	4437.94873046875000000000	4617.43554687500000000000	4535.89746093750000000000	4439.48730468750000000000	4282.56396484375000000000	4506.66650390625000000000	4544.10253906250000000000	4495.89746093750000000000	4635.38427734375000000000	4280.00000000000000000000	4483.07666015625000000000	0.00000000000000000000	10248.00000000000000000000	10227.00000000000000000000	0.00000000000000000000	0.00000000000000000000	0.00000000000000000000	1805.00000000000000000000	468.00000000000000000000	4.00000000000000000000	4.00000000000000000000	4.00000000000000000000	4.00000000000000000000	4.00000000000000000000	4.00000000000000000000	4.00000000000000000000	4.00000000000000000000	4.00000000000000000000	4.00000000000000000000	4.00000000000000000000	4.00000000000000000000	4.00000000000000000000	4.00000000000000000000	4.00000000000000000000	4.00000000000000000000
56.00000000000000000000	0.00000000000000000000	4650.25634765625000000000	4318.97412109375000000000	4227.69238281250000000000	4441.02539062500000000000	4624.10253906250000000000	4544.10253906250000000000	4444.10253906250000000000	4316.41015625000000000000	4533.84619140625000000000	4560.51269531250000000000	4523.07666015625000000000	4657.94873046875000000000	4299.48730468750000000000	4494.87158203125000000000	0.00000000000000000000	10248.00000000000000000000	10227.00000000000000000000	0.00000000000000000000	0.00000000000000000000	0.00000000000000000000	1805.00000000000000000000	476.00000000000000000000	4.00000000000000000000	4.00000000000000000000	4.00000000000000000000	4.00000000000000000000	4.00000000000000000000	4.00000000000000000000	4.00000000000000000000	4.00000000000000000000	4.00000000000000000000	4.00000000000000000000	4.00000000000000000000	4.00000000000000000000	4.00000000000000000000	4.00000000000000000000	4.00000000000000000000	4.00000000000000000000
57.00000000000000000000	0.00000000000000000000	4602.56396484375000000000	4259.48730468750000000000	4212.30761718750000000000	4404.10253906250000000000	4554.35888671875000000000	4487.69238281250000000000	4385.64111328125000000000	4295.38427734375000000000	4492.82031250000000000000	4526.66650390625000000000	4486.66650390625000000000	4628.71777343750000000000	4256.92285156250000000000	4463.58984375000000000000	0.00000000000000000000	10247.00000000000000000000	10227.00000000000000000000	0.00000000000000000000	0.00000000000000000000	0.00000000000000000000	1805.00000000000000000000	485.00000000000000000000	4.00000000000000000000	4.00000000000000000000	4.00000000000000000000	4.00000000000000000000	4.00000000000000000000	4.00000000000000000000	4.00000000000000000000	4.00000000000000000000	4.00000000000000000000	4.00000000000000000000	4.00000000000000000000	4.00000000000000000000	4.00000000000000000000	4.00000000000000000000	4.00000000000000000000	4.00000000000000000000
58.00000000000000000000	0.00000000000000000000	4585.64111328125000000000	4234.87158203125000000000	4217.43603515625000000000	4386.15380859375000000000	4529.23046875000000000000	4472.82031250000000000000	4374.87158203125000000000	4274.35888671875000000000	4465.64111328125000000000	4514.35888671875000000000	4463.07666015625000000000	4609.23046875000000000000	4237.43603515625000000000	4447.69238281250000000000	0.00000000000000000000	10247.00000000000000000000	10227.00000000000000000000	0.00000000000000000000	0.00000000000000000000	0.00000000000000000000	1805.00000000000000000000	493.00000000000000000000	4.00000000000000000000	4.00000000000000000000	4.00000000000000000000	4.00000000000000000000	4.00000000000000000000	4.00000000000000000000	4.00000000000000000000	4.00000000000000000000	4.00000000000000000000	4.00000000000000000000	4.00000000000000000000	4.00000000000000000000	4.00000000000000000000	4.00000000000000000000	4.00000000000000000000	4.00000000000000000000
59.00000000000000000000	0.00000000000000000000	4612.82031250000000000000	4283.58984375000000000000	4216.92285156250000000000	4403.07666015625000000000	4577.94873046875000000000	4513.33300781250000000000	4411.79492187500000000000	4291.79492187500000000000	4492.30761718750000000000	4548.71777343750000000000	4485.64111328125000000000	4620.00000000000000000000	4262.05126953125000000000	4463.07666015625000000000	0.00000000000000000000	10246.00000000000000000000	10225.00000000000000000000	0.00000000000000000000	0.00000000000000000000	0.00000000000000000000	1805.00000000000000000000	502.00000000000000000000	4.00000000000000000000	4.00000000000000000000	4.00000000000000000000	4.00000000000000000000	4.00000000000000000000	4.00000000000000000000	4.00000000000000000000	4.00000000000000000000	4.00000000000000000000	4.00000000000000000000	4.00000000000000000000	4.00000000000000000000	4.00000000000000000000	4.00000000000000000000	4.00000000000000000000	4.00000000000000000000
60.00000000000000000000	0.00000000000000000000	4580.51269531250000000000	4249.74365234375000000000	4218.46142578125000000000	4370.76904296875000000000	4532.30761718750000000000	4476.92285156250000000000	4373.33300781250000000000	4246.15380859375000000000	4439.48730468750000000000	4506.66650390625000000000	4426.66650390625000000000	4568.20507812500000000000	4209.74365234375000000000	4423.58984375000000000000	0.00000000000000000000	10246.00000000000000000000	10225.00000000000000000000	0.00000000000000000000	0.00000000000000000000	0.00000000000000000000	1805.00000000000000000000	510.00000000000000000000	4.00000000000000000000	4.00000000000000000000	4.00000000000000000000	4.00000000000000000000	4.00000000000000000000	4.00000000000000000000	4.00000000000000000000	4.00000000000000000000	4.00000000000000000000	4.00000000000000000000	4.00000000000000000000	4.00000000000000000000	4.00000000000000000000	4.00000000000000000000	4.00000000000000000000	4.00000000000000000000
61.00000000000000000000	0.00000000000000000000	4584.10253906250000000000	4253.33300781250000000000	4216.41015625000000000000	4385.12792968750000000000	4525.64111328125000000000	4477.43554687500000000000	4369.23046875000000000000	4256.92285156250000000000	4445.12792968750000000000	4500.51269531250000000000	4448.20507812500000000000	4584.10253906250000000000	4244.61523437500000000000	4444.10253906250000000000	0.00000000000000000000	10245.00000000000000000000	10224.00000000000000000000	0.00000000000000000000	0.00000000000000000000	0.00000000000000000000	1805.00000000000000000000	517.00000000000000000000	4.00000000000000000000	4.00000000000000000000	4.00000000000000000000	4.00000000000000000000	4.00000000000000000000	4.00000000000000000000	4.00000000000000000000	4.00000000000000000000	4.00000000000000000000	4.00000000000000000000	4.00000000000000000000	4.00000000000000000000	4.00000000000000000000	4.00000000000000000000	4.00000000000000000000	4.00000000000000000000
62.00000000000000000000	0.00000000000000000000	4566.66650390625000000000	4218.97412109375000000000	4210.25634765625000000000	4369.74365234375000000000	4486.66650390625000000000	4440.00000000000000000000	4338.97412109375000000000	4243.58984375000000000000	4423.58984375000000000000	4478.97412109375000000000	4446.15380859375000000000	4578.97412109375000000000	4246.66650390625000000000	4440.00000000000000000000	0.00000000000000000000	10245.00000000000000000000	10224.00000000000000000000	0.00000000000000000000	0.00000000000000000000	0.00000000000000000000	1805.00000000000000000000	525.00000000000000000000	4.00000000000000000000	4.00000000000000000000	4.00000000000000000000	4.00000000000000000000	4.00000000000000000000	4.00000000000000000000	4.00000000000000000000	4.00000000000000000000	4.00000000000000000000	4.00000000000000000000	4.00000000000000000000	4.00000000000000000000	4.00000000000000000000	4.00000000000000000000	4.00000000000000000000	4.00000000000000000000
63.00000000000000000000	0.00000000000000000000	4552.30761718750000000000	4200.51269531250000000000	4214.35888671875000000000	4349.74365234375000000000	4473.84619140625000000000	4440.00000000000000000000	4340.51269531250000000000	4238.97412109375000000000	4412.30761718750000000000	4468.71777343750000000000	4422.56396484375000000000	4557.43554687500000000000	4217.94873046875000000000	4419.48730468750000000000	0.00000000000000000000	10245.00000000000000000000	10224.00000000000000000000	0.00000000000000000000	0.00000000000000000000	0.00000000000000000000	1805.00000000000000000000	532.00000000000000000000	4.00000000000000000000	4.00000000000000000000	4.00000000000000000000	4.00000000000000000000	4.00000000000000000000	4.00000000000000000000	4.00000000000000000000	4.00000000000000000000	4.00000000000000000000	4.00000000000000000000	4.00000000000000000000	4.00000000000000000000	4.00000000000000000000	4.00000000000000000000	4.00000000000000000000	4.00000000000000000000
64.00000000000000000000	0.00000000000000000000	4562.56396484375000000000	4234.87158203125000000000	4208.71777343750000000000	4363.07666015625000000000	4511.28173828125000000000	4487.69238281250000000000	4381.02539062500000000000	4276.92285156250000000000	4457.94873046875000000000	4503.58984375000000000000	4440.00000000000000000000	4574.87158203125000000000	4229.23046875000000000000	4429.74365234375000000000	1523.00000000000000000000	10245.00000000000000000000	10224.00000000000000000000	0.00000000000000000000	0.00000000000000000000	0.00000000000000000000	1805.00000000000000000000	540.00000000000000000000	4.00000000000000000000	4.00000000000000000000	4.00000000000000000000	4.00000000000000000000	4.00000000000000000000	4.00000000000000000000	4.00000000000000000000	4.00000000000000000000	4.00000000000000000000	4.00000000000000000000	4.00000000000000000000	4.00000000000000000000	4.00000000000000000000	4.00000000000000000000	4.00000000000000000000	4.00000000000000000000
65.00000000000000000000	0.00000000000000000000	4523.58984375000000000000	4192.82031250000000000000	4203.58984375000000000000	4326.66650390625000000000	4463.58984375000000000000	4443.58984375000000000000	4346.15380859375000000000	4242.05126953125000000000	4410.76904296875000000000	4464.10253906250000000000	4389.74365234375000000000	4536.92285156250000000000	4177.94873046875000000000	4387.69238281250000000000	2707.00000000000000000000	10244.00000000000000000000	10227.00000000000000000000	0.00000000000000000000	0.00000000000000000000	0.00000000000000000000	1805.00000000000000000000	547.00000000000000000000	4.00000000000000000000	4.00000000000000000000	4.00000000000000000000	4.00000000000000000000	4.00000000000000000000	4.00000000000000000000	4.00000000000000000000	4.00000000000000000000	4.00000000000000000000	4.00000000000000000000	4.00000000000000000000	4.00000000000000000000	4.00000000000000000000	4.00000000000000000000	4.00000000000000000000	4.00000000000000000000
66.00000000000000000000	0.00000000000000000000	4541.53857421875000000000	4221.02539062500000000000	4204.10253906250000000000	4341.02539062500000000000	4487.17919921875000000000	4462.05126953125000000000	4356.41015625000000000000	4251.28173828125000000000	4408.20507812500000000000	4463.58984375000000000000	4409.74365234375000000000	4539.48730468750000000000	4205.64111328125000000000	4397.94873046875000000000	2955.00000000000000000000	10244.00000000000000000000	10227.00000000000000000000	0.00000000000000000000	0.00000000000000000000	0.00000000000000000000	1805.00000000000000000000	554.00000000000000000000	4.00000000000000000000	4.00000000000000000000	4.00000000000000000000	4.00000000000000000000	4.00000000000000000000	4.00000000000000000000	4.00000000000000000000	4.00000000000000000000	4.00000000000000000000	4.00000000000000000000	4.00000000000000000000	4.00000000000000000000	4.00000000000000000000	4.00000000000000000000	4.00000000000000000000	4.00000000000000000000
67.00000000000000000000	0.00000000000000000000	4532.82031250000000000000	4211.79492187500000000000	4202.56396484375000000000	4332.82031250000000000000	4472.82031250000000000000	4451.28173828125000000000	4338.46142578125000000000	4228.71777343750000000000	4386.66650390625000000000	4444.61523437500000000000	4399.48730468750000000000	4524.10253906250000000000	4205.64111328125000000000	4393.33300781250000000000	3519.00000000000000000000	10243.00000000000000000000	10223.00000000000000000000	0.00000000000000000000	0.00000000000000000000	0.00000000000000000000	1805.00000000000000000000	562.00000000000000000000	4.00000000000000000000	4.00000000000000000000	4.00000000000000000000	4.00000000000000000000	4.00000000000000000000	4.00000000000000000000	4.00000000000000000000	4.00000000000000000000	4.00000000000000000000	4.00000000000000000000	4.00000000000000000000	4.00000000000000000000	4.00000000000000000000	4.00000000000000000000	4.00000000000000000000	4.00000000000000000000
68.00000000000000000000	0.00000000000000000000	4490.76904296875000000000	4159.48730468750000000000	4202.05126953125000000000	4297.43603515625000000000	4417.43554687500000000000	4410.25634765625000000000	4304.61523437500000000000	4202.56396484375000000000	4351.28173828125000000000	4403.58984375000000000000	4362.05126953125000000000	4498.46142578125000000000	4163.58984375000000000000	4362.05126953125000000000	3585.00000000000000000000	10243.00000000000000000000	10223.00000000000000000000	0.00000000000000000000	0.00000000000000000000	0.00000000000000000000	1805.00000000000000000000	569.00000000000000000000	4.00000000000000000000	4.00000000000000000000	4.00000000000000000000	4.00000000000000000000	4.00000000000000000000	4.00000000000000000000	4.00000000000000000000	4.00000000000000000000	4.00000000000000000000	4.00000000000000000000	4.00000000000000000000	4.00000000000000000000	4.00000000000000000000	4.00000000000000000000	4.00000000000000000000	4.00000000000000000000
69.00000000000000000000	0.00000000000000000000	4478.97412109375000000000	4156.92285156250000000000	4189.23046875000000000000	4280.51269531250000000000	4414.87158203125000000000	4414.35888671875000000000	4311.28173828125000000000	4242.05126953125000000000	4381.02539062500000000000	4423.07666015625000000000	4388.20507812500000000000	4510.76904296875000000000	4167.17919921875000000000	4366.15380859375000000000	3272.00000000000000000000	10244.00000000000000000000	10224.00000000000000000000	0.00000000000000000000	0.00000000000000000000	0.00000000000000000000	1805.00000000000000000000	577.00000000000000000000	4.00000000000000000000	4.00000000000000000000	4.00000000000000000000	4.00000000000000000000	4.00000000000000000000	4.00000000000000000000	4.00000000000000000000	4.00000000000000000000	4.00000000000000000000	4.00000000000000000000	4.00000000000000000000	4.00000000000000000000	4.00000000000000000000	4.00000000000000000000	4.00000000000000000000	4.00000000000000000000
70.00000000000000000000	0.00000000000000000000	4431.79492187500000000000	4101.53857421875000000000	4186.15380859375000000000	4191.79492187500000000000	4353.33300781250000000000	4367.17919921875000000000	4273.84619140625000000000	4206.66650390625000000000	4336.92285156250000000000	4391.79492187500000000000	4340.51269531250000000000	4465.12792968750000000000	4111.28173828125000000000	4328.71777343750000000000	2918.00000000000000000000	10244.00000000000000000000	10224.00000000000000000000	0.00000000000000000000	0.00000000000000000000	0.00000000000000000000	1805.00000000000000000000	584.00000000000000000000	4.00000000000000000000	4.00000000000000000000	4.00000000000000000000	4.00000000000000000000	4.00000000000000000000	4.00000000000000000000	4.00000000000000000000	4.00000000000000000000	4.00000000000000000000	4.00000000000000000000	4.00000000000000000000	4.00000000000000000000	4.00000000000000000000	4.00000000000000000000	4.00000000000000000000	4.00000000000000000000
71.00000000000000000000	0.00000000000000000000	4439.48730468750000000000	4127.17919921875000000000	4188.71777343750000000000	4158.46142578125000000000	4373.33300781250000000000	4389.74365234375000000000	4293.33300781250000000000	4198.46142578125000000000	4331.28173828125000000000	4386.66650390625000000000	4335.38427734375000000000	4460.51269531250000000000	4124.10253906250000000000	4325.64111328125000000000	2985.00000000000000000000	10246.00000000000000000000	10229.00000000000000000000	0.00000000000000000000	0.00000000000000000000	0.00000000000000000000	1805.00000000000000000000	591.00000000000000000000	4.00000000000000000000	4.00000000000000000000	4.00000000000000000000	4.00000000000000000000	4.00000000000000000000	4.00000000000000000000	4.00000000000000000000	4.00000000000000000000	4.00000000000000000000	4.00000000000000000000	4.00000000000000000000	4.00000000000000000000	4.00000000000000000000	4.00000000000000000000	4.00000000000000000000	4.00000000000000000000
72.00000000000000000000	0.00000000000000000000	4434.87158203125000000000	4131.79492187500000000000	4184.61523437500000000000	4155.38427734375000000000	4375.38427734375000000000	4390.76904296875000000000	4287.69238281250000000000	4177.43603515625000000000	4312.30761718750000000000	4374.87158203125000000000	4310.76904296875000000000	4435.38427734375000000000	4112.30761718750000000000	4300.51269531250000000000	3189.00000000000000000000	10246.00000000000000000000	10229.00000000000000000000	0.00000000000000000000	0.00000000000000000000	0.00000000000000000000	1805.00000000000000000000	599.00000000000000000000	4.00000000000000000000	4.00000000000000000000	4.00000000000000000000	4.00000000000000000000	4.00000000000000000000	4.00000000000000000000	4.00000000000000000000	4.00000000000000000000	4.00000000000000000000	4.00000000000000000000	4.00000000000000000000	4.00000000000000000000	4.00000000000000000000	4.00000000000000000000	4.00000000000000000000	4.00000000000000000000
73.00000000000000000000	0.00000000000000000000	4408.71777343750000000000	4093.33325195312500000000	4193.33300781250000000000	4140.51269531250000000000	4330.25634765625000000000	4355.38427734375000000000	4257.43603515625000000000	4152.82031250000000000000	4277.94873046875000000000	4345.64111328125000000000	4281.02539062500000000000	4406.66650390625000000000	4082.56396484375000000000	4281.53857421875000000000	2525.00000000000000000000	10246.00000000000000000000	10228.00000000000000000000	0.00000000000000000000	0.00000000000000000000	0.00000000000000000000	1805.00000000000000000000	606.00000000000000000000	4.00000000000000000000	4.00000000000000000000	4.00000000000000000000	4.00000000000000000000	4.00000000000000000000	4.00000000000000000000	4.00000000000000000000	4.00000000000000000000	4.00000000000000000000	4.00000000000000000000	4.00000000000000000000	4.00000000000000000000	4.00000000000000000000	4.00000000000000000000	4.00000000000000000000	4.00000000000000000000
74.00000000000000000000	0.00000000000000000000	4429.23046875000000000000	4122.56396484375000000000	4194.87158203125000000000	4167.17919921875000000000	4349.23046875000000000000	4373.84619140625000000000	4278.46142578125000000000	4203.07666015625000000000	4326.66650390625000000000	4371.79492187500000000000	4348.20507812500000000000	4458.46142578125000000000	4149.74365234375000000000	4331.28173828125000000000	3567.00000000000000000000	10246.00000000000000000000	10228.00000000000000000000	0.00000000000000000000	0.00000000000000000000	0.00000000000000000000	1805.00000000000000000000	614.00000000000000000000	4.00000000000000000000	4.00000000000000000000	4.00000000000000000000	4.00000000000000000000	4.00000000000000000000	4.00000000000000000000	4.00000000000000000000	4.00000000000000000000	4.00000000000000000000	4.00000000000000000000	4.00000000000000000000	4.00000000000000000000	4.00000000000000000000	4.00000000000000000000	4.00000000000000000000	4.00000000000000000000
75.00000000000000000000	0.00000000000000000000	4396.92285156250000000000	4087.17944335937500000000	4193.84619140625000000000	4150.76904296875000000000	4313.33300781250000000000	4340.51269531250000000000	4254.87158203125000000000	4185.12792968750000000000	4310.25634765625000000000	4347.17919921875000000000	4326.66650390625000000000	4441.53857421875000000000	4128.20507812500000000000	4305.64111328125000000000	2970.00000000000000000000	10246.00000000000000000000	10229.00000000000000000000	0.00000000000000000000	0.00000000000000000000	0.00000000000000000000	1805.00000000000000000000	621.00000000000000000000	4.00000000000000000000	4.00000000000000000000	4.00000000000000000000	4.00000000000000000000	4.00000000000000000000	4.00000000000000000000	4.00000000000000000000	4.00000000000000000000	4.00000000000000000000	4.00000000000000000000	4.00000000000000000000	4.00000000000000000000	4.00000000000000000000	4.00000000000000000000	4.00000000000000000000	4.00000000000000000000
81.00000000000000000000	0.00000000000000000000	4366.15380859375000000000	4035.89721679687500000000	4193.84619140625000000000	4113.33300781250000000000	4270.25634765625000000000	4321.02539062500000000000	4244.61523437500000000000	4179.48730468750000000000	4277.43603515625000000000	4304.61523437500000000000	4284.10253906250000000000	4429.23046875000000000000	4116.41015625000000000000	4266.15380859375000000000	3075.00000000000000000000	10252.00000000000000000000	10231.00000000000000000000	0.00000000000000000000	0.00000000000000000000	0.00000000000000000000	1805.00000000000000000000	628.00000000000000000000	4.00000000000000000000	4.00000000000000000000	4.00000000000000000000	4.00000000000000000000	4.00000000000000000000	4.00000000000000000000	4.00000000000000000000	4.00000000000000000000	4.00000000000000000000	4.00000000000000000000	4.00000000000000000000	4.00000000000000000000	4.00000000000000000000	4.00000000000000000000	4.00000000000000000000	4.00000000000000000000
82.00000000000000000000	0.00000000000000000000	4355.89746093750000000000	4037.94873046875000000000	4183.58984375000000000000	4108.71777343750000000000	4283.07666015625000000000	4336.92285156250000000000	4263.58984375000000000000	4206.15380859375000000000	4313.33300781250000000000	4332.82031250000000000000	4294.35888671875000000000	4434.87158203125000000000	4112.30761718750000000000	4254.87158203125000000000	3567.00000000000000000000	10252.00000000000000000000	10231.00000000000000000000	0.00000000000000000000	0.00000000000000000000	0.00000000000000000000	1805.00000000000000000000	636.00000000000000000000	4.00000000000000000000	4.00000000000000000000	4.00000000000000000000	4.00000000000000000000	4.00000000000000000000	4.00000000000000000000	4.00000000000000000000	4.00000000000000000000	4.00000000000000000000	4.00000000000000000000	4.00000000000000000000	4.00000000000000000000	4.00000000000000000000	4.00000000000000000000	4.00000000000000000000	4.00000000000000000000
83.00000000000000000000	0.00000000000000000000	4326.66650390625000000000	4004.61523437500000000000	4189.74365234375000000000	4083.07690429687500000000	4249.74365234375000000000	4308.71777343750000000000	4240.51269531250000000000	4172.82031250000000000000	4269.74365234375000000000	4299.48730468750000000000	4253.33300781250000000000	4401.02539062500000000000	4070.25634765625000000000	4223.58984375000000000000	2970.00000000000000000000	10248.00000000000000000000	10227.00000000000000000000	0.00000000000000000000	0.00000000000000000000	0.00000000000000000000	1805.00000000000000000000	644.00000000000000000000	4.00000000000000000000	4.00000000000000000000	4.00000000000000000000	4.00000000000000000000	4.00000000000000000000	4.00000000000000000000	4.00000000000000000000	4.00000000000000000000	4.00000000000000000000	4.00000000000000000000	4.00000000000000000000	4.00000000000000000000	4.00000000000000000000	4.00000000000000000000	4.00000000000000000000	4.00000000000000000000
84.00000000000000000000	0.00000000000000000000	4379.48730468750000000000	4072.82031250000000000000	4197.43603515625000000000	4131.28173828125000000000	4305.64111328125000000000	4356.92285156250000000000	4271.79492187500000000000	4200.51269531250000000000	4289.23046875000000000000	4320.00000000000000000000	4298.46142578125000000000	4432.30761718750000000000	4131.79492187500000000000	4266.15380859375000000000	3355.00000000000000000000	10248.00000000000000000000	10227.00000000000000000000	0.00000000000000000000	0.00000000000000000000	0.00000000000000000000	1805.00000000000000000000	653.00000000000000000000	4.00000000000000000000	4.00000000000000000000	4.00000000000000000000	4.00000000000000000000	4.00000000000000000000	4.00000000000000000000	4.00000000000000000000	4.00000000000000000000	4.00000000000000000000	4.00000000000000000000	4.00000000000000000000	4.00000000000000000000	4.00000000000000000000	4.00000000000000000000	4.00000000000000000000	4.00000000000000000000
85.00000000000000000000	0.00000000000000000000	4375.38427734375000000000	4066.15380859375000000000	4196.41015625000000000000	4128.71777343750000000000	4288.20507812500000000000	4333.84619140625000000000	4251.79492187500000000000	4177.43603515625000000000	4256.41015625000000000000	4296.92285156250000000000	4287.17919921875000000000	4412.30761718750000000000	4126.66650390625000000000	4258.46142578125000000000	3075.00000000000000000000	10247.00000000000000000000	10227.00000000000000000000	0.00000000000000000000	0.00000000000000000000	0.00000000000000000000	1805.00000000000000000000	661.00000000000000000000	4.00000000000000000000	4.00000000000000000000	4.00000000000000000000	4.00000000000000000000	4.00000000000000000000	4.00000000000000000000	4.00000000000000000000	4.00000000000000000000	4.00000000000000000000	4.00000000000000000000	4.00000000000000000000	4.00000000000000000000	4.00000000000000000000	4.00000000000000000000	4.00000000000000000000	4.00000000000000000000
86.00000000000000000000	0.00000000000000000000	4356.41015625000000000000	4048.71777343750000000000	4193.84619140625000000000	4118.97412109375000000000	4270.76904296875000000000	4320.51269531250000000000	4248.20507812500000000000	4179.48730468750000000000	4252.82031250000000000000	4285.64111328125000000000	4292.30761718750000000000	4410.76904296875000000000	4120.51269531250000000000	4255.89746093750000000000	3567.00000000000000000000	10247.00000000000000000000	10227.00000000000000000000	0.00000000000000000000	0.00000000000000000000	0.00000000000000000000	1805.00000000000000000000	669.00000000000000000000	4.00000000000000000000	4.00000000000000000000	4.00000000000000000000	4.00000000000000000000	4.00000000000000000000	4.00000000000000000000	4.00000000000000000000	4.00000000000000000000	4.00000000000000000000	4.00000000000000000000	4.00000000000000000000	4.00000000000000000000	4.00000000000000000000	4.00000000000000000000	4.00000000000000000000	4.00000000000000000000
87.00000000000000000000	0.00000000000000000000	4351.79492187500000000000	4042.05126953125000000000	4186.15380859375000000000	4120.51269531250000000000	4266.66650390625000000000	4323.58984375000000000000	4251.28173828125000000000	4210.76904296875000000000	4286.15380859375000000000	4304.61523437500000000000	4321.02539062500000000000	4432.30761718750000000000	4133.33300781250000000000	4268.71777343750000000000	2970.00000000000000000000	10245.00000000000000000000	10223.00000000000000000000	0.00000000000000000000	0.00000000000000000000	0.00000000000000000000	1805.00000000000000000000	678.00000000000000000000	4.00000000000000000000	4.00000000000000000000	4.00000000000000000000	4.00000000000000000000	4.00000000000000000000	4.00000000000000000000	4.00000000000000000000	4.00000000000000000000	4.00000000000000000000	4.00000000000000000000	4.00000000000000000000	4.00000000000000000000	4.00000000000000000000	4.00000000000000000000	4.00000000000000000000	4.00000000000000000000
88.00000000000000000000	0.00000000000000000000	4324.10253906250000000000	4005.12817382812500000000	4190.76904296875000000000	4092.30761718750000000000	4224.61523437500000000000	4286.15380859375000000000	4225.12792968750000000000	4182.05126953125000000000	4249.23046875000000000000	4281.02539062500000000000	4288.71777343750000000000	4401.53857421875000000000	4100.00000000000000000000	4242.05126953125000000000	3355.00000000000000000000	10245.00000000000000000000	10223.00000000000000000000	0.00000000000000000000	0.00000000000000000000	0.00000000000000000000	1805.00000000000000000000	686.00000000000000000000	4.00000000000000000000	4.00000000000000000000	4.00000000000000000000	4.00000000000000000000	4.00000000000000000000	4.00000000000000000000	4.00000000000000000000	4.00000000000000000000	4.00000000000000000000	4.00000000000000000000	4.00000000000000000000	4.00000000000000000000	4.00000000000000000000	4.00000000000000000000	4.00000000000000000000	4.00000000000000000000
89.00000000000000000000	0.00000000000000000000	4349.23046875000000000000	4064.61523437500000000000	4188.71777343750000000000	4120.00000000000000000000	4274.87158203125000000000	4325.12792968750000000000	4263.07666015625000000000	4196.41015625000000000000	4262.56396484375000000000	4303.07666015625000000000	4313.84619140625000000000	4410.25634765625000000000	4136.92285156250000000000	4263.58984375000000000000	3075.00000000000000000000	10240.00000000000000000000	10223.00000000000000000000	0.00000000000000000000	0.00000000000000000000	0.00000000000000000000	1805.00000000000000000000	695.00000000000000000000	4.00000000000000000000	4.00000000000000000000	4.00000000000000000000	4.00000000000000000000	4.00000000000000000000	4.00000000000000000000	4.00000000000000000000	4.00000000000000000000	4.00000000000000000000	4.00000000000000000000	4.00000000000000000000	4.00000000000000000000	4.00000000000000000000	4.00000000000000000000	4.00000000000000000000	4.00000000000000000000
90.00000000000000000000	0.00000000000000000000	4329.74365234375000000000	4046.66650390625000000000	4181.53857421875000000000	4102.56396484375000000000	4248.71777343750000000000	4294.35888671875000000000	4238.97412109375000000000	4162.56396484375000000000	4226.15380859375000000000	4273.33300781250000000000	4266.66650390625000000000	4364.10253906250000000000	4100.00000000000000000000	4230.76904296875000000000	3567.00000000000000000000	10240.00000000000000000000	10223.00000000000000000000	0.00000000000000000000	0.00000000000000000000	0.00000000000000000000	1805.00000000000000000000	703.00000000000000000000	4.00000000000000000000	4.00000000000000000000	4.00000000000000000000	4.00000000000000000000	4.00000000000000000000	4.00000000000000000000	4.00000000000000000000	4.00000000000000000000	4.00000000000000000000	4.00000000000000000000	4.00000000000000000000	4.00000000000000000000	4.00000000000000000000	4.00000000000000000000	4.00000000000000000000	4.00000000000000000000
91.00000000000000000000	0.00000000000000000000	4321.02539062500000000000	4028.20507812500000000000	4188.71777343750000000000	4095.38452148437500000000	4221.02539062500000000000	4266.15380859375000000000	4228.20507812500000000000	4156.41015625000000000000	4213.33300781250000000000	4253.33300781250000000000	4256.41015625000000000000	4345.64111328125000000000	4093.84594726562500000000	4220.51269531250000000000	2970.00000000000000000000	10240.00000000000000000000	10222.00000000000000000000	0.00000000000000000000	0.00000000000000000000	0.00000000000000000000	1805.00000000000000000000	711.00000000000000000000	4.00000000000000000000	4.00000000000000000000	4.00000000000000000000	4.00000000000000000000	4.00000000000000000000	4.00000000000000000000	4.00000000000000000000	4.00000000000000000000	4.00000000000000000000	4.00000000000000000000	4.00000000000000000000	4.00000000000000000000	4.00000000000000000000	4.00000000000000000000	4.00000000000000000000	4.00000000000000000000
92.00000000000000000000	0.00000000000000000000	4336.41015625000000000000	4056.92309570312500000000	4189.74365234375000000000	4125.12792968750000000000	4238.97412109375000000000	4276.92285156250000000000	4245.64111328125000000000	4192.30761718750000000000	4245.64111328125000000000	4270.76904296875000000000	4312.30761718750000000000	4385.12792968750000000000	4143.07666015625000000000	4258.97412109375000000000	3355.00000000000000000000	10240.00000000000000000000	10222.00000000000000000000	0.00000000000000000000	0.00000000000000000000	0.00000000000000000000	1805.00000000000000000000	720.00000000000000000000	4.00000000000000000000	4.00000000000000000000	4.00000000000000000000	4.00000000000000000000	4.00000000000000000000	4.00000000000000000000	4.00000000000000000000	4.00000000000000000000	4.00000000000000000000	4.00000000000000000000	4.00000000000000000000	4.00000000000000000000	4.00000000000000000000	4.00000000000000000000	4.00000000000000000000	4.00000000000000000000
93.00000000000000000000	0.00000000000000000000	4303.58984375000000000000	4021.53833007812500000000	4191.79492187500000000000	4100.00000000000000000000	4196.41015625000000000000	4237.43603515625000000000	4211.79492187500000000000	4164.10253906250000000000	4209.23046875000000000000	4235.89746093750000000000	4273.33300781250000000000	4361.02539062500000000000	4099.48730468750000000000	4235.89746093750000000000	3075.00000000000000000000	10239.00000000000000000000	10221.00000000000000000000	0.00000000000000000000	0.00000000000000000000	0.00000000000000000000	1805.00000000000000000000	728.00000000000000000000	4.00000000000000000000	4.00000000000000000000	4.00000000000000000000	4.00000000000000000000	4.00000000000000000000	4.00000000000000000000	4.00000000000000000000	4.00000000000000000000	4.00000000000000000000	4.00000000000000000000	4.00000000000000000000	4.00000000000000000000	4.00000000000000000000	4.00000000000000000000	4.00000000000000000000	4.00000000000000000000
94.00000000000000000000	0.00000000000000000000	4307.69238281250000000000	4041.53833007812500000000	4186.15380859375000000000	4102.05126953125000000000	4218.46142578125000000000	4262.05126953125000000000	4240.00000000000000000000	4182.05126953125000000000	4235.89746093750000000000	4256.41015625000000000000	4269.74365234375000000000	4355.38427734375000000000	4096.41015625000000000000	4233.33300781250000000000	3567.00000000000000000000	10239.00000000000000000000	10221.00000000000000000000	0.00000000000000000000	0.00000000000000000000	0.00000000000000000000	1805.00000000000000000000	737.00000000000000000000	4.00000000000000000000	4.00000000000000000000	4.00000000000000000000	4.00000000000000000000	4.00000000000000000000	4.00000000000000000000	4.00000000000000000000	4.00000000000000000000	4.00000000000000000000	4.00000000000000000000	4.00000000000000000000	4.00000000000000000000	4.00000000000000000000	4.00000000000000000000	4.00000000000000000000	4.00000000000000000000
95.00000000000000000000	0.00000000000000000000	4278.97412109375000000000	4016.92309570312500000000	4174.87158203125000000000	4073.33325195312500000000	4193.33300781250000000000	4244.10253906250000000000	4231.79492187500000000000	4158.46142578125000000000	4218.46142578125000000000	4242.05126953125000000000	4227.17919921875000000000	4315.38427734375000000000	4051.79467773437500000000	4196.41015625000000000000	2970.00000000000000000000	10240.00000000000000000000	10223.00000000000000000000	0.00000000000000000000	0.00000000000000000000	0.00000000000000000000	1805.00000000000000000000	745.00000000000000000000	4.00000000000000000000	4.00000000000000000000	4.00000000000000000000	4.00000000000000000000	4.00000000000000000000	4.00000000000000000000	4.00000000000000000000	4.00000000000000000000	4.00000000000000000000	4.00000000000000000000	4.00000000000000000000	4.00000000000000000000	4.00000000000000000000	4.00000000000000000000	4.00000000000000000000	4.00000000000000000000
96.00000000000000000000	0.00000000000000000000	4266.66650390625000000000	4007.69213867187500000000	4180.00000000000000000000	4063.58959960937500000000	4175.38427734375000000000	4226.15380859375000000000	4217.94873046875000000000	4140.00000000000000000000	4190.76904296875000000000	4215.89746093750000000000	4205.12792968750000000000	4293.84619140625000000000	4036.41015625000000000000	4182.05126953125000000000	3355.00000000000000000000	10240.00000000000000000000	10223.00000000000000000000	0.00000000000000000000	0.00000000000000000000	0.00000000000000000000	1805.00000000000000000000	753.00000000000000000000	4.00000000000000000000	4.00000000000000000000	4.00000000000000000000	4.00000000000000000000	4.00000000000000000000	4.00000000000000000000	4.00000000000000000000	4.00000000000000000000	4.00000000000000000000	4.00000000000000000000	4.00000000000000000000	4.00000000000000000000	4.00000000000000000000	4.00000000000000000000	4.00000000000000000000	4.00000000000000000000
97.00000000000000000000	0.00000000000000000000	4288.20507812500000000000	4036.41015625000000000000	4176.92285156250000000000	4089.74340820312500000000	4197.94873046875000000000	4227.17919921875000000000	4221.53857421875000000000	4155.89746093750000000000	4202.05126953125000000000	4222.56396484375000000000	4242.56396484375000000000	4310.25634765625000000000	4083.07690429687500000000	4209.23046875000000000000	3075.00000000000000000000	10243.00000000000000000000	10224.00000000000000000000	0.00000000000000000000	0.00000000000000000000	0.00000000000000000000	1805.00000000000000000000	762.00000000000000000000	4.00000000000000000000	4.00000000000000000000	4.00000000000000000000	4.00000000000000000000	4.00000000000000000000	4.00000000000000000000	4.00000000000000000000	4.00000000000000000000	4.00000000000000000000	4.00000000000000000000	4.00000000000000000000	4.00000000000000000000	4.00000000000000000000	4.00000000000000000000	4.00000000000000000000	4.00000000000000000000
98.00000000000000000000	0.00000000000000000000	4259.48730468750000000000	3992.30761718750000000000	4173.33300781250000000000	4059.48706054687500000000	4151.28173828125000000000	4170.25634765625000000000	4184.61523437500000000000	4117.94873046875000000000	4155.89746093750000000000	4179.48730468750000000000	4208.20507812500000000000	4273.33300781250000000000	4046.15380859375000000000	4181.53857421875000000000	3567.00000000000000000000	10243.00000000000000000000	10224.00000000000000000000	0.00000000000000000000	0.00000000000000000000	0.00000000000000000000	1805.00000000000000000000	770.00000000000000000000	4.00000000000000000000	4.00000000000000000000	4.00000000000000000000	4.00000000000000000000	4.00000000000000000000	4.00000000000000000000	4.00000000000000000000	4.00000000000000000000	4.00000000000000000000	4.00000000000000000000	4.00000000000000000000	4.00000000000000000000	4.00000000000000000000	4.00000000000000000000	4.00000000000000000000	4.00000000000000000000
99.00000000000000000000	0.00000000000000000000	4277.43603515625000000000	4026.66650390625000000000	4178.97412109375000000000	4078.46142578125000000000	4185.64111328125000000000	4203.58984375000000000000	4229.23046875000000000000	4174.87158203125000000000	4209.74365234375000000000	4220.00000000000000000000	4249.23046875000000000000	4309.74365234375000000000	4082.05126953125000000000	4210.25634765625000000000	2970.00000000000000000000	10244.00000000000000000000	10223.00000000000000000000	0.00000000000000000000	0.00000000000000000000	0.00000000000000000000	1805.00000000000000000000	779.00000000000000000000	4.00000000000000000000	4.00000000000000000000	4.00000000000000000000	4.00000000000000000000	4.00000000000000000000	4.00000000000000000000	4.00000000000000000000	4.00000000000000000000	4.00000000000000000000	4.00000000000000000000	4.00000000000000000000	4.00000000000000000000	4.00000000000000000000	4.00000000000000000000	4.00000000000000000000	4.00000000000000000000
100.00000000000000000000	0.00000000000000000000	4262.56396484375000000000	4021.02563476562500000000	4181.53857421875000000000	4074.35888671875000000000	4176.41015625000000000000	4197.94873046875000000000	4234.35888671875000000000	4199.48730468750000000000	4231.79492187500000000000	4244.10253906250000000000	4258.97412109375000000000	4321.53857421875000000000	4086.66650390625000000000	4215.89746093750000000000	3355.00000000000000000000	10244.00000000000000000000	10223.00000000000000000000	0.00000000000000000000	0.00000000000000000000	0.00000000000000000000	1805.00000000000000000000	787.00000000000000000000	4.00000000000000000000	4.00000000000000000000	4.00000000000000000000	4.00000000000000000000	4.00000000000000000000	4.00000000000000000000	4.00000000000000000000	4.00000000000000000000	4.00000000000000000000	4.00000000000000000000	4.00000000000000000000	4.00000000000000000000	4.00000000000000000000	4.00000000000000000000	4.00000000000000000000	4.00000000000000000000
101.00000000000000000000	0.00000000000000000000	4248.71777343750000000000	4010.76904296875000000000	4184.10253906250000000000	4063.58959960937500000000	4157.43603515625000000000	4177.94873046875000000000	4212.82031250000000000000	4166.66650390625000000000	4195.89746093750000000000	4215.38427734375000000000	4234.87158203125000000000	4296.41015625000000000000	4068.71777343750000000000	4200.00000000000000000000	3075.00000000000000000000	10248.00000000000000000000	10225.00000000000000000000	0.00000000000000000000	0.00000000000000000000	0.00000000000000000000	1805.00000000000000000000	795.00000000000000000000	4.00000000000000000000	4.00000000000000000000	4.00000000000000000000	4.00000000000000000000	4.00000000000000000000	4.00000000000000000000	4.00000000000000000000	4.00000000000000000000	4.00000000000000000000	4.00000000000000000000	4.00000000000000000000	4.00000000000000000000	4.00000000000000000000	4.00000000000000000000	4.00000000000000000000	4.00000000000000000000
102.00000000000000000000	0.00000000000000000000	4288.71777343750000000000	4071.28198242187500000000	4175.89746093750000000000	4102.05126953125000000000	4212.30761718750000000000	4220.00000000000000000000	4233.84619140625000000000	4171.28173828125000000000	4203.07666015625000000000	4225.64111328125000000000	4257.43603515625000000000	4303.07666015625000000000	4110.76904296875000000000	4222.05126953125000000000	3567.00000000000000000000	10248.00000000000000000000	10225.00000000000000000000	0.00000000000000000000	0.00000000000000000000	0.00000000000000000000	1805.00000000000000000000	804.00000000000000000000	4.00000000000000000000	4.00000000000000000000	4.00000000000000000000	4.00000000000000000000	4.00000000000000000000	4.00000000000000000000	4.00000000000000000000	4.00000000000000000000	4.00000000000000000000	4.00000000000000000000	4.00000000000000000000	4.00000000000000000000	4.00000000000000000000	4.00000000000000000000	4.00000000000000000000	4.00000000000000000000
103.00000000000000000000	0.00000000000000000000	4260.51269531250000000000	4036.41015625000000000000	4174.87158203125000000000	4080.00000000000000000000	4176.92285156250000000000	4186.66650390625000000000	4204.61523437500000000000	4133.84619140625000000000	4154.87158203125000000000	4196.92285156250000000000	4209.23046875000000000000	4262.56396484375000000000	4074.87158203125000000000	4193.84619140625000000000	2970.00000000000000000000	10248.00000000000000000000	10226.00000000000000000000	0.00000000000000000000	0.00000000000000000000	0.00000000000000000000	1805.00000000000000000000	812.00000000000000000000	4.00000000000000000000	4.00000000000000000000	4.00000000000000000000	4.00000000000000000000	4.00000000000000000000	4.00000000000000000000	4.00000000000000000000	4.00000000000000000000	4.00000000000000000000	4.00000000000000000000	4.00000000000000000000	4.00000000000000000000	4.00000000000000000000	4.00000000000000000000	4.00000000000000000000	4.00000000000000000000
104.00000000000000000000	0.00000000000000000000	4260.51269531250000000000	4038.46142578125000000000	4179.48730468750000000000	4087.69213867187500000000	4176.41015625000000000000	4192.82031250000000000000	4214.87158203125000000000	4166.66650390625000000000	4181.02539062500000000000	4212.30761718750000000000	4238.46142578125000000000	4285.64111328125000000000	4100.51269531250000000000	4215.38427734375000000000	3355.00000000000000000000	10248.00000000000000000000	10226.00000000000000000000	0.00000000000000000000	0.00000000000000000000	0.00000000000000000000	1805.00000000000000000000	821.00000000000000000000	4.00000000000000000000	4.00000000000000000000	4.00000000000000000000	4.00000000000000000000	4.00000000000000000000	4.00000000000000000000	4.00000000000000000000	4.00000000000000000000	4.00000000000000000000	4.00000000000000000000	4.00000000000000000000	4.00000000000000000000	4.00000000000000000000	4.00000000000000000000	4.00000000000000000000	4.00000000000000000000
105.00000000000000000000	0.00000000000000000000	4252.30761718750000000000	4026.15380859375000000000	4178.46142578125000000000	4085.64086914062500000000	4155.89746093750000000000	4176.92285156250000000000	4196.92285156250000000000	4181.02539062500000000000	4197.94873046875000000000	4214.87158203125000000000	4254.35888671875000000000	4296.41015625000000000000	4110.76904296875000000000	4223.07666015625000000000	3075.00000000000000000000	10249.00000000000000000000	10226.00000000000000000000	0.00000000000000000000	0.00000000000000000000	0.00000000000000000000	1805.00000000000000000000	829.00000000000000000000	4.00000000000000000000	4.00000000000000000000	4.00000000000000000000	4.00000000000000000000	4.00000000000000000000	4.00000000000000000000	4.00000000000000000000	4.00000000000000000000	4.00000000000000000000	4.00000000000000000000	4.00000000000000000000	4.00000000000000000000	4.00000000000000000000	4.00000000000000000000	4.00000000000000000000	4.00000000000000000000
106.00000000000000000000	0.00000000000000000000	4225.64111328125000000000	4001.53833007812500000000	4178.46142578125000000000	4062.56396484375000000000	4126.66650390625000000000	4156.92285156250000000000	4180.00000000000000000000	4150.25634765625000000000	4164.61523437500000000000	4189.74365234375000000000	4211.79492187500000000000	4264.10253906250000000000	4073.33325195312500000000	4193.33300781250000000000	3567.00000000000000000000	10249.00000000000000000000	10226.00000000000000000000	0.00000000000000000000	0.00000000000000000000	0.00000000000000000000	1805.00000000000000000000	837.00000000000000000000	4.00000000000000000000	4.00000000000000000000	4.00000000000000000000	4.00000000000000000000	4.00000000000000000000	4.00000000000000000000	4.00000000000000000000	4.00000000000000000000	4.00000000000000000000	4.00000000000000000000	4.00000000000000000000	4.00000000000000000000	4.00000000000000000000	4.00000000000000000000	4.00000000000000000000	4.00000000000000000000
107.00000000000000000000	0.00000000000000000000	4241.53857421875000000000	4046.15380859375000000000	4169.74365234375000000000	4079.48706054687500000000	4172.30761718750000000000	4204.61523437500000000000	4225.12792968750000000000	4168.71777343750000000000	4187.17919921875000000000	4215.38427734375000000000	4216.92285156250000000000	4267.17919921875000000000	4089.23071289062500000000	4197.43603515625000000000	2970.00000000000000000000	10249.00000000000000000000	10225.00000000000000000000	0.00000000000000000000	0.00000000000000000000	0.00000000000000000000	1805.00000000000000000000	846.00000000000000000000	4.00000000000000000000	4.00000000000000000000	4.00000000000000000000	4.00000000000000000000	4.00000000000000000000	4.00000000000000000000	4.00000000000000000000	4.00000000000000000000	4.00000000000000000000	4.00000000000000000000	4.00000000000000000000	4.00000000000000000000	4.00000000000000000000	4.00000000000000000000	4.00000000000000000000	4.00000000000000000000
108.00000000000000000000	0.00000000000000000000	4223.07666015625000000000	4023.07690429687500000000	4174.87158203125000000000	4061.02563476562500000000	4142.56396484375000000000	4179.48730468750000000000	4210.25634765625000000000	4147.17919921875000000000	4161.53857421875000000000	4192.82031250000000000000	4177.94873046875000000000	4234.35888671875000000000	4055.89721679687500000000	4170.25634765625000000000	3355.00000000000000000000	10249.00000000000000000000	10225.00000000000000000000	0.00000000000000000000	0.00000000000000000000	0.00000000000000000000	1805.00000000000000000000	854.00000000000000000000	4.00000000000000000000	4.00000000000000000000	4.00000000000000000000	4.00000000000000000000	4.00000000000000000000	4.00000000000000000000	4.00000000000000000000	4.00000000000000000000	4.00000000000000000000	4.00000000000000000000	4.00000000000000000000	4.00000000000000000000	4.00000000000000000000	4.00000000000000000000	4.00000000000000000000	4.00000000000000000000
109.00000000000000000000	0.00000000000000000000	4239.48730468750000000000	4044.10253906250000000000	4183.58984375000000000000	4084.61523437500000000000	4150.76904296875000000000	4181.53857421875000000000	4213.84619140625000000000	4171.79492187500000000000	4177.43603515625000000000	4197.94873046875000000000	4213.84619140625000000000	4256.92285156250000000000	4098.46142578125000000000	4199.48730468750000000000	3075.00000000000000000000	10245.00000000000000000000	10226.00000000000000000000	0.00000000000000000000	0.00000000000000000000	0.00000000000000000000	1805.00000000000000000000	863.00000000000000000000	4.00000000000000000000	4.00000000000000000000	4.00000000000000000000	4.00000000000000000000	4.00000000000000000000	4.00000000000000000000	4.00000000000000000000	4.00000000000000000000	4.00000000000000000000	4.00000000000000000000	4.00000000000000000000	4.00000000000000000000	4.00000000000000000000	4.00000000000000000000	4.00000000000000000000	4.00000000000000000000
110.00000000000000000000	0.00000000000000000000	4235.38427734375000000000	4047.69213867187500000000	4174.87158203125000000000	4094.35888671875000000000	4142.05126953125000000000	4164.61523437500000000000	4197.94873046875000000000	4176.41015625000000000000	4171.79492187500000000000	4190.76904296875000000000	4232.82031250000000000000	4263.58984375000000000000	4121.02539062500000000000	4213.33300781250000000000	3567.00000000000000000000	10245.00000000000000000000	10226.00000000000000000000	0.00000000000000000000	0.00000000000000000000	0.00000000000000000000	1805.00000000000000000000	871.00000000000000000000	4.00000000000000000000	4.00000000000000000000	4.00000000000000000000	4.00000000000000000000	4.00000000000000000000	4.00000000000000000000	4.00000000000000000000	4.00000000000000000000	4.00000000000000000000	4.00000000000000000000	4.00000000000000000000	4.00000000000000000000	4.00000000000000000000	4.00000000000000000000	4.00000000000000000000	4.00000000000000000000
111.00000000000000000000	0.00000000000000000000	4216.92285156250000000000	4027.17944335937500000000	4180.51269531250000000000	4078.46142578125000000000	4121.02539062500000000000	4151.28173828125000000000	4189.74365234375000000000	4168.71777343750000000000	4156.41015625000000000000	4174.35888671875000000000	4203.07666015625000000000	4246.15380859375000000000	4092.82031250000000000000	4194.35888671875000000000	2970.00000000000000000000	10245.00000000000000000000	10227.00000000000000000000	0.00000000000000000000	0.00000000000000000000	0.00000000000000000000	1805.00000000000000000000	880.00000000000000000000	4.00000000000000000000	4.00000000000000000000	4.00000000000000000000	4.00000000000000000000	4.00000000000000000000	4.00000000000000000000	4.00000000000000000000	4.00000000000000000000	4.00000000000000000000	4.00000000000000000000	4.00000000000000000000	4.00000000000000000000	4.00000000000000000000	4.00000000000000000000	4.00000000000000000000	4.00000000000000000000
112.00000000000000000000	0.00000000000000000000	4247.17919921875000000000	4076.41015625000000000000	4182.05126953125000000000	4105.12792968750000000000	4174.87158203125000000000	4209.23046875000000000000	4240.51269531250000000000	4224.61523437500000000000	4221.02539062500000000000	4224.61523437500000000000	4237.94873046875000000000	4286.15380859375000000000	4131.28173828125000000000	4224.10253906250000000000	3355.00000000000000000000	10245.00000000000000000000	10227.00000000000000000000	0.00000000000000000000	0.00000000000000000000	0.00000000000000000000	1805.00000000000000000000	888.00000000000000000000	4.00000000000000000000	4.00000000000000000000	4.00000000000000000000	4.00000000000000000000	4.00000000000000000000	4.00000000000000000000	4.00000000000000000000	4.00000000000000000000	4.00000000000000000000	4.00000000000000000000	4.00000000000000000000	4.00000000000000000000	4.00000000000000000000	4.00000000000000000000	4.00000000000000000000	4.00000000000000000000
113.00000000000000000000	0.00000000000000000000	4211.79492187500000000000	4041.02563476562500000000	4175.38427734375000000000	4072.82031250000000000000	4133.33300781250000000000	4172.82031250000000000000	4214.87158203125000000000	4189.23046875000000000000	4186.66650390625000000000	4196.92285156250000000000	4191.28173828125000000000	4246.66650390625000000000	4085.64086914062500000000	4187.69238281250000000000	3075.00000000000000000000	10246.00000000000000000000	10228.00000000000000000000	0.00000000000000000000	0.00000000000000000000	0.00000000000000000000	1805.00000000000000000000	896.00000000000000000000	4.00000000000000000000	4.00000000000000000000	4.00000000000000000000	4.00000000000000000000	4.00000000000000000000	4.00000000000000000000	4.00000000000000000000	4.00000000000000000000	4.00000000000000000000	4.00000000000000000000	4.00000000000000000000	4.00000000000000000000	4.00000000000000000000	4.00000000000000000000	4.00000000000000000000	4.00000000000000000000
114.00000000000000000000	0.00000000000000000000	4213.84619140625000000000	4054.87158203125000000000	4176.41015625000000000000	4080.00000000000000000000	4136.92285156250000000000	4174.87158203125000000000	4221.53857421875000000000	4183.58984375000000000000	4176.41015625000000000000	4185.12792968750000000000	4187.17919921875000000000	4233.33300781250000000000	4091.79467773437500000000	4182.56396484375000000000	3567.00000000000000000000	10246.00000000000000000000	10228.00000000000000000000	0.00000000000000000000	0.00000000000000000000	0.00000000000000000000	1805.00000000000000000000	905.00000000000000000000	4.00000000000000000000	4.00000000000000000000	4.00000000000000000000	4.00000000000000000000	4.00000000000000000000	4.00000000000000000000	4.00000000000000000000	4.00000000000000000000	4.00000000000000000000	4.00000000000000000000	4.00000000000000000000	4.00000000000000000000	4.00000000000000000000	4.00000000000000000000	4.00000000000000000000	4.00000000000000000000
115.00000000000000000000	0.00000000000000000000	4231.79492187500000000000	4077.94873046875000000000	4173.33300781250000000000	4102.56396484375000000000	4152.30761718750000000000	4183.58984375000000000000	4220.00000000000000000000	4190.25634765625000000000	4177.94873046875000000000	4183.58984375000000000000	4201.02539062500000000000	4243.58984375000000000000	4121.53857421875000000000	4198.97412109375000000000	2970.00000000000000000000	10245.00000000000000000000	10227.00000000000000000000	0.00000000000000000000	0.00000000000000000000	0.00000000000000000000	1805.00000000000000000000	912.00000000000000000000	4.00000000000000000000	4.00000000000000000000	4.00000000000000000000	4.00000000000000000000	4.00000000000000000000	4.00000000000000000000	4.00000000000000000000	4.00000000000000000000	4.00000000000000000000	4.00000000000000000000	4.00000000000000000000	4.00000000000000000000	4.00000000000000000000	4.00000000000000000000	4.00000000000000000000	4.00000000000000000000
116.00000000000000000000	0.00000000000000000000	4202.05126953125000000000	4038.46142578125000000000	4174.35888671875000000000	4076.92309570312500000000	4107.69238281250000000000	4136.41015625000000000000	4181.53857421875000000000	4152.82031250000000000000	4133.84619140625000000000	4144.10253906250000000000	4167.69238281250000000000	4217.43603515625000000000	4086.66650390625000000000	4179.48730468750000000000	3355.00000000000000000000	10245.00000000000000000000	10227.00000000000000000000	0.00000000000000000000	0.00000000000000000000	0.00000000000000000000	1805.00000000000000000000	920.00000000000000000000	4.00000000000000000000	4.00000000000000000000	4.00000000000000000000	4.00000000000000000000	4.00000000000000000000	4.00000000000000000000	4.00000000000000000000	4.00000000000000000000	4.00000000000000000000	4.00000000000000000000	4.00000000000000000000	4.00000000000000000000	4.00000000000000000000	4.00000000000000000000	4.00000000000000000000	4.00000000000000000000
117.00000000000000000000	0.00000000000000000000	4204.10253906250000000000	4053.33325195312500000000	4169.74365234375000000000	4085.64086914062500000000	4124.10253906250000000000	4150.76904296875000000000	4202.56396484375000000000	4190.76904296875000000000	4177.94873046875000000000	4174.35888671875000000000	4206.66650390625000000000	4247.17919921875000000000	4110.25634765625000000000	4202.56396484375000000000	3075.00000000000000000000	10245.00000000000000000000	10228.00000000000000000000	0.00000000000000000000	0.00000000000000000000	0.00000000000000000000	1805.00000000000000000000	927.00000000000000000000	4.00000000000000000000	4.00000000000000000000	4.00000000000000000000	4.00000000000000000000	4.00000000000000000000	4.00000000000000000000	4.00000000000000000000	4.00000000000000000000	4.00000000000000000000	4.00000000000000000000	4.00000000000000000000	4.00000000000000000000	4.00000000000000000000	4.00000000000000000000	4.00000000000000000000	4.00000000000000000000
118.00000000000000000000	0.00000000000000000000	4170.25634765625000000000	4016.41015625000000000000	4166.15380859375000000000	4055.89721679687500000000	4085.12817382812500000000	4122.56396484375000000000	4165.12792968750000000000	4180.51269531250000000000	4162.56396484375000000000	4161.53857421875000000000	4177.43603515625000000000	4225.64111328125000000000	4078.46142578125000000000	4176.41015625000000000000	3567.00000000000000000000	10245.00000000000000000000	10228.00000000000000000000	0.00000000000000000000	0.00000000000000000000	0.00000000000000000000	1805.00000000000000000000	934.00000000000000000000	4.00000000000000000000	4.00000000000000000000	4.00000000000000000000	4.00000000000000000000	4.00000000000000000000	4.00000000000000000000	4.00000000000000000000	4.00000000000000000000	4.00000000000000000000	4.00000000000000000000	4.00000000000000000000	4.00000000000000000000	4.00000000000000000000	4.00000000000000000000	4.00000000000000000000	4.00000000000000000000
119.00000000000000000000	0.00000000000000000000	4182.05126953125000000000	4046.15380859375000000000	4168.20507812500000000000	4063.07690429687500000000	4107.17919921875000000000	4145.12792968750000000000	4160.00000000000000000000	4180.51269531250000000000	4152.82031250000000000000	4161.53857421875000000000	4172.30761718750000000000	4214.87158203125000000000	4089.23071289062500000000	4176.41015625000000000000	2970.00000000000000000000	10244.00000000000000000000	10227.00000000000000000000	0.00000000000000000000	0.00000000000000000000	0.00000000000000000000	1805.00000000000000000000	942.00000000000000000000	4.00000000000000000000	4.00000000000000000000	4.00000000000000000000	4.00000000000000000000	4.00000000000000000000	4.00000000000000000000	4.00000000000000000000	4.00000000000000000000	4.00000000000000000000	4.00000000000000000000	4.00000000000000000000	4.00000000000000000000	4.00000000000000000000	4.00000000000000000000	4.00000000000000000000	4.00000000000000000000
120.00000000000000000000	0.00000000000000000000	4204.10253906250000000000	4089.74340820312500000000	4164.10253906250000000000	4084.10253906250000000000	4144.61523437500000000000	4173.84619140625000000000	4171.79492187500000000000	4183.58984375000000000000	4163.58984375000000000000	4176.41015625000000000000	4185.12792968750000000000	4213.33300781250000000000	4118.46142578125000000000	4190.25634765625000000000	3355.00000000000000000000	10244.00000000000000000000	10227.00000000000000000000	0.00000000000000000000	0.00000000000000000000	0.00000000000000000000	1805.00000000000000000000	949.00000000000000000000	4.00000000000000000000	4.00000000000000000000	4.00000000000000000000	4.00000000000000000000	4.00000000000000000000	4.00000000000000000000	4.00000000000000000000	4.00000000000000000000	4.00000000000000000000	4.00000000000000000000	4.00000000000000000000	4.00000000000000000000	4.00000000000000000000	4.00000000000000000000	4.00000000000000000000	4.00000000000000000000
121.00000000000000000000	0.00000000000000000000	4179.48730468750000000000	4053.33325195312500000000	4172.30761718750000000000	4062.05126953125000000000	4104.10253906250000000000	4138.97412109375000000000	4136.92285156250000000000	4149.74365234375000000000	4127.69238281250000000000	4141.53857421875000000000	4150.25634765625000000000	4185.12792968750000000000	4092.30761718750000000000	4168.71777343750000000000	3075.00000000000000000000	10244.00000000000000000000	10227.00000000000000000000	0.00000000000000000000	0.00000000000000000000	0.00000000000000000000	1805.00000000000000000000	957.00000000000000000000	4.00000000000000000000	4.00000000000000000000	4.00000000000000000000	4.00000000000000000000	4.00000000000000000000	4.00000000000000000000	4.00000000000000000000	4.00000000000000000000	4.00000000000000000000	4.00000000000000000000	4.00000000000000000000	4.00000000000000000000	4.00000000000000000000	4.00000000000000000000	4.00000000000000000000	4.00000000000000000000
122.00000000000000000000	0.00000000000000000000	4203.58984375000000000000	4087.17944335937500000000	4175.38427734375000000000	4095.38452148437500000000	4130.76904296875000000000	4160.51269531250000000000	4153.33300781250000000000	4197.94873046875000000000	4163.58984375000000000000	4165.12792968750000000000	4208.71777343750000000000	4229.74365234375000000000	4147.17919921875000000000	4211.28173828125000000000	3567.00000000000000000000	10244.00000000000000000000	10227.00000000000000000000	0.00000000000000000000	0.00000000000000000000	0.00000000000000000000	1805.00000000000000000000	964.00000000000000000000	4.00000000000000000000	4.00000000000000000000	4.00000000000000000000	4.00000000000000000000	4.00000000000000000000	4.00000000000000000000	4.00000000000000000000	4.00000000000000000000	4.00000000000000000000	4.00000000000000000000	4.00000000000000000000	4.00000000000000000000	4.00000000000000000000	4.00000000000000000000	4.00000000000000000000	4.00000000000000000000
123.00000000000000000000	0.00000000000000000000	4174.87158203125000000000	4053.33325195312500000000	4169.23046875000000000000	4079.48706054687500000000	4091.79467773437500000000	4116.41015625000000000000	4126.15380859375000000000	4192.30761718750000000000	4141.53857421875000000000	4147.69238281250000000000	4195.38427734375000000000	4217.43603515625000000000	4127.69238281250000000000	4200.00000000000000000000	2970.00000000000000000000	10245.00000000000000000000	10227.00000000000000000000	0.00000000000000000000	0.00000000000000000000	0.00000000000000000000	1805.00000000000000000000	971.00000000000000000000	4.00000000000000000000	4.00000000000000000000	4.00000000000000000000	4.00000000000000000000	4.00000000000000000000	4.00000000000000000000	4.00000000000000000000	4.00000000000000000000	4.00000000000000000000	4.00000000000000000000	4.00000000000000000000	4.00000000000000000000	4.00000000000000000000	4.00000000000000000000	4.00000000000000000000	4.00000000000000000000
124.00000000000000000000	0.00000000000000000000	4152.82031250000000000000	4031.28198242187500000000	4167.17919921875000000000	4061.53833007812500000000	4071.28198242187500000000	4107.17919921875000000000	4126.15380859375000000000	4179.48730468750000000000	4128.71777343750000000000	4138.97412109375000000000	4163.07666015625000000000	4190.76904296875000000000	4102.56396484375000000000	4177.43603515625000000000	3355.00000000000000000000	10245.00000000000000000000	10227.00000000000000000000	0.00000000000000000000	0.00000000000000000000	0.00000000000000000000	1805.00000000000000000000	979.00000000000000000000	4.00000000000000000000	4.00000000000000000000	4.00000000000000000000	4.00000000000000000000	4.00000000000000000000	4.00000000000000000000	4.00000000000000000000	4.00000000000000000000	4.00000000000000000000	4.00000000000000000000	4.00000000000000000000	4.00000000000000000000	4.00000000000000000000	4.00000000000000000000	4.00000000000000000000	4.00000000000000000000
125.00000000000000000000	0.00000000000000000000	4157.94873046875000000000	4055.38452148437500000000	4157.94873046875000000000	4068.20507812500000000000	4096.92285156250000000000	4141.53857421875000000000	4149.74365234375000000000	4190.76904296875000000000	4151.79492187500000000000	4156.92285156250000000000	4160.00000000000000000000	4180.00000000000000000000	4103.58984375000000000000	4168.20507812500000000000	3075.00000000000000000000	10245.00000000000000000000	10227.00000000000000000000	0.00000000000000000000	0.00000000000000000000	0.00000000000000000000	1805.00000000000000000000	986.00000000000000000000	4.00000000000000000000	4.00000000000000000000	4.00000000000000000000	4.00000000000000000000	4.00000000000000000000	4.00000000000000000000	4.00000000000000000000	4.00000000000000000000	4.00000000000000000000	4.00000000000000000000	4.00000000000000000000	4.00000000000000000000	4.00000000000000000000	4.00000000000000000000	4.00000000000000000000	4.00000000000000000000
126.00000000000000000000	0.00000000000000000000	4135.89746093750000000000	4030.25634765625000000000	4161.53857421875000000000	4044.61523437500000000000	4063.07690429687500000000	4108.20507812500000000000	4119.48730468750000000000	4158.97412109375000000000	4108.71777343750000000000	4121.53857421875000000000	4115.38427734375000000000	4139.48730468750000000000	4058.97436523437500000000	4135.38427734375000000000	3567.00000000000000000000	10245.00000000000000000000	10227.00000000000000000000	0.00000000000000000000	0.00000000000000000000	0.00000000000000000000	1805.00000000000000000000	994.00000000000000000000	4.00000000000000000000	4.00000000000000000000	4.00000000000000000000	4.00000000000000000000	4.00000000000000000000	4.00000000000000000000	4.00000000000000000000	4.00000000000000000000	4.00000000000000000000	4.00000000000000000000	4.00000000000000000000	4.00000000000000000000	4.00000000000000000000	4.00000000000000000000	4.00000000000000000000	4.00000000000000000000
127.00000000000000000000	0.00000000000000000000	4167.17919921875000000000	4065.12817382812500000000	4166.66650390625000000000	4078.97436523437500000000	4088.71777343750000000000	4124.10253906250000000000	4130.25634765625000000000	4185.64111328125000000000	4127.17919921875000000000	4133.84619140625000000000	4160.51269531250000000000	4171.79492187500000000000	4113.33300781250000000000	4175.89746093750000000000	51.00000000000000000000	10246.00000000000000000000	10227.00000000000000000000	0.00000000000000000000	0.00000000000000000000	0.00000000000000000000	1806.00000000000000000000	1.00000000000000000000	4.00000000000000000000	4.00000000000000000000	4.00000000000000000000	4.00000000000000000000	4.00000000000000000000	4.00000000000000000000	4.00000000000000000000	4.00000000000000000000	4.00000000000000000000	4.00000000000000000000	4.00000000000000000000	4.00000000000000000000	4.00000000000000000000	4.00000000000000000000	4.00000000000000000000	4.00000000000000000000
0.00000000000000000000	0.00000000000000000000	4151.79492187500000000000	4038.97436523437500000000	4165.12792968750000000000	4073.33325195312500000000	4059.48706054687500000000	4092.82031250000000000000	4100.00000000000000000000	4168.71777343750000000000	4098.97412109375000000000	4111.28173828125000000000	4155.38427734375000000000	4161.53857421875000000000	4112.82031250000000000000	4171.28173828125000000000	1521.00000000000000000000	10246.00000000000000000000	10227.00000000000000000000	0.00000000000000000000	0.00000000000000000000	0.00000000000000000000	1806.00000000000000000000	8.00000000000000000000	4.00000000000000000000	4.00000000000000000000	4.00000000000000000000	4.00000000000000000000	4.00000000000000000000	4.00000000000000000000	4.00000000000000000000	4.00000000000000000000	4.00000000000000000000	4.00000000000000000000	4.00000000000000000000	4.00000000000000000000	4.00000000000000000000	4.00000000000000000000	4.00000000000000000000	4.00000000000000000000
1.00000000000000000000	0.00000000000000000000	4136.92285156250000000000	4027.69213867187500000000	4168.71777343750000000000	4065.64086914062500000000	4048.20507812500000000000	4088.20507812500000000000	4100.00000000000000000000	4174.35888671875000000000	4092.82031250000000000000	4107.17919921875000000000	4150.76904296875000000000	4152.82031250000000000000	4103.58984375000000000000	4161.53857421875000000000	2699.00000000000000000000	10246.00000000000000000000	10226.00000000000000000000	0.00000000000000000000	0.00000000000000000000	0.00000000000000000000	1806.00000000000000000000	16.00000000000000000000	4.00000000000000000000	4.00000000000000000000	4.00000000000000000000	4.00000000000000000000	4.00000000000000000000	4.00000000000000000000	4.00000000000000000000	4.00000000000000000000	4.00000000000000000000	4.00000000000000000000	4.00000000000000000000	4.00000000000000000000	4.00000000000000000000	4.00000000000000000000	4.00000000000000000000	4.00000000000000000000
2.00000000000000000000	0.00000000000000000000	4149.74365234375000000000	4057.94873046875000000000	4162.05126953125000000000	4081.02563476562500000000	4083.07690429687500000000	4130.25634765625000000000	4136.92285156250000000000	4224.10253906250000000000	4146.66650390625000000000	4153.84619140625000000000	4188.71777343750000000000	4182.05126953125000000000	4131.79492187500000000000	4180.00000000000000000000	2951.00000000000000000000	10246.00000000000000000000	10226.00000000000000000000	0.00000000000000000000	0.00000000000000000000	0.00000000000000000000	1806.00000000000000000000	23.00000000000000000000	4.00000000000000000000	4.00000000000000000000	4.00000000000000000000	4.00000000000000000000	4.00000000000000000000	4.00000000000000000000	4.00000000000000000000	4.00000000000000000000	4.00000000000000000000	4.00000000000000000000	4.00000000000000000000	4.00000000000000000000	4.00000000000000000000	4.00000000000000000000	4.00000000000000000000	4.00000000000000000000
3.00000000000000000000	0.00000000000000000000	4115.89746093750000000000	4016.41015625000000000000	4161.02539062500000000000	4041.53833007812500000000	4045.64086914062500000000	4098.97412109375000000000	4107.17919921875000000000	4190.76904296875000000000	4108.20507812500000000000	4124.61523437500000000000	4135.89746093750000000000	4141.53857421875000000000	4082.05126953125000000000	4138.97412109375000000000	3516.00000000000000000000	10247.00000000000000000000	10228.00000000000000000000	0.00000000000000000000	0.00000000000000000000	0.00000000000000000000	1806.00000000000000000000	31.00000000000000000000	4.00000000000000000000	4.00000000000000000000	4.00000000000000000000	4.00000000000000000000	4.00000000000000000000	4.00000000000000000000	4.00000000000000000000	4.00000000000000000000	4.00000000000000000000	4.00000000000000000000	4.00000000000000000000	4.00000000000000000000	4.00000000000000000000	4.00000000000000000000	4.00000000000000000000	4.00000000000000000000
4.00000000000000000000	0.00000000000000000000	4133.84619140625000000000	4054.87158203125000000000	4154.35888671875000000000	4064.61523437500000000000	4080.00000000000000000000	4120.00000000000000000000	4113.84619140625000000000	4192.30761718750000000000	4107.69238281250000000000	4125.12792968750000000000	4148.71777343750000000000	4141.02539062500000000000	4109.74365234375000000000	4148.71777343750000000000	3545.00000000000000000000	10247.00000000000000000000	10228.00000000000000000000	0.00000000000000000000	0.00000000000000000000	0.00000000000000000000	1806.00000000000000000000	38.00000000000000000000	4.00000000000000000000	4.00000000000000000000	4.00000000000000000000	4.00000000000000000000	4.00000000000000000000	4.00000000000000000000	4.00000000000000000000	4.00000000000000000000	4.00000000000000000000	4.00000000000000000000	4.00000000000000000000	4.00000000000000000000	4.00000000000000000000	4.00000000000000000000	4.00000000000000000000	4.00000000000000000000
5.00000000000000000000	0.00000000000000000000	4128.71777343750000000000	4059.48706054687500000000	4132.82031250000000000000	4073.84594726562500000000	4072.30761718750000000000	4110.25634765625000000000	4092.82031250000000000000	4167.69238281250000000000	4082.56396484375000000000	4108.20507812500000000000	4139.48730468750000000000	4122.05126953125000000000	4111.28173828125000000000	4146.15380859375000000000	3299.00000000000000000000	10247.00000000000000000000	10229.00000000000000000000	0.00000000000000000000	0.00000000000000000000	0.00000000000000000000	1806.00000000000000000000	45.00000000000000000000	4.00000000000000000000	4.00000000000000000000	4.00000000000000000000	4.00000000000000000000	4.00000000000000000000	4.00000000000000000000	4.00000000000000000000	4.00000000000000000000	4.00000000000000000000	4.00000000000000000000	4.00000000000000000000	4.00000000000000000000	4.00000000000000000000	4.00000000000000000000	4.00000000000000000000	4.00000000000000000000
6.00000000000000000000	0.00000000000000000000	4116.41015625000000000000	4043.58959960937500000000	4129.74365234375000000000	4063.07690429687500000000	4049.23071289062500000000	4101.53857421875000000000	4085.12817382812500000000	4161.02539062500000000000	4066.15380859375000000000	4091.79467773437500000000	4126.66650390625000000000	4110.76904296875000000000	4098.46142578125000000000	4140.51269531250000000000	2987.00000000000000000000	10247.00000000000000000000	10229.00000000000000000000	0.00000000000000000000	0.00000000000000000000	0.00000000000000000000	1806.00000000000000000000	53.00000000000000000000	4.00000000000000000000	4.00000000000000000000	4.00000000000000000000	4.00000000000000000000	4.00000000000000000000	4.00000000000000000000	4.00000000000000000000	4.00000000000000000000	4.00000000000000000000	4.00000000000000000000	4.00000000000000000000	4.00000000000000000000	4.00000000000000000000	4.00000000000000000000	4.00000000000000000000	4.00000000000000000000
7.00000000000000000000	0.00000000000000000000	4127.17919921875000000000	4062.56396484375000000000	4137.43603515625000000000	4077.43579101562500000000	4065.64086914062500000000	4113.33300781250000000000	4101.53857421875000000000	4208.20507812500000000000	4103.58984375000000000000	4118.97412109375000000000	4170.76904296875000000000	4146.15380859375000000000	4131.28173828125000000000	4162.05126953125000000000	2941.00000000000000000000	10246.00000000000000000000	10230.00000000000000000000	0.00000000000000000000	0.00000000000000000000	0.00000000000000000000	1806.00000000000000000000	60.00000000000000000000	4.00000000000000000000	4.00000000000000000000	4.00000000000000000000	4.00000000000000000000	4.00000000000000000000	4.00000000000000000000	4.00000000000000000000	4.00000000000000000000	4.00000000000000000000	4.00000000000000000000	4.00000000000000000000	4.00000000000000000000	4.00000000000000000000	4.00000000000000000000	4.00000000000000000000	4.00000000000000000000
8.00000000000000000000	0.00000000000000000000	4089.74340820312500000000	4020.00000000000000000000	4150.25634765625000000000	4048.71777343750000000000	4016.41015625000000000000	4062.56396484375000000000	4062.56396484375000000000	4176.41015625000000000000	4066.15380859375000000000	4087.17944335937500000000	4135.89746093750000000000	4121.02539062500000000000	4090.25634765625000000000	4133.84619140625000000000	3194.00000000000000000000	10246.00000000000000000000	10230.00000000000000000000	0.00000000000000000000	0.00000000000000000000	0.00000000000000000000	1806.00000000000000000000	68.00000000000000000000	4.00000000000000000000	4.00000000000000000000	4.00000000000000000000	4.00000000000000000000	4.00000000000000000000	4.00000000000000000000	4.00000000000000000000	4.00000000000000000000	4.00000000000000000000	4.00000000000000000000	4.00000000000000000000	4.00000000000000000000	4.00000000000000000000	4.00000000000000000000	4.00000000000000000000	4.00000000000000000000
9.00000000000000000000	0.00000000000000000000	4114.87158203125000000000	4065.12817382812500000000	4152.82031250000000000000	4069.74340820312500000000	4056.92309570312500000000	4107.17919921875000000000	4097.43603515625000000000	4190.25634765625000000000	4087.17944335937500000000	4107.69238281250000000000	4145.12792968750000000000	4132.30761718750000000000	4111.28173828125000000000	4147.69238281250000000000	2540.00000000000000000000	10246.00000000000000000000	10230.00000000000000000000	0.00000000000000000000	0.00000000000000000000	0.00000000000000000000	1806.00000000000000000000	75.00000000000000000000	4.00000000000000000000	4.00000000000000000000	4.00000000000000000000	4.00000000000000000000	4.00000000000000000000	4.00000000000000000000	4.00000000000000000000	4.00000000000000000000	4.00000000000000000000	4.00000000000000000000	4.00000000000000000000	4.00000000000000000000	4.00000000000000000000	4.00000000000000000000	4.00000000000000000000	4.00000000000000000000
10.00000000000000000000	0.00000000000000000000	4123.07666015625000000000	4077.94873046875000000000	4148.71777343750000000000	4073.84594726562500000000	4067.69213867187500000000	4117.43603515625000000000	4099.48730468750000000000	4185.64111328125000000000	4082.56396484375000000000	4113.84619140625000000000	4131.79492187500000000000	4118.46142578125000000000	4106.66650390625000000000	4136.92285156250000000000	3529.00000000000000000000	10246.00000000000000000000	10230.00000000000000000000	0.00000000000000000000	0.00000000000000000000	0.00000000000000000000	1806.00000000000000000000	82.00000000000000000000	4.00000000000000000000	4.00000000000000000000	4.00000000000000000000	4.00000000000000000000	4.00000000000000000000	4.00000000000000000000	4.00000000000000000000	4.00000000000000000000	4.00000000000000000000	4.00000000000000000000	4.00000000000000000000	4.00000000000000000000	4.00000000000000000000	4.00000000000000000000	4.00000000000000000000	4.00000000000000000000
11.00000000000000000000	0.00000000000000000000	4105.12792968750000000000	4050.76904296875000000000	4160.00000000000000000000	4063.58959960937500000000	4035.38452148437500000000	4083.07690429687500000000	4063.58959960937500000000	4162.05126953125000000000	4052.82031250000000000000	4087.69213867187500000000	4115.89746093750000000000	4105.12792968750000000000	4095.89721679687500000000	4127.69238281250000000000	2955.00000000000000000000	10245.00000000000000000000	10228.00000000000000000000	0.00000000000000000000	0.00000000000000000000	0.00000000000000000000	1806.00000000000000000000	90.00000000000000000000	4.00000000000000000000	4.00000000000000000000	4.00000000000000000000	4.00000000000000000000	4.00000000000000000000	4.00000000000000000000	4.00000000000000000000	4.00000000000000000000	4.00000000000000000000	4.00000000000000000000	4.00000000000000000000	4.00000000000000000000	4.00000000000000000000	4.00000000000000000000	4.00000000000000000000	4.00000000000000000000
12.00000000000000000000	0.00000000000000000000	4121.53857421875000000000	4079.48706054687500000000	4158.97412109375000000000	4090.25634765625000000000	4052.30761718750000000000	4091.79467773437500000000	4059.48706054687500000000	4187.17919921875000000000	4075.38452148437500000000	4102.05126953125000000000	4161.53857421875000000000	4143.58984375000000000000	4149.74365234375000000000	4168.71777343750000000000	3383.00000000000000000000	10245.00000000000000000000	10228.00000000000000000000	0.00000000000000000000	0.00000000000000000000	0.00000000000000000000	1806.00000000000000000000	97.00000000000000000000	4.00000000000000000000	4.00000000000000000000	4.00000000000000000000	4.00000000000000000000	4.00000000000000000000	4.00000000000000000000	4.00000000000000000000	4.00000000000000000000	4.00000000000000000000	4.00000000000000000000	4.00000000000000000000	4.00000000000000000000	4.00000000000000000000	4.00000000000000000000	4.00000000000000000000	4.00000000000000000000
13.00000000000000000000	0.00000000000000000000	4090.76904296875000000000	4042.05126953125000000000	4156.92285156250000000000	4063.58959960937500000000	4009.74340820312500000000	4049.74340820312500000000	4012.30761718750000000000	4157.43603515625000000000	4027.17944335937500000000	4067.69213867187500000000	4121.02539062500000000000	4109.74365234375000000000	4113.33300781250000000000	4141.02539062500000000000	3063.00000000000000000000	10244.00000000000000000000	10229.00000000000000000000	0.00000000000000000000	0.00000000000000000000	0.00000000000000000000	1806.00000000000000000000	105.00000000000000000000	4.00000000000000000000	4.00000000000000000000	4.00000000000000000000	4.00000000000000000000	4.00000000000000000000	4.00000000000000000000	4.00000000000000000000	4.00000000000000000000	4.00000000000000000000	4.00000000000000000000	4.00000000000000000000	4.00000000000000000000	4.00000000000000000000	4.00000000000000000000	4.00000000000000000000	4.00000000000000000000
14.00000000000000000000	0.00000000000000000000	4099.48730468750000000000	4067.17944335937500000000	4161.53857421875000000000	4077.94873046875000000000	4045.64086914062500000000	4090.25634765625000000000	4028.71777343750000000000	4188.20507812500000000000	4054.35888671875000000000	4092.30761718750000000000	4134.87158203125000000000	4118.46142578125000000000	4128.71777343750000000000	4148.20507812500000000000	3529.00000000000000000000	10244.00000000000000000000	10229.00000000000000000000	0.00000000000000000000	0.00000000000000000000	0.00000000000000000000	1806.00000000000000000000	112.00000000000000000000	4.00000000000000000000	4.00000000000000000000	4.00000000000000000000	4.00000000000000000000	4.00000000000000000000	4.00000000000000000000	4.00000000000000000000	4.00000000000000000000	4.00000000000000000000	4.00000000000000000000	4.00000000000000000000	4.00000000000000000000	4.00000000000000000000	4.00000000000000000000	4.00000000000000000000	4.00000000000000000000
15.00000000000000000000	0.00000000000000000000	4095.38452148437500000000	4080.00000000000000000000	4155.89746093750000000000	4078.97436523437500000000	4060.00000000000000000000	4112.30761718750000000000	4014.87158203125000000000	4200.51269531250000000000	4072.82031250000000000000	4113.33300781250000000000	4133.84619140625000000000	4118.46142578125000000000	4124.61523437500000000000	4143.58984375000000000000	2955.00000000000000000000	10244.00000000000000000000	10228.00000000000000000000	0.00000000000000000000	0.00000000000000000000	0.00000000000000000000	1806.00000000000000000000	119.00000000000000000000	4.00000000000000000000	4.00000000000000000000	4.00000000000000000000	4.00000000000000000000	4.00000000000000000000	4.00000000000000000000	4.00000000000000000000	4.00000000000000000000	4.00000000000000000000	4.00000000000000000000	4.00000000000000000000	4.00000000000000000000	4.00000000000000000000	4.00000000000000000000	4.00000000000000000000	4.00000000000000000000
16.00000000000000000000	0.00000000000000000000	4077.94873046875000000000	4058.46142578125000000000	4157.94873046875000000000	4058.97436523437500000000	4024.10253906250000000000	4079.48706054687500000000	3958.97436523437500000000	4167.69238281250000000000	4025.12817382812500000000	4077.43579101562500000000	4094.35888671875000000000	4086.15380859375000000000	4086.66650390625000000000	4112.82031250000000000000	0.00000000000000000000	10244.00000000000000000000	10228.00000000000000000000	0.00000000000000000000	0.00000000000000000000	0.00000000000000000000	1806.00000000000000000000	127.00000000000000000000	4.00000000000000000000	4.00000000000000000000	4.00000000000000000000	4.00000000000000000000	4.00000000000000000000	4.00000000000000000000	4.00000000000000000000	4.00000000000000000000	4.00000000000000000000	4.00000000000000000000	4.00000000000000000000	4.00000000000000000000	4.00000000000000000000	4.00000000000000000000	4.00000000000000000000	4.00000000000000000000
17.00000000000000000000	0.00000000000000000000	4108.20507812500000000000	4097.94873046875000000000	4157.94873046875000000000	4089.23071289062500000000	4053.33325195312500000000	4097.43603515625000000000	3943.07690429687500000000	4185.64111328125000000000	4030.76904296875000000000	4078.97436523437500000000	4128.71777343750000000000	4107.17919921875000000000	4133.33300781250000000000	4142.56396484375000000000	0.00000000000000000000	10244.00000000000000000000	10227.00000000000000000000	0.00000000000000000000	0.00000000000000000000	0.00000000000000000000	1806.00000000000000000000	135.00000000000000000000	4.00000000000000000000	4.00000000000000000000	4.00000000000000000000	4.00000000000000000000	4.00000000000000000000	4.00000000000000000000	4.00000000000000000000	4.00000000000000000000	4.00000000000000000000	4.00000000000000000000	4.00000000000000000000	4.00000000000000000000	4.00000000000000000000	4.00000000000000000000	4.00000000000000000000	4.00000000000000000000
18.00000000000000000000	0.00000000000000000000	4073.33325195312500000000	4054.87158203125000000000	4153.84619140625000000000	4062.56396484375000000000	4010.76904296875000000000	4054.35888671875000000000	3876.41015625000000000000	4146.15380859375000000000	3982.56396484375000000000	4038.46142578125000000000	4088.71777343750000000000	4075.38452148437500000000	4098.46142578125000000000	4118.97412109375000000000	0.00000000000000000000	10244.00000000000000000000	10227.00000000000000000000	0.00000000000000000000	0.00000000000000000000	0.00000000000000000000	1806.00000000000000000000	143.00000000000000000000	4.00000000000000000000	4.00000000000000000000	4.00000000000000000000	4.00000000000000000000	4.00000000000000000000	4.00000000000000000000	4.00000000000000000000	4.00000000000000000000	4.00000000000000000000	4.00000000000000000000	4.00000000000000000000	4.00000000000000000000	4.00000000000000000000	4.00000000000000000000	4.00000000000000000000	4.00000000000000000000
19.00000000000000000000	0.00000000000000000000	4068.20507812500000000000	4060.51269531250000000000	4152.30761718750000000000	4065.64086914062500000000	4016.92309570312500000000	4062.56396484375000000000	3881.02563476562500000000	4165.12792968750000000000	4006.66650390625000000000	4052.82031250000000000000	4102.05126953125000000000	4086.66650390625000000000	4095.89721679687500000000	4124.61523437500000000000	0.00000000000000000000	10245.00000000000000000000	10229.00000000000000000000	0.00000000000000000000	0.00000000000000000000	0.00000000000000000000	1806.00000000000000000000	152.00000000000000000000	4.00000000000000000000	4.00000000000000000000	4.00000000000000000000	4.00000000000000000000	4.00000000000000000000	4.00000000000000000000	4.00000000000000000000	4.00000000000000000000	4.00000000000000000000	4.00000000000000000000	4.00000000000000000000	4.00000000000000000000	4.00000000000000000000	4.00000000000000000000	4.00000000000000000000	4.00000000000000000000
20.00000000000000000000	0.00000000000000000000	4072.82031250000000000000	4068.71777343750000000000	4149.74365234375000000000	4072.82031250000000000000	4023.07690429687500000000	4070.25634765625000000000	3898.46142578125000000000	4195.89746093750000000000	4046.15380859375000000000	4077.94873046875000000000	4124.61523437500000000000	4103.07666015625000000000	4091.28198242187500000000	4137.43603515625000000000	0.00000000000000000000	10245.00000000000000000000	10229.00000000000000000000	0.00000000000000000000	0.00000000000000000000	0.00000000000000000000	1806.00000000000000000000	160.00000000000000000000	4.00000000000000000000	4.00000000000000000000	4.00000000000000000000	4.00000000000000000000	4.00000000000000000000	4.00000000000000000000	4.00000000000000000000	4.00000000000000000000	4.00000000000000000000	4.00000000000000000000	4.00000000000000000000	4.00000000000000000000	4.00000000000000000000	4.00000000000000000000	4.00000000000000000000	4.00000000000000000000
21.00000000000000000000	0.00000000000000000000	4049.23071289062500000000	4038.97436523437500000000	4157.43603515625000000000	4050.25634765625000000000	3993.33325195312500000000	4042.05126953125000000000	3875.89746093750000000000	4168.20507812500000000000	4009.74340820312500000000	4049.23071289062500000000	4082.56396484375000000000	4071.28198242187500000000	4028.20507812500000000000	4112.30761718750000000000	0.00000000000000000000	10246.00000000000000000000	10228.00000000000000000000	0.00000000000000000000	0.00000000000000000000	0.00000000000000000000	1806.00000000000000000000	168.00000000000000000000	4.00000000000000000000	4.00000000000000000000	4.00000000000000000000	4.00000000000000000000	4.00000000000000000000	4.00000000000000000000	4.00000000000000000000	4.00000000000000000000	4.00000000000000000000	4.00000000000000000000	4.00000000000000000000	4.00000000000000000000	4.00000000000000000000	4.00000000000000000000	4.00000000000000000000	4.00000000000000000000
22.00000000000000000000	0.00000000000000000000	4083.07690429687500000000	4094.35888671875000000000	4156.92285156250000000000	4085.12817382812500000000	4047.17944335937500000000	4083.58959960937500000000	3906.66650390625000000000	4177.94873046875000000000	4024.61523437500000000000	4067.17944335937500000000	4105.64111328125000000000	4083.58959960937500000000	4049.23071289062500000000	4132.30761718750000000000	0.00000000000000000000	10246.00000000000000000000	10228.00000000000000000000	0.00000000000000000000	0.00000000000000000000	0.00000000000000000000	1806.00000000000000000000	177.00000000000000000000	4.00000000000000000000	4.00000000000000000000	4.00000000000000000000	4.00000000000000000000	4.00000000000000000000	4.00000000000000000000	4.00000000000000000000	4.00000000000000000000	4.00000000000000000000	4.00000000000000000000	4.00000000000000000000	4.00000000000000000000	4.00000000000000000000	4.00000000000000000000	4.00000000000000000000	4.00000000000000000000
23.00000000000000000000	0.00000000000000000000	4076.41015625000000000000	4084.10253906250000000000	4156.41015625000000000000	4074.87158203125000000000	4023.07690429687500000000	4061.02563476562500000000	3889.23071289062500000000	4135.89746093750000000000	3990.25634765625000000000	4041.02563476562500000000	4078.46142578125000000000	4055.89721679687500000000	4031.28198242187500000000	4116.92285156250000000000	0.00000000000000000000	10246.00000000000000000000	10227.00000000000000000000	0.00000000000000000000	0.00000000000000000000	0.00000000000000000000	1806.00000000000000000000	185.00000000000000000000	4.00000000000000000000	4.00000000000000000000	4.00000000000000000000	4.00000000000000000000	4.00000000000000000000	4.00000000000000000000	4.00000000000000000000	4.00000000000000000000	4.00000000000000000000	4.00000000000000000000	4.00000000000000000000	4.00000000000000000000	4.00000000000000000000	4.00000000000000000000	4.00000000000000000000	4.00000000000000000000
24.00000000000000000000	0.00000000000000000000	4075.89721679687500000000	4081.02563476562500000000	4158.46142578125000000000	4071.28198242187500000000	4010.76904296875000000000	4061.02563476562500000000	3890.25634765625000000000	4146.15380859375000000000	3993.84594726562500000000	4042.56396484375000000000	4097.94873046875000000000	4072.82031250000000000000	4046.15380859375000000000	4132.82031250000000000000	0.00000000000000000000	10246.00000000000000000000	10227.00000000000000000000	0.00000000000000000000	0.00000000000000000000	0.00000000000000000000	1806.00000000000000000000	194.00000000000000000000	4.00000000000000000000	4.00000000000000000000	4.00000000000000000000	4.00000000000000000000	4.00000000000000000000	4.00000000000000000000	4.00000000000000000000	4.00000000000000000000	4.00000000000000000000	4.00000000000000000000	4.00000000000000000000	4.00000000000000000000	4.00000000000000000000	4.00000000000000000000	4.00000000000000000000	4.00000000000000000000
25.00000000000000000000	0.00000000000000000000	4063.58959960937500000000	4067.17944335937500000000	4148.20507812500000000000	4071.28198242187500000000	4001.02563476562500000000	4053.84594726562500000000	3880.00000000000000000000	4173.84619140625000000000	4013.33325195312500000000	4055.89721679687500000000	4128.20507812500000000000	4095.38452148437500000000	4058.46142578125000000000	4145.64111328125000000000	0.00000000000000000000	10247.00000000000000000000	10227.00000000000000000000	0.00000000000000000000	0.00000000000000000000	0.00000000000000000000	1806.00000000000000000000	202.00000000000000000000	4.00000000000000000000	4.00000000000000000000	4.00000000000000000000	4.00000000000000000000	4.00000000000000000000	4.00000000000000000000	4.00000000000000000000	4.00000000000000000000	4.00000000000000000000	4.00000000000000000000	4.00000000000000000000	4.00000000000000000000	4.00000000000000000000	4.00000000000000000000	4.00000000000000000000	4.00000000000000000000
26.00000000000000000000	0.00000000000000000000	4022.56396484375000000000	4022.56396484375000000000	4148.71777343750000000000	4044.10253906250000000000	3958.97436523437500000000	4010.25634765625000000000	3851.28198242187500000000	4142.05126953125000000000	3980.51269531250000000000	4022.05126953125000000000	4085.12817382812500000000	4058.46142578125000000000	4014.35888671875000000000	4108.71777343750000000000	0.00000000000000000000	10247.00000000000000000000	10227.00000000000000000000	0.00000000000000000000	0.00000000000000000000	0.00000000000000000000	1806.00000000000000000000	210.00000000000000000000	4.00000000000000000000	4.00000000000000000000	4.00000000000000000000	4.00000000000000000000	4.00000000000000000000	4.00000000000000000000	4.00000000000000000000	4.00000000000000000000	4.00000000000000000000	4.00000000000000000000	4.00000000000000000000	4.00000000000000000000	4.00000000000000000000	4.00000000000000000000	4.00000000000000000000	4.00000000000000000000
27.00000000000000000000	0.00000000000000000000	4052.82031250000000000000	4080.00000000000000000000	4150.76904296875000000000	4072.82031250000000000000	4014.35888671875000000000	4061.02563476562500000000	3909.23071289062500000000	4167.69238281250000000000	4018.97436523437500000000	4054.87158203125000000000	4107.17919921875000000000	4074.87158203125000000000	4047.69213867187500000000	4121.53857421875000000000	0.00000000000000000000	10246.00000000000000000000	10228.00000000000000000000	0.00000000000000000000	0.00000000000000000000	0.00000000000000000000	1806.00000000000000000000	219.00000000000000000000	4.00000000000000000000	4.00000000000000000000	4.00000000000000000000	4.00000000000000000000	4.00000000000000000000	4.00000000000000000000	4.00000000000000000000	4.00000000000000000000	4.00000000000000000000	4.00000000000000000000	4.00000000000000000000	4.00000000000000000000	4.00000000000000000000	4.00000000000000000000	4.00000000000000000000	4.00000000000000000000
28.00000000000000000000	0.00000000000000000000	4042.56396484375000000000	4068.71777343750000000000	4147.69238281250000000000	4055.89721679687500000000	3998.46142578125000000000	4050.25634765625000000000	3903.58959960937500000000	4140.00000000000000000000	3991.79467773437500000000	4041.53833007812500000000	4070.76904296875000000000	4042.05126953125000000000	4018.46142578125000000000	4093.84594726562500000000	0.00000000000000000000	10246.00000000000000000000	10228.00000000000000000000	0.00000000000000000000	0.00000000000000000000	0.00000000000000000000	1806.00000000000000000000	227.00000000000000000000	4.00000000000000000000	4.00000000000000000000	4.00000000000000000000	4.00000000000000000000	4.00000000000000000000	4.00000000000000000000	4.00000000000000000000	4.00000000000000000000	4.00000000000000000000	4.00000000000000000000	4.00000000000000000000	4.00000000000000000000	4.00000000000000000000	4.00000000000000000000	4.00000000000000000000	4.00000000000000000000
29.00000000000000000000	0.00000000000000000000	4039.48706054687500000000	4063.07690429687500000000	4149.74365234375000000000	4055.38452148437500000000	3989.23071289062500000000	4042.05126953125000000000	3894.35888671875000000000	4132.30761718750000000000	3975.38452148437500000000	4027.17944335937500000000	4071.79467773437500000000	4033.33325195312500000000	4028.20507812500000000000	4098.46142578125000000000	0.00000000000000000000	10247.00000000000000000000	10228.00000000000000000000	0.00000000000000000000	0.00000000000000000000	0.00000000000000000000	1806.00000000000000000000	236.00000000000000000000	4.00000000000000000000	4.00000000000000000000	4.00000000000000000000	4.00000000000000000000	4.00000000000000000000	4.00000000000000000000	4.00000000000000000000	4.00000000000000000000	4.00000000000000000000	4.00000000000000000000	4.00000000000000000000	4.00000000000000000000	4.00000000000000000000	4.00000000000000000000	4.00000000000000000000	4.00000000000000000000
30.00000000000000000000	0.00000000000000000000	4045.64086914062500000000	4076.41015625000000000000	4147.17919921875000000000	4079.48706054687500000000	3996.92309570312500000000	4043.58959960937500000000	3895.89746093750000000000	4150.76904296875000000000	3987.17944335937500000000	4033.84594726562500000000	4111.28173828125000000000	4058.97436523437500000000	4069.23071289062500000000	4128.20507812500000000000	0.00000000000000000000	10247.00000000000000000000	10228.00000000000000000000	0.00000000000000000000	0.00000000000000000000	0.00000000000000000000	1806.00000000000000000000	244.00000000000000000000	4.00000000000000000000	4.00000000000000000000	4.00000000000000000000	4.00000000000000000000	4.00000000000000000000	4.00000000000000000000	4.00000000000000000000	4.00000000000000000000	4.00000000000000000000	4.00000000000000000000	4.00000000000000000000	4.00000000000000000000	4.00000000000000000000	4.00000000000000000000	4.00000000000000000000	4.00000000000000000000
31.00000000000000000000	0.00000000000000000000	4014.87158203125000000000	4035.89721679687500000000	4153.33300781250000000000	4057.43579101562500000000	3950.25634765625000000000	4001.02563476562500000000	3862.05126953125000000000	4120.51269531250000000000	3946.66650390625000000000	4000.00000000000000000000	4074.35888671875000000000	4029.74340820312500000000	4022.05126953125000000000	4097.43603515625000000000	0.00000000000000000000	10247.00000000000000000000	10227.00000000000000000000	0.00000000000000000000	0.00000000000000000000	0.00000000000000000000	1806.00000000000000000000	252.00000000000000000000	4.00000000000000000000	4.00000000000000000000	4.00000000000000000000	4.00000000000000000000	4.00000000000000000000	4.00000000000000000000	4.00000000000000000000	4.00000000000000000000	4.00000000000000000000	4.00000000000000000000	4.00000000000000000000	4.00000000000000000000	4.00000000000000000000	4.00000000000000000000	4.00000000000000000000	4.00000000000000000000
32.00000000000000000000	0.00000000000000000000	4037.94873046875000000000	4070.25634765625000000000	4154.87158203125000000000	4070.25634765625000000000	3991.28198242187500000000	4040.00000000000000000000	3903.07690429687500000000	4161.02539062500000000000	3995.89721679687500000000	4036.92309570312500000000	4101.53857421875000000000	4050.76904296875000000000	4044.61523437500000000000	4110.76904296875000000000	0.00000000000000000000	10247.00000000000000000000	10227.00000000000000000000	0.00000000000000000000	0.00000000000000000000	0.00000000000000000000	1806.00000000000000000000	261.00000000000000000000	4.00000000000000000000	4.00000000000000000000	4.00000000000000000000	4.00000000000000000000	4.00000000000000000000	4.00000000000000000000	4.00000000000000000000	4.00000000000000000000	4.00000000000000000000	4.00000000000000000000	4.00000000000000000000	4.00000000000000000000	4.00000000000000000000	4.00000000000000000000	4.00000000000000000000	4.00000000000000000000
33.00000000000000000000	0.00000000000000000000	4018.97436523437500000000	4046.15380859375000000000	4148.20507812500000000000	4043.58959960937500000000	3975.89721679687500000000	4028.20507812500000000000	3901.53833007812500000000	4150.76904296875000000000	3995.38452148437500000000	4038.46142578125000000000	4079.48706054687500000000	4039.48706054687500000000	4023.07690429687500000000	4093.33325195312500000000	0.00000000000000000000	10246.00000000000000000000	10226.00000000000000000000	0.00000000000000000000	0.00000000000000000000	0.00000000000000000000	1806.00000000000000000000	269.00000000000000000000	4.00000000000000000000	4.00000000000000000000	4.00000000000000000000	4.00000000000000000000	4.00000000000000000000	4.00000000000000000000	4.00000000000000000000	4.00000000000000000000	4.00000000000000000000	4.00000000000000000000	4.00000000000000000000	4.00000000000000000000	4.00000000000000000000	4.00000000000000000000	4.00000000000000000000	4.00000000000000000000
34.00000000000000000000	0.00000000000000000000	4022.56396484375000000000	4047.17944335937500000000	4152.30761718750000000000	4049.23071289062500000000	3972.30761718750000000000	4023.07690429687500000000	3900.00000000000000000000	4133.33300781250000000000	3977.43579101562500000000	4027.69213867187500000000	4071.79467773437500000000	4032.30761718750000000000	4020.51269531250000000000	4093.33325195312500000000	0.00000000000000000000	10246.00000000000000000000	10226.00000000000000000000	0.00000000000000000000	0.00000000000000000000	0.00000000000000000000	1806.00000000000000000000	278.00000000000000000000	4.00000000000000000000	4.00000000000000000000	4.00000000000000000000	4.00000000000000000000	4.00000000000000000000	4.00000000000000000000	4.00000000000000000000	4.00000000000000000000	4.00000000000000000000	4.00000000000000000000	4.00000000000000000000	4.00000000000000000000	4.00000000000000000000	4.00000000000000000000	4.00000000000000000000	4.00000000000000000000
35.00000000000000000000	0.00000000000000000000	4053.33325195312500000000	4094.87158203125000000000	4150.25634765625000000000	4091.79467773437500000000	4005.64086914062500000000	4044.10253906250000000000	3910.25634765625000000000	4136.41015625000000000000	3982.56396484375000000000	4033.84594726562500000000	4105.12792968750000000000	4040.51269531250000000000	4062.05126953125000000000	4120.51269531250000000000	0.00000000000000000000	10246.00000000000000000000	10226.00000000000000000000	0.00000000000000000000	0.00000000000000000000	0.00000000000000000000	1806.00000000000000000000	286.00000000000000000000	4.00000000000000000000	4.00000000000000000000	4.00000000000000000000	4.00000000000000000000	4.00000000000000000000	4.00000000000000000000	4.00000000000000000000	4.00000000000000000000	4.00000000000000000000	4.00000000000000000000	4.00000000000000000000	4.00000000000000000000	4.00000000000000000000	4.00000000000000000000	4.00000000000000000000	4.00000000000000000000
36.00000000000000000000	0.00000000000000000000	4022.05126953125000000000	4063.07690429687500000000	4151.79492187500000000000	4064.10253906250000000000	3963.58959960937500000000	4008.20507812500000000000	3880.51269531250000000000	4096.41015625000000000000	3938.46142578125000000000	3992.82031250000000000000	4070.76904296875000000000	4007.69213867187500000000	4030.25634765625000000000	4095.38452148437500000000	0.00000000000000000000	10246.00000000000000000000	10226.00000000000000000000	0.00000000000000000000	0.00000000000000000000	0.00000000000000000000	1806.00000000000000000000	294.00000000000000000000	4.00000000000000000000	4.00000000000000000000	4.00000000000000000000	4.00000000000000000000	4.00000000000000000000	4.00000000000000000000	4.00000000000000000000	4.00000000000000000000	4.00000000000000000000	4.00000000000000000000	4.00000000000000000000	4.00000000000000000000	4.00000000000000000000	4.00000000000000000000	4.00000000000000000000	4.00000000000000000000
37.00000000000000000000	0.00000000000000000000	4037.94873046875000000000	4089.74340820312500000000	4152.30761718750000000000	4079.48706054687500000000	3990.76904296875000000000	4040.51269531250000000000	3916.92309570312500000000	4149.74365234375000000000	3995.89721679687500000000	4031.79467773437500000000	4120.00000000000000000000	4053.84594726562500000000	4072.82031250000000000000	4127.17919921875000000000	0.00000000000000000000	10247.00000000000000000000	10224.00000000000000000000	0.00000000000000000000	0.00000000000000000000	0.00000000000000000000	1806.00000000000000000000	303.00000000000000000000	4.00000000000000000000	4.00000000000000000000	4.00000000000000000000	4.00000000000000000000	4.00000000000000000000	4.00000000000000000000	4.00000000000000000000	4.00000000000000000000	4.00000000000000000000	4.00000000000000000000	4.00000000000000000000	4.00000000000000000000	4.00000000000000000000	4.00000000000000000000	4.00000000000000000000	4.00000000000000000000
38.00000000000000000000	0.00000000000000000000	4013.33325195312500000000	4058.46142578125000000000	4142.56396484375000000000	4066.66650390625000000000	3963.07690429687500000000	4015.89721679687500000000	3902.56396484375000000000	4153.84619140625000000000	3995.89721679687500000000	4032.82031250000000000000	4115.38427734375000000000	4049.23071289062500000000	4056.41015625000000000000	4113.84619140625000000000	0.00000000000000000000	10247.00000000000000000000	10224.00000000000000000000	0.00000000000000000000	0.00000000000000000000	0.00000000000000000000	1806.00000000000000000000	311.00000000000000000000	4.00000000000000000000	4.00000000000000000000	4.00000000000000000000	4.00000000000000000000	4.00000000000000000000	4.00000000000000000000	4.00000000000000000000	4.00000000000000000000	4.00000000000000000000	4.00000000000000000000	4.00000000000000000000	4.00000000000000000000	4.00000000000000000000	4.00000000000000000000	4.00000000000000000000	4.00000000000000000000
[truncated: 236 more rows]
