# Supplementary material for: Discriminating three motor imagery states of the same joint for brain-computer interface
Source: PeerJ. 2021 Aug 24;9:e12027. doi: 10.7717/peerj.12027 (PMC8395581; doi:10.7717/peerj.12027)
Supplement: Supplemental Information 1 [file peerj-09-12027-s001.zip › dataset/A/01-09-04.11.17.18.55.45.csv]

title:09	recorded:04.11.17 18.55.45	sampling:128	subject:01	labels:COUNTER INTERPOLATED AF3 F7 F3 FC5 T7 P7 O1 O2 P8 T8 FC6 F4 F8 AF4 RAW_CQ GYROX GYROY MARKER MARKER_HARDWARE SYNC TIME_STAMP_s TIME_STAMP_ms CQ_AF3 CQ_F7 CQ_F3 CQ_FC5 CQ_T7 CQ_P7 CQ_O1 CQ_O2 CQ_P8 CQ_T8 CQ_FC6 CQ_F4 CQ_F8 CQ_AF4 CQ_CMS CQ_DRL	chan:40	units:emotiv
52.00000000000000000000	0.00000000000000000000	4169.23046875000000000000	4169.74365234375000000000	4164.61523437500000000000	4194.35888671875000000000	4182.05126953125000000000	4191.28173828125000000000	4182.56396484375000000000	4203.58984375000000000000	4211.79492187500000000000	4203.07666015625000000000	4158.46142578125000000000	4204.61523437500000000000	4153.84619140625000000000	4183.58984375000000000000	0.00000000000000000000	10246.00000000000000000000	10227.00000000000000000000	0.00000000000000000000	0.00000000000000000000	0.00000000000000000000	2348.00000000000000000000	89.00000000000000000000	0.00000000000000000000	0.00000000000000000000	0.00000000000000000000	0.00000000000000000000	0.00000000000000000000	0.00000000000000000000	0.00000000000000000000	0.00000000000000000000	0.00000000000000000000	0.00000000000000000000	0.00000000000000000000	0.00000000000000000000	0.00000000000000000000	0.00000000000000000000	0.00000000000000000000	0.00000000000000000000
53.00000000000000000000	0.00000000000000000000	4131.28173828125000000000	4122.56396484375000000000	4168.20507812500000000000	4158.97412109375000000000	4137.94873046875000000000	4158.97412109375000000000	4157.94873046875000000000	4173.84619140625000000000	4176.41015625000000000000	4175.38427734375000000000	4112.82031250000000000000	4167.69238281250000000000	4097.94873046875000000000	4138.46142578125000000000	0.00000000000000000000	10247.00000000000000000000	10227.00000000000000000000	0.00000000000000000000	0.00000000000000000000	0.00000000000000000000	2348.00000000000000000000	98.00000000000000000000	0.00000000000000000000	0.00000000000000000000	0.00000000000000000000	0.00000000000000000000	0.00000000000000000000	0.00000000000000000000	0.00000000000000000000	0.00000000000000000000	0.00000000000000000000	0.00000000000000000000	0.00000000000000000000	0.00000000000000000000	0.00000000000000000000	0.00000000000000000000	0.00000000000000000000	0.00000000000000000000
54.00000000000000000000	0.00000000000000000000	4164.10253906250000000000	4154.87158203125000000000	4167.17919921875000000000	4178.46142578125000000000	4168.71777343750000000000	4177.94873046875000000000	4174.35888671875000000000	4186.66650390625000000000	4181.53857421875000000000	4177.43603515625000000000	4124.61523437500000000000	4176.41015625000000000000	4124.10253906250000000000	4154.35888671875000000000	0.00000000000000000000	10247.00000000000000000000	10227.00000000000000000000	0.00000000000000000000	0.00000000000000000000	0.00000000000000000000	2348.00000000000000000000	106.00000000000000000000	0.00000000000000000000	0.00000000000000000000	0.00000000000000000000	0.00000000000000000000	0.00000000000000000000	0.00000000000000000000	0.00000000000000000000	0.00000000000000000000	0.00000000000000000000	0.00000000000000000000	0.00000000000000000000	0.00000000000000000000	0.00000000000000000000	0.00000000000000000000	0.00000000000000000000	0.00000000000000000000
55.00000000000000000000	0.00000000000000000000	4186.66650390625000000000	4178.46142578125000000000	4161.02539062500000000000	4193.33300781250000000000	4193.84619140625000000000	4192.30761718750000000000	4177.43603515625000000000	4185.64111328125000000000	4185.12792968750000000000	4181.53857421875000000000	4141.53857421875000000000	4182.56396484375000000000	4151.79492187500000000000	4170.76904296875000000000	0.00000000000000000000	10249.00000000000000000000	10227.00000000000000000000	0.00000000000000000000	0.00000000000000000000	0.00000000000000000000	2348.00000000000000000000	115.00000000000000000000	0.00000000000000000000	0.00000000000000000000	0.00000000000000000000	0.00000000000000000000	0.00000000000000000000	0.00000000000000000000	0.00000000000000000000	0.00000000000000000000	0.00000000000000000000	0.00000000000000000000	0.00000000000000000000	0.00000000000000000000	0.00000000000000000000	0.00000000000000000000	0.00000000000000000000	0.00000000000000000000
56.00000000000000000000	0.00000000000000000000	4158.46142578125000000000	4149.74365234375000000000	4168.20507812500000000000	4172.82031250000000000000	4164.10253906250000000000	4169.23046875000000000000	4150.25634765625000000000	4161.53857421875000000000	4160.00000000000000000000	4158.46142578125000000000	4122.05126953125000000000	4164.61523437500000000000	4122.56396484375000000000	4149.74365234375000000000	0.00000000000000000000	10249.00000000000000000000	10227.00000000000000000000	0.00000000000000000000	0.00000000000000000000	0.00000000000000000000	2348.00000000000000000000	123.00000000000000000000	0.00000000000000000000	0.00000000000000000000	0.00000000000000000000	0.00000000000000000000	0.00000000000000000000	0.00000000000000000000	0.00000000000000000000	0.00000000000000000000	0.00000000000000000000	0.00000000000000000000	0.00000000000000000000	0.00000000000000000000	0.00000000000000000000	0.00000000000000000000	0.00000000000000000000	0.00000000000000000000
57.00000000000000000000	0.00000000000000000000	4172.30761718750000000000	4170.76904296875000000000	4164.10253906250000000000	4191.28173828125000000000	4180.51269531250000000000	4188.20507812500000000000	4172.30761718750000000000	4206.15380859375000000000	4203.58984375000000000000	4195.89746093750000000000	4154.87158203125000000000	4201.02539062500000000000	4149.74365234375000000000	4173.33300781250000000000	0.00000000000000000000	10249.00000000000000000000	10227.00000000000000000000	0.00000000000000000000	0.00000000000000000000	0.00000000000000000000	2348.00000000000000000000	131.00000000000000000000	0.00000000000000000000	0.00000000000000000000	0.00000000000000000000	0.00000000000000000000	0.00000000000000000000	0.00000000000000000000	0.00000000000000000000	0.00000000000000000000	0.00000000000000000000	0.00000000000000000000	0.00000000000000000000	0.00000000000000000000	0.00000000000000000000	0.00000000000000000000	0.00000000000000000000	0.00000000000000000000
58.00000000000000000000	0.00000000000000000000	4135.38427734375000000000	4118.97412109375000000000	4166.15380859375000000000	4154.35888671875000000000	4128.71777343750000000000	4141.53857421875000000000	4136.92285156250000000000	4171.28173828125000000000	4164.61523437500000000000	4165.12792968750000000000	4107.17919921875000000000	4165.64111328125000000000	4105.12792968750000000000	4136.92285156250000000000	0.00000000000000000000	10249.00000000000000000000	10227.00000000000000000000	0.00000000000000000000	0.00000000000000000000	0.00000000000000000000	2348.00000000000000000000	140.00000000000000000000	0.00000000000000000000	0.00000000000000000000	0.00000000000000000000	0.00000000000000000000	0.00000000000000000000	0.00000000000000000000	0.00000000000000000000	0.00000000000000000000	0.00000000000000000000	0.00000000000000000000	0.00000000000000000000	0.00000000000000000000	0.00000000000000000000	0.00000000000000000000	0.00000000000000000000	0.00000000000000000000
59.00000000000000000000	0.00000000000000000000	4138.46142578125000000000	4130.25634765625000000000	4164.10253906250000000000	4146.66650390625000000000	4147.17919921875000000000	4157.94873046875000000000	4148.71777343750000000000	4162.56396484375000000000	4154.35888671875000000000	4160.51269531250000000000	4104.10253906250000000000	4158.46142578125000000000	4101.53857421875000000000	4135.38427734375000000000	0.00000000000000000000	10249.00000000000000000000	10229.00000000000000000000	0.00000000000000000000	0.00000000000000000000	0.00000000000000000000	2348.00000000000000000000	148.00000000000000000000	0.00000000000000000000	0.00000000000000000000	0.00000000000000000000	0.00000000000000000000	0.00000000000000000000	0.00000000000000000000	0.00000000000000000000	0.00000000000000000000	0.00000000000000000000	0.00000000000000000000	0.00000000000000000000	0.00000000000000000000	0.00000000000000000000	0.00000000000000000000	0.00000000000000000000	0.00000000000000000000
60.00000000000000000000	0.00000000000000000000	4168.20507812500000000000	4168.71777343750000000000	4164.61523437500000000000	4168.71777343750000000000	4186.66650390625000000000	4188.71777343750000000000	4171.28173828125000000000	4169.74365234375000000000	4172.30761718750000000000	4180.00000000000000000000	4118.97412109375000000000	4168.20507812500000000000	4118.97412109375000000000	4150.76904296875000000000	0.00000000000000000000	10249.00000000000000000000	10229.00000000000000000000	0.00000000000000000000	0.00000000000000000000	0.00000000000000000000	2348.00000000000000000000	156.00000000000000000000	0.00000000000000000000	0.00000000000000000000	0.00000000000000000000	0.00000000000000000000	0.00000000000000000000	0.00000000000000000000	0.00000000000000000000	0.00000000000000000000	0.00000000000000000000	0.00000000000000000000	0.00000000000000000000	0.00000000000000000000	0.00000000000000000000	0.00000000000000000000	0.00000000000000000000	0.00000000000000000000
61.00000000000000000000	0.00000000000000000000	4157.94873046875000000000	4145.12792968750000000000	4175.89746093750000000000	4161.53857421875000000000	4162.56396484375000000000	4166.15380859375000000000	4151.28173828125000000000	4135.38427734375000000000	4143.07666015625000000000	4156.92285156250000000000	4088.20507812500000000000	4143.58984375000000000000	4097.43603515625000000000	4131.28173828125000000000	0.00000000000000000000	10249.00000000000000000000	10228.00000000000000000000	0.00000000000000000000	0.00000000000000000000	0.00000000000000000000	2348.00000000000000000000	165.00000000000000000000	0.00000000000000000000	0.00000000000000000000	0.00000000000000000000	0.00000000000000000000	0.00000000000000000000	0.00000000000000000000	0.00000000000000000000	0.00000000000000000000	0.00000000000000000000	0.00000000000000000000	0.00000000000000000000	0.00000000000000000000	0.00000000000000000000	0.00000000000000000000	0.00000000000000000000	0.00000000000000000000
62.00000000000000000000	0.00000000000000000000	4177.94873046875000000000	4166.15380859375000000000	4163.07666015625000000000	4184.10253906250000000000	4186.66650390625000000000	4190.76904296875000000000	4171.79492187500000000000	4172.82031250000000000000	4175.89746093750000000000	4182.05126953125000000000	4137.43603515625000000000	4184.10253906250000000000	4145.12792968750000000000	4169.23046875000000000000	0.00000000000000000000	10249.00000000000000000000	10228.00000000000000000000	0.00000000000000000000	0.00000000000000000000	0.00000000000000000000	2348.00000000000000000000	173.00000000000000000000	0.00000000000000000000	0.00000000000000000000	0.00000000000000000000	0.00000000000000000000	0.00000000000000000000	0.00000000000000000000	0.00000000000000000000	0.00000000000000000000	0.00000000000000000000	0.00000000000000000000	0.00000000000000000000	0.00000000000000000000	0.00000000000000000000	0.00000000000000000000	0.00000000000000000000	0.00000000000000000000
63.00000000000000000000	0.00000000000000000000	4155.38427734375000000000	4130.25634765625000000000	4164.10253906250000000000	4163.07666015625000000000	4144.61523437500000000000	4151.79492187500000000000	4134.35888671875000000000	4163.07666015625000000000	4161.02539062500000000000	4160.00000000000000000000	4126.66650390625000000000	4175.38427734375000000000	4122.56396484375000000000	4161.53857421875000000000	0.00000000000000000000	10250.00000000000000000000	10228.00000000000000000000	0.00000000000000000000	0.00000000000000000000	0.00000000000000000000	2348.00000000000000000000	181.00000000000000000000	0.00000000000000000000	0.00000000000000000000	0.00000000000000000000	0.00000000000000000000	0.00000000000000000000	0.00000000000000000000	0.00000000000000000000	0.00000000000000000000	0.00000000000000000000	0.00000000000000000000	0.00000000000000000000	0.00000000000000000000	0.00000000000000000000	0.00000000000000000000	0.00000000000000000000	0.00000000000000000000
64.00000000000000000000	0.00000000000000000000	4156.92285156250000000000	4133.84619140625000000000	4168.71777343750000000000	4158.97412109375000000000	4145.64111328125000000000	4159.48730468750000000000	4146.15380859375000000000	4169.74365234375000000000	4170.76904296875000000000	4171.79492187500000000000	4128.20507812500000000000	4174.87158203125000000000	4121.53857421875000000000	4163.07666015625000000000	1165.00000000000000000000	10250.00000000000000000000	10228.00000000000000000000	0.00000000000000000000	0.00000000000000000000	0.00000000000000000000	2348.00000000000000000000	189.00000000000000000000	4.00000000000000000000	0.00000000000000000000	0.00000000000000000000	0.00000000000000000000	0.00000000000000000000	0.00000000000000000000	0.00000000000000000000	0.00000000000000000000	0.00000000000000000000	0.00000000000000000000	0.00000000000000000000	0.00000000000000000000	0.00000000000000000000	0.00000000000000000000	0.00000000000000000000	0.00000000000000000000
65.00000000000000000000	0.00000000000000000000	4168.71777343750000000000	4156.92285156250000000000	4165.12792968750000000000	4166.15380859375000000000	4174.87158203125000000000	4194.87158203125000000000	4178.97412109375000000000	4189.23046875000000000000	4196.41015625000000000000	4205.12792968750000000000	4142.05126953125000000000	4186.66650390625000000000	4135.38427734375000000000	4165.12792968750000000000	2628.00000000000000000000	10248.00000000000000000000	10229.00000000000000000000	0.00000000000000000000	0.00000000000000000000	0.00000000000000000000	2348.00000000000000000000	196.00000000000000000000	4.00000000000000000000	4.00000000000000000000	0.00000000000000000000	0.00000000000000000000	0.00000000000000000000	0.00000000000000000000	0.00000000000000000000	0.00000000000000000000	0.00000000000000000000	0.00000000000000000000	0.00000000000000000000	0.00000000000000000000	0.00000000000000000000	0.00000000000000000000	0.00000000000000000000	0.00000000000000000000
66.00000000000000000000	0.00000000000000000000	4143.58984375000000000000	4130.25634765625000000000	4170.25634765625000000000	4146.66650390625000000000	4147.69238281250000000000	4168.20507812500000000000	4153.33300781250000000000	4154.87158203125000000000	4164.10253906250000000000	4174.35888671875000000000	4099.48730468750000000000	4157.94873046875000000000	4095.38452148437500000000	4126.15380859375000000000	3002.00000000000000000000	10248.00000000000000000000	10229.00000000000000000000	0.00000000000000000000	0.00000000000000000000	0.00000000000000000000	2348.00000000000000000000	203.00000000000000000000	4.00000000000000000000	4.00000000000000000000	4.00000000000000000000	0.00000000000000000000	0.00000000000000000000	0.00000000000000000000	0.00000000000000000000	0.00000000000000000000	0.00000000000000000000	0.00000000000000000000	0.00000000000000000000	0.00000000000000000000	0.00000000000000000000	0.00000000000000000000	4.00000000000000000000	0.00000000000000000000
67.00000000000000000000	0.00000000000000000000	4178.97412109375000000000	4177.43603515625000000000	4161.02539062500000000000	4183.07666015625000000000	4183.58984375000000000000	4194.35888671875000000000	4175.38427734375000000000	4178.46142578125000000000	4186.66650390625000000000	4192.30761718750000000000	4133.84619140625000000000	4184.61523437500000000000	4141.02539062500000000000	4164.61523437500000000000	3473.00000000000000000000	10246.00000000000000000000	10228.00000000000000000000	0.00000000000000000000	0.00000000000000000000	0.00000000000000000000	2348.00000000000000000000	211.00000000000000000000	4.00000000000000000000	4.00000000000000000000	4.00000000000000000000	4.00000000000000000000	0.00000000000000000000	0.00000000000000000000	0.00000000000000000000	0.00000000000000000000	0.00000000000000000000	0.00000000000000000000	0.00000000000000000000	0.00000000000000000000	0.00000000000000000000	0.00000000000000000000	4.00000000000000000000	4.00000000000000000000
68.00000000000000000000	0.00000000000000000000	4182.05126953125000000000	4169.74365234375000000000	4168.20507812500000000000	4178.46142578125000000000	4166.66650390625000000000	4171.28173828125000000000	4150.25634765625000000000	4156.41015625000000000000	4150.76904296875000000000	4165.12792968750000000000	4126.15380859375000000000	4172.82031250000000000000	4133.84619140625000000000	4168.71777343750000000000	3503.00000000000000000000	10246.00000000000000000000	10228.00000000000000000000	0.00000000000000000000	0.00000000000000000000	0.00000000000000000000	2348.00000000000000000000	218.00000000000000000000	4.00000000000000000000	4.00000000000000000000	4.00000000000000000000	4.00000000000000000000	4.00000000000000000000	0.00000000000000000000	0.00000000000000000000	0.00000000000000000000	0.00000000000000000000	0.00000000000000000000	0.00000000000000000000	0.00000000000000000000	0.00000000000000000000	0.00000000000000000000	4.00000000000000000000	4.00000000000000000000
69.00000000000000000000	0.00000000000000000000	4190.25634765625000000000	4171.79492187500000000000	4178.46142578125000000000	4178.97412109375000000000	4171.28173828125000000000	4178.46142578125000000000	4158.97412109375000000000	4166.15380859375000000000	4153.33300781250000000000	4163.07666015625000000000	4137.94873046875000000000	4191.28173828125000000000	4133.84619140625000000000	4178.97412109375000000000	3323.00000000000000000000	10246.00000000000000000000	10227.00000000000000000000	0.00000000000000000000	0.00000000000000000000	0.00000000000000000000	2348.00000000000000000000	225.00000000000000000000	4.00000000000000000000	4.00000000000000000000	4.00000000000000000000	4.00000000000000000000	4.00000000000000000000	4.00000000000000000000	0.00000000000000000000	0.00000000000000000000	0.00000000000000000000	0.00000000000000000000	0.00000000000000000000	0.00000000000000000000	0.00000000000000000000	0.00000000000000000000	4.00000000000000000000	4.00000000000000000000
70.00000000000000000000	0.00000000000000000000	4203.07666015625000000000	4191.79492187500000000000	4173.84619140625000000000	4197.43603515625000000000	4198.46142578125000000000	4211.28173828125000000000	4194.35888671875000000000	4217.43603515625000000000	4211.28173828125000000000	4213.84619140625000000000	4177.43603515625000000000	4233.84619140625000000000	4162.56396484375000000000	4203.07666015625000000000	3192.00000000000000000000	10246.00000000000000000000	10227.00000000000000000000	0.00000000000000000000	0.00000000000000000000	0.00000000000000000000	2348.00000000000000000000	233.00000000000000000000	4.00000000000000000000	4.00000000000000000000	4.00000000000000000000	4.00000000000000000000	4.00000000000000000000	4.00000000000000000000	4.00000000000000000000	0.00000000000000000000	0.00000000000000000000	0.00000000000000000000	0.00000000000000000000	0.00000000000000000000	0.00000000000000000000	0.00000000000000000000	4.00000000000000000000	4.00000000000000000000
71.00000000000000000000	0.00000000000000000000	4169.23046875000000000000	4150.76904296875000000000	4180.00000000000000000000	4168.71777343750000000000	4162.56396484375000000000	4178.46142578125000000000	4166.15380859375000000000	4191.28173828125000000000	4182.56396484375000000000	4198.46142578125000000000	4141.02539062500000000000	4196.92285156250000000000	4125.12792968750000000000	4163.07666015625000000000	3257.00000000000000000000	10245.00000000000000000000	10228.00000000000000000000	0.00000000000000000000	0.00000000000000000000	0.00000000000000000000	2348.00000000000000000000	241.00000000000000000000	4.00000000000000000000	4.00000000000000000000	4.00000000000000000000	4.00000000000000000000	4.00000000000000000000	4.00000000000000000000	4.00000000000000000000	4.00000000000000000000	0.00000000000000000000	0.00000000000000000000	0.00000000000000000000	0.00000000000000000000	0.00000000000000000000	0.00000000000000000000	4.00000000000000000000	4.00000000000000000000
72.00000000000000000000	0.00000000000000000000	4201.02539062500000000000	4194.35888671875000000000	4171.79492187500000000000	4188.71777343750000000000	4205.64111328125000000000	4210.25634765625000000000	4189.74365234375000000000	4202.05126953125000000000	4196.41015625000000000000	4214.87158203125000000000	4162.05126953125000000000	4208.20507812500000000000	4153.84619140625000000000	4181.53857421875000000000	3384.00000000000000000000	10245.00000000000000000000	10228.00000000000000000000	0.00000000000000000000	0.00000000000000000000	0.00000000000000000000	2348.00000000000000000000	250.00000000000000000000	4.00000000000000000000	4.00000000000000000000	4.00000000000000000000	4.00000000000000000000	4.00000000000000000000	4.00000000000000000000	4.00000000000000000000	4.00000000000000000000	4.00000000000000000000	0.00000000000000000000	0.00000000000000000000	0.00000000000000000000	0.00000000000000000000	0.00000000000000000000	4.00000000000000000000	4.00000000000000000000
73.00000000000000000000	0.00000000000000000000	4196.92285156250000000000	4189.74365234375000000000	4168.71777343750000000000	4180.51269531250000000000	4197.43603515625000000000	4200.00000000000000000000	4173.33300781250000000000	4172.82031250000000000000	4173.84619140625000000000	4192.30761718750000000000	4136.41015625000000000000	4188.71777343750000000000	4136.41015625000000000000	4168.20507812500000000000	2940.00000000000000000000	10244.00000000000000000000	10228.00000000000000000000	0.00000000000000000000	0.00000000000000000000	0.00000000000000000000	2348.00000000000000000000	258.00000000000000000000	4.00000000000000000000	4.00000000000000000000	4.00000000000000000000	4.00000000000000000000	4.00000000000000000000	4.00000000000000000000	4.00000000000000000000	4.00000000000000000000	4.00000000000000000000	4.00000000000000000000	0.00000000000000000000	0.00000000000000000000	0.00000000000000000000	0.00000000000000000000	4.00000000000000000000	4.00000000000000000000
74.00000000000000000000	0.00000000000000000000	4177.94873046875000000000	4168.20507812500000000000	4171.28173828125000000000	4165.64111328125000000000	4175.38427734375000000000	4188.20507812500000000000	4160.00000000000000000000	4162.56396484375000000000	4156.92285156250000000000	4176.41015625000000000000	4129.74365234375000000000	4180.00000000000000000000	4124.10253906250000000000	4156.41015625000000000000	3530.00000000000000000000	10244.00000000000000000000	10228.00000000000000000000	0.00000000000000000000	0.00000000000000000000	0.00000000000000000000	2348.00000000000000000000	266.00000000000000000000	4.00000000000000000000	4.00000000000000000000	4.00000000000000000000	4.00000000000000000000	4.00000000000000000000	4.00000000000000000000	4.00000000000000000000	4.00000000000000000000	4.00000000000000000000	4.00000000000000000000	4.00000000000000000000	0.00000000000000000000	0.00000000000000000000	0.00000000000000000000	4.00000000000000000000	4.00000000000000000000
75.00000000000000000000	0.00000000000000000000	4188.20507812500000000000	4181.53857421875000000000	4166.66650390625000000000	4181.53857421875000000000	4188.20507812500000000000	4198.46142578125000000000	4173.84619140625000000000	4206.66650390625000000000	4188.71777343750000000000	4207.17919921875000000000	4178.46142578125000000000	4216.92285156250000000000	4163.07666015625000000000	4189.23046875000000000000	3122.00000000000000000000	10244.00000000000000000000	10229.00000000000000000000	0.00000000000000000000	0.00000000000000000000	0.00000000000000000000	2348.00000000000000000000	275.00000000000000000000	4.00000000000000000000	4.00000000000000000000	4.00000000000000000000	4.00000000000000000000	4.00000000000000000000	4.00000000000000000000	4.00000000000000000000	4.00000000000000000000	4.00000000000000000000	4.00000000000000000000	4.00000000000000000000	4.00000000000000000000	0.00000000000000000000	0.00000000000000000000	4.00000000000000000000	4.00000000000000000000
76.00000000000000000000	0.00000000000000000000	4158.46142578125000000000	4136.41015625000000000000	4171.28173828125000000000	4160.00000000000000000000	4147.17919921875000000000	4156.41015625000000000000	4143.07666015625000000000	4180.51269531250000000000	4155.89746093750000000000	4176.92285156250000000000	4142.05126953125000000000	4190.25634765625000000000	4127.69238281250000000000	4167.69238281250000000000	3477.00000000000000000000	10244.00000000000000000000	10229.00000000000000000000	0.00000000000000000000	0.00000000000000000000	0.00000000000000000000	2348.00000000000000000000	283.00000000000000000000	4.00000000000000000000	4.00000000000000000000	4.00000000000000000000	4.00000000000000000000	4.00000000000000000000	4.00000000000000000000	4.00000000000000000000	4.00000000000000000000	4.00000000000000000000	4.00000000000000000000	4.00000000000000000000	4.00000000000000000000	4.00000000000000000000	0.00000000000000000000	4.00000000000000000000	4.00000000000000000000
77.00000000000000000000	0.00000000000000000000	4168.71777343750000000000	4155.89746093750000000000	4161.02539062500000000000	4169.23046875000000000000	4178.97412109375000000000	4193.33300781250000000000	4173.33300781250000000000	4192.30761718750000000000	4174.87158203125000000000	4193.33300781250000000000	4140.51269531250000000000	4194.35888671875000000000	4127.17919921875000000000	4169.23046875000000000000	3185.00000000000000000000	10244.00000000000000000000	10227.00000000000000000000	0.00000000000000000000	0.00000000000000000000	0.00000000000000000000	2348.00000000000000000000	291.00000000000000000000	4.00000000000000000000	4.00000000000000000000	4.00000000000000000000	4.00000000000000000000	4.00000000000000000000	4.00000000000000000000	4.00000000000000000000	4.00000000000000000000	4.00000000000000000000	4.00000000000000000000	4.00000000000000000000	4.00000000000000000000	4.00000000000000000000	4.00000000000000000000	4.00000000000000000000	4.00000000000000000000
78.00000000000000000000	0.00000000000000000000	4148.20507812500000000000	4143.58984375000000000000	4163.58984375000000000000	4148.20507812500000000000	4167.69238281250000000000	4184.10253906250000000000	4160.51269531250000000000	4168.71777343750000000000	4157.43603515625000000000	4184.10253906250000000000	4102.05126953125000000000	4162.05126953125000000000	4086.66650390625000000000	4130.25634765625000000000	3530.00000000000000000000	10244.00000000000000000000	10227.00000000000000000000	0.00000000000000000000	0.00000000000000000000	0.00000000000000000000	2348.00000000000000000000	299.00000000000000000000	4.00000000000000000000	4.00000000000000000000	4.00000000000000000000	4.00000000000000000000	4.00000000000000000000	4.00000000000000000000	4.00000000000000000000	4.00000000000000000000	4.00000000000000000000	4.00000000000000000000	4.00000000000000000000	4.00000000000000000000	4.00000000000000000000	4.00000000000000000000	4.00000000000000000000	4.00000000000000000000
79.00000000000000000000	0.00000000000000000000	4141.02539062500000000000	4131.79492187500000000000	4170.25634765625000000000	4137.43603515625000000000	4144.10253906250000000000	4155.89746093750000000000	4141.02539062500000000000	4145.12792968750000000000	4129.23046875000000000000	4161.53857421875000000000	4082.56396484375000000000	4140.00000000000000000000	4076.41015625000000000000	4117.94873046875000000000	3122.00000000000000000000	10246.00000000000000000000	10228.00000000000000000000	0.00000000000000000000	0.00000000000000000000	0.00000000000000000000	2348.00000000000000000000	306.00000000000000000000	4.00000000000000000000	4.00000000000000000000	4.00000000000000000000	4.00000000000000000000	4.00000000000000000000	4.00000000000000000000	4.00000000000000000000	4.00000000000000000000	4.00000000000000000000	4.00000000000000000000	4.00000000000000000000	4.00000000000000000000	4.00000000000000000000	4.00000000000000000000	4.00000000000000000000	4.00000000000000000000
80.00000000000000000000	0.00000000000000000000	4182.05126953125000000000	4170.25634765625000000000	4157.43603515625000000000	4175.89746093750000000000	4177.94873046875000000000	4181.02539062500000000000	4159.48730468750000000000	4173.84619140625000000000	4155.38427734375000000000	4183.07666015625000000000	4139.48730468750000000000	4184.10253906250000000000	4143.07666015625000000000	4174.35888671875000000000	3477.00000000000000000000	10246.00000000000000000000	10228.00000000000000000000	0.00000000000000000000	0.00000000000000000000	0.00000000000000000000	2348.00000000000000000000	313.00000000000000000000	4.00000000000000000000	4.00000000000000000000	4.00000000000000000000	4.00000000000000000000	4.00000000000000000000	4.00000000000000000000	4.00000000000000000000	4.00000000000000000000	4.00000000000000000000	4.00000000000000000000	4.00000000000000000000	4.00000000000000000000	4.00000000000000000000	4.00000000000000000000	4.00000000000000000000	4.00000000000000000000
81.00000000000000000000	0.00000000000000000000	4157.43603515625000000000	4133.33300781250000000000	4164.61523437500000000000	4158.46142578125000000000	4142.56396484375000000000	4150.25634765625000000000	4125.64111328125000000000	4142.56396484375000000000	4124.10253906250000000000	4153.33300781250000000000	4111.28173828125000000000	4164.61523437500000000000	4114.87158203125000000000	4151.28173828125000000000	3185.00000000000000000000	10246.00000000000000000000	10226.00000000000000000000	0.00000000000000000000	0.00000000000000000000	0.00000000000000000000	2348.00000000000000000000	321.00000000000000000000	4.00000000000000000000	4.00000000000000000000	4.00000000000000000000	4.00000000000000000000	4.00000000000000000000	4.00000000000000000000	4.00000000000000000000	4.00000000000000000000	4.00000000000000000000	4.00000000000000000000	4.00000000000000000000	4.00000000000000000000	4.00000000000000000000	4.00000000000000000000	4.00000000000000000000	4.00000000000000000000
82.00000000000000000000	0.00000000000000000000	4163.07666015625000000000	4153.33300781250000000000	4168.71777343750000000000	4164.10253906250000000000	4157.94873046875000000000	4175.89746093750000000000	4159.48730468750000000000	4176.92285156250000000000	4162.05126953125000000000	4182.05126953125000000000	4129.23046875000000000000	4183.07666015625000000000	4123.07666015625000000000	4155.89746093750000000000	3530.00000000000000000000	10246.00000000000000000000	10226.00000000000000000000	0.00000000000000000000	0.00000000000000000000	0.00000000000000000000	2348.00000000000000000000	328.00000000000000000000	4.00000000000000000000	4.00000000000000000000	4.00000000000000000000	4.00000000000000000000	4.00000000000000000000	4.00000000000000000000	4.00000000000000000000	4.00000000000000000000	4.00000000000000000000	4.00000000000000000000	4.00000000000000000000	4.00000000000000000000	4.00000000000000000000	4.00000000000000000000	4.00000000000000000000	4.00000000000000000000
83.00000000000000000000	0.00000000000000000000	4166.15380859375000000000	4156.41015625000000000000	4173.33300781250000000000	4163.58984375000000000000	4157.94873046875000000000	4183.58984375000000000000	4171.79492187500000000000	4199.48730468750000000000	4188.71777343750000000000	4202.05126953125000000000	4146.15380859375000000000	4199.48730468750000000000	4124.61523437500000000000	4162.56396484375000000000	3122.00000000000000000000	10248.00000000000000000000	10227.00000000000000000000	0.00000000000000000000	0.00000000000000000000	0.00000000000000000000	2348.00000000000000000000	335.00000000000000000000	4.00000000000000000000	4.00000000000000000000	4.00000000000000000000	4.00000000000000000000	4.00000000000000000000	4.00000000000000000000	4.00000000000000000000	4.00000000000000000000	4.00000000000000000000	4.00000000000000000000	4.00000000000000000000	4.00000000000000000000	4.00000000000000000000	4.00000000000000000000	4.00000000000000000000	4.00000000000000000000
84.00000000000000000000	0.00000000000000000000	4175.89746093750000000000	4155.89746093750000000000	4180.00000000000000000000	4163.58984375000000000000	4162.05126953125000000000	4181.53857421875000000000	4167.17919921875000000000	4191.79492187500000000000	4181.02539062500000000000	4200.00000000000000000000	4143.07666015625000000000	4201.02539062500000000000	4120.51269531250000000000	4162.05126953125000000000	3477.00000000000000000000	10248.00000000000000000000	10227.00000000000000000000	0.00000000000000000000	0.00000000000000000000	0.00000000000000000000	2348.00000000000000000000	343.00000000000000000000	4.00000000000000000000	4.00000000000000000000	4.00000000000000000000	4.00000000000000000000	4.00000000000000000000	4.00000000000000000000	4.00000000000000000000	4.00000000000000000000	4.00000000000000000000	4.00000000000000000000	4.00000000000000000000	4.00000000000000000000	4.00000000000000000000	4.00000000000000000000	4.00000000000000000000	4.00000000000000000000
85.00000000000000000000	0.00000000000000000000	4222.05126953125000000000	4218.46142578125000000000	4171.28173828125000000000	4200.51269531250000000000	4224.61523437500000000000	4229.74365234375000000000	4210.25634765625000000000	4223.58984375000000000000	4217.94873046875000000000	4241.53857421875000000000	4184.10253906250000000000	4235.89746093750000000000	4177.43603515625000000000	4200.00000000000000000000	3185.00000000000000000000	10249.00000000000000000000	10224.00000000000000000000	0.00000000000000000000	0.00000000000000000000	0.00000000000000000000	2348.00000000000000000000	350.00000000000000000000	4.00000000000000000000	4.00000000000000000000	4.00000000000000000000	4.00000000000000000000	4.00000000000000000000	4.00000000000000000000	4.00000000000000000000	4.00000000000000000000	4.00000000000000000000	4.00000000000000000000	4.00000000000000000000	4.00000000000000000000	4.00000000000000000000	4.00000000000000000000	4.00000000000000000000	4.00000000000000000000
86.00000000000000000000	0.00000000000000000000	4196.41015625000000000000	4190.76904296875000000000	4177.43603515625000000000	4173.84619140625000000000	4188.20507812500000000000	4195.38427734375000000000	4176.92285156250000000000	4182.56396484375000000000	4175.89746093750000000000	4203.58984375000000000000	4144.61523437500000000000	4201.53857421875000000000	4148.71777343750000000000	4172.30761718750000000000	3530.00000000000000000000	10249.00000000000000000000	10224.00000000000000000000	0.00000000000000000000	0.00000000000000000000	0.00000000000000000000	2348.00000000000000000000	357.00000000000000000000	4.00000000000000000000	4.00000000000000000000	4.00000000000000000000	4.00000000000000000000	4.00000000000000000000	4.00000000000000000000	4.00000000000000000000	4.00000000000000000000	4.00000000000000000000	4.00000000000000000000	4.00000000000000000000	4.00000000000000000000	4.00000000000000000000	4.00000000000000000000	4.00000000000000000000	4.00000000000000000000
87.00000000000000000000	0.00000000000000000000	4190.25634765625000000000	4182.56396484375000000000	4170.25634765625000000000	4166.66650390625000000000	4180.00000000000000000000	4189.23046875000000000000	4168.71777343750000000000	4187.17919921875000000000	4173.33300781250000000000	4192.30761718750000000000	4147.17919921875000000000	4201.53857421875000000000	4146.15380859375000000000	4173.84619140625000000000	3122.00000000000000000000	10248.00000000000000000000	10226.00000000000000000000	0.00000000000000000000	0.00000000000000000000	0.00000000000000000000	2348.00000000000000000000	365.00000000000000000000	4.00000000000000000000	4.00000000000000000000	4.00000000000000000000	4.00000000000000000000	4.00000000000000000000	4.00000000000000000000	4.00000000000000000000	4.00000000000000000000	4.00000000000000000000	4.00000000000000000000	4.00000000000000000000	4.00000000000000000000	4.00000000000000000000	4.00000000000000000000	4.00000000000000000000	4.00000000000000000000
88.00000000000000000000	0.00000000000000000000	4181.02539062500000000000	4162.56396484375000000000	4164.10253906250000000000	4164.61523437500000000000	4170.25634765625000000000	4177.43603515625000000000	4161.02539062500000000000	4201.02539062500000000000	4183.58984375000000000000	4197.43603515625000000000	4157.94873046875000000000	4207.69238281250000000000	4143.07666015625000000000	4176.92285156250000000000	3477.00000000000000000000	10248.00000000000000000000	10226.00000000000000000000	0.00000000000000000000	0.00000000000000000000	0.00000000000000000000	2348.00000000000000000000	372.00000000000000000000	4.00000000000000000000	4.00000000000000000000	4.00000000000000000000	4.00000000000000000000	4.00000000000000000000	4.00000000000000000000	4.00000000000000000000	4.00000000000000000000	4.00000000000000000000	4.00000000000000000000	4.00000000000000000000	4.00000000000000000000	4.00000000000000000000	4.00000000000000000000	4.00000000000000000000	4.00000000000000000000
89.00000000000000000000	0.00000000000000000000	4164.10253906250000000000	4142.56396484375000000000	4178.46142578125000000000	4152.30761718750000000000	4157.43603515625000000000	4169.23046875000000000000	4156.41015625000000000000	4185.64111328125000000000	4171.28173828125000000000	4190.25634765625000000000	4141.02539062500000000000	4197.43603515625000000000	4125.64111328125000000000	4162.56396484375000000000	3185.00000000000000000000	10249.00000000000000000000	10224.00000000000000000000	0.00000000000000000000	0.00000000000000000000	0.00000000000000000000	2348.00000000000000000000	380.00000000000000000000	4.00000000000000000000	4.00000000000000000000	4.00000000000000000000	4.00000000000000000000	4.00000000000000000000	4.00000000000000000000	4.00000000000000000000	4.00000000000000000000	4.00000000000000000000	4.00000000000000000000	4.00000000000000000000	4.00000000000000000000	4.00000000000000000000	4.00000000000000000000	4.00000000000000000000	4.00000000000000000000
90.00000000000000000000	0.00000000000000000000	4196.92285156250000000000	4198.46142578125000000000	4175.89746093750000000000	4179.48730468750000000000	4216.41015625000000000000	4225.64111328125000000000	4205.64111328125000000000	4211.28173828125000000000	4208.20507812500000000000	4230.25634765625000000000	4160.51269531250000000000	4223.58984375000000000000	4157.43603515625000000000	4181.53857421875000000000	3530.00000000000000000000	10249.00000000000000000000	10224.00000000000000000000	0.00000000000000000000	0.00000000000000000000	0.00000000000000000000	2348.00000000000000000000	389.00000000000000000000	4.00000000000000000000	4.00000000000000000000	4.00000000000000000000	4.00000000000000000000	4.00000000000000000000	4.00000000000000000000	4.00000000000000000000	4.00000000000000000000	4.00000000000000000000	4.00000000000000000000	4.00000000000000000000	4.00000000000000000000	4.00000000000000000000	4.00000000000000000000	4.00000000000000000000	4.00000000000000000000
91.00000000000000000000	0.00000000000000000000	4174.35888671875000000000	4167.17919921875000000000	4175.38427734375000000000	4157.94873046875000000000	4185.64111328125000000000	4196.92285156250000000000	4178.97412109375000000000	4170.76904296875000000000	4167.17919921875000000000	4194.87158203125000000000	4105.64111328125000000000	4181.02539062500000000000	4108.71777343750000000000	4136.41015625000000000000	3122.00000000000000000000	10246.00000000000000000000	10223.00000000000000000000	0.00000000000000000000	0.00000000000000000000	0.00000000000000000000	2348.00000000000000000000	397.00000000000000000000	4.00000000000000000000	4.00000000000000000000	4.00000000000000000000	4.00000000000000000000	4.00000000000000000000	4.00000000000000000000	4.00000000000000000000	4.00000000000000000000	4.00000000000000000000	4.00000000000000000000	4.00000000000000000000	4.00000000000000000000	4.00000000000000000000	4.00000000000000000000	4.00000000000000000000	4.00000000000000000000
92.00000000000000000000	0.00000000000000000000	4178.46142578125000000000	4162.56396484375000000000	4167.69238281250000000000	4166.66650390625000000000	4183.07666015625000000000	4197.43603515625000000000	4172.82031250000000000000	4176.92285156250000000000	4164.10253906250000000000	4187.69238281250000000000	4122.05126953125000000000	4185.12792968750000000000	4123.07666015625000000000	4151.79492187500000000000	3477.00000000000000000000	10246.00000000000000000000	10223.00000000000000000000	0.00000000000000000000	0.00000000000000000000	0.00000000000000000000	2348.00000000000000000000	406.00000000000000000000	4.00000000000000000000	4.00000000000000000000	4.00000000000000000000	4.00000000000000000000	4.00000000000000000000	4.00000000000000000000	4.00000000000000000000	4.00000000000000000000	4.00000000000000000000	4.00000000000000000000	4.00000000000000000000	4.00000000000000000000	4.00000000000000000000	4.00000000000000000000	4.00000000000000000000	4.00000000000000000000
93.00000000000000000000	0.00000000000000000000	4186.15380859375000000000	4164.61523437500000000000	4160.51269531250000000000	4178.97412109375000000000	4182.05126953125000000000	4192.30761718750000000000	4163.58984375000000000000	4194.35888671875000000000	4173.33300781250000000000	4192.30761718750000000000	4153.33300781250000000000	4204.10253906250000000000	4151.79492187500000000000	4179.48730468750000000000	3185.00000000000000000000	10244.00000000000000000000	10220.00000000000000000000	0.00000000000000000000	0.00000000000000000000	0.00000000000000000000	2348.00000000000000000000	414.00000000000000000000	4.00000000000000000000	4.00000000000000000000	4.00000000000000000000	4.00000000000000000000	4.00000000000000000000	4.00000000000000000000	4.00000000000000000000	4.00000000000000000000	4.00000000000000000000	4.00000000000000000000	4.00000000000000000000	4.00000000000000000000	4.00000000000000000000	4.00000000000000000000	4.00000000000000000000	4.00000000000000000000
94.00000000000000000000	0.00000000000000000000	4163.58984375000000000000	4133.84619140625000000000	4169.23046875000000000000	4154.87158203125000000000	4145.12792968750000000000	4152.30761718750000000000	4138.97412109375000000000	4168.71777343750000000000	4143.07666015625000000000	4166.15380859375000000000	4119.48730468750000000000	4181.53857421875000000000	4117.94873046875000000000	4151.79492187500000000000	3530.00000000000000000000	10244.00000000000000000000	10220.00000000000000000000	0.00000000000000000000	0.00000000000000000000	0.00000000000000000000	2348.00000000000000000000	422.00000000000000000000	4.00000000000000000000	4.00000000000000000000	4.00000000000000000000	4.00000000000000000000	4.00000000000000000000	4.00000000000000000000	4.00000000000000000000	4.00000000000000000000	4.00000000000000000000	4.00000000000000000000	4.00000000000000000000	4.00000000000000000000	4.00000000000000000000	4.00000000000000000000	4.00000000000000000000	4.00000000000000000000
95.00000000000000000000	0.00000000000000000000	4189.23046875000000000000	4175.38427734375000000000	4166.15380859375000000000	4174.87158203125000000000	4189.23046875000000000000	4198.46142578125000000000	4188.20507812500000000000	4214.87158203125000000000	4196.92285156250000000000	4218.46142578125000000000	4156.92285156250000000000	4217.94873046875000000000	4148.20507812500000000000	4175.38427734375000000000	3122.00000000000000000000	10243.00000000000000000000	10220.00000000000000000000	0.00000000000000000000	0.00000000000000000000	0.00000000000000000000	2348.00000000000000000000	431.00000000000000000000	4.00000000000000000000	4.00000000000000000000	4.00000000000000000000	4.00000000000000000000	4.00000000000000000000	4.00000000000000000000	4.00000000000000000000	4.00000000000000000000	4.00000000000000000000	4.00000000000000000000	4.00000000000000000000	4.00000000000000000000	4.00000000000000000000	4.00000000000000000000	4.00000000000000000000	4.00000000000000000000
96.00000000000000000000	0.00000000000000000000	4170.25634765625000000000	4154.87158203125000000000	4174.87158203125000000000	4158.97412109375000000000	4170.76904296875000000000	4190.76904296875000000000	4176.92285156250000000000	4200.51269531250000000000	4188.71777343750000000000	4212.82031250000000000000	4136.92285156250000000000	4202.05126953125000000000	4118.97412109375000000000	4156.92285156250000000000	3477.00000000000000000000	10243.00000000000000000000	10220.00000000000000000000	0.00000000000000000000	0.00000000000000000000	0.00000000000000000000	2348.00000000000000000000	439.00000000000000000000	4.00000000000000000000	4.00000000000000000000	4.00000000000000000000	4.00000000000000000000	4.00000000000000000000	4.00000000000000000000	4.00000000000000000000	4.00000000000000000000	4.00000000000000000000	4.00000000000000000000	4.00000000000000000000	4.00000000000000000000	4.00000000000000000000	4.00000000000000000000	4.00000000000000000000	4.00000000000000000000
97.00000000000000000000	0.00000000000000000000	4174.35888671875000000000	4158.46142578125000000000	4172.30761718750000000000	4157.43603515625000000000	4174.87158203125000000000	4192.82031250000000000000	4178.46142578125000000000	4189.74365234375000000000	4180.00000000000000000000	4204.61523437500000000000	4133.33300781250000000000	4192.82031250000000000000	4122.56396484375000000000	4158.46142578125000000000	3185.00000000000000000000	10245.00000000000000000000	10223.00000000000000000000	0.00000000000000000000	0.00000000000000000000	0.00000000000000000000	2348.00000000000000000000	447.00000000000000000000	4.00000000000000000000	4.00000000000000000000	4.00000000000000000000	4.00000000000000000000	4.00000000000000000000	4.00000000000000000000	4.00000000000000000000	4.00000000000000000000	4.00000000000000000000	4.00000000000000000000	4.00000000000000000000	4.00000000000000000000	4.00000000000000000000	4.00000000000000000000	4.00000000000000000000	4.00000000000000000000
98.00000000000000000000	0.00000000000000000000	4187.69238281250000000000	4172.30761718750000000000	4157.94873046875000000000	4166.66650390625000000000	4189.23046875000000000000	4196.41015625000000000000	4181.53857421875000000000	4183.58984375000000000000	4172.82031250000000000000	4202.05126953125000000000	4145.64111328125000000000	4194.35888671875000000000	4145.12792968750000000000	4168.20507812500000000000	3530.00000000000000000000	10245.00000000000000000000	10223.00000000000000000000	0.00000000000000000000	0.00000000000000000000	0.00000000000000000000	2348.00000000000000000000	456.00000000000000000000	4.00000000000000000000	4.00000000000000000000	4.00000000000000000000	4.00000000000000000000	4.00000000000000000000	4.00000000000000000000	4.00000000000000000000	4.00000000000000000000	4.00000000000000000000	4.00000000000000000000	4.00000000000000000000	4.00000000000000000000	4.00000000000000000000	4.00000000000000000000	4.00000000000000000000	4.00000000000000000000
99.00000000000000000000	0.00000000000000000000	4161.53857421875000000000	4135.89746093750000000000	4164.10253906250000000000	4147.17919921875000000000	4149.74365234375000000000	4161.02539062500000000000	4147.17919921875000000000	4143.58984375000000000000	4127.69238281250000000000	4160.00000000000000000000	4108.20507812500000000000	4163.07666015625000000000	4111.79492187500000000000	4137.43603515625000000000	3122.00000000000000000000	10246.00000000000000000000	10225.00000000000000000000	0.00000000000000000000	0.00000000000000000000	0.00000000000000000000	2348.00000000000000000000	464.00000000000000000000	4.00000000000000000000	4.00000000000000000000	4.00000000000000000000	4.00000000000000000000	4.00000000000000000000	4.00000000000000000000	4.00000000000000000000	4.00000000000000000000	4.00000000000000000000	4.00000000000000000000	4.00000000000000000000	4.00000000000000000000	4.00000000000000000000	4.00000000000000000000	4.00000000000000000000	4.00000000000000000000
100.00000000000000000000	0.00000000000000000000	4177.43603515625000000000	4157.43603515625000000000	4161.02539062500000000000	4170.25634765625000000000	4172.30761718750000000000	4186.66650390625000000000	4172.30761718750000000000	4190.76904296875000000000	4174.35888671875000000000	4190.76904296875000000000	4146.15380859375000000000	4200.51269531250000000000	4140.00000000000000000000	4167.69238281250000000000	3477.00000000000000000000	10246.00000000000000000000	10225.00000000000000000000	0.00000000000000000000	0.00000000000000000000	0.00000000000000000000	2348.00000000000000000000	472.00000000000000000000	4.00000000000000000000	4.00000000000000000000	4.00000000000000000000	4.00000000000000000000	4.00000000000000000000	4.00000000000000000000	4.00000000000000000000	4.00000000000000000000	4.00000000000000000000	4.00000000000000000000	4.00000000000000000000	4.00000000000000000000	4.00000000000000000000	4.00000000000000000000	4.00000000000000000000	4.00000000000000000000
101.00000000000000000000	0.00000000000000000000	4152.30761718750000000000	4124.61523437500000000000	4169.23046875000000000000	4154.87158203125000000000	4145.12792968750000000000	4160.51269531250000000000	4155.89746093750000000000	4185.12792968750000000000	4168.20507812500000000000	4184.10253906250000000000	4134.35888671875000000000	4195.38427734375000000000	4113.84619140625000000000	4153.84619140625000000000	3185.00000000000000000000	10246.00000000000000000000	10226.00000000000000000000	0.00000000000000000000	0.00000000000000000000	0.00000000000000000000	2348.00000000000000000000	481.00000000000000000000	4.00000000000000000000	4.00000000000000000000	4.00000000000000000000	4.00000000000000000000	4.00000000000000000000	4.00000000000000000000	4.00000000000000000000	4.00000000000000000000	4.00000000000000000000	4.00000000000000000000	4.00000000000000000000	4.00000000000000000000	4.00000000000000000000	4.00000000000000000000	4.00000000000000000000	4.00000000000000000000
102.00000000000000000000	0.00000000000000000000	4161.53857421875000000000	4143.58984375000000000000	4175.38427734375000000000	4158.46142578125000000000	4167.69238281250000000000	4184.61523437500000000000	4178.46142578125000000000	4183.07666015625000000000	4166.15380859375000000000	4190.25634765625000000000	4133.33300781250000000000	4202.05126953125000000000	4117.94873046875000000000	4155.38427734375000000000	3530.00000000000000000000	10246.00000000000000000000	10226.00000000000000000000	0.00000000000000000000	0.00000000000000000000	0.00000000000000000000	2348.00000000000000000000	489.00000000000000000000	4.00000000000000000000	4.00000000000000000000	4.00000000000000000000	4.00000000000000000000	4.00000000000000000000	4.00000000000000000000	4.00000000000000000000	4.00000000000000000000	4.00000000000000000000	4.00000000000000000000	4.00000000000000000000	4.00000000000000000000	4.00000000000000000000	4.00000000000000000000	4.00000000000000000000	4.00000000000000000000
103.00000000000000000000	0.00000000000000000000	4206.15380859375000000000	4205.12792968750000000000	4171.79492187500000000000	4188.71777343750000000000	4225.64111328125000000000	4238.97412109375000000000	4218.97412109375000000000	4209.23046875000000000000	4199.48730468750000000000	4222.05126953125000000000	4152.30761718750000000000	4228.71777343750000000000	4151.79492187500000000000	4185.64111328125000000000	3122.00000000000000000000	10248.00000000000000000000	10229.00000000000000000000	0.00000000000000000000	0.00000000000000000000	0.00000000000000000000	2348.00000000000000000000	498.00000000000000000000	4.00000000000000000000	4.00000000000000000000	4.00000000000000000000	4.00000000000000000000	4.00000000000000000000	4.00000000000000000000	4.00000000000000000000	4.00000000000000000000	4.00000000000000000000	4.00000000000000000000	4.00000000000000000000	4.00000000000000000000	4.00000000000000000000	4.00000000000000000000	4.00000000000000000000	4.00000000000000000000
104.00000000000000000000	0.00000000000000000000	4201.02539062500000000000	4186.15380859375000000000	4183.58984375000000000000	4178.97412109375000000000	4202.56396484375000000000	4211.28173828125000000000	4193.84619140625000000000	4184.61523437500000000000	4176.92285156250000000000	4196.92285156250000000000	4124.10253906250000000000	4207.17919921875000000000	4131.28173828125000000000	4171.79492187500000000000	3477.00000000000000000000	10248.00000000000000000000	10229.00000000000000000000	0.00000000000000000000	0.00000000000000000000	0.00000000000000000000	2348.00000000000000000000	506.00000000000000000000	4.00000000000000000000	4.00000000000000000000	4.00000000000000000000	4.00000000000000000000	4.00000000000000000000	4.00000000000000000000	4.00000000000000000000	4.00000000000000000000	4.00000000000000000000	4.00000000000000000000	4.00000000000000000000	4.00000000000000000000	4.00000000000000000000	4.00000000000000000000	4.00000000000000000000	4.00000000000000000000
105.00000000000000000000	0.00000000000000000000	4229.23046875000000000000	4212.30761718750000000000	4175.89746093750000000000	4204.10253906250000000000	4227.17919921875000000000	4225.64111328125000000000	4210.25634765625000000000	4215.89746093750000000000	4207.17919921875000000000	4218.97412109375000000000	4178.46142578125000000000	4252.30761718750000000000	4188.20507812500000000000	4210.25634765625000000000	3185.00000000000000000000	10248.00000000000000000000	10231.00000000000000000000	0.00000000000000000000	0.00000000000000000000	0.00000000000000000000	2348.00000000000000000000	514.00000000000000000000	4.00000000000000000000	4.00000000000000000000	4.00000000000000000000	4.00000000000000000000	4.00000000000000000000	4.00000000000000000000	4.00000000000000000000	4.00000000000000000000	4.00000000000000000000	4.00000000000000000000	4.00000000000000000000	4.00000000000000000000	4.00000000000000000000	4.00000000000000000000	4.00000000000000000000	4.00000000000000000000
106.00000000000000000000	0.00000000000000000000	4216.41015625000000000000	4186.66650390625000000000	4173.84619140625000000000	4188.71777343750000000000	4200.51269531250000000000	4196.92285156250000000000	4181.53857421875000000000	4206.66650390625000000000	4190.25634765625000000000	4202.56396484375000000000	4173.33300781250000000000	4253.33300781250000000000	4184.61523437500000000000	4205.64111328125000000000	3530.00000000000000000000	10248.00000000000000000000	10231.00000000000000000000	0.00000000000000000000	0.00000000000000000000	0.00000000000000000000	2348.00000000000000000000	523.00000000000000000000	4.00000000000000000000	4.00000000000000000000	4.00000000000000000000	4.00000000000000000000	4.00000000000000000000	4.00000000000000000000	4.00000000000000000000	4.00000000000000000000	4.00000000000000000000	4.00000000000000000000	4.00000000000000000000	4.00000000000000000000	4.00000000000000000000	4.00000000000000000000	4.00000000000000000000	4.00000000000000000000
107.00000000000000000000	0.00000000000000000000	4207.69238281250000000000	4173.84619140625000000000	4180.00000000000000000000	4176.92285156250000000000	4195.38427734375000000000	4196.92285156250000000000	4185.12792968750000000000	4208.71777343750000000000	4192.30761718750000000000	4202.05126953125000000000	4157.94873046875000000000	4241.02539062500000000000	4167.17919921875000000000	4193.33300781250000000000	3122.00000000000000000000	10251.00000000000000000000	10230.00000000000000000000	0.00000000000000000000	0.00000000000000000000	0.00000000000000000000	2348.00000000000000000000	531.00000000000000000000	4.00000000000000000000	4.00000000000000000000	4.00000000000000000000	4.00000000000000000000	4.00000000000000000000	4.00000000000000000000	4.00000000000000000000	4.00000000000000000000	4.00000000000000000000	4.00000000000000000000	4.00000000000000000000	4.00000000000000000000	4.00000000000000000000	4.00000000000000000000	4.00000000000000000000	4.00000000000000000000
108.00000000000000000000	0.00000000000000000000	4223.58984375000000000000	4201.02539062500000000000	4175.38427734375000000000	4189.74365234375000000000	4234.87158203125000000000	4238.46142578125000000000	4229.74365234375000000000	4242.05126953125000000000	4236.92285156250000000000	4241.02539062500000000000	4177.43603515625000000000	4258.97412109375000000000	4180.51269531250000000000	4200.51269531250000000000	3477.00000000000000000000	10251.00000000000000000000	10230.00000000000000000000	0.00000000000000000000	0.00000000000000000000	0.00000000000000000000	2348.00000000000000000000	539.00000000000000000000	4.00000000000000000000	4.00000000000000000000	4.00000000000000000000	4.00000000000000000000	4.00000000000000000000	4.00000000000000000000	4.00000000000000000000	4.00000000000000000000	4.00000000000000000000	4.00000000000000000000	4.00000000000000000000	4.00000000000000000000	4.00000000000000000000	4.00000000000000000000	4.00000000000000000000	4.00000000000000000000
109.00000000000000000000	0.00000000000000000000	4191.28173828125000000000	4160.00000000000000000000	4177.94873046875000000000	4153.33300781250000000000	4197.43603515625000000000	4206.15380859375000000000	4202.05126953125000000000	4204.10253906250000000000	4196.41015625000000000000	4205.12792968750000000000	4128.20507812500000000000	4221.02539062500000000000	4130.76904296875000000000	4153.84619140625000000000	3185.00000000000000000000	10252.00000000000000000000	10227.00000000000000000000	0.00000000000000000000	0.00000000000000000000	0.00000000000000000000	2348.00000000000000000000	548.00000000000000000000	4.00000000000000000000	4.00000000000000000000	4.00000000000000000000	4.00000000000000000000	4.00000000000000000000	4.00000000000000000000	4.00000000000000000000	4.00000000000000000000	4.00000000000000000000	4.00000000000000000000	4.00000000000000000000	4.00000000000000000000	4.00000000000000000000	4.00000000000000000000	4.00000000000000000000	4.00000000000000000000
110.00000000000000000000	0.00000000000000000000	4209.74365234375000000000	4185.12792968750000000000	4164.61523437500000000000	4169.23046875000000000000	4217.94873046875000000000	4224.61523437500000000000	4209.74365234375000000000	4214.35888671875000000000	4198.46142578125000000000	4207.69238281250000000000	4153.84619140625000000000	4233.33300781250000000000	4166.15380859375000000000	4175.89746093750000000000	3530.00000000000000000000	10252.00000000000000000000	10227.00000000000000000000	0.00000000000000000000	0.00000000000000000000	0.00000000000000000000	2348.00000000000000000000	556.00000000000000000000	4.00000000000000000000	4.00000000000000000000	4.00000000000000000000	4.00000000000000000000	4.00000000000000000000	4.00000000000000000000	4.00000000000000000000	4.00000000000000000000	4.00000000000000000000	4.00000000000000000000	4.00000000000000000000	4.00000000000000000000	4.00000000000000000000	4.00000000000000000000	4.00000000000000000000	4.00000000000000000000
111.00000000000000000000	0.00000000000000000000	4214.87158203125000000000	4186.66650390625000000000	4165.64111328125000000000	4181.02539062500000000000	4216.41015625000000000000	4215.89746093750000000000	4192.82031250000000000000	4196.92285156250000000000	4180.51269531250000000000	4192.30761718750000000000	4154.35888671875000000000	4229.74365234375000000000	4175.89746093750000000000	4182.56396484375000000000	3122.00000000000000000000	10249.00000000000000000000	10226.00000000000000000000	0.00000000000000000000	0.00000000000000000000	0.00000000000000000000	2348.00000000000000000000	564.00000000000000000000	4.00000000000000000000	4.00000000000000000000	4.00000000000000000000	4.00000000000000000000	4.00000000000000000000	4.00000000000000000000	4.00000000000000000000	4.00000000000000000000	4.00000000000000000000	4.00000000000000000000	4.00000000000000000000	4.00000000000000000000	4.00000000000000000000	4.00000000000000000000	4.00000000000000000000	4.00000000000000000000
112.00000000000000000000	0.00000000000000000000	4211.79492187500000000000	4181.02539062500000000000	4174.35888671875000000000	4182.56396484375000000000	4216.92285156250000000000	4210.76904296875000000000	4193.84619140625000000000	4194.87158203125000000000	4176.41015625000000000000	4184.61523437500000000000	4144.10253906250000000000	4233.84619140625000000000	4159.48730468750000000000	4177.94873046875000000000	3477.00000000000000000000	10249.00000000000000000000	10226.00000000000000000000	0.00000000000000000000	0.00000000000000000000	0.00000000000000000000	2348.00000000000000000000	572.00000000000000000000	4.00000000000000000000	4.00000000000000000000	4.00000000000000000000	4.00000000000000000000	4.00000000000000000000	4.00000000000000000000	4.00000000000000000000	4.00000000000000000000	4.00000000000000000000	4.00000000000000000000	4.00000000000000000000	4.00000000000000000000	4.00000000000000000000	4.00000000000000000000	4.00000000000000000000	4.00000000000000000000
113.00000000000000000000	0.00000000000000000000	4225.12792968750000000000	4198.97412109375000000000	4169.74365234375000000000	4196.92285156250000000000	4236.41015625000000000000	4234.35888671875000000000	4224.10253906250000000000	4244.61523437500000000000	4224.61523437500000000000	4226.66650390625000000000	4182.05126953125000000000	4273.84619140625000000000	4182.56396484375000000000	4203.58984375000000000000	3185.00000000000000000000	10247.00000000000000000000	10223.00000000000000000000	0.00000000000000000000	0.00000000000000000000	0.00000000000000000000	2348.00000000000000000000	579.00000000000000000000	4.00000000000000000000	4.00000000000000000000	4.00000000000000000000	4.00000000000000000000	4.00000000000000000000	4.00000000000000000000	4.00000000000000000000	4.00000000000000000000	4.00000000000000000000	4.00000000000000000000	4.00000000000000000000	4.00000000000000000000	4.00000000000000000000	4.00000000000000000000	4.00000000000000000000	4.00000000000000000000
114.00000000000000000000	0.00000000000000000000	4192.30761718750000000000	4157.43603515625000000000	4177.94873046875000000000	4168.20507812500000000000	4188.71777343750000000000	4195.89746093750000000000	4186.66650390625000000000	4210.76904296875000000000	4192.30761718750000000000	4200.00000000000000000000	4149.23046875000000000000	4242.05126953125000000000	4146.15380859375000000000	4172.30761718750000000000	3530.00000000000000000000	10247.00000000000000000000	10223.00000000000000000000	0.00000000000000000000	0.00000000000000000000	0.00000000000000000000	2348.00000000000000000000	587.00000000000000000000	4.00000000000000000000	4.00000000000000000000	4.00000000000000000000	4.00000000000000000000	4.00000000000000000000	4.00000000000000000000	4.00000000000000000000	4.00000000000000000000	4.00000000000000000000	4.00000000000000000000	4.00000000000000000000	4.00000000000000000000	4.00000000000000000000	4.00000000000000000000	4.00000000000000000000	4.00000000000000000000
115.00000000000000000000	0.00000000000000000000	4217.43603515625000000000	4197.43603515625000000000	4172.82031250000000000000	4190.25634765625000000000	4229.74365234375000000000	4228.71777343750000000000	4208.71777343750000000000	4212.82031250000000000000	4200.00000000000000000000	4210.76904296875000000000	4158.46142578125000000000	4244.10253906250000000000	4164.10253906250000000000	4183.58984375000000000000	3122.00000000000000000000	10244.00000000000000000000	10220.00000000000000000000	0.00000000000000000000	0.00000000000000000000	0.00000000000000000000	2348.00000000000000000000	594.00000000000000000000	4.00000000000000000000	4.00000000000000000000	4.00000000000000000000	4.00000000000000000000	4.00000000000000000000	4.00000000000000000000	4.00000000000000000000	4.00000000000000000000	4.00000000000000000000	4.00000000000000000000	4.00000000000000000000	4.00000000000000000000	4.00000000000000000000	4.00000000000000000000	4.00000000000000000000	4.00000000000000000000
116.00000000000000000000	0.00000000000000000000	4222.56396484375000000000	4198.97412109375000000000	4169.23046875000000000000	4193.84619140625000000000	4236.41015625000000000000	4226.15380859375000000000	4208.71777343750000000000	4198.46142578125000000000	4185.12792968750000000000	4205.12792968750000000000	4137.43603515625000000000	4225.12792968750000000000	4150.25634765625000000000	4171.79492187500000000000	3477.00000000000000000000	10244.00000000000000000000	10220.00000000000000000000	0.00000000000000000000	0.00000000000000000000	0.00000000000000000000	2348.00000000000000000000	601.00000000000000000000	4.00000000000000000000	4.00000000000000000000	4.00000000000000000000	4.00000000000000000000	4.00000000000000000000	4.00000000000000000000	4.00000000000000000000	4.00000000000000000000	4.00000000000000000000	4.00000000000000000000	4.00000000000000000000	4.00000000000000000000	4.00000000000000000000	4.00000000000000000000	4.00000000000000000000	4.00000000000000000000
117.00000000000000000000	0.00000000000000000000	4207.69238281250000000000	4177.43603515625000000000	4176.41015625000000000000	4178.46142578125000000000	4207.17919921875000000000	4199.48730468750000000000	4191.79492187500000000000	4184.61523437500000000000	4170.76904296875000000000	4190.25634765625000000000	4130.25634765625000000000	4216.92285156250000000000	4144.10253906250000000000	4165.64111328125000000000	3185.00000000000000000000	10242.00000000000000000000	10219.00000000000000000000	0.00000000000000000000	0.00000000000000000000	0.00000000000000000000	2348.00000000000000000000	609.00000000000000000000	4.00000000000000000000	4.00000000000000000000	4.00000000000000000000	4.00000000000000000000	4.00000000000000000000	4.00000000000000000000	4.00000000000000000000	4.00000000000000000000	4.00000000000000000000	4.00000000000000000000	4.00000000000000000000	4.00000000000000000000	4.00000000000000000000	4.00000000000000000000	4.00000000000000000000	4.00000000000000000000
118.00000000000000000000	0.00000000000000000000	4230.76904296875000000000	4207.17919921875000000000	4170.25634765625000000000	4198.46142578125000000000	4224.10253906250000000000	4216.92285156250000000000	4205.64111328125000000000	4227.69238281250000000000	4214.35888671875000000000	4221.53857421875000000000	4193.33300781250000000000	4269.23046875000000000000	4204.61523437500000000000	4215.89746093750000000000	3530.00000000000000000000	10242.00000000000000000000	10219.00000000000000000000	0.00000000000000000000	0.00000000000000000000	0.00000000000000000000	2348.00000000000000000000	616.00000000000000000000	4.00000000000000000000	4.00000000000000000000	4.00000000000000000000	4.00000000000000000000	4.00000000000000000000	4.00000000000000000000	4.00000000000000000000	4.00000000000000000000	4.00000000000000000000	4.00000000000000000000	4.00000000000000000000	4.00000000000000000000	4.00000000000000000000	4.00000000000000000000	4.00000000000000000000	4.00000000000000000000
119.00000000000000000000	0.00000000000000000000	4204.10253906250000000000	4159.48730468750000000000	4174.35888671875000000000	4170.76904296875000000000	4178.46142578125000000000	4176.92285156250000000000	4163.07666015625000000000	4195.89746093750000000000	4175.89746093750000000000	4186.15380859375000000000	4164.10253906250000000000	4244.10253906250000000000	4168.71777343750000000000	4193.33300781250000000000	3122.00000000000000000000	10241.00000000000000000000	10221.00000000000000000000	0.00000000000000000000	0.00000000000000000000	0.00000000000000000000	2348.00000000000000000000	623.00000000000000000000	4.00000000000000000000	4.00000000000000000000	4.00000000000000000000	4.00000000000000000000	4.00000000000000000000	4.00000000000000000000	4.00000000000000000000	4.00000000000000000000	4.00000000000000000000	4.00000000000000000000	4.00000000000000000000	4.00000000000000000000	4.00000000000000000000	4.00000000000000000000	4.00000000000000000000	4.00000000000000000000
120.00000000000000000000	0.00000000000000000000	4211.79492187500000000000	4176.41015625000000000000	4171.79492187500000000000	4176.41015625000000000000	4204.61523437500000000000	4210.76904296875000000000	4191.28173828125000000000	4208.71777343750000000000	4192.30761718750000000000	4204.10253906250000000000	4165.64111328125000000000	4247.17919921875000000000	4167.69238281250000000000	4195.89746093750000000000	3477.00000000000000000000	10241.00000000000000000000	10221.00000000000000000000	0.00000000000000000000	0.00000000000000000000	0.00000000000000000000	2348.00000000000000000000	631.00000000000000000000	4.00000000000000000000	4.00000000000000000000	4.00000000000000000000	4.00000000000000000000	4.00000000000000000000	4.00000000000000000000	4.00000000000000000000	4.00000000000000000000	4.00000000000000000000	4.00000000000000000000	4.00000000000000000000	4.00000000000000000000	4.00000000000000000000	4.00000000000000000000	4.00000000000000000000	4.00000000000000000000
121.00000000000000000000	0.00000000000000000000	4199.48730468750000000000	4182.05126953125000000000	4171.28173828125000000000	4169.23046875000000000000	4208.20507812500000000000	4217.94873046875000000000	4200.00000000000000000000	4207.17919921875000000000	4199.48730468750000000000	4212.82031250000000000000	4144.10253906250000000000	4234.87158203125000000000	4146.66650390625000000000	4174.87158203125000000000	3185.00000000000000000000	10242.00000000000000000000	10222.00000000000000000000	0.00000000000000000000	0.00000000000000000000	0.00000000000000000000	2348.00000000000000000000	638.00000000000000000000	4.00000000000000000000	4.00000000000000000000	4.00000000000000000000	4.00000000000000000000	4.00000000000000000000	4.00000000000000000000	4.00000000000000000000	4.00000000000000000000	4.00000000000000000000	4.00000000000000000000	4.00000000000000000000	4.00000000000000000000	4.00000000000000000000	4.00000000000000000000	4.00000000000000000000	4.00000000000000000000
122.00000000000000000000	0.00000000000000000000	4177.43603515625000000000	4146.66650390625000000000	4175.89746093750000000000	4147.17919921875000000000	4172.82031250000000000000	4176.92285156250000000000	4167.17919921875000000000	4166.15380859375000000000	4153.84619140625000000000	4172.82031250000000000000	4101.53857421875000000000	4195.89746093750000000000	4109.23046875000000000000	4142.56396484375000000000	3530.00000000000000000000	10242.00000000000000000000	10222.00000000000000000000	0.00000000000000000000	0.00000000000000000000	0.00000000000000000000	2348.00000000000000000000	645.00000000000000000000	4.00000000000000000000	4.00000000000000000000	4.00000000000000000000	4.00000000000000000000	4.00000000000000000000	4.00000000000000000000	4.00000000000000000000	4.00000000000000000000	4.00000000000000000000	4.00000000000000000000	4.00000000000000000000	4.00000000000000000000	4.00000000000000000000	4.00000000000000000000	4.00000000000000000000	4.00000000000000000000
123.00000000000000000000	0.00000000000000000000	4213.84619140625000000000	4180.00000000000000000000	4162.05126953125000000000	4181.53857421875000000000	4210.25634765625000000000	4198.97412109375000000000	4186.15380859375000000000	4188.20507812500000000000	4169.23046875000000000000	4185.12792968750000000000	4146.66650390625000000000	4223.58984375000000000000	4159.48730468750000000000	4185.64111328125000000000	3122.00000000000000000000	10244.00000000000000000000	10226.00000000000000000000	0.00000000000000000000	0.00000000000000000000	0.00000000000000000000	2348.00000000000000000000	653.00000000000000000000	4.00000000000000000000	4.00000000000000000000	4.00000000000000000000	4.00000000000000000000	4.00000000000000000000	4.00000000000000000000	4.00000000000000000000	4.00000000000000000000	4.00000000000000000000	4.00000000000000000000	4.00000000000000000000	4.00000000000000000000	4.00000000000000000000	4.00000000000000000000	4.00000000000000000000	4.00000000000000000000
124.00000000000000000000	0.00000000000000000000	4195.89746093750000000000	4159.48730468750000000000	4166.15380859375000000000	4169.23046875000000000000	4181.02539062500000000000	4170.25634765625000000000	4152.82031250000000000000	4159.48730468750000000000	4139.48730468750000000000	4155.38427734375000000000	4125.64111328125000000000	4207.17919921875000000000	4136.41015625000000000000	4169.23046875000000000000	3477.00000000000000000000	10244.00000000000000000000	10226.00000000000000000000	0.00000000000000000000	0.00000000000000000000	0.00000000000000000000	2348.00000000000000000000	660.00000000000000000000	4.00000000000000000000	4.00000000000000000000	4.00000000000000000000	4.00000000000000000000	4.00000000000000000000	4.00000000000000000000	4.00000000000000000000	4.00000000000000000000	4.00000000000000000000	4.00000000000000000000	4.00000000000000000000	4.00000000000000000000	4.00000000000000000000	4.00000000000000000000	4.00000000000000000000	4.00000000000000000000
125.00000000000000000000	0.00000000000000000000	4207.17919921875000000000	4177.43603515625000000000	4171.79492187500000000000	4174.35888671875000000000	4188.71777343750000000000	4185.64111328125000000000	4167.69238281250000000000	4182.05126953125000000000	4166.66650390625000000000	4178.46142578125000000000	4144.61523437500000000000	4229.23046875000000000000	4150.76904296875000000000	4183.07666015625000000000	3185.00000000000000000000	10243.00000000000000000000	10224.00000000000000000000	0.00000000000000000000	0.00000000000000000000	0.00000000000000000000	2348.00000000000000000000	667.00000000000000000000	4.00000000000000000000	4.00000000000000000000	4.00000000000000000000	4.00000000000000000000	4.00000000000000000000	4.00000000000000000000	4.00000000000000000000	4.00000000000000000000	4.00000000000000000000	4.00000000000000000000	4.00000000000000000000	4.00000000000000000000	4.00000000000000000000	4.00000000000000000000	4.00000000000000000000	4.00000000000000000000
126.00000000000000000000	0.00000000000000000000	4217.43603515625000000000	4182.56396484375000000000	4174.35888671875000000000	4178.46142578125000000000	4196.92285156250000000000	4196.92285156250000000000	4188.20507812500000000000	4212.30761718750000000000	4197.43603515625000000000	4208.71777343750000000000	4169.74365234375000000000	4252.30761718750000000000	4165.64111328125000000000	4201.02539062500000000000	3530.00000000000000000000	10243.00000000000000000000	10224.00000000000000000000	0.00000000000000000000	0.00000000000000000000	0.00000000000000000000	2348.00000000000000000000	676.00000000000000000000	4.00000000000000000000	4.00000000000000000000	4.00000000000000000000	4.00000000000000000000	4.00000000000000000000	4.00000000000000000000	4.00000000000000000000	4.00000000000000000000	4.00000000000000000000	4.00000000000000000000	4.00000000000000000000	4.00000000000000000000	4.00000000000000000000	4.00000000000000000000	4.00000000000000000000	4.00000000000000000000
127.00000000000000000000	0.00000000000000000000	4197.43603515625000000000	4156.92285156250000000000	4180.51269531250000000000	4159.48730468750000000000	4178.46142578125000000000	4181.53857421875000000000	4175.89746093750000000000	4190.25634765625000000000	4168.71777343750000000000	4185.12792968750000000000	4141.53857421875000000000	4229.23046875000000000000	4133.33300781250000000000	4177.43603515625000000000	51.00000000000000000000	10248.00000000000000000000	10224.00000000000000000000	0.00000000000000000000	0.00000000000000000000	0.00000000000000000000	2348.00000000000000000000	684.00000000000000000000	4.00000000000000000000	4.00000000000000000000	4.00000000000000000000	4.00000000000000000000	4.00000000000000000000	4.00000000000000000000	4.00000000000000000000	4.00000000000000000000	4.00000000000000000000	4.00000000000000000000	4.00000000000000000000	4.00000000000000000000	4.00000000000000000000	4.00000000000000000000	4.00000000000000000000	4.00000000000000000000
0.00000000000000000000	0.00000000000000000000	4236.41015625000000000000	4214.35888671875000000000	4169.23046875000000000000	4194.87158203125000000000	4235.38427734375000000000	4232.30761718750000000000	4210.76904296875000000000	4212.30761718750000000000	4198.97412109375000000000	4216.92285156250000000000	4174.87158203125000000000	4253.84619140625000000000	4179.48730468750000000000	4203.58984375000000000000	1311.00000000000000000000	10248.00000000000000000000	10224.00000000000000000000	0.00000000000000000000	0.00000000000000000000	0.00000000000000000000	2348.00000000000000000000	693.00000000000000000000	4.00000000000000000000	4.00000000000000000000	4.00000000000000000000	4.00000000000000000000	4.00000000000000000000	4.00000000000000000000	4.00000000000000000000	4.00000000000000000000	4.00000000000000000000	4.00000000000000000000	4.00000000000000000000	4.00000000000000000000	4.00000000000000000000	4.00000000000000000000	4.00000000000000000000	4.00000000000000000000
1.00000000000000000000	0.00000000000000000000	4225.64111328125000000000	4195.38427734375000000000	4174.35888671875000000000	4180.51269531250000000000	4213.84619140625000000000	4206.66650390625000000000	4182.05126953125000000000	4177.94873046875000000000	4167.69238281250000000000	4196.41015625000000000000	4148.71777343750000000000	4225.64111328125000000000	4168.20507812500000000000	4185.12792968750000000000	2824.00000000000000000000	10250.00000000000000000000	10225.00000000000000000000	0.00000000000000000000	0.00000000000000000000	0.00000000000000000000	2348.00000000000000000000	701.00000000000000000000	4.00000000000000000000	4.00000000000000000000	4.00000000000000000000	4.00000000000000000000	4.00000000000000000000	4.00000000000000000000	4.00000000000000000000	4.00000000000000000000	4.00000000000000000000	4.00000000000000000000	4.00000000000000000000	4.00000000000000000000	4.00000000000000000000	4.00000000000000000000	4.00000000000000000000	4.00000000000000000000
7.00000000000000000000	0.00000000000000000000	4201.53857421875000000000	4175.38427734375000000000	4173.33300781250000000000	4178.97412109375000000000	4196.92285156250000000000	4205.64111328125000000000	4191.28173828125000000000	4182.05126953125000000000	4174.87158203125000000000	4174.35888671875000000000	4138.46142578125000000000	4215.38427734375000000000	4146.66650390625000000000	4176.92285156250000000000	3202.00000000000000000000	10250.00000000000000000000	10225.00000000000000000000	0.00000000000000000000	0.00000000000000000000	0.00000000000000000000	2348.00000000000000000000	709.00000000000000000000	4.00000000000000000000	4.00000000000000000000	4.00000000000000000000	4.00000000000000000000	4.00000000000000000000	4.00000000000000000000	4.00000000000000000000	4.00000000000000000000	4.00000000000000000000	4.00000000000000000000	4.00000000000000000000	4.00000000000000000000	4.00000000000000000000	4.00000000000000000000	4.00000000000000000000	4.00000000000000000000
8.00000000000000000000	0.00000000000000000000	4202.05126953125000000000	4172.82031250000000000000	4160.51269531250000000000	4187.69238281250000000000	4192.82031250000000000000	4194.87158203125000000000	4176.41015625000000000000	4186.15380859375000000000	4173.84619140625000000000	4164.61523437500000000000	4159.48730468750000000000	4229.74365234375000000000	4166.15380859375000000000	4196.92285156250000000000	3324.00000000000000000000	10250.00000000000000000000	10225.00000000000000000000	0.00000000000000000000	0.00000000000000000000	0.00000000000000000000	2348.00000000000000000000	718.00000000000000000000	4.00000000000000000000	4.00000000000000000000	4.00000000000000000000	4.00000000000000000000	4.00000000000000000000	4.00000000000000000000	4.00000000000000000000	4.00000000000000000000	4.00000000000000000000	4.00000000000000000000	4.00000000000000000000	4.00000000000000000000	4.00000000000000000000	4.00000000000000000000	4.00000000000000000000	4.00000000000000000000
9.00000000000000000000	0.00000000000000000000	4166.66650390625000000000	4123.58984375000000000000	4164.61523437500000000000	4156.41015625000000000000	4142.05126953125000000000	4143.58984375000000000000	4129.74365234375000000000	4149.74365234375000000000	4127.69238281250000000000	4117.94873046875000000000	4114.35888671875000000000	4196.41015625000000000000	4115.89746093750000000000	4160.51269531250000000000	2871.00000000000000000000	10247.00000000000000000000	10224.00000000000000000000	0.00000000000000000000	0.00000000000000000000	0.00000000000000000000	2348.00000000000000000000	726.00000000000000000000	4.00000000000000000000	4.00000000000000000000	4.00000000000000000000	4.00000000000000000000	4.00000000000000000000	4.00000000000000000000	4.00000000000000000000	4.00000000000000000000	4.00000000000000000000	4.00000000000000000000	4.00000000000000000000	4.00000000000000000000	4.00000000000000000000	4.00000000000000000000	4.00000000000000000000	4.00000000000000000000
10.00000000000000000000	0.00000000000000000000	4189.23046875000000000000	4159.48730468750000000000	4163.58984375000000000000	4178.46142578125000000000	4183.58984375000000000000	4189.74365234375000000000	4180.51269531250000000000	4193.33300781250000000000	4180.51269531250000000000	4165.64111328125000000000	4148.20507812500000000000	4224.61523437500000000000	4145.12792968750000000000	4179.48730468750000000000	3610.00000000000000000000	10247.00000000000000000000	10224.00000000000000000000	0.00000000000000000000	0.00000000000000000000	0.00000000000000000000	2348.00000000000000000000	735.00000000000000000000	4.00000000000000000000	4.00000000000000000000	4.00000000000000000000	4.00000000000000000000	4.00000000000000000000	4.00000000000000000000	4.00000000000000000000	4.00000000000000000000	4.00000000000000000000	4.00000000000000000000	4.00000000000000000000	4.00000000000000000000	4.00000000000000000000	4.00000000000000000000	4.00000000000000000000	4.00000000000000000000
11.00000000000000000000	0.00000000000000000000	4177.43603515625000000000	4147.69238281250000000000	4171.79492187500000000000	4162.05126953125000000000	4174.35888671875000000000	4191.79492187500000000000	4182.05126953125000000000	4187.69238281250000000000	4182.05126953125000000000	4167.17919921875000000000	4135.38427734375000000000	4216.92285156250000000000	4126.66650390625000000000	4165.12792968750000000000	3190.00000000000000000000	10247.00000000000000000000	10225.00000000000000000000	0.00000000000000000000	0.00000000000000000000	0.00000000000000000000	2348.00000000000000000000	743.00000000000000000000	4.00000000000000000000	4.00000000000000000000	4.00000000000000000000	4.00000000000000000000	4.00000000000000000000	4.00000000000000000000	4.00000000000000000000	4.00000000000000000000	4.00000000000000000000	4.00000000000000000000	4.00000000000000000000	4.00000000000000000000	4.00000000000000000000	4.00000000000000000000	4.00000000000000000000	4.00000000000000000000
12.00000000000000000000	0.00000000000000000000	4187.69238281250000000000	4162.56396484375000000000	4176.92285156250000000000	4158.46142578125000000000	4185.64111328125000000000	4202.05126953125000000000	4182.56396484375000000000	4184.10253906250000000000	4175.38427734375000000000	4160.00000000000000000000	4134.35888671875000000000	4217.94873046875000000000	4131.28173828125000000000	4168.20507812500000000000	3523.00000000000000000000	10247.00000000000000000000	10225.00000000000000000000	0.00000000000000000000	0.00000000000000000000	0.00000000000000000000	2348.00000000000000000000	751.00000000000000000000	4.00000000000000000000	4.00000000000000000000	4.00000000000000000000	4.00000000000000000000	4.00000000000000000000	4.00000000000000000000	4.00000000000000000000	4.00000000000000000000	4.00000000000000000000	4.00000000000000000000	4.00000000000000000000	4.00000000000000000000	4.00000000000000000000	4.00000000000000000000	4.00000000000000000000	4.00000000000000000000
13.00000000000000000000	0.00000000000000000000	4225.12792968750000000000	4210.76904296875000000000	4167.17919921875000000000	4191.28173828125000000000	4231.28173828125000000000	4235.38427734375000000000	4208.71777343750000000000	4207.69238281250000000000	4203.58984375000000000000	4191.28173828125000000000	4172.82031250000000000000	4242.05126953125000000000	4186.15380859375000000000	4201.53857421875000000000	3207.00000000000000000000	10248.00000000000000000000	10224.00000000000000000000	0.00000000000000000000	0.00000000000000000000	0.00000000000000000000	2348.00000000000000000000	760.00000000000000000000	4.00000000000000000000	4.00000000000000000000	4.00000000000000000000	4.00000000000000000000	4.00000000000000000000	4.00000000000000000000	4.00000000000000000000	4.00000000000000000000	4.00000000000000000000	4.00000000000000000000	4.00000000000000000000	4.00000000000000000000	4.00000000000000000000	4.00000000000000000000	4.00000000000000000000	4.00000000000000000000
14.00000000000000000000	0.00000000000000000000	4198.97412109375000000000	4166.15380859375000000000	4171.79492187500000000000	4165.64111328125000000000	4189.74365234375000000000	4197.94873046875000000000	4176.92285156250000000000	4168.71777343750000000000	4163.07666015625000000000	4160.00000000000000000000	4135.89746093750000000000	4208.71777343750000000000	4151.28173828125000000000	4172.30761718750000000000	3610.00000000000000000000	10248.00000000000000000000	10224.00000000000000000000	0.00000000000000000000	0.00000000000000000000	0.00000000000000000000	2348.00000000000000000000	768.00000000000000000000	4.00000000000000000000	4.00000000000000000000	4.00000000000000000000	4.00000000000000000000	4.00000000000000000000	4.00000000000000000000	4.00000000000000000000	4.00000000000000000000	4.00000000000000000000	4.00000000000000000000	4.00000000000000000000	4.00000000000000000000	4.00000000000000000000	4.00000000000000000000	4.00000000000000000000	4.00000000000000000000
15.00000000000000000000	0.00000000000000000000	4208.71777343750000000000	4173.84619140625000000000	4167.69238281250000000000	4173.33300781250000000000	4203.07666015625000000000	4216.41015625000000000000	4195.89746093750000000000	4203.07666015625000000000	4191.79492187500000000000	4183.07666015625000000000	4168.20507812500000000000	4242.56396484375000000000	4163.07666015625000000000	4193.33300781250000000000	3190.00000000000000000000	10247.00000000000000000000	10226.00000000000000000000	0.00000000000000000000	0.00000000000000000000	0.00000000000000000000	2348.00000000000000000000	777.00000000000000000000	4.00000000000000000000	4.00000000000000000000	4.00000000000000000000	4.00000000000000000000	4.00000000000000000000	4.00000000000000000000	4.00000000000000000000	4.00000000000000000000	4.00000000000000000000	4.00000000000000000000	4.00000000000000000000	4.00000000000000000000	4.00000000000000000000	4.00000000000000000000	4.00000000000000000000	4.00000000000000000000
16.00000000000000000000	0.00000000000000000000	4188.71777343750000000000	4150.76904296875000000000	4170.76904296875000000000	4168.20507812500000000000	4177.94873046875000000000	4195.38427734375000000000	4176.41015625000000000000	4204.10253906250000000000	4190.25634765625000000000	4178.46142578125000000000	4166.66650390625000000000	4243.58984375000000000000	4148.20507812500000000000	4181.53857421875000000000	0.00000000000000000000	10247.00000000000000000000	10226.00000000000000000000	0.00000000000000000000	0.00000000000000000000	0.00000000000000000000	2348.00000000000000000000	785.00000000000000000000	4.00000000000000000000	4.00000000000000000000	4.00000000000000000000	4.00000000000000000000	4.00000000000000000000	4.00000000000000000000	4.00000000000000000000	4.00000000000000000000	4.00000000000000000000	4.00000000000000000000	4.00000000000000000000	4.00000000000000000000	4.00000000000000000000	4.00000000000000000000	4.00000000000000000000	4.00000000000000000000
17.00000000000000000000	0.00000000000000000000	4177.43603515625000000000	4146.66650390625000000000	4174.35888671875000000000	4161.02539062500000000000	4167.17919921875000000000	4186.15380859375000000000	4168.20507812500000000000	4183.58984375000000000000	4171.79492187500000000000	4160.51269531250000000000	4143.58984375000000000000	4223.07666015625000000000	4136.41015625000000000000	4163.07666015625000000000	0.00000000000000000000	10246.00000000000000000000	10224.00000000000000000000	0.00000000000000000000	0.00000000000000000000	0.00000000000000000000	2348.00000000000000000000	793.00000000000000000000	4.00000000000000000000	4.00000000000000000000	4.00000000000000000000	4.00000000000000000000	4.00000000000000000000	4.00000000000000000000	4.00000000000000000000	4.00000000000000000000	4.00000000000000000000	4.00000000000000000000	4.00000000000000000000	4.00000000000000000000	4.00000000000000000000	4.00000000000000000000	4.00000000000000000000	4.00000000000000000000
18.00000000000000000000	0.00000000000000000000	4214.87158203125000000000	4200.51269531250000000000	4167.69238281250000000000	4183.58984375000000000000	4218.46142578125000000000	4230.25634765625000000000	4207.17919921875000000000	4204.10253906250000000000	4200.51269531250000000000	4193.33300781250000000000	4161.53857421875000000000	4237.43603515625000000000	4167.17919921875000000000	4184.10253906250000000000	0.00000000000000000000	10246.00000000000000000000	10224.00000000000000000000	0.00000000000000000000	0.00000000000000000000	0.00000000000000000000	2348.00000000000000000000	802.00000000000000000000	4.00000000000000000000	4.00000000000000000000	4.00000000000000000000	4.00000000000000000000	4.00000000000000000000	4.00000000000000000000	4.00000000000000000000	4.00000000000000000000	4.00000000000000000000	4.00000000000000000000	4.00000000000000000000	4.00000000000000000000	4.00000000000000000000	4.00000000000000000000	4.00000000000000000000	4.00000000000000000000
19.00000000000000000000	0.00000000000000000000	4201.02539062500000000000	4175.89746093750000000000	4178.46142578125000000000	4167.17919921875000000000	4197.43603515625000000000	4209.74365234375000000000	4191.79492187500000000000	4176.92285156250000000000	4175.89746093750000000000	4178.46142578125000000000	4135.38427734375000000000	4214.35888671875000000000	4139.48730468750000000000	4164.10253906250000000000	0.00000000000000000000	10248.00000000000000000000	10225.00000000000000000000	0.00000000000000000000	0.00000000000000000000	0.00000000000000000000	2348.00000000000000000000	810.00000000000000000000	4.00000000000000000000	4.00000000000000000000	4.00000000000000000000	4.00000000000000000000	4.00000000000000000000	4.00000000000000000000	4.00000000000000000000	4.00000000000000000000	4.00000000000000000000	4.00000000000000000000	4.00000000000000000000	4.00000000000000000000	4.00000000000000000000	4.00000000000000000000	4.00000000000000000000	4.00000000000000000000
20.00000000000000000000	0.00000000000000000000	4214.35888671875000000000	4189.23046875000000000000	4169.23046875000000000000	4187.69238281250000000000	4208.20507812500000000000	4222.05126953125000000000	4204.10253906250000000000	4202.56396484375000000000	4196.92285156250000000000	4191.28173828125000000000	4180.00000000000000000000	4247.69238281250000000000	4179.48730468750000000000	4198.97412109375000000000	0.00000000000000000000	10248.00000000000000000000	10225.00000000000000000000	0.00000000000000000000	0.00000000000000000000	0.00000000000000000000	2348.00000000000000000000	819.00000000000000000000	4.00000000000000000000	4.00000000000000000000	4.00000000000000000000	4.00000000000000000000	4.00000000000000000000	4.00000000000000000000	4.00000000000000000000	4.00000000000000000000	4.00000000000000000000	4.00000000000000000000	4.00000000000000000000	4.00000000000000000000	4.00000000000000000000	4.00000000000000000000	4.00000000000000000000	4.00000000000000000000
21.00000000000000000000	0.00000000000000000000	4205.12792968750000000000	4173.84619140625000000000	4162.56396484375000000000	4181.53857421875000000000	4178.46142578125000000000	4188.20507812500000000000	4169.74365234375000000000	4189.23046875000000000000	4178.97412109375000000000	4170.76904296875000000000	4177.43603515625000000000	4244.10253906250000000000	4178.46142578125000000000	4200.51269531250000000000	0.00000000000000000000	10248.00000000000000000000	10223.00000000000000000000	0.00000000000000000000	0.00000000000000000000	0.00000000000000000000	2348.00000000000000000000	827.00000000000000000000	4.00000000000000000000	4.00000000000000000000	4.00000000000000000000	4.00000000000000000000	4.00000000000000000000	4.00000000000000000000	4.00000000000000000000	4.00000000000000000000	4.00000000000000000000	4.00000000000000000000	4.00000000000000000000	4.00000000000000000000	4.00000000000000000000	4.00000000000000000000	4.00000000000000000000	4.00000000000000000000
22.00000000000000000000	0.00000000000000000000	4189.74365234375000000000	4155.89746093750000000000	4169.74365234375000000000	4163.58984375000000000000	4164.10253906250000000000	4171.79492187500000000000	4154.87158203125000000000	4169.23046875000000000000	4164.10253906250000000000	4157.94873046875000000000	4144.61523437500000000000	4217.43603515625000000000	4150.76904296875000000000	4176.92285156250000000000	0.00000000000000000000	10248.00000000000000000000	10223.00000000000000000000	0.00000000000000000000	0.00000000000000000000	0.00000000000000000000	2348.00000000000000000000	835.00000000000000000000	4.00000000000000000000	4.00000000000000000000	4.00000000000000000000	4.00000000000000000000	4.00000000000000000000	4.00000000000000000000	4.00000000000000000000	4.00000000000000000000	4.00000000000000000000	4.00000000000000000000	4.00000000000000000000	4.00000000000000000000	4.00000000000000000000	4.00000000000000000000	4.00000000000000000000	4.00000000000000000000
23.00000000000000000000	0.00000000000000000000	4204.61523437500000000000	4187.17919921875000000000	4167.69238281250000000000	4178.46142578125000000000	4215.89746093750000000000	4227.69238281250000000000	4210.25634765625000000000	4216.41015625000000000000	4220.51269531250000000000	4208.71777343750000000000	4169.74365234375000000000	4245.12792968750000000000	4174.35888671875000000000	4194.87158203125000000000	0.00000000000000000000	10248.00000000000000000000	10224.00000000000000000000	0.00000000000000000000	0.00000000000000000000	0.00000000000000000000	2348.00000000000000000000	844.00000000000000000000	4.00000000000000000000	4.00000000000000000000	4.00000000000000000000	4.00000000000000000000	4.00000000000000000000	4.00000000000000000000	4.00000000000000000000	4.00000000000000000000	4.00000000000000000000	4.00000000000000000000	4.00000000000000000000	4.00000000000000000000	4.00000000000000000000	4.00000000000000000000	4.00000000000000000000	4.00000000000000000000
24.00000000000000000000	0.00000000000000000000	4177.94873046875000000000	4155.89746093750000000000	4176.92285156250000000000	4153.84619140625000000000	4184.10253906250000000000	4203.07666015625000000000	4188.20507812500000000000	4190.76904296875000000000	4192.30761718750000000000	4185.64111328125000000000	4134.35888671875000000000	4220.00000000000000000000	4134.87158203125000000000	4162.05126953125000000000	0.00000000000000000000	10248.00000000000000000000	10224.00000000000000000000	0.00000000000000000000	0.00000000000000000000	0.00000000000000000000	2348.00000000000000000000	852.00000000000000000000	4.00000000000000000000	4.00000000000000000000	4.00000000000000000000	4.00000000000000000000	4.00000000000000000000	4.00000000000000000000	4.00000000000000000000	4.00000000000000000000	4.00000000000000000000	4.00000000000000000000	4.00000000000000000000	4.00000000000000000000	4.00000000000000000000	4.00000000000000000000	4.00000000000000000000	4.00000000000000000000
25.00000000000000000000	0.00000000000000000000	4208.71777343750000000000	4188.71777343750000000000	4169.74365234375000000000	4179.48730468750000000000	4200.51269531250000000000	4211.79492187500000000000	4188.20507812500000000000	4191.79492187500000000000	4190.25634765625000000000	4186.15380859375000000000	4154.87158203125000000000	4230.25634765625000000000	4164.61523437500000000000	4181.53857421875000000000	0.00000000000000000000	10249.00000000000000000000	10225.00000000000000000000	0.00000000000000000000	0.00000000000000000000	0.00000000000000000000	2348.00000000000000000000	861.00000000000000000000	4.00000000000000000000	4.00000000000000000000	4.00000000000000000000	4.00000000000000000000	4.00000000000000000000	4.00000000000000000000	4.00000000000000000000	4.00000000000000000000	4.00000000000000000000	4.00000000000000000000	4.00000000000000000000	4.00000000000000000000	4.00000000000000000000	4.00000000000000000000	4.00000000000000000000	4.00000000000000000000
26.00000000000000000000	0.00000000000000000000	4217.94873046875000000000	4197.94873046875000000000	4162.56396484375000000000	4193.84619140625000000000	4207.17919921875000000000	4212.30761718750000000000	4178.46142578125000000000	4178.97412109375000000000	4180.00000000000000000000	4177.94873046875000000000	4159.48730468750000000000	4226.15380859375000000000	4181.02539062500000000000	4192.30761718750000000000	0.00000000000000000000	10249.00000000000000000000	10225.00000000000000000000	0.00000000000000000000	0.00000000000000000000	0.00000000000000000000	2348.00000000000000000000	869.00000000000000000000	4.00000000000000000000	4.00000000000000000000	4.00000000000000000000	4.00000000000000000000	4.00000000000000000000	4.00000000000000000000	4.00000000000000000000	4.00000000000000000000	4.00000000000000000000	4.00000000000000000000	4.00000000000000000000	4.00000000000000000000	4.00000000000000000000	4.00000000000000000000	4.00000000000000000000	4.00000000000000000000
27.00000000000000000000	0.00000000000000000000	4196.41015625000000000000	4176.92285156250000000000	4172.30761718750000000000	4175.89746093750000000000	4191.28173828125000000000	4203.07666015625000000000	4170.76904296875000000000	4164.10253906250000000000	4167.17919921875000000000	4164.10253906250000000000	4144.10253906250000000000	4214.87158203125000000000	4158.97412109375000000000	4176.92285156250000000000	0.00000000000000000000	10249.00000000000000000000	10226.00000000000000000000	0.00000000000000000000	0.00000000000000000000	0.00000000000000000000	2348.00000000000000000000	877.00000000000000000000	4.00000000000000000000	4.00000000000000000000	4.00000000000000000000	4.00000000000000000000	4.00000000000000000000	4.00000000000000000000	4.00000000000000000000	4.00000000000000000000	4.00000000000000000000	4.00000000000000000000	4.00000000000000000000	4.00000000000000000000	4.00000000000000000000	4.00000000000000000000	4.00000000000000000000	4.00000000000000000000
28.00000000000000000000	0.00000000000000000000	4216.41015625000000000000	4205.64111328125000000000	4170.25634765625000000000	4194.35888671875000000000	4217.43603515625000000000	4230.76904296875000000000	4204.61523437500000000000	4215.89746093750000000000	4223.07666015625000000000	4212.82031250000000000000	4197.43603515625000000000	4262.56396484375000000000	4194.87158203125000000000	4207.69238281250000000000	0.00000000000000000000	10249.00000000000000000000	10226.00000000000000000000	0.00000000000000000000	0.00000000000000000000	0.00000000000000000000	2348.00000000000000000000	886.00000000000000000000	4.00000000000000000000	4.00000000000000000000	4.00000000000000000000	4.00000000000000000000	4.00000000000000000000	4.00000000000000000000	4.00000000000000000000	4.00000000000000000000	4.00000000000000000000	4.00000000000000000000	4.00000000000000000000	4.00000000000000000000	4.00000000000000000000	4.00000000000000000000	4.00000000000000000000	4.00000000000000000000
29.00000000000000000000	0.00000000000000000000	4194.35888671875000000000	4169.74365234375000000000	4180.00000000000000000000	4176.92285156250000000000	4175.38427734375000000000	4188.20507812500000000000	4172.30761718750000000000	4188.20507812500000000000	4196.92285156250000000000	4188.20507812500000000000	4172.82031250000000000000	4244.10253906250000000000	4168.71777343750000000000	4190.25634765625000000000	0.00000000000000000000	10249.00000000000000000000	10228.00000000000000000000	0.00000000000000000000	0.00000000000000000000	0.00000000000000000000	2348.00000000000000000000	894.00000000000000000000	4.00000000000000000000	4.00000000000000000000	4.00000000000000000000	4.00000000000000000000	4.00000000000000000000	4.00000000000000000000	4.00000000000000000000	4.00000000000000000000	4.00000000000000000000	4.00000000000000000000	4.00000000000000000000	4.00000000000000000000	4.00000000000000000000	4.00000000000000000000	4.00000000000000000000	4.00000000000000000000
30.00000000000000000000	0.00000000000000000000	4211.79492187500000000000	4197.43603515625000000000	4178.46142578125000000000	4189.74365234375000000000	4203.07666015625000000000	4213.84619140625000000000	4191.79492187500000000000	4185.12792968750000000000	4200.00000000000000000000	4187.69238281250000000000	4174.35888671875000000000	4244.61523437500000000000	4182.05126953125000000000	4200.51269531250000000000	0.00000000000000000000	10249.00000000000000000000	10228.00000000000000000000	0.00000000000000000000	0.00000000000000000000	0.00000000000000000000	2348.00000000000000000000	903.00000000000000000000	4.00000000000000000000	4.00000000000000000000	4.00000000000000000000	4.00000000000000000000	4.00000000000000000000	4.00000000000000000000	4.00000000000000000000	4.00000000000000000000	4.00000000000000000000	4.00000000000000000000	4.00000000000000000000	4.00000000000000000000	4.00000000000000000000	4.00000000000000000000	4.00000000000000000000	4.00000000000000000000
31.00000000000000000000	0.00000000000000000000	4219.48730468750000000000	4214.87158203125000000000	4170.25634765625000000000	4192.82031250000000000000	4223.58984375000000000000	4232.30761718750000000000	4200.51269531250000000000	4183.07666015625000000000	4206.66650390625000000000	4190.76904296875000000000	4166.66650390625000000000	4230.76904296875000000000	4175.89746093750000000000	4190.76904296875000000000	0.00000000000000000000	10248.00000000000000000000	10228.00000000000000000000	0.00000000000000000000	0.00000000000000000000	0.00000000000000000000	2348.00000000000000000000	911.00000000000000000000	4.00000000000000000000	4.00000000000000000000	4.00000000000000000000	4.00000000000000000000	4.00000000000000000000	4.00000000000000000000	4.00000000000000000000	4.00000000000000000000	4.00000000000000000000	4.00000000000000000000	4.00000000000000000000	4.00000000000000000000	4.00000000000000000000	4.00000000000000000000	4.00000000000000000000	4.00000000000000000000
32.00000000000000000000	0.00000000000000000000	4195.38427734375000000000	4181.02539062500000000000	4174.35888671875000000000	4173.33300781250000000000	4191.28173828125000000000	4202.05126953125000000000	4173.84619140625000000000	4155.38427734375000000000	4172.82031250000000000000	4158.97412109375000000000	4131.28173828125000000000	4195.38427734375000000000	4140.00000000000000000000	4162.05126953125000000000	0.00000000000000000000	10248.00000000000000000000	10228.00000000000000000000	0.00000000000000000000	0.00000000000000000000	0.00000000000000000000	2348.00000000000000000000	919.00000000000000000000	4.00000000000000000000	4.00000000000000000000	4.00000000000000000000	4.00000000000000000000	4.00000000000000000000	4.00000000000000000000	4.00000000000000000000	4.00000000000000000000	4.00000000000000000000	4.00000000000000000000	4.00000000000000000000	4.00000000000000000000	4.00000000000000000000	4.00000000000000000000	4.00000000000000000000	4.00000000000000000000
33.00000000000000000000	0.00000000000000000000	4221.53857421875000000000	4210.25634765625000000000	4168.71777343750000000000	4198.46142578125000000000	4217.43603515625000000000	4223.07666015625000000000	4196.41015625000000000000	4194.35888671875000000000	4202.56396484375000000000	4186.66650390625000000000	4180.00000000000000000000	4237.94873046875000000000	4192.82031250000000000000	4208.20507812500000000000	0.00000000000000000000	10247.00000000000000000000	10227.00000000000000000000	0.00000000000000000000	0.00000000000000000000	0.00000000000000000000	2348.00000000000000000000	928.00000000000000000000	4.00000000000000000000	4.00000000000000000000	4.00000000000000000000	4.00000000000000000000	4.00000000000000000000	4.00000000000000000000	4.00000000000000000000	4.00000000000000000000	4.00000000000000000000	4.00000000000000000000	4.00000000000000000000	4.00000000000000000000	4.00000000000000000000	4.00000000000000000000	4.00000000000000000000	4.00000000000000000000
34.00000000000000000000	0.00000000000000000000	4193.84619140625000000000	4168.20507812500000000000	4174.35888671875000000000	4172.82031250000000000000	4173.33300781250000000000	4181.02539062500000000000	4161.53857421875000000000	4173.84619140625000000000	4175.89746093750000000000	4161.53857421875000000000	4161.53857421875000000000	4226.15380859375000000000	4170.25634765625000000000	4189.23046875000000000000	0.00000000000000000000	10247.00000000000000000000	10227.00000000000000000000	0.00000000000000000000	0.00000000000000000000	0.00000000000000000000	2348.00000000000000000000	936.00000000000000000000	4.00000000000000000000	4.00000000000000000000	4.00000000000000000000	4.00000000000000000000	4.00000000000000000000	4.00000000000000000000	4.00000000000000000000	4.00000000000000000000	4.00000000000000000000	4.00000000000000000000	4.00000000000000000000	4.00000000000000000000	4.00000000000000000000	4.00000000000000000000	4.00000000000000000000	4.00000000000000000000
35.00000000000000000000	0.00000000000000000000	4184.61523437500000000000	4162.56396484375000000000	4172.82031250000000000000	4167.17919921875000000000	4176.92285156250000000000	4193.84619140625000000000	4174.35888671875000000000	4177.43603515625000000000	4184.61523437500000000000	4168.71777343750000000000	4160.00000000000000000000	4224.10253906250000000000	4155.89746093750000000000	4177.43603515625000000000	0.00000000000000000000	10247.00000000000000000000	10227.00000000000000000000	0.00000000000000000000	0.00000000000000000000	0.00000000000000000000	2348.00000000000000000000	945.00000000000000000000	4.00000000000000000000	4.00000000000000000000	4.00000000000000000000	4.00000000000000000000	4.00000000000000000000	4.00000000000000000000	4.00000000000000000000	4.00000000000000000000	4.00000000000000000000	4.00000000000000000000	4.00000000000000000000	4.00000000000000000000	4.00000000000000000000	4.00000000000000000000	4.00000000000000000000	4.00000000000000000000
36.00000000000000000000	0.00000000000000000000	4191.28173828125000000000	4177.43603515625000000000	4168.20507812500000000000	4176.41015625000000000000	4198.46142578125000000000	4219.48730468750000000000	4194.87158203125000000000	4185.12792968750000000000	4203.07666015625000000000	4194.35888671875000000000	4163.07666015625000000000	4222.05126953125000000000	4151.28173828125000000000	4176.92285156250000000000	0.00000000000000000000	10247.00000000000000000000	10227.00000000000000000000	0.00000000000000000000	0.00000000000000000000	0.00000000000000000000	2348.00000000000000000000	953.00000000000000000000	4.00000000000000000000	4.00000000000000000000	4.00000000000000000000	4.00000000000000000000	4.00000000000000000000	4.00000000000000000000	4.00000000000000000000	4.00000000000000000000	4.00000000000000000000	4.00000000000000000000	4.00000000000000000000	4.00000000000000000000	4.00000000000000000000	4.00000000000000000000	4.00000000000000000000	4.00000000000000000000
37.00000000000000000000	0.00000000000000000000	4183.58984375000000000000	4163.07666015625000000000	4178.97412109375000000000	4163.58984375000000000000	4175.89746093750000000000	4196.41015625000000000000	4173.84619140625000000000	4156.41015625000000000000	4176.41015625000000000000	4172.30761718750000000000	4132.82031250000000000000	4196.92285156250000000000	4131.79492187500000000000	4157.43603515625000000000	0.00000000000000000000	10247.00000000000000000000	10226.00000000000000000000	0.00000000000000000000	0.00000000000000000000	0.00000000000000000000	2348.00000000000000000000	961.00000000000000000000	4.00000000000000000000	4.00000000000000000000	4.00000000000000000000	4.00000000000000000000	4.00000000000000000000	4.00000000000000000000	4.00000000000000000000	4.00000000000000000000	4.00000000000000000000	4.00000000000000000000	4.00000000000000000000	4.00000000000000000000	4.00000000000000000000	4.00000000000000000000	4.00000000000000000000	4.00000000000000000000
38.00000000000000000000	0.00000000000000000000	4227.17919921875000000000	4215.89746093750000000000	4170.25634765625000000000	4197.94873046875000000000	4217.94873046875000000000	4227.69238281250000000000	4201.53857421875000000000	4192.30761718750000000000	4214.35888671875000000000	4196.92285156250000000000	4186.66650390625000000000	4242.05126953125000000000	4198.46142578125000000000	4206.66650390625000000000	0.00000000000000000000	10247.00000000000000000000	10226.00000000000000000000	0.00000000000000000000	0.00000000000000000000	0.00000000000000000000	2348.00000000000000000000	970.00000000000000000000	4.00000000000000000000	4.00000000000000000000	4.00000000000000000000	4.00000000000000000000	4.00000000000000000000	4.00000000000000000000	4.00000000000000000000	4.00000000000000000000	4.00000000000000000000	4.00000000000000000000	4.00000000000000000000	4.00000000000000000000	4.00000000000000000000	4.00000000000000000000	4.00000000000000000000	4.00000000000000000000
39.00000000000000000000	0.00000000000000000000	4208.20507812500000000000	4188.71777343750000000000	4170.25634765625000000000	4176.92285156250000000000	4187.17919921875000000000	4190.76904296875000000000	4165.12792968750000000000	4163.58984375000000000000	4179.48730468750000000000	4166.15380859375000000000	4170.25634765625000000000	4223.58984375000000000000	4174.87158203125000000000	4191.28173828125000000000	0.00000000000000000000	10246.00000000000000000000	10227.00000000000000000000	0.00000000000000000000	0.00000000000000000000	0.00000000000000000000	2348.00000000000000000000	978.00000000000000000000	4.00000000000000000000	4.00000000000000000000	4.00000000000000000000	4.00000000000000000000	4.00000000000000000000	4.00000000000000000000	4.00000000000000000000	4.00000000000000000000	4.00000000000000000000	4.00000000000000000000	4.00000000000000000000	4.00000000000000000000	4.00000000000000000000	4.00000000000000000000	4.00000000000000000000	4.00000000000000000000
40.00000000000000000000	0.00000000000000000000	4194.87158203125000000000	4176.92285156250000000000	4173.84619140625000000000	4162.56396484375000000000	4176.92285156250000000000	4185.12792968750000000000	4163.07666015625000000000	4167.69238281250000000000	4177.94873046875000000000	4171.28173828125000000000	4167.17919921875000000000	4218.46142578125000000000	4156.41015625000000000000	4180.00000000000000000000	0.00000000000000000000	10246.00000000000000000000	10227.00000000000000000000	0.00000000000000000000	0.00000000000000000000	0.00000000000000000000	2348.00000000000000000000	987.00000000000000000000	4.00000000000000000000	4.00000000000000000000	4.00000000000000000000	4.00000000000000000000	4.00000000000000000000	4.00000000000000000000	4.00000000000000000000	4.00000000000000000000	4.00000000000000000000	4.00000000000000000000	4.00000000000000000000	4.00000000000000000000	4.00000000000000000000	4.00000000000000000000	4.00000000000000000000	4.00000000000000000000
41.00000000000000000000	0.00000000000000000000	4207.17919921875000000000	4192.82031250000000000000	4173.84619140625000000000	4177.43603515625000000000	4194.35888671875000000000	4209.74365234375000000000	4193.33300781250000000000	4213.84619140625000000000	4228.20507812500000000000	4216.41015625000000000000	4197.94873046875000000000	4251.79492187500000000000	4180.51269531250000000000	4203.07666015625000000000	0.00000000000000000000	10244.00000000000000000000	10225.00000000000000000000	0.00000000000000000000	0.00000000000000000000	0.00000000000000000000	2348.00000000000000000000	995.00000000000000000000	4.00000000000000000000	4.00000000000000000000	4.00000000000000000000	4.00000000000000000000	4.00000000000000000000	4.00000000000000000000	4.00000000000000000000	4.00000000000000000000	4.00000000000000000000	4.00000000000000000000	4.00000000000000000000	4.00000000000000000000	4.00000000000000000000	4.00000000000000000000	4.00000000000000000000	4.00000000000000000000
42.00000000000000000000	0.00000000000000000000	4193.84619140625000000000	4171.28173828125000000000	4185.12792968750000000000	4166.15380859375000000000	4173.84619140625000000000	4193.84619140625000000000	4177.43603515625000000000	4189.74365234375000000000	4206.66650390625000000000	4195.89746093750000000000	4172.82031250000000000000	4233.33300781250000000000	4160.00000000000000000000	4189.74365234375000000000	0.00000000000000000000	10244.00000000000000000000	10225.00000000000000000000	0.00000000000000000000	0.00000000000000000000	0.00000000000000000000	2349.00000000000000000000	3.00000000000000000000	4.00000000000000000000	4.00000000000000000000	4.00000000000000000000	4.00000000000000000000	4.00000000000000000000	4.00000000000000000000	4.00000000000000000000	4.00000000000000000000	4.00000000000000000000	4.00000000000000000000	4.00000000000000000000	4.00000000000000000000	4.00000000000000000000	4.00000000000000000000	4.00000000000000000000	4.00000000000000000000
43.00000000000000000000	0.00000000000000000000	4229.74365234375000000000	4224.10253906250000000000	4174.35888671875000000000	4194.35888671875000000000	4230.25634765625000000000	4239.48730468750000000000	4209.74365234375000000000	4204.61523437500000000000	4225.12792968750000000000	4217.43603515625000000000	4204.10253906250000000000	4250.25634765625000000000	4198.46142578125000000000	4218.97412109375000000000	0.00000000000000000000	10244.00000000000000000000	10225.00000000000000000000	0.00000000000000000000	0.00000000000000000000	0.00000000000000000000	2349.00000000000000000000	12.00000000000000000000	4.00000000000000000000	4.00000000000000000000	4.00000000000000000000	4.00000000000000000000	4.00000000000000000000	4.00000000000000000000	4.00000000000000000000	4.00000000000000000000	4.00000000000000000000	4.00000000000000000000	4.00000000000000000000	4.00000000000000000000	4.00000000000000000000	4.00000000000000000000	4.00000000000000000000	4.00000000000000000000
44.00000000000000000000	0.00000000000000000000	4223.58984375000000000000	4214.35888671875000000000	4171.28173828125000000000	4188.71777343750000000000	4221.53857421875000000000	4226.15380859375000000000	4201.02539062500000000000	4184.10253906250000000000	4203.58984375000000000000	4206.66650390625000000000	4185.64111328125000000000	4230.76904296875000000000	4186.15380859375000000000	4207.69238281250000000000	0.00000000000000000000	10244.00000000000000000000	10225.00000000000000000000	0.00000000000000000000	0.00000000000000000000	0.00000000000000000000	2349.00000000000000000000	20.00000000000000000000	4.00000000000000000000	4.00000000000000000000	4.00000000000000000000	4.00000000000000000000	4.00000000000000000000	4.00000000000000000000	4.00000000000000000000	4.00000000000000000000	4.00000000000000000000	4.00000000000000000000	4.00000000000000000000	4.00000000000000000000	4.00000000000000000000	4.00000000000000000000	4.00000000000000000000	4.00000000000000000000
45.00000000000000000000	0.00000000000000000000	4224.61523437500000000000	4210.76904296875000000000	4177.43603515625000000000	4192.82031250000000000000	4220.00000000000000000000	4225.12792968750000000000	4208.71777343750000000000	4193.33300781250000000000	4207.69238281250000000000	4209.23046875000000000000	4195.38427734375000000000	4240.00000000000000000000	4202.05126953125000000000	4219.48730468750000000000	0.00000000000000000000	10245.00000000000000000000	10225.00000000000000000000	0.00000000000000000000	0.00000000000000000000	0.00000000000000000000	2349.00000000000000000000	29.00000000000000000000	4.00000000000000000000	4.00000000000000000000	4.00000000000000000000	4.00000000000000000000	4.00000000000000000000	4.00000000000000000000	4.00000000000000000000	4.00000000000000000000	4.00000000000000000000	4.00000000000000000000	4.00000000000000000000	4.00000000000000000000	4.00000000000000000000	4.00000000000000000000	4.00000000000000000000	4.00000000000000000000
46.00000000000000000000	0.00000000000000000000	4238.46142578125000000000	4228.20507812500000000000	4174.87158203125000000000	4213.84619140625000000000	4240.00000000000000000000	4242.56396484375000000000	4218.97412109375000000000	4230.76904296875000000000	4246.15380859375000000000	4233.33300781250000000000	4244.10253906250000000000	4280.00000000000000000000	4243.58984375000000000000	4251.28173828125000000000	0.00000000000000000000	10245.00000000000000000000	10225.00000000000000000000	0.00000000000000000000	0.00000000000000000000	0.00000000000000000000	2349.00000000000000000000	37.00000000000000000000	4.00000000000000000000	4.00000000000000000000	4.00000000000000000000	4.00000000000000000000	4.00000000000000000000	4.00000000000000000000	4.00000000000000000000	4.00000000000000000000	4.00000000000000000000	4.00000000000000000000	4.00000000000000000000	4.00000000000000000000	4.00000000000000000000	4.00000000000000000000	4.00000000000000000000	4.00000000000000000000
47.00000000000000000000	0.00000000000000000000	4210.76904296875000000000	4189.23046875000000000000	4180.00000000000000000000	4193.33300781250000000000	4194.87158203125000000000	4202.56396484375000000000	4182.05126953125000000000	4198.97412109375000000000	4215.38427734375000000000	4207.69238281250000000000	4215.38427734375000000000	4254.87158203125000000000	4203.07666015625000000000	4221.02539062500000000000	0.00000000000000000000	10246.00000000000000000000	10226.00000000000000000000	0.00000000000000000000	0.00000000000000000000	0.00000000000000000000	2349.00000000000000000000	45.00000000000000000000	4.00000000000000000000	4.00000000000000000000	4.00000000000000000000	4.00000000000000000000	4.00000000000000000000	4.00000000000000000000	4.00000000000000000000	4.00000000000000000000	4.00000000000000000000	4.00000000000000000000	4.00000000000000000000	4.00000000000000000000	4.00000000000000000000	4.00000000000000000000	4.00000000000000000000	4.00000000000000000000
48.00000000000000000000	0.00000000000000000000	4246.66650390625000000000	4239.48730468750000000000	4174.87158203125000000000	4219.48730468750000000000	4239.48730468750000000000	4246.15380859375000000000	4229.74365234375000000000	4225.12792968750000000000	4247.17919921875000000000	4251.79492187500000000000	4236.41015625000000000000	4274.35888671875000000000	4229.23046875000000000000	4243.58984375000000000000	0.00000000000000000000	10246.00000000000000000000	10226.00000000000000000000	0.00000000000000000000	0.00000000000000000000	0.00000000000000000000	2349.00000000000000000000	54.00000000000000000000	4.00000000000000000000	4.00000000000000000000	4.00000000000000000000	4.00000000000000000000	4.00000000000000000000	4.00000000000000000000	4.00000000000000000000	4.00000000000000000000	4.00000000000000000000	4.00000000000000000000	4.00000000000000000000	4.00000000000000000000	4.00000000000000000000	4.00000000000000000000	4.00000000000000000000	4.00000000000000000000
48.00000000000000000000	0.00000000000000000000	4246.66650390625000000000	4239.48730468750000000000	4174.87158203125000000000	4219.48730468750000000000	4239.48730468750000000000	4246.15380859375000000000	4229.74365234375000000000	4225.12792968750000000000	4247.17919921875000000000	4251.79492187500000000000	4236.41015625000000000000	4274.35888671875000000000	4229.23046875000000000000	4243.58984375000000000000	0.00000000000000000000	10246.00000000000000000000	10226.00000000000000000000	0.00000000000000000000	0.00000000000000000000	0.00000000000000000000	2349.00000000000000000000	62.00000000000000000000	4.00000000000000000000	4.00000000000000000000	4.00000000000000000000	4.00000000000000000000	4.00000000000000000000	4.00000000000000000000	4.00000000000000000000	4.00000000000000000000	4.00000000000000000000	4.00000000000000000000	4.00000000000000000000	4.00000000000000000000	4.00000000000000000000	4.00000000000000000000	4.00000000000000000000	4.00000000000000000000
49.00000000000000000000	0.00000000000000000000	4246.66650390625000000000	4243.07666015625000000000	4183.07666015625000000000	4213.33300781250000000000	4249.23046875000000000000	4254.35888671875000000000	4234.35888671875000000000	4215.89746093750000000000	4242.56396484375000000000	4255.89746093750000000000	4216.41015625000000000000	4258.46142578125000000000	4215.89746093750000000000	4228.20507812500000000000	0.00000000000000000000	10247.00000000000000000000	10226.00000000000000000000	0.00000000000000000000	0.00000000000000000000	0.00000000000000000000	2349.00000000000000000000	71.00000000000000000000	4.00000000000000000000	4.00000000000000000000	4.00000000000000000000	4.00000000000000000000	4.00000000000000000000	4.00000000000000000000	4.00000000000000000000	4.00000000000000000000	4.00000000000000000000	4.00000000000000000000	4.00000000000000000000	4.00000000000000000000	4.00000000000000000000	4.00000000000000000000	4.00000000000000000000	4.00000000000000000000
50.00000000000000000000	0.00000000000000000000	4235.38427734375000000000	4224.10253906250000000000	4183.07666015625000000000	4203.07666015625000000000	4235.89746093750000000000	4243.07666015625000000000	4218.46142578125000000000	4203.07666015625000000000	4229.74365234375000000000	4234.87158203125000000000	4211.28173828125000000000	4249.23046875000000000000	4206.15380859375000000000	4216.92285156250000000000	0.00000000000000000000	10247.00000000000000000000	10226.00000000000000000000	0.00000000000000000000	0.00000000000000000000	0.00000000000000000000	2349.00000000000000000000	209.00000000000000000000	4.00000000000000000000	4.00000000000000000000	4.00000000000000000000	4.00000000000000000000	4.00000000000000000000	4.00000000000000000000	4.00000000000000000000	4.00000000000000000000	4.00000000000000000000	4.00000000000000000000	4.00000000000000000000	4.00000000000000000000	4.00000000000000000000	4.00000000000000000000	4.00000000000000000000	4.00000000000000000000
62.00000000000000000000	0.00000000000000000000	4222.56396484375000000000	4220.51269531250000000000	4178.97412109375000000000	4188.20507812500000000000	4217.43603515625000000000	4230.76904296875000000000	4212.82031250000000000000	4196.92285156250000000000	4221.53857421875000000000	4229.74365234375000000000	4192.30761718750000000000	4237.43603515625000000000	4192.82031250000000000000	4196.41015625000000000000	0.00000000000000000000	10247.00000000000000000000	10227.00000000000000000000	0.00000000000000000000	0.00000000000000000000	0.00000000000000000000	2349.00000000000000000000	217.00000000000000000000	4.00000000000000000000	4.00000000000000000000	4.00000000000000000000	4.00000000000000000000	4.00000000000000000000	4.00000000000000000000	4.00000000000000000000	4.00000000000000000000	4.00000000000000000000	4.00000000000000000000	4.00000000000000000000	4.00000000000000000000	4.00000000000000000000	4.00000000000000000000	4.00000000000000000000	4.00000000000000000000
63.00000000000000000000	0.00000000000000000000	4232.82031250000000000000	4225.64111328125000000000	4173.33300781250000000000	4197.94873046875000000000	4223.58984375000000000000	4236.41015625000000000000	4216.92285156250000000000	4206.66650390625000000000	4226.66650390625000000000	4234.35888671875000000000	4214.35888671875000000000	4253.84619140625000000000	4214.87158203125000000000	4221.02539062500000000000	0.00000000000000000000	10244.00000000000000000000	10222.00000000000000000000	0.00000000000000000000	0.00000000000000000000	0.00000000000000000000	2349.00000000000000000000	225.00000000000000000000	4.00000000000000000000	4.00000000000000000000	4.00000000000000000000	4.00000000000000000000	4.00000000000000000000	4.00000000000000000000	4.00000000000000000000	4.00000000000000000000	4.00000000000000000000	4.00000000000000000000	4.00000000000000000000	4.00000000000000000000	4.00000000000000000000	4.00000000000000000000	4.00000000000000000000	4.00000000000000000000
64.00000000000000000000	0.00000000000000000000	4226.66650390625000000000	4217.94873046875000000000	4163.07666015625000000000	4196.92285156250000000000	4210.76904296875000000000	4221.53857421875000000000	4191.79492187500000000000	4205.64111328125000000000	4214.35888671875000000000	4221.53857421875000000000	4220.51269531250000000000	4262.05126953125000000000	4222.56396484375000000000	4228.71777343750000000000	1195.00000000000000000000	10244.00000000000000000000	10222.00000000000000000000	0.00000000000000000000	0.00000000000000000000	0.00000000000000000000	2349.00000000000000000000	234.00000000000000000000	4.00000000000000000000	4.00000000000000000000	4.00000000000000000000	4.00000000000000000000	4.00000000000000000000	4.00000000000000000000	4.00000000000000000000	4.00000000000000000000	4.00000000000000000000	4.00000000000000000000	4.00000000000000000000	4.00000000000000000000	4.00000000000000000000	4.00000000000000000000	4.00000000000000000000	4.00000000000000000000
65.00000000000000000000	0.00000000000000000000	4193.84619140625000000000	4180.51269531250000000000	4165.64111328125000000000	4167.17919921875000000000	4170.25634765625000000000	4184.10253906250000000000	4160.51269531250000000000	4175.89746093750000000000	4182.56396484375000000000	4190.76904296875000000000	4183.58984375000000000000	4232.30761718750000000000	4182.56396484375000000000	4195.89746093750000000000	2637.00000000000000000000	10246.00000000000000000000	10223.00000000000000000000	0.00000000000000000000	0.00000000000000000000	0.00000000000000000000	2349.00000000000000000000	242.00000000000000000000	4.00000000000000000000	4.00000000000000000000	4.00000000000000000000	4.00000000000000000000	4.00000000000000000000	4.00000000000000000000	4.00000000000000000000	4.00000000000000000000	4.00000000000000000000	4.00000000000000000000	4.00000000000000000000	4.00000000000000000000	4.00000000000000000000	4.00000000000000000000	4.00000000000000000000	4.00000000000000000000
66.00000000000000000000	0.00000000000000000000	4205.12792968750000000000	4203.58984375000000000000	4161.53857421875000000000	4178.46142578125000000000	4204.61523437500000000000	4217.94873046875000000000	4203.07666015625000000000	4211.79492187500000000000	4229.74365234375000000000	4233.84619140625000000000	4209.74365234375000000000	4251.28173828125000000000	4200.51269531250000000000	4207.69238281250000000000	3001.00000000000000000000	10246.00000000000000000000	10223.00000000000000000000	0.00000000000000000000	0.00000000000000000000	0.00000000000000000000	2349.00000000000000000000	250.00000000000000000000	4.00000000000000000000	4.00000000000000000000	4.00000000000000000000	4.00000000000000000000	4.00000000000000000000	4.00000000000000000000	4.00000000000000000000	4.00000000000000000000	4.00000000000000000000	4.00000000000000000000	4.00000000000000000000	4.00000000000000000000	4.00000000000000000000	4.00000000000000000000	4.00000000000000000000	4.00000000000000000000
67.00000000000000000000	0.00000000000000000000	4163.07666015625000000000	4153.84619140625000000000	4166.15380859375000000000	4143.07666015625000000000	4166.66650390625000000000	4183.07666015625000000000	4172.30761718750000000000	4178.97412109375000000000	4193.84619140625000000000	4206.15380859375000000000	4155.38427734375000000000	4205.12792968750000000000	4143.07666015625000000000	4153.33300781250000000000	3489.00000000000000000000	10247.00000000000000000000	10226.00000000000000000000	0.00000000000000000000	0.00000000000000000000	0.00000000000000000000	2349.00000000000000000000	259.00000000000000000000	4.00000000000000000000	4.00000000000000000000	4.00000000000000000000	4.00000000000000000000	4.00000000000000000000	4.00000000000000000000	4.00000000000000000000	4.00000000000000000000	4.00000000000000000000	4.00000000000000000000	4.00000000000000000000	4.00000000000000000000	4.00000000000000000000	4.00000000000000000000	4.00000000000000000000	4.00000000000000000000
67.00000000000000000000	0.00000000000000000000	4163.07666015625000000000	4153.84619140625000000000	4166.15380859375000000000	4143.07666015625000000000	4166.66650390625000000000	4183.07666015625000000000	4172.30761718750000000000	4178.97412109375000000000	4193.84619140625000000000	4206.15380859375000000000	4155.38427734375000000000	4205.12792968750000000000	4143.07666015625000000000	4153.33300781250000000000	3489.00000000000000000000	10247.00000000000000000000	10226.00000000000000000000	0.00000000000000000000	0.00000000000000000000	0.00000000000000000000	2349.00000000000000000000	267.00000000000000000000	4.00000000000000000000	4.00000000000000000000	4.00000000000000000000	4.00000000000000000000	4.00000000000000000000	4.00000000000000000000	4.00000000000000000000	4.00000000000000000000	4.00000000000000000000	4.00000000000000000000	4.00000000000000000000	4.00000000000000000000	4.00000000000000000000	4.00000000000000000000	4.00000000000000000000	4.00000000000000000000
68.00000000000000000000	0.00000000000000000000	4169.23046875000000000000	4166.66650390625000000000	4159.48730468750000000000	4151.79492187500000000000	4171.79492187500000000000	4187.17919921875000000000	4170.25634765625000000000	4173.84619140625000000000	4182.56396484375000000000	4196.41015625000000000000	4150.25634765625000000000	4197.94873046875000000000	4147.17919921875000000000	4150.76904296875000000000	3521.00000000000000000000	10247.00000000000000000000	10226.00000000000000000000	0.00000000000000000000	0.00000000000000000000	0.00000000000000000000	2349.00000000000000000000	276.00000000000000000000	4.00000000000000000000	4.00000000000000000000	4.00000000000000000000	4.00000000000000000000	4.00000000000000000000	4.00000000000000000000	4.00000000000000000000	4.00000000000000000000	4.00000000000000000000	4.00000000000000000000	4.00000000000000000000	4.00000000000000000000	4.00000000000000000000	4.00000000000000000000	4.00000000000000000000	4.00000000000000000000
75.00000000000000000000	0.00000000000000000000	4188.71777343750000000000	4178.97412109375000000000	4172.82031250000000000000	4160.51269531250000000000	4190.25634765625000000000	4191.28173828125000000000	4176.41015625000000000000	4161.02539062500000000000	4183.58984375000000000000	4182.05126953125000000000	4146.66650390625000000000	4202.56396484375000000000	4165.64111328125000000000	4169.74365234375000000000	3112.00000000000000000000	10249.00000000000000000000	10234.00000000000000000000	0.00000000000000000000	0.00000000000000000000	0.00000000000000000000	2349.00000000000000000000	284.00000000000000000000	4.00000000000000000000	4.00000000000000000000	4.00000000000000000000	4.00000000000000000000	4.00000000000000000000	4.00000000000000000000	4.00000000000000000000	4.00000000000000000000	4.00000000000000000000	4.00000000000000000000	4.00000000000000000000	4.00000000000000000000	4.00000000000000000000	4.00000000000000000000	4.00000000000000000000	4.00000000000000000000
76.00000000000000000000	0.00000000000000000000	4206.66650390625000000000	4203.58984375000000000000	4163.07666015625000000000	4184.61523437500000000000	4215.89746093750000000000	4215.38427734375000000000	4197.94873046875000000000	4205.64111328125000000000	4225.12792968750000000000	4213.84619140625000000000	4205.12792968750000000000	4249.23046875000000000000	4215.89746093750000000000	4213.33300781250000000000	3461.00000000000000000000	10249.00000000000000000000	10234.00000000000000000000	0.00000000000000000000	0.00000000000000000000	0.00000000000000000000	2349.00000000000000000000	292.00000000000000000000	4.00000000000000000000	4.00000000000000000000	4.00000000000000000000	4.00000000000000000000	4.00000000000000000000	4.00000000000000000000	4.00000000000000000000	4.00000000000000000000	4.00000000000000000000	4.00000000000000000000	4.00000000000000000000	4.00000000000000000000	4.00000000000000000000	4.00000000000000000000	4.00000000000000000000	4.00000000000000000000
77.00000000000000000000	0.00000000000000000000	4191.28173828125000000000	4176.41015625000000000000	4169.74365234375000000000	4176.92285156250000000000	4185.12792968750000000000	4183.07666015625000000000	4165.12792968750000000000	4193.84619140625000000000	4208.20507812500000000000	4195.38427734375000000000	4201.02539062500000000000	4249.23046875000000000000	4205.64111328125000000000	4210.76904296875000000000	3169.00000000000000000000	10251.00000000000000000000	10232.00000000000000000000	0.00000000000000000000	0.00000000000000000000	0.00000000000000000000	2349.00000000000000000000	301.00000000000000000000	4.00000000000000000000	4.00000000000000000000	4.00000000000000000000	4.00000000000000000000	4.00000000000000000000	4.00000000000000000000	4.00000000000000000000	4.00000000000000000000	4.00000000000000000000	4.00000000000000000000	4.00000000000000000000	4.00000000000000000000	4.00000000000000000000	4.00000000000000000000	4.00000000000000000000	4.00000000000000000000
78.00000000000000000000	0.00000000000000000000	4199.48730468750000000000	4186.15380859375000000000	4178.46142578125000000000	4182.05126953125000000000	4191.79492187500000000000	4196.92285156250000000000	4184.61523437500000000000	4202.56396484375000000000	4215.38427734375000000000	4200.51269531250000000000	4200.51269531250000000000	4252.82031250000000000000	4205.64111328125000000000	4213.33300781250000000000	3508.00000000000000000000	10251.00000000000000000000	10232.00000000000000000000	0.00000000000000000000	0.00000000000000000000	0.00000000000000000000	2349.00000000000000000000	309.00000000000000000000	4.00000000000000000000	4.00000000000000000000	4.00000000000000000000	4.00000000000000000000	4.00000000000000000000	4.00000000000000000000	4.00000000000000000000	4.00000000000000000000	4.00000000000000000000	4.00000000000000000000	4.00000000000000000000	4.00000000000000000000	4.00000000000000000000	4.00000000000000000000	4.00000000000000000000	4.00000000000000000000
79.00000000000000000000	0.00000000000000000000	4215.38427734375000000000	4218.97412109375000000000	4171.28173828125000000000	4193.33300781250000000000	4232.82031250000000000000	4239.48730468750000000000	4230.25634765625000000000	4236.92285156250000000000	4255.89746093750000000000	4238.97412109375000000000	4218.46142578125000000000	4264.61523437500000000000	4217.43603515625000000000	4221.02539062500000000000	3112.00000000000000000000	10250.00000000000000000000	10229.00000000000000000000	0.00000000000000000000	0.00000000000000000000	0.00000000000000000000	2349.00000000000000000000	318.00000000000000000000	4.00000000000000000000	4.00000000000000000000	4.00000000000000000000	4.00000000000000000000	4.00000000000000000000	4.00000000000000000000	4.00000000000000000000	4.00000000000000000000	4.00000000000000000000	4.00000000000000000000	4.00000000000000000000	4.00000000000000000000	4.00000000000000000000	4.00000000000000000000	4.00000000000000000000	4.00000000000000000000
80.00000000000000000000	0.00000000000000000000	4183.58984375000000000000	4183.58984375000000000000	4177.94873046875000000000	4164.61523437500000000000	4203.58984375000000000000	4204.61523437500000000000	4196.92285156250000000000	4197.94873046875000000000	4220.51269531250000000000	4207.17919921875000000000	4167.69238281250000000000	4220.00000000000000000000	4162.56396484375000000000	4172.82031250000000000000	3461.00000000000000000000	10250.00000000000000000000	10229.00000000000000000000	0.00000000000000000000	0.00000000000000000000	0.00000000000000000000	2349.00000000000000000000	326.00000000000000000000	4.00000000000000000000	4.00000000000000000000	4.00000000000000000000	4.00000000000000000000	4.00000000000000000000	4.00000000000000000000	4.00000000000000000000	4.00000000000000000000	4.00000000000000000000	4.00000000000000000000	4.00000000000000000000	4.00000000000000000000	4.00000000000000000000	4.00000000000000000000	4.00000000000000000000	4.00000000000000000000
81.00000000000000000000	0.00000000000000000000	4217.43603515625000000000	4222.56396484375000000000	4170.76904296875000000000	4198.97412109375000000000	4237.43603515625000000000	4229.23046875000000000000	4210.25634765625000000000	4218.97412109375000000000	4237.94873046875000000000	4221.53857421875000000000	4200.51269531250000000000	4246.15380859375000000000	4205.12792968750000000000	4203.58984375000000000000	3169.00000000000000000000	10247.00000000000000000000	10226.00000000000000000000	0.00000000000000000000	0.00000000000000000000	0.00000000000000000000	2349.00000000000000000000	334.00000000000000000000	4.00000000000000000000	4.00000000000000000000	4.00000000000000000000	4.00000000000000000000	4.00000000000000000000	4.00000000000000000000	4.00000000000000000000	4.00000000000000000000	4.00000000000000000000	4.00000000000000000000	4.00000000000000000000	4.00000000000000000000	4.00000000000000000000	4.00000000000000000000	4.00000000000000000000	4.00000000000000000000
82.00000000000000000000	0.00000000000000000000	4222.56396484375000000000	4215.38427734375000000000	4169.74365234375000000000	4199.48730468750000000000	4219.48730468750000000000	4212.30761718750000000000	4187.17919921875000000000	4202.05126953125000000000	4212.30761718750000000000	4202.05126953125000000000	4198.97412109375000000000	4241.53857421875000000000	4214.35888671875000000000	4213.84619140625000000000	3508.00000000000000000000	10247.00000000000000000000	10226.00000000000000000000	0.00000000000000000000	0.00000000000000000000	0.00000000000000000000	2349.00000000000000000000	343.00000000000000000000	4.00000000000000000000	4.00000000000000000000	4.00000000000000000000	4.00000000000000000000	4.00000000000000000000	4.00000000000000000000	4.00000000000000000000	4.00000000000000000000	4.00000000000000000000	4.00000000000000000000	4.00000000000000000000	4.00000000000000000000	4.00000000000000000000	4.00000000000000000000	4.00000000000000000000	4.00000000000000000000
83.00000000000000000000	0.00000000000000000000	4206.15380859375000000000	4195.89746093750000000000	4173.84619140625000000000	4180.00000000000000000000	4200.51269531250000000000	4196.41015625000000000000	4179.48730468750000000000	4189.74365234375000000000	4200.00000000000000000000	4192.30761718750000000000	4184.61523437500000000000	4227.17919921875000000000	4196.41015625000000000000	4202.56396484375000000000	3112.00000000000000000000	10245.00000000000000000000	10224.00000000000000000000	0.00000000000000000000	0.00000000000000000000	0.00000000000000000000	2349.00000000000000000000	351.00000000000000000000	4.00000000000000000000	4.00000000000000000000	4.00000000000000000000	4.00000000000000000000	4.00000000000000000000	4.00000000000000000000	4.00000000000000000000	4.00000000000000000000	4.00000000000000000000	4.00000000000000000000	4.00000000000000000000	4.00000000000000000000	4.00000000000000000000	4.00000000000000000000	4.00000000000000000000	4.00000000000000000000
84.00000000000000000000	0.00000000000000000000	4201.53857421875000000000	4203.58984375000000000000	4167.69238281250000000000	4188.20507812500000000000	4216.41015625000000000000	4216.41015625000000000000	4209.74365234375000000000	4228.71777343750000000000	4244.10253906250000000000	4229.23046875000000000000	4206.15380859375000000000	4251.28173828125000000000	4203.07666015625000000000	4208.20507812500000000000	3461.00000000000000000000	10245.00000000000000000000	10224.00000000000000000000	0.00000000000000000000	0.00000000000000000000	0.00000000000000000000	2349.00000000000000000000	360.00000000000000000000	4.00000000000000000000	4.00000000000000000000	4.00000000000000000000	4.00000000000000000000	4.00000000000000000000	4.00000000000000000000	4.00000000000000000000	4.00000000000000000000	4.00000000000000000000	4.00000000000000000000	4.00000000000000000000	4.00000000000000000000	4.00000000000000000000	4.00000000000000000000	4.00000000000000000000	4.00000000000000000000
85.00000000000000000000	0.00000000000000000000	4173.33300781250000000000	4164.61523437500000000000	4174.35888671875000000000	4165.64111328125000000000	4178.46142578125000000000	4190.25634765625000000000	4186.15380859375000000000	4209.23046875000000000000	4219.48730468750000000000	4208.20507812500000000000	4178.97412109375000000000	4228.71777343750000000000	4168.71777343750000000000	4179.48730468750000000000	3169.00000000000000000000	10243.00000000000000000000	10223.00000000000000000000	0.00000000000000000000	0.00000000000000000000	0.00000000000000000000	2349.00000000000000000000	368.00000000000000000000	4.00000000000000000000	4.00000000000000000000	4.00000000000000000000	4.00000000000000000000	4.00000000000000000000	4.00000000000000000000	4.00000000000000000000	4.00000000000000000000	4.00000000000000000000	4.00000000000000000000	4.00000000000000000000	4.00000000000000000000	4.00000000000000000000	4.00000000000000000000	4.00000000000000000000	4.00000000000000000000
86.00000000000000000000	0.00000000000000000000	4211.28173828125000000000	4210.76904296875000000000	4169.23046875000000000000	4187.69238281250000000000	4220.51269531250000000000	4229.23046875000000000000	4212.82031250000000000000	4223.58984375000000000000	4239.48730468750000000000	4233.33300781250000000000	4212.30761718750000000000	4246.15380859375000000000	4213.33300781250000000000	4212.30761718750000000000	3508.00000000000000000000	10243.00000000000000000000	10223.00000000000000000000	0.00000000000000000000	0.00000000000000000000	0.00000000000000000000	2349.00000000000000000000	377.00000000000000000000	4.00000000000000000000	4.00000000000000000000	4.00000000000000000000	4.00000000000000000000	4.00000000000000000000	4.00000000000000000000	4.00000000000000000000	4.00000000000000000000	4.00000000000000000000	4.00000000000000000000	4.00000000000000000000	4.00000000000000000000	4.00000000000000000000	4.00000000000000000000	4.00000000000000000000	4.00000000000000000000
87.00000000000000000000	0.00000000000000000000	4208.71777343750000000000	4209.23046875000000000000	4167.69238281250000000000	4184.61523437500000000000	4220.51269531250000000000	4218.46142578125000000000	4201.02539062500000000000	4197.43603515625000000000	4218.46142578125000000000	4222.05126953125000000000	4192.30761718750000000000	4227.69238281250000000000	4201.53857421875000000000	4203.07666015625000000000	3112.00000000000000000000	10241.00000000000000000000	10223.00000000000000000000	0.00000000000000000000	0.00000000000000000000	0.00000000000000000000	2349.00000000000000000000	385.00000000000000000000	4.00000000000000000000	4.00000000000000000000	4.00000000000000000000	4.00000000000000000000	4.00000000000000000000	4.00000000000000000000	4.00000000000000000000	4.00000000000000000000	4.00000000000000000000	4.00000000000000000000	4.00000000000000000000	4.00000000000000000000	4.00000000000000000000	4.00000000000000000000	4.00000000000000000000	4.00000000000000000000
88.00000000000000000000	0.00000000000000000000	4186.66650390625000000000	4181.02539062500000000000	4171.28173828125000000000	4171.79492187500000000000	4196.41015625000000000000	4194.87158203125000000000	4180.51269531250000000000	4179.48730468750000000000	4190.76904296875000000000	4193.84619140625000000000	4172.82031250000000000000	4217.43603515625000000000	4174.35888671875000000000	4182.56396484375000000000	3461.00000000000000000000	10241.00000000000000000000	10223.00000000000000000000	0.00000000000000000000	0.00000000000000000000	0.00000000000000000000	2349.00000000000000000000	393.00000000000000000000	4.00000000000000000000	4.00000000000000000000	4.00000000000000000000	4.00000000000000000000	4.00000000000000000000	4.00000000000000000000	4.00000000000000000000	4.00000000000000000000	4.00000000000000000000	4.00000000000000000000	4.00000000000000000000	4.00000000000000000000	4.00000000000000000000	4.00000000000000000000	4.00000000000000000000	4.00000000000000000000
89.00000000000000000000	0.00000000000000000000	4201.53857421875000000000	4195.89746093750000000000	4165.12792968750000000000	4192.82031250000000000000	4207.17919921875000000000	4205.12792968750000000000	4189.74365234375000000000	4217.94873046875000000000	4224.61523437500000000000	4215.38427734375000000000	4220.51269531250000000000	4256.41015625000000000000	4214.87158203125000000000	4215.38427734375000000000	3169.00000000000000000000	10240.00000000000000000000	10224.00000000000000000000	0.00000000000000000000	0.00000000000000000000	0.00000000000000000000	2349.00000000000000000000	402.00000000000000000000	4.00000000000000000000	4.00000000000000000000	4.00000000000000000000	4.00000000000000000000	4.00000000000000000000	4.00000000000000000000	4.00000000000000000000	4.00000000000000000000	4.00000000000000000000	4.00000000000000000000	4.00000000000000000000	4.00000000000000000000	4.00000000000000000000	4.00000000000000000000	4.00000000000000000000	4.00000000000000000000
90.00000000000000000000	0.00000000000000000000	4171.28173828125000000000	4147.17919921875000000000	4171.79492187500000000000	4169.74365234375000000000	4157.94873046875000000000	4157.43603515625000000000	4147.17919921875000000000	4184.61523437500000000000	4193.84619140625000000000	4187.69238281250000000000	4184.10253906250000000000	4220.00000000000000000000	4177.94873046875000000000	4183.58984375000000000000	3508.00000000000000000000	10240.00000000000000000000	10224.00000000000000000000	0.00000000000000000000	0.00000000000000000000	0.00000000000000000000	2349.00000000000000000000	410.00000000000000000000	4.00000000000000000000	4.00000000000000000000	4.00000000000000000000	4.00000000000000000000	4.00000000000000000000	4.00000000000000000000	4.00000000000000000000	4.00000000000000000000	4.00000000000000000000	4.00000000000000000000	4.00000000000000000000	4.00000000000000000000	4.00000000000000000000	4.00000000000000000000	4.00000000000000000000	4.00000000000000000000
91.00000000000000000000	0.00000000000000000000	4181.53857421875000000000	4165.64111328125000000000	4166.15380859375000000000	4176.92285156250000000000	4188.71777343750000000000	4191.79492187500000000000	4172.82031250000000000000	4194.87158203125000000000	4210.25634765625000000000	4206.66650390625000000000	4183.58984375000000000000	4220.00000000000000000000	4175.89746093750000000000	4178.97412109375000000000	3112.00000000000000000000	10240.00000000000000000000	10226.00000000000000000000	0.00000000000000000000	0.00000000000000000000	0.00000000000000000000	2349.00000000000000000000	419.00000000000000000000	4.00000000000000000000	4.00000000000000000000	4.00000000000000000000	4.00000000000000000000	4.00000000000000000000	4.00000000000000000000	4.00000000000000000000	4.00000000000000000000	4.00000000000000000000	4.00000000000000000000	4.00000000000000000000	4.00000000000000000000	4.00000000000000000000	4.00000000000000000000	4.00000000000000000000	4.00000000000000000000
92.00000000000000000000	0.00000000000000000000	4178.97412109375000000000	4174.87158203125000000000	4169.74365234375000000000	4174.87158203125000000000	4197.94873046875000000000	4204.61523437500000000000	4182.05126953125000000000	4189.74365234375000000000	4207.17919921875000000000	4208.71777343750000000000	4166.15380859375000000000	4212.30761718750000000000	4158.46142578125000000000	4162.05126953125000000000	3461.00000000000000000000	10240.00000000000000000000	10226.00000000000000000000	0.00000000000000000000	0.00000000000000000000	0.00000000000000000000	2349.00000000000000000000	427.00000000000000000000	4.00000000000000000000	4.00000000000000000000	4.00000000000000000000	4.00000000000000000000	4.00000000000000000000	4.00000000000000000000	4.00000000000000000000	4.00000000000000000000	4.00000000000000000000	4.00000000000000000000	4.00000000000000000000	4.00000000000000000000	4.00000000000000000000	4.00000000000000000000	4.00000000000000000000	4.00000000000000000000
93.00000000000000000000	0.00000000000000000000	4179.48730468750000000000	4175.89746093750000000000	4180.51269531250000000000	4177.43603515625000000000	4189.23046875000000000000	4189.74365234375000000000	4173.84619140625000000000	4175.38427734375000000000	4192.82031250000000000000	4192.30761718750000000000	4151.79492187500000000000	4202.56396484375000000000	4157.94873046875000000000	4161.53857421875000000000	3169.00000000000000000000	10241.00000000000000000000	10227.00000000000000000000	0.00000000000000000000	0.00000000000000000000	0.00000000000000000000	2349.00000000000000000000	435.00000000000000000000	4.00000000000000000000	4.00000000000000000000	4.00000000000000000000	4.00000000000000000000	4.00000000000000000000	4.00000000000000000000	4.00000000000000000000	4.00000000000000000000	4.00000000000000000000	4.00000000000000000000	4.00000000000000000000	4.00000000000000000000	4.00000000000000000000	4.00000000000000000000	4.00000000000000000000	4.00000000000000000000
94.00000000000000000000	0.00000000000000000000	4228.71777343750000000000	4224.10253906250000000000	4168.20507812500000000000	4219.48730468750000000000	4233.84619140625000000000	4222.05126953125000000000	4202.05126953125000000000	4215.89746093750000000000	4231.28173828125000000000	4223.07666015625000000000	4217.94873046875000000000	4251.79492187500000000000	4233.33300781250000000000	4221.53857421875000000000	3508.00000000000000000000	10241.00000000000000000000	10227.00000000000000000000	0.00000000000000000000	0.00000000000000000000	0.00000000000000000000	2349.00000000000000000000	444.00000000000000000000	4.00000000000000000000	4.00000000000000000000	4.00000000000000000000	4.00000000000000000000	4.00000000000000000000	4.00000000000000000000	4.00000000000000000000	4.00000000000000000000	4.00000000000000000000	4.00000000000000000000	4.00000000000000000000	4.00000000000000000000	4.00000000000000000000	4.00000000000000000000	4.00000000000000000000	4.00000000000000000000
95.00000000000000000000	0.00000000000000000000	4214.87158203125000000000	4193.84619140625000000000	4172.82031250000000000000	4201.02539062500000000000	4204.61523437500000000000	4193.84619140625000000000	4176.92285156250000000000	4192.30761718750000000000	4201.53857421875000000000	4199.48730468750000000000	4208.71777343750000000000	4240.51269531250000000000	4217.43603515625000000000	4205.64111328125000000000	3112.00000000000000000000	10243.00000000000000000000	10226.00000000000000000000	0.00000000000000000000	0.00000000000000000000	0.00000000000000000000	2349.00000000000000000000	452.00000000000000000000	4.00000000000000000000	4.00000000000000000000	4.00000000000000000000	4.00000000000000000000	4.00000000000000000000	4.00000000000000000000	4.00000000000000000000	4.00000000000000000000	4.00000000000000000000	4.00000000000000000000	4.00000000000000000000	4.00000000000000000000	4.00000000000000000000	4.00000000000000000000	4.00000000000000000000	4.00000000000000000000
96.00000000000000000000	0.00000000000000000000	4211.79492187500000000000	4206.15380859375000000000	4173.84619140625000000000	4203.58984375000000000000	4218.46142578125000000000	4211.28173828125000000000	4200.00000000000000000000	4213.33300781250000000000	4227.17919921875000000000	4226.15380859375000000000	4223.07666015625000000000	4252.30761718750000000000	4220.00000000000000000000	4208.71777343750000000000	3461.00000000000000000000	10243.00000000000000000000	10226.00000000000000000000	0.00000000000000000000	0.00000000000000000000	0.00000000000000000000	2349.00000000000000000000	461.00000000000000000000	4.00000000000000000000	4.00000000000000000000	4.00000000000000000000	4.00000000000000000000	4.00000000000000000000	4.00000000000000000000	4.00000000000000000000	4.00000000000000000000	4.00000000000000000000	4.00000000000000000000	4.00000000000000000000	4.00000000000000000000	4.00000000000000000000	4.00000000000000000000	4.00000000000000000000	4.00000000000000000000
97.00000000000000000000	0.00000000000000000000	4200.00000000000000000000	4205.12792968750000000000	4175.38427734375000000000	4204.61523437500000000000	4219.48730468750000000000	4218.46142578125000000000	4205.64111328125000000000	4228.71777343750000000000	4249.23046875000000000000	4247.69238281250000000000	4225.64111328125000000000	4255.38427734375000000000	4211.79492187500000000000	4208.71777343750000000000	3169.00000000000000000000	10246.00000000000000000000	10228.00000000000000000000	0.00000000000000000000	0.00000000000000000000	0.00000000000000000000	2349.00000000000000000000	469.00000000000000000000	4.00000000000000000000	4.00000000000000000000	4.00000000000000000000	4.00000000000000000000	4.00000000000000000000	4.00000000000000000000	4.00000000000000000000	4.00000000000000000000	4.00000000000000000000	4.00000000000000000000	4.00000000000000000000	4.00000000000000000000	4.00000000000000000000	4.00000000000000000000	4.00000000000000000000	4.00000000000000000000
98.00000000000000000000	0.00000000000000000000	4191.79492187500000000000	4189.74365234375000000000	4183.58984375000000000000	4196.92285156250000000000	4203.07666015625000000000	4204.61523437500000000000	4190.25634765625000000000	4210.76904296875000000000	4227.17919921875000000000	4228.20507812500000000000	4205.64111328125000000000	4241.53857421875000000000	4194.35888671875000000000	4194.87158203125000000000	3508.00000000000000000000	10246.00000000000000000000	10228.00000000000000000000	0.00000000000000000000	0.00000000000000000000	0.00000000000000000000	2349.00000000000000000000	477.00000000000000000000	4.00000000000000000000	4.00000000000000000000	4.00000000000000000000	4.00000000000000000000	4.00000000000000000000	4.00000000000000000000	4.00000000000000000000	4.00000000000000000000	4.00000000000000000000	4.00000000000000000000	4.00000000000000000000	4.00000000000000000000	4.00000000000000000000	4.00000000000000000000	4.00000000000000000000	4.00000000000000000000
99.00000000000000000000	0.00000000000000000000	4232.82031250000000000000	4234.87158203125000000000	4169.74365234375000000000	4222.05126953125000000000	4242.56396484375000000000	4231.28173828125000000000	4212.82031250000000000000	4224.10253906250000000000	4242.05126953125000000000	4246.66650390625000000000	4235.89746093750000000000	4263.58984375000000000000	4234.87158203125000000000	4221.02539062500000000000	3112.00000000000000000000	10248.00000000000000000000	10229.00000000000000000000	0.00000000000000000000	0.00000000000000000000	0.00000000000000000000	2349.00000000000000000000	486.00000000000000000000	4.00000000000000000000	4.00000000000000000000	4.00000000000000000000	4.00000000000000000000	4.00000000000000000000	4.00000000000000000000	4.00000000000000000000	4.00000000000000000000	4.00000000000000000000	4.00000000000000000000	4.00000000000000000000	4.00000000000000000000	4.00000000000000000000	4.00000000000000000000	4.00000000000000000000	4.00000000000000000000
100.00000000000000000000	0.00000000000000000000	4204.61523437500000000000	4200.00000000000000000000	4168.71777343750000000000	4192.30761718750000000000	4200.51269531250000000000	4188.20507812500000000000	4167.17919921875000000000	4168.20507812500000000000	4184.10253906250000000000	4202.56396484375000000000	4189.74365234375000000000	4217.94873046875000000000	4191.79492187500000000000	4185.64111328125000000000	3461.00000000000000000000	10248.00000000000000000000	10229.00000000000000000000	0.00000000000000000000	0.00000000000000000000	0.00000000000000000000	2349.00000000000000000000	493.00000000000000000000	4.00000000000000000000	4.00000000000000000000	4.00000000000000000000	4.00000000000000000000	4.00000000000000000000	4.00000000000000000000	4.00000000000000000000	4.00000000000000000000	4.00000000000000000000	4.00000000000000000000	4.00000000000000000000	4.00000000000000000000	4.00000000000000000000	4.00000000000000000000	4.00000000000000000000	4.00000000000000000000
101.00000000000000000000	0.00000000000000000000	4194.87158203125000000000	4197.43603515625000000000	4168.71777343750000000000	4192.30761718750000000000	4200.00000000000000000000	4194.87158203125000000000	4173.84619140625000000000	4180.51269531250000000000	4190.25634765625000000000	4204.61523437500000000000	4201.53857421875000000000	4226.66650390625000000000	4198.97412109375000000000	4195.89746093750000000000	3169.00000000000000000000	10250.00000000000000000000	10228.00000000000000000000	0.00000000000000000000	0.00000000000000000000	0.00000000000000000000	2349.00000000000000000000	501.00000000000000000000	4.00000000000000000000	4.00000000000000000000	4.00000000000000000000	4.00000000000000000000	4.00000000000000000000	4.00000000000000000000	4.00000000000000000000	4.00000000000000000000	4.00000000000000000000	4.00000000000000000000	4.00000000000000000000	4.00000000000000000000	4.00000000000000000000	4.00000000000000000000	4.00000000000000000000	4.00000000000000000000
102.00000000000000000000	0.00000000000000000000	4191.28173828125000000000	4186.66650390625000000000	4166.15380859375000000000	4194.35888671875000000000	4193.33300781250000000000	4192.30761718750000000000	4180.00000000000000000000	4209.23046875000000000000	4220.00000000000000000000	4226.15380859375000000000	4223.58984375000000000000	4250.76904296875000000000	4212.82031250000000000000	4211.79492187500000000000	3508.00000000000000000000	10250.00000000000000000000	10228.00000000000000000000	0.00000000000000000000	0.00000000000000000000	0.00000000000000000000	2349.00000000000000000000	508.00000000000000000000	4.00000000000000000000	4.00000000000000000000	4.00000000000000000000	4.00000000000000000000	4.00000000000000000000	4.00000000000000000000	4.00000000000000000000	4.00000000000000000000	4.00000000000000000000	4.00000000000000000000	4.00000000000000000000	4.00000000000000000000	4.00000000000000000000	4.00000000000000000000	4.00000000000000000000	4.00000000000000000000
103.00000000000000000000	0.00000000000000000000	4166.66650390625000000000	4148.71777343750000000000	4173.33300781250000000000	4166.15380859375000000000	4152.82031250000000000000	4155.89746093750000000000	4148.71777343750000000000	4178.97412109375000000000	4190.25634765625000000000	4200.00000000000000000000	4187.69238281250000000000	4222.56396484375000000000	4175.38427734375000000000	4181.53857421875000000000	3112.00000000000000000000	10249.00000000000000000000	10226.00000000000000000000	0.00000000000000000000	0.00000000000000000000	0.00000000000000000000	2349.00000000000000000000	515.00000000000000000000	4.00000000000000000000	4.00000000000000000000	4.00000000000000000000	4.00000000000000000000	4.00000000000000000000	4.00000000000000000000	4.00000000000000000000	4.00000000000000000000	4.00000000000000000000	4.00000000000000000000	4.00000000000000000000	4.00000000000000000000	4.00000000000000000000	4.00000000000000000000	4.00000000000000000000	4.00000000000000000000
104.00000000000000000000	0.00000000000000000000	4191.79492187500000000000	4197.43603515625000000000	4166.15380859375000000000	4188.71777343750000000000	4202.05126953125000000000	4201.02539062500000000000	4183.07666015625000000000	4198.97412109375000000000	4215.89746093750000000000	4227.69238281250000000000	4204.10253906250000000000	4232.30761718750000000000	4203.58984375000000000000	4196.41015625000000000000	3461.00000000000000000000	10249.00000000000000000000	10226.00000000000000000000	0.00000000000000000000	0.00000000000000000000	0.00000000000000000000	2349.00000000000000000000	523.00000000000000000000	4.00000000000000000000	4.00000000000000000000	4.00000000000000000000	4.00000000000000000000	4.00000000000000000000	4.00000000000000000000	4.00000000000000000000	4.00000000000000000000	4.00000000000000000000	4.00000000000000000000	4.00000000000000000000	4.00000000000000000000	4.00000000000000000000	4.00000000000000000000	4.00000000000000000000	4.00000000000000000000
105.00000000000000000000	0.00000000000000000000	4167.69238281250000000000	4173.33300781250000000000	4166.66650390625000000000	4169.23046875000000000000	4181.53857421875000000000	4181.02539062500000000000	4164.10253906250000000000	4164.61523437500000000000	4187.17919921875000000000	4204.61523437500000000000	4158.97412109375000000000	4190.76904296875000000000	4169.23046875000000000000	4161.53857421875000000000	3169.00000000000000000000	10247.00000000000000000000	10225.00000000000000000000	0.00000000000000000000	0.00000000000000000000	0.00000000000000000000	2349.00000000000000000000	530.00000000000000000000	4.00000000000000000000	4.00000000000000000000	4.00000000000000000000	4.00000000000000000000	4.00000000000000000000	4.00000000000000000000	4.00000000000000000000	4.00000000000000000000	4.00000000000000000000	4.00000000000000000000	4.00000000000000000000	4.00000000000000000000	4.00000000000000000000	4.00000000000000000000	4.00000000000000000000	4.00000000000000000000
105.00000000000000000000	0.00000000000000000000	4167.69238281250000000000	4173.33300781250000000000	4166.66650390625000000000	4169.23046875000000000000	4181.53857421875000000000	4181.02539062500000000000	4164.10253906250000000000	4164.61523437500000000000	4187.17919921875000000000	4204.61523437500000000000	4158.97412109375000000000	4190.76904296875000000000	4169.23046875000000000000	4161.53857421875000000000	3169.00000000000000000000	10247.00000000000000000000	10225.00000000000000000000	0.00000000000000000000	0.00000000000000000000	0.00000000000000000000	2349.00000000000000000000	538.00000000000000000000	4.00000000000000000000	4.00000000000000000000	4.00000000000000000000	4.00000000000000000000	4.00000000000000000000	4.00000000000000000000	4.00000000000000000000	4.00000000000000000000	4.00000000000000000000	4.00000000000000000000	4.00000000000000000000	4.00000000000000000000	4.00000000000000000000	4.00000000000000000000	4.00000000000000000000	4.00000000000000000000
106.00000000000000000000	0.00000000000000000000	4166.15380859375000000000	4164.61523437500000000000	4160.00000000000000000000	4165.64111328125000000000	4171.79492187500000000000	4170.76904296875000000000	4159.48730468750000000000	4159.48730468750000000000	4182.05126953125000000000	4198.97412109375000000000	4168.71777343750000000000	4189.74365234375000000000	4178.46142578125000000000	4164.61523437500000000000	3508.00000000000000000000	10247.00000000000000000000	10225.00000000000000000000	0.00000000000000000000	0.00000000000000000000	0.00000000000000000000	2349.00000000000000000000	545.00000000000000000000	4.00000000000000000000	4.00000000000000000000	4.00000000000000000000	4.00000000000000000000	4.00000000000000000000	4.00000000000000000000	4.00000000000000000000	4.00000000000000000000	4.00000000000000000000	4.00000000000000000000	4.00000000000000000000	4.00000000000000000000	4.00000000000000000000	4.00000000000000000000	4.00000000000000000000	4.00000000000000000000
107.00000000000000000000	0.00000000000000000000	4180.51269531250000000000	4171.79492187500000000000	4153.33300781250000000000	4182.05126953125000000000	4174.87158203125000000000	4170.76904296875000000000	4157.94873046875000000000	4177.94873046875000000000	4194.35888671875000000000	4207.69238281250000000000	4210.25634765625000000000	4217.43603515625000000000	4213.33300781250000000000	4192.30761718750000000000	3112.00000000000000000000	10247.00000000000000000000	10225.00000000000000000000	0.00000000000000000000	0.00000000000000000000	0.00000000000000000000	2349.00000000000000000000	552.00000000000000000000	4.00000000000000000000	4.00000000000000000000	4.00000000000000000000	4.00000000000000000000	4.00000000000000000000	4.00000000000000000000	4.00000000000000000000	4.00000000000000000000	4.00000000000000000000	4.00000000000000000000	4.00000000000000000000	4.00000000000000000000	4.00000000000000000000	4.00000000000000000000	4.00000000000000000000	4.00000000000000000000
108.00000000000000000000	0.00000000000000000000	4161.02539062500000000000	4139.48730468750000000000	4164.61523437500000000000	4171.28173828125000000000	4145.12792968750000000000	4145.64111328125000000000	4134.87158203125000000000	4157.94873046875000000000	4167.17919921875000000000	4179.48730468750000000000	4181.02539062500000000000	4194.35888671875000000000	4179.48730468750000000000	4165.12792968750000000000	3461.00000000000000000000	10247.00000000000000000000	10225.00000000000000000000	0.00000000000000000000	0.00000000000000000000	0.00000000000000000000	2349.00000000000000000000	560.00000000000000000000	4.00000000000000000000	4.00000000000000000000	4.00000000000000000000	4.00000000000000000000	4.00000000000000000000	4.00000000000000000000	4.00000000000000000000	4.00000000000000000000	4.00000000000000000000	4.00000000000000000000	4.00000000000000000000	4.00000000000000000000	4.00000000000000000000	4.00000000000000000000	4.00000000000000000000	4.00000000000000000000
109.00000000000000000000	0.00000000000000000000	4181.02539062500000000000	4179.48730468750000000000	4162.05126953125000000000	4194.35888671875000000000	4191.28173828125000000000	4193.84619140625000000000	4183.07666015625000000000	4201.53857421875000000000	4216.92285156250000000000	4223.07666015625000000000	4202.56396484375000000000	4221.02539062500000000000	4196.41015625000000000000	4179.48730468750000000000	3169.00000000000000000000	10247.00000000000000000000	10225.00000000000000000000	0.00000000000000000000	0.00000000000000000000	0.00000000000000000000	2349.00000000000000000000	567.00000000000000000000	4.00000000000000000000	4.00000000000000000000	4.00000000000000000000	4.00000000000000000000	4.00000000000000000000	4.00000000000000000000	4.00000000000000000000	4.00000000000000000000	4.00000000000000000000	4.00000000000000000000	4.00000000000000000000	4.00000000000000000000	4.00000000000000000000	4.00000000000000000000	4.00000000000000000000	4.00000000000000000000
110.00000000000000000000	0.00000000000000000000	4161.53857421875000000000	4166.66650390625000000000	4172.82031250000000000000	4175.89746093750000000000	4173.33300781250000000000	4180.00000000000000000000	4169.23046875000000000000	4189.23046875000000000000	4205.64111328125000000000	4214.87158203125000000000	4172.30761718750000000000	4205.64111328125000000000	4159.48730468750000000000	4154.35888671875000000000	3508.00000000000000000000	10247.00000000000000000000	10225.00000000000000000000	0.00000000000000000000	0.00000000000000000000	0.00000000000000000000	2349.00000000000000000000	575.00000000000000000000	4.00000000000000000000	4.00000000000000000000	4.00000000000000000000	4.00000000000000000000	4.00000000000000000000	4.00000000000000000000	4.00000000000000000000	4.00000000000000000000	4.00000000000000000000	4.00000000000000000000	4.00000000000000000000	4.00000000000000000000	4.00000000000000000000	4.00000000000000000000	4.00000000000000000000	4.00000000000000000000
111.00000000000000000000	0.00000000000000000000	4175.89746093750000000000	4181.53857421875000000000	4173.84619140625000000000	4182.05126953125000000000	4180.51269531250000000000	4183.07666015625000000000	4167.69238281250000000000	4183.07666015625000000000	4195.89746093750000000000	4203.07666015625000000000	4171.79492187500000000000	4202.56396484375000000000	4162.05126953125000000000	4156.41015625000000000000	3112.00000000000000000000	10247.00000000000000000000	10225.00000000000000000000	0.00000000000000000000	0.00000000000000000000	0.00000000000000000000	2349.00000000000000000000	582.00000000000000000000	4.00000000000000000000	4.00000000000000000000	4.00000000000000000000	4.00000000000000000000	4.00000000000000000000	4.00000000000000000000	4.00000000000000000000	4.00000000000000000000	4.00000000000000000000	4.00000000000000000000	4.00000000000000000000	4.00000000000000000000	4.00000000000000000000	4.00000000000000000000	4.00000000000000000000	4.00000000000000000000
112.00000000000000000000	0.00000000000000000000	4210.76904296875000000000	4215.89746093750000000000	4162.56396484375000000000	4214.87158203125000000000	4213.84619140625000000000	4207.69238281250000000000	4187.17919921875000000000	4194.87158203125000000000	4211.28173828125000000000	4217.43603515625000000000	4206.15380859375000000000	4220.51269531250000000000	4208.20507812500000000000	4188.20507812500000000000	3461.00000000000000000000	10247.00000000000000000000	10225.00000000000000000000	0.00000000000000000000	0.00000000000000000000	0.00000000000000000000	2349.00000000000000000000	589.00000000000000000000	4.00000000000000000000	4.00000000000000000000	4.00000000000000000000	4.00000000000000000000	4.00000000000000000000	4.00000000000000000000	4.00000000000000000000	4.00000000000000000000	4.00000000000000000000	4.00000000000000000000	4.00000000000000000000	4.00000000000000000000	4.00000000000000000000	4.00000000000000000000	4.00000000000000000000	4.00000000000000000000
113.00000000000000000000	0.00000000000000000000	4186.15380859375000000000	4183.07666015625000000000	4173.84619140625000000000	4197.94873046875000000000	4183.07666015625000000000	4175.89746093750000000000	4158.46142578125000000000	4160.00000000000000000000	4176.41015625000000000000	4190.25634765625000000000	4180.00000000000000000000	4197.94873046875000000000	4188.20507812500000000000	4173.33300781250000000000	3169.00000000000000000000	10245.00000000000000000000	10224.00000000000000000000	0.00000000000000000000	0.00000000000000000000	0.00000000000000000000	2349.00000000000000000000	597.00000000000000000000	4.00000000000000000000	4.00000000000000000000	4.00000000000000000000	4.00000000000000000000	4.00000000000000000000	4.00000000000000000000	4.00000000000000000000	4.00000000000000000000	4.00000000000000000000	4.00000000000000000000	4.00000000000000000000	4.00000000000000000000	4.00000000000000000000	4.00000000000000000000	4.00000000000000000000	4.00000000000000000000
114.00000000000000000000	0.00000000000000000000	4200.00000000000000000000	4208.71777343750000000000	4170.76904296875000000000	4213.33300781250000000000	4207.69238281250000000000	4199.48730468750000000000	4182.05126953125000000000	4204.61523437500000000000	4216.92285156250000000000	4224.61523437500000000000	4217.94873046875000000000	4236.92285156250000000000	4218.46142578125000000000	4206.66650390625000000000	3508.00000000000000000000	10245.00000000000000000000	10224.00000000000000000000	0.00000000000000000000	0.00000000000000000000	0.00000000000000000000	2349.00000000000000000000	604.00000000000000000000	4.00000000000000000000	4.00000000000000000000	4.00000000000000000000	4.00000000000000000000	4.00000000000000000000	4.00000000000000000000	4.00000000000000000000	4.00000000000000000000	4.00000000000000000000	4.00000000000000000000	4.00000000000000000000	4.00000000000000000000	4.00000000000000000000	4.00000000000000000000	4.00000000000000000000	4.00000000000000000000
115.00000000000000000000	0.00000000000000000000	4183.07666015625000000000	4186.15380859375000000000	4172.82031250000000000000	4199.48730468750000000000	4182.05126953125000000000	4178.97412109375000000000	4171.28173828125000000000	4208.20507812500000000000	4219.48730468750000000000	4222.56396484375000000000	4214.87158203125000000000	4236.41015625000000000000	4203.58984375000000000000	4195.38427734375000000000	3112.00000000000000000000	10246.00000000000000000000	10224.00000000000000000000	0.00000000000000000000	0.00000000000000000000	0.00000000000000000000	2349.00000000000000000000	612.00000000000000000000	4.00000000000000000000	4.00000000000000000000	4.00000000000000000000	4.00000000000000000000	4.00000000000000000000	4.00000000000000000000	4.00000000000000000000	4.00000000000000000000	4.00000000000000000000	4.00000000000000000000	4.00000000000000000000	4.00000000000000000000	4.00000000000000000000	4.00000000000000000000	4.00000000000000000000	4.00000000000000000000
116.00000000000000000000	0.00000000000000000000	4172.82031250000000000000	4178.97412109375000000000	4174.87158203125000000000	4186.66650390625000000000	4181.53857421875000000000	4185.64111328125000000000	4180.00000000000000000000	4194.87158203125000000000	4210.25634765625000000000	4220.51269531250000000000	4207.17919921875000000000	4223.58984375000000000000	4195.89746093750000000000	4180.00000000000000000000	3461.00000000000000000000	10246.00000000000000000000	10224.00000000000000000000	0.00000000000000000000	0.00000000000000000000	0.00000000000000000000	2349.00000000000000000000	619.00000000000000000000	4.00000000000000000000	4.00000000000000000000	4.00000000000000000000	4.00000000000000000000	4.00000000000000000000	4.00000000000000000000	4.00000000000000000000	4.00000000000000000000	4.00000000000000000000	4.00000000000000000000	4.00000000000000000000	4.00000000000000000000	4.00000000000000000000	4.00000000000000000000	4.00000000000000000000	4.00000000000000000000
117.00000000000000000000	0.00000000000000000000	4184.61523437500000000000	4207.17919921875000000000	4163.07666015625000000000	4193.33300781250000000000	4213.33300781250000000000	4214.87158203125000000000	4200.51269531250000000000	4199.48730468750000000000	4214.35888671875000000000	4234.87158203125000000000	4206.66650390625000000000	4218.46142578125000000000	4205.12792968750000000000	4182.05126953125000000000	3169.00000000000000000000	10245.00000000000000000000	10225.00000000000000000000	0.00000000000000000000	0.00000000000000000000	0.00000000000000000000	2349.00000000000000000000	626.00000000000000000000	4.00000000000000000000	4.00000000000000000000	4.00000000000000000000	4.00000000000000000000	4.00000000000000000000	4.00000000000000000000	4.00000000000000000000	4.00000000000000000000	4.00000000000000000000	4.00000000000000000000	4.00000000000000000000	4.00000000000000000000	4.00000000000000000000	4.00000000000000000000	4.00000000000000000000	4.00000000000000000000
118.00000000000000000000	0.00000000000000000000	4166.15380859375000000000	4178.97412109375000000000	4168.71777343750000000000	4171.79492187500000000000	4172.82031250000000000000	4168.71777343750000000000	4162.56396484375000000000	4156.41015625000000000000	4162.56396484375000000000	4190.25634765625000000000	4153.84619140625000000000	4173.33300781250000000000	4156.92285156250000000000	4146.15380859375000000000	3508.00000000000000000000	10245.00000000000000000000	10225.00000000000000000000	0.00000000000000000000	0.00000000000000000000	0.00000000000000000000	2349.00000000000000000000	634.00000000000000000000	4.00000000000000000000	4.00000000000000000000	4.00000000000000000000	4.00000000000000000000	4.00000000000000000000	4.00000000000000000000	4.00000000000000000000	4.00000000000000000000	4.00000000000000000000	4.00000000000000000000	4.00000000000000000000	4.00000000000000000000	4.00000000000000000000	4.00000000000000000000	4.00000000000000000000	4.00000000000000000000
119.00000000000000000000	0.00000000000000000000	4201.53857421875000000000	4212.82031250000000000000	4167.17919921875000000000	4206.66650390625000000000	4200.51269531250000000000	4188.20507812500000000000	4181.53857421875000000000	4193.33300781250000000000	4196.41015625000000000000	4214.87158203125000000000	4209.23046875000000000000	4222.05126953125000000000	4208.20507812500000000000	4189.74365234375000000000	3112.00000000000000000000	10244.00000000000000000000	10224.00000000000000000000	0.00000000000000000000	0.00000000000000000000	0.00000000000000000000	2349.00000000000000000000	641.00000000000000000000	4.00000000000000000000	4.00000000000000000000	4.00000000000000000000	4.00000000000000000000	4.00000000000000000000	4.00000000000000000000	4.00000000000000000000	4.00000000000000000000	4.00000000000000000000	4.00000000000000000000	4.00000000000000000000	4.00000000000000000000	4.00000000000000000000	4.00000000000000000000	4.00000000000000000000	4.00000000000000000000
120.00000000000000000000	0.00000000000000000000	4187.69238281250000000000	4185.12792968750000000000	4167.17919921875000000000	4201.02539062500000000000	4177.43603515625000000000	4165.12792968750000000000	4153.84619140625000000000	4185.64111328125000000000	4190.25634765625000000000	4205.64111328125000000000	4217.43603515625000000000	4230.25634765625000000000	4214.87158203125000000000	4195.38427734375000000000	3461.00000000000000000000	10244.00000000000000000000	10224.00000000000000000000	0.00000000000000000000	0.00000000000000000000	0.00000000000000000000	2349.00000000000000000000	649.00000000000000000000	4.00000000000000000000	4.00000000000000000000	4.00000000000000000000	4.00000000000000000000	4.00000000000000000000	4.00000000000000000000	4.00000000000000000000	4.00000000000000000000	4.00000000000000000000	4.00000000000000000000	4.00000000000000000000	4.00000000000000000000	4.00000000000000000000	4.00000000000000000000	4.00000000000000000000	4.00000000000000000000
121.00000000000000000000	0.00000000000000000000	4161.53857421875000000000	4153.33300781250000000000	4167.69238281250000000000	4173.84619140625000000000	4148.71777343750000000000	4142.56396484375000000000	4137.94873046875000000000	4156.92285156250000000000	4167.17919921875000000000	4184.10253906250000000000	4182.56396484375000000000	4200.00000000000000000000	4180.51269531250000000000	4172.30761718750000000000	3169.00000000000000000000	10245.00000000000000000000	10225.00000000000000000000	0.00000000000000000000	0.00000000000000000000	0.00000000000000000000	2349.00000000000000000000	656.00000000000000000000	4.00000000000000000000	4.00000000000000000000	4.00000000000000000000	4.00000000000000000000	4.00000000000000000000	4.00000000000000000000	4.00000000000000000000	4.00000000000000000000	4.00000000000000000000	4.00000000000000000000	4.00000000000000000000	4.00000000000000000000	4.00000000000000000000	4.00000000000000000000	4.00000000000000000000	4.00000000000000000000
122.00000000000000000000	0.00000000000000000000	4189.74365234375000000000	4200.00000000000000000000	4164.61523437500000000000	4191.79492187500000000000	4191.28173828125000000000	4182.05126953125000000000	4181.53857421875000000000	4188.20507812500000000000	4208.20507812500000000000	4221.02539062500000000000	4200.51269531250000000000	4220.00000000000000000000	4191.28173828125000000000	4187.17919921875000000000	3508.00000000000000000000	10245.00000000000000000000	10225.00000000000000000000	0.00000000000000000000	0.00000000000000000000	0.00000000000000000000	2349.00000000000000000000	663.00000000000000000000	4.00000000000000000000	4.00000000000000000000	4.00000000000000000000	4.00000000000000000000	4.00000000000000000000	4.00000000000000000000	4.00000000000000000000	4.00000000000000000000	4.00000000000000000000	4.00000000000000000000	4.00000000000000000000	4.00000000000000000000	4.00000000000000000000	4.00000000000000000000	4.00000000000000000000	4.00000000000000000000
123.00000000000000000000	0.00000000000000000000	4187.69238281250000000000	4195.89746093750000000000	4179.48730468750000000000	4185.64111328125000000000	4176.41015625000000000000	4169.74365234375000000000	4167.17919921875000000000	4175.38427734375000000000	4189.74365234375000000000	4208.20507812500000000000	4177.94873046875000000000	4207.17919921875000000000	4167.17919921875000000000	4168.71777343750000000000	3112.00000000000000000000	10245.00000000000000000000	10224.00000000000000000000	0.00000000000000000000	0.00000000000000000000	0.00000000000000000000	2349.00000000000000000000	671.00000000000000000000	4.00000000000000000000	4.00000000000000000000	4.00000000000000000000	4.00000000000000000000	4.00000000000000000000	4.00000000000000000000	4.00000000000000000000	4.00000000000000000000	4.00000000000000000000	4.00000000000000000000	4.00000000000000000000	4.00000000000000000000	4.00000000000000000000	4.00000000000000000000	4.00000000000000000000	4.00000000000000000000
124.00000000000000000000	0.00000000000000000000	4225.12792968750000000000	4235.38427734375000000000	4174.87158203125000000000	4218.97412109375000000000	4208.71777343750000000000	4199.48730468750000000000	4191.79492187500000000000	4203.07666015625000000000	4214.87158203125000000000	4233.33300781250000000000	4222.05126953125000000000	4237.43603515625000000000	4228.71777343750000000000	4207.69238281250000000000	3461.00000000000000000000	10245.00000000000000000000	10224.00000000000000000000	0.00000000000000000000	0.00000000000000000000	0.00000000000000000000	2349.00000000000000000000	678.00000000000000000000	4.00000000000000000000	4.00000000000000000000	4.00000000000000000000	4.00000000000000000000	4.00000000000000000000	4.00000000000000000000	4.00000000000000000000	4.00000000000000000000	4.00000000000000000000	4.00000000000000000000	4.00000000000000000000	4.00000000000000000000	4.00000000000000000000	4.00000000000000000000	4.00000000000000000000	4.00000000000000000000
125.00000000000000000000	0.00000000000000000000	4227.17919921875000000000	4231.28173828125000000000	4169.23046875000000000000	4223.07666015625000000000	4201.53857421875000000000	4181.02539062500000000000	4175.89746093750000000000	4187.17919921875000000000	4205.12792968750000000000	4226.15380859375000000000	4225.12792968750000000000	4231.28173828125000000000	4244.10253906250000000000	4212.82031250000000000000	3169.00000000000000000000	10246.00000000000000000000	10225.00000000000000000000	0.00000000000000000000	0.00000000000000000000	0.00000000000000000000	2349.00000000000000000000	686.00000000000000000000	4.00000000000000000000	4.00000000000000000000	4.00000000000000000000	4.00000000000000000000	4.00000000000000000000	4.00000000000000000000	4.00000000000000000000	4.00000000000000000000	4.00000000000000000000	4.00000000000000000000	4.00000000000000000000	4.00000000000000000000	4.00000000000000000000	4.00000000000000000000	4.00000000000000000000	4.00000000000000000000
126.00000000000000000000	0.00000000000000000000	4197.43603515625000000000	4203.58984375000000000000	4170.25634765625000000000	4194.35888671875000000000	4165.12792968750000000000	4145.64111328125000000000	4142.56396484375000000000	4158.46142578125000000000	4175.38427734375000000000	4196.92285156250000000000	4191.28173828125000000000	4203.58984375000000000000	4200.51269531250000000000	4183.07666015625000000000	3508.00000000000000000000	10246.00000000000000000000	10225.00000000000000000000	0.00000000000000000000	0.00000000000000000000	0.00000000000000000000	2349.00000000000000000000	693.00000000000000000000	4.00000000000000000000	4.00000000000000000000	4.00000000000000000000	4.00000000000000000000	4.00000000000000000000	4.00000000000000000000	4.00000000000000000000	4.00000000000000000000	4.00000000000000000000	4.00000000000000000000	4.00000000000000000000	4.00000000000000000000	4.00000000000000000000	4.00000000000000000000	4.00000000000000000000	4.00000000000000000000
127.00000000000000000000	0.00000000000000000000	4197.94873046875000000000	4213.84619140625000000000	4161.02539062500000000000	4195.89746093750000000000	4174.87158203125000000000	4167.69238281250000000000	4166.15380859375000000000	4201.02539062500000000000	4213.33300781250000000000	4227.17919921875000000000	4220.00000000000000000000	4231.79492187500000000000	4211.28173828125000000000	4197.94873046875000000000	51.00000000000000000000	10247.00000000000000000000	10226.00000000000000000000	0.00000000000000000000	0.00000000000000000000	0.00000000000000000000	2349.00000000000000000000	701.00000000000000000000	4.00000000000000000000	4.00000000000000000000	4.00000000000000000000	4.00000000000000000000	4.00000000000000000000	4.00000000000000000000	4.00000000000000000000	4.00000000000000000000	4.00000000000000000000	4.00000000000000000000	4.00000000000000000000	4.00000000000000000000	4.00000000000000000000	4.00000000000000000000	4.00000000000000000000	4.00000000000000000000
0.00000000000000000000	0.00000000000000000000	4166.66650390625000000000	4162.56396484375000000000	4170.25634765625000000000	4170.25634765625000000000	4144.10253906250000000000	4146.15380859375000000000	4150.76904296875000000000	4185.12792968750000000000	4192.82031250000000000000	4210.76904296875000000000	4198.46142578125000000000	4214.35888671875000000000	4184.61523437500000000000	4172.82031250000000000000	1149.00000000000000000000	10247.00000000000000000000	10226.00000000000000000000	0.00000000000000000000	0.00000000000000000000	0.00000000000000000000	2349.00000000000000000000	708.00000000000000000000	4.00000000000000000000	4.00000000000000000000	4.00000000000000000000	4.00000000000000000000	4.00000000000000000000	4.00000000000000000000	4.00000000000000000000	4.00000000000000000000	4.00000000000000000000	4.00000000000000000000	4.00000000000000000000	4.00000000000000000000	4.00000000000000000000	4.00000000000000000000	4.00000000000000000000	4.00000000000000000000
1.00000000000000000000	0.00000000000000000000	4192.82031250000000000000	4202.05126953125000000000	4166.66650390625000000000	4193.84619140625000000000	4194.35888671875000000000	4188.71777343750000000000	4181.02539062500000000000	4193.84619140625000000000	4205.12792968750000000000	4229.23046875000000000000	4215.89746093750000000000	4226.15380859375000000000	4212.82031250000000000000	4190.76904296875000000000	2659.00000000000000000000	10248.00000000000000000000	10227.00000000000000000000	0.00000000000000000000	0.00000000000000000000	0.00000000000000000000	2349.00000000000000000000	715.00000000000000000000	4.00000000000000000000	4.00000000000000000000	4.00000000000000000000	4.00000000000000000000	4.00000000000000000000	4.00000000000000000000	4.00000000000000000000	4.00000000000000000000	4.00000000000000000000	4.00000000000000000000	4.00000000000000000000	4.00000000000000000000	4.00000000000000000000	4.00000000000000000000	4.00000000000000000000	4.00000000000000000000
2.00000000000000000000	0.00000000000000000000	4197.43603515625000000000	4225.12792968750000000000	4160.00000000000000000000	4200.51269531250000000000	4205.64111328125000000000	4193.84619140625000000000	4178.46142578125000000000	4174.35888671875000000000	4189.23046875000000000000	4221.02539062500000000000	4192.82031250000000000000	4205.64111328125000000000	4199.48730468750000000000	4182.05126953125000000000	3059.00000000000000000000	10248.00000000000000000000	10227.00000000000000000000	0.00000000000000000000	0.00000000000000000000	0.00000000000000000000	2349.00000000000000000000	723.00000000000000000000	4.00000000000000000000	4.00000000000000000000	4.00000000000000000000	4.00000000000000000000	4.00000000000000000000	4.00000000000000000000	4.00000000000000000000	4.00000000000000000000	4.00000000000000000000	4.00000000000000000000	4.00000000000000000000	4.00000000000000000000	4.00000000000000000000	4.00000000000000000000	4.00000000000000000000	4.00000000000000000000
3.00000000000000000000	0.00000000000000000000	4171.28173828125000000000	4189.23046875000000000000	4167.69238281250000000000	4180.00000000000000000000	4167.17919921875000000000	4155.89746093750000000000	4150.76904296875000000000	4143.07666015625000000000	4152.82031250000000000000	4183.07666015625000000000	4155.89746093750000000000	4177.94873046875000000000	4164.10253906250000000000	4157.94873046875000000000	3545.00000000000000000000	10248.00000000000000000000	10226.00000000000000000000	0.00000000000000000000	0.00000000000000000000	0.00000000000000000000	2349.00000000000000000000	730.00000000000000000000	4.00000000000000000000	4.00000000000000000000	4.00000000000000000000	4.00000000000000000000	4.00000000000000000000	4.00000000000000000000	4.00000000000000000000	4.00000000000000000000	4.00000000000000000000	4.00000000000000000000	4.00000000000000000000	4.00000000000000000000	4.00000000000000000000	4.00000000000000000000	4.00000000000000000000	4.00000000000000000000
4.00000000000000000000	0.00000000000000000000	4190.76904296875000000000	4200.00000000000000000000	4158.97412109375000000000	4198.46142578125000000000	4181.53857421875000000000	4169.74365234375000000000	4161.02539062500000000000	4181.02539062500000000000	4187.69238281250000000000	4206.66650390625000000000	4210.76904296875000000000	4224.61523437500000000000	4208.20507812500000000000	4197.94873046875000000000	3551.00000000000000000000	10248.00000000000000000000	10226.00000000000000000000	0.00000000000000000000	0.00000000000000000000	0.00000000000000000000	2349.00000000000000000000	738.00000000000000000000	4.00000000000000000000	4.00000000000000000000	4.00000000000000000000	4.00000000000000000000	4.00000000000000000000	4.00000000000000000000	4.00000000000000000000	4.00000000000000000000	4.00000000000000000000	4.00000000000000000000	4.00000000000000000000	4.00000000000000000000	4.00000000000000000000	4.00000000000000000000	4.00000000000000000000	4.00000000000000000000
5.00000000000000000000	0.00000000000000000000	4157.43603515625000000000	4147.69238281250000000000	4161.53857421875000000000	4168.71777343750000000000	4127.69238281250000000000	4122.56396484375000000000	4113.84619140625000000000	4145.12792968750000000000	4148.20507812500000000000	4174.87158203125000000000	4178.97412109375000000000	4193.84619140625000000000	4168.20507812500000000000	4168.71777343750000000000	3352.00000000000000000000	10248.00000000000000000000	10227.00000000000000000000	0.00000000000000000000	0.00000000000000000000	0.00000000000000000000	2349.00000000000000000000	745.00000000000000000000	4.00000000000000000000	4.00000000000000000000	4.00000000000000000000	4.00000000000000000000	4.00000000000000000000	4.00000000000000000000	4.00000000000000000000	4.00000000000000000000	4.00000000000000000000	4.00000000000000000000	4.00000000000000000000	4.00000000000000000000	4.00000000000000000000	4.00000000000000000000	4.00000000000000000000	4.00000000000000000000
6.00000000000000000000	0.00000000000000000000	4157.43603515625000000000	4157.43603515625000000000	4163.07666015625000000000	4167.69238281250000000000	4141.53857421875000000000	4140.00000000000000000000	4139.48730468750000000000	4149.74365234375000000000	4157.43603515625000000000	4186.15380859375000000000	4165.12792968750000000000	4181.02539062500000000000	4155.38427734375000000000	4159.48730468750000000000	3096.00000000000000000000	10248.00000000000000000000	10227.00000000000000000000	0.00000000000000000000	0.00000000000000000000	0.00000000000000000000	2349.00000000000000000000	752.00000000000000000000	4.00000000000000000000	4.00000000000000000000	4.00000000000000000000	4.00000000000000000000	4.00000000000000000000	4.00000000000000000000	4.00000000000000000000	4.00000000000000000000	4.00000000000000000000	4.00000000000000000000	4.00000000000000000000	4.00000000000000000000	4.00000000000000000000	4.00000000000000000000	4.00000000000000000000	4.00000000000000000000
7.00000000000000000000	0.00000000000000000000	4166.66650390625000000000	4172.82031250000000000000	4163.58984375000000000000	4171.79492187500000000000	4161.02539062500000000000	4164.61523437500000000000	4168.71777343750000000000	4168.71777343750000000000	4185.12792968750000000000	4212.30761718750000000000	4166.66650390625000000000	4183.58984375000000000000	4152.82031250000000000000	4153.84619140625000000000	3241.00000000000000000000	10246.00000000000000000000	10228.00000000000000000000	0.00000000000000000000	0.00000000000000000000	0.00000000000000000000	2349.00000000000000000000	760.00000000000000000000	4.00000000000000000000	4.00000000000000000000	4.00000000000000000000	4.00000000000000000000	4.00000000000000000000	4.00000000000000000000	4.00000000000000000000	4.00000000000000000000	4.00000000000000000000	4.00000000000000000000	4.00000000000000000000	4.00000000000000000000	4.00000000000000000000	4.00000000000000000000	4.00000000000000000000	4.00000000000000000000
8.00000000000000000000	0.00000000000000000000	4148.71777343750000000000	4142.05126953125000000000	4167.17919921875000000000	4154.35888671875000000000	4132.30761718750000000000	4144.61523437500000000000	4147.69238281250000000000	4143.07666015625000000000	4163.07666015625000000000	4192.30761718750000000000	4147.69238281250000000000	4162.05126953125000000000	4137.43603515625000000000	4133.33300781250000000000	3354.00000000000000000000	10246.00000000000000000000	10228.00000000000000000000	0.00000000000000000000	0.00000000000000000000	0.00000000000000000000	2349.00000000000000000000	767.00000000000000000000	4.00000000000000000000	4.00000000000000000000	4.00000000000000000000	4.00000000000000000000	4.00000000000000000000	4.00000000000000000000	4.00000000000000000000	4.00000000000000000000	4.00000000000000000000	4.00000000000000000000	4.00000000000000000000	4.00000000000000000000	4.00000000000000000000	4.00000000000000000000	4.00000000000000000000	4.00000000000000000000
15.00000000000000000000	0.00000000000000000000	4182.56396484375000000000	4204.61523437500000000000	4165.12792968750000000000	4197.43603515625000000000	4187.17919921875000000000	4175.89746093750000000000	4158.97412109375000000000	4152.82031250000000000000	4169.74365234375000000000	4208.20507812500000000000	4175.38427734375000000000	4178.46142578125000000000	4181.53857421875000000000	4167.69238281250000000000	3194.00000000000000000000	10244.00000000000000000000	10226.00000000000000000000	0.00000000000000000000	0.00000000000000000000	0.00000000000000000000	2349.00000000000000000000	775.00000000000000000000	4.00000000000000000000	4.00000000000000000000	4.00000000000000000000	4.00000000000000000000	4.00000000000000000000	4.00000000000000000000	4.00000000000000000000	4.00000000000000000000	4.00000000000000000000	4.00000000000000000000	4.00000000000000000000	4.00000000000000000000	4.00000000000000000000	4.00000000000000000000	4.00000000000000000000	4.00000000000000000000
16.00000000000000000000	0.00000000000000000000	4171.28173828125000000000	4184.10253906250000000000	4164.61523437500000000000	4187.17919921875000000000	4166.15380859375000000000	4163.58984375000000000000	4147.69238281250000000000	4144.61523437500000000000	4156.92285156250000000000	4198.97412109375000000000	4178.46142578125000000000	4178.97412109375000000000	4178.97412109375000000000	4167.17919921875000000000	0.00000000000000000000	10244.00000000000000000000	10226.00000000000000000000	0.00000000000000000000	0.00000000000000000000	0.00000000000000000000	2349.00000000000000000000	782.00000000000000000000	4.00000000000000000000	4.00000000000000000000	4.00000000000000000000	4.00000000000000000000	4.00000000000000000000	4.00000000000000000000	4.00000000000000000000	4.00000000000000000000	4.00000000000000000000	4.00000000000000000000	4.00000000000000000000	4.00000000000000000000	4.00000000000000000000	4.00000000000000000000	4.00000000000000000000	4.00000000000000000000
17.00000000000000000000	0.00000000000000000000	4168.71777343750000000000	4176.41015625000000000000	4158.46142578125000000000	4188.20507812500000000000	4156.41015625000000000000	4156.41015625000000000000	4144.61523437500000000000	4169.74365234375000000000	4177.43603515625000000000	4215.89746093750000000000	4206.15380859375000000000	4209.23046875000000000000	4190.76904296875000000000	4184.10253906250000000000	0.00000000000000000000	10245.00000000000000000000	10227.00000000000000000000	0.00000000000000000000	0.00000000000000000000	0.00000000000000000000	2349.00000000000000000000	789.00000000000000000000	4.00000000000000000000	4.00000000000000000000	4.00000000000000000000	4.00000000000000000000	4.00000000000000000000	4.00000000000000000000	4.00000000000000000000	4.00000000000000000000	4.00000000000000000000	4.00000000000000000000	4.00000000000000000000	4.00000000000000000000	4.00000000000000000000	4.00000000000000000000	4.00000000000000000000	4.00000000000000000000
18.00000000000000000000	0.00000000000000000000	4143.58984375000000000000	4146.66650390625000000000	4170.76904296875000000000	4167.69238281250000000000	4122.56396484375000000000	4125.64111328125000000000	4123.07666015625000000000	4152.30761718750000000000	4158.97412109375000000000	4197.94873046875000000000	4178.97412109375000000000	4191.28173828125000000000	4160.00000000000000000000	4165.64111328125000000000	0.00000000000000000000	10245.00000000000000000000	10227.00000000000000000000	0.00000000000000000000	0.00000000000000000000	0.00000000000000000000	2349.00000000000000000000	797.00000000000000000000	4.00000000000000000000	4.00000000000000000000	4.00000000000000000000	4.00000000000000000000	4.00000000000000000000	4.00000000000000000000	4.00000000000000000000	4.00000000000000000000	4.00000000000000000000	4.00000000000000000000	4.00000000000000000000	4.00000000000000000000	4.00000000000000000000	4.00000000000000000000	4.00000000000000000000	4.00000000000000000000
19.00000000000000000000	0.00000000000000000000	4180.51269531250000000000	4206.66650390625000000000	4169.74365234375000000000	4197.43603515625000000000	4184.10253906250000000000	4187.17919921875000000000	4181.53857421875000000000	4191.28173828125000000000	4206.15380859375000000000	4241.53857421875000000000	4211.79492187500000000000	4216.92285156250000000000	4201.02539062500000000000	4194.35888671875000000000	0.00000000000000000000	10246.00000000000000000000	10230.00000000000000000000	0.00000000000000000000	0.00000000000000000000	0.00000000000000000000	2349.00000000000000000000	804.00000000000000000000	4.00000000000000000000	4.00000000000000000000	4.00000000000000000000	4.00000000000000000000	4.00000000000000000000	4.00000000000000000000	4.00000000000000000000	4.00000000000000000000	4.00000000000000000000	4.00000000000000000000	4.00000000000000000000	4.00000000000000000000	4.00000000000000000000	4.00000000000000000000	4.00000000000000000000	4.00000000000000000000
20.00000000000000000000	0.00000000000000000000	4168.20507812500000000000	4197.94873046875000000000	4170.25634765625000000000	4187.69238281250000000000	4177.43603515625000000000	4183.07666015625000000000	4178.46142578125000000000	4172.82031250000000000000	4191.79492187500000000000	4230.76904296875000000000	4183.07666015625000000000	4189.23046875000000000000	4173.84619140625000000000	4164.10253906250000000000	0.00000000000000000000	10246.00000000000000000000	10230.00000000000000000000	0.00000000000000000000	0.00000000000000000000	0.00000000000000000000	2349.00000000000000000000	812.00000000000000000000	4.00000000000000000000	4.00000000000000000000	4.00000000000000000000	4.00000000000000000000	4.00000000000000000000	4.00000000000000000000	4.00000000000000000000	4.00000000000000000000	4.00000000000000000000	4.00000000000000000000	4.00000000000000000000	4.00000000000000000000	4.00000000000000000000	4.00000000000000000000	4.00000000000000000000	4.00000000000000000000
21.00000000000000000000	0.00000000000000000000	4154.35888671875000000000	4180.00000000000000000000	4163.58984375000000000000	4179.48730468750000000000	4160.00000000000000000000	4168.20507812500000000000	4163.07666015625000000000	4156.92285156250000000000	4173.84619140625000000000	4212.82031250000000000000	4171.28173828125000000000	4170.76904296875000000000	4162.05126953125000000000	4150.25634765625000000000	0.00000000000000000000	10248.00000000000000000000	10229.00000000000000000000	0.00000000000000000000	0.00000000000000000000	0.00000000000000000000	2349.00000000000000000000	819.00000000000000000000	4.00000000000000000000	4.00000000000000000000	4.00000000000000000000	4.00000000000000000000	4.00000000000000000000	4.00000000000000000000	4.00000000000000000000	4.00000000000000000000	4.00000000000000000000	4.00000000000000000000	4.00000000000000000000	4.00000000000000000000	4.00000000000000000000	4.00000000000000000000	4.00000000000000000000	4.00000000000000000000
22.00000000000000000000	0.00000000000000000000	4168.20507812500000000000	4195.89746093750000000000	4148.71777343750000000000	4195.38427734375000000000	4170.76904296875000000000	4178.97412109375000000000	4164.10253906250000000000	4176.92285156250000000000	4190.25634765625000000000	4225.12792968750000000000	4207.69238281250000000000	4197.43603515625000000000	4203.58984375000000000000	4181.53857421875000000000	0.00000000000000000000	10248.00000000000000000000	10229.00000000000000000000	0.00000000000000000000	0.00000000000000000000	0.00000000000000000000	2349.00000000000000000000	826.00000000000000000000	4.00000000000000000000	4.00000000000000000000	4.00000000000000000000	4.00000000000000000000	4.00000000000000000000	4.00000000000000000000	4.00000000000000000000	4.00000000000000000000	4.00000000000000000000	4.00000000000000000000	4.00000000000000000000	4.00000000000000000000	4.00000000000000000000	4.00000000000000000000	4.00000000000000000000	4.00000000000000000000
23.00000000000000000000	0.00000000000000000000	4142.56396484375000000000	4157.43603515625000000000	4159.48730468750000000000	4174.35888671875000000000	4129.23046875000000000000	4137.94873046875000000000	4127.69238281250000000000	4152.30761718750000000000	4156.92285156250000000000	4191.79492187500000000000	4179.48730468750000000000	4181.02539062500000000000	4176.41015625000000000000	4157.43603515625000000000	0.00000000000000000000	10249.00000000000000000000	10227.00000000000000000000	0.00000000000000000000	0.00000000000000000000	0.00000000000000000000	2349.00000000000000000000	834.00000000000000000000	4.00000000000000000000	4.00000000000000000000	4.00000000000000000000	4.00000000000000000000	4.00000000000000000000	4.00000000000000000000	4.00000000000000000000	4.00000000000000000000	4.00000000000000000000	4.00000000000000000000	4.00000000000000000000	4.00000000000000000000	4.00000000000000000000	4.00000000000000000000	4.00000000000000000000	4.00000000000000000000
24.00000000000000000000	0.00000000000000000000	4160.00000000000000000000	4184.61523437500000000000	4161.02539062500000000000	4192.82031250000000000000	4162.05126953125000000000	4168.71777343750000000000	4165.12792968750000000000	4192.82031250000000000000	4202.05126953125000000000	4234.35888671875000000000	4210.25634765625000000000	4210.25634765625000000000	4201.02539062500000000000	4180.00000000000000000000	0.00000000000000000000	10249.00000000000000000000	10227.00000000000000000000	0.00000000000000000000	0.00000000000000000000	0.00000000000000000000	2349.00000000000000000000	841.00000000000000000000	4.00000000000000000000	4.00000000000000000000	4.00000000000000000000	4.00000000000000000000	4.00000000000000000000	4.00000000000000000000	4.00000000000000000000	4.00000000000000000000	4.00000000000000000000	4.00000000000000000000	4.00000000000000000000	4.00000000000000000000	4.00000000000000000000	4.00000000000000000000	4.00000000000000000000	4.00000000000000000000
25.00000000000000000000	0.00000000000000000000	4135.38427734375000000000	4161.02539062500000000000	4162.05126953125000000000	4174.35888671875000000000	4146.15380859375000000000	4160.51269531250000000000	4156.92285156250000000000	4178.97412109375000000000	4196.41015625000000000000	4235.38427734375000000000	4187.17919921875000000000	4188.71777343750000000000	4171.28173828125000000000	4156.92285156250000000000	0.00000000000000000000	10249.00000000000000000000	10226.00000000000000000000	0.00000000000000000000	0.00000000000000000000	0.00000000000000000000	2349.00000000000000000000	849.00000000000000000000	4.00000000000000000000	4.00000000000000000000	4.00000000000000000000	4.00000000000000000000	4.00000000000000000000	4.00000000000000000000	4.00000000000000000000	4.00000000000000000000	4.00000000000000000000	4.00000000000000000000	4.00000000000000000000	4.00000000000000000000	4.00000000000000000000	4.00000000000000000000	4.00000000000000000000	4.00000000000000000000
26.00000000000000000000	0.00000000000000000000	4118.97412109375000000000	4146.15380859375000000000	4158.97412109375000000000	4161.53857421875000000000	4134.35888671875000000000	4147.17919921875000000000	4136.92285156250000000000	4145.12792968750000000000	4158.97412109375000000000	4199.48730468750000000000	4153.33300781250000000000	4160.00000000000000000000	4141.53857421875000000000	4127.17919921875000000000	0.00000000000000000000	10249.00000000000000000000	10226.00000000000000000000	0.00000000000000000000	0.00000000000000000000	0.00000000000000000000	2349.00000000000000000000	856.00000000000000000000	4.00000000000000000000	4.00000000000000000000	4.00000000000000000000	4.00000000000000000000	4.00000000000000000000	4.00000000000000000000	4.00000000000000000000	4.00000000000000000000	4.00000000000000000000	4.00000000000000000000	4.00000000000000000000	4.00000000000000000000	4.00000000000000000000	4.00000000000000000000	4.00000000000000000000	4.00000000000000000000
27.00000000000000000000	0.00000000000000000000	4158.97412109375000000000	4196.92285156250000000000	4151.28173828125000000000	4199.48730468750000000000	4178.97412109375000000000	4175.89746093750000000000	4158.46142578125000000000	4162.56396484375000000000	4177.43603515625000000000	4215.38427734375000000000	4187.17919921875000000000	4185.64111328125000000000	4184.61523437500000000000	4160.00000000000000000000	0.00000000000000000000	10250.00000000000000000000	10226.00000000000000000000	0.00000000000000000000	0.00000000000000000000	0.00000000000000000000	2349.00000000000000000000	863.00000000000000000000	4.00000000000000000000	4.00000000000000000000	4.00000000000000000000	4.00000000000000000000	4.00000000000000000000	4.00000000000000000000	4.00000000000000000000	4.00000000000000000000	4.00000000000000000000	4.00000000000000000000	4.00000000000000000000	4.00000000000000000000	4.00000000000000000000	4.00000000000000000000	4.00000000000000000000	4.00000000000000000000
28.00000000000000000000	0.00000000000000000000	4155.38427734375000000000	4183.58984375000000000000	4168.71777343750000000000	4194.35888671875000000000	4153.33300781250000000000	4146.66650390625000000000	4137.94873046875000000000	4139.48730468750000000000	4156.41015625000000000000	4201.53857421875000000000	4174.87158203125000000000	4172.82031250000000000000	4174.87158203125000000000	4155.38427734375000000000	0.00000000000000000000	10250.00000000000000000000	10226.00000000000000000000	0.00000000000000000000	0.00000000000000000000	0.00000000000000000000	2349.00000000000000000000	871.00000000000000000000	4.00000000000000000000	4.00000000000000000000	4.00000000000000000000	4.00000000000000000000	4.00000000000000000000	4.00000000000000000000	4.00000000000000000000	4.00000000000000000000	4.00000000000000000000	4.00000000000000000000	4.00000000000000000000	4.00000000000000000000	4.00000000000000000000	4.00000000000000000000	4.00000000000000000000	4.00000000000000000000
29.00000000000000000000	0.00000000000000000000	4171.28173828125000000000	4200.51269531250000000000	4167.69238281250000000000	4203.58984375000000000000	4165.12792968750000000000	4161.02539062500000000000	4160.00000000000000000000	4173.84619140625000000000	4188.71777343750000000000	4230.25634765625000000000	4214.35888671875000000000	4208.20507812500000000000	4204.10253906250000000000	4183.07666015625000000000	0.00000000000000000000	10246.00000000000000000000	10224.00000000000000000000	0.00000000000000000000	0.00000000000000000000	0.00000000000000000000	2349.00000000000000000000	878.00000000000000000000	4.00000000000000000000	4.00000000000000000000	4.00000000000000000000	4.00000000000000000000	4.00000000000000000000	4.00000000000000000000	4.00000000000000000000	4.00000000000000000000	4.00000000000000000000	4.00000000000000000000	4.00000000000000000000	4.00000000000000000000	4.00000000000000000000	4.00000000000000000000	4.00000000000000000000	4.00000000000000000000
30.00000000000000000000	0.00000000000000000000	4146.66650390625000000000	4163.07666015625000000000	4162.05126953125000000000	4181.02539062500000000000	4134.35888671875000000000	4136.41015625000000000000	4138.97412109375000000000	4170.25634765625000000000	4181.53857421875000000000	4220.51269531250000000000	4206.15380859375000000000	4203.07666015625000000000	4182.05126953125000000000	4169.74365234375000000000	0.00000000000000000000	10246.00000000000000000000	10224.00000000000000000000	0.00000000000000000000	0.00000000000000000000	0.00000000000000000000	2349.00000000000000000000	886.00000000000000000000	4.00000000000000000000	4.00000000000000000000	4.00000000000000000000	4.00000000000000000000	4.00000000000000000000	4.00000000000000000000	4.00000000000000000000	4.00000000000000000000	4.00000000000000000000	4.00000000000000000000	4.00000000000000000000	4.00000000000000000000	4.00000000000000000000	4.00000000000000000000	4.00000000000000000000	4.00000000000000000000
31.00000000000000000000	0.00000000000000000000	4129.74365234375000000000	4150.25634765625000000000	4167.17919921875000000000	4164.61523437500000000000	4125.64111328125000000000	4131.28173828125000000000	4132.82031250000000000000	4152.82031250000000000000	4169.23046875000000000000	4211.28173828125000000000	4181.02539062500000000000	4181.53857421875000000000	4159.48730468750000000000	4151.28173828125000000000	0.00000000000000000000	10244.00000000000000000000	10224.00000000000000000000	0.00000000000000000000	0.00000000000000000000	0.00000000000000000000	2349.00000000000000000000	893.00000000000000000000	4.00000000000000000000	4.00000000000000000000	4.00000000000000000000	4.00000000000000000000	4.00000000000000000000	4.00000000000000000000	4.00000000000000000000	4.00000000000000000000	4.00000000000000000000	4.00000000000000000000	4.00000000000000000000	4.00000000000000000000	4.00000000000000000000	4.00000000000000000000	4.00000000000000000000	4.00000000000000000000
32.00000000000000000000	0.00000000000000000000	4170.76904296875000000000	4217.94873046875000000000	4162.05126953125000000000	4200.00000000000000000000	4190.25634765625000000000	4190.25634765625000000000	4187.69238281250000000000	4188.20507812500000000000	4216.41015625000000000000	4256.92285156250000000000	4213.33300781250000000000	4206.66650390625000000000	4201.53857421875000000000	4184.10253906250000000000	0.00000000000000000000	10244.00000000000000000000	10224.00000000000000000000	0.00000000000000000000	0.00000000000000000000	0.00000000000000000000	2349.00000000000000000000	900.00000000000000000000	4.00000000000000000000	4.00000000000000000000	4.00000000000000000000	4.00000000000000000000	4.00000000000000000000	4.00000000000000000000	4.00000000000000000000	4.00000000000000000000	4.00000000000000000000	4.00000000000000000000	4.00000000000000000000	4.00000000000000000000	4.00000000000000000000	4.00000000000000000000	4.00000000000000000000	4.00000000000000000000
33.00000000000000000000	0.00000000000000000000	4152.82031250000000000000	4185.64111328125000000000	4167.17919921875000000000	4183.07666015625000000000	4159.48730468750000000000	4165.12792968750000000000	4161.53857421875000000000	4151.28173828125000000000	4178.46142578125000000000	4226.15380859375000000000	4174.87158203125000000000	4173.84619140625000000000	4164.61523437500000000000	4156.92285156250000000000	0.00000000000000000000	10243.00000000000000000000	10221.00000000000000000000	0.00000000000000000000	0.00000000000000000000	0.00000000000000000000	2349.00000000000000000000	908.00000000000000000000	4.00000000000000000000	4.00000000000000000000	4.00000000000000000000	4.00000000000000000000	4.00000000000000000000	4.00000000000000000000	4.00000000000000000000	4.00000000000000000000	4.00000000000000000000	4.00000000000000000000	4.00000000000000000000	4.00000000000000000000	4.00000000000000000000	4.00000000000000000000	4.00000000000000000000	4.00000000000000000000
34.00000000000000000000	0.00000000000000000000	4165.12792968750000000000	4191.79492187500000000000	4160.51269531250000000000	4195.89746093750000000000	4170.25634765625000000000	4177.43603515625000000000	4166.15380859375000000000	4167.17919921875000000000	4188.20507812500000000000	4236.92285156250000000000	4204.10253906250000000000	4198.46142578125000000000	4192.30761718750000000000	4180.00000000000000000000	0.00000000000000000000	10243.00000000000000000000	10221.00000000000000000000	0.00000000000000000000	0.00000000000000000000	0.00000000000000000000	2349.00000000000000000000	915.00000000000000000000	4.00000000000000000000	4.00000000000000000000	4.00000000000000000000	4.00000000000000000000	4.00000000000000000000	4.00000000000000000000	4.00000000000000000000	4.00000000000000000000	4.00000000000000000000	4.00000000000000000000	4.00000000000000000000	4.00000000000000000000	4.00000000000000000000	4.00000000000000000000	4.00000000000000000000	4.00000000000000000000
35.00000000000000000000	0.00000000000000000000	4171.79492187500000000000	4196.92285156250000000000	4158.97412109375000000000	4209.23046875000000000000	4175.38427734375000000000	4173.84619140625000000000	4160.51269531250000000000	4182.05126953125000000000	4195.38427734375000000000	4241.02539062500000000000	4224.61523437500000000000	4214.87158203125000000000	4213.33300781250000000000	4194.87158203125000000000	0.00000000000000000000	10243.00000000000000000000	10221.00000000000000000000	0.00000000000000000000	0.00000000000000000000	0.00000000000000000000	2349.00000000000000000000	924.00000000000000000000	4.00000000000000000000	4.00000000000000000000	4.00000000000000000000	4.00000000000000000000	4.00000000000000000000	4.00000000000000000000	4.00000000000000000000	4.00000000000000000000	4.00000000000000000000	4.00000000000000000000	4.00000000000000000000	4.00000000000000000000	4.00000000000000000000	4.00000000000000000000	4.00000000000000000000	4.00000000000000000000
36.00000000000000000000	0.00000000000000000000	4153.84619140625000000000	4175.38427734375000000000	4167.69238281250000000000	4198.97412109375000000000	4156.41015625000000000000	4156.92285156250000000000	4149.74365234375000000000	4164.10253906250000000000	4174.87158203125000000000	4216.92285156250000000000	4194.35888671875000000000	4190.76904296875000000000	4184.10253906250000000000	4169.74365234375000000000	0.00000000000000000000	10243.00000000000000000000	10221.00000000000000000000	0.00000000000000000000	0.00000000000000000000	0.00000000000000000000	2349.00000000000000000000	932.00000000000000000000	4.00000000000000000000	4.00000000000000000000	4.00000000000000000000	4.00000000000000000000	4.00000000000000000000	4.00000000000000000000	4.00000000000000000000	4.00000000000000000000	4.00000000000000000000	4.00000000000000000000	4.00000000000000000000	4.00000000000000000000	4.00000000000000000000	4.00000000000000000000	4.00000000000000000000	4.00000000000000000000
37.00000000000000000000	0.00000000000000000000	4158.97412109375000000000	4189.23046875000000000000	4157.43603515625000000000	4200.00000000000000000000	4172.30761718750000000000	4183.07666015625000000000	4177.43603515625000000000	4185.64111328125000000000	4206.66650390625000000000	4243.07666015625000000000	4203.58984375000000000000	4204.61523437500000000000	4186.15380859375000000000	4169.74365234375000000000	0.00000000000000000000	10245.00000000000000000000	10226.00000000000000000000	0.00000000000000000000	0.00000000000000000000	0.00000000000000000000	2349.00000000000000000000	940.00000000000000000000	4.00000000000000000000	4.00000000000000000000	4.00000000000000000000	4.00000000000000000000	4.00000000000000000000	4.00000000000000000000	4.00000000000000000000	4.00000000000000000000	4.00000000000000000000	4.00000000000000000000	4.00000000000000000000	4.00000000000000000000	4.00000000000000000000	4.00000000000000000000	4.00000000000000000000	4.00000000000000000000
38.00000000000000000000	0.00000000000000000000	4122.56396484375000000000	4138.46142578125000000000	4163.58984375000000000000	4158.46142578125000000000	4120.51269531250000000000	4142.05126953125000000000	4144.10253906250000000000	4151.28173828125000000000	4171.28173828125000000000	4215.89746093750000000000	4153.33300781250000000000	4171.79492187500000000000	4131.79492187500000000000	4126.66650390625000000000	0.00000000000000000000	10245.00000000000000000000	10226.00000000000000000000	0.00000000000000000000	0.00000000000000000000	0.00000000000000000000	2349.00000000000000000000	949.00000000000000000000	4.00000000000000000000	4.00000000000000000000	4.00000000000000000000	4.00000000000000000000	4.00000000000000000000	4.00000000000000000000	4.00000000000000000000	4.00000000000000000000	4.00000000000000000000	4.00000000000000000000	4.00000000000000000000	4.00000000000000000000	4.00000000000000000000	4.00000000000000000000	4.00000000000000000000	4.00000000000000000000
39.00000000000000000000	0.00000000000000000000	4145.64111328125000000000	4162.56396484375000000000	4165.12792968750000000000	4176.41015625000000000000	4145.64111328125000000000	4163.07666015625000000000	4165.12792968750000000000	4165.64111328125000000000	4180.00000000000000000000	4221.02539062500000000000	4167.69238281250000000000	4182.56396484375000000000	4155.89746093750000000000	4145.64111328125000000000	0.00000000000000000000	10245.00000000000000000000	10226.00000000000000000000	0.00000000000000000000	0.00000000000000000000	0.00000000000000000000	2349.00000000000000000000	957.00000000000000000000	4.00000000000000000000	4.00000000000000000000	4.00000000000000000000	4.00000000000000000000	4.00000000000000000000	4.00000000000000000000	4.00000000000000000000	4.00000000000000000000	4.00000000000000000000	4.00000000000000000000	4.00000000000000000000	4.00000000000000000000	4.00000000000000000000	4.00000000000000000000	4.00000000000000000000	4.00000000000000000000
40.00000000000000000000	0.00000000000000000000	4166.15380859375000000000	4188.20507812500000000000	4159.48730468750000000000	4198.97412109375000000000	4166.66650390625000000000	4174.35888671875000000000	4171.28173828125000000000	4165.12792968750000000000	4182.56396484375000000000	4217.43603515625000000000	4184.10253906250000000000	4188.20507812500000000000	4180.51269531250000000000	4163.07666015625000000000	0.00000000000000000000	10245.00000000000000000000	10226.00000000000000000000	0.00000000000000000000	0.00000000000000000000	0.00000000000000000000	2349.00000000000000000000	966.00000000000000000000	4.00000000000000000000	4.00000000000000000000	4.00000000000000000000	4.00000000000000000000	4.00000000000000000000	4.00000000000000000000	4.00000000000000000000	4.00000000000000000000	4.00000000000000000000	4.00000000000000000000	4.00000000000000000000	4.00000000000000000000	4.00000000000000000000	4.00000000000000000000	4.00000000000000000000	4.00000000000000000000
41.00000000000000000000	0.00000000000000000000	4147.17919921875000000000	4166.66650390625000000000	4165.64111328125000000000	4183.58984375000000000000	4140.51269531250000000000	4146.66650390625000000000	4147.69238281250000000000	4137.94873046875000000000	4161.02539062500000000000	4196.41015625000000000000	4172.82031250000000000000	4176.41015625000000000000	4161.02539062500000000000	4149.23046875000000000000	0.00000000000000000000	10246.00000000000000000000	10227.00000000000000000000	0.00000000000000000000	0.00000000000000000000	0.00000000000000000000	2349.00000000000000000000	974.00000000000000000000	4.00000000000000000000	4.00000000000000000000	4.00000000000000000000	4.00000000000000000000	4.00000000000000000000	4.00000000000000000000	4.00000000000000000000	4.00000000000000000000	4.00000000000000000000	4.00000000000000000000	4.00000000000000000000	4.00000000000000000000	4.00000000000000000000	4.00000000000000000000	4.00000000000000000000	4.00000000000000000000
42.00000000000000000000	0.00000000000000000000	4167.69238281250000000000	4190.25634765625000000000	4164.61523437500000000000	4204.61523437500000000000	4174.87158203125000000000	4182.56396484375000000000	4184.61523437500000000000	4199.48730468750000000000	4222.05126953125000000000	4248.71777343750000000000	4226.66650390625000000000	4229.23046875000000000000	4207.17919921875000000000	4186.15380859375000000000	0.00000000000000000000	10246.00000000000000000000	10227.00000000000000000000	0.00000000000000000000	0.00000000000000000000	0.00000000000000000000	2349.00000000000000000000	983.00000000000000000000	4.00000000000000000000	4.00000000000000000000	4.00000000000000000000	4.00000000000000000000	4.00000000000000000000	4.00000000000000000000	4.00000000000000000000	4.00000000000000000000	4.00000000000000000000	4.00000000000000000000	4.00000000000000000000	4.00000000000000000000	4.00000000000000000000	4.00000000000000000000	4.00000000000000000000	4.00000000000000000000
43.00000000000000000000	0.00000000000000000000	4141.53857421875000000000	4149.74365234375000000000	4171.79492187500000000000	4176.92285156250000000000	4144.10253906250000000000	4160.00000000000000000000	4163.07666015625000000000	4188.20507812500000000000	4203.58984375000000000000	4230.76904296875000000000	4190.25634765625000000000	4208.71777343750000000000	4176.41015625000000000000	4158.46142578125000000000	0.00000000000000000000	10246.00000000000000000000	10229.00000000000000000000	0.00000000000000000000	0.00000000000000000000	0.00000000000000000000	2349.00000000000000000000	991.00000000000000000000	4.00000000000000000000	4.00000000000000000000	4.00000000000000000000	4.00000000000000000000	4.00000000000000000000	4.00000000000000000000	4.00000000000000000000	4.00000000000000000000	4.00000000000000000000	4.00000000000000000000	4.00000000000000000000	4.00000000000000000000	4.00000000000000000000	4.00000000000000000000	4.00000000000000000000	4.00000000000000000000
44.00000000000000000000	0.00000000000000000000	4151.28173828125000000000	4173.84619140625000000000	4164.61523437500000000000	4174.35888671875000000000	4163.07666015625000000000	4172.82031250000000000000	4172.82031250000000000000	4172.30761718750000000000	4191.79492187500000000000	4221.02539062500000000000	4176.41015625000000000000	4195.89746093750000000000	4173.33300781250000000000	4153.84619140625000000000	0.00000000000000000000	10246.00000000000000000000	10229.00000000000000000000	0.00000000000000000000	0.00000000000000000000	0.00000000000000000000	2349.00000000000000000000	999.00000000000000000000	4.00000000000000000000	4.00000000000000000000	4.00000000000000000000	4.00000000000000000000	4.00000000000000000000	4.00000000000000000000	4.00000000000000000000	4.00000000000000000000	4.00000000000000000000	4.00000000000000000000	4.00000000000000000000	4.00000000000000000000	4.00000000000000000000	4.00000000000000000000	4.00000000000000000000	4.00000000000000000000
45.00000000000000000000	0.00000000000000000000	4170.25634765625000000000	4207.17919921875000000000	4160.00000000000000000000	4188.20507812500000000000	4189.23046875000000000000	4184.61523437500000000000	4185.12792968750000000000	4165.12792968750000000000	4195.38427734375000000000	4222.56396484375000000000	4183.58984375000000000000	4195.38427734375000000000	4190.25634765625000000000	4161.02539062500000000000	0.00000000000000000000	10251.00000000000000000000	10228.00000000000000000000	0.00000000000000000000	0.00000000000000000000	0.00000000000000000000	2350.00000000000000000000	8.00000000000000000000	4.00000000000000000000	4.00000000000000000000	4.00000000000000000000	4.00000000000000000000	4.00000000000000000000	4.00000000000000000000	4.00000000000000000000	4.00000000000000000000	4.00000000000000000000	4.00000000000000000000	4.00000000000000000000	4.00000000000000000000	4.00000000000000000000	4.00000000000000000000	4.00000000000000000000	4.00000000000000000000
46.00000000000000000000	0.00000000000000000000	4143.07666015625000000000	4168.20507812500000000000	4168.71777343750000000000	4168.20507812500000000000	4154.35888671875000000000	4149.23046875000000000000	4153.33300781250000000000	4130.76904296875000000000	4158.97412109375000000000	4183.58984375000000000000	4151.79492187500000000000	4166.66650390625000000000	4165.12792968750000000000	4135.38427734375000000000	0.00000000000000000000	10251.00000000000000000000	10228.00000000000000000000	0.00000000000000000000	0.00000000000000000000	0.00000000000000000000	2350.00000000000000000000	16.00000000000000000000	4.00000000000000000000	4.00000000000000000000	4.00000000000000000000	4.00000000000000000000	4.00000000000000000000	4.00000000000000000000	4.00000000000000000000	4.00000000000000000000	4.00000000000000000000	4.00000000000000000000	4.00000000000000000000	4.00000000000000000000	4.00000000000000000000	4.00000000000000000000	4.00000000000000000000	4.00000000000000000000
47.00000000000000000000	0.00000000000000000000	4151.28173828125000000000	4176.92285156250000000000	4154.87158203125000000000	4184.61523437500000000000	4173.33300781250000000000	4166.66650390625000000000	4162.56396484375000000000	4161.53857421875000000000	4182.56396484375000000000	4195.89746093750000000000	4188.71777343750000000000	4199.48730468750000000000	4198.46142578125000000000	4165.64111328125000000000	0.00000000000000000000	10251.00000000000000000000	10227.00000000000000000000	0.00000000000000000000	0.00000000000000000000	0.00000000000000000000	2350.00000000000000000000	25.00000000000000000000	4.00000000000000000000	4.00000000000000000000	4.00000000000000000000	4.00000000000000000000	4.00000000000000000000	4.00000000000000000000	4.00000000000000000000	4.00000000000000000000	4.00000000000000000000	4.00000000000000000000	4.00000000000000000000	4.00000000000000000000	4.00000000000000000000	4.00000000000000000000	4.00000000000000000000	4.00000000000000000000
48.00000000000000000000	0.00000000000000000000	4126.66650390625000000000	4138.46142578125000000000	4159.48730468750000000000	4165.64111328125000000000	4133.33300781250000000000	4128.71777343750000000000	4127.69238281250000000000	4140.00000000000000000000	4159.48730468750000000000	4164.61523437500000000000	4165.64111328125000000000	4184.10253906250000000000	4167.17919921875000000000	4145.12792968750000000000	0.00000000000000000000	10251.00000000000000000000	10227.00000000000000000000	0.00000000000000000000	0.00000000000000000000	0.00000000000000000000	2350.00000000000000000000	33.00000000000000000000	4.00000000000000000000	4.00000000000000000000	4.00000000000000000000	4.00000000000000000000	4.00000000000000000000	4.00000000000000000000	4.00000000000000000000	4.00000000000000000000	4.00000000000000000000	4.00000000000000000000	4.00000000000000000000	4.00000000000000000000	4.00000000000000000000	4.00000000000000000000	4.00000000000000000000	4.00000000000000000000
49.00000000000000000000	0.00000000000000000000	4129.23046875000000000000	4142.05126953125000000000	4165.64111328125000000000	4160.51269531250000000000	4135.89746093750000000000	4136.41015625000000000000	4141.02539062500000000000	4142.56396484375000000000	4168.71777343750000000000	4168.20507812500000000000	4156.41015625000000000000	4178.46142578125000000000	4157.43603515625000000000	4137.94873046875000000000	0.00000000000000000000	10248.00000000000000000000	10227.00000000000000000000	0.00000000000000000000	0.00000000000000000000	0.00000000000000000000	2350.00000000000000000000	41.00000000000000000000	4.00000000000000000000	4.00000000000000000000	4.00000000000000000000	4.00000000000000000000	4.00000000000000000000	4.00000000000000000000	4.00000000000000000000	4.00000000000000000000	4.00000000000000000000	4.00000000000000000000	4.00000000000000000000	4.00000000000000000000	4.00000000000000000000	4.00000000000000000000	4.00000000000000000000	4.00000000000000000000
50.00000000000000000000	0.00000000000000000000	4136.41015625000000000000	4158.46142578125000000000	4161.02539062500000000000	4164.61523437500000000000	4161.02539062500000000000	4162.56396484375000000000	4164.61523437500000000000	4160.51269531250000000000	4191.28173828125000000000	4196.41015625000000000000	4161.02539062500000000000	4184.61523437500000000000	4161.02539062500000000000	4142.56396484375000000000	0.00000000000000000000	10248.00000000000000000000	10227.00000000000000000000	0.00000000000000000000	0.00000000000000000000	0.00000000000000000000	2350.00000000000000000000	50.00000000000000000000	4.00000000000000000000	4.00000000000000000000	4.00000000000000000000	4.00000000000000000000	4.00000000000000000000	4.00000000000000000000	4.00000000000000000000	4.00000000000000000000	4.00000000000000000000	4.00000000000000000000	4.00000000000000000000	4.00000000000000000000	4.00000000000000000000	4.00000000000000000000	4.00000000000000000000	4.00000000000000000000
51.00000000000000000000	0.00000000000000000000	4114.87158203125000000000	4132.82031250000000000000	4172.30761718750000000000	4150.76904296875000000000	4135.89746093750000000000	4135.38427734375000000000	4141.02539062500000000000	4132.82031250000000000000	4158.97412109375000000000	4170.76904296875000000000	4125.12792968750000000000	4153.84619140625000000000	4125.64111328125000000000	4111.79492187500000000000	0.00000000000000000000	10246.00000000000000000000	10226.00000000000000000000	0.00000000000000000000	0.00000000000000000000	0.00000000000000000000	2350.00000000000000000000	58.00000000000000000000	4.00000000000000000000	4.00000000000000000000	4.00000000000000000000	4.00000000000000000000	4.00000000000000000000	4.00000000000000000000	4.00000000000000000000	4.00000000000000000000	4.00000000000000000000	4.00000000000000000000	4.00000000000000000000	4.00000000000000000000	4.00000000000000000000	4.00000000000000000000	4.00000000000000000000	4.00000000000000000000
52.00000000000000000000	0.00000000000000000000	4156.92285156250000000000	4186.15380859375000000000	4167.69238281250000000000	4195.38427734375000000000	4181.53857421875000000000	4173.84619140625000000000	4174.87158203125000000000	4168.71777343750000000000	4193.84619140625000000000	4197.43603515625000000000	4174.87158203125000000000	4190.25634765625000000000	4179.48730468750000000000	4151.79492187500000000000	0.00000000000000000000	10246.00000000000000000000	10226.00000000000000000000	0.00000000000000000000	0.00000000000000000000	0.00000000000000000000	2350.00000000000000000000	67.00000000000000000000	4.00000000000000000000	4.00000000000000000000	4.00000000000000000000	4.00000000000000000000	4.00000000000000000000	4.00000000000000000000	4.00000000000000000000	4.00000000000000000000	4.00000000000000000000	4.00000000000000000000	4.00000000000000000000	4.00000000000000000000	4.00000000000000000000	4.00000000000000000000	4.00000000000000000000	4.00000000000000000000
53.00000000000000000000	0.00000000000000000000	4151.79492187500000000000	4172.30761718750000000000	4164.10253906250000000000	4192.30761718750000000000	4160.51269531250000000000	4154.87158203125000000000	4151.28173828125000000000	4150.76904296875000000000	4170.76904296875000000000	4176.41015625000000000000	4170.76904296875000000000	4184.10253906250000000000	4173.84619140625000000000	4150.76904296875000000000	0.00000000000000000000	10244.00000000000000000000	10222.00000000000000000000	0.00000000000000000000	0.00000000000000000000	0.00000000000000000000	2350.00000000000000000000	75.00000000000000000000	4.00000000000000000000	4.00000000000000000000	4.00000000000000000000	4.00000000000000000000	4.00000000000000000000	4.00000000000000000000	4.00000000000000000000	4.00000000000000000000	4.00000000000000000000	4.00000000000000000000	4.00000000000000000000	4.00000000000000000000	4.00000000000000000000	4.00000000000000000000	4.00000000000000000000	4.00000000000000000000
54.00000000000000000000	0.00000000000000000000	4147.17919921875000000000	4167.17919921875000000000	4165.12792968750000000000	4193.84619140625000000000	4155.38427734375000000000	4155.38427734375000000000	4150.76904296875000000000	4158.46142578125000000000	4178.97412109375000000000	4181.53857421875000000000	4180.00000000000000000000	4192.82031250000000000000	4180.51269531250000000000	4154.87158203125000000000	0.00000000000000000000	10244.00000000000000000000	10222.00000000000000000000	0.00000000000000000000	0.00000000000000000000	0.00000000000000000000	2350.00000000000000000000	83.00000000000000000000	4.00000000000000000000	4.00000000000000000000	4.00000000000000000000	4.00000000000000000000	4.00000000000000000000	4.00000000000000000000	4.00000000000000000000	4.00000000000000000000	4.00000000000000000000	4.00000000000000000000	4.00000000000000000000	4.00000000000000000000	4.00000000000000000000	4.00000000000000000000	4.00000000000000000000	4.00000000000000000000
55.00000000000000000000	0.00000000000000000000	4158.46142578125000000000	4192.82031250000000000000	4165.12792968750000000000	4210.76904296875000000000	4185.12792968750000000000	4185.64111328125000000000	4184.61523437500000000000	4208.20507812500000000000	4239.48730468750000000000	4235.38427734375000000000	4216.92285156250000000000	4224.61523437500000000000	4210.25634765625000000000	4176.92285156250000000000	0.00000000000000000000	10244.00000000000000000000	10222.00000000000000000000	0.00000000000000000000	0.00000000000000000000	0.00000000000000000000	2350.00000000000000000000	92.00000000000000000000	4.00000000000000000000	4.00000000000000000000	4.00000000000000000000	4.00000000000000000000	4.00000000000000000000	4.00000000000000000000	4.00000000000000000000	4.00000000000000000000	4.00000000000000000000	4.00000000000000000000	4.00000000000000000000	4.00000000000000000000	4.00000000000000000000	4.00000000000000000000	4.00000000000000000000	4.00000000000000000000
56.00000000000000000000	0.00000000000000000000	4122.56396484375000000000	4149.74365234375000000000	4173.33300781250000000000	4172.30761718750000000000	4149.74365234375000000000	4157.43603515625000000000	4162.05126953125000000000	4177.43603515625000000000	4209.23046875000000000000	4207.69238281250000000000	4172.30761718750000000000	4186.66650390625000000000	4161.02539062500000000000	4138.46142578125000000000	0.00000000000000000000	10244.00000000000000000000	10222.00000000000000000000	0.00000000000000000000	0.00000000000000000000	0.00000000000000000000	2350.00000000000000000000	100.00000000000000000000	4.00000000000000000000	4.00000000000000000000	4.00000000000000000000	4.00000000000000000000	4.00000000000000000000	4.00000000000000000000	4.00000000000000000000	4.00000000000000000000	4.00000000000000000000	4.00000000000000000000	4.00000000000000000000	4.00000000000000000000	4.00000000000000000000	4.00000000000000000000	4.00000000000000000000	4.00000000000000000000
57.00000000000000000000	0.00000000000000000000	4149.74365234375000000000	4181.02539062500000000000	4160.00000000000000000000	4187.69238281250000000000	4185.12792968750000000000	4194.35888671875000000000	4187.17919921875000000000	4185.12792968750000000000	4215.89746093750000000000	4214.87158203125000000000	4191.28173828125000000000	4197.94873046875000000000	4190.76904296875000000000	4155.89746093750000000000	0.00000000000000000000	10242.00000000000000000000	10224.00000000000000000000	0.00000000000000000000	0.00000000000000000000	0.00000000000000000000	2350.00000000000000000000	109.00000000000000000000	4.00000000000000000000	4.00000000000000000000	4.00000000000000000000	4.00000000000000000000	4.00000000000000000000	4.00000000000000000000	4.00000000000000000000	4.00000000000000000000	4.00000000000000000000	4.00000000000000000000	4.00000000000000000000	4.00000000000000000000	4.00000000000000000000	4.00000000000000000000	4.00000000000000000000	4.00000000000000000000
58.00000000000000000000	0.00000000000000000000	4157.43603515625000000000	4184.10253906250000000000	4158.46142578125000000000	4198.97412109375000000000	4184.61523437500000000000	4186.66650390625000000000	4173.33300781250000000000	4157.94873046875000000000	4190.76904296875000000000	4204.61523437500000000000	4180.51269531250000000000	4181.53857421875000000000	4191.28173828125000000000	4151.79492187500000000000	0.00000000000000000000	10242.00000000000000000000	10224.00000000000000000000	0.00000000000000000000	0.00000000000000000000	0.00000000000000000000	2350.00000000000000000000	117.00000000000000000000	4.00000000000000000000	4.00000000000000000000	4.00000000000000000000	4.00000000000000000000	4.00000000000000000000	4.00000000000000000000	4.00000000000000000000	4.00000000000000000000	4.00000000000000000000	4.00000000000000000000	4.00000000000000000000	4.00000000000000000000	4.00000000000000000000	4.00000000000000000000	4.00000000000000000000	4.00000000000000000000
59.00000000000000000000	0.00000000000000000000	4155.89746093750000000000	4177.94873046875000000000	4163.58984375000000000000	4201.53857421875000000000	4176.41015625000000000000	4174.87158203125000000000	4162.05126953125000000000	4147.17919921875000000000	4178.46142578125000000000	4193.84619140625000000000	4172.82031250000000000000	4175.38427734375000000000	4182.05126953125000000000	4152.82031250000000000000	0.00000000000000000000	10242.00000000000000000000	10226.00000000000000000000	0.00000000000000000000	0.00000000000000000000	0.00000000000000000000	2350.00000000000000000000	125.00000000000000000000	4.00000000000000000000	4.00000000000000000000	4.00000000000000000000	4.00000000000000000000	4.00000000000000000000	4.00000000000000000000	4.00000000000000000000	4.00000000000000000000	4.00000000000000000000	4.00000000000000000000	4.00000000000000000000	4.00000000000000000000	4.00000000000000000000	4.00000000000000000000	4.00000000000000000000	4.00000000000000000000
60.00000000000000000000	0.00000000000000000000	4167.69238281250000000000	4188.20507812500000000000	4158.46142578125000000000	4214.35888671875000000000	4183.07666015625000000000	4182.56396484375000000000	4174.87158203125000000000	4187.17919921875000000000	4213.33300781250000000000	4212.30761718750000000000	4210.76904296875000000000	4213.84619140625000000000	4209.23046875000000000000	4184.10253906250000000000	0.00000000000000000000	10242.00000000000000000000	10226.00000000000000000000	0.00000000000000000000	0.00000000000000000000	0.00000000000000000000	2350.00000000000000000000	134.00000000000000000000	4.00000000000000000000	4.00000000000000000000	4.00000000000000000000	4.00000000000000000000	4.00000000000000000000	4.00000000000000000000	4.00000000000000000000	4.00000000000000000000	4.00000000000000000000	4.00000000000000000000	4.00000000000000000000	4.00000000000000000000	4.00000000000000000000	4.00000000000000000000	4.00000000000000000000	4.00000000000000000000
61.00000000000000000000	0.00000000000000000000	4137.43603515625000000000	4143.58984375000000000000	4171.28173828125000000000	4190.76904296875000000000	4136.92285156250000000000	4141.02539062500000000000	4145.12792968750000000000	4166.66650390625000000000	4185.64111328125000000000	4186.66650390625000000000	4186.66650390625000000000	4195.38427734375000000000	4178.97412109375000000000	4158.97412109375000000000	0.00000000000000000000	10244.00000000000000000000	10229.00000000000000000000	0.00000000000000000000	0.00000000000000000000	0.00000000000000000000	2350.00000000000000000000	142.00000000000000000000	4.00000000000000000000	4.00000000000000000000	4.00000000000000000000	4.00000000000000000000	4.00000000000000000000	4.00000000000000000000	4.00000000000000000000	4.00000000000000000000	4.00000000000000000000	4.00000000000000000000	4.00000000000000000000	4.00000000000000000000	4.00000000000000000000	4.00000000000000000000	4.00000000000000000000	4.00000000000000000000
62.00000000000000000000	0.00000000000000000000	4160.51269531250000000000	4175.38427734375000000000	4168.71777343750000000000	4206.66650390625000000000	4175.89746093750000000000	4176.41015625000000000000	4178.46142578125000000000	4186.15380859375000000000	4210.76904296875000000000	4216.41015625000000000000	4206.15380859375000000000	4208.20507812500000000000	4198.46142578125000000000	4170.25634765625000000000	0.00000000000000000000	10244.00000000000000000000	10229.00000000000000000000	0.00000000000000000000	0.00000000000000000000	0.00000000000000000000	2350.00000000000000000000	151.00000000000000000000	4.00000000000000000000	4.00000000000000000000	4.00000000000000000000	4.00000000000000000000	4.00000000000000000000	4.00000000000000000000	4.00000000000000000000	4.00000000000000000000	4.00000000000000000000	4.00000000000000000000	4.00000000000000000000	4.00000000000000000000	4.00000000000000000000	4.00000000000000000000	4.00000000000000000000	4.00000000000000000000
63.00000000000000000000	0.00000000000000000000	4148.20507812500000000000	4160.51269531250000000000	4165.64111328125000000000	4187.69238281250000000000	4163.58984375000000000000	4162.05126953125000000000	4165.12792968750000000000	4158.46142578125000000000	4191.79492187500000000000	4204.10253906250000000000	4169.74365234375000000000	4177.94873046875000000000	4164.61523437500000000000	4142.56396484375000000000	0.00000000000000000000	10244.00000000000000000000	10228.00000000000000000000	0.00000000000000000000	0.00000000000000000000	0.00000000000000000000	2350.00000000000000000000	159.00000000000000000000	4.00000000000000000000	4.00000000000000000000	4.00000000000000000000	4.00000000000000000000	4.00000000000000000000	4.00000000000000000000	4.00000000000000000000	4.00000000000000000000	4.00000000000000000000	4.00000000000000000000	4.00000000000000000000	4.00000000000000000000	4.00000000000000000000	4.00000000000000000000	4.00000000000000000000	4.00000000000000000000
64.00000000000000000000	0.00000000000000000000	4131.28173828125000000000	4138.46142578125000000000	4167.69238281250000000000	4173.33300781250000000000	4134.87158203125000000000	4134.87158203125000000000	4145.12792968750000000000	4130.76904296875000000000	4160.51269531250000000000	4175.38427734375000000000	4140.51269531250000000000	4155.38427734375000000000	4143.58984375000000000000	4124.61523437500000000000	1168.00000000000000000000	10244.00000000000000000000	10228.00000000000000000000	0.00000000000000000000	0.00000000000000000000	0.00000000000000000000	2350.00000000000000000000	167.00000000000000000000	4.00000000000000000000	4.00000000000000000000	4.00000000000000000000	4.00000000000000000000	4.00000000000000000000	4.00000000000000000000	4.00000000000000000000	4.00000000000000000000	4.00000000000000000000	4.00000000000000000000	4.00000000000000000000	4.00000000000000000000	4.00000000000000000000	4.00000000000000000000	4.00000000000000000000	4.00000000000000000000
65.00000000000000000000	0.00000000000000000000	4157.43603515625000000000	4170.76904296875000000000	4156.41015625000000000000	4204.61523437500000000000	4165.64111328125000000000	4158.97412109375000000000	4167.17919921875000000000	4161.02539062500000000000	4186.15380859375000000000	4191.28173828125000000000	4185.64111328125000000000	4188.71777343750000000000	4198.46142578125000000000	4164.61523437500000000000	2603.00000000000000000000	10246.00000000000000000000	10229.00000000000000000000	0.00000000000000000000	0.00000000000000000000	0.00000000000000000000	2350.00000000000000000000	176.00000000000000000000	4.00000000000000000000	4.00000000000000000000	4.00000000000000000000	4.00000000000000000000	4.00000000000000000000	4.00000000000000000000	4.00000000000000000000	4.00000000000000000000	4.00000000000000000000	4.00000000000000000000	4.00000000000000000000	4.00000000000000000000	4.00000000000000000000	4.00000000000000000000	4.00000000000000000000	4.00000000000000000000
66.00000000000000000000	0.00000000000000000000	4133.33300781250000000000	4133.84619140625000000000	4163.07666015625000000000	4179.48730468750000000000	4129.74365234375000000000	4123.58984375000000000000	4129.74365234375000000000	4128.20507812500000000000	4147.69238281250000000000	4153.84619140625000000000	4150.76904296875000000000	4157.94873046875000000000	4165.12792968750000000000	4136.41015625000000000000	2993.00000000000000000000	10246.00000000000000000000	10229.00000000000000000000	0.00000000000000000000	0.00000000000000000000	0.00000000000000000000	2350.00000000000000000000	184.00000000000000000000	4.00000000000000000000	4.00000000000000000000	4.00000000000000000000	4.00000000000000000000	4.00000000000000000000	4.00000000000000000000	4.00000000000000000000	4.00000000000000000000	4.00000000000000000000	4.00000000000000000000	4.00000000000000000000	4.00000000000000000000	4.00000000000000000000	4.00000000000000000000	4.00000000000000000000	4.00000000000000000000
67.00000000000000000000	0.00000000000000000000	4143.07666015625000000000	4152.30761718750000000000	4164.10253906250000000000	4177.94873046875000000000	4153.84619140625000000000	4153.84619140625000000000	4161.53857421875000000000	4162.05126953125000000000	4181.53857421875000000000	4193.84619140625000000000	4171.79492187500000000000	4176.41015625000000000000	4172.30761718750000000000	4144.10253906250000000000	3493.00000000000000000000	10249.00000000000000000000	10231.00000000000000000000	0.00000000000000000000	0.00000000000000000000	0.00000000000000000000	2350.00000000000000000000	193.00000000000000000000	4.00000000000000000000	4.00000000000000000000	4.00000000000000000000	4.00000000000000000000	4.00000000000000000000	4.00000000000000000000	4.00000000000000000000	4.00000000000000000000	4.00000000000000000000	4.00000000000000000000	4.00000000000000000000	4.00000000000000000000	4.00000000000000000000	4.00000000000000000000	4.00000000000000000000	4.00000000000000000000
68.00000000000000000000	0.00000000000000000000	4132.30761718750000000000	4144.61523437500000000000	4165.12792968750000000000	4167.69238281250000000000	4157.94873046875000000000	4161.53857421875000000000	4176.41015625000000000000	4183.58984375000000000000	4207.69238281250000000000	4215.38427734375000000000	4184.61523437500000000000	4184.61523437500000000000	4167.17919921875000000000	4144.10253906250000000000	3545.00000000000000000000	10249.00000000000000000000	10231.00000000000000000000	0.00000000000000000000	0.00000000000000000000	0.00000000000000000000	2350.00000000000000000000	201.00000000000000000000	4.00000000000000000000	4.00000000000000000000	4.00000000000000000000	4.00000000000000000000	4.00000000000000000000	4.00000000000000000000	4.00000000000000000000	4.00000000000000000000	4.00000000000000000000	4.00000000000000000000	4.00000000000000000000	4.00000000000000000000	4.00000000000000000000	4.00000000000000000000	4.00000000000000000000	4.00000000000000000000
69.00000000000000000000	0.00000000000000000000	4121.53857421875000000000	4130.25634765625000000000	4167.69238281250000000000	4155.38427734375000000000	4141.53857421875000000000	4140.51269531250000000000	4154.35888671875000000000	4154.87158203125000000000	4181.53857421875000000000	4182.05126953125000000000	4160.00000000000000000000	4160.00000000000000000000	4148.20507812500000000000	4128.71777343750000000000	3376.00000000000000000000	10252.00000000000000000000	10230.00000000000000000000	0.00000000000000000000	0.00000000000000000000	0.00000000000000000000	2350.00000000000000000000	209.00000000000000000000	4.00000000000000000000	4.00000000000000000000	4.00000000000000000000	4.00000000000000000000	4.00000000000000000000	4.00000000000000000000	4.00000000000000000000	4.00000000000000000000	4.00000000000000000000	4.00000000000000000000	4.00000000000000000000	4.00000000000000000000	4.00000000000000000000	4.00000000000000000000	4.00000000000000000000	4.00000000000000000000
70.00000000000000000000	0.00000000000000000000	4158.46142578125000000000	4177.43603515625000000000	4154.35888671875000000000	4183.07666015625000000000	4173.33300781250000000000	4166.15380859375000000000	4165.12792968750000000000	4152.30761718750000000000	4182.56396484375000000000	4190.25634765625000000000	4169.74365234375000000000	4164.10253906250000000000	4177.94873046875000000000	4149.23046875000000000000	3196.00000000000000000000	10252.00000000000000000000	10230.00000000000000000000	0.00000000000000000000	0.00000000000000000000	0.00000000000000000000	2350.00000000000000000000	218.00000000000000000000	4.00000000000000000000	4.00000000000000000000	4.00000000000000000000	4.00000000000000000000	4.00000000000000000000	4.00000000000000000000	4.00000000000000000000	4.00000000000000000000	4.00000000000000000000	4.00000000000000000000	4.00000000000000000000	4.00000000000000000000	4.00000000000000000000	4.00000000000000000000	4.00000000000000000000	4.00000000000000000000
71.00000000000000000000	0.00000000000000000000	4129.74365234375000000000	4137.43603515625000000000	4156.92285156250000000000	4158.46142578125000000000	4132.30761718750000000000	4127.17919921875000000000	4125.64111328125000000000	4099.48730468750000000000	4128.20507812500000000000	4150.25634765625000000000	4118.46142578125000000000	4117.43603515625000000000	4128.20507812500000000000	4110.76904296875000000000	3217.00000000000000000000	10250.00000000000000000000	10228.00000000000000000000	0.00000000000000000000	0.00000000000000000000	0.00000000000000000000	2350.00000000000000000000	226.00000000000000000000	4.00000000000000000000	4.00000000000000000000	4.00000000000000000000	4.00000000000000000000	4.00000000000000000000	4.00000000000000000000	4.00000000000000000000	4.00000000000000000000	4.00000000000000000000	4.00000000000000000000	4.00000000000000000000	4.00000000000000000000	4.00000000000000000000	4.00000000000000000000	4.00000000000000000000	4.00000000000000000000
72.00000000000000000000	0.00000000000000000000	4124.61523437500000000000	4138.46142578125000000000	4153.33300781250000000000	4164.61523437500000000000	4139.48730468750000000000	4133.33300781250000000000	4133.33300781250000000000	4117.94873046875000000000	4145.64111328125000000000	4161.02539062500000000000	4142.56396484375000000000	4137.43603515625000000000	4141.02539062500000000000	4123.07666015625000000000	3348.00000000000000000000	10250.00000000000000000000	10228.00000000000000000000	0.00000000000000000000	0.00000000000000000000	0.00000000000000000000	2350.00000000000000000000	235.00000000000000000000	4.00000000000000000000	4.00000000000000000000	4.00000000000000000000	4.00000000000000000000	4.00000000000000000000	4.00000000000000000000	4.00000000000000000000	4.00000000000000000000	4.00000000000000000000	4.00000000000000000000	4.00000000000000000000	4.00000000000000000000	4.00000000000000000000	4.00000000000000000000	4.00000000000000000000	4.00000000000000000000
73.00000000000000000000	0.00000000000000000000	4124.61523437500000000000	4132.30761718750000000000	4156.41015625000000000000	4171.79492187500000000000	4129.74365234375000000000	4127.17919921875000000000	4127.69238281250000000000	4138.46142578125000000000	4163.07666015625000000000	4172.30761718750000000000	4165.12792968750000000000	4157.94873046875000000000	4157.43603515625000000000	4138.46142578125000000000	2918.00000000000000000000	10249.00000000000000000000	10227.00000000000000000000	0.00000000000000000000	0.00000000000000000000	0.00000000000000000000	2350.00000000000000000000	243.00000000000000000000	4.00000000000000000000	4.00000000000000000000	4.00000000000000000000	4.00000000000000000000	4.00000000000000000000	4.00000000000000000000	4.00000000000000000000	4.00000000000000000000	4.00000000000000000000	4.00000000000000000000	4.00000000000000000000	4.00000000000000000000	4.00000000000000000000	4.00000000000000000000	4.00000000000000000000	4.00000000000000000000
74.00000000000000000000	0.00000000000000000000	4116.41015625000000000000	4110.76904296875000000000	4171.28173828125000000000	4157.43603515625000000000	4105.64111328125000000000	4112.82031250000000000000	4117.43603515625000000000	4119.48730468750000000000	4141.02539062500000000000	4155.89746093750000000000	4135.89746093750000000000	4136.41015625000000000000	4129.74365234375000000000	4120.51269531250000000000	3492.00000000000000000000	10249.00000000000000000000	10227.00000000000000000000	0.00000000000000000000	0.00000000000000000000	0.00000000000000000000	2350.00000000000000000000	251.00000000000000000000	4.00000000000000000000	4.00000000000000000000	4.00000000000000000000	4.00000000000000000000	4.00000000000000000000	4.00000000000000000000	4.00000000000000000000	4.00000000000000000000	4.00000000000000000000	4.00000000000000000000	4.00000000000000000000	4.00000000000000000000	4.00000000000000000000	4.00000000000000000000	4.00000000000000000000	4.00000000000000000000
75.00000000000000000000	0.00000000000000000000	4144.61523437500000000000	4156.92285156250000000000	4161.53857421875000000000	4176.92285156250000000000	4154.35888671875000000000	4160.51269531250000000000	4162.56396484375000000000	4140.00000000000000000000	4170.76904296875000000000	4191.28173828125000000000	4148.71777343750000000000	4150.25634765625000000000	4146.66650390625000000000	4134.35888671875000000000	3102.00000000000000000000	10247.00000000000000000000	10227.00000000000000000000	0.00000000000000000000	0.00000000000000000000	0.00000000000000000000	2350.00000000000000000000	260.00000000000000000000	4.00000000000000000000	4.00000000000000000000	4.00000000000000000000	4.00000000000000000000	4.00000000000000000000	4.00000000000000000000	4.00000000000000000000	4.00000000000000000000	4.00000000000000000000	4.00000000000000000000	4.00000000000000000000	4.00000000000000000000	4.00000000000000000000	4.00000000000000000000	4.00000000000000000000	4.00000000000000000000
76.00000000000000000000	0.00000000000000000000	4110.76904296875000000000	4121.02539062500000000000	4160.00000000000000000000	4147.17919921875000000000	4115.38427734375000000000	4125.64111328125000000000	4132.30761718750000000000	4095.89721679687500000000	4128.71777343750000000000	4157.43603515625000000000	4103.07666015625000000000	4105.12792968750000000000	4102.56396484375000000000	4089.23071289062500000000	3438.00000000000000000000	10247.00000000000000000000	10227.00000000000000000000	0.00000000000000000000	0.00000000000000000000	0.00000000000000000000	2350.00000000000000000000	268.00000000000000000000	4.00000000000000000000	4.00000000000000000000	4.00000000000000000000	4.00000000000000000000	4.00000000000000000000	4.00000000000000000000	4.00000000000000000000	4.00000000000000000000	4.00000000000000000000	4.00000000000000000000	4.00000000000000000000	4.00000000000000000000	4.00000000000000000000	4.00000000000000000000	4.00000000000000000000	4.00000000000000000000
77.00000000000000000000	0.00000000000000000000	4115.89746093750000000000	4122.56396484375000000000	4157.43603515625000000000	4153.84619140625000000000	4113.84619140625000000000	4127.17919921875000000000	4135.38427734375000000000	4112.82031250000000000000	4137.94873046875000000000	4157.43603515625000000000	4129.23046875000000000000	4119.48730468750000000000	4131.79492187500000000000	4107.17919921875000000000	3149.00000000000000000000	10247.00000000000000000000	10226.00000000000000000000	0.00000000000000000000	0.00000000000000000000	0.00000000000000000000	2350.00000000000000000000	277.00000000000000000000	4.00000000000000000000	4.00000000000000000000	4.00000000000000000000	4.00000000000000000000	4.00000000000000000000	4.00000000000000000000	4.00000000000000000000	4.00000000000000000000	4.00000000000000000000	4.00000000000000000000	4.00000000000000000000	4.00000000000000000000	4.00000000000000000000	4.00000000000000000000	4.00000000000000000000	4.00000000000000000000
78.00000000000000000000	0.00000000000000000000	4135.89746093750000000000	4138.46142578125000000000	4156.92285156250000000000	4170.76904296875000000000	4125.64111328125000000000	4134.35888671875000000000	4138.97412109375000000000	4145.12792968750000000000	4164.10253906250000000000	4175.89746093750000000000	4168.71777343750000000000	4157.43603515625000000000	4168.71777343750000000000	4147.69238281250000000000	3492.00000000000000000000	10247.00000000000000000000	10226.00000000000000000000	0.00000000000000000000	0.00000000000000000000	0.00000000000000000000	2350.00000000000000000000	285.00000000000000000000	4.00000000000000000000	4.00000000000000000000	4.00000000000000000000	4.00000000000000000000	4.00000000000000000000	4.00000000000000000000	4.00000000000000000000	4.00000000000000000000	4.00000000000000000000	4.00000000000000000000	4.00000000000000000000	4.00000000000000000000	4.00000000000000000000	4.00000000000000000000	4.00000000000000000000	4.00000000000000000000
79.00000000000000000000	0.00000000000000000000	4118.46142578125000000000	4115.38427734375000000000	4168.20507812500000000000	4154.35888671875000000000	4101.53857421875000000000	4108.71777343750000000000	4118.46142578125000000000	4123.58984375000000000000	4142.56396484375000000000	4158.97412109375000000000	4148.20507812500000000000	4143.58984375000000000000	4141.53857421875000000000	4130.76904296875000000000	3102.00000000000000000000	10248.00000000000000000000	10224.00000000000000000000	0.00000000000000000000	0.00000000000000000000	0.00000000000000000000	2350.00000000000000000000	294.00000000000000000000	4.00000000000000000000	4.00000000000000000000	4.00000000000000000000	4.00000000000000000000	4.00000000000000000000	4.00000000000000000000	4.00000000000000000000	4.00000000000000000000	4.00000000000000000000	4.00000000000000000000	4.00000000000000000000	4.00000000000000000000	4.00000000000000000000	4.00000000000000000000	4.00000000000000000000	4.00000000000000000000
80.00000000000000000000	0.00000000000000000000	4143.07666015625000000000	4156.92285156250000000000	4161.53857421875000000000	4178.97412109375000000000	4154.35888671875000000000	4157.43603515625000000000	4168.71777343750000000000	4166.15380859375000000000	4193.33300781250000000000	4206.66650390625000000000	4189.23046875000000000000	4172.82031250000000000000	4180.51269531250000000000	4152.82031250000000000000	3438.00000000000000000000	10248.00000000000000000000	10224.00000000000000000000	0.00000000000000000000	0.00000000000000000000	0.00000000000000000000	2350.00000000000000000000	302.00000000000000000000	4.00000000000000000000	4.00000000000000000000	4.00000000000000000000	4.00000000000000000000	4.00000000000000000000	4.00000000000000000000	4.00000000000000000000	4.00000000000000000000	4.00000000000000000000	4.00000000000000000000	4.00000000000000000000	4.00000000000000000000	4.00000000000000000000	4.00000000000000000000	4.00000000000000000000	4.00000000000000000000
81.00000000000000000000	0.00000000000000000000	4126.66650390625000000000	4143.58984375000000000000	4167.69238281250000000000	4159.48730468750000000000	4148.71777343750000000000	4155.38427734375000000000	4164.10253906250000000000	4159.48730468750000000000	4188.20507812500000000000	4204.10253906250000000000	4162.56396484375000000000	4150.76904296875000000000	4154.87158203125000000000	4130.76904296875000000000	3149.00000000000000000000	10247.00000000000000000000	10226.00000000000000000000	0.00000000000000000000	0.00000000000000000000	0.00000000000000000000	2350.00000000000000000000	310.00000000000000000000	4.00000000000000000000	4.00000000000000000000	4.00000000000000000000	4.00000000000000000000	4.00000000000000000000	4.00000000000000000000	4.00000000000000000000	4.00000000000000000000	4.00000000000000000000	4.00000000000000000000	4.00000000000000000000	4.00000000000000000000	4.00000000000000000000	4.00000000000000000000	4.00000000000000000000	4.00000000000000000000
82.00000000000000000000	0.00000000000000000000	4142.56396484375000000000	4165.12792968750000000000	4170.76904296875000000000	4166.66650390625000000000	4162.56396484375000000000	4172.30761718750000000000	4170.76904296875000000000	4161.02539062500000000000	4188.71777343750000000000	4206.15380859375000000000	4158.97412109375000000000	4151.79492187500000000000	4160.00000000000000000000	4141.53857421875000000000	3492.00000000000000000000	10247.00000000000000000000	10226.00000000000000000000	0.00000000000000000000	0.00000000000000000000	0.00000000000000000000	2350.00000000000000000000	319.00000000000000000000	4.00000000000000000000	4.00000000000000000000	4.00000000000000000000	4.00000000000000000000	4.00000000000000000000	4.00000000000000000000	4.00000000000000000000	4.00000000000000000000	4.00000000000000000000	4.00000000000000000000	4.00000000000000000000	4.00000000000000000000	4.00000000000000000000	4.00000000000000000000	4.00000000000000000000	4.00000000000000000000
83.00000000000000000000	0.00000000000000000000	4170.76904296875000000000	4189.74365234375000000000	4161.02539062500000000000	4195.38427734375000000000	4175.89746093750000000000	4175.38427734375000000000	4167.69238281250000000000	4160.51269531250000000000	4188.20507812500000000000	4210.76904296875000000000	4183.58984375000000000000	4168.71777343750000000000	4189.74365234375000000000	4165.64111328125000000000	3102.00000000000000000000	10245.00000000000000000000	10224.00000000000000000000	0.00000000000000000000	0.00000000000000000000	0.00000000000000000000	2350.00000000000000000000	327.00000000000000000000	4.00000000000000000000	4.00000000000000000000	4.00000000000000000000	4.00000000000000000000	4.00000000000000000000	4.00000000000000000000	4.00000000000000000000	4.00000000000000000000	4.00000000000000000000	4.00000000000000000000	4.00000000000000000000	4.00000000000000000000	4.00000000000000000000	4.00000000000000000000	4.00000000000000000000	4.00000000000000000000
84.00000000000000000000	0.00000000000000000000	4142.56396484375000000000	4151.28173828125000000000	4164.61523437500000000000	4176.41015625000000000000	4133.33300781250000000000	4122.56396484375000000000	4126.15380859375000000000	4114.35888671875000000000	4137.43603515625000000000	4169.23046875000000000000	4148.71777343750000000000	4138.97412109375000000000	4154.87158203125000000000	4133.33300781250000000000	3438.00000000000000000000	10245.00000000000000000000	10224.00000000000000000000	0.00000000000000000000	0.00000000000000000000	0.00000000000000000000	2350.00000000000000000000	336.00000000000000000000	4.00000000000000000000	4.00000000000000000000	4.00000000000000000000	4.00000000000000000000	4.00000000000000000000	4.00000000000000000000	4.00000000000000000000	4.00000000000000000000	4.00000000000000000000	4.00000000000000000000	4.00000000000000000000	4.00000000000000000000	4.00000000000000000000	4.00000000000000000000	4.00000000000000000000	4.00000000000000000000
85.00000000000000000000	0.00000000000000000000	4152.82031250000000000000	4176.41015625000000000000	4159.48730468750000000000	4187.17919921875000000000	4155.38427734375000000000	4144.61523437500000000000	4153.84619140625000000000	4149.74365234375000000000	4174.87158203125000000000	4197.94873046875000000000	4171.28173828125000000000	4165.64111328125000000000	4175.38427734375000000000	4153.33300781250000000000	3149.00000000000000000000	10245.00000000000000000000	10224.00000000000000000000	0.00000000000000000000	0.00000000000000000000	0.00000000000000000000	2350.00000000000000000000	344.00000000000000000000	4.00000000000000000000	4.00000000000000000000	4.00000000000000000000	4.00000000000000000000	4.00000000000000000000	4.00000000000000000000	4.00000000000000000000	4.00000000000000000000	4.00000000000000000000	4.00000000000000000000	4.00000000000000000000	4.00000000000000000000	4.00000000000000000000	4.00000000000000000000	4.00000000000000000000	4.00000000000000000000
86.00000000000000000000	0.00000000000000000000	4134.87158203125000000000	4148.20507812500000000000	4167.17919921875000000000	4175.38427734375000000000	4122.05126953125000000000	4125.64111328125000000000	4138.46142578125000000000	4144.61523437500000000000	4167.69238281250000000000	4188.20507812500000000000	4151.28173828125000000000	4157.94873046875000000000	4148.20507812500000000000	4144.61523437500000000000	3492.00000000000000000000	10245.00000000000000000000	10224.00000000000000000000	0.00000000000000000000	0.00000000000000000000	0.00000000000000000000	2350.00000000000000000000	352.00000000000000000000	4.00000000000000000000	4.00000000000000000000	4.00000000000000000000	4.00000000000000000000	4.00000000000000000000	4.00000000000000000000	4.00000000000000000000	4.00000000000000000000	4.00000000000000000000	4.00000000000000000000	4.00000000000000000000	4.00000000000000000000	4.00000000000000000000	4.00000000000000000000	4.00000000000000000000	4.00000000000000000000
87.00000000000000000000	0.00000000000000000000	4142.05126953125000000000	4152.82031250000000000000	4170.25634765625000000000	4179.48730468750000000000	4132.82031250000000000000	4138.46142578125000000000	4151.28173828125000000000	4137.43603515625000000000	4161.53857421875000000000	4186.66650390625000000000	4148.71777343750000000000	4156.92285156250000000000	4141.02539062500000000000	4143.58984375000000000000	3102.00000000000000000000	10246.00000000000000000000	10224.00000000000000000000	0.00000000000000000000	0.00000000000000000000	0.00000000000000000000	2350.00000000000000000000	361.00000000000000000000	4.00000000000000000000	4.00000000000000000000	4.00000000000000000000	4.00000000000000000000	4.00000000000000000000	4.00000000000000000000	4.00000000000000000000	4.00000000000000000000	4.00000000000000000000	4.00000000000000000000	4.00000000000000000000	4.00000000000000000000	4.00000000000000000000	4.00000000000000000000	4.00000000000000000000	4.00000000000000000000
88.00000000000000000000	0.00000000000000000000	4159.48730468750000000000	4187.17919921875000000000	4158.46142578125000000000	4191.79492187500000000000	4178.46142578125000000000	4175.89746093750000000000	4182.05126953125000000000	4144.10253906250000000000	4180.00000000000000000000	4207.69238281250000000000	4160.51269531250000000000	4158.97412109375000000000	4156.41015625000000000000	4142.56396484375000000000	3438.00000000000000000000	10246.00000000000000000000	10224.00000000000000000000	0.00000000000000000000	0.00000000000000000000	0.00000000000000000000	2350.00000000000000000000	369.00000000000000000000	4.00000000000000000000	4.00000000000000000000	4.00000000000000000000	4.00000000000000000000	4.00000000000000000000	4.00000000000000000000	4.00000000000000000000	4.00000000000000000000	4.00000000000000000000	4.00000000000000000000	4.00000000000000000000	4.00000000000000000000	4.00000000000000000000	4.00000000000000000000	4.00000000000000000000	4.00000000000000000000
89.00000000000000000000	0.00000000000000000000	4126.66650390625000000000	4145.64111328125000000000	4160.00000000000000000000	4164.61523437500000000000	4136.41015625000000000000	4142.05126953125000000000	4149.23046875000000000000	4108.20507812500000000000	4142.05126953125000000000	4172.30761718750000000000	4118.97412109375000000000	4115.38427734375000000000	4120.51269531250000000000	4104.61523437500000000000	3149.00000000000000000000	10245.00000000000000000000	10223.00000000000000000000	0.00000000000000000000	0.00000000000000000000	0.00000000000000000000	2350.00000000000000000000	378.00000000000000000000	4.00000000000000000000	4.00000000000000000000	4.00000000000000000000	4.00000000000000000000	4.00000000000000000000	4.00000000000000000000	4.00000000000000000000	4.00000000000000000000	4.00000000000000000000	4.00000000000000000000	4.00000000000000000000	4.00000000000000000000	4.00000000000000000000	4.00000000000000000000	4.00000000000000000000	4.00000000000000000000
90.00000000000000000000	0.00000000000000000000	4144.10253906250000000000	4162.56396484375000000000	4152.30761718750000000000	4187.17919921875000000000	4148.71777343750000000000	4157.43603515625000000000	4164.61523437500000000000	4151.79492187500000000000	4172.82031250000000000000	4194.87158203125000000000	4168.71777343750000000000	4156.41015625000000000000	4171.28173828125000000000	4149.74365234375000000000	3492.00000000000000000000	10245.00000000000000000000	10223.00000000000000000000	0.00000000000000000000	0.00000000000000000000	0.00000000000000000000	2350.00000000000000000000	386.00000000000000000000	4.00000000000000000000	4.00000000000000000000	4.00000000000000000000	4.00000000000000000000	4.00000000000000000000	4.00000000000000000000	4.00000000000000000000	4.00000000000000000000	4.00000000000000000000	4.00000000000000000000	4.00000000000000000000	4.00000000000000000000	4.00000000000000000000	4.00000000000000000000	4.00000000000000000000	4.00000000000000000000
91.00000000000000000000	0.00000000000000000000	4134.35888671875000000000	4145.64111328125000000000	4160.00000000000000000000	4183.07666015625000000000	4132.82031250000000000000	4138.46142578125000000000	4147.17919921875000000000	4154.87158203125000000000	4170.25634765625000000000	4186.15380859375000000000	4176.41015625000000000000	4168.71777343750000000000	4172.82031250000000000000	4156.41015625000000000000	3102.00000000000000000000	10248.00000000000000000000	10225.00000000000000000000	0.00000000000000000000	0.00000000000000000000	0.00000000000000000000	2350.00000000000000000000	394.00000000000000000000	4.00000000000000000000	4.00000000000000000000	4.00000000000000000000	4.00000000000000000000	4.00000000000000000000	4.00000000000000000000	4.00000000000000000000	4.00000000000000000000	4.00000000000000000000	4.00000000000000000000	4.00000000000000000000	4.00000000000000000000	4.00000000000000000000	4.00000000000000000000	4.00000000000000000000	4.00000000000000000000
92.00000000000000000000	0.00000000000000000000	4127.69238281250000000000	4141.53857421875000000000	4168.71777343750000000000	4179.48730468750000000000	4135.89746093750000000000	4142.05126953125000000000	4153.33300781250000000000	4148.20507812500000000000	4167.69238281250000000000	4181.53857421875000000000	4169.23046875000000000000	4159.48730468750000000000	4153.33300781250000000000	4141.02539062500000000000	3438.00000000000000000000	10248.00000000000000000000	10225.00000000000000000000	0.00000000000000000000	0.00000000000000000000	0.00000000000000000000	2350.00000000000000000000	403.00000000000000000000	4.00000000000000000000	4.00000000000000000000	4.00000000000000000000	4.00000000000000000000	4.00000000000000000000	4.00000000000000000000	4.00000000000000000000	4.00000000000000000000	4.00000000000000000000	4.00000000000000000000	4.00000000000000000000	4.00000000000000000000	4.00000000000000000000	4.00000000000000000000	4.00000000000000000000	4.00000000000000000000
93.00000000000000000000	0.00000000000000000000	4141.02539062500000000000	4165.12792968750000000000	4157.43603515625000000000	4190.25634765625000000000	4165.12792968750000000000	4171.28173828125000000000	4183.07666015625000000000	4167.69238281250000000000	4193.33300781250000000000	4213.84619140625000000000	4178.46142578125000000000	4166.15380859375000000000	4156.41015625000000000000	4146.15380859375000000000	3149.00000000000000000000	10248.00000000000000000000	10225.00000000000000000000	0.00000000000000000000	0.00000000000000000000	0.00000000000000000000	2350.00000000000000000000	411.00000000000000000000	4.00000000000000000000	4.00000000000000000000	4.00000000000000000000	4.00000000000000000000	4.00000000000000000000	4.00000000000000000000	4.00000000000000000000	4.00000000000000000000	4.00000000000000000000	4.00000000000000000000	4.00000000000000000000	4.00000000000000000000	4.00000000000000000000	4.00000000000000000000	4.00000000000000000000	4.00000000000000000000
94.00000000000000000000	0.00000000000000000000	4115.38427734375000000000	4128.71777343750000000000	4161.53857421875000000000	4156.92285156250000000000	4122.05126953125000000000	4128.71777343750000000000	4142.05126953125000000000	4125.64111328125000000000	4149.74365234375000000000	4182.05126953125000000000	4123.58984375000000000000	4127.69238281250000000000	4110.76904296875000000000	4110.76904296875000000000	3492.00000000000000000000	10248.00000000000000000000	10225.00000000000000000000	0.00000000000000000000	0.00000000000000000000	0.00000000000000000000	2350.00000000000000000000	420.00000000000000000000	4.00000000000000000000	4.00000000000000000000	4.00000000000000000000	4.00000000000000000000	4.00000000000000000000	4.00000000000000000000	4.00000000000000000000	4.00000000000000000000	4.00000000000000000000	4.00000000000000000000	4.00000000000000000000	4.00000000000000000000	4.00000000000000000000	4.00000000000000000000	4.00000000000000000000	4.00000000000000000000
95.00000000000000000000	0.00000000000000000000	4148.20507812500000000000	4162.05126953125000000000	4154.87158203125000000000	4177.43603515625000000000	4143.58984375000000000000	4141.53857421875000000000	4147.69238281250000000000	4136.92285156250000000000	4161.53857421875000000000	4188.71777343750000000000	4152.30761718750000000000	4148.20507812500000000000	4151.79492187500000000000	4141.53857421875000000000	3102.00000000000000000000	10248.00000000000000000000	10228.00000000000000000000	0.00000000000000000000	0.00000000000000000000	0.00000000000000000000	2350.00000000000000000000	428.00000000000000000000	4.00000000000000000000	4.00000000000000000000	4.00000000000000000000	4.00000000000000000000	4.00000000000000000000	4.00000000000000000000	4.00000000000000000000	4.00000000000000000000	4.00000000000000000000	4.00000000000000000000	4.00000000000000000000	4.00000000000000000000	4.00000000000000000000	4.00000000000000000000	4.00000000000000000000	4.00000000000000000000
96.00000000000000000000	0.00000000000000000000	4147.17919921875000000000	4151.28173828125000000000	4153.33300781250000000000	4175.89746093750000000000	4125.12792968750000000000	4117.94873046875000000000	4125.64111328125000000000	4112.82031250000000000000	4137.43603515625000000000	4168.20507812500000000000	4148.20507812500000000000	4136.41015625000000000000	4149.23046875000000000000	4141.53857421875000000000	3438.00000000000000000000	10248.00000000000000000000	10228.00000000000000000000	0.00000000000000000000	0.00000000000000000000	0.00000000000000000000	2350.00000000000000000000	436.00000000000000000000	4.00000000000000000000	4.00000000000000000000	4.00000000000000000000	4.00000000000000000000	4.00000000000000000000	4.00000000000000000000	4.00000000000000000000	4.00000000000000000000	4.00000000000000000000	4.00000000000000000000	4.00000000000000000000	4.00000000000000000000	4.00000000000000000000	4.00000000000000000000	4.00000000000000000000	4.00000000000000000000
97.00000000000000000000	0.00000000000000000000	4131.28173828125000000000	4133.33300781250000000000	4161.53857421875000000000	4160.51269531250000000000	4105.12792968750000000000	4101.02539062500000000000	4118.46142578125000000000	4103.58984375000000000000	4126.66650390625000000000	4161.53857421875000000000	4135.38427734375000000000	4126.15380859375000000000	4131.79492187500000000000	4126.66650390625000000000	3149.00000000000000000000	10249.00000000000000000000	10229.00000000000000000000	0.00000000000000000000	0.00000000000000000000	0.00000000000000000000	2350.00000000000000000000	445.00000000000000000000	4.00000000000000000000	4.00000000000000000000	4.00000000000000000000	4.00000000000000000000	4.00000000000000000000	4.00000000000000000000	4.00000000000000000000	4.00000000000000000000	4.00000000000000000000	4.00000000000000000000	4.00000000000000000000	4.00000000000000000000	4.00000000000000000000	4.00000000000000000000	4.00000000000000000000	4.00000000000000000000
98.00000000000000000000	0.00000000000000000000	4146.66650390625000000000	4158.46142578125000000000	4161.53857421875000000000	4178.46142578125000000000	4131.79492187500000000000	4133.84619140625000000000	4150.25634765625000000000	4162.05126953125000000000	4186.66650390625000000000	4209.23046875000000000000	4178.97412109375000000000	4167.17919921875000000000	4171.79492187500000000000	4153.33300781250000000000	3492.00000000000000000000	10249.00000000000000000000	10229.00000000000000000000	0.00000000000000000000	0.00000000000000000000	0.00000000000000000000	2350.00000000000000000000	453.00000000000000000000	4.00000000000000000000	4.00000000000000000000	4.00000000000000000000	4.00000000000000000000	4.00000000000000000000	4.00000000000000000000	4.00000000000000000000	4.00000000000000000000	4.00000000000000000000	4.00000000000000000000	4.00000000000000000000	4.00000000000000000000	4.00000000000000000000	4.00000000000000000000	4.00000000000000000000	4.00000000000000000000
99.00000000000000000000	0.00000000000000000000	4123.58984375000000000000	4126.15380859375000000000	4172.30761718750000000000	4158.46142578125000000000	4105.64111328125000000000	4115.89746093750000000000	4128.20507812500000000000	4145.64111328125000000000	4165.64111328125000000000	4186.15380859375000000000	4151.28173828125000000000	4145.64111328125000000000	4141.02539062500000000000	4130.25634765625000000000	3102.00000000000000000000	10249.00000000000000000000	10231.00000000000000000000	0.00000000000000000000	0.00000000000000000000	0.00000000000000000000	2350.00000000000000000000	462.00000000000000000000	4.00000000000000000000	4.00000000000000000000	4.00000000000000000000	4.00000000000000000000	4.00000000000000000000	4.00000000000000000000	4.00000000000000000000	4.00000000000000000000	4.00000000000000000000	4.00000000000000000000	4.00000000000000000000	4.00000000000000000000	4.00000000000000000000	4.00000000000000000000	4.00000000000000000000	4.00000000000000000000
100.00000000000000000000	0.00000000000000000000	4152.30761718750000000000	4171.79492187500000000000	4163.58984375000000000000	4181.53857421875000000000	4157.94873046875000000000	4165.12792968750000000000	4166.15380859375000000000	4156.41015625000000000000	4180.51269531250000000000	4204.61523437500000000000	4165.64111328125000000000	4156.92285156250000000000	4157.43603515625000000000	4144.61523437500000000000	3438.00000000000000000000	10249.00000000000000000000	10231.00000000000000000000	0.00000000000000000000	0.00000000000000000000	0.00000000000000000000	2350.00000000000000000000	470.00000000000000000000	4.00000000000000000000	4.00000000000000000000	4.00000000000000000000	4.00000000000000000000	4.00000000000000000000	4.00000000000000000000	4.00000000000000000000	4.00000000000000000000	4.00000000000000000000	4.00000000000000000000	4.00000000000000000000	4.00000000000000000000	4.00000000000000000000	4.00000000000000000000	4.00000000000000000000	4.00000000000000000000
101.00000000000000000000	0.00000000000000000000	4156.41015625000000000000	4179.48730468750000000000	4156.92285156250000000000	4184.10253906250000000000	4167.17919921875000000000	4170.76904296875000000000	4171.79492187500000000000	4138.97412109375000000000	4171.79492187500000000000	4201.53857421875000000000	4149.74365234375000000000	4139.48730468750000000000	4147.69238281250000000000	4130.76904296875000000000	3149.00000000000000000000	10248.00000000000000000000	10231.00000000000000000000	0.00000000000000000000	0.00000000000000000000	0.00000000000000000000	2350.00000000000000000000	478.00000000000000000000	4.00000000000000000000	4.00000000000000000000	4.00000000000000000000	4.00000000000000000000	4.00000000000000000000	4.00000000000000000000	4.00000000000000000000	4.00000000000000000000	4.00000000000000000000	4.00000000000000000000	4.00000000000000000000	4.00000000000000000000	4.00000000000000000000	4.00000000000000000000	4.00000000000000000000	4.00000000000000000000
107.00000000000000000000	0.00000000000000000000	4134.35888671875000000000	4157.43603515625000000000	4171.28173828125000000000	4175.38427734375000000000	4141.02539062500000000000	4147.17919921875000000000	4164.10253906250000000000	4140.00000000000000000000	4160.00000000000000000000	4181.53857421875000000000	4133.84619140625000000000	4135.89746093750000000000	4125.12792968750000000000	4121.02539062500000000000	3102.00000000000000000000	10248.00000000000000000000	10231.00000000000000000000	0.00000000000000000000	0.00000000000000000000	0.00000000000000000000	2350.00000000000000000000	487.00000000000000000000	4.00000000000000000000	4.00000000000000000000	4.00000000000000000000	4.00000000000000000000	4.00000000000000000000	4.00000000000000000000	4.00000000000000000000	4.00000000000000000000	4.00000000000000000000	4.00000000000000000000	4.00000000000000000000	4.00000000000000000000	4.00000000000000000000	4.00000000000000000000	4.00000000000000000000	4.00000000000000000000
108.00000000000000000000	0.00000000000000000000	4169.74365234375000000000	4191.28173828125000000000	4156.92285156250000000000	4208.20507812500000000000	4173.33300781250000000000	4170.76904296875000000000	4182.05126953125000000000	4164.10253906250000000000	4185.12792968750000000000	4201.53857421875000000000	4183.07666015625000000000	4171.28173828125000000000	4184.10253906250000000000	4164.61523437500000000000	3438.00000000000000000000	10248.00000000000000000000	10231.00000000000000000000	0.00000000000000000000	0.00000000000000000000	0.00000000000000000000	2350.00000000000000000000	495.00000000000000000000	4.00000000000000000000	4.00000000000000000000	4.00000000000000000000	4.00000000000000000000	4.00000000000000000000	4.00000000000000000000	4.00000000000000000000	4.00000000000000000000	4.00000000000000000000	4.00000000000000000000	4.00000000000000000000	4.00000000000000000000	4.00000000000000000000	4.00000000000000000000	4.00000000000000000000	4.00000000000000000000
109.00000000000000000000	0.00000000000000000000	4158.46142578125000000000	4166.66650390625000000000	4158.97412109375000000000	4187.69238281250000000000	4143.58984375000000000000	4136.92285156250000000000	4145.64111328125000000000	4134.87158203125000000000	4147.69238281250000000000	4168.71777343750000000000	4169.74365234375000000000	4162.05126953125000000000	4164.10253906250000000000	4149.23046875000000000000	3149.00000000000000000000	10244.00000000000000000000	10231.00000000000000000000	0.00000000000000000000	0.00000000000000000000	0.00000000000000000000	2350.00000000000000000000	504.00000000000000000000	4.00000000000000000000	4.00000000000000000000	4.00000000000000000000	4.00000000000000000000	4.00000000000000000000	4.00000000000000000000	4.00000000000000000000	4.00000000000000000000	4.00000000000000000000	4.00000000000000000000	4.00000000000000000000	4.00000000000000000000	4.00000000000000000000	4.00000000000000000000	4.00000000000000000000	4.00000000000000000000
110.00000000000000000000	0.00000000000000000000	4164.10253906250000000000	4180.51269531250000000000	4161.02539062500000000000	4187.17919921875000000000	4151.28173828125000000000	4148.20507812500000000000	4157.94873046875000000000	4158.97412109375000000000	4171.28173828125000000000	4187.17919921875000000000	4180.51269531250000000000	4176.41015625000000000000	4165.12792968750000000000	4154.87158203125000000000	3492.00000000000000000000	10244.00000000000000000000	10231.00000000000000000000	0.00000000000000000000	0.00000000000000000000	0.00000000000000000000	2350.00000000000000000000	512.00000000000000000000	4.00000000000000000000	4.00000000000000000000	4.00000000000000000000	4.00000000000000000000	4.00000000000000000000	4.00000000000000000000	4.00000000000000000000	4.00000000000000000000	4.00000000000000000000	4.00000000000000000000	4.00000000000000000000	4.00000000000000000000	4.00000000000000000000	4.00000000000000000000	4.00000000000000000000	4.00000000000000000000
111.00000000000000000000	0.00000000000000000000	4158.46142578125000000000	4173.33300781250000000000	4158.46142578125000000000	4182.05126953125000000000	4146.15380859375000000000	4152.82031250000000000000	4169.74365234375000000000	4181.53857421875000000000	4202.56396484375000000000	4209.74365234375000000000	4181.53857421875000000000	4181.02539062500000000000	4167.69238281250000000000	4158.97412109375000000000	3102.00000000000000000000	10244.00000000000000000000	10231.00000000000000000000	0.00000000000000000000	0.00000000000000000000	0.00000000000000000000	2350.00000000000000000000	520.00000000000000000000	4.00000000000000000000	4.00000000000000000000	4.00000000000000000000	4.00000000000000000000	4.00000000000000000000	4.00000000000000000000	4.00000000000000000000	4.00000000000000000000	4.00000000000000000000	4.00000000000000000000	4.00000000000000000000	4.00000000000000000000	4.00000000000000000000	4.00000000000000000000	4.00000000000000000000	4.00000000000000000000
112.00000000000000000000	0.00000000000000000000	4129.74365234375000000000	4134.87158203125000000000	4160.00000000000000000000	4153.33300781250000000000	4115.89746093750000000000	4129.23046875000000000000	4147.69238281250000000000	4144.10253906250000000000	4165.64111328125000000000	4176.41015625000000000000	4145.12792968750000000000	4149.23046875000000000000	4133.33300781250000000000	4127.69238281250000000000	3438.00000000000000000000	10244.00000000000000000000	10231.00000000000000000000	0.00000000000000000000	0.00000000000000000000	0.00000000000000000000	2350.00000000000000000000	529.00000000000000000000	4.00000000000000000000	4.00000000000000000000	4.00000000000000000000	4.00000000000000000000	4.00000000000000000000	4.00000000000000000000	4.00000000000000000000	4.00000000000000000000	4.00000000000000000000	4.00000000000000000000	4.00000000000000000000	4.00000000000000000000	4.00000000000000000000	4.00000000000000000000	4.00000000000000000000	4.00000000000000000000
113.00000000000000000000	0.00000000000000000000	4156.92285156250000000000	4178.46142578125000000000	4148.71777343750000000000	4181.02539062500000000000	4166.66650390625000000000	4171.28173828125000000000	4176.41015625000000000000	4152.30761718750000000000	4172.82031250000000000000	4188.71777343750000000000	4169.74365234375000000000	4165.12792968750000000000	4160.51269531250000000000	4143.58984375000000000000	3149.00000000000000000000	10245.00000000000000000000	10231.00000000000000000000	0.00000000000000000000	0.00000000000000000000	0.00000000000000000000	2350.00000000000000000000	537.00000000000000000000	4.00000000000000000000	4.00000000000000000000	4.00000000000000000000	4.00000000000000000000	4.00000000000000000000	4.00000000000000000000	4.00000000000000000000	4.00000000000000000000	4.00000000000000000000	4.00000000000000000000	4.00000000000000000000	4.00000000000000000000	4.00000000000000000000	4.00000000000000000000	4.00000000000000000000	4.00000000000000000000
114.00000000000000000000	0.00000000000000000000	4131.28173828125000000000	4150.25634765625000000000	4152.82031250000000000000	4167.17919921875000000000	4135.38427734375000000000	4136.92285156250000000000	4141.53857421875000000000	4107.17919921875000000000	4122.05126953125000000000	4149.23046875000000000000	4117.43603515625000000000	4125.64111328125000000000	4124.61523437500000000000	4110.76904296875000000000	3492.00000000000000000000	10245.00000000000000000000	10231.00000000000000000000	0.00000000000000000000	0.00000000000000000000	0.00000000000000000000	2350.00000000000000000000	546.00000000000000000000	4.00000000000000000000	4.00000000000000000000	4.00000000000000000000	4.00000000000000000000	4.00000000000000000000	4.00000000000000000000	4.00000000000000000000	4.00000000000000000000	4.00000000000000000000	4.00000000000000000000	4.00000000000000000000	4.00000000000000000000	4.00000000000000000000	4.00000000000000000000	4.00000000000000000000	4.00000000000000000000
115.00000000000000000000	0.00000000000000000000	4126.15380859375000000000	4143.58984375000000000000	4150.76904296875000000000	4167.17919921875000000000	4121.53857421875000000000	4125.64111328125000000000	4135.38427734375000000000	4112.30761718750000000000	4121.53857421875000000000	4142.56396484375000000000	4112.82031250000000000000	4132.30761718750000000000	4133.84619140625000000000	4118.46142578125000000000	3102.00000000000000000000	10245.00000000000000000000	10230.00000000000000000000	0.00000000000000000000	0.00000000000000000000	0.00000000000000000000	2350.00000000000000000000	554.00000000000000000000	4.00000000000000000000	4.00000000000000000000	4.00000000000000000000	4.00000000000000000000	4.00000000000000000000	4.00000000000000000000	4.00000000000000000000	4.00000000000000000000	4.00000000000000000000	4.00000000000000000000	4.00000000000000000000	4.00000000000000000000	4.00000000000000000000	4.00000000000000000000	4.00000000000000000000	4.00000000000000000000
116.00000000000000000000	0.00000000000000000000	4136.92285156250000000000	4151.79492187500000000000	4150.25634765625000000000	4181.02539062500000000000	4130.76904296875000000000	4134.35888671875000000000	4145.12792968750000000000	4148.71777343750000000000	4155.38427734375000000000	4165.64111328125000000000	4146.66650390625000000000	4170.25634765625000000000	4163.07666015625000000000	4148.20507812500000000000	3438.00000000000000000000	10245.00000000000000000000	10230.00000000000000000000	0.00000000000000000000	0.00000000000000000000	0.00000000000000000000	2350.00000000000000000000	562.00000000000000000000	4.00000000000000000000	4.00000000000000000000	4.00000000000000000000	4.00000000000000000000	4.00000000000000000000	4.00000000000000000000	4.00000000000000000000	4.00000000000000000000	4.00000000000000000000	4.00000000000000000000	4.00000000000000000000	4.00000000000000000000	4.00000000000000000000	4.00000000000000000000	4.00000000000000000000	4.00000000000000000000
117.00000000000000000000	0.00000000000000000000	4107.69238281250000000000	4120.51269531250000000000	4163.07666015625000000000	4158.97412109375000000000	4105.12792968750000000000	4108.71777343750000000000	4122.56396484375000000000	4124.10253906250000000000	4128.20507812500000000000	4142.56396484375000000000	4113.33300781250000000000	4144.61523437500000000000	4127.17919921875000000000	4122.56396484375000000000	3149.00000000000000000000	10246.00000000000000000000	10228.00000000000000000000	0.00000000000000000000	0.00000000000000000000	0.00000000000000000000	2350.00000000000000000000	571.00000000000000000000	4.00000000000000000000	4.00000000000000000000	4.00000000000000000000	4.00000000000000000000	4.00000000000000000000	4.00000000000000000000	4.00000000000000000000	4.00000000000000000000	4.00000000000000000000	4.00000000000000000000	4.00000000000000000000	4.00000000000000000000	4.00000000000000000000	4.00000000000000000000	4.00000000000000000000	4.00000000000000000000
118.00000000000000000000	0.00000000000000000000	4126.15380859375000000000	4161.02539062500000000000	4154.35888671875000000000	4173.84619140625000000000	4146.15380859375000000000	4144.61523437500000000000	4155.38427734375000000000	4141.02539062500000000000	4154.35888671875000000000	4168.71777343750000000000	4126.66650390625000000000	4156.41015625000000000000	4146.15380859375000000000	4132.30761718750000000000	3492.00000000000000000000	10246.00000000000000000000	10228.00000000000000000000	0.00000000000000000000	0.00000000000000000000	0.00000000000000000000	2350.00000000000000000000	579.00000000000000000000	4.00000000000000000000	4.00000000000000000000	4.00000000000000000000	4.00000000000000000000	4.00000000000000000000	4.00000000000000000000	4.00000000000000000000	4.00000000000000000000	4.00000000000000000000	4.00000000000000000000	4.00000000000000000000	4.00000000000000000000	4.00000000000000000000	4.00000000000000000000	4.00000000000000000000	4.00000000000000000000
119.00000000000000000000	0.00000000000000000000	4122.05126953125000000000	4150.76904296875000000000	4158.97412109375000000000	4160.51269531250000000000	4125.12792968750000000000	4125.12792968750000000000	4139.48730468750000000000	4113.33300781250000000000	4135.38427734375000000000	4158.46142578125000000000	4100.00000000000000000000	4133.33300781250000000000	4120.00000000000000000000	4109.23046875000000000000	3102.00000000000000000000	10248.00000000000000000000	10227.00000000000000000000	0.00000000000000000000	0.00000000000000000000	0.00000000000000000000	2350.00000000000000000000	588.00000000000000000000	4.00000000000000000000	4.00000000000000000000	4.00000000000000000000	4.00000000000000000000	4.00000000000000000000	4.00000000000000000000	4.00000000000000000000	4.00000000000000000000	4.00000000000000000000	4.00000000000000000000	4.00000000000000000000	4.00000000000000000000	4.00000000000000000000	4.00000000000000000000	4.00000000000000000000	4.00000000000000000000
120.00000000000000000000	0.00000000000000000000	4138.46142578125000000000	4165.64111328125000000000	4161.02539062500000000000	4168.20507812500000000000	4132.30761718750000000000	4133.84619140625000000000	4146.15380859375000000000	4119.48730468750000000000	4140.00000000000000000000	4167.17919921875000000000	4122.05126953125000000000	4139.48730468750000000000	4136.41015625000000000000	4128.71777343750000000000	3438.00000000000000000000	10248.00000000000000000000	10227.00000000000000000000	0.00000000000000000000	0.00000000000000000000	0.00000000000000000000	2350.00000000000000000000	596.00000000000000000000	4.00000000000000000000	4.00000000000000000000	4.00000000000000000000	4.00000000000000000000	4.00000000000000000000	4.00000000000000000000	4.00000000000000000000	4.00000000000000000000	4.00000000000000000000	4.00000000000000000000	4.00000000000000000000	4.00000000000000000000	4.00000000000000000000	4.00000000000000000000	4.00000000000000000000	4.00000000000000000000
121.00000000000000000000	0.00000000000000000000	4148.71777343750000000000	4179.48730468750000000000	4148.71777343750000000000	4184.10253906250000000000	4144.61523437500000000000	4146.66650390625000000000	4149.23046875000000000000	4140.51269531250000000000	4156.41015625000000000000	4178.97412109375000000000	4163.07666015625000000000	4163.07666015625000000000	4169.23046875000000000000	4157.43603515625000000000	3149.00000000000000000000	10249.00000000000000000000	10225.00000000000000000000	0.00000000000000000000	0.00000000000000000000	0.00000000000000000000	2350.00000000000000000000	604.00000000000000000000	4.00000000000000000000	4.00000000000000000000	4.00000000000000000000	4.00000000000000000000	4.00000000000000000000	4.00000000000000000000	4.00000000000000000000	4.00000000000000000000	4.00000000000000000000	4.00000000000000000000	4.00000000000000000000	4.00000000000000000000	4.00000000000000000000	4.00000000000000000000	4.00000000000000000000	4.00000000000000000000
122.00000000000000000000	0.00000000000000000000	4119.48730468750000000000	4132.30761718750000000000	4153.84619140625000000000	4160.00000000000000000000	4095.89721679687500000000	4100.00000000000000000000	4109.23046875000000000000	4106.66650390625000000000	4116.92285156250000000000	4140.00000000000000000000	4130.76904296875000000000	4137.94873046875000000000	4132.30761718750000000000	4126.66650390625000000000	3492.00000000000000000000	10249.00000000000000000000	10225.00000000000000000000	0.00000000000000000000	0.00000000000000000000	0.00000000000000000000	2350.00000000000000000000	613.00000000000000000000	4.00000000000000000000	4.00000000000000000000	4.00000000000000000000	4.00000000000000000000	4.00000000000000000000	4.00000000000000000000	4.00000000000000000000	4.00000000000000000000	4.00000000000000000000	4.00000000000000000000	4.00000000000000000000	4.00000000000000000000	4.00000000000000000000	4.00000000000000000000	4.00000000000000000000	4.00000000000000000000
123.00000000000000000000	0.00000000000000000000	4153.33300781250000000000	4178.46142578125000000000	4155.38427734375000000000	4184.10253906250000000000	4143.07666015625000000000	4143.58984375000000000000	4160.51269531250000000000	4161.02539062500000000000	4177.43603515625000000000	4196.41015625000000000000	4178.97412109375000000000	4181.02539062500000000000	4180.51269531250000000000	4163.58984375000000000000	3102.00000000000000000000	10249.00000000000000000000	10224.00000000000000000000	0.00000000000000000000	0.00000000000000000000	0.00000000000000000000	2350.00000000000000000000	621.00000000000000000000	4.00000000000000000000	4.00000000000000000000	4.00000000000000000000	4.00000000000000000000	4.00000000000000000000	4.00000000000000000000	4.00000000000000000000	4.00000000000000000000	4.00000000000000000000	4.00000000000000000000	4.00000000000000000000	4.00000000000000000000	4.00000000000000000000	4.00000000000000000000	4.00000000000000000000	4.00000000000000000000
124.00000000000000000000	0.00000000000000000000	4137.43603515625000000000	4170.76904296875000000000	4162.56396484375000000000	4170.76904296875000000000	4141.53857421875000000000	4148.71777343750000000000	4166.66650390625000000000	4168.71777343750000000000	4191.79492187500000000000	4210.25634765625000000000	4173.33300781250000000000	4175.89746093750000000000	4166.66650390625000000000	4150.25634765625000000000	3438.00000000000000000000	10249.00000000000000000000	10224.00000000000000000000	0.00000000000000000000	0.00000000000000000000	0.00000000000000000000	2350.00000000000000000000	630.00000000000000000000	4.00000000000000000000	4.00000000000000000000	4.00000000000000000000	4.00000000000000000000	4.00000000000000000000	4.00000000000000000000	4.00000000000000000000	4.00000000000000000000	4.00000000000000000000	4.00000000000000000000	4.00000000000000000000	4.00000000000000000000	4.00000000000000000000	4.00000000000000000000	4.00000000000000000000	4.00000000000000000000
125.00000000000000000000	0.00000000000000000000	4120.00000000000000000000	4154.87158203125000000000	4158.46142578125000000000	4160.00000000000000000000	4131.79492187500000000000	4139.48730468750000000000	4153.84619140625000000000	4144.10253906250000000000	4163.58984375000000000000	4181.53857421875000000000	4141.02539062500000000000	4151.79492187500000000000	4132.30761718750000000000	4118.97412109375000000000	3149.00000000000000000000	10249.00000000000000000000	10223.00000000000000000000	0.00000000000000000000	0.00000000000000000000	0.00000000000000000000	2350.00000000000000000000	638.00000000000000000000	4.00000000000000000000	4.00000000000000000000	4.00000000000000000000	4.00000000000000000000	4.00000000000000000000	4.00000000000000000000	4.00000000000000000000	4.00000000000000000000	4.00000000000000000000	4.00000000000000000000	4.00000000000000000000	4.00000000000000000000	4.00000000000000000000	4.00000000000000000000	4.00000000000000000000	4.00000000000000000000
126.00000000000000000000	0.00000000000000000000	4136.92285156250000000000	4173.84619140625000000000	4143.07666015625000000000	4178.97412109375000000000	4147.69238281250000000000	4143.07666015625000000000	4153.84619140625000000000	4132.82031250000000000000	4147.17919921875000000000	4168.71777343750000000000	4137.43603515625000000000	4147.17919921875000000000	4143.07666015625000000000	4124.61523437500000000000	3492.00000000000000000000	10249.00000000000000000000	10223.00000000000000000000	0.00000000000000000000	0.00000000000000000000	0.00000000000000000000	2350.00000000000000000000	647.00000000000000000000	4.00000000000000000000	4.00000000000000000000	4.00000000000000000000	4.00000000000000000000	4.00000000000000000000	4.00000000000000000000	4.00000000000000000000	4.00000000000000000000	4.00000000000000000000	4.00000000000000000000	4.00000000000000000000	4.00000000000000000000	4.00000000000000000000	4.00000000000000000000	4.00000000000000000000	4.00000000000000000000
127.00000000000000000000	0.00000000000000000000	4112.82031250000000000000	4138.97412109375000000000	4153.84619140625000000000	4156.92285156250000000000	4111.79492187500000000000	4107.69238281250000000000	4117.94873046875000000000	4093.33325195312500000000	4103.07666015625000000000	4126.66650390625000000000	4102.05126953125000000000	4110.25634765625000000000	4112.82031250000000000000	4101.02539062500000000000	51.00000000000000000000	10250.00000000000000000000	10222.00000000000000000000	0.00000000000000000000	0.00000000000000000000	0.00000000000000000000	2350.00000000000000000000	655.00000000000000000000	4.00000000000000000000	4.00000000000000000000	4.00000000000000000000	4.00000000000000000000	4.00000000000000000000	4.00000000000000000000	4.00000000000000000000	4.00000000000000000000	4.00000000000000000000	4.00000000000000000000	4.00000000000000000000	4.00000000000000000000	4.00000000000000000000	4.00000000000000000000	4.00000000000000000000	4.00000000000000000000
0.00000000000000000000	0.00000000000000000000	4129.74365234375000000000	4160.51269531250000000000	4154.35888671875000000000	4176.41015625000000000000	4140.51269531250000000000	4141.53857421875000000000	4145.12792968750000000000	4141.53857421875000000000	4154.35888671875000000000	4161.53857421875000000000	4150.25634765625000000000	4153.84619140625000000000	4146.15380859375000000000	4133.84619140625000000000	1152.00000000000000000000	10250.00000000000000000000	10222.00000000000000000000	0.00000000000000000000	0.00000000000000000000	0.00000000000000000000	2350.00000000000000000000	663.00000000000000000000	4.00000000000000000000	4.00000000000000000000	4.00000000000000000000	4.00000000000000000000	4.00000000000000000000	4.00000000000000000000	4.00000000000000000000	4.00000000000000000000	4.00000000000000000000	4.00000000000000000000	4.00000000000000000000	4.00000000000000000000	4.00000000000000000000	4.00000000000000000000	4.00000000000000000000	4.00000000000000000000
1.00000000000000000000	0.00000000000000000000	4114.87158203125000000000	4132.30761718750000000000	4155.38427734375000000000	4167.17919921875000000000	4112.30761718750000000000	4114.35888671875000000000	4126.15380859375000000000	4142.05126953125000000000	4154.87158203125000000000	4160.00000000000000000000	4149.74365234375000000000	4162.56396484375000000000	4130.76904296875000000000	4127.69238281250000000000	2663.00000000000000000000	10246.00000000000000000000	10221.00000000000000000000	0.00000000000000000000	0.00000000000000000000	0.00000000000000000000	2350.00000000000000000000	672.00000000000000000000	4.00000000000000000000	4.00000000000000000000	4.00000000000000000000	4.00000000000000000000	4.00000000000000000000	4.00000000000000000000	4.00000000000000000000	4.00000000000000000000	4.00000000000000000000	4.00000000000000000000	4.00000000000000000000	4.00000000000000000000	4.00000000000000000000	4.00000000000000000000	4.00000000000000000000	4.00000000000000000000
2.00000000000000000000	0.00000000000000000000	4109.74365234375000000000	4124.61523437500000000000	4161.02539062500000000000	4156.92285156250000000000	4100.00000000000000000000	4100.51269531250000000000	4121.53857421875000000000	4119.48730468750000000000	4128.71777343750000000000	4150.25634765625000000000	4137.43603515625000000000	4150.25634765625000000000	4121.02539062500000000000	4120.51269531250000000000	3047.00000000000000000000	10246.00000000000000000000	10221.00000000000000000000	0.00000000000000000000	0.00000000000000000000	0.00000000000000000000	2350.00000000000000000000	680.00000000000000000000	4.00000000000000000000	4.00000000000000000000	4.00000000000000000000	4.00000000000000000000	4.00000000000000000000	4.00000000000000000000	4.00000000000000000000	4.00000000000000000000	4.00000000000000000000	4.00000000000000000000	4.00000000000000000000	4.00000000000000000000	4.00000000000000000000	4.00000000000000000000	4.00000000000000000000	4.00000000000000000000
3.00000000000000000000	0.00000000000000000000	4142.05126953125000000000	4176.41015625000000000000	4155.38427734375000000000	4183.07666015625000000000	4155.38427734375000000000	4154.35888671875000000000	4163.07666015625000000000	4140.51269531250000000000	4156.41015625000000000000	4188.71777343750000000000	4162.05126953125000000000	4165.12792968750000000000	4154.87158203125000000000	4142.56396484375000000000	3533.00000000000000000000	10243.00000000000000000000	10220.00000000000000000000	0.00000000000000000000	0.00000000000000000000	0.00000000000000000000	2350.00000000000000000000	689.00000000000000000000	4.00000000000000000000	4.00000000000000000000	4.00000000000000000000	4.00000000000000000000	4.00000000000000000000	4.00000000000000000000	4.00000000000000000000	4.00000000000000000000	4.00000000000000000000	4.00000000000000000000	4.00000000000000000000	4.00000000000000000000	4.00000000000000000000	4.00000000000000000000	4.00000000000000000000	4.00000000000000000000
4.00000000000000000000	0.00000000000000000000	4125.64111328125000000000	4148.20507812500000000000	4163.07666015625000000000	4167.17919921875000000000	4132.82031250000000000000	4135.89746093750000000000	4139.48730468750000000000	4109.74365234375000000000	4130.25634765625000000000	4166.15380859375000000000	4121.53857421875000000000	4132.82031250000000000000	4121.02539062500000000000	4112.82031250000000000000	3554.00000000000000000000	10243.00000000000000000000	10220.00000000000000000000	0.00000000000000000000	0.00000000000000000000	0.00000000000000000000	2350.00000000000000000000	697.00000000000000000000	4.00000000000000000000	4.00000000000000000000	4.00000000000000000000	4.00000000000000000000	4.00000000000000000000	4.00000000000000000000	4.00000000000000000000	4.00000000000000000000	4.00000000000000000000	4.00000000000000000000	4.00000000000000000000	4.00000000000000000000	4.00000000000000000000	4.00000000000000000000	4.00000000000000000000	4.00000000000000000000
9.00000000000000000000	0.00000000000000000000	4115.89746093750000000000	4130.25634765625000000000	4163.58984375000000000000	4156.41015625000000000000	4117.94873046875000000000	4129.74365234375000000000	4149.74365234375000000000	4143.58984375000000000000	4150.25634765625000000000	4178.97412109375000000000	4130.76904296875000000000	4158.46142578125000000000	4123.07666015625000000000	4126.66650390625000000000	2885.00000000000000000000	10243.00000000000000000000	10220.00000000000000000000	0.00000000000000000000	0.00000000000000000000	0.00000000000000000000	2350.00000000000000000000	705.00000000000000000000	4.00000000000000000000	4.00000000000000000000	4.00000000000000000000	4.00000000000000000000	4.00000000000000000000	4.00000000000000000000	4.00000000000000000000	4.00000000000000000000	4.00000000000000000000	4.00000000000000000000	4.00000000000000000000	4.00000000000000000000	4.00000000000000000000	4.00000000000000000000	4.00000000000000000000	4.00000000000000000000
10.00000000000000000000	0.00000000000000000000	4135.38427734375000000000	4149.74365234375000000000	4156.41015625000000000000	4168.20507812500000000000	4132.82031250000000000000	4138.46142578125000000000	4152.30761718750000000000	4138.46142578125000000000	4143.07666015625000000000	4175.89746093750000000000	4141.02539062500000000000	4162.56396484375000000000	4139.48730468750000000000	4138.46142578125000000000	3601.00000000000000000000	10243.00000000000000000000	10220.00000000000000000000	0.00000000000000000000	0.00000000000000000000	0.00000000000000000000	2350.00000000000000000000	714.00000000000000000000	4.00000000000000000000	4.00000000000000000000	4.00000000000000000000	4.00000000000000000000	4.00000000000000000000	4.00000000000000000000	4.00000000000000000000	4.00000000000000000000	4.00000000000000000000	4.00000000000000000000	4.00000000000000000000	4.00000000000000000000	4.00000000000000000000	4.00000000000000000000	4.00000000000000000000	4.00000000000000000000
11.00000000000000000000	0.00000000000000000000	4143.58984375000000000000	4167.69238281250000000000	4153.33300781250000000000	4175.38427734375000000000	4140.51269531250000000000	4137.94873046875000000000	4150.76904296875000000000	4123.58984375000000000000	4134.35888671875000000000	4165.64111328125000000000	4146.66650390625000000000	4160.00000000000000000000	4154.35888671875000000000	4148.71777343750000000000	3200.00000000000000000000	10246.00000000000000000000	10224.00000000000000000000	0.00000000000000000000	0.00000000000000000000	0.00000000000000000000	2350.00000000000000000000	722.00000000000000000000	4.00000000000000000000	4.00000000000000000000	4.00000000000000000000	4.00000000000000000000	4.00000000000000000000	4.00000000000000000000	4.00000000000000000000	4.00000000000000000000	4.00000000000000000000	4.00000000000000000000	4.00000000000000000000	4.00000000000000000000	4.00000000000000000000	4.00000000000000000000	4.00000000000000000000	4.00000000000000000000
12.00000000000000000000	0.00000000000000000000	4128.71777343750000000000	4147.69238281250000000000	4163.58984375000000000000	4162.56396484375000000000	4116.41015625000000000000	4114.35888671875000000000	4133.33300781250000000000	4110.76904296875000000000	4117.43603515625000000000	4139.48730468750000000000	4127.69238281250000000000	4149.74365234375000000000	4131.79492187500000000000	4132.82031250000000000000	3544.00000000000000000000	10246.00000000000000000000	10224.00000000000000000000	0.00000000000000000000	0.00000000000000000000	0.00000000000000000000	2350.00000000000000000000	731.00000000000000000000	4.00000000000000000000	4.00000000000000000000	4.00000000000000000000	4.00000000000000000000	4.00000000000000000000	4.00000000000000000000	4.00000000000000000000	4.00000000000000000000	4.00000000000000000000	4.00000000000000000000	4.00000000000000000000	4.00000000000000000000	4.00000000000000000000	4.00000000000000000000	4.00000000000000000000	4.00000000000000000000
13.00000000000000000000	0.00000000000000000000	4148.71777343750000000000	4164.10253906250000000000	4156.92285156250000000000	4182.05126953125000000000	4140.00000000000000000000	4137.94873046875000000000	4157.43603515625000000000	4160.00000000000000000000	4164.61523437500000000000	4178.46142578125000000000	4167.17919921875000000000	4190.25634765625000000000	4154.87158203125000000000	4157.43603515625000000000	3240.00000000000000000000	10247.00000000000000000000	10227.00000000000000000000	0.00000000000000000000	0.00000000000000000000	0.00000000000000000000	2350.00000000000000000000	739.00000000000000000000	4.00000000000000000000	4.00000000000000000000	4.00000000000000000000	4.00000000000000000000	4.00000000000000000000	4.00000000000000000000	4.00000000000000000000	4.00000000000000000000	4.00000000000000000000	4.00000000000000000000	4.00000000000000000000	4.00000000000000000000	4.00000000000000000000	4.00000000000000000000	4.00000000000000000000	4.00000000000000000000
14.00000000000000000000	0.00000000000000000000	4116.41015625000000000000	4121.53857421875000000000	4162.05126953125000000000	4152.82031250000000000000	4101.02539062500000000000	4101.53857421875000000000	4125.64111328125000000000	4133.84619140625000000000	4139.48730468750000000000	4160.51269531250000000000	4138.46142578125000000000	4168.71777343750000000000	4118.46142578125000000000	4129.74365234375000000000	3601.00000000000000000000	10247.00000000000000000000	10227.00000000000000000000	0.00000000000000000000	0.00000000000000000000	0.00000000000000000000	2350.00000000000000000000	747.00000000000000000000	4.00000000000000000000	4.00000000000000000000	4.00000000000000000000	4.00000000000000000000	4.00000000000000000000	4.00000000000000000000	4.00000000000000000000	4.00000000000000000000	4.00000000000000000000	4.00000000000000000000	4.00000000000000000000	4.00000000000000000000	4.00000000000000000000	4.00000000000000000000	4.00000000000000000000	4.00000000000000000000
15.00000000000000000000	0.00000000000000000000	4127.69238281250000000000	4147.17919921875000000000	4161.02539062500000000000	4150.76904296875000000000	4126.66650390625000000000	4121.53857421875000000000	4142.05126953125000000000	4134.35888671875000000000	4140.51269531250000000000	4161.02539062500000000000	4135.38427734375000000000	4171.79492187500000000000	4128.20507812500000000000	4131.28173828125000000000	3200.00000000000000000000	10248.00000000000000000000	10232.00000000000000000000	0.00000000000000000000	0.00000000000000000000	0.00000000000000000000	2350.00000000000000000000	756.00000000000000000000	4.00000000000000000000	4.00000000000000000000	4.00000000000000000000	4.00000000000000000000	4.00000000000000000000	4.00000000000000000000	4.00000000000000000000	4.00000000000000000000	4.00000000000000000000	4.00000000000000000000	4.00000000000000000000	4.00000000000000000000	4.00000000000000000000	4.00000000000000000000	4.00000000000000000000	4.00000000000000000000
16.00000000000000000000	0.00000000000000000000	4149.74365234375000000000	4173.33300781250000000000	4158.46142578125000000000	4154.35888671875000000000	4155.38427734375000000000	4144.10253906250000000000	4156.41015625000000000000	4129.23046875000000000000	4137.43603515625000000000	4158.46142578125000000000	4119.48730468750000000000	4163.58984375000000000000	4128.71777343750000000000	4126.66650390625000000000	0.00000000000000000000	10248.00000000000000000000	10232.00000000000000000000	0.00000000000000000000	0.00000000000000000000	0.00000000000000000000	2350.00000000000000000000	764.00000000000000000000	4.00000000000000000000	4.00000000000000000000	4.00000000000000000000	4.00000000000000000000	4.00000000000000000000	4.00000000000000000000	4.00000000000000000000	4.00000000000000000000	4.00000000000000000000	4.00000000000000000000	4.00000000000000000000	4.00000000000000000000	4.00000000000000000000	4.00000000000000000000	4.00000000000000000000	4.00000000000000000000
17.00000000000000000000	0.00000000000000000000	4141.02539062500000000000	4155.38427734375000000000	4165.64111328125000000000	4145.12792968750000000000	4140.00000000000000000000	4130.76904296875000000000	4145.64111328125000000000	4106.15380859375000000000	4115.38427734375000000000	4136.41015625000000000000	4100.00000000000000000000	4144.10253906250000000000	4112.30761718750000000000	4114.87158203125000000000	0.00000000000000000000	10250.00000000000000000000	10231.00000000000000000000	0.00000000000000000000	0.00000000000000000000	0.00000000000000000000	2350.00000000000000000000	773.00000000000000000000	4.00000000000000000000	4.00000000000000000000	4.00000000000000000000	4.00000000000000000000	4.00000000000000000000	4.00000000000000000000	4.00000000000000000000	4.00000000000000000000	4.00000000000000000000	4.00000000000000000000	4.00000000000000000000	4.00000000000000000000	4.00000000000000000000	4.00000000000000000000	4.00000000000000000000	4.00000000000000000000
18.00000000000000000000	0.00000000000000000000	4156.92285156250000000000	4178.97412109375000000000	4154.87158203125000000000	4170.25634765625000000000	4168.20507812500000000000	4152.30761718750000000000	4168.71777343750000000000	4156.41015625000000000000	4166.66650390625000000000	4170.25634765625000000000	4162.56396484375000000000	4194.35888671875000000000	4168.20507812500000000000	4162.05126953125000000000	0.00000000000000000000	10250.00000000000000000000	10231.00000000000000000000	0.00000000000000000000	0.00000000000000000000	0.00000000000000000000	2350.00000000000000000000	781.00000000000000000000	4.00000000000000000000	4.00000000000000000000	4.00000000000000000000	4.00000000000000000000	4.00000000000000000000	4.00000000000000000000	4.00000000000000000000	4.00000000000000000000	4.00000000000000000000	4.00000000000000000000	4.00000000000000000000	4.00000000000000000000	4.00000000000000000000	4.00000000000000000000	4.00000000000000000000	4.00000000000000000000
19.00000000000000000000	0.00000000000000000000	4120.51269531250000000000	4125.64111328125000000000	4156.92285156250000000000	4135.89746093750000000000	4117.94873046875000000000	4104.10253906250000000000	4123.58984375000000000000	4132.82031250000000000000	4136.41015625000000000000	4134.35888671875000000000	4126.15380859375000000000	4166.15380859375000000000	4129.74365234375000000000	4133.84619140625000000000	0.00000000000000000000	10253.00000000000000000000	10231.00000000000000000000	0.00000000000000000000	0.00000000000000000000	0.00000000000000000000	2350.00000000000000000000	789.00000000000000000000	4.00000000000000000000	4.00000000000000000000	4.00000000000000000000	4.00000000000000000000	4.00000000000000000000	4.00000000000000000000	4.00000000000000000000	4.00000000000000000000	4.00000000000000000000	4.00000000000000000000	4.00000000000000000000	4.00000000000000000000	4.00000000000000000000	4.00000000000000000000	4.00000000000000000000	4.00000000000000000000
20.00000000000000000000	0.00000000000000000000	4123.58984375000000000000	4133.84619140625000000000	4158.46142578125000000000	4134.35888671875000000000	4128.20507812500000000000	4124.61523437500000000000	4144.61523437500000000000	4137.43603515625000000000	4135.89746093750000000000	4136.92285156250000000000	4113.33300781250000000000	4156.92285156250000000000	4115.89746093750000000000	4126.15380859375000000000	0.00000000000000000000	10253.00000000000000000000	10231.00000000000000000000	0.00000000000000000000	0.00000000000000000000	0.00000000000000000000	2350.00000000000000000000	798.00000000000000000000	4.00000000000000000000	4.00000000000000000000	4.00000000000000000000	4.00000000000000000000	4.00000000000000000000	4.00000000000000000000	4.00000000000000000000	4.00000000000000000000	4.00000000000000000000	4.00000000000000000000	4.00000000000000000000	4.00000000000000000000	4.00000000000000000000	4.00000000000000000000	4.00000000000000000000	4.00000000000000000000
21.00000000000000000000	0.00000000000000000000	4137.94873046875000000000	4163.07666015625000000000	4161.53857421875000000000	4149.74365234375000000000	4163.58984375000000000000	4160.00000000000000000000	4184.10253906250000000000	4161.02539062500000000000	4164.61523437500000000000	4169.74365234375000000000	4128.71777343750000000000	4172.82031250000000000000	4123.07666015625000000000	4132.30761718750000000000	0.00000000000000000000	10251.00000000000000000000	10229.00000000000000000000	0.00000000000000000000	0.00000000000000000000	0.00000000000000000000	2350.00000000000000000000	806.00000000000000000000	4.00000000000000000000	4.00000000000000000000	4.00000000000000000000	4.00000000000000000000	4.00000000000000000000	4.00000000000000000000	4.00000000000000000000	4.00000000000000000000	4.00000000000000000000	4.00000000000000000000	4.00000000000000000000	4.00000000000000000000	4.00000000000000000000	4.00000000000000000000	4.00000000000000000000	4.00000000000000000000
22.00000000000000000000	0.00000000000000000000	4116.92285156250000000000	4130.25634765625000000000	4172.30761718750000000000	4127.17919921875000000000	4135.89746093750000000000	4126.66650390625000000000	4154.87158203125000000000	4128.71777343750000000000	4136.41015625000000000000	4145.64111328125000000000	4095.38452148437500000000	4145.12792968750000000000	4090.76904296875000000000	4103.07666015625000000000	0.00000000000000000000	10251.00000000000000000000	10229.00000000000000000000	0.00000000000000000000	0.00000000000000000000	0.00000000000000000000	2350.00000000000000000000	815.00000000000000000000	4.00000000000000000000	4.00000000000000000000	4.00000000000000000000	4.00000000000000000000	4.00000000000000000000	4.00000000000000000000	4.00000000000000000000	4.00000000000000000000	4.00000000000000000000	4.00000000000000000000	4.00000000000000000000	4.00000000000000000000	4.00000000000000000000	4.00000000000000000000	4.00000000000000000000	4.00000000000000000000
23.00000000000000000000	0.00000000000000000000	4155.89746093750000000000	4170.76904296875000000000	4161.53857421875000000000	4154.87158203125000000000	4168.71777343750000000000	4152.82031250000000000000	4170.25634765625000000000	4153.33300781250000000000	4160.51269531250000000000	4165.64111328125000000000	4135.38427734375000000000	4177.43603515625000000000	4141.02539062500000000000	4147.17919921875000000000	0.00000000000000000000	10247.00000000000000000000	10225.00000000000000000000	0.00000000000000000000	0.00000000000000000000	0.00000000000000000000	2350.00000000000000000000	823.00000000000000000000	4.00000000000000000000	4.00000000000000000000	4.00000000000000000000	4.00000000000000000000	4.00000000000000000000	4.00000000000000000000	4.00000000000000000000	4.00000000000000000000	4.00000000000000000000	4.00000000000000000000	4.00000000000000000000	4.00000000000000000000	4.00000000000000000000	4.00000000000000000000	4.00000000000000000000	4.00000000000000000000
24.00000000000000000000	0.00000000000000000000	4155.38427734375000000000	4165.12792968750000000000	4166.15380859375000000000	4156.41015625000000000000	4152.30761718750000000000	4135.89746093750000000000	4152.30761718750000000000	4137.43603515625000000000	4138.46142578125000000000	4146.66650390625000000000	4132.30761718750000000000	4178.46142578125000000000	4137.43603515625000000000	4150.76904296875000000000	0.00000000000000000000	10247.00000000000000000000	10225.00000000000000000000	0.00000000000000000000	0.00000000000000000000	0.00000000000000000000	2350.00000000000000000000	831.00000000000000000000	4.00000000000000000000	4.00000000000000000000	4.00000000000000000000	4.00000000000000000000	4.00000000000000000000	4.00000000000000000000	4.00000000000000000000	4.00000000000000000000	4.00000000000000000000	4.00000000000000000000	4.00000000000000000000	4.00000000000000000000	4.00000000000000000000	4.00000000000000000000	4.00000000000000000000	4.00000000000000000000
25.00000000000000000000	0.00000000000000000000	4150.76904296875000000000	4164.61523437500000000000	4172.30761718750000000000	4157.43603515625000000000	4155.89746093750000000000	4141.53857421875000000000	4163.07666015625000000000	4149.23046875000000000000	4152.82031250000000000000	4155.38427734375000000000	4140.00000000000000000000	4190.25634765625000000000	4137.94873046875000000000	4149.74365234375000000000	0.00000000000000000000	10246.00000000000000000000	10222.00000000000000000000	0.00000000000000000000	0.00000000000000000000	0.00000000000000000000	2350.00000000000000000000	840.00000000000000000000	4.00000000000000000000	4.00000000000000000000	4.00000000000000000000	4.00000000000000000000	4.00000000000000000000	4.00000000000000000000	4.00000000000000000000	4.00000000000000000000	4.00000000000000000000	4.00000000000000000000	4.00000000000000000000	4.00000000000000000000	4.00000000000000000000	4.00000000000000000000	4.00000000000000000000	4.00000000000000000000
26.00000000000000000000	0.00000000000000000000	4147.69238281250000000000	4163.07666015625000000000	4166.15380859375000000000	4156.92285156250000000000	4161.53857421875000000000	4153.33300781250000000000	4175.38427734375000000000	4181.02539062500000000000	4191.79492187500000000000	4188.20507812500000000000	4158.97412109375000000000	4207.69238281250000000000	4141.53857421875000000000	4155.38427734375000000000	0.00000000000000000000	10246.00000000000000000000	10222.00000000000000000000	0.00000000000000000000	0.00000000000000000000	0.00000000000000000000	2350.00000000000000000000	848.00000000000000000000	4.00000000000000000000	4.00000000000000000000	4.00000000000000000000	4.00000000000000000000	4.00000000000000000000	4.00000000000000000000	4.00000000000000000000	4.00000000000000000000	4.00000000000000000000	4.00000000000000000000	4.00000000000000000000	4.00000000000000000000	4.00000000000000000000	4.00000000000000000000	4.00000000000000000000	4.00000000000000000000
27.00000000000000000000	0.00000000000000000000	4123.58984375000000000000	4126.66650390625000000000	4174.35888671875000000000	4128.71777343750000000000	4126.66650390625000000000	4123.58984375000000000000	4146.66650390625000000000	4147.17919921875000000000	4152.82031250000000000000	4163.07666015625000000000	4123.58984375000000000000	4180.51269531250000000000	4096.41015625000000000000	4126.15380859375000000000	0.00000000000000000000	10241.00000000000000000000	10223.00000000000000000000	0.00000000000000000000	0.00000000000000000000	0.00000000000000000000	2350.00000000000000000000	857.00000000000000000000	4.00000000000000000000	4.00000000000000000000	4.00000000000000000000	4.00000000000000000000	4.00000000000000000000	4.00000000000000000000	4.00000000000000000000	4.00000000000000000000	4.00000000000000000000	4.00000000000000000000	4.00000000000000000000	4.00000000000000000000	4.00000000000000000000	4.00000000000000000000	4.00000000000000000000	4.00000000000000000000
28.00000000000000000000	0.00000000000000000000	4161.02539062500000000000	4177.43603515625000000000	4166.66650390625000000000	4156.41015625000000000000	4178.97412109375000000000	4167.17919921875000000000	4180.00000000000000000000	4157.43603515625000000000	4161.02539062500000000000	4180.00000000000000000000	4147.17919921875000000000	4200.51269531250000000000	4133.84619140625000000000	4152.30761718750000000000	0.00000000000000000000	10241.00000000000000000000	10223.00000000000000000000	0.00000000000000000000	0.00000000000000000000	0.00000000000000000000	2350.00000000000000000000	865.00000000000000000000	4.00000000000000000000	4.00000000000000000000	4.00000000000000000000	4.00000000000000000000	4.00000000000000000000	4.00000000000000000000	4.00000000000000000000	4.00000000000000000000	4.00000000000000000000	4.00000000000000000000	4.00000000000000000000	4.00000000000000000000	4.00000000000000000000	4.00000000000000000000	4.00000000000000000000	4.00000000000000000000
29.00000000000000000000	0.00000000000000000000	4146.15380859375000000000	4161.02539062500000000000	4160.00000000000000000000	4143.58984375000000000000	4163.58984375000000000000	4149.23046875000000000000	4158.46142578125000000000	4125.64111328125000000000	4129.74365234375000000000	4156.41015625000000000000	4111.79492187500000000000	4164.10253906250000000000	4113.33300781250000000000	4127.69238281250000000000	0.00000000000000000000	10241.00000000000000000000	10221.00000000000000000000	0.00000000000000000000	0.00000000000000000000	0.00000000000000000000	2350.00000000000000000000	873.00000000000000000000	4.00000000000000000000	4.00000000000000000000	4.00000000000000000000	4.00000000000000000000	4.00000000000000000000	4.00000000000000000000	4.00000000000000000000	4.00000000000000000000	4.00000000000000000000	4.00000000000000000000	4.00000000000000000000	4.00000000000000000000	4.00000000000000000000	4.00000000000000000000	4.00000000000000000000	4.00000000000000000000
30.00000000000000000000	0.00000000000000000000	4131.79492187500000000000	4141.53857421875000000000	4156.92285156250000000000	4132.30761718750000000000	4144.61523437500000000000	4130.76904296875000000000	4146.66650390625000000000	4123.07666015625000000000	4123.07666015625000000000	4146.15380859375000000000	4106.66650390625000000000	4154.35888671875000000000	4099.48730468750000000000	4119.48730468750000000000	0.00000000000000000000	10241.00000000000000000000	10221.00000000000000000000	0.00000000000000000000	0.00000000000000000000	0.00000000000000000000	2350.00000000000000000000	882.00000000000000000000	4.00000000000000000000	4.00000000000000000000	4.00000000000000000000	4.00000000000000000000	4.00000000000000000000	4.00000000000000000000	4.00000000000000000000	4.00000000000000000000	4.00000000000000000000	4.00000000000000000000	4.00000000000000000000	4.00000000000000000000	4.00000000000000000000	4.00000000000000000000	4.00000000000000000000	4.00000000000000000000
31.00000000000000000000	0.00000000000000000000	4154.35888671875000000000	4157.94873046875000000000	4156.92285156250000000000	4154.35888671875000000000	4156.41015625000000000000	4136.92285156250000000000	4156.41015625000000000000	4159.48730468750000000000	4156.41015625000000000000	4168.20507812500000000000	4154.35888671875000000000	4198.46142578125000000000	4131.79492187500000000000	4156.41015625000000000000	0.00000000000000000000	10240.00000000000000000000	10221.00000000000000000000	0.00000000000000000000	0.00000000000000000000	0.00000000000000000000	2350.00000000000000000000	890.00000000000000000000	4.00000000000000000000	4.00000000000000000000	4.00000000000000000000	4.00000000000000000000	4.00000000000000000000	4.00000000000000000000	4.00000000000000000000	4.00000000000000000000	4.00000000000000000000	4.00000000000000000000	4.00000000000000000000	4.00000000000000000000	4.00000000000000000000	4.00000000000000000000	4.00000000000000000000	4.00000000000000000000
32.00000000000000000000	0.00000000000000000000	4139.48730468750000000000	4130.76904296875000000000	4173.33300781250000000000	4144.61523437500000000000	4126.66650390625000000000	4109.23046875000000000000	4127.69238281250000000000	4131.79492187500000000000	4129.23046875000000000000	4144.10253906250000000000	4129.74365234375000000000	4180.51269531250000000000	4106.15380859375000000000	4142.56396484375000000000	0.00000000000000000000	10240.00000000000000000000	10221.00000000000000000000	0.00000000000000000000	0.00000000000000000000	0.00000000000000000000	2350.00000000000000000000	899.00000000000000000000	4.00000000000000000000	4.00000000000000000000	4.00000000000000000000	4.00000000000000000000	4.00000000000000000000	4.00000000000000000000	4.00000000000000000000	4.00000000000000000000	4.00000000000000000000	4.00000000000000000000	4.00000000000000000000	4.00000000000000000000	4.00000000000000000000	4.00000000000000000000	4.00000000000000000000	4.00000000000000000000
33.00000000000000000000	0.00000000000000000000	4162.56396484375000000000	4174.35888671875000000000	4168.71777343750000000000	4166.15380859375000000000	4179.48730468750000000000	4162.56396484375000000000	4174.87158203125000000000	4156.41015625000000000000	4162.56396484375000000000	4180.00000000000000000000	4144.61523437500000000000	4188.71777343750000000000	4125.64111328125000000000	4155.89746093750000000000	0.00000000000000000000	10240.00000000000000000000	10223.00000000000000000000	0.00000000000000000000	0.00000000000000000000	0.00000000000000000000	2350.00000000000000000000	907.00000000000000000000	4.00000000000000000000	4.00000000000000000000	4.00000000000000000000	4.00000000000000000000	4.00000000000000000000	4.00000000000000000000	4.00000000000000000000	4.00000000000000000000	4.00000000000000000000	4.00000000000000000000	4.00000000000000000000	4.00000000000000000000	4.00000000000000000000	4.00000000000000000000	4.00000000000000000000	4.00000000000000000000
34.00000000000000000000	0.00000000000000000000	4151.28173828125000000000	4167.69238281250000000000	4167.69238281250000000000	4150.76904296875000000000	4172.82031250000000000000	4158.46142578125000000000	4172.30761718750000000000	4144.61523437500000000000	4151.79492187500000000000	4172.30761718750000000000	4110.25634765625000000000	4163.58984375000000000000	4090.25634765625000000000	4124.61523437500000000000	0.00000000000000000000	10240.00000000000000000000	10223.00000000000000000000	0.00000000000000000000	0.00000000000000000000	0.00000000000000000000	2350.00000000000000000000	915.00000000000000000000	4.00000000000000000000	4.00000000000000000000	4.00000000000000000000	4.00000000000000000000	4.00000000000000000000	4.00000000000000000000	4.00000000000000000000	4.00000000000000000000	4.00000000000000000000	4.00000000000000000000	4.00000000000000000000	4.00000000000000000000	4.00000000000000000000	4.00000000000000000000	4.00000000000000000000	4.00000000000000000000
35.00000000000000000000	0.00000000000000000000	4153.33300781250000000000	4162.05126953125000000000	4173.33300781250000000000	4147.69238281250000000000	4155.89746093750000000000	4141.02539062500000000000	4157.43603515625000000000	4137.43603515625000000000	4136.41015625000000000000	4160.51269531250000000000	4110.76904296875000000000	4168.71777343750000000000	4090.25634765625000000000	4127.69238281250000000000	0.00000000000000000000	10245.00000000000000000000	10226.00000000000000000000	0.00000000000000000000	0.00000000000000000000	0.00000000000000000000	2350.00000000000000000000	924.00000000000000000000	4.00000000000000000000	4.00000000000000000000	4.00000000000000000000	4.00000000000000000000	4.00000000000000000000	4.00000000000000000000	4.00000000000000000000	4.00000000000000000000	4.00000000000000000000	4.00000000000000000000	4.00000000000000000000	4.00000000000000000000	4.00000000000000000000	4.00000000000000000000	4.00000000000000000000	4.00000000000000000000
36.00000000000000000000	0.00000000000000000000	4189.74365234375000000000	4193.33300781250000000000	4166.15380859375000000000	4183.07666015625000000000	4187.69238281250000000000	4160.00000000000000000000	4168.71777343750000000000	4163.07666015625000000000	4155.89746093750000000000	4182.05126953125000000000	4172.82031250000000000000	4217.43603515625000000000	4152.82031250000000000000	4178.46142578125000000000	0.00000000000000000000	10245.00000000000000000000	10226.00000000000000000000	0.00000000000000000000	0.00000000000000000000	0.00000000000000000000	2350.00000000000000000000	932.00000000000000000000	4.00000000000000000000	4.00000000000000000000	4.00000000000000000000	4.00000000000000000000	4.00000000000000000000	4.00000000000000000000	4.00000000000000000000	4.00000000000000000000	4.00000000000000000000	4.00000000000000000000	4.00000000000000000000	4.00000000000000000000	4.00000000000000000000	4.00000000000000000000	4.00000000000000000000	4.00000000000000000000
37.00000000000000000000	0.00000000000000000000	4164.10253906250000000000	4156.41015625000000000000	4171.28173828125000000000	4164.10253906250000000000	4155.38427734375000000000	4126.66650390625000000000	4135.89746093750000000000	4125.12792968750000000000	4111.79492187500000000000	4139.48730468750000000000	4130.25634765625000000000	4184.10253906250000000000	4108.71777343750000000000	4142.56396484375000000000	0.00000000000000000000	10245.00000000000000000000	10223.00000000000000000000	0.00000000000000000000	0.00000000000000000000	0.00000000000000000000	2350.00000000000000000000	941.00000000000000000000	4.00000000000000000000	4.00000000000000000000	4.00000000000000000000	4.00000000000000000000	4.00000000000000000000	4.00000000000000000000	4.00000000000000000000	4.00000000000000000000	4.00000000000000000000	4.00000000000000000000	4.00000000000000000000	4.00000000000000000000	4.00000000000000000000	4.00000000000000000000	4.00000000000000000000	4.00000000000000000000
38.00000000000000000000	0.00000000000000000000	4171.79492187500000000000	4178.97412109375000000000	4166.15380859375000000000	4166.15380859375000000000	4178.97412109375000000000	4157.43603515625000000000	4172.30761718750000000000	4161.53857421875000000000	4152.30761718750000000000	4170.76904296875000000000	4133.84619140625000000000	4194.35888671875000000000	4101.53857421875000000000	4143.07666015625000000000	0.00000000000000000000	10245.00000000000000000000	10223.00000000000000000000	0.00000000000000000000	0.00000000000000000000	0.00000000000000000000	2350.00000000000000000000	949.00000000000000000000	4.00000000000000000000	4.00000000000000000000	4.00000000000000000000	4.00000000000000000000	4.00000000000000000000	4.00000000000000000000	4.00000000000000000000	4.00000000000000000000	4.00000000000000000000	4.00000000000000000000	4.00000000000000000000	4.00000000000000000000	4.00000000000000000000	4.00000000000000000000	4.00000000000000000000	4.00000000000000000000
39.00000000000000000000	0.00000000000000000000	4160.00000000000000000000	4162.05126953125000000000	4169.74365234375000000000	4138.97412109375000000000	4168.20507812500000000000	4153.84619140625000000000	4177.43603515625000000000	4172.82031250000000000000	4163.07666015625000000000	4184.61523437500000000000	4130.76904296875000000000	4197.94873046875000000000	4087.69213867187500000000	4138.46142578125000000000	0.00000000000000000000	10250.00000000000000000000	10223.00000000000000000000	0.00000000000000000000	0.00000000000000000000	0.00000000000000000000	2350.00000000000000000000	958.00000000000000000000	4.00000000000000000000	4.00000000000000000000	4.00000000000000000000	4.00000000000000000000	4.00000000000000000000	4.00000000000000000000	4.00000000000000000000	4.00000000000000000000	4.00000000000000000000	4.00000000000000000000	4.00000000000000000000	4.00000000000000000000	4.00000000000000000000	4.00000000000000000000	4.00000000000000000000	4.00000000000000000000
40.00000000000000000000	0.00000000000000000000	4147.17919921875000000000	4144.61523437500000000000	4174.35888671875000000000	4116.92285156250000000000	4158.46142578125000000000	4148.20507812500000000000	4168.20507812500000000000	4148.71777343750000000000	4132.82031250000000000000	4157.94873046875000000000	4119.48730468750000000000	4186.15380859375000000000	4084.61523437500000000000	4132.30761718750000000000	0.00000000000000000000	10250.00000000000000000000	10223.00000000000000000000	0.00000000000000000000	0.00000000000000000000	0.00000000000000000000	2350.00000000000000000000	966.00000000000000000000	4.00000000000000000000	4.00000000000000000000	4.00000000000000000000	4.00000000000000000000	4.00000000000000000000	4.00000000000000000000	4.00000000000000000000	4.00000000000000000000	4.00000000000000000000	4.00000000000000000000	4.00000000000000000000	4.00000000000000000000	4.00000000000000000000	4.00000000000000000000	4.00000000000000000000	4.00000000000000000000
41.00000000000000000000	0.00000000000000000000	4171.79492187500000000000	4185.12792968750000000000	4155.89746093750000000000	4142.56396484375000000000	4202.05126953125000000000	4187.69238281250000000000	4191.79492187500000000000	4161.53857421875000000000	4148.71777343750000000000	4174.87158203125000000000	4143.58984375000000000000	4196.92285156250000000000	4121.53857421875000000000	4154.35888671875000000000	0.00000000000000000000	10250.00000000000000000000	10224.00000000000000000000	0.00000000000000000000	0.00000000000000000000	0.00000000000000000000	2350.00000000000000000000	974.00000000000000000000	4.00000000000000000000	4.00000000000000000000	4.00000000000000000000	4.00000000000000000000	4.00000000000000000000	4.00000000000000000000	4.00000000000000000000	4.00000000000000000000	4.00000000000000000000	4.00000000000000000000	4.00000000000000000000	4.00000000000000000000	4.00000000000000000000	4.00000000000000000000	4.00000000000000000000	4.00000000000000000000
42.00000000000000000000	0.00000000000000000000	4153.33300781250000000000	4157.94873046875000000000	4162.56396484375000000000	4127.17919921875000000000	4174.35888671875000000000	4157.43603515625000000000	4165.64111328125000000000	4126.66650390625000000000	4114.35888671875000000000	4151.28173828125000000000	4105.12792968750000000000	4161.53857421875000000000	4076.41015625000000000000	4123.07666015625000000000	0.00000000000000000000	10250.00000000000000000000	10224.00000000000000000000	0.00000000000000000000	0.00000000000000000000	0.00000000000000000000	2350.00000000000000000000	983.00000000000000000000	4.00000000000000000000	4.00000000000000000000	4.00000000000000000000	4.00000000000000000000	4.00000000000000000000	4.00000000000000000000	4.00000000000000000000	4.00000000000000000000	4.00000000000000000000	4.00000000000000000000	4.00000000000000000000	4.00000000000000000000	4.00000000000000000000	4.00000000000000000000	4.00000000000000000000	4.00000000000000000000
43.00000000000000000000	0.00000000000000000000	4179.48730468750000000000	4182.56396484375000000000	4170.25634765625000000000	4151.79492187500000000000	4194.87158203125000000000	4172.30761718750000000000	4188.71777343750000000000	4162.05126953125000000000	4146.15380859375000000000	4174.87158203125000000000	4144.10253906250000000000	4207.17919921875000000000	4098.46142578125000000000	4160.00000000000000000000	0.00000000000000000000	10249.00000000000000000000	10221.00000000000000000000	0.00000000000000000000	0.00000000000000000000	0.00000000000000000000	2350.00000000000000000000	991.00000000000000000000	4.00000000000000000000	4.00000000000000000000	4.00000000000000000000	4.00000000000000000000	4.00000000000000000000	4.00000000000000000000	4.00000000000000000000	4.00000000000000000000	4.00000000000000000000	4.00000000000000000000	4.00000000000000000000	4.00000000000000000000	4.00000000000000000000	4.00000000000000000000	4.00000000000000000000	4.00000000000000000000
44.00000000000000000000	0.00000000000000000000	4178.46142578125000000000	4167.69238281250000000000	4171.28173828125000000000	4157.94873046875000000000	4174.35888671875000000000	4151.79492187500000000000	4170.76904296875000000000	4172.82031250000000000000	4151.28173828125000000000	4173.33300781250000000000	4161.53857421875000000000	4233.33300781250000000000	4108.71777343750000000000	4182.56396484375000000000	0.00000000000000000000	10249.00000000000000000000	10221.00000000000000000000	0.00000000000000000000	0.00000000000000000000	0.00000000000000000000	2350.00000000000000000000	1000.00000000000000000000	4.00000000000000000000	4.00000000000000000000	4.00000000000000000000	4.00000000000000000000	4.00000000000000000000	4.00000000000000000000	4.00000000000000000000	4.00000000000000000000	4.00000000000000000000	4.00000000000000000000	4.00000000000000000000	4.00000000000000000000	4.00000000000000000000	4.00000000000000000000	4.00000000000000000000	4.00000000000000000000
45.00000000000000000000	0.00000000000000000000	4155.89746093750000000000	4133.84619140625000000000	4172.30761718750000000000	4136.41015625000000000000	4143.58984375000000000000	4129.74365234375000000000	4145.12792968750000000000	4138.46142578125000000000	4115.89746093750000000000	4151.28173828125000000000	4131.79492187500000000000	4202.56396484375000000000	4085.12817382812500000000	4160.00000000000000000000	0.00000000000000000000	10249.00000000000000000000	10220.00000000000000000000	0.00000000000000000000	0.00000000000000000000	0.00000000000000000000	2351.00000000000000000000	8.00000000000000000000	4.00000000000000000000	4.00000000000000000000	4.00000000000000000000	4.00000000000000000000	4.00000000000000000000	4.00000000000000000000	4.00000000000000000000	4.00000000000000000000	4.00000000000000000000	4.00000000000000000000	4.00000000000000000000	4.00000000000000000000	4.00000000000000000000	4.00000000000000000000	4.00000000000000000000	4.00000000000000000000
46.00000000000000000000	0.00000000000000000000	4181.53857421875000000000	4177.94873046875000000000	4165.12792968750000000000	4151.79492187500000000000	4194.87158203125000000000	4182.05126953125000000000	4192.30761718750000000000	4157.94873046875000000000	4146.66650390625000000000	4193.33300781250000000000	4149.74365234375000000000	4207.69238281250000000000	4106.66650390625000000000	4166.15380859375000000000	0.00000000000000000000	10249.00000000000000000000	10220.00000000000000000000	0.00000000000000000000	0.00000000000000000000	0.00000000000000000000	2351.00000000000000000000	16.00000000000000000000	4.00000000000000000000	4.00000000000000000000	4.00000000000000000000	4.00000000000000000000	4.00000000000000000000	4.00000000000000000000	4.00000000000000000000	4.00000000000000000000	4.00000000000000000000	4.00000000000000000000	4.00000000000000000000	4.00000000000000000000	4.00000000000000000000	4.00000000000000000000	4.00000000000000000000	4.00000000000000000000
47.00000000000000000000	0.00000000000000000000	4157.43603515625000000000	4145.12792968750000000000	4171.28173828125000000000	4126.66650390625000000000	4163.07666015625000000000	4155.38427734375000000000	4170.25634765625000000000	4126.15380859375000000000	4117.43603515625000000000	4168.71777343750000000000	4101.02539062500000000000	4166.66650390625000000000	4054.87158203125000000000	4122.05126953125000000000	0.00000000000000000000	10248.00000000000000000000	10222.00000000000000000000	0.00000000000000000000	0.00000000000000000000	0.00000000000000000000	2351.00000000000000000000	25.00000000000000000000	4.00000000000000000000	4.00000000000000000000	4.00000000000000000000	4.00000000000000000000	4.00000000000000000000	4.00000000000000000000	4.00000000000000000000	4.00000000000000000000	4.00000000000000000000	4.00000000000000000000	4.00000000000000000000	4.00000000000000000000	4.00000000000000000000	4.00000000000000000000	4.00000000000000000000	4.00000000000000000000
48.00000000000000000000	0.00000000000000000000	4174.87158203125000000000	4156.41015625000000000000	4165.64111328125000000000	4145.12792968750000000000	4175.38427734375000000000	4164.61523437500000000000	4173.33300781250000000000	4144.61523437500000000000	4132.30761718750000000000	4173.33300781250000000000	4121.53857421875000000000	4185.64111328125000000000	4075.89721679687500000000	4143.58984375000000000000	0.00000000000000000000	10248.00000000000000000000	10222.00000000000000000000	0.00000000000000000000	0.00000000000000000000	0.00000000000000000000	2351.00000000000000000000	33.00000000000000000000	4.00000000000000000000	4.00000000000000000000	4.00000000000000000000	4.00000000000000000000	4.00000000000000000000	4.00000000000000000000	4.00000000000000000000	4.00000000000000000000	4.00000000000000000000	4.00000000000000000000	4.00000000000000000000	4.00000000000000000000	4.00000000000000000000	4.00000000000000000000	4.00000000000000000000	4.00000000000000000000
49.00000000000000000000	0.00000000000000000000	4196.41015625000000000000	4173.33300781250000000000	4163.07666015625000000000	4164.61523437500000000000	4188.20507812500000000000	4167.17919921875000000000	4173.33300781250000000000	4160.51269531250000000000	4144.10253906250000000000	4182.56396484375000000000	4151.79492187500000000000	4211.79492187500000000000	4109.74365234375000000000	4173.33300781250000000000	0.00000000000000000000	10246.00000000000000000000	10223.00000000000000000000	0.00000000000000000000	0.00000000000000000000	0.00000000000000000000	2351.00000000000000000000	42.00000000000000000000	4.00000000000000000000	4.00000000000000000000	4.00000000000000000000	4.00000000000000000000	4.00000000000000000000	4.00000000000000000000	4.00000000000000000000	4.00000000000000000000	4.00000000000000000000	4.00000000000000000000	4.00000000000000000000	4.00000000000000000000	4.00000000000000000000	4.00000000000000000000	4.00000000000000000000	4.00000000000000000000
50.00000000000000000000	0.00000000000000000000	4179.48730468750000000000	4151.28173828125000000000	4172.30761718750000000000	4147.17919921875000000000	4158.97412109375000000000	4142.56396484375000000000	4155.38427734375000000000	4142.05126953125000000000	4122.05126953125000000000	4162.56396484375000000000	4131.79492187500000000000	4198.97412109375000000000	4089.74340820312500000000	4160.51269531250000000000	0.00000000000000000000	10246.00000000000000000000	10223.00000000000000000000	0.00000000000000000000	0.00000000000000000000	0.00000000000000000000	2351.00000000000000000000	50.00000000000000000000	4.00000000000000000000	4.00000000000000000000	4.00000000000000000000	4.00000000000000000000	4.00000000000000000000	4.00000000000000000000	4.00000000000000000000	4.00000000000000000000	4.00000000000000000000	4.00000000000000000000	4.00000000000000000000	4.00000000000000000000	4.00000000000000000000	4.00000000000000000000	4.00000000000000000000	4.00000000000000000000
51.00000000000000000000	0.00000000000000000000	4192.30761718750000000000	4178.46142578125000000000	4167.69238281250000000000	4160.51269531250000000000	4192.30761718750000000000	4183.58984375000000000000	4192.30761718750000000000	4183.58984375000000000000	4168.20507812500000000000	4209.74365234375000000000	4168.20507812500000000000	4232.82031250000000000000	4115.38427734375000000000	4185.12792968750000000000	0.00000000000000000000	10245.00000000000000000000	10222.00000000000000000000	0.00000000000000000000	0.00000000000000000000	0.00000000000000000000	2351.00000000000000000000	58.00000000000000000000	4.00000000000000000000	4.00000000000000000000	4.00000000000000000000	4.00000000000000000000	4.00000000000000000000	4.00000000000000000000	4.00000000000000000000	4.00000000000000000000	4.00000000000000000000	4.00000000000000000000	4.00000000000000000000	4.00000000000000000000	4.00000000000000000000	4.00000000000000000000	4.00000000000000000000	4.00000000000000000000
52.00000000000000000000	0.00000000000000000000	4164.61523437500000000000	4147.69238281250000000000	4174.35888671875000000000	4135.38427734375000000000	4174.35888671875000000000	4165.12792968750000000000	4174.35888671875000000000	4161.53857421875000000000	4151.79492187500000000000	4199.48730468750000000000	4136.41015625000000000000	4205.12792968750000000000	4072.82031250000000000000	4148.71777343750000000000	0.00000000000000000000	10245.00000000000000000000	10222.00000000000000000000	0.00000000000000000000	0.00000000000000000000	0.00000000000000000000	2351.00000000000000000000	67.00000000000000000000	4.00000000000000000000	4.00000000000000000000	4.00000000000000000000	4.00000000000000000000	4.00000000000000000000	4.00000000000000000000	4.00000000000000000000	4.00000000000000000000	4.00000000000000000000	4.00000000000000000000	4.00000000000000000000	4.00000000000000000000	4.00000000000000000000	4.00000000000000000000	4.00000000000000000000	4.00000000000000000000
53.00000000000000000000	0.00000000000000000000	4178.97412109375000000000	4169.23046875000000000000	4168.20507812500000000000	4146.15380859375000000000	4195.89746093750000000000	4177.94873046875000000000	4181.02539062500000000000	4155.89746093750000000000	4149.23046875000000000000	4195.38427734375000000000	4128.20507812500000000000	4197.43603515625000000000	4068.20507812500000000000	4138.97412109375000000000	0.00000000000000000000	10246.00000000000000000000	10223.00000000000000000000	0.00000000000000000000	0.00000000000000000000	0.00000000000000000000	2351.00000000000000000000	75.00000000000000000000	4.00000000000000000000	4.00000000000000000000	4.00000000000000000000	4.00000000000000000000	4.00000000000000000000	4.00000000000000000000	4.00000000000000000000	4.00000000000000000000	4.00000000000000000000	4.00000000000000000000	4.00000000000000000000	4.00000000000000000000	4.00000000000000000000	4.00000000000000000000	4.00000000000000000000	4.00000000000000000000
54.00000000000000000000	0.00000000000000000000	4204.61523437500000000000	4197.94873046875000000000	4160.51269531250000000000	4169.74365234375000000000	4209.74365234375000000000	4187.17919921875000000000	4177.43603515625000000000	4150.25634765625000000000	4138.97412109375000000000	4187.69238281250000000000	4132.30761718750000000000	4205.12792968750000000000	4081.53833007812500000000	4153.84619140625000000000	0.00000000000000000000	10246.00000000000000000000	10223.00000000000000000000	0.00000000000000000000	0.00000000000000000000	0.00000000000000000000	2351.00000000000000000000	84.00000000000000000000	4.00000000000000000000	4.00000000000000000000	4.00000000000000000000	4.00000000000000000000	4.00000000000000000000	4.00000000000000000000	4.00000000000000000000	4.00000000000000000000	4.00000000000000000000	4.00000000000000000000	4.00000000000000000000	4.00000000000000000000	4.00000000000000000000	4.00000000000000000000	4.00000000000000000000	4.00000000000000000000
55.00000000000000000000	0.00000000000000000000	4189.74365234375000000000	4169.74365234375000000000	4173.33300781250000000000	4153.33300781250000000000	4173.33300781250000000000	4153.33300781250000000000	4145.64111328125000000000	4118.97412109375000000000	4097.94873046875000000000	4148.20507812500000000000	4115.38427734375000000000	4195.38427734375000000000	4060.51269531250000000000	4148.20507812500000000000	0.00000000000000000000	10246.00000000000000000000	10223.00000000000000000000	0.00000000000000000000	0.00000000000000000000	0.00000000000000000000	2351.00000000000000000000	92.00000000000000000000	4.00000000000000000000	4.00000000000000000000	4.00000000000000000000	4.00000000000000000000	4.00000000000000000000	4.00000000000000000000	4.00000000000000000000	4.00000000000000000000	4.00000000000000000000	4.00000000000000000000	4.00000000000000000000	4.00000000000000000000	4.00000000000000000000	4.00000000000000000000	4.00000000000000000000	4.00000000000000000000
56.00000000000000000000	0.00000000000000000000	4202.05126953125000000000	4180.51269531250000000000	4167.17919921875000000000	4162.05126953125000000000	4192.82031250000000000000	4172.30761718750000000000	4171.79492187500000000000	4163.07666015625000000000	4144.61523437500000000000	4180.51269531250000000000	4168.71777343750000000000	4242.56396484375000000000	4098.46142578125000000000	4181.53857421875000000000	0.00000000000000000000	10246.00000000000000000000	10223.00000000000000000000	0.00000000000000000000	0.00000000000000000000	0.00000000000000000000	2351.00000000000000000000	100.00000000000000000000	4.00000000000000000000	4.00000000000000000000	4.00000000000000000000	4.00000000000000000000	4.00000000000000000000	4.00000000000000000000	4.00000000000000000000	4.00000000000000000000	4.00000000000000000000	4.00000000000000000000	4.00000000000000000000	4.00000000000000000000	4.00000000000000000000	4.00000000000000000000	4.00000000000000000000	4.00000000000000000000
57.00000000000000000000	0.00000000000000000000	4182.56396484375000000000	4147.69238281250000000000	4173.84619140625000000000	4143.07666015625000000000	4165.12792968750000000000	4148.71777343750000000000	4156.92285156250000000000	4156.41015625000000000000	4146.15380859375000000000	4182.05126953125000000000	4154.87158203125000000000	4237.94873046875000000000	4080.00000000000000000000	4167.17919921875000000000	0.00000000000000000000	10246.00000000000000000000	10225.00000000000000000000	0.00000000000000000000	0.00000000000000000000	0.00000000000000000000	2351.00000000000000000000	109.00000000000000000000	4.00000000000000000000	4.00000000000000000000	4.00000000000000000000	4.00000000000000000000	4.00000000000000000000	4.00000000000000000000	4.00000000000000000000	4.00000000000000000000	4.00000000000000000000	4.00000000000000000000	4.00000000000000000000	4.00000000000000000000	4.00000000000000000000	4.00000000000000000000	4.00000000000000000000	4.00000000000000000000
58.00000000000000000000	0.00000000000000000000	4210.25634765625000000000	4185.12792968750000000000	4182.56396484375000000000	4158.46142578125000000000	4197.94873046875000000000	4177.94873046875000000000	4185.12792968750000000000	4171.79492187500000000000	4165.12792968750000000000	4207.69238281250000000000	4167.17919921875000000000	4252.30761718750000000000	4097.43603515625000000000	4186.66650390625000000000	0.00000000000000000000	10246.00000000000000000000	10225.00000000000000000000	0.00000000000000000000	0.00000000000000000000	0.00000000000000000000	2351.00000000000000000000	117.00000000000000000000	4.00000000000000000000	4.00000000000000000000	4.00000000000000000000	4.00000000000000000000	4.00000000000000000000	4.00000000000000000000	4.00000000000000000000	4.00000000000000000000	4.00000000000000000000	4.00000000000000000000	4.00000000000000000000	4.00000000000000000000	4.00000000000000000000	4.00000000000000000000	4.00000000000000000000	4.00000000000000000000
59.00000000000000000000	0.00000000000000000000	4235.38427734375000000000	4224.10253906250000000000	4174.35888671875000000000	4175.89746093750000000000	4230.25634765625000000000	4207.17919921875000000000	4209.23046875000000000000	4187.69238281250000000000	4185.12792968750000000000	4227.69238281250000000000	4177.43603515625000000000	4256.92285156250000000000	4109.23046875000000000000	4198.46142578125000000000	0.00000000000000000000	10247.00000000000000000000	10224.00000000000000000000	0.00000000000000000000	0.00000000000000000000	0.00000000000000000000	2351.00000000000000000000	126.00000000000000000000	4.00000000000000000000	4.00000000000000000000	4.00000000000000000000	4.00000000000000000000	4.00000000000000000000	4.00000000000000000000	4.00000000000000000000	4.00000000000000000000	4.00000000000000000000	4.00000000000000000000	4.00000000000000000000	4.00000000000000000000	4.00000000000000000000	4.00000000000000000000	4.00000000000000000000	4.00000000000000000000
60.00000000000000000000	0.00000000000000000000	4201.02539062500000000000	4177.43603515625000000000	4173.33300781250000000000	4142.56396484375000000000	4182.56396484375000000000	4174.35888671875000000000	4178.46142578125000000000	4144.10253906250000000000	4140.00000000000000000000	4187.17919921875000000000	4120.51269531250000000000	4207.69238281250000000000	4053.84594726562500000000	4152.82031250000000000000	0.00000000000000000000	10247.00000000000000000000	10224.00000000000000000000	0.00000000000000000000	0.00000000000000000000	0.00000000000000000000	2351.00000000000000000000	134.00000000000000000000	4.00000000000000000000	4.00000000000000000000	4.00000000000000000000	4.00000000000000000000	4.00000000000000000000	4.00000000000000000000	4.00000000000000000000	4.00000000000000000000	4.00000000000000000000	4.00000000000000000000	4.00000000000000000000	4.00000000000000000000	4.00000000000000000000	4.00000000000000000000	4.00000000000000000000	4.00000000000000000000
61.00000000000000000000	0.00000000000000000000	4204.61523437500000000000	4179.48730468750000000000	4158.97412109375000000000	4148.20507812500000000000	4195.38427734375000000000	4190.25634765625000000000	4193.33300781250000000000	4166.66650390625000000000	4152.82031250000000000000	4198.97412109375000000000	4146.66650390625000000000	4232.30761718750000000000	4079.48706054687500000000	4176.41015625000000000000	0.00000000000000000000	10248.00000000000000000000	10224.00000000000000000000	0.00000000000000000000	0.00000000000000000000	0.00000000000000000000	2351.00000000000000000000	142.00000000000000000000	4.00000000000000000000	4.00000000000000000000	4.00000000000000000000	4.00000000000000000000	4.00000000000000000000	4.00000000000000000000	4.00000000000000000000	4.00000000000000000000	4.00000000000000000000	4.00000000000000000000	4.00000000000000000000	4.00000000000000000000	4.00000000000000000000	4.00000000000000000000	4.00000000000000000000	4.00000000000000000000
62.00000000000000000000	0.00000000000000000000	4161.53857421875000000000	4123.07666015625000000000	4155.38427734375000000000	4120.00000000000000000000	4152.82031250000000000000	4139.48730468750000000000	4146.66650390625000000000	4138.97412109375000000000	4114.87158203125000000000	4160.00000000000000000000	4123.07666015625000000000	4214.87158203125000000000	4053.84594726562500000000	4155.38427734375000000000	0.00000000000000000000	10248.00000000000000000000	10224.00000000000000000000	0.00000000000000000000	0.00000000000000000000	0.00000000000000000000	2351.00000000000000000000	151.00000000000000000000	4.00000000000000000000	4.00000000000000000000	4.00000000000000000000	4.00000000000000000000	4.00000000000000000000	4.00000000000000000000	4.00000000000000000000	4.00000000000000000000	4.00000000000000000000	4.00000000000000000000	4.00000000000000000000	4.00000000000000000000	4.00000000000000000000	4.00000000000000000000	4.00000000000000000000	4.00000000000000000000
63.00000000000000000000	0.00000000000000000000	4151.28173828125000000000	4118.97412109375000000000	4160.00000000000000000000	4117.43603515625000000000	4154.35888671875000000000	4136.92285156250000000000	4145.64111328125000000000	4133.84619140625000000000	4115.89746093750000000000	4160.51269531250000000000	4114.35888671875000000000	4205.64111328125000000000	4046.66650390625000000000	4142.05126953125000000000	0.00000000000000000000	10248.00000000000000000000	10225.00000000000000000000	0.00000000000000000000	0.00000000000000000000	0.00000000000000000000	2351.00000000000000000000	159.00000000000000000000	4.00000000000000000000	4.00000000000000000000	4.00000000000000000000	4.00000000000000000000	4.00000000000000000000	4.00000000000000000000	4.00000000000000000000	4.00000000000000000000	4.00000000000000000000	4.00000000000000000000	4.00000000000000000000	4.00000000000000000000	4.00000000000000000000	4.00000000000000000000	4.00000000000000000000	4.00000000000000000000
64.00000000000000000000	0.00000000000000000000	4188.20507812500000000000	4178.97412109375000000000	4164.10253906250000000000	4148.20507812500000000000	4208.20507812500000000000	4194.87158203125000000000	4197.94873046875000000000	4177.43603515625000000000	4172.82031250000000000000	4217.94873046875000000000	4148.20507812500000000000	4236.92285156250000000000	4075.89721679687500000000	4165.64111328125000000000	1174.00000000000000000000	10248.00000000000000000000	10225.00000000000000000000	0.00000000000000000000	0.00000000000000000000	0.00000000000000000000	2351.00000000000000000000	168.00000000000000000000	4.00000000000000000000	4.00000000000000000000	4.00000000000000000000	4.00000000000000000000	4.00000000000000000000	4.00000000000000000000	4.00000000000000000000	4.00000000000000000000	4.00000000000000000000	4.00000000000000000000	4.00000000000000000000	4.00000000000000000000	4.00000000000000000000	4.00000000000000000000	4.00000000000000000000	4.00000000000000000000
65.00000000000000000000	0.00000000000000000000	4178.46142578125000000000	4164.10253906250000000000	4174.35888671875000000000	4131.79492187500000000000	4188.20507812500000000000	4178.46142578125000000000	4182.05126953125000000000	4154.87158203125000000000	4147.17919921875000000000	4197.43603515625000000000	4117.43603515625000000000	4217.43603515625000000000	4038.97436523437500000000	4145.12792968750000000000	2808.00000000000000000000	10248.00000000000000000000	10226.00000000000000000000	0.00000000000000000000	0.00000000000000000000	0.00000000000000000000	2351.00000000000000000000	176.00000000000000000000	4.00000000000000000000	4.00000000000000000000	4.00000000000000000000	4.00000000000000000000	4.00000000000000000000	4.00000000000000000000	4.00000000000000000000	4.00000000000000000000	4.00000000000000000000	4.00000000000000000000	4.00000000000000000000	4.00000000000000000000	4.00000000000000000000	4.00000000000000000000	4.00000000000000000000	4.00000000000000000000
66.00000000000000000000	0.00000000000000000000	4207.17919921875000000000	4191.28173828125000000000	4164.61523437500000000000	4156.92285156250000000000	4213.33300781250000000000	4197.43603515625000000000	4194.35888671875000000000	4163.58984375000000000000	4156.41015625000000000000	4201.02539062500000000000	4142.05126953125000000000	4237.43603515625000000000	4073.84594726562500000000	4175.38427734375000000000	3019.00000000000000000000	10248.00000000000000000000	10226.00000000000000000000	0.00000000000000000000	0.00000000000000000000	0.00000000000000000000	2351.00000000000000000000	184.00000000000000000000	4.00000000000000000000	4.00000000000000000000	4.00000000000000000000	4.00000000000000000000	4.00000000000000000000	4.00000000000000000000	4.00000000000000000000	4.00000000000000000000	4.00000000000000000000	4.00000000000000000000	4.00000000000000000000	4.00000000000000000000	4.00000000000000000000	4.00000000000000000000	4.00000000000000000000	4.00000000000000000000
67.00000000000000000000	0.00000000000000000000	4205.64111328125000000000	4175.89746093750000000000	4166.15380859375000000000	4154.35888671875000000000	4195.89746093750000000000	4176.41015625000000000000	4170.76904296875000000000	4138.46142578125000000000	4127.17919921875000000000	4173.33300781250000000000	4127.69238281250000000000	4224.61523437500000000000	4066.66650390625000000000	4169.74365234375000000000	3515.00000000000000000000	10248.00000000000000000000	10227.00000000000000000000	0.00000000000000000000	0.00000000000000000000	0.00000000000000000000	2351.00000000000000000000	193.00000000000000000000	4.00000000000000000000	4.00000000000000000000	4.00000000000000000000	4.00000000000000000000	4.00000000000000000000	4.00000000000000000000	4.00000000000000000000	4.00000000000000000000	4.00000000000000000000	4.00000000000000000000	4.00000000000000000000	4.00000000000000000000	4.00000000000000000000	4.00000000000000000000	4.00000000000000000000	4.00000000000000000000
68.00000000000000000000	0.00000000000000000000	4197.43603515625000000000	4166.66650390625000000000	4170.76904296875000000000	4141.02539062500000000000	4184.10253906250000000000	4168.71777343750000000000	4166.15380859375000000000	4140.00000000000000000000	4123.07666015625000000000	4171.28173828125000000000	4123.07666015625000000000	4227.17919921875000000000	4051.28198242187500000000	4163.58984375000000000000	3556.00000000000000000000	10248.00000000000000000000	10227.00000000000000000000	0.00000000000000000000	0.00000000000000000000	0.00000000000000000000	2351.00000000000000000000	201.00000000000000000000	4.00000000000000000000	4.00000000000000000000	4.00000000000000000000	4.00000000000000000000	4.00000000000000000000	4.00000000000000000000	4.00000000000000000000	4.00000000000000000000	4.00000000000000000000	4.00000000000000000000	4.00000000000000000000	4.00000000000000000000	4.00000000000000000000	4.00000000000000000000	4.00000000000000000000	4.00000000000000000000
69.00000000000000000000	0.00000000000000000000	4207.17919921875000000000	4182.05126953125000000000	4163.07666015625000000000	4150.25634765625000000000	4201.53857421875000000000	4190.25634765625000000000	4189.23046875000000000000	4188.20507812500000000000	4178.46142578125000000000	4222.05126953125000000000	4163.58984375000000000000	4264.61523437500000000000	4077.94873046875000000000	4191.28173828125000000000	3395.00000000000000000000	10248.00000000000000000000	10228.00000000000000000000	0.00000000000000000000	0.00000000000000000000	0.00000000000000000000	2351.00000000000000000000	210.00000000000000000000	4.00000000000000000000	4.00000000000000000000	4.00000000000000000000	4.00000000000000000000	4.00000000000000000000	4.00000000000000000000	4.00000000000000000000	4.00000000000000000000	4.00000000000000000000	4.00000000000000000000	4.00000000000000000000	4.00000000000000000000	4.00000000000000000000	4.00000000000000000000	4.00000000000000000000	4.00000000000000000000
70.00000000000000000000	0.00000000000000000000	4191.79492187500000000000	4151.28173828125000000000	4174.35888671875000000000	4134.35888671875000000000	4172.82031250000000000000	4164.10253906250000000000	4168.71777343750000000000	4168.20507812500000000000	4162.56396484375000000000	4210.76904296875000000000	4144.61523437500000000000	4245.12792968750000000000	4059.48706054687500000000	4176.92285156250000000000	3189.00000000000000000000	10248.00000000000000000000	10228.00000000000000000000	0.00000000000000000000	0.00000000000000000000	0.00000000000000000000	2351.00000000000000000000	218.00000000000000000000	4.00000000000000000000	4.00000000000000000000	4.00000000000000000000	4.00000000000000000000	4.00000000000000000000	4.00000000000000000000	4.00000000000000000000	4.00000000000000000000	4.00000000000000000000	4.00000000000000000000	4.00000000000000000000	4.00000000000000000000	4.00000000000000000000	4.00000000000000000000	4.00000000000000000000	4.00000000000000000000
71.00000000000000000000	0.00000000000000000000	4238.97412109375000000000	4211.79492187500000000000	4171.28173828125000000000	4167.69238281250000000000	4230.76904296875000000000	4214.35888671875000000000	4214.87158203125000000000	4186.15380859375000000000	4182.05126953125000000000	4236.92285156250000000000	4179.48730468750000000000	4268.20507812500000000000	4101.02539062500000000000	4209.74365234375000000000	3376.00000000000000000000	10249.00000000000000000000	10227.00000000000000000000	0.00000000000000000000	0.00000000000000000000	0.00000000000000000000	2351.00000000000000000000	226.00000000000000000000	4.00000000000000000000	4.00000000000000000000	4.00000000000000000000	4.00000000000000000000	4.00000000000000000000	4.00000000000000000000	4.00000000000000000000	4.00000000000000000000	4.00000000000000000000	4.00000000000000000000	4.00000000000000000000	4.00000000000000000000	4.00000000000000000000	4.00000000000000000000	4.00000000000000000000	4.00000000000000000000
72.00000000000000000000	0.00000000000000000000	4235.89746093750000000000	4211.79492187500000000000	4166.66650390625000000000	4158.97412109375000000000	4234.35888671875000000000	4222.05126953125000000000	4213.84619140625000000000	4162.05126953125000000000	4161.53857421875000000000	4223.07666015625000000000	4160.00000000000000000000	4250.25634765625000000000	4081.53833007812500000000	4196.92285156250000000000	3356.00000000000000000000	10249.00000000000000000000	10227.00000000000000000000	0.00000000000000000000	0.00000000000000000000	0.00000000000000000000	2351.00000000000000000000	235.00000000000000000000	4.00000000000000000000	4.00000000000000000000	4.00000000000000000000	4.00000000000000000000	4.00000000000000000000	4.00000000000000000000	4.00000000000000000000	4.00000000000000000000	4.00000000000000000000	4.00000000000000000000	4.00000000000000000000	4.00000000000000000000	4.00000000000000000000	4.00000000000000000000	4.00000000000000000000	4.00000000000000000000
73.00000000000000000000	0.00000000000000000000	4203.58984375000000000000	4169.23046875000000000000	4167.69238281250000000000	4132.30761718750000000000	4203.58984375000000000000	4202.56396484375000000000	4193.33300781250000000000	4145.12792968750000000000	4139.48730468750000000000	4194.87158203125000000000	4138.46142578125000000000	4232.82031250000000000000	4054.35888671875000000000	4177.43603515625000000000	2909.00000000000000000000	10247.00000000000000000000	10228.00000000000000000000	0.00000000000000000000	0.00000000000000000000	0.00000000000000000000	2351.00000000000000000000	243.00000000000000000000	4.00000000000000000000	4.00000000000000000000	4.00000000000000000000	4.00000000000000000000	4.00000000000000000000	4.00000000000000000000	4.00000000000000000000	4.00000000000000000000	4.00000000000000000000	4.00000000000000000000	4.00000000000000000000	4.00000000000000000000	4.00000000000000000000	4.00000000000000000000	4.00000000000000000000	4.00000000000000000000
74.00000000000000000000	0.00000000000000000000	4211.79492187500000000000	4177.43603515625000000000	4157.43603515625000000000	4147.17919921875000000000	4214.35888671875000000000	4205.12792968750000000000	4201.02539062500000000000	4183.58984375000000000000	4167.69238281250000000000	4214.35888671875000000000	4181.02539062500000000000	4264.61523437500000000000	4089.74340820312500000000	4206.66650390625000000000	3705.00000000000000000000	10247.00000000000000000000	10228.00000000000000000000	0.00000000000000000000	0.00000000000000000000	0.00000000000000000000	2351.00000000000000000000	252.00000000000000000000	4.00000000000000000000	4.00000000000000000000	4.00000000000000000000	4.00000000000000000000	4.00000000000000000000	4.00000000000000000000	4.00000000000000000000	4.00000000000000000000	4.00000000000000000000	4.00000000000000000000	4.00000000000000000000	4.00000000000000000000	4.00000000000000000000	4.00000000000000000000	4.00000000000000000000	4.00000000000000000000
75.00000000000000000000	0.00000000000000000000	4186.66650390625000000000	4145.64111328125000000000	4167.69238281250000000000	4130.25634765625000000000	4178.97412109375000000000	4161.53857421875000000000	4160.00000000000000000000	4146.66650390625000000000	4130.25634765625000000000	4181.53857421875000000000	4147.17919921875000000000	4233.33300781250000000000	4051.79467773437500000000	4178.97412109375000000000	3117.00000000000000000000	10247.00000000000000000000	10228.00000000000000000000	0.00000000000000000000	0.00000000000000000000	0.00000000000000000000	2351.00000000000000000000	260.00000000000000000000	4.00000000000000000000	4.00000000000000000000	4.00000000000000000000	4.00000000000000000000	4.00000000000000000000	4.00000000000000000000	4.00000000000000000000	4.00000000000000000000	4.00000000000000000000	4.00000000000000000000	4.00000000000000000000	4.00000000000000000000	4.00000000000000000000	4.00000000000000000000	4.00000000000000000000	4.00000000000000000000
76.00000000000000000000	0.00000000000000000000	4216.41015625000000000000	4191.79492187500000000000	4173.33300781250000000000	4152.30761718750000000000	4226.15380859375000000000	4211.28173828125000000000	4195.38427734375000000000	4171.28173828125000000000	4165.12792968750000000000	4210.76904296875000000000	4168.71777343750000000000	4257.43603515625000000000	4071.79467773437500000000	4197.43603515625000000000	3456.00000000000000000000	10247.00000000000000000000	10228.00000000000000000000	0.00000000000000000000	0.00000000000000000000	0.00000000000000000000	2351.00000000000000000000	269.00000000000000000000	4.00000000000000000000	4.00000000000000000000	4.00000000000000000000	4.00000000000000000000	4.00000000000000000000	4.00000000000000000000	4.00000000000000000000	4.00000000000000000000	4.00000000000000000000	4.00000000000000000000	4.00000000000000000000	4.00000000000000000000	4.00000000000000000000	4.00000000000000000000	4.00000000000000000000	4.00000000000000000000
77.00000000000000000000	0.00000000000000000000	4222.56396484375000000000	4200.00000000000000000000	4175.38427734375000000000	4146.15380859375000000000	4232.82031250000000000000	4223.07666015625000000000	4204.10253906250000000000	4178.97412109375000000000	4180.00000000000000000000	4231.28173828125000000000	4167.17919921875000000000	4264.10253906250000000000	4066.15380859375000000000	4192.30761718750000000000	3157.00000000000000000000	10247.00000000000000000000	10227.00000000000000000000	0.00000000000000000000	0.00000000000000000000	0.00000000000000000000	2351.00000000000000000000	277.00000000000000000000	4.00000000000000000000	4.00000000000000000000	4.00000000000000000000	4.00000000000000000000	4.00000000000000000000	4.00000000000000000000	4.00000000000000000000	4.00000000000000000000	4.00000000000000000000	4.00000000000000000000	4.00000000000000000000	4.00000000000000000000	4.00000000000000000000	4.00000000000000000000	4.00000000000000000000	4.00000000000000000000
78.00000000000000000000	0.00000000000000000000	4203.07666015625000000000	4171.28173828125000000000	4178.46142578125000000000	4125.64111328125000000000	4200.51269531250000000000	4189.23046875000000000000	4177.43603515625000000000	4143.07666015625000000000	4143.58984375000000000000	4209.74365234375000000000	4136.92285156250000000000	4235.38427734375000000000	4041.53833007812500000000	4168.71777343750000000000	3705.00000000000000000000	10247.00000000000000000000	10227.00000000000000000000	0.00000000000000000000	0.00000000000000000000	0.00000000000000000000	2351.00000000000000000000	285.00000000000000000000	4.00000000000000000000	4.00000000000000000000	4.00000000000000000000	4.00000000000000000000	4.00000000000000000000	4.00000000000000000000	4.00000000000000000000	4.00000000000000000000	4.00000000000000000000	4.00000000000000000000	4.00000000000000000000	4.00000000000000000000	4.00000000000000000000	4.00000000000000000000	4.00000000000000000000	4.00000000000000000000
79.00000000000000000000	0.00000000000000000000	4228.71777343750000000000	4203.58984375000000000000	4166.66650390625000000000	4155.38427734375000000000	4231.28173828125000000000	4211.79492187500000000000	4193.84619140625000000000	4159.48730468750000000000	4154.87158203125000000000	4224.10253906250000000000	4170.25634765625000000000	4253.84619140625000000000	4085.64086914062500000000	4200.51269531250000000000	3117.00000000000000000000	10246.00000000000000000000	10228.00000000000000000000	0.00000000000000000000	0.00000000000000000000	0.00000000000000000000	2351.00000000000000000000	294.00000000000000000000	4.00000000000000000000	4.00000000000000000000	4.00000000000000000000	4.00000000000000000000	4.00000000000000000000	4.00000000000000000000	4.00000000000000000000	4.00000000000000000000	4.00000000000000000000	4.00000000000000000000	4.00000000000000000000	4.00000000000000000000	4.00000000000000000000	4.00000000000000000000	4.00000000000000000000	4.00000000000000000000
80.00000000000000000000	0.00000000000000000000	4210.25634765625000000000	4173.33300781250000000000	4171.79492187500000000000	4136.92285156250000000000	4198.46142578125000000000	4187.17919921875000000000	4164.10253906250000000000	4138.97412109375000000000	4125.64111328125000000000	4194.87158203125000000000	4148.20507812500000000000	4230.25634765625000000000	4056.41015625000000000000	4177.43603515625000000000	3456.00000000000000000000	10246.00000000000000000000	10228.00000000000000000000	0.00000000000000000000	0.00000000000000000000	0.00000000000000000000	2351.00000000000000000000	302.00000000000000000000	4.00000000000000000000	4.00000000000000000000	4.00000000000000000000	4.00000000000000000000	4.00000000000000000000	4.00000000000000000000	4.00000000000000000000	4.00000000000000000000	4.00000000000000000000	4.00000000000000000000	4.00000000000000000000	4.00000000000000000000	4.00000000000000000000	4.00000000000000000000	4.00000000000000000000	4.00000000000000000000
81.00000000000000000000	0.00000000000000000000	4223.07666015625000000000	4184.61523437500000000000	4172.82031250000000000000	4142.05126953125000000000	4211.79492187500000000000	4209.74365234375000000000	4188.71777343750000000000	4175.38427734375000000000	4170.25634765625000000000	4224.61523437500000000000	4182.05126953125000000000	4262.56396484375000000000	4068.71777343750000000000	4197.94873046875000000000	3157.00000000000000000000	10245.00000000000000000000	10228.00000000000000000000	0.00000000000000000000	0.00000000000000000000	0.00000000000000000000	2351.00000000000000000000	311.00000000000000000000	4.00000000000000000000	4.00000000000000000000	4.00000000000000000000	4.00000000000000000000	4.00000000000000000000	4.00000000000000000000	4.00000000000000000000	4.00000000000000000000	4.00000000000000000000	4.00000000000000000000	4.00000000000000000000	4.00000000000000000000	4.00000000000000000000	4.00000000000000000000	4.00000000000000000000	4.00000000000000000000
82.00000000000000000000	0.00000000000000000000	4230.76904296875000000000	4186.66650390625000000000	4177.43603515625000000000	4146.66650390625000000000	4211.79492187500000000000	4213.84619140625000000000	4202.05126953125000000000	4199.48730468750000000000	4202.56396484375000000000	4251.28173828125000000000	4206.15380859375000000000	4292.82031250000000000000	4082.05126953125000000000	4223.58984375000000000000	3705.00000000000000000000	10245.00000000000000000000	10228.00000000000000000000	0.00000000000000000000	0.00000000000000000000	0.00000000000000000000	2351.00000000000000000000	319.00000000000000000000	4.00000000000000000000	4.00000000000000000000	4.00000000000000000000	4.00000000000000000000	4.00000000000000000000	4.00000000000000000000	4.00000000000000000000	4.00000000000000000000	4.00000000000000000000	4.00000000000000000000	4.00000000000000000000	4.00000000000000000000	4.00000000000000000000	4.00000000000000000000	4.00000000000000000000	4.00000000000000000000
83.00000000000000000000	0.00000000000000000000	4223.07666015625000000000	4176.92285156250000000000	4185.64111328125000000000	4133.33300781250000000000	4198.46142578125000000000	4202.56396484375000000000	4190.76904296875000000000	4177.94873046875000000000	4173.84619140625000000000	4231.79492187500000000000	4184.10253906250000000000	4274.35888671875000000000	4068.20507812500000000000	4212.30761718750000000000	3117.00000000000000000000	10244.00000000000000000000	10228.00000000000000000000	0.00000000000000000000	0.00000000000000000000	0.00000000000000000000	2351.00000000000000000000	327.00000000000000000000	4.00000000000000000000	4.00000000000000000000	4.00000000000000000000	4.00000000000000000000	4.00000000000000000000	4.00000000000000000000	4.00000000000000000000	4.00000000000000000000	4.00000000000000000000	4.00000000000000000000	4.00000000000000000000	4.00000000000000000000	4.00000000000000000000	4.00000000000000000000	4.00000000000000000000	4.00000000000000000000
84.00000000000000000000	0.00000000000000000000	4254.87158203125000000000	4229.74365234375000000000	4171.28173828125000000000	4160.00000000000000000000	4260.51269531250000000000	4256.92285156250000000000	4228.20507812500000000000	4193.33300781250000000000	4195.89746093750000000000	4253.84619140625000000000	4209.74365234375000000000	4288.71777343750000000000	4102.56396484375000000000	4232.82031250000000000000	3456.00000000000000000000	10244.00000000000000000000	10228.00000000000000000000	0.00000000000000000000	0.00000000000000000000	0.00000000000000000000	2351.00000000000000000000	336.00000000000000000000	4.00000000000000000000	4.00000000000000000000	4.00000000000000000000	4.00000000000000000000	4.00000000000000000000	4.00000000000000000000	4.00000000000000000000	4.00000000000000000000	4.00000000000000000000	4.00000000000000000000	4.00000000000000000000	4.00000000000000000000	4.00000000000000000000	4.00000000000000000000	4.00000000000000000000	4.00000000000000000000
85.00000000000000000000	0.00000000000000000000	4227.17919921875000000000	4196.92285156250000000000	4174.35888671875000000000	4140.51269531250000000000	4236.92285156250000000000	4229.23046875000000000000	4204.10253906250000000000	4148.20507812500000000000	4156.92285156250000000000	4217.94873046875000000000	4171.28173828125000000000	4256.41015625000000000000	4062.05126953125000000000	4203.07666015625000000000	3157.00000000000000000000	10244.00000000000000000000	10226.00000000000000000000	0.00000000000000000000	0.00000000000000000000	0.00000000000000000000	2351.00000000000000000000	344.00000000000000000000	4.00000000000000000000	4.00000000000000000000	4.00000000000000000000	4.00000000000000000000	4.00000000000000000000	4.00000000000000000000	4.00000000000000000000	4.00000000000000000000	4.00000000000000000000	4.00000000000000000000	4.00000000000000000000	4.00000000000000000000	4.00000000000000000000	4.00000000000000000000	4.00000000000000000000	4.00000000000000000000
86.00000000000000000000	0.00000000000000000000	4227.17919921875000000000	4194.35888671875000000000	4174.87158203125000000000	4142.56396484375000000000	4230.76904296875000000000	4222.05126953125000000000	4207.17919921875000000000	4161.53857421875000000000	4161.02539062500000000000	4215.89746093750000000000	4184.10253906250000000000	4273.33300781250000000000	4067.17944335937500000000	4214.35888671875000000000	3705.00000000000000000000	10244.00000000000000000000	10226.00000000000000000000	0.00000000000000000000	0.00000000000000000000	0.00000000000000000000	2351.00000000000000000000	353.00000000000000000000	4.00000000000000000000	4.00000000000000000000	4.00000000000000000000	4.00000000000000000000	4.00000000000000000000	4.00000000000000000000	4.00000000000000000000	4.00000000000000000000	4.00000000000000000000	4.00000000000000000000	4.00000000000000000000	4.00000000000000000000	4.00000000000000000000	4.00000000000000000000	4.00000000000000000000	4.00000000000000000000
87.00000000000000000000	0.00000000000000000000	4236.92285156250000000000	4196.92285156250000000000	4173.33300781250000000000	4149.74365234375000000000	4228.71777343750000000000	4218.97412109375000000000	4205.64111328125000000000	4190.76904296875000000000	4186.15380859375000000000	4231.28173828125000000000	4206.66650390625000000000	4296.92285156250000000000	4082.56396484375000000000	4230.76904296875000000000	3117.00000000000000000000	10246.00000000000000000000	10227.00000000000000000000	0.00000000000000000000	0.00000000000000000000	0.00000000000000000000	2351.00000000000000000000	361.00000000000000000000	4.00000000000000000000	4.00000000000000000000	4.00000000000000000000	4.00000000000000000000	4.00000000000000000000	4.00000000000000000000	4.00000000000000000000	4.00000000000000000000	4.00000000000000000000	4.00000000000000000000	4.00000000000000000000	4.00000000000000000000	4.00000000000000000000	4.00000000000000000000	4.00000000000000000000	4.00000000000000000000
88.00000000000000000000	0.00000000000000000000	4222.05126953125000000000	4168.71777343750000000000	4185.12792968750000000000	4132.30761718750000000000	4205.64111328125000000000	4198.46142578125000000000	4187.17919921875000000000	4167.69238281250000000000	4165.12792968750000000000	4212.30761718750000000000	4171.28173828125000000000	4270.25634765625000000000	4052.30761718750000000000	4208.20507812500000000000	3456.00000000000000000000	10246.00000000000000000000	10227.00000000000000000000	0.00000000000000000000	0.00000000000000000000	0.00000000000000000000	2351.00000000000000000000	369.00000000000000000000	4.00000000000000000000	4.00000000000000000000	4.00000000000000000000	4.00000000000000000000	4.00000000000000000000	4.00000000000000000000	4.00000000000000000000	4.00000000000000000000	4.00000000000000000000	4.00000000000000000000	4.00000000000000000000	4.00000000000000000000	4.00000000000000000000	4.00000000000000000000	4.00000000000000000000	4.00000000000000000000
89.00000000000000000000	0.00000000000000000000	4240.00000000000000000000	4206.66650390625000000000	4175.89746093750000000000	4147.69238281250000000000	4253.33300781250000000000	4245.64111328125000000000	4227.17919921875000000000	4187.69238281250000000000	4193.33300781250000000000	4244.10253906250000000000	4182.05126953125000000000	4281.53857421875000000000	4073.33325195312500000000	4222.56396484375000000000	3157.00000000000000000000	10247.00000000000000000000	10228.00000000000000000000	0.00000000000000000000	0.00000000000000000000	0.00000000000000000000	2351.00000000000000000000	378.00000000000000000000	4.00000000000000000000	4.00000000000000000000	4.00000000000000000000	4.00000000000000000000	4.00000000000000000000	4.00000000000000000000	4.00000000000000000000	4.00000000000000000000	4.00000000000000000000	4.00000000000000000000	4.00000000000000000000	4.00000000000000000000	4.00000000000000000000	4.00000000000000000000	4.00000000000000000000	4.00000000000000000000
90.00000000000000000000	0.00000000000000000000	4218.46142578125000000000	4186.66650390625000000000	4177.94873046875000000000	4124.61523437500000000000	4228.71777343750000000000	4225.12792968750000000000	4202.05126953125000000000	4151.79492187500000000000	4161.53857421875000000000	4224.10253906250000000000	4136.41015625000000000000	4245.64111328125000000000	4034.35888671875000000000	4186.15380859375000000000	3705.00000000000000000000	10247.00000000000000000000	10228.00000000000000000000	0.00000000000000000000	0.00000000000000000000	0.00000000000000000000	2351.00000000000000000000	386.00000000000000000000	4.00000000000000000000	4.00000000000000000000	4.00000000000000000000	4.00000000000000000000	4.00000000000000000000	4.00000000000000000000	4.00000000000000000000	4.00000000000000000000	4.00000000000000000000	4.00000000000000000000	4.00000000000000000000	4.00000000000000000000	4.00000000000000000000	4.00000000000000000000	4.00000000000000000000	4.00000000000000000000
91.00000000000000000000	0.00000000000000000000	4237.43603515625000000000	4197.94873046875000000000	4177.43603515625000000000	4133.84619140625000000000	4229.74365234375000000000	4223.58984375000000000000	4202.05126953125000000000	4154.35888671875000000000	4162.56396484375000000000	4225.64111328125000000000	4149.23046875000000000000	4249.74365234375000000000	4051.28198242187500000000	4200.00000000000000000000	3117.00000000000000000000	10250.00000000000000000000	10228.00000000000000000000	0.00000000000000000000	0.00000000000000000000	0.00000000000000000000	2351.00000000000000000000	395.00000000000000000000	4.00000000000000000000	4.00000000000000000000	4.00000000000000000000	4.00000000000000000000	4.00000000000000000000	4.00000000000000000000	4.00000000000000000000	4.00000000000000000000	4.00000000000000000000	4.00000000000000000000	4.00000000000000000000	4.00000000000000000000	4.00000000000000000000	4.00000000000000000000	4.00000000000000000000	4.00000000000000000000
92.00000000000000000000	0.00000000000000000000	4250.76904296875000000000	4201.53857421875000000000	4167.17919921875000000000	4149.74365234375000000000	4234.35888671875000000000	4221.02539062500000000000	4202.56396484375000000000	4168.71777343750000000000	4173.33300781250000000000	4228.71777343750000000000	4184.10253906250000000000	4266.66650390625000000000	4083.58959960937500000000	4226.66650390625000000000	3456.00000000000000000000	10250.00000000000000000000	10228.00000000000000000000	0.00000000000000000000	0.00000000000000000000	0.00000000000000000000	2351.00000000000000000000	403.00000000000000000000	4.00000000000000000000	4.00000000000000000000	4.00000000000000000000	4.00000000000000000000	4.00000000000000000000	4.00000000000000000000	4.00000000000000000000	4.00000000000000000000	4.00000000000000000000	4.00000000000000000000	4.00000000000000000000	4.00000000000000000000	4.00000000000000000000	4.00000000000000000000	4.00000000000000000000	4.00000000000000000000
93.00000000000000000000	0.00000000000000000000	4212.82031250000000000000	4152.30761718750000000000	4168.71777343750000000000	4117.94873046875000000000	4184.61523437500000000000	4181.02539062500000000000	4163.07666015625000000000	4132.82031250000000000000	4131.28173828125000000000	4187.69238281250000000000	4148.71777343750000000000	4236.41015625000000000000	4043.07690429687500000000	4191.79492187500000000000	3157.00000000000000000000	10249.00000000000000000000	10227.00000000000000000000	0.00000000000000000000	0.00000000000000000000	0.00000000000000000000	2351.00000000000000000000	411.00000000000000000000	4.00000000000000000000	4.00000000000000000000	4.00000000000000000000	4.00000000000000000000	4.00000000000000000000	4.00000000000000000000	4.00000000000000000000	4.00000000000000000000	4.00000000000000000000	4.00000000000000000000	4.00000000000000000000	4.00000000000000000000	4.00000000000000000000	4.00000000000000000000	4.00000000000000000000	4.00000000000000000000
94.00000000000000000000	0.00000000000000000000	4230.25634765625000000000	4181.53857421875000000000	4164.61523437500000000000	4131.28173828125000000000	4216.92285156250000000000	4223.58984375000000000000	4203.58984375000000000000	4178.97412109375000000000	4182.05126953125000000000	4233.84619140625000000000	4184.10253906250000000000	4273.33300781250000000000	4075.38452148437500000000	4215.38427734375000000000	3705.00000000000000000000	10249.00000000000000000000	10227.00000000000000000000	0.00000000000000000000	0.00000000000000000000	0.00000000000000000000	2351.00000000000000000000	420.00000000000000000000	4.00000000000000000000	4.00000000000000000000	4.00000000000000000000	4.00000000000000000000	4.00000000000000000000	4.00000000000000000000	4.00000000000000000000	4.00000000000000000000	4.00000000000000000000	4.00000000000000000000	4.00000000000000000000	4.00000000000000000000	4.00000000000000000000	4.00000000000000000000	4.00000000000000000000	4.00000000000000000000
95.00000000000000000000	0.00000000000000000000	4209.74365234375000000000	4161.53857421875000000000	4176.92285156250000000000	4114.35888671875000000000	4211.28173828125000000000	4217.94873046875000000000	4203.07666015625000000000	4180.00000000000000000000	4181.02539062500000000000	4234.35888671875000000000	4173.33300781250000000000	4265.64111328125000000000	4055.38452148437500000000	4200.51269531250000000000	3117.00000000000000000000	10249.00000000000000000000	10224.00000000000000000000	0.00000000000000000000	0.00000000000000000000	0.00000000000000000000	2351.00000000000000000000	428.00000000000000000000	4.00000000000000000000	4.00000000000000000000	4.00000000000000000000	4.00000000000000000000	4.00000000000000000000	4.00000000000000000000	4.00000000000000000000	4.00000000000000000000	4.00000000000000000000	4.00000000000000000000	4.00000000000000000000	4.00000000000000000000	4.00000000000000000000	4.00000000000000000000	4.00000000000000000000	4.00000000000000000000
96.00000000000000000000	0.00000000000000000000	4216.92285156250000000000	4181.53857421875000000000	4182.56396484375000000000	4121.02539062500000000000	4237.94873046875000000000	4234.87158203125000000000	4212.30761718750000000000	4171.28173828125000000000	4167.69238281250000000000	4223.58984375000000000000	4169.74365234375000000000	4261.53857421875000000000	4051.79467773437500000000	4198.97412109375000000000	3456.00000000000000000000	10249.00000000000000000000	10224.00000000000000000000	0.00000000000000000000	0.00000000000000000000	0.00000000000000000000	2351.00000000000000000000	437.00000000000000000000	4.00000000000000000000	4.00000000000000000000	4.00000000000000000000	4.00000000000000000000	4.00000000000000000000	4.00000000000000000000	4.00000000000000000000	4.00000000000000000000	4.00000000000000000000	4.00000000000000000000	4.00000000000000000000	4.00000000000000000000	4.00000000000000000000	4.00000000000000000000	4.00000000000000000000	4.00000000000000000000
97.00000000000000000000	0.00000000000000000000	4261.53857421875000000000	4234.87158203125000000000	4174.87158203125000000000	4157.94873046875000000000	4277.43603515625000000000	4267.17919921875000000000	4233.84619140625000000000	4179.48730468750000000000	4180.00000000000000000000	4237.43603515625000000000	4192.82031250000000000000	4281.02539062500000000000	4087.17944335937500000000	4228.71777343750000000000	3157.00000000000000000000	10249.00000000000000000000	10225.00000000000000000000	0.00000000000000000000	0.00000000000000000000	0.00000000000000000000	2351.00000000000000000000	445.00000000000000000000	4.00000000000000000000	4.00000000000000000000	4.00000000000000000000	4.00000000000000000000	4.00000000000000000000	4.00000000000000000000	4.00000000000000000000	4.00000000000000000000	4.00000000000000000000	4.00000000000000000000	4.00000000000000000000	4.00000000000000000000	4.00000000000000000000	4.00000000000000000000	4.00000000000000000000	4.00000000000000000000
98.00000000000000000000	0.00000000000000000000	4245.64111328125000000000	4200.00000000000000000000	4181.53857421875000000000	4143.07666015625000000000	4233.84619140625000000000	4231.79492187500000000000	4198.46142578125000000000	4143.58984375000000000000	4143.07666015625000000000	4206.66650390625000000000	4161.02539062500000000000	4256.41015625000000000000	4060.51269531250000000000	4211.28173828125000000000	3705.00000000000000000000	10249.00000000000000000000	10225.00000000000000000000	0.00000000000000000000	0.00000000000000000000	0.00000000000000000000	2351.00000000000000000000	453.00000000000000000000	4.00000000000000000000	4.00000000000000000000	4.00000000000000000000	4.00000000000000000000	4.00000000000000000000	4.00000000000000000000	4.00000000000000000000	4.00000000000000000000	4.00000000000000000000	4.00000000000000000000	4.00000000000000000000	4.00000000000000000000	4.00000000000000000000	4.00000000000000000000	4.00000000000000000000	4.00000000000000000000
99.00000000000000000000	0.00000000000000000000	4249.74365234375000000000	4208.71777343750000000000	4176.41015625000000000000	4153.84619140625000000000	4243.58984375000000000000	4244.61523437500000000000	4209.74365234375000000000	4174.35888671875000000000	4169.74365234375000000000	4232.30761718750000000000	4195.38427734375000000000	4286.15380859375000000000	4086.66650390625000000000	4236.41015625000000000000	3117.00000000000000000000	10246.00000000000000000000	10224.00000000000000000000	0.00000000000000000000	0.00000000000000000000	0.00000000000000000000	2351.00000000000000000000	462.00000000000000000000	4.00000000000000000000	4.00000000000000000000	4.00000000000000000000	4.00000000000000000000	4.00000000000000000000	4.00000000000000000000	4.00000000000000000000	4.00000000000000000000	4.00000000000000000000	4.00000000000000000000	4.00000000000000000000	4.00000000000000000000	4.00000000000000000000	4.00000000000000000000	4.00000000000000000000	4.00000000000000000000
100.00000000000000000000	0.00000000000000000000	4233.84619140625000000000	4187.69238281250000000000	4183.58984375000000000000	4146.15380859375000000000	4218.46142578125000000000	4217.94873046875000000000	4192.82031250000000000000	4174.35888671875000000000	4165.64111328125000000000	4229.23046875000000000000	4195.89746093750000000000	4287.17919921875000000000	4074.87158203125000000000	4226.15380859375000000000	3456.00000000000000000000	10246.00000000000000000000	10224.00000000000000000000	0.00000000000000000000	0.00000000000000000000	0.00000000000000000000	2351.00000000000000000000	470.00000000000000000000	4.00000000000000000000	4.00000000000000000000	4.00000000000000000000	4.00000000000000000000	4.00000000000000000000	4.00000000000000000000	4.00000000000000000000	4.00000000000000000000	4.00000000000000000000	4.00000000000000000000	4.00000000000000000000	4.00000000000000000000	4.00000000000000000000	4.00000000000000000000	4.00000000000000000000	4.00000000000000000000
101.00000000000000000000	0.00000000000000000000	4245.64111328125000000000	4199.48730468750000000000	4192.82031250000000000000	4157.94873046875000000000	4233.33300781250000000000	4233.84619140625000000000	4210.76904296875000000000	4186.15380859375000000000	4183.07666015625000000000	4241.53857421875000000000	4208.71777343750000000000	4300.51269531250000000000	4082.05126953125000000000	4231.79492187500000000000	3157.00000000000000000000	10245.00000000000000000000	10223.00000000000000000000	0.00000000000000000000	0.00000000000000000000	0.00000000000000000000	2351.00000000000000000000	479.00000000000000000000	4.00000000000000000000	4.00000000000000000000	4.00000000000000000000	4.00000000000000000000	4.00000000000000000000	4.00000000000000000000	4.00000000000000000000	4.00000000000000000000	4.00000000000000000000	4.00000000000000000000	4.00000000000000000000	4.00000000000000000000	4.00000000000000000000	4.00000000000000000000	4.00000000000000000000	4.00000000000000000000
102.00000000000000000000	0.00000000000000000000	4272.82031250000000000000	4240.00000000000000000000	4183.07666015625000000000	4177.94873046875000000000	4278.97412109375000000000	4281.02539062500000000000	4248.20507812500000000000	4213.84619140625000000000	4217.43603515625000000000	4276.92285156250000000000	4229.23046875000000000000	4321.53857421875000000000	4103.58984375000000000000	4250.76904296875000000000	3705.00000000000000000000	10245.00000000000000000000	10223.00000000000000000000	0.00000000000000000000	0.00000000000000000000	0.00000000000000000000	2351.00000000000000000000	487.00000000000000000000	4.00000000000000000000	4.00000000000000000000	4.00000000000000000000	4.00000000000000000000	4.00000000000000000000	4.00000000000000000000	4.00000000000000000000	4.00000000000000000000	4.00000000000000000000	4.00000000000000000000	4.00000000000000000000	4.00000000000000000000	4.00000000000000000000	4.00000000000000000000	4.00000000000000000000	4.00000000000000000000
103.00000000000000000000	0.00000000000000000000	4235.89746093750000000000	4195.89746093750000000000	4183.07666015625000000000	4136.41015625000000000000	4230.76904296875000000000	4238.46142578125000000000	4207.69238281250000000000	4157.94873046875000000000	4160.00000000000000000000	4233.84619140625000000000	4165.12792968750000000000	4265.12792968750000000000	4045.12817382812500000000	4198.46142578125000000000	3117.00000000000000000000	10244.00000000000000000000	10220.00000000000000000000	0.00000000000000000000	0.00000000000000000000	0.00000000000000000000	2351.00000000000000000000	495.00000000000000000000	4.00000000000000000000	4.00000000000000000000	4.00000000000000000000	4.00000000000000000000	4.00000000000000000000	4.00000000000000000000	4.00000000000000000000	4.00000000000000000000	4.00000000000000000000	4.00000000000000000000	4.00000000000000000000	4.00000000000000000000	4.00000000000000000000	4.00000000000000000000	4.00000000000000000000	4.00000000000000000000
104.00000000000000000000	0.00000000000000000000	4246.66650390625000000000	4211.28173828125000000000	4171.28173828125000000000	4146.15380859375000000000	4244.61523437500000000000	4245.64111328125000000000	4213.84619140625000000000	4166.15380859375000000000	4167.69238281250000000000	4237.43603515625000000000	4192.82031250000000000000	4277.94873046875000000000	4072.82031250000000000000	4217.43603515625000000000	3456.00000000000000000000	10244.00000000000000000000	10220.00000000000000000000	0.00000000000000000000	0.00000000000000000000	0.00000000000000000000	2351.00000000000000000000	504.00000000000000000000	4.00000000000000000000	4.00000000000000000000	4.00000000000000000000	4.00000000000000000000	4.00000000000000000000	4.00000000000000000000	4.00000000000000000000	4.00000000000000000000	4.00000000000000000000	4.00000000000000000000	4.00000000000000000000	4.00000000000000000000	4.00000000000000000000	4.00000000000000000000	4.00000000000000000000	4.00000000000000000000
105.00000000000000000000	0.00000000000000000000	4241.53857421875000000000	4199.48730468750000000000	4168.71777343750000000000	4141.53857421875000000000	4234.35888671875000000000	4227.69238281250000000000	4194.35888671875000000000	4162.05126953125000000000	4158.97412109375000000000	4221.02539062500000000000	4201.53857421875000000000	4284.10253906250000000000	4076.92309570312500000000	4225.64111328125000000000	3157.00000000000000000000	10244.00000000000000000000	10223.00000000000000000000	0.00000000000000000000	0.00000000000000000000	0.00000000000000000000	2351.00000000000000000000	512.00000000000000000000	4.00000000000000000000	4.00000000000000000000	4.00000000000000000000	4.00000000000000000000	4.00000000000000000000	4.00000000000000000000	4.00000000000000000000	4.00000000000000000000	4.00000000000000000000	4.00000000000000000000	4.00000000000000000000	4.00000000000000000000	4.00000000000000000000	4.00000000000000000000	4.00000000000000000000	4.00000000000000000000
[truncated: 236 more rows]
