# Supplementary material for: Discriminating three motor imagery states of the same joint for brain-computer interface
Source: PeerJ. 2021 Aug 24;9:e12027. doi: 10.7717/peerj.12027 (PMC8395581; doi:10.7717/peerj.12027)
Supplement: Supplemental Information 1 [file peerj-09-12027-s001.zip › dataset/A/01-09-04.11.17.18.59.53.csv]

title:09	recorded:04.11.17 18.59.53	sampling:128	subject:01	labels:COUNTER INTERPOLATED AF3 F7 F3 FC5 T7 P7 O1 O2 P8 T8 FC6 F4 F8 AF4 RAW_CQ GYROX GYROY MARKER MARKER_HARDWARE SYNC TIME_STAMP_s TIME_STAMP_ms CQ_AF3 CQ_F7 CQ_F3 CQ_FC5 CQ_T7 CQ_P7 CQ_O1 CQ_O2 CQ_P8 CQ_T8 CQ_FC6 CQ_F4 CQ_F8 CQ_AF4 CQ_CMS CQ_DRL	chan:40	units:emotiv
54.00000000000000000000	0.00000000000000000000	4162.05126953125000000000	4177.43603515625000000000	4178.46142578125000000000	4203.07666015625000000000	4172.30761718750000000000	4171.79492187500000000000	4169.74365234375000000000	4176.92285156250000000000	4183.58984375000000000000	4143.07666015625000000000	4185.64111328125000000000	4216.41015625000000000000	4169.74365234375000000000	4195.89746093750000000000	0.00000000000000000000	10247.00000000000000000000	10223.00000000000000000000	0.00000000000000000000	0.00000000000000000000	0.00000000000000000000	2595.00000000000000000000	208.00000000000000000000	0.00000000000000000000	0.00000000000000000000	0.00000000000000000000	0.00000000000000000000	0.00000000000000000000	0.00000000000000000000	0.00000000000000000000	0.00000000000000000000	0.00000000000000000000	0.00000000000000000000	0.00000000000000000000	0.00000000000000000000	0.00000000000000000000	0.00000000000000000000	0.00000000000000000000	0.00000000000000000000
55.00000000000000000000	0.00000000000000000000	4193.33300781250000000000	4228.20507812500000000000	4171.79492187500000000000	4224.10253906250000000000	4224.61523437500000000000	4225.12792968750000000000	4215.89746093750000000000	4203.07666015625000000000	4211.79492187500000000000	4175.89746093750000000000	4200.00000000000000000000	4232.82031250000000000000	4191.28173828125000000000	4213.84619140625000000000	0.00000000000000000000	10246.00000000000000000000	10223.00000000000000000000	0.00000000000000000000	0.00000000000000000000	0.00000000000000000000	2595.00000000000000000000	215.00000000000000000000	0.00000000000000000000	0.00000000000000000000	0.00000000000000000000	0.00000000000000000000	0.00000000000000000000	0.00000000000000000000	0.00000000000000000000	0.00000000000000000000	0.00000000000000000000	0.00000000000000000000	0.00000000000000000000	0.00000000000000000000	0.00000000000000000000	0.00000000000000000000	0.00000000000000000000	0.00000000000000000000
56.00000000000000000000	0.00000000000000000000	4177.94873046875000000000	4202.05126953125000000000	4177.94873046875000000000	4203.58984375000000000000	4197.94873046875000000000	4198.97412109375000000000	4192.82031250000000000000	4176.41015625000000000000	4181.02539062500000000000	4153.33300781250000000000	4153.33300781250000000000	4196.41015625000000000000	4149.74365234375000000000	4175.38427734375000000000	0.00000000000000000000	10246.00000000000000000000	10223.00000000000000000000	0.00000000000000000000	0.00000000000000000000	0.00000000000000000000	2595.00000000000000000000	223.00000000000000000000	0.00000000000000000000	0.00000000000000000000	0.00000000000000000000	0.00000000000000000000	0.00000000000000000000	0.00000000000000000000	0.00000000000000000000	0.00000000000000000000	0.00000000000000000000	0.00000000000000000000	0.00000000000000000000	0.00000000000000000000	0.00000000000000000000	0.00000000000000000000	0.00000000000000000000	0.00000000000000000000
57.00000000000000000000	0.00000000000000000000	4187.17919921875000000000	4212.30761718750000000000	4169.23046875000000000000	4210.76904296875000000000	4208.71777343750000000000	4204.10253906250000000000	4194.35888671875000000000	4185.12792968750000000000	4191.79492187500000000000	4162.56396484375000000000	4175.89746093750000000000	4211.28173828125000000000	4174.87158203125000000000	4189.74365234375000000000	0.00000000000000000000	10248.00000000000000000000	10224.00000000000000000000	0.00000000000000000000	0.00000000000000000000	0.00000000000000000000	2595.00000000000000000000	231.00000000000000000000	0.00000000000000000000	0.00000000000000000000	0.00000000000000000000	0.00000000000000000000	0.00000000000000000000	0.00000000000000000000	0.00000000000000000000	0.00000000000000000000	0.00000000000000000000	0.00000000000000000000	0.00000000000000000000	0.00000000000000000000	0.00000000000000000000	0.00000000000000000000	0.00000000000000000000	0.00000000000000000000
58.00000000000000000000	0.00000000000000000000	4201.02539062500000000000	4225.12792968750000000000	4165.12792968750000000000	4221.53857421875000000000	4214.87158203125000000000	4207.17919921875000000000	4190.76904296875000000000	4198.46142578125000000000	4198.97412109375000000000	4165.64111328125000000000	4209.23046875000000000000	4234.87158203125000000000	4210.25634765625000000000	4218.97412109375000000000	0.00000000000000000000	10248.00000000000000000000	10224.00000000000000000000	0.00000000000000000000	0.00000000000000000000	0.00000000000000000000	2595.00000000000000000000	239.00000000000000000000	0.00000000000000000000	0.00000000000000000000	0.00000000000000000000	0.00000000000000000000	0.00000000000000000000	0.00000000000000000000	0.00000000000000000000	0.00000000000000000000	0.00000000000000000000	0.00000000000000000000	0.00000000000000000000	0.00000000000000000000	0.00000000000000000000	0.00000000000000000000	0.00000000000000000000	0.00000000000000000000
59.00000000000000000000	0.00000000000000000000	4190.25634765625000000000	4201.02539062500000000000	4173.84619140625000000000	4207.69238281250000000000	4185.64111328125000000000	4183.07666015625000000000	4173.84619140625000000000	4186.15380859375000000000	4177.43603515625000000000	4142.05126953125000000000	4188.71777343750000000000	4220.51269531250000000000	4191.28173828125000000000	4203.58984375000000000000	0.00000000000000000000	10248.00000000000000000000	10225.00000000000000000000	0.00000000000000000000	0.00000000000000000000	0.00000000000000000000	2595.00000000000000000000	248.00000000000000000000	0.00000000000000000000	0.00000000000000000000	0.00000000000000000000	0.00000000000000000000	0.00000000000000000000	0.00000000000000000000	0.00000000000000000000	0.00000000000000000000	0.00000000000000000000	0.00000000000000000000	0.00000000000000000000	0.00000000000000000000	0.00000000000000000000	0.00000000000000000000	0.00000000000000000000	0.00000000000000000000
60.00000000000000000000	0.00000000000000000000	4197.94873046875000000000	4216.92285156250000000000	4166.15380859375000000000	4217.43603515625000000000	4205.12792968750000000000	4206.15380859375000000000	4200.51269531250000000000	4220.51269531250000000000	4222.05126953125000000000	4180.51269531250000000000	4208.71777343750000000000	4243.58984375000000000000	4202.56396484375000000000	4214.87158203125000000000	0.00000000000000000000	10248.00000000000000000000	10225.00000000000000000000	0.00000000000000000000	0.00000000000000000000	0.00000000000000000000	2595.00000000000000000000	256.00000000000000000000	0.00000000000000000000	0.00000000000000000000	0.00000000000000000000	0.00000000000000000000	0.00000000000000000000	0.00000000000000000000	0.00000000000000000000	0.00000000000000000000	0.00000000000000000000	0.00000000000000000000	0.00000000000000000000	0.00000000000000000000	0.00000000000000000000	0.00000000000000000000	0.00000000000000000000	0.00000000000000000000
61.00000000000000000000	0.00000000000000000000	4174.87158203125000000000	4192.30761718750000000000	4178.97412109375000000000	4197.43603515625000000000	4182.05126953125000000000	4189.23046875000000000000	4187.17919921875000000000	4205.12792968750000000000	4215.89746093750000000000	4171.79492187500000000000	4188.20507812500000000000	4224.10253906250000000000	4166.66650390625000000000	4192.30761718750000000000	0.00000000000000000000	10248.00000000000000000000	10225.00000000000000000000	0.00000000000000000000	0.00000000000000000000	0.00000000000000000000	2595.00000000000000000000	264.00000000000000000000	0.00000000000000000000	0.00000000000000000000	0.00000000000000000000	0.00000000000000000000	0.00000000000000000000	0.00000000000000000000	0.00000000000000000000	0.00000000000000000000	0.00000000000000000000	0.00000000000000000000	0.00000000000000000000	0.00000000000000000000	0.00000000000000000000	0.00000000000000000000	0.00000000000000000000	0.00000000000000000000
62.00000000000000000000	0.00000000000000000000	4195.89746093750000000000	4224.10253906250000000000	4178.46142578125000000000	4216.41015625000000000000	4215.38427734375000000000	4221.02539062500000000000	4210.25634765625000000000	4213.33300781250000000000	4221.53857421875000000000	4177.94873046875000000000	4201.02539062500000000000	4231.28173828125000000000	4187.17919921875000000000	4206.15380859375000000000	0.00000000000000000000	10248.00000000000000000000	10225.00000000000000000000	0.00000000000000000000	0.00000000000000000000	0.00000000000000000000	2595.00000000000000000000	272.00000000000000000000	0.00000000000000000000	0.00000000000000000000	0.00000000000000000000	0.00000000000000000000	0.00000000000000000000	0.00000000000000000000	0.00000000000000000000	0.00000000000000000000	0.00000000000000000000	0.00000000000000000000	0.00000000000000000000	0.00000000000000000000	0.00000000000000000000	0.00000000000000000000	0.00000000000000000000	0.00000000000000000000
63.00000000000000000000	0.00000000000000000000	4214.87158203125000000000	4246.66650390625000000000	4167.17919921875000000000	4233.84619140625000000000	4236.92285156250000000000	4237.94873046875000000000	4216.92285156250000000000	4205.64111328125000000000	4214.87158203125000000000	4181.02539062500000000000	4201.53857421875000000000	4228.20507812500000000000	4206.15380859375000000000	4213.84619140625000000000	0.00000000000000000000	10247.00000000000000000000	10226.00000000000000000000	0.00000000000000000000	0.00000000000000000000	0.00000000000000000000	2595.00000000000000000000	279.00000000000000000000	0.00000000000000000000	0.00000000000000000000	0.00000000000000000000	0.00000000000000000000	0.00000000000000000000	0.00000000000000000000	0.00000000000000000000	0.00000000000000000000	0.00000000000000000000	0.00000000000000000000	0.00000000000000000000	0.00000000000000000000	0.00000000000000000000	0.00000000000000000000	0.00000000000000000000	0.00000000000000000000
64.00000000000000000000	0.00000000000000000000	4193.33300781250000000000	4215.38427734375000000000	4174.87158203125000000000	4213.33300781250000000000	4201.02539062500000000000	4204.10253906250000000000	4190.25634765625000000000	4172.82031250000000000000	4178.97412109375000000000	4149.74365234375000000000	4175.38427734375000000000	4202.56396484375000000000	4178.97412109375000000000	4195.38427734375000000000	1087.00000000000000000000	10247.00000000000000000000	10226.00000000000000000000	0.00000000000000000000	0.00000000000000000000	0.00000000000000000000	2595.00000000000000000000	286.00000000000000000000	4.00000000000000000000	0.00000000000000000000	0.00000000000000000000	0.00000000000000000000	0.00000000000000000000	0.00000000000000000000	0.00000000000000000000	0.00000000000000000000	0.00000000000000000000	0.00000000000000000000	0.00000000000000000000	0.00000000000000000000	0.00000000000000000000	0.00000000000000000000	0.00000000000000000000	0.00000000000000000000
65.00000000000000000000	0.00000000000000000000	4209.74365234375000000000	4234.35888671875000000000	4168.20507812500000000000	4229.23046875000000000000	4221.02539062500000000000	4219.48730468750000000000	4210.76904296875000000000	4215.89746093750000000000	4218.46142578125000000000	4175.89746093750000000000	4225.64111328125000000000	4247.69238281250000000000	4214.35888671875000000000	4234.35888671875000000000	2541.00000000000000000000	10247.00000000000000000000	10225.00000000000000000000	0.00000000000000000000	0.00000000000000000000	0.00000000000000000000	2595.00000000000000000000	295.00000000000000000000	4.00000000000000000000	4.00000000000000000000	0.00000000000000000000	0.00000000000000000000	0.00000000000000000000	0.00000000000000000000	0.00000000000000000000	0.00000000000000000000	0.00000000000000000000	0.00000000000000000000	0.00000000000000000000	0.00000000000000000000	0.00000000000000000000	0.00000000000000000000	0.00000000000000000000	0.00000000000000000000
65.00000000000000000000	0.00000000000000000000	4209.74365234375000000000	4234.35888671875000000000	4168.20507812500000000000	4229.23046875000000000000	4221.02539062500000000000	4219.48730468750000000000	4210.76904296875000000000	4215.89746093750000000000	4218.46142578125000000000	4175.89746093750000000000	4225.64111328125000000000	4247.69238281250000000000	4214.35888671875000000000	4234.35888671875000000000	2541.00000000000000000000	10247.00000000000000000000	10225.00000000000000000000	0.00000000000000000000	0.00000000000000000000	0.00000000000000000000	2595.00000000000000000000	303.00000000000000000000	4.00000000000000000000	4.00000000000000000000	0.00000000000000000000	0.00000000000000000000	0.00000000000000000000	0.00000000000000000000	0.00000000000000000000	0.00000000000000000000	0.00000000000000000000	0.00000000000000000000	0.00000000000000000000	0.00000000000000000000	0.00000000000000000000	0.00000000000000000000	0.00000000000000000000	0.00000000000000000000
66.00000000000000000000	0.00000000000000000000	4190.25634765625000000000	4194.87158203125000000000	4173.33300781250000000000	4212.82031250000000000000	4184.61523437500000000000	4187.69238281250000000000	4182.05126953125000000000	4202.05126953125000000000	4202.56396484375000000000	4159.48730468750000000000	4206.15380859375000000000	4235.38427734375000000000	4187.17919921875000000000	4213.84619140625000000000	2889.00000000000000000000	10247.00000000000000000000	10225.00000000000000000000	0.00000000000000000000	0.00000000000000000000	0.00000000000000000000	2595.00000000000000000000	312.00000000000000000000	4.00000000000000000000	4.00000000000000000000	4.00000000000000000000	0.00000000000000000000	0.00000000000000000000	0.00000000000000000000	0.00000000000000000000	0.00000000000000000000	0.00000000000000000000	0.00000000000000000000	0.00000000000000000000	0.00000000000000000000	0.00000000000000000000	0.00000000000000000000	4.00000000000000000000	0.00000000000000000000
67.00000000000000000000	0.00000000000000000000	4192.82031250000000000000	4205.64111328125000000000	4177.43603515625000000000	4216.41015625000000000000	4200.51269531250000000000	4208.20507812500000000000	4202.56396484375000000000	4212.30761718750000000000	4210.25634765625000000000	4173.84619140625000000000	4205.12792968750000000000	4228.20507812500000000000	4188.20507812500000000000	4207.69238281250000000000	3528.00000000000000000000	10247.00000000000000000000	10225.00000000000000000000	0.00000000000000000000	0.00000000000000000000	0.00000000000000000000	2595.00000000000000000000	320.00000000000000000000	4.00000000000000000000	4.00000000000000000000	4.00000000000000000000	4.00000000000000000000	0.00000000000000000000	0.00000000000000000000	0.00000000000000000000	0.00000000000000000000	0.00000000000000000000	0.00000000000000000000	0.00000000000000000000	0.00000000000000000000	0.00000000000000000000	0.00000000000000000000	4.00000000000000000000	4.00000000000000000000
68.00000000000000000000	0.00000000000000000000	4212.30761718750000000000	4246.15380859375000000000	4176.41015625000000000000	4233.33300781250000000000	4244.61523437500000000000	4247.69238281250000000000	4242.56396484375000000000	4240.51269531250000000000	4240.00000000000000000000	4208.20507812500000000000	4218.97412109375000000000	4237.43603515625000000000	4204.61523437500000000000	4220.00000000000000000000	3563.00000000000000000000	10247.00000000000000000000	10225.00000000000000000000	0.00000000000000000000	0.00000000000000000000	0.00000000000000000000	2595.00000000000000000000	328.00000000000000000000	4.00000000000000000000	4.00000000000000000000	4.00000000000000000000	4.00000000000000000000	4.00000000000000000000	0.00000000000000000000	0.00000000000000000000	0.00000000000000000000	0.00000000000000000000	0.00000000000000000000	0.00000000000000000000	0.00000000000000000000	0.00000000000000000000	0.00000000000000000000	4.00000000000000000000	4.00000000000000000000
69.00000000000000000000	0.00000000000000000000	4200.51269531250000000000	4224.10253906250000000000	4183.07666015625000000000	4213.33300781250000000000	4215.89746093750000000000	4217.94873046875000000000	4216.92285156250000000000	4207.69238281250000000000	4208.71777343750000000000	4179.48730468750000000000	4178.46142578125000000000	4208.20507812500000000000	4165.12792968750000000000	4194.87158203125000000000	3371.00000000000000000000	10247.00000000000000000000	10226.00000000000000000000	0.00000000000000000000	0.00000000000000000000	0.00000000000000000000	2595.00000000000000000000	337.00000000000000000000	4.00000000000000000000	4.00000000000000000000	4.00000000000000000000	4.00000000000000000000	4.00000000000000000000	4.00000000000000000000	0.00000000000000000000	0.00000000000000000000	0.00000000000000000000	0.00000000000000000000	0.00000000000000000000	0.00000000000000000000	0.00000000000000000000	0.00000000000000000000	4.00000000000000000000	4.00000000000000000000
70.00000000000000000000	0.00000000000000000000	4228.20507812500000000000	4251.79492187500000000000	4168.71777343750000000000	4231.28173828125000000000	4238.46142578125000000000	4235.89746093750000000000	4227.17919921875000000000	4224.61523437500000000000	4225.64111328125000000000	4191.28173828125000000000	4214.35888671875000000000	4229.74365234375000000000	4204.61523437500000000000	4228.20507812500000000000	3156.00000000000000000000	10247.00000000000000000000	10226.00000000000000000000	0.00000000000000000000	0.00000000000000000000	0.00000000000000000000	2595.00000000000000000000	345.00000000000000000000	4.00000000000000000000	4.00000000000000000000	4.00000000000000000000	4.00000000000000000000	4.00000000000000000000	4.00000000000000000000	4.00000000000000000000	0.00000000000000000000	0.00000000000000000000	0.00000000000000000000	0.00000000000000000000	0.00000000000000000000	0.00000000000000000000	0.00000000000000000000	4.00000000000000000000	4.00000000000000000000
71.00000000000000000000	0.00000000000000000000	4212.82031250000000000000	4227.69238281250000000000	4168.20507812500000000000	4218.97412109375000000000	4216.41015625000000000000	4211.79492187500000000000	4201.53857421875000000000	4198.46142578125000000000	4192.82031250000000000000	4164.10253906250000000000	4206.15380859375000000000	4211.28173828125000000000	4196.92285156250000000000	4215.38427734375000000000	3172.00000000000000000000	10245.00000000000000000000	10228.00000000000000000000	0.00000000000000000000	0.00000000000000000000	0.00000000000000000000	2595.00000000000000000000	353.00000000000000000000	4.00000000000000000000	4.00000000000000000000	4.00000000000000000000	4.00000000000000000000	4.00000000000000000000	4.00000000000000000000	4.00000000000000000000	4.00000000000000000000	0.00000000000000000000	0.00000000000000000000	0.00000000000000000000	0.00000000000000000000	0.00000000000000000000	0.00000000000000000000	4.00000000000000000000	4.00000000000000000000
72.00000000000000000000	0.00000000000000000000	4201.02539062500000000000	4216.41015625000000000000	4169.74365234375000000000	4209.74365234375000000000	4203.58984375000000000000	4201.02539062500000000000	4195.89746093750000000000	4197.43603515625000000000	4185.12792968750000000000	4159.48730468750000000000	4204.10253906250000000000	4210.25634765625000000000	4186.66650390625000000000	4205.64111328125000000000	3292.00000000000000000000	10245.00000000000000000000	10228.00000000000000000000	0.00000000000000000000	0.00000000000000000000	0.00000000000000000000	2595.00000000000000000000	362.00000000000000000000	4.00000000000000000000	4.00000000000000000000	4.00000000000000000000	4.00000000000000000000	4.00000000000000000000	4.00000000000000000000	4.00000000000000000000	4.00000000000000000000	4.00000000000000000000	0.00000000000000000000	0.00000000000000000000	0.00000000000000000000	0.00000000000000000000	0.00000000000000000000	4.00000000000000000000	4.00000000000000000000
73.00000000000000000000	0.00000000000000000000	4210.76904296875000000000	4227.17919921875000000000	4167.17919921875000000000	4216.41015625000000000000	4207.69238281250000000000	4208.20507812500000000000	4209.23046875000000000000	4235.89746093750000000000	4221.02539062500000000000	4190.76904296875000000000	4233.84619140625000000000	4242.05126953125000000000	4204.10253906250000000000	4225.64111328125000000000	2936.00000000000000000000	10244.00000000000000000000	10228.00000000000000000000	0.00000000000000000000	0.00000000000000000000	0.00000000000000000000	2595.00000000000000000000	370.00000000000000000000	4.00000000000000000000	4.00000000000000000000	4.00000000000000000000	4.00000000000000000000	4.00000000000000000000	4.00000000000000000000	4.00000000000000000000	4.00000000000000000000	4.00000000000000000000	4.00000000000000000000	0.00000000000000000000	0.00000000000000000000	0.00000000000000000000	0.00000000000000000000	4.00000000000000000000	4.00000000000000000000
74.00000000000000000000	0.00000000000000000000	4182.56396484375000000000	4187.69238281250000000000	4178.46142578125000000000	4187.69238281250000000000	4174.35888671875000000000	4178.97412109375000000000	4186.66650390625000000000	4210.76904296875000000000	4194.35888671875000000000	4165.64111328125000000000	4200.00000000000000000000	4212.30761718750000000000	4166.15380859375000000000	4197.43603515625000000000	3430.00000000000000000000	10244.00000000000000000000	10228.00000000000000000000	0.00000000000000000000	0.00000000000000000000	0.00000000000000000000	2595.00000000000000000000	378.00000000000000000000	4.00000000000000000000	4.00000000000000000000	4.00000000000000000000	4.00000000000000000000	4.00000000000000000000	4.00000000000000000000	4.00000000000000000000	4.00000000000000000000	4.00000000000000000000	4.00000000000000000000	4.00000000000000000000	0.00000000000000000000	0.00000000000000000000	0.00000000000000000000	4.00000000000000000000	4.00000000000000000000
75.00000000000000000000	0.00000000000000000000	4195.89746093750000000000	4217.94873046875000000000	4165.64111328125000000000	4201.02539062500000000000	4215.38427734375000000000	4218.97412109375000000000	4213.84619140625000000000	4219.48730468750000000000	4211.28173828125000000000	4183.07666015625000000000	4209.74365234375000000000	4208.71777343750000000000	4181.02539062500000000000	4203.58984375000000000000	3061.00000000000000000000	10246.00000000000000000000	10228.00000000000000000000	0.00000000000000000000	0.00000000000000000000	0.00000000000000000000	2595.00000000000000000000	387.00000000000000000000	4.00000000000000000000	4.00000000000000000000	4.00000000000000000000	4.00000000000000000000	4.00000000000000000000	4.00000000000000000000	4.00000000000000000000	4.00000000000000000000	4.00000000000000000000	4.00000000000000000000	4.00000000000000000000	4.00000000000000000000	0.00000000000000000000	0.00000000000000000000	4.00000000000000000000	4.00000000000000000000
76.00000000000000000000	0.00000000000000000000	4192.82031250000000000000	4212.82031250000000000000	4168.71777343750000000000	4197.94873046875000000000	4206.66650390625000000000	4213.84619140625000000000	4205.12792968750000000000	4196.41015625000000000000	4190.76904296875000000000	4168.20507812500000000000	4183.07666015625000000000	4181.02539062500000000000	4158.97412109375000000000	4178.97412109375000000000	3361.00000000000000000000	10246.00000000000000000000	10228.00000000000000000000	0.00000000000000000000	0.00000000000000000000	0.00000000000000000000	2595.00000000000000000000	395.00000000000000000000	4.00000000000000000000	4.00000000000000000000	4.00000000000000000000	4.00000000000000000000	4.00000000000000000000	4.00000000000000000000	4.00000000000000000000	4.00000000000000000000	4.00000000000000000000	4.00000000000000000000	4.00000000000000000000	4.00000000000000000000	4.00000000000000000000	0.00000000000000000000	4.00000000000000000000	4.00000000000000000000
77.00000000000000000000	0.00000000000000000000	4195.38427734375000000000	4209.23046875000000000000	4175.38427734375000000000	4197.43603515625000000000	4202.05126953125000000000	4208.20507812500000000000	4206.15380859375000000000	4194.35888671875000000000	4182.56396484375000000000	4154.87158203125000000000	4181.53857421875000000000	4182.05126953125000000000	4158.97412109375000000000	4179.48730468750000000000	3079.00000000000000000000	10246.00000000000000000000	10229.00000000000000000000	0.00000000000000000000	0.00000000000000000000	0.00000000000000000000	2595.00000000000000000000	403.00000000000000000000	4.00000000000000000000	4.00000000000000000000	4.00000000000000000000	4.00000000000000000000	4.00000000000000000000	4.00000000000000000000	4.00000000000000000000	4.00000000000000000000	4.00000000000000000000	4.00000000000000000000	4.00000000000000000000	4.00000000000000000000	4.00000000000000000000	4.00000000000000000000	4.00000000000000000000	4.00000000000000000000
78.00000000000000000000	0.00000000000000000000	4209.74365234375000000000	4227.69238281250000000000	4161.53857421875000000000	4216.92285156250000000000	4223.58984375000000000000	4223.58984375000000000000	4217.43603515625000000000	4228.20507812500000000000	4213.33300781250000000000	4171.28173828125000000000	4230.25634765625000000000	4220.51269531250000000000	4204.61523437500000000000	4215.89746093750000000000	3430.00000000000000000000	10246.00000000000000000000	10229.00000000000000000000	0.00000000000000000000	0.00000000000000000000	0.00000000000000000000	2595.00000000000000000000	412.00000000000000000000	4.00000000000000000000	4.00000000000000000000	4.00000000000000000000	4.00000000000000000000	4.00000000000000000000	4.00000000000000000000	4.00000000000000000000	4.00000000000000000000	4.00000000000000000000	4.00000000000000000000	4.00000000000000000000	4.00000000000000000000	4.00000000000000000000	4.00000000000000000000	4.00000000000000000000	4.00000000000000000000
79.00000000000000000000	0.00000000000000000000	4184.61523437500000000000	4188.71777343750000000000	4170.25634765625000000000	4199.48730468750000000000	4182.05126953125000000000	4185.12792968750000000000	4179.48730468750000000000	4198.46142578125000000000	4181.02539062500000000000	4136.92285156250000000000	4203.58984375000000000000	4196.92285156250000000000	4176.92285156250000000000	4193.84619140625000000000	3061.00000000000000000000	10247.00000000000000000000	10229.00000000000000000000	0.00000000000000000000	0.00000000000000000000	0.00000000000000000000	2595.00000000000000000000	420.00000000000000000000	4.00000000000000000000	4.00000000000000000000	4.00000000000000000000	4.00000000000000000000	4.00000000000000000000	4.00000000000000000000	4.00000000000000000000	4.00000000000000000000	4.00000000000000000000	4.00000000000000000000	4.00000000000000000000	4.00000000000000000000	4.00000000000000000000	4.00000000000000000000	4.00000000000000000000	4.00000000000000000000
80.00000000000000000000	0.00000000000000000000	4204.61523437500000000000	4223.58984375000000000000	4171.79492187500000000000	4218.46142578125000000000	4217.43603515625000000000	4223.07666015625000000000	4216.41015625000000000000	4228.20507812500000000000	4215.38427734375000000000	4171.79492187500000000000	4218.46142578125000000000	4213.84619140625000000000	4194.87158203125000000000	4211.79492187500000000000	3361.00000000000000000000	10247.00000000000000000000	10229.00000000000000000000	0.00000000000000000000	0.00000000000000000000	0.00000000000000000000	2595.00000000000000000000	429.00000000000000000000	4.00000000000000000000	4.00000000000000000000	4.00000000000000000000	4.00000000000000000000	4.00000000000000000000	4.00000000000000000000	4.00000000000000000000	4.00000000000000000000	4.00000000000000000000	4.00000000000000000000	4.00000000000000000000	4.00000000000000000000	4.00000000000000000000	4.00000000000000000000	4.00000000000000000000	4.00000000000000000000
80.00000000000000000000	0.00000000000000000000	4204.61523437500000000000	4223.58984375000000000000	4171.79492187500000000000	4218.46142578125000000000	4217.43603515625000000000	4223.07666015625000000000	4216.41015625000000000000	4228.20507812500000000000	4215.38427734375000000000	4171.79492187500000000000	4218.46142578125000000000	4213.84619140625000000000	4194.87158203125000000000	4211.79492187500000000000	3361.00000000000000000000	10247.00000000000000000000	10229.00000000000000000000	0.00000000000000000000	0.00000000000000000000	0.00000000000000000000	2595.00000000000000000000	437.00000000000000000000	4.00000000000000000000	4.00000000000000000000	4.00000000000000000000	4.00000000000000000000	4.00000000000000000000	4.00000000000000000000	4.00000000000000000000	4.00000000000000000000	4.00000000000000000000	4.00000000000000000000	4.00000000000000000000	4.00000000000000000000	4.00000000000000000000	4.00000000000000000000	4.00000000000000000000	4.00000000000000000000
81.00000000000000000000	0.00000000000000000000	4199.48730468750000000000	4218.46142578125000000000	4175.89746093750000000000	4208.71777343750000000000	4218.46142578125000000000	4232.30761718750000000000	4224.61523437500000000000	4236.41015625000000000000	4226.66650390625000000000	4186.66650390625000000000	4207.69238281250000000000	4208.71777343750000000000	4178.97412109375000000000	4198.97412109375000000000	3079.00000000000000000000	10246.00000000000000000000	10229.00000000000000000000	0.00000000000000000000	0.00000000000000000000	0.00000000000000000000	2595.00000000000000000000	445.00000000000000000000	4.00000000000000000000	4.00000000000000000000	4.00000000000000000000	4.00000000000000000000	4.00000000000000000000	4.00000000000000000000	4.00000000000000000000	4.00000000000000000000	4.00000000000000000000	4.00000000000000000000	4.00000000000000000000	4.00000000000000000000	4.00000000000000000000	4.00000000000000000000	4.00000000000000000000	4.00000000000000000000
82.00000000000000000000	0.00000000000000000000	4191.28173828125000000000	4206.66650390625000000000	4177.94873046875000000000	4199.48730468750000000000	4206.15380859375000000000	4218.97412109375000000000	4209.74365234375000000000	4217.43603515625000000000	4207.17919921875000000000	4165.64111328125000000000	4196.41015625000000000000	4190.76904296875000000000	4166.15380859375000000000	4183.58984375000000000000	3430.00000000000000000000	10246.00000000000000000000	10229.00000000000000000000	0.00000000000000000000	0.00000000000000000000	0.00000000000000000000	2595.00000000000000000000	454.00000000000000000000	4.00000000000000000000	4.00000000000000000000	4.00000000000000000000	4.00000000000000000000	4.00000000000000000000	4.00000000000000000000	4.00000000000000000000	4.00000000000000000000	4.00000000000000000000	4.00000000000000000000	4.00000000000000000000	4.00000000000000000000	4.00000000000000000000	4.00000000000000000000	4.00000000000000000000	4.00000000000000000000
83.00000000000000000000	0.00000000000000000000	4216.92285156250000000000	4246.66650390625000000000	4162.56396484375000000000	4226.66650390625000000000	4237.43603515625000000000	4235.38427734375000000000	4217.43603515625000000000	4217.94873046875000000000	4216.41015625000000000000	4170.76904296875000000000	4221.02539062500000000000	4197.94873046875000000000	4201.02539062500000000000	4210.76904296875000000000	3061.00000000000000000000	10245.00000000000000000000	10226.00000000000000000000	0.00000000000000000000	0.00000000000000000000	0.00000000000000000000	2595.00000000000000000000	462.00000000000000000000	4.00000000000000000000	4.00000000000000000000	4.00000000000000000000	4.00000000000000000000	4.00000000000000000000	4.00000000000000000000	4.00000000000000000000	4.00000000000000000000	4.00000000000000000000	4.00000000000000000000	4.00000000000000000000	4.00000000000000000000	4.00000000000000000000	4.00000000000000000000	4.00000000000000000000	4.00000000000000000000
84.00000000000000000000	0.00000000000000000000	4192.30761718750000000000	4209.74365234375000000000	4167.17919921875000000000	4200.00000000000000000000	4195.38427734375000000000	4195.89746093750000000000	4181.02539062500000000000	4169.23046875000000000000	4153.84619140625000000000	4131.79492187500000000000	4178.97412109375000000000	4160.00000000000000000000	4162.56396484375000000000	4182.56396484375000000000	3361.00000000000000000000	10245.00000000000000000000	10226.00000000000000000000	0.00000000000000000000	0.00000000000000000000	0.00000000000000000000	2595.00000000000000000000	471.00000000000000000000	4.00000000000000000000	4.00000000000000000000	4.00000000000000000000	4.00000000000000000000	4.00000000000000000000	4.00000000000000000000	4.00000000000000000000	4.00000000000000000000	4.00000000000000000000	4.00000000000000000000	4.00000000000000000000	4.00000000000000000000	4.00000000000000000000	4.00000000000000000000	4.00000000000000000000	4.00000000000000000000
85.00000000000000000000	0.00000000000000000000	4195.38427734375000000000	4212.30761718750000000000	4164.10253906250000000000	4205.64111328125000000000	4204.61523437500000000000	4210.25634765625000000000	4197.94873046875000000000	4202.56396484375000000000	4191.28173828125000000000	4155.89746093750000000000	4213.84619140625000000000	4190.76904296875000000000	4186.66650390625000000000	4204.61523437500000000000	3079.00000000000000000000	10247.00000000000000000000	10227.00000000000000000000	0.00000000000000000000	0.00000000000000000000	0.00000000000000000000	2595.00000000000000000000	479.00000000000000000000	4.00000000000000000000	4.00000000000000000000	4.00000000000000000000	4.00000000000000000000	4.00000000000000000000	4.00000000000000000000	4.00000000000000000000	4.00000000000000000000	4.00000000000000000000	4.00000000000000000000	4.00000000000000000000	4.00000000000000000000	4.00000000000000000000	4.00000000000000000000	4.00000000000000000000	4.00000000000000000000
86.00000000000000000000	0.00000000000000000000	4184.61523437500000000000	4197.43603515625000000000	4166.66650390625000000000	4205.12792968750000000000	4194.87158203125000000000	4199.48730468750000000000	4188.71777343750000000000	4222.05126953125000000000	4272.82031250000000000000	4170.25634765625000000000	4232.30761718750000000000	4205.12792968750000000000	4193.33300781250000000000	4212.82031250000000000000	3430.00000000000000000000	10247.00000000000000000000	10227.00000000000000000000	0.00000000000000000000	0.00000000000000000000	0.00000000000000000000	2595.00000000000000000000	487.00000000000000000000	4.00000000000000000000	4.00000000000000000000	4.00000000000000000000	4.00000000000000000000	4.00000000000000000000	4.00000000000000000000	4.00000000000000000000	4.00000000000000000000	4.00000000000000000000	4.00000000000000000000	4.00000000000000000000	4.00000000000000000000	4.00000000000000000000	4.00000000000000000000	4.00000000000000000000	4.00000000000000000000
87.00000000000000000000	0.00000000000000000000	4165.12792968750000000000	4175.89746093750000000000	4171.79492187500000000000	4185.12792968750000000000	4171.79492187500000000000	4183.07666015625000000000	4174.35888671875000000000	4191.28173828125000000000	4263.58984375000000000000	4148.71777343750000000000	4196.92285156250000000000	4174.87158203125000000000	4160.51269531250000000000	4186.66650390625000000000	3061.00000000000000000000	10249.00000000000000000000	10229.00000000000000000000	0.00000000000000000000	0.00000000000000000000	0.00000000000000000000	2595.00000000000000000000	496.00000000000000000000	4.00000000000000000000	4.00000000000000000000	4.00000000000000000000	4.00000000000000000000	4.00000000000000000000	4.00000000000000000000	4.00000000000000000000	4.00000000000000000000	4.00000000000000000000	4.00000000000000000000	4.00000000000000000000	4.00000000000000000000	4.00000000000000000000	4.00000000000000000000	4.00000000000000000000	4.00000000000000000000
88.00000000000000000000	0.00000000000000000000	4187.17919921875000000000	4216.92285156250000000000	4161.53857421875000000000	4195.89746093750000000000	4214.87158203125000000000	4228.20507812500000000000	4217.43603515625000000000	4204.10253906250000000000	4226.15380859375000000000	4172.30761718750000000000	4202.56396484375000000000	4181.53857421875000000000	4170.76904296875000000000	4194.35888671875000000000	3361.00000000000000000000	10249.00000000000000000000	10229.00000000000000000000	0.00000000000000000000	0.00000000000000000000	0.00000000000000000000	2595.00000000000000000000	504.00000000000000000000	4.00000000000000000000	4.00000000000000000000	4.00000000000000000000	4.00000000000000000000	4.00000000000000000000	4.00000000000000000000	4.00000000000000000000	4.00000000000000000000	4.00000000000000000000	4.00000000000000000000	4.00000000000000000000	4.00000000000000000000	4.00000000000000000000	4.00000000000000000000	4.00000000000000000000	4.00000000000000000000
89.00000000000000000000	0.00000000000000000000	4169.74365234375000000000	4190.25634765625000000000	4171.28173828125000000000	4175.38427734375000000000	4191.79492187500000000000	4202.56396484375000000000	4201.53857421875000000000	4176.92285156250000000000	4174.87158203125000000000	4150.76904296875000000000	4163.07666015625000000000	4148.71777343750000000000	4132.82031250000000000000	4162.05126953125000000000	3079.00000000000000000000	10249.00000000000000000000	10229.00000000000000000000	0.00000000000000000000	0.00000000000000000000	0.00000000000000000000	2595.00000000000000000000	512.00000000000000000000	4.00000000000000000000	4.00000000000000000000	4.00000000000000000000	4.00000000000000000000	4.00000000000000000000	4.00000000000000000000	4.00000000000000000000	4.00000000000000000000	4.00000000000000000000	4.00000000000000000000	4.00000000000000000000	4.00000000000000000000	4.00000000000000000000	4.00000000000000000000	4.00000000000000000000	4.00000000000000000000
90.00000000000000000000	0.00000000000000000000	4188.20507812500000000000	4205.64111328125000000000	4167.69238281250000000000	4196.92285156250000000000	4206.66650390625000000000	4209.23046875000000000000	4207.17919921875000000000	4195.38427734375000000000	4209.74365234375000000000	4163.07666015625000000000	4193.33300781250000000000	4170.25634765625000000000	4168.71777343750000000000	4191.28173828125000000000	3430.00000000000000000000	10249.00000000000000000000	10229.00000000000000000000	0.00000000000000000000	0.00000000000000000000	0.00000000000000000000	2595.00000000000000000000	520.00000000000000000000	4.00000000000000000000	4.00000000000000000000	4.00000000000000000000	4.00000000000000000000	4.00000000000000000000	4.00000000000000000000	4.00000000000000000000	4.00000000000000000000	4.00000000000000000000	4.00000000000000000000	4.00000000000000000000	4.00000000000000000000	4.00000000000000000000	4.00000000000000000000	4.00000000000000000000	4.00000000000000000000
91.00000000000000000000	0.00000000000000000000	4206.66650390625000000000	4220.51269531250000000000	4163.07666015625000000000	4213.84619140625000000000	4216.92285156250000000000	4212.82031250000000000000	4202.05126953125000000000	4204.61523437500000000000	4208.20507812500000000000	4165.12792968750000000000	4221.02539062500000000000	4192.30761718750000000000	4201.02539062500000000000	4220.51269531250000000000	3061.00000000000000000000	10248.00000000000000000000	10228.00000000000000000000	0.00000000000000000000	0.00000000000000000000	0.00000000000000000000	2595.00000000000000000000	528.00000000000000000000	4.00000000000000000000	4.00000000000000000000	4.00000000000000000000	4.00000000000000000000	4.00000000000000000000	4.00000000000000000000	4.00000000000000000000	4.00000000000000000000	4.00000000000000000000	4.00000000000000000000	4.00000000000000000000	4.00000000000000000000	4.00000000000000000000	4.00000000000000000000	4.00000000000000000000	4.00000000000000000000
92.00000000000000000000	0.00000000000000000000	4188.71777343750000000000	4195.89746093750000000000	4171.28173828125000000000	4192.30761718750000000000	4193.33300781250000000000	4192.30761718750000000000	4185.12792968750000000000	4189.74365234375000000000	4180.51269531250000000000	4146.15380859375000000000	4192.30761718750000000000	4175.38427734375000000000	4172.30761718750000000000	4196.92285156250000000000	3361.00000000000000000000	10248.00000000000000000000	10228.00000000000000000000	0.00000000000000000000	0.00000000000000000000	0.00000000000000000000	2595.00000000000000000000	535.00000000000000000000	4.00000000000000000000	4.00000000000000000000	4.00000000000000000000	4.00000000000000000000	4.00000000000000000000	4.00000000000000000000	4.00000000000000000000	4.00000000000000000000	4.00000000000000000000	4.00000000000000000000	4.00000000000000000000	4.00000000000000000000	4.00000000000000000000	4.00000000000000000000	4.00000000000000000000	4.00000000000000000000
93.00000000000000000000	0.00000000000000000000	4189.23046875000000000000	4207.69238281250000000000	4162.05126953125000000000	4197.43603515625000000000	4213.84619140625000000000	4216.41015625000000000000	4212.30761718750000000000	4230.25634765625000000000	4236.41015625000000000000	4185.12792968750000000000	4207.17919921875000000000	4195.38427734375000000000	4182.05126953125000000000	4202.05126953125000000000	3079.00000000000000000000	10248.00000000000000000000	10228.00000000000000000000	0.00000000000000000000	0.00000000000000000000	0.00000000000000000000	2595.00000000000000000000	542.00000000000000000000	4.00000000000000000000	4.00000000000000000000	4.00000000000000000000	4.00000000000000000000	4.00000000000000000000	4.00000000000000000000	4.00000000000000000000	4.00000000000000000000	4.00000000000000000000	4.00000000000000000000	4.00000000000000000000	4.00000000000000000000	4.00000000000000000000	4.00000000000000000000	4.00000000000000000000	4.00000000000000000000
94.00000000000000000000	0.00000000000000000000	4157.94873046875000000000	4168.71777343750000000000	4173.33300781250000000000	4173.33300781250000000000	4178.97412109375000000000	4186.66650390625000000000	4186.66650390625000000000	4204.61523437500000000000	4210.25634765625000000000	4162.56396484375000000000	4169.23046875000000000000	4169.23046875000000000000	4139.48730468750000000000	4169.23046875000000000000	3430.00000000000000000000	10248.00000000000000000000	10228.00000000000000000000	0.00000000000000000000	0.00000000000000000000	0.00000000000000000000	2595.00000000000000000000	550.00000000000000000000	4.00000000000000000000	4.00000000000000000000	4.00000000000000000000	4.00000000000000000000	4.00000000000000000000	4.00000000000000000000	4.00000000000000000000	4.00000000000000000000	4.00000000000000000000	4.00000000000000000000	4.00000000000000000000	4.00000000000000000000	4.00000000000000000000	4.00000000000000000000	4.00000000000000000000	4.00000000000000000000
95.00000000000000000000	0.00000000000000000000	4175.89746093750000000000	4193.33300781250000000000	4175.38427734375000000000	4181.02539062500000000000	4206.15380859375000000000	4207.17919921875000000000	4201.53857421875000000000	4206.15380859375000000000	4206.15380859375000000000	4163.58984375000000000000	4177.43603515625000000000	4176.41015625000000000000	4154.87158203125000000000	4183.07666015625000000000	3061.00000000000000000000	10249.00000000000000000000	10229.00000000000000000000	0.00000000000000000000	0.00000000000000000000	0.00000000000000000000	2595.00000000000000000000	557.00000000000000000000	4.00000000000000000000	4.00000000000000000000	4.00000000000000000000	4.00000000000000000000	4.00000000000000000000	4.00000000000000000000	4.00000000000000000000	4.00000000000000000000	4.00000000000000000000	4.00000000000000000000	4.00000000000000000000	4.00000000000000000000	4.00000000000000000000	4.00000000000000000000	4.00000000000000000000	4.00000000000000000000
96.00000000000000000000	0.00000000000000000000	4200.00000000000000000000	4226.15380859375000000000	4165.64111328125000000000	4196.92285156250000000000	4237.94873046875000000000	4232.82031250000000000000	4218.46142578125000000000	4215.89746093750000000000	4218.46142578125000000000	4175.38427734375000000000	4189.23046875000000000000	4184.61523437500000000000	4181.53857421875000000000	4200.00000000000000000000	3361.00000000000000000000	10249.00000000000000000000	10229.00000000000000000000	0.00000000000000000000	0.00000000000000000000	0.00000000000000000000	2595.00000000000000000000	565.00000000000000000000	4.00000000000000000000	4.00000000000000000000	4.00000000000000000000	4.00000000000000000000	4.00000000000000000000	4.00000000000000000000	4.00000000000000000000	4.00000000000000000000	4.00000000000000000000	4.00000000000000000000	4.00000000000000000000	4.00000000000000000000	4.00000000000000000000	4.00000000000000000000	4.00000000000000000000	4.00000000000000000000
97.00000000000000000000	0.00000000000000000000	4180.51269531250000000000	4200.00000000000000000000	4170.76904296875000000000	4187.17919921875000000000	4213.33300781250000000000	4214.87158203125000000000	4201.53857421875000000000	4190.76904296875000000000	4193.84619140625000000000	4148.71777343750000000000	4161.02539062500000000000	4158.46142578125000000000	4158.97412109375000000000	4178.97412109375000000000	3079.00000000000000000000	10250.00000000000000000000	10229.00000000000000000000	0.00000000000000000000	0.00000000000000000000	0.00000000000000000000	2595.00000000000000000000	572.00000000000000000000	4.00000000000000000000	4.00000000000000000000	4.00000000000000000000	4.00000000000000000000	4.00000000000000000000	4.00000000000000000000	4.00000000000000000000	4.00000000000000000000	4.00000000000000000000	4.00000000000000000000	4.00000000000000000000	4.00000000000000000000	4.00000000000000000000	4.00000000000000000000	4.00000000000000000000	4.00000000000000000000
98.00000000000000000000	0.00000000000000000000	4195.38427734375000000000	4218.97412109375000000000	4165.64111328125000000000	4210.25634765625000000000	4237.43603515625000000000	4235.89746093750000000000	4222.05126953125000000000	4230.25634765625000000000	4229.74365234375000000000	4175.89746093750000000000	4214.87158203125000000000	4200.00000000000000000000	4203.07666015625000000000	4220.51269531250000000000	3430.00000000000000000000	10250.00000000000000000000	10229.00000000000000000000	0.00000000000000000000	0.00000000000000000000	0.00000000000000000000	2595.00000000000000000000	579.00000000000000000000	4.00000000000000000000	4.00000000000000000000	4.00000000000000000000	4.00000000000000000000	4.00000000000000000000	4.00000000000000000000	4.00000000000000000000	4.00000000000000000000	4.00000000000000000000	4.00000000000000000000	4.00000000000000000000	4.00000000000000000000	4.00000000000000000000	4.00000000000000000000	4.00000000000000000000	4.00000000000000000000
99.00000000000000000000	0.00000000000000000000	4182.56396484375000000000	4188.71777343750000000000	4174.87158203125000000000	4193.33300781250000000000	4202.05126953125000000000	4197.94873046875000000000	4192.82031250000000000000	4220.00000000000000000000	4211.79492187500000000000	4156.92285156250000000000	4210.76904296875000000000	4194.35888671875000000000	4192.30761718750000000000	4215.89746093750000000000	3061.00000000000000000000	10249.00000000000000000000	10227.00000000000000000000	0.00000000000000000000	0.00000000000000000000	0.00000000000000000000	2595.00000000000000000000	587.00000000000000000000	4.00000000000000000000	4.00000000000000000000	4.00000000000000000000	4.00000000000000000000	4.00000000000000000000	4.00000000000000000000	4.00000000000000000000	4.00000000000000000000	4.00000000000000000000	4.00000000000000000000	4.00000000000000000000	4.00000000000000000000	4.00000000000000000000	4.00000000000000000000	4.00000000000000000000	4.00000000000000000000
100.00000000000000000000	0.00000000000000000000	4183.58984375000000000000	4194.87158203125000000000	4172.82031250000000000000	4188.71777343750000000000	4204.10253906250000000000	4205.64111328125000000000	4202.05126953125000000000	4220.00000000000000000000	4212.30761718750000000000	4157.43603515625000000000	4196.92285156250000000000	4184.10253906250000000000	4181.53857421875000000000	4207.69238281250000000000	3361.00000000000000000000	10249.00000000000000000000	10227.00000000000000000000	0.00000000000000000000	0.00000000000000000000	0.00000000000000000000	2595.00000000000000000000	594.00000000000000000000	4.00000000000000000000	4.00000000000000000000	4.00000000000000000000	4.00000000000000000000	4.00000000000000000000	4.00000000000000000000	4.00000000000000000000	4.00000000000000000000	4.00000000000000000000	4.00000000000000000000	4.00000000000000000000	4.00000000000000000000	4.00000000000000000000	4.00000000000000000000	4.00000000000000000000	4.00000000000000000000
101.00000000000000000000	0.00000000000000000000	4186.15380859375000000000	4209.74365234375000000000	4168.20507812500000000000	4192.82031250000000000000	4229.74365234375000000000	4235.89746093750000000000	4228.71777343750000000000	4233.33300781250000000000	4233.33300781250000000000	4184.61523437500000000000	4193.33300781250000000000	4183.07666015625000000000	4170.25634765625000000000	4202.05126953125000000000	3079.00000000000000000000	10247.00000000000000000000	10225.00000000000000000000	0.00000000000000000000	0.00000000000000000000	0.00000000000000000000	2595.00000000000000000000	601.00000000000000000000	4.00000000000000000000	4.00000000000000000000	4.00000000000000000000	4.00000000000000000000	4.00000000000000000000	4.00000000000000000000	4.00000000000000000000	4.00000000000000000000	4.00000000000000000000	4.00000000000000000000	4.00000000000000000000	4.00000000000000000000	4.00000000000000000000	4.00000000000000000000	4.00000000000000000000	4.00000000000000000000
102.00000000000000000000	0.00000000000000000000	4173.84619140625000000000	4189.23046875000000000000	4184.10253906250000000000	4177.94873046875000000000	4211.79492187500000000000	4213.84619140625000000000	4210.76904296875000000000	4209.74365234375000000000	4211.28173828125000000000	4169.23046875000000000000	4168.20507812500000000000	4160.00000000000000000000	4139.48730468750000000000	4180.00000000000000000000	3430.00000000000000000000	10247.00000000000000000000	10225.00000000000000000000	0.00000000000000000000	0.00000000000000000000	0.00000000000000000000	2595.00000000000000000000	609.00000000000000000000	4.00000000000000000000	4.00000000000000000000	4.00000000000000000000	4.00000000000000000000	4.00000000000000000000	4.00000000000000000000	4.00000000000000000000	4.00000000000000000000	4.00000000000000000000	4.00000000000000000000	4.00000000000000000000	4.00000000000000000000	4.00000000000000000000	4.00000000000000000000	4.00000000000000000000	4.00000000000000000000
103.00000000000000000000	0.00000000000000000000	4219.48730468750000000000	4247.17919921875000000000	4172.30761718750000000000	4214.87158203125000000000	4253.33300781250000000000	4238.46142578125000000000	4227.17919921875000000000	4236.92285156250000000000	4236.92285156250000000000	4192.82031250000000000000	4222.56396484375000000000	4194.87158203125000000000	4209.23046875000000000000	4230.25634765625000000000	3061.00000000000000000000	10243.00000000000000000000	10223.00000000000000000000	0.00000000000000000000	0.00000000000000000000	0.00000000000000000000	2595.00000000000000000000	616.00000000000000000000	4.00000000000000000000	4.00000000000000000000	4.00000000000000000000	4.00000000000000000000	4.00000000000000000000	4.00000000000000000000	4.00000000000000000000	4.00000000000000000000	4.00000000000000000000	4.00000000000000000000	4.00000000000000000000	4.00000000000000000000	4.00000000000000000000	4.00000000000000000000	4.00000000000000000000	4.00000000000000000000
104.00000000000000000000	0.00000000000000000000	4215.89746093750000000000	4232.82031250000000000000	4170.25634765625000000000	4211.79492187500000000000	4234.87158203125000000000	4214.87158203125000000000	4201.53857421875000000000	4209.74365234375000000000	4205.12792968750000000000	4166.66650390625000000000	4211.79492187500000000000	4182.56396484375000000000	4212.82031250000000000000	4227.69238281250000000000	3361.00000000000000000000	10243.00000000000000000000	10223.00000000000000000000	0.00000000000000000000	0.00000000000000000000	0.00000000000000000000	2595.00000000000000000000	624.00000000000000000000	4.00000000000000000000	4.00000000000000000000	4.00000000000000000000	4.00000000000000000000	4.00000000000000000000	4.00000000000000000000	4.00000000000000000000	4.00000000000000000000	4.00000000000000000000	4.00000000000000000000	4.00000000000000000000	4.00000000000000000000	4.00000000000000000000	4.00000000000000000000	4.00000000000000000000	4.00000000000000000000
105.00000000000000000000	0.00000000000000000000	4203.58984375000000000000	4214.87158203125000000000	4173.84619140625000000000	4208.20507812500000000000	4229.23046875000000000000	4213.33300781250000000000	4205.64111328125000000000	4212.30761718750000000000	4208.20507812500000000000	4167.17919921875000000000	4207.69238281250000000000	4183.07666015625000000000	4200.00000000000000000000	4219.48730468750000000000	3079.00000000000000000000	10242.00000000000000000000	10222.00000000000000000000	0.00000000000000000000	0.00000000000000000000	0.00000000000000000000	2595.00000000000000000000	631.00000000000000000000	4.00000000000000000000	4.00000000000000000000	4.00000000000000000000	4.00000000000000000000	4.00000000000000000000	4.00000000000000000000	4.00000000000000000000	4.00000000000000000000	4.00000000000000000000	4.00000000000000000000	4.00000000000000000000	4.00000000000000000000	4.00000000000000000000	4.00000000000000000000	4.00000000000000000000	4.00000000000000000000
106.00000000000000000000	0.00000000000000000000	4209.23046875000000000000	4231.28173828125000000000	4169.74365234375000000000	4221.02539062500000000000	4244.61523437500000000000	4226.66650390625000000000	4223.58984375000000000000	4257.43603515625000000000	4257.94873046875000000000	4207.69238281250000000000	4237.94873046875000000000	4213.33300781250000000000	4216.92285156250000000000	4236.92285156250000000000	3430.00000000000000000000	10242.00000000000000000000	10222.00000000000000000000	0.00000000000000000000	0.00000000000000000000	0.00000000000000000000	2595.00000000000000000000	638.00000000000000000000	4.00000000000000000000	4.00000000000000000000	4.00000000000000000000	4.00000000000000000000	4.00000000000000000000	4.00000000000000000000	4.00000000000000000000	4.00000000000000000000	4.00000000000000000000	4.00000000000000000000	4.00000000000000000000	4.00000000000000000000	4.00000000000000000000	4.00000000000000000000	4.00000000000000000000	4.00000000000000000000
107.00000000000000000000	0.00000000000000000000	4179.48730468750000000000	4191.28173828125000000000	4176.92285156250000000000	4192.82031250000000000000	4196.92285156250000000000	4184.61523437500000000000	4188.20507812500000000000	4220.51269531250000000000	4216.41015625000000000000	4175.89746093750000000000	4193.33300781250000000000	4175.89746093750000000000	4174.87158203125000000000	4206.66650390625000000000	3061.00000000000000000000	10241.00000000000000000000	10223.00000000000000000000	0.00000000000000000000	0.00000000000000000000	0.00000000000000000000	2595.00000000000000000000	646.00000000000000000000	4.00000000000000000000	4.00000000000000000000	4.00000000000000000000	4.00000000000000000000	4.00000000000000000000	4.00000000000000000000	4.00000000000000000000	4.00000000000000000000	4.00000000000000000000	4.00000000000000000000	4.00000000000000000000	4.00000000000000000000	4.00000000000000000000	4.00000000000000000000	4.00000000000000000000	4.00000000000000000000
108.00000000000000000000	0.00000000000000000000	4195.38427734375000000000	4213.84619140625000000000	4165.64111328125000000000	4204.61523437500000000000	4228.20507812500000000000	4218.97412109375000000000	4217.43603515625000000000	4217.94873046875000000000	4216.41015625000000000000	4187.17919921875000000000	4195.38427734375000000000	4170.25634765625000000000	4188.20507812500000000000	4214.35888671875000000000	3361.00000000000000000000	10241.00000000000000000000	10223.00000000000000000000	0.00000000000000000000	0.00000000000000000000	0.00000000000000000000	2595.00000000000000000000	653.00000000000000000000	4.00000000000000000000	4.00000000000000000000	4.00000000000000000000	4.00000000000000000000	4.00000000000000000000	4.00000000000000000000	4.00000000000000000000	4.00000000000000000000	4.00000000000000000000	4.00000000000000000000	4.00000000000000000000	4.00000000000000000000	4.00000000000000000000	4.00000000000000000000	4.00000000000000000000	4.00000000000000000000
109.00000000000000000000	0.00000000000000000000	4189.74365234375000000000	4205.12792968750000000000	4167.69238281250000000000	4198.97412109375000000000	4233.84619140625000000000	4224.61523437500000000000	4220.00000000000000000000	4201.53857421875000000000	4208.20507812500000000000	4189.23046875000000000000	4174.35888671875000000000	4146.66650390625000000000	4171.79492187500000000000	4191.28173828125000000000	3079.00000000000000000000	10241.00000000000000000000	10224.00000000000000000000	0.00000000000000000000	0.00000000000000000000	0.00000000000000000000	2595.00000000000000000000	660.00000000000000000000	4.00000000000000000000	4.00000000000000000000	4.00000000000000000000	4.00000000000000000000	4.00000000000000000000	4.00000000000000000000	4.00000000000000000000	4.00000000000000000000	4.00000000000000000000	4.00000000000000000000	4.00000000000000000000	4.00000000000000000000	4.00000000000000000000	4.00000000000000000000	4.00000000000000000000	4.00000000000000000000
110.00000000000000000000	0.00000000000000000000	4184.10253906250000000000	4199.48730468750000000000	4171.79492187500000000000	4191.28173828125000000000	4224.10253906250000000000	4214.87158203125000000000	4213.84619140625000000000	4204.61523437500000000000	4207.17919921875000000000	4190.76904296875000000000	4178.46142578125000000000	4150.25634765625000000000	4177.94873046875000000000	4191.28173828125000000000	3430.00000000000000000000	10241.00000000000000000000	10224.00000000000000000000	0.00000000000000000000	0.00000000000000000000	0.00000000000000000000	2595.00000000000000000000	669.00000000000000000000	4.00000000000000000000	4.00000000000000000000	4.00000000000000000000	4.00000000000000000000	4.00000000000000000000	4.00000000000000000000	4.00000000000000000000	4.00000000000000000000	4.00000000000000000000	4.00000000000000000000	4.00000000000000000000	4.00000000000000000000	4.00000000000000000000	4.00000000000000000000	4.00000000000000000000	4.00000000000000000000
111.00000000000000000000	0.00000000000000000000	4209.23046875000000000000	4225.12792968750000000000	4163.58984375000000000000	4215.38427734375000000000	4234.87158203125000000000	4220.00000000000000000000	4217.43603515625000000000	4235.38427734375000000000	4226.66650390625000000000	4204.10253906250000000000	4224.61523437500000000000	4190.76904296875000000000	4225.12792968750000000000	4237.94873046875000000000	3061.00000000000000000000	10242.00000000000000000000	10227.00000000000000000000	0.00000000000000000000	0.00000000000000000000	0.00000000000000000000	2595.00000000000000000000	677.00000000000000000000	4.00000000000000000000	4.00000000000000000000	4.00000000000000000000	4.00000000000000000000	4.00000000000000000000	4.00000000000000000000	4.00000000000000000000	4.00000000000000000000	4.00000000000000000000	4.00000000000000000000	4.00000000000000000000	4.00000000000000000000	4.00000000000000000000	4.00000000000000000000	4.00000000000000000000	4.00000000000000000000
112.00000000000000000000	0.00000000000000000000	4199.48730468750000000000	4198.97412109375000000000	4175.38427734375000000000	4206.66650390625000000000	4204.61523437500000000000	4185.64111328125000000000	4184.10253906250000000000	4201.53857421875000000000	4189.23046875000000000000	4166.66650390625000000000	4193.33300781250000000000	4168.71777343750000000000	4194.87158203125000000000	4218.97412109375000000000	3361.00000000000000000000	10242.00000000000000000000	10227.00000000000000000000	0.00000000000000000000	0.00000000000000000000	0.00000000000000000000	2595.00000000000000000000	686.00000000000000000000	4.00000000000000000000	4.00000000000000000000	4.00000000000000000000	4.00000000000000000000	4.00000000000000000000	4.00000000000000000000	4.00000000000000000000	4.00000000000000000000	4.00000000000000000000	4.00000000000000000000	4.00000000000000000000	4.00000000000000000000	4.00000000000000000000	4.00000000000000000000	4.00000000000000000000	4.00000000000000000000
113.00000000000000000000	0.00000000000000000000	4204.61523437500000000000	4217.94873046875000000000	4169.74365234375000000000	4213.33300781250000000000	4235.89746093750000000000	4216.92285156250000000000	4215.38427734375000000000	4223.07666015625000000000	4221.02539062500000000000	4198.97412109375000000000	4200.00000000000000000000	4181.53857421875000000000	4198.46142578125000000000	4219.48730468750000000000	3079.00000000000000000000	10244.00000000000000000000	10226.00000000000000000000	0.00000000000000000000	0.00000000000000000000	0.00000000000000000000	2595.00000000000000000000	694.00000000000000000000	4.00000000000000000000	4.00000000000000000000	4.00000000000000000000	4.00000000000000000000	4.00000000000000000000	4.00000000000000000000	4.00000000000000000000	4.00000000000000000000	4.00000000000000000000	4.00000000000000000000	4.00000000000000000000	4.00000000000000000000	4.00000000000000000000	4.00000000000000000000	4.00000000000000000000	4.00000000000000000000
114.00000000000000000000	0.00000000000000000000	4177.43603515625000000000	4192.30761718750000000000	4174.35888671875000000000	4191.28173828125000000000	4218.97412109375000000000	4209.74365234375000000000	4214.35888671875000000000	4226.66650390625000000000	4226.66650390625000000000	4207.17919921875000000000	4181.02539062500000000000	4170.76904296875000000000	4166.66650390625000000000	4196.92285156250000000000	3430.00000000000000000000	10244.00000000000000000000	10226.00000000000000000000	0.00000000000000000000	0.00000000000000000000	0.00000000000000000000	2595.00000000000000000000	702.00000000000000000000	4.00000000000000000000	4.00000000000000000000	4.00000000000000000000	4.00000000000000000000	4.00000000000000000000	4.00000000000000000000	4.00000000000000000000	4.00000000000000000000	4.00000000000000000000	4.00000000000000000000	4.00000000000000000000	4.00000000000000000000	4.00000000000000000000	4.00000000000000000000	4.00000000000000000000	4.00000000000000000000
115.00000000000000000000	0.00000000000000000000	4177.43603515625000000000	4192.82031250000000000000	4183.07666015625000000000	4189.74365234375000000000	4213.33300781250000000000	4204.61523437500000000000	4206.15380859375000000000	4217.43603515625000000000	4212.82031250000000000000	4190.76904296875000000000	4174.87158203125000000000	4164.10253906250000000000	4161.02539062500000000000	4196.41015625000000000000	3061.00000000000000000000	10247.00000000000000000000	10226.00000000000000000000	0.00000000000000000000	0.00000000000000000000	0.00000000000000000000	2595.00000000000000000000	711.00000000000000000000	4.00000000000000000000	4.00000000000000000000	4.00000000000000000000	4.00000000000000000000	4.00000000000000000000	4.00000000000000000000	4.00000000000000000000	4.00000000000000000000	4.00000000000000000000	4.00000000000000000000	4.00000000000000000000	4.00000000000000000000	4.00000000000000000000	4.00000000000000000000	4.00000000000000000000	4.00000000000000000000
116.00000000000000000000	0.00000000000000000000	4220.00000000000000000000	4253.33300781250000000000	4168.71777343750000000000	4227.17919921875000000000	4266.66650390625000000000	4243.58984375000000000000	4230.25634765625000000000	4227.69238281250000000000	4229.74365234375000000000	4208.71777343750000000000	4211.28173828125000000000	4189.74365234375000000000	4214.87158203125000000000	4235.38427734375000000000	3361.00000000000000000000	10247.00000000000000000000	10226.00000000000000000000	0.00000000000000000000	0.00000000000000000000	0.00000000000000000000	2595.00000000000000000000	719.00000000000000000000	4.00000000000000000000	4.00000000000000000000	4.00000000000000000000	4.00000000000000000000	4.00000000000000000000	4.00000000000000000000	4.00000000000000000000	4.00000000000000000000	4.00000000000000000000	4.00000000000000000000	4.00000000000000000000	4.00000000000000000000	4.00000000000000000000	4.00000000000000000000	4.00000000000000000000	4.00000000000000000000
117.00000000000000000000	0.00000000000000000000	4192.82031250000000000000	4224.10253906250000000000	4175.38427734375000000000	4206.15380859375000000000	4232.82031250000000000000	4211.28173828125000000000	4198.97412109375000000000	4181.02539062500000000000	4185.64111328125000000000	4175.89746093750000000000	4175.38427734375000000000	4153.84619140625000000000	4183.58984375000000000000	4203.58984375000000000000	3079.00000000000000000000	10250.00000000000000000000	10227.00000000000000000000	0.00000000000000000000	0.00000000000000000000	0.00000000000000000000	2595.00000000000000000000	727.00000000000000000000	4.00000000000000000000	4.00000000000000000000	4.00000000000000000000	4.00000000000000000000	4.00000000000000000000	4.00000000000000000000	4.00000000000000000000	4.00000000000000000000	4.00000000000000000000	4.00000000000000000000	4.00000000000000000000	4.00000000000000000000	4.00000000000000000000	4.00000000000000000000	4.00000000000000000000	4.00000000000000000000
118.00000000000000000000	0.00000000000000000000	4195.89746093750000000000	4230.25634765625000000000	4173.84619140625000000000	4216.92285156250000000000	4239.48730468750000000000	4221.02539062500000000000	4212.82031250000000000000	4212.82031250000000000000	4213.33300781250000000000	4198.46142578125000000000	4207.17919921875000000000	4180.00000000000000000000	4203.07666015625000000000	4224.61523437500000000000	3430.00000000000000000000	10250.00000000000000000000	10227.00000000000000000000	0.00000000000000000000	0.00000000000000000000	0.00000000000000000000	2595.00000000000000000000	736.00000000000000000000	4.00000000000000000000	4.00000000000000000000	4.00000000000000000000	4.00000000000000000000	4.00000000000000000000	4.00000000000000000000	4.00000000000000000000	4.00000000000000000000	4.00000000000000000000	4.00000000000000000000	4.00000000000000000000	4.00000000000000000000	4.00000000000000000000	4.00000000000000000000	4.00000000000000000000	4.00000000000000000000
119.00000000000000000000	0.00000000000000000000	4197.94873046875000000000	4215.89746093750000000000	4170.25634765625000000000	4222.05126953125000000000	4227.69238281250000000000	4210.76904296875000000000	4208.71777343750000000000	4235.38427734375000000000	4232.82031250000000000000	4209.74365234375000000000	4226.66650390625000000000	4202.56396484375000000000	4210.25634765625000000000	4241.53857421875000000000	3061.00000000000000000000	10252.00000000000000000000	10226.00000000000000000000	0.00000000000000000000	0.00000000000000000000	0.00000000000000000000	2595.00000000000000000000	744.00000000000000000000	4.00000000000000000000	4.00000000000000000000	4.00000000000000000000	4.00000000000000000000	4.00000000000000000000	4.00000000000000000000	4.00000000000000000000	4.00000000000000000000	4.00000000000000000000	4.00000000000000000000	4.00000000000000000000	4.00000000000000000000	4.00000000000000000000	4.00000000000000000000	4.00000000000000000000	4.00000000000000000000
120.00000000000000000000	0.00000000000000000000	4178.97412109375000000000	4192.30761718750000000000	4175.38427734375000000000	4207.69238281250000000000	4209.74365234375000000000	4198.46142578125000000000	4203.07666015625000000000	4212.30761718750000000000	4211.28173828125000000000	4193.33300781250000000000	4202.05126953125000000000	4180.00000000000000000000	4184.61523437500000000000	4217.43603515625000000000	3361.00000000000000000000	10252.00000000000000000000	10226.00000000000000000000	0.00000000000000000000	0.00000000000000000000	0.00000000000000000000	2595.00000000000000000000	753.00000000000000000000	4.00000000000000000000	4.00000000000000000000	4.00000000000000000000	4.00000000000000000000	4.00000000000000000000	4.00000000000000000000	4.00000000000000000000	4.00000000000000000000	4.00000000000000000000	4.00000000000000000000	4.00000000000000000000	4.00000000000000000000	4.00000000000000000000	4.00000000000000000000	4.00000000000000000000	4.00000000000000000000
121.00000000000000000000	0.00000000000000000000	4195.38427734375000000000	4235.89746093750000000000	4171.28173828125000000000	4223.07666015625000000000	4253.84619140625000000000	4238.46142578125000000000	4240.00000000000000000000	4228.71777343750000000000	4233.84619140625000000000	4226.15380859375000000000	4213.33300781250000000000	4187.69238281250000000000	4202.56396484375000000000	4221.02539062500000000000	3079.00000000000000000000	10250.00000000000000000000	10226.00000000000000000000	0.00000000000000000000	0.00000000000000000000	0.00000000000000000000	2595.00000000000000000000	761.00000000000000000000	4.00000000000000000000	4.00000000000000000000	4.00000000000000000000	4.00000000000000000000	4.00000000000000000000	4.00000000000000000000	4.00000000000000000000	4.00000000000000000000	4.00000000000000000000	4.00000000000000000000	4.00000000000000000000	4.00000000000000000000	4.00000000000000000000	4.00000000000000000000	4.00000000000000000000	4.00000000000000000000
122.00000000000000000000	0.00000000000000000000	4181.53857421875000000000	4217.43603515625000000000	4182.05126953125000000000	4203.58984375000000000000	4229.23046875000000000000	4211.79492187500000000000	4213.33300781250000000000	4198.46142578125000000000	4206.15380859375000000000	4205.64111328125000000000	4176.41015625000000000000	4157.94873046875000000000	4168.71777343750000000000	4191.79492187500000000000	3430.00000000000000000000	10250.00000000000000000000	10226.00000000000000000000	0.00000000000000000000	0.00000000000000000000	0.00000000000000000000	2595.00000000000000000000	769.00000000000000000000	4.00000000000000000000	4.00000000000000000000	4.00000000000000000000	4.00000000000000000000	4.00000000000000000000	4.00000000000000000000	4.00000000000000000000	4.00000000000000000000	4.00000000000000000000	4.00000000000000000000	4.00000000000000000000	4.00000000000000000000	4.00000000000000000000	4.00000000000000000000	4.00000000000000000000	4.00000000000000000000
123.00000000000000000000	0.00000000000000000000	4194.87158203125000000000	4229.74365234375000000000	4172.30761718750000000000	4220.00000000000000000000	4241.53857421875000000000	4223.07666015625000000000	4216.41015625000000000000	4209.23046875000000000000	4214.35888671875000000000	4208.71777343750000000000	4201.02539062500000000000	4168.20507812500000000000	4196.92285156250000000000	4215.38427734375000000000	3061.00000000000000000000	10249.00000000000000000000	10227.00000000000000000000	0.00000000000000000000	0.00000000000000000000	0.00000000000000000000	2595.00000000000000000000	778.00000000000000000000	4.00000000000000000000	4.00000000000000000000	4.00000000000000000000	4.00000000000000000000	4.00000000000000000000	4.00000000000000000000	4.00000000000000000000	4.00000000000000000000	4.00000000000000000000	4.00000000000000000000	4.00000000000000000000	4.00000000000000000000	4.00000000000000000000	4.00000000000000000000	4.00000000000000000000	4.00000000000000000000
124.00000000000000000000	0.00000000000000000000	4198.46142578125000000000	4227.69238281250000000000	4164.61523437500000000000	4227.69238281250000000000	4238.46142578125000000000	4216.41015625000000000000	4202.56396484375000000000	4204.61523437500000000000	4201.53857421875000000000	4197.94873046875000000000	4214.35888671875000000000	4171.28173828125000000000	4213.84619140625000000000	4225.64111328125000000000	3361.00000000000000000000	10249.00000000000000000000	10227.00000000000000000000	0.00000000000000000000	0.00000000000000000000	0.00000000000000000000	2595.00000000000000000000	785.00000000000000000000	4.00000000000000000000	4.00000000000000000000	4.00000000000000000000	4.00000000000000000000	4.00000000000000000000	4.00000000000000000000	4.00000000000000000000	4.00000000000000000000	4.00000000000000000000	4.00000000000000000000	4.00000000000000000000	4.00000000000000000000	4.00000000000000000000	4.00000000000000000000	4.00000000000000000000	4.00000000000000000000
125.00000000000000000000	0.00000000000000000000	4180.00000000000000000000	4197.43603515625000000000	4173.84619140625000000000	4205.64111328125000000000	4201.53857421875000000000	4181.53857421875000000000	4175.38427734375000000000	4180.00000000000000000000	4171.79492187500000000000	4170.76904296875000000000	4184.61523437500000000000	4156.41015625000000000000	4177.94873046875000000000	4197.43603515625000000000	3079.00000000000000000000	10247.00000000000000000000	10227.00000000000000000000	0.00000000000000000000	0.00000000000000000000	0.00000000000000000000	2595.00000000000000000000	792.00000000000000000000	4.00000000000000000000	4.00000000000000000000	4.00000000000000000000	4.00000000000000000000	4.00000000000000000000	4.00000000000000000000	4.00000000000000000000	4.00000000000000000000	4.00000000000000000000	4.00000000000000000000	4.00000000000000000000	4.00000000000000000000	4.00000000000000000000	4.00000000000000000000	4.00000000000000000000	4.00000000000000000000
126.00000000000000000000	0.00000000000000000000	4195.38427734375000000000	4218.46142578125000000000	4168.71777343750000000000	4219.48730468750000000000	4224.61523437500000000000	4209.74365234375000000000	4209.74365234375000000000	4229.23046875000000000000	4231.28173828125000000000	4220.51269531250000000000	4219.48730468750000000000	4195.38427734375000000000	4197.43603515625000000000	4222.56396484375000000000	3430.00000000000000000000	10247.00000000000000000000	10227.00000000000000000000	0.00000000000000000000	0.00000000000000000000	0.00000000000000000000	2595.00000000000000000000	800.00000000000000000000	4.00000000000000000000	4.00000000000000000000	4.00000000000000000000	4.00000000000000000000	4.00000000000000000000	4.00000000000000000000	4.00000000000000000000	4.00000000000000000000	4.00000000000000000000	4.00000000000000000000	4.00000000000000000000	4.00000000000000000000	4.00000000000000000000	4.00000000000000000000	4.00000000000000000000	4.00000000000000000000
127.00000000000000000000	0.00000000000000000000	4173.84619140625000000000	4183.58984375000000000000	4177.94873046875000000000	4195.38427734375000000000	4195.89746093750000000000	4191.28173828125000000000	4193.33300781250000000000	4216.92285156250000000000	4223.07666015625000000000	4213.33300781250000000000	4201.53857421875000000000	4175.38427734375000000000	4172.82031250000000000000	4205.64111328125000000000	51.00000000000000000000	10247.00000000000000000000	10226.00000000000000000000	0.00000000000000000000	0.00000000000000000000	0.00000000000000000000	2595.00000000000000000000	807.00000000000000000000	4.00000000000000000000	4.00000000000000000000	4.00000000000000000000	4.00000000000000000000	4.00000000000000000000	4.00000000000000000000	4.00000000000000000000	4.00000000000000000000	4.00000000000000000000	4.00000000000000000000	4.00000000000000000000	4.00000000000000000000	4.00000000000000000000	4.00000000000000000000	4.00000000000000000000	4.00000000000000000000
0.00000000000000000000	0.00000000000000000000	4187.69238281250000000000	4207.17919921875000000000	4176.92285156250000000000	4201.02539062500000000000	4217.43603515625000000000	4209.23046875000000000000	4205.12792968750000000000	4216.92285156250000000000	4219.48730468750000000000	4216.41015625000000000000	4208.71777343750000000000	4175.38427734375000000000	4190.76904296875000000000	4210.76904296875000000000	1094.00000000000000000000	10247.00000000000000000000	10226.00000000000000000000	0.00000000000000000000	0.00000000000000000000	0.00000000000000000000	2595.00000000000000000000	815.00000000000000000000	4.00000000000000000000	4.00000000000000000000	4.00000000000000000000	4.00000000000000000000	4.00000000000000000000	4.00000000000000000000	4.00000000000000000000	4.00000000000000000000	4.00000000000000000000	4.00000000000000000000	4.00000000000000000000	4.00000000000000000000	4.00000000000000000000	4.00000000000000000000	4.00000000000000000000	4.00000000000000000000
1.00000000000000000000	0.00000000000000000000	4210.25634765625000000000	4243.07666015625000000000	4172.30761718750000000000	4221.02539062500000000000	4244.10253906250000000000	4227.69238281250000000000	4217.94873046875000000000	4215.38427734375000000000	4221.53857421875000000000	4224.61523437500000000000	4216.41015625000000000000	4182.05126953125000000000	4206.66650390625000000000	4215.89746093750000000000	2531.00000000000000000000	10247.00000000000000000000	10227.00000000000000000000	0.00000000000000000000	0.00000000000000000000	0.00000000000000000000	2595.00000000000000000000	822.00000000000000000000	4.00000000000000000000	4.00000000000000000000	4.00000000000000000000	4.00000000000000000000	4.00000000000000000000	4.00000000000000000000	4.00000000000000000000	4.00000000000000000000	4.00000000000000000000	4.00000000000000000000	4.00000000000000000000	4.00000000000000000000	4.00000000000000000000	4.00000000000000000000	4.00000000000000000000	4.00000000000000000000
2.00000000000000000000	0.00000000000000000000	4199.48730468750000000000	4218.97412109375000000000	4182.05126953125000000000	4210.25634765625000000000	4217.43603515625000000000	4205.12792968750000000000	4200.00000000000000000000	4184.61523437500000000000	4189.23046875000000000000	4194.87158203125000000000	4190.25634765625000000000	4158.97412109375000000000	4178.46142578125000000000	4201.53857421875000000000	2999.00000000000000000000	10247.00000000000000000000	10227.00000000000000000000	0.00000000000000000000	0.00000000000000000000	0.00000000000000000000	2595.00000000000000000000	830.00000000000000000000	4.00000000000000000000	4.00000000000000000000	4.00000000000000000000	4.00000000000000000000	4.00000000000000000000	4.00000000000000000000	4.00000000000000000000	4.00000000000000000000	4.00000000000000000000	4.00000000000000000000	4.00000000000000000000	4.00000000000000000000	4.00000000000000000000	4.00000000000000000000	4.00000000000000000000	4.00000000000000000000
3.00000000000000000000	0.00000000000000000000	4221.53857421875000000000	4238.97412109375000000000	4172.82031250000000000000	4229.74365234375000000000	4239.48730468750000000000	4226.15380859375000000000	4223.07666015625000000000	4229.23046875000000000000	4225.64111328125000000000	4222.05126953125000000000	4242.05126953125000000000	4198.46142578125000000000	4225.12792968750000000000	4251.79492187500000000000	3588.00000000000000000000	10245.00000000000000000000	10227.00000000000000000000	0.00000000000000000000	0.00000000000000000000	0.00000000000000000000	2595.00000000000000000000	839.00000000000000000000	4.00000000000000000000	4.00000000000000000000	4.00000000000000000000	4.00000000000000000000	4.00000000000000000000	4.00000000000000000000	4.00000000000000000000	4.00000000000000000000	4.00000000000000000000	4.00000000000000000000	4.00000000000000000000	4.00000000000000000000	4.00000000000000000000	4.00000000000000000000	4.00000000000000000000	4.00000000000000000000
4.00000000000000000000	0.00000000000000000000	4206.15380859375000000000	4206.66650390625000000000	4175.89746093750000000000	4219.48730468750000000000	4206.66650390625000000000	4193.33300781250000000000	4200.00000000000000000000	4223.07666015625000000000	4215.89746093750000000000	4208.20507812500000000000	4237.43603515625000000000	4194.87158203125000000000	4216.92285156250000000000	4243.58984375000000000000	3546.00000000000000000000	10245.00000000000000000000	10227.00000000000000000000	0.00000000000000000000	0.00000000000000000000	0.00000000000000000000	2595.00000000000000000000	846.00000000000000000000	4.00000000000000000000	4.00000000000000000000	4.00000000000000000000	4.00000000000000000000	4.00000000000000000000	4.00000000000000000000	4.00000000000000000000	4.00000000000000000000	4.00000000000000000000	4.00000000000000000000	4.00000000000000000000	4.00000000000000000000	4.00000000000000000000	4.00000000000000000000	4.00000000000000000000	4.00000000000000000000
5.00000000000000000000	0.00000000000000000000	4204.10253906250000000000	4209.74365234375000000000	4177.43603515625000000000	4224.10253906250000000000	4214.87158203125000000000	4206.66650390625000000000	4215.89746093750000000000	4228.20507812500000000000	4226.15380859375000000000	4219.48730468750000000000	4238.97412109375000000000	4195.38427734375000000000	4216.41015625000000000000	4237.94873046875000000000	3362.00000000000000000000	10246.00000000000000000000	10227.00000000000000000000	0.00000000000000000000	0.00000000000000000000	0.00000000000000000000	2595.00000000000000000000	854.00000000000000000000	4.00000000000000000000	4.00000000000000000000	4.00000000000000000000	4.00000000000000000000	4.00000000000000000000	4.00000000000000000000	4.00000000000000000000	4.00000000000000000000	4.00000000000000000000	4.00000000000000000000	4.00000000000000000000	4.00000000000000000000	4.00000000000000000000	4.00000000000000000000	4.00000000000000000000	4.00000000000000000000
6.00000000000000000000	0.00000000000000000000	4205.12792968750000000000	4225.64111328125000000000	4174.87158203125000000000	4227.17919921875000000000	4238.46142578125000000000	4234.87158203125000000000	4237.43603515625000000000	4243.58984375000000000000	4249.74365234375000000000	4248.71777343750000000000	4241.02539062500000000000	4195.38427734375000000000	4212.82031250000000000000	4233.84619140625000000000	3008.00000000000000000000	10246.00000000000000000000	10227.00000000000000000000	0.00000000000000000000	0.00000000000000000000	0.00000000000000000000	2595.00000000000000000000	862.00000000000000000000	4.00000000000000000000	4.00000000000000000000	4.00000000000000000000	4.00000000000000000000	4.00000000000000000000	4.00000000000000000000	4.00000000000000000000	4.00000000000000000000	4.00000000000000000000	4.00000000000000000000	4.00000000000000000000	4.00000000000000000000	4.00000000000000000000	4.00000000000000000000	4.00000000000000000000	4.00000000000000000000
7.00000000000000000000	0.00000000000000000000	4181.53857421875000000000	4195.89746093750000000000	4181.02539062500000000000	4201.53857421875000000000	4206.66650390625000000000	4202.56396484375000000000	4208.20507812500000000000	4206.15380859375000000000	4213.84619140625000000000	4215.89746093750000000000	4189.74365234375000000000	4154.87158203125000000000	4161.53857421875000000000	4189.23046875000000000000	3190.00000000000000000000	10245.00000000000000000000	10226.00000000000000000000	0.00000000000000000000	0.00000000000000000000	0.00000000000000000000	2595.00000000000000000000	870.00000000000000000000	4.00000000000000000000	4.00000000000000000000	4.00000000000000000000	4.00000000000000000000	4.00000000000000000000	4.00000000000000000000	4.00000000000000000000	4.00000000000000000000	4.00000000000000000000	4.00000000000000000000	4.00000000000000000000	4.00000000000000000000	4.00000000000000000000	4.00000000000000000000	4.00000000000000000000	4.00000000000000000000
8.00000000000000000000	0.00000000000000000000	4214.87158203125000000000	4240.51269531250000000000	4165.64111328125000000000	4228.20507812500000000000	4244.10253906250000000000	4225.12792968750000000000	4225.64111328125000000000	4220.51269531250000000000	4224.61523437500000000000	4222.05126953125000000000	4219.48730468750000000000	4175.38427734375000000000	4201.02539062500000000000	4219.48730468750000000000	3310.00000000000000000000	10245.00000000000000000000	10226.00000000000000000000	0.00000000000000000000	0.00000000000000000000	0.00000000000000000000	2595.00000000000000000000	878.00000000000000000000	4.00000000000000000000	4.00000000000000000000	4.00000000000000000000	4.00000000000000000000	4.00000000000000000000	4.00000000000000000000	4.00000000000000000000	4.00000000000000000000	4.00000000000000000000	4.00000000000000000000	4.00000000000000000000	4.00000000000000000000	4.00000000000000000000	4.00000000000000000000	4.00000000000000000000	4.00000000000000000000
9.00000000000000000000	0.00000000000000000000	4214.87158203125000000000	4236.41015625000000000000	4170.25634765625000000000	4224.61523437500000000000	4233.33300781250000000000	4210.25634765625000000000	4205.64111328125000000000	4198.97412109375000000000	4195.38427734375000000000	4200.51269531250000000000	4213.84619140625000000000	4166.66650390625000000000	4203.07666015625000000000	4222.56396484375000000000	2739.00000000000000000000	10244.00000000000000000000	10225.00000000000000000000	0.00000000000000000000	0.00000000000000000000	0.00000000000000000000	2595.00000000000000000000	885.00000000000000000000	4.00000000000000000000	4.00000000000000000000	4.00000000000000000000	4.00000000000000000000	4.00000000000000000000	4.00000000000000000000	4.00000000000000000000	4.00000000000000000000	4.00000000000000000000	4.00000000000000000000	4.00000000000000000000	4.00000000000000000000	4.00000000000000000000	4.00000000000000000000	4.00000000000000000000	4.00000000000000000000
10.00000000000000000000	0.00000000000000000000	4209.74365234375000000000	4228.71777343750000000000	4177.43603515625000000000	4221.02539062500000000000	4227.17919921875000000000	4208.20507812500000000000	4203.58984375000000000000	4204.61523437500000000000	4200.00000000000000000000	4206.15380859375000000000	4220.51269531250000000000	4171.28173828125000000000	4205.64111328125000000000	4222.05126953125000000000	3423.00000000000000000000	10244.00000000000000000000	10225.00000000000000000000	0.00000000000000000000	0.00000000000000000000	0.00000000000000000000	2595.00000000000000000000	893.00000000000000000000	4.00000000000000000000	4.00000000000000000000	4.00000000000000000000	4.00000000000000000000	4.00000000000000000000	4.00000000000000000000	4.00000000000000000000	4.00000000000000000000	4.00000000000000000000	4.00000000000000000000	4.00000000000000000000	4.00000000000000000000	4.00000000000000000000	4.00000000000000000000	4.00000000000000000000	4.00000000000000000000
11.00000000000000000000	0.00000000000000000000	4205.12792968750000000000	4225.12792968750000000000	4168.71777343750000000000	4224.61523437500000000000	4230.76904296875000000000	4213.33300781250000000000	4213.33300781250000000000	4237.94873046875000000000	4236.41015625000000000000	4231.79492187500000000000	4245.12792968750000000000	4193.33300781250000000000	4218.46142578125000000000	4230.25634765625000000000	3069.00000000000000000000	10246.00000000000000000000	10224.00000000000000000000	0.00000000000000000000	0.00000000000000000000	0.00000000000000000000	2595.00000000000000000000	902.00000000000000000000	4.00000000000000000000	4.00000000000000000000	4.00000000000000000000	4.00000000000000000000	4.00000000000000000000	4.00000000000000000000	4.00000000000000000000	4.00000000000000000000	4.00000000000000000000	4.00000000000000000000	4.00000000000000000000	4.00000000000000000000	4.00000000000000000000	4.00000000000000000000	4.00000000000000000000	4.00000000000000000000
12.00000000000000000000	0.00000000000000000000	4170.76904296875000000000	4181.02539062500000000000	4176.92285156250000000000	4193.33300781250000000000	4188.20507812500000000000	4178.46142578125000000000	4185.64111328125000000000	4208.20507812500000000000	4203.58984375000000000000	4200.51269531250000000000	4205.64111328125000000000	4165.12792968750000000000	4171.79492187500000000000	4195.89746093750000000000	3367.00000000000000000000	10246.00000000000000000000	10224.00000000000000000000	0.00000000000000000000	0.00000000000000000000	0.00000000000000000000	2595.00000000000000000000	909.00000000000000000000	4.00000000000000000000	4.00000000000000000000	4.00000000000000000000	4.00000000000000000000	4.00000000000000000000	4.00000000000000000000	4.00000000000000000000	4.00000000000000000000	4.00000000000000000000	4.00000000000000000000	4.00000000000000000000	4.00000000000000000000	4.00000000000000000000	4.00000000000000000000	4.00000000000000000000	4.00000000000000000000
13.00000000000000000000	0.00000000000000000000	4198.97412109375000000000	4226.15380859375000000000	4173.33300781250000000000	4213.33300781250000000000	4231.28173828125000000000	4223.58984375000000000000	4220.00000000000000000000	4220.51269531250000000000	4224.10253906250000000000	4225.64111328125000000000	4223.58984375000000000000	4184.61523437500000000000	4191.28173828125000000000	4217.43603515625000000000	3107.00000000000000000000	10247.00000000000000000000	10224.00000000000000000000	0.00000000000000000000	0.00000000000000000000	0.00000000000000000000	2595.00000000000000000000	916.00000000000000000000	4.00000000000000000000	4.00000000000000000000	4.00000000000000000000	4.00000000000000000000	4.00000000000000000000	4.00000000000000000000	4.00000000000000000000	4.00000000000000000000	4.00000000000000000000	4.00000000000000000000	4.00000000000000000000	4.00000000000000000000	4.00000000000000000000	4.00000000000000000000	4.00000000000000000000	4.00000000000000000000
14.00000000000000000000	0.00000000000000000000	4196.92285156250000000000	4219.48730468750000000000	4176.92285156250000000000	4207.69238281250000000000	4226.15380859375000000000	4218.46142578125000000000	4212.82031250000000000000	4191.79492187500000000000	4202.05126953125000000000	4212.82031250000000000000	4193.84619140625000000000	4158.97412109375000000000	4165.12792968750000000000	4196.92285156250000000000	3423.00000000000000000000	10247.00000000000000000000	10224.00000000000000000000	0.00000000000000000000	0.00000000000000000000	0.00000000000000000000	2595.00000000000000000000	925.00000000000000000000	4.00000000000000000000	4.00000000000000000000	4.00000000000000000000	4.00000000000000000000	4.00000000000000000000	4.00000000000000000000	4.00000000000000000000	4.00000000000000000000	4.00000000000000000000	4.00000000000000000000	4.00000000000000000000	4.00000000000000000000	4.00000000000000000000	4.00000000000000000000	4.00000000000000000000	4.00000000000000000000
15.00000000000000000000	0.00000000000000000000	4182.56396484375000000000	4196.92285156250000000000	4176.41015625000000000000	4197.43603515625000000000	4205.64111328125000000000	4196.92285156250000000000	4198.46142578125000000000	4177.94873046875000000000	4181.53857421875000000000	4193.33300781250000000000	4181.02539062500000000000	4141.53857421875000000000	4155.38427734375000000000	4185.64111328125000000000	3069.00000000000000000000	10246.00000000000000000000	10225.00000000000000000000	0.00000000000000000000	0.00000000000000000000	0.00000000000000000000	2595.00000000000000000000	933.00000000000000000000	4.00000000000000000000	4.00000000000000000000	4.00000000000000000000	4.00000000000000000000	4.00000000000000000000	4.00000000000000000000	4.00000000000000000000	4.00000000000000000000	4.00000000000000000000	4.00000000000000000000	4.00000000000000000000	4.00000000000000000000	4.00000000000000000000	4.00000000000000000000	4.00000000000000000000	4.00000000000000000000
16.00000000000000000000	0.00000000000000000000	4194.35888671875000000000	4214.35888671875000000000	4162.56396484375000000000	4214.87158203125000000000	4215.89746093750000000000	4200.51269531250000000000	4197.94873046875000000000	4203.58984375000000000000	4205.12792968750000000000	4210.25634765625000000000	4227.17919921875000000000	4174.87158203125000000000	4201.53857421875000000000	4221.02539062500000000000	0.00000000000000000000	10246.00000000000000000000	10225.00000000000000000000	0.00000000000000000000	0.00000000000000000000	0.00000000000000000000	2595.00000000000000000000	941.00000000000000000000	4.00000000000000000000	4.00000000000000000000	4.00000000000000000000	4.00000000000000000000	4.00000000000000000000	4.00000000000000000000	4.00000000000000000000	4.00000000000000000000	4.00000000000000000000	4.00000000000000000000	4.00000000000000000000	4.00000000000000000000	4.00000000000000000000	4.00000000000000000000	4.00000000000000000000	4.00000000000000000000
17.00000000000000000000	0.00000000000000000000	4171.79492187500000000000	4180.00000000000000000000	4170.25634765625000000000	4192.30761718750000000000	4172.82031250000000000000	4158.46142578125000000000	4156.92285156250000000000	4167.17919921875000000000	4167.17919921875000000000	4174.35888671875000000000	4192.82031250000000000000	4147.17919921875000000000	4167.17919921875000000000	4189.74365234375000000000	0.00000000000000000000	10246.00000000000000000000	10226.00000000000000000000	0.00000000000000000000	0.00000000000000000000	0.00000000000000000000	2595.00000000000000000000	948.00000000000000000000	4.00000000000000000000	4.00000000000000000000	4.00000000000000000000	4.00000000000000000000	4.00000000000000000000	4.00000000000000000000	4.00000000000000000000	4.00000000000000000000	4.00000000000000000000	4.00000000000000000000	4.00000000000000000000	4.00000000000000000000	4.00000000000000000000	4.00000000000000000000	4.00000000000000000000	4.00000000000000000000
18.00000000000000000000	0.00000000000000000000	4181.53857421875000000000	4196.41015625000000000000	4166.66650390625000000000	4198.97412109375000000000	4194.87158203125000000000	4186.15380859375000000000	4188.71777343750000000000	4196.92285156250000000000	4194.87158203125000000000	4201.53857421875000000000	4201.02539062500000000000	4157.94873046875000000000	4167.69238281250000000000	4189.23046875000000000000	0.00000000000000000000	10246.00000000000000000000	10226.00000000000000000000	0.00000000000000000000	0.00000000000000000000	0.00000000000000000000	2595.00000000000000000000	957.00000000000000000000	4.00000000000000000000	4.00000000000000000000	4.00000000000000000000	4.00000000000000000000	4.00000000000000000000	4.00000000000000000000	4.00000000000000000000	4.00000000000000000000	4.00000000000000000000	4.00000000000000000000	4.00000000000000000000	4.00000000000000000000	4.00000000000000000000	4.00000000000000000000	4.00000000000000000000	4.00000000000000000000
19.00000000000000000000	0.00000000000000000000	4175.89746093750000000000	4183.58984375000000000000	4174.35888671875000000000	4189.74365234375000000000	4190.76904296875000000000	4185.12792968750000000000	4195.89746093750000000000	4211.28173828125000000000	4211.28173828125000000000	4217.43603515625000000000	4200.51269531250000000000	4163.58984375000000000000	4156.92285156250000000000	4185.64111328125000000000	0.00000000000000000000	10248.00000000000000000000	10226.00000000000000000000	0.00000000000000000000	0.00000000000000000000	0.00000000000000000000	2595.00000000000000000000	965.00000000000000000000	4.00000000000000000000	4.00000000000000000000	4.00000000000000000000	4.00000000000000000000	4.00000000000000000000	4.00000000000000000000	4.00000000000000000000	4.00000000000000000000	4.00000000000000000000	4.00000000000000000000	4.00000000000000000000	4.00000000000000000000	4.00000000000000000000	4.00000000000000000000	4.00000000000000000000	4.00000000000000000000
20.00000000000000000000	0.00000000000000000000	4179.48730468750000000000	4189.74365234375000000000	4183.07666015625000000000	4189.74365234375000000000	4193.84619140625000000000	4183.58984375000000000000	4188.71777343750000000000	4197.43603515625000000000	4201.53857421875000000000	4208.20507812500000000000	4197.43603515625000000000	4163.07666015625000000000	4163.58984375000000000000	4190.25634765625000000000	0.00000000000000000000	10248.00000000000000000000	10226.00000000000000000000	0.00000000000000000000	0.00000000000000000000	0.00000000000000000000	2595.00000000000000000000	973.00000000000000000000	4.00000000000000000000	4.00000000000000000000	4.00000000000000000000	4.00000000000000000000	4.00000000000000000000	4.00000000000000000000	4.00000000000000000000	4.00000000000000000000	4.00000000000000000000	4.00000000000000000000	4.00000000000000000000	4.00000000000000000000	4.00000000000000000000	4.00000000000000000000	4.00000000000000000000	4.00000000000000000000
21.00000000000000000000	0.00000000000000000000	4212.30761718750000000000	4244.10253906250000000000	4167.69238281250000000000	4222.56396484375000000000	4241.53857421875000000000	4225.12792968750000000000	4215.38427734375000000000	4211.79492187500000000000	4220.51269531250000000000	4227.69238281250000000000	4218.97412109375000000000	4178.97412109375000000000	4207.69238281250000000000	4216.41015625000000000000	0.00000000000000000000	10247.00000000000000000000	10228.00000000000000000000	0.00000000000000000000	0.00000000000000000000	0.00000000000000000000	2595.00000000000000000000	980.00000000000000000000	4.00000000000000000000	4.00000000000000000000	4.00000000000000000000	4.00000000000000000000	4.00000000000000000000	4.00000000000000000000	4.00000000000000000000	4.00000000000000000000	4.00000000000000000000	4.00000000000000000000	4.00000000000000000000	4.00000000000000000000	4.00000000000000000000	4.00000000000000000000	4.00000000000000000000	4.00000000000000000000
22.00000000000000000000	0.00000000000000000000	4189.74365234375000000000	4208.20507812500000000000	4175.38427734375000000000	4201.53857421875000000000	4207.17919921875000000000	4197.94873046875000000000	4192.30761718750000000000	4175.38427734375000000000	4180.00000000000000000000	4197.43603515625000000000	4177.43603515625000000000	4139.48730468750000000000	4167.17919921875000000000	4185.12792968750000000000	0.00000000000000000000	10247.00000000000000000000	10228.00000000000000000000	0.00000000000000000000	0.00000000000000000000	0.00000000000000000000	2595.00000000000000000000	988.00000000000000000000	4.00000000000000000000	4.00000000000000000000	4.00000000000000000000	4.00000000000000000000	4.00000000000000000000	4.00000000000000000000	4.00000000000000000000	4.00000000000000000000	4.00000000000000000000	4.00000000000000000000	4.00000000000000000000	4.00000000000000000000	4.00000000000000000000	4.00000000000000000000	4.00000000000000000000	4.00000000000000000000
23.00000000000000000000	0.00000000000000000000	4193.33300781250000000000	4209.23046875000000000000	4173.84619140625000000000	4206.66650390625000000000	4211.79492187500000000000	4203.58984375000000000000	4202.05126953125000000000	4200.00000000000000000000	4200.00000000000000000000	4215.38427734375000000000	4208.71777343750000000000	4167.69238281250000000000	4185.12792968750000000000	4208.20507812500000000000	0.00000000000000000000	10248.00000000000000000000	10229.00000000000000000000	0.00000000000000000000	0.00000000000000000000	0.00000000000000000000	2595.00000000000000000000	997.00000000000000000000	4.00000000000000000000	4.00000000000000000000	4.00000000000000000000	4.00000000000000000000	4.00000000000000000000	4.00000000000000000000	4.00000000000000000000	4.00000000000000000000	4.00000000000000000000	4.00000000000000000000	4.00000000000000000000	4.00000000000000000000	4.00000000000000000000	4.00000000000000000000	4.00000000000000000000	4.00000000000000000000
24.00000000000000000000	0.00000000000000000000	4186.15380859375000000000	4196.92285156250000000000	4171.28173828125000000000	4208.20507812500000000000	4195.89746093750000000000	4183.07666015625000000000	4185.64111328125000000000	4212.82031250000000000000	4210.76904296875000000000	4214.87158203125000000000	4222.56396484375000000000	4185.12792968750000000000	4191.79492187500000000000	4213.84619140625000000000	0.00000000000000000000	10248.00000000000000000000	10229.00000000000000000000	0.00000000000000000000	0.00000000000000000000	0.00000000000000000000	2596.00000000000000000000	4.00000000000000000000	4.00000000000000000000	4.00000000000000000000	4.00000000000000000000	4.00000000000000000000	4.00000000000000000000	4.00000000000000000000	4.00000000000000000000	4.00000000000000000000	4.00000000000000000000	4.00000000000000000000	4.00000000000000000000	4.00000000000000000000	4.00000000000000000000	4.00000000000000000000	4.00000000000000000000	4.00000000000000000000
25.00000000000000000000	0.00000000000000000000	4170.76904296875000000000	4182.56396484375000000000	4177.94873046875000000000	4199.48730468750000000000	4180.51269531250000000000	4168.20507812500000000000	4181.53857421875000000000	4193.84619140625000000000	4193.84619140625000000000	4197.94873046875000000000	4192.30761718750000000000	4158.46142578125000000000	4167.69238281250000000000	4186.66650390625000000000	0.00000000000000000000	10248.00000000000000000000	10229.00000000000000000000	0.00000000000000000000	0.00000000000000000000	0.00000000000000000000	2596.00000000000000000000	11.00000000000000000000	4.00000000000000000000	4.00000000000000000000	4.00000000000000000000	4.00000000000000000000	4.00000000000000000000	4.00000000000000000000	4.00000000000000000000	4.00000000000000000000	4.00000000000000000000	4.00000000000000000000	4.00000000000000000000	4.00000000000000000000	4.00000000000000000000	4.00000000000000000000	4.00000000000000000000	4.00000000000000000000
26.00000000000000000000	0.00000000000000000000	4190.76904296875000000000	4224.61523437500000000000	4172.82031250000000000000	4216.92285156250000000000	4228.71777343750000000000	4216.41015625000000000000	4228.71777343750000000000	4215.89746093750000000000	4222.56396484375000000000	4236.41015625000000000000	4204.61523437500000000000	4170.76904296875000000000	4184.61523437500000000000	4198.97412109375000000000	0.00000000000000000000	10248.00000000000000000000	10229.00000000000000000000	0.00000000000000000000	0.00000000000000000000	0.00000000000000000000	2596.00000000000000000000	19.00000000000000000000	4.00000000000000000000	4.00000000000000000000	4.00000000000000000000	4.00000000000000000000	4.00000000000000000000	4.00000000000000000000	4.00000000000000000000	4.00000000000000000000	4.00000000000000000000	4.00000000000000000000	4.00000000000000000000	4.00000000000000000000	4.00000000000000000000	4.00000000000000000000	4.00000000000000000000	4.00000000000000000000
27.00000000000000000000	0.00000000000000000000	4172.82031250000000000000	4196.41015625000000000000	4183.58984375000000000000	4194.35888671875000000000	4197.94873046875000000000	4192.82031250000000000000	4201.02539062500000000000	4186.66650390625000000000	4193.84619140625000000000	4215.38427734375000000000	4171.28173828125000000000	4149.23046875000000000000	4146.15380859375000000000	4173.33300781250000000000	0.00000000000000000000	10245.00000000000000000000	10230.00000000000000000000	0.00000000000000000000	0.00000000000000000000	0.00000000000000000000	2596.00000000000000000000	27.00000000000000000000	4.00000000000000000000	4.00000000000000000000	4.00000000000000000000	4.00000000000000000000	4.00000000000000000000	4.00000000000000000000	4.00000000000000000000	4.00000000000000000000	4.00000000000000000000	4.00000000000000000000	4.00000000000000000000	4.00000000000000000000	4.00000000000000000000	4.00000000000000000000	4.00000000000000000000	4.00000000000000000000
28.00000000000000000000	0.00000000000000000000	4195.89746093750000000000	4219.48730468750000000000	4177.43603515625000000000	4212.30761718750000000000	4211.28173828125000000000	4201.53857421875000000000	4204.10253906250000000000	4202.05126953125000000000	4208.20507812500000000000	4221.53857421875000000000	4202.56396484375000000000	4174.87158203125000000000	4183.07666015625000000000	4204.10253906250000000000	0.00000000000000000000	10245.00000000000000000000	10230.00000000000000000000	0.00000000000000000000	0.00000000000000000000	0.00000000000000000000	2596.00000000000000000000	35.00000000000000000000	4.00000000000000000000	4.00000000000000000000	4.00000000000000000000	4.00000000000000000000	4.00000000000000000000	4.00000000000000000000	4.00000000000000000000	4.00000000000000000000	4.00000000000000000000	4.00000000000000000000	4.00000000000000000000	4.00000000000000000000	4.00000000000000000000	4.00000000000000000000	4.00000000000000000000	4.00000000000000000000
29.00000000000000000000	0.00000000000000000000	4211.79492187500000000000	4237.43603515625000000000	4170.76904296875000000000	4229.23046875000000000000	4225.64111328125000000000	4204.10253906250000000000	4204.61523437500000000000	4208.20507812500000000000	4212.30761718750000000000	4223.07666015625000000000	4226.15380859375000000000	4191.28173828125000000000	4214.35888671875000000000	4228.71777343750000000000	0.00000000000000000000	10246.00000000000000000000	10231.00000000000000000000	0.00000000000000000000	0.00000000000000000000	0.00000000000000000000	2596.00000000000000000000	42.00000000000000000000	4.00000000000000000000	4.00000000000000000000	4.00000000000000000000	4.00000000000000000000	4.00000000000000000000	4.00000000000000000000	4.00000000000000000000	4.00000000000000000000	4.00000000000000000000	4.00000000000000000000	4.00000000000000000000	4.00000000000000000000	4.00000000000000000000	4.00000000000000000000	4.00000000000000000000	4.00000000000000000000
30.00000000000000000000	0.00000000000000000000	4184.10253906250000000000	4201.53857421875000000000	4175.89746093750000000000	4206.15380859375000000000	4193.33300781250000000000	4177.43603515625000000000	4183.07666015625000000000	4183.58984375000000000000	4183.07666015625000000000	4194.35888671875000000000	4199.48730468750000000000	4168.20507812500000000000	4176.92285156250000000000	4198.97412109375000000000	0.00000000000000000000	10246.00000000000000000000	10231.00000000000000000000	0.00000000000000000000	0.00000000000000000000	0.00000000000000000000	2596.00000000000000000000	50.00000000000000000000	4.00000000000000000000	4.00000000000000000000	4.00000000000000000000	4.00000000000000000000	4.00000000000000000000	4.00000000000000000000	4.00000000000000000000	4.00000000000000000000	4.00000000000000000000	4.00000000000000000000	4.00000000000000000000	4.00000000000000000000	4.00000000000000000000	4.00000000000000000000	4.00000000000000000000	4.00000000000000000000
31.00000000000000000000	0.00000000000000000000	4184.10253906250000000000	4205.12792968750000000000	4168.71777343750000000000	4209.23046875000000000000	4204.61523437500000000000	4194.87158203125000000000	4199.48730468750000000000	4219.48730468750000000000	4219.48730468750000000000	4225.12792968750000000000	4224.10253906250000000000	4194.35888671875000000000	4187.69238281250000000000	4208.20507812500000000000	0.00000000000000000000	10246.00000000000000000000	10231.00000000000000000000	0.00000000000000000000	0.00000000000000000000	0.00000000000000000000	2596.00000000000000000000	59.00000000000000000000	4.00000000000000000000	4.00000000000000000000	4.00000000000000000000	4.00000000000000000000	4.00000000000000000000	4.00000000000000000000	4.00000000000000000000	4.00000000000000000000	4.00000000000000000000	4.00000000000000000000	4.00000000000000000000	4.00000000000000000000	4.00000000000000000000	4.00000000000000000000	4.00000000000000000000	4.00000000000000000000
32.00000000000000000000	0.00000000000000000000	4160.51269531250000000000	4170.25634765625000000000	4179.48730468750000000000	4187.17919921875000000000	4172.82031250000000000000	4167.17919921875000000000	4172.82031250000000000000	4197.43603515625000000000	4196.41015625000000000000	4210.25634765625000000000	4191.28173828125000000000	4173.84619140625000000000	4155.89746093750000000000	4186.15380859375000000000	0.00000000000000000000	10246.00000000000000000000	10231.00000000000000000000	0.00000000000000000000	0.00000000000000000000	0.00000000000000000000	2596.00000000000000000000	66.00000000000000000000	4.00000000000000000000	4.00000000000000000000	4.00000000000000000000	4.00000000000000000000	4.00000000000000000000	4.00000000000000000000	4.00000000000000000000	4.00000000000000000000	4.00000000000000000000	4.00000000000000000000	4.00000000000000000000	4.00000000000000000000	4.00000000000000000000	4.00000000000000000000	4.00000000000000000000	4.00000000000000000000
33.00000000000000000000	0.00000000000000000000	4181.53857421875000000000	4201.02539062500000000000	4179.48730468750000000000	4201.02539062500000000000	4204.61523437500000000000	4194.87158203125000000000	4193.33300781250000000000	4196.41015625000000000000	4198.46142578125000000000	4215.38427734375000000000	4193.84619140625000000000	4173.33300781250000000000	4168.20507812500000000000	4194.87158203125000000000	0.00000000000000000000	10245.00000000000000000000	10231.00000000000000000000	0.00000000000000000000	0.00000000000000000000	0.00000000000000000000	2596.00000000000000000000	74.00000000000000000000	4.00000000000000000000	4.00000000000000000000	4.00000000000000000000	4.00000000000000000000	4.00000000000000000000	4.00000000000000000000	4.00000000000000000000	4.00000000000000000000	4.00000000000000000000	4.00000000000000000000	4.00000000000000000000	4.00000000000000000000	4.00000000000000000000	4.00000000000000000000	4.00000000000000000000	4.00000000000000000000
34.00000000000000000000	0.00000000000000000000	4203.07666015625000000000	4232.30761718750000000000	4172.82031250000000000000	4219.48730468750000000000	4232.82031250000000000000	4218.46142578125000000000	4211.79492187500000000000	4198.46142578125000000000	4205.64111328125000000000	4224.61523437500000000000	4198.46142578125000000000	4172.30761718750000000000	4180.51269531250000000000	4197.94873046875000000000	0.00000000000000000000	10245.00000000000000000000	10231.00000000000000000000	0.00000000000000000000	0.00000000000000000000	0.00000000000000000000	2596.00000000000000000000	82.00000000000000000000	4.00000000000000000000	4.00000000000000000000	4.00000000000000000000	4.00000000000000000000	4.00000000000000000000	4.00000000000000000000	4.00000000000000000000	4.00000000000000000000	4.00000000000000000000	4.00000000000000000000	4.00000000000000000000	4.00000000000000000000	4.00000000000000000000	4.00000000000000000000	4.00000000000000000000	4.00000000000000000000
35.00000000000000000000	0.00000000000000000000	4183.07666015625000000000	4198.46142578125000000000	4179.48730468750000000000	4202.05126953125000000000	4192.82031250000000000000	4185.12792968750000000000	4187.17919921875000000000	4165.64111328125000000000	4172.30761718750000000000	4194.35888671875000000000	4164.10253906250000000000	4147.69238281250000000000	4151.79492187500000000000	4173.84619140625000000000	0.00000000000000000000	10245.00000000000000000000	10232.00000000000000000000	0.00000000000000000000	0.00000000000000000000	0.00000000000000000000	2596.00000000000000000000	91.00000000000000000000	4.00000000000000000000	4.00000000000000000000	4.00000000000000000000	4.00000000000000000000	4.00000000000000000000	4.00000000000000000000	4.00000000000000000000	4.00000000000000000000	4.00000000000000000000	4.00000000000000000000	4.00000000000000000000	4.00000000000000000000	4.00000000000000000000	4.00000000000000000000	4.00000000000000000000	4.00000000000000000000
36.00000000000000000000	0.00000000000000000000	4196.41015625000000000000	4212.82031250000000000000	4168.20507812500000000000	4218.46142578125000000000	4203.58984375000000000000	4193.84619140625000000000	4193.84619140625000000000	4192.82031250000000000000	4200.51269531250000000000	4214.87158203125000000000	4206.66650390625000000000	4186.15380859375000000000	4191.79492187500000000000	4209.23046875000000000000	0.00000000000000000000	10245.00000000000000000000	10232.00000000000000000000	0.00000000000000000000	0.00000000000000000000	0.00000000000000000000	2596.00000000000000000000	99.00000000000000000000	4.00000000000000000000	4.00000000000000000000	4.00000000000000000000	4.00000000000000000000	4.00000000000000000000	4.00000000000000000000	4.00000000000000000000	4.00000000000000000000	4.00000000000000000000	4.00000000000000000000	4.00000000000000000000	4.00000000000000000000	4.00000000000000000000	4.00000000000000000000	4.00000000000000000000	4.00000000000000000000
37.00000000000000000000	0.00000000000000000000	4177.94873046875000000000	4182.56396484375000000000	4170.76904296875000000000	4206.15380859375000000000	4174.35888671875000000000	4157.94873046875000000000	4160.00000000000000000000	4176.92285156250000000000	4181.53857421875000000000	4195.89746093750000000000	4200.51269531250000000000	4176.41015625000000000000	4177.43603515625000000000	4196.92285156250000000000	0.00000000000000000000	10245.00000000000000000000	10231.00000000000000000000	0.00000000000000000000	0.00000000000000000000	0.00000000000000000000	2596.00000000000000000000	107.00000000000000000000	4.00000000000000000000	4.00000000000000000000	4.00000000000000000000	4.00000000000000000000	4.00000000000000000000	4.00000000000000000000	4.00000000000000000000	4.00000000000000000000	4.00000000000000000000	4.00000000000000000000	4.00000000000000000000	4.00000000000000000000	4.00000000000000000000	4.00000000000000000000	4.00000000000000000000	4.00000000000000000000
38.00000000000000000000	0.00000000000000000000	4181.53857421875000000000	4190.76904296875000000000	4173.84619140625000000000	4208.20507812500000000000	4185.12792968750000000000	4170.76904296875000000000	4176.92285156250000000000	4184.10253906250000000000	4190.25634765625000000000	4206.15380859375000000000	4202.56396484375000000000	4175.89746093750000000000	4176.41015625000000000000	4194.35888671875000000000	0.00000000000000000000	10245.00000000000000000000	10231.00000000000000000000	0.00000000000000000000	0.00000000000000000000	0.00000000000000000000	2596.00000000000000000000	115.00000000000000000000	4.00000000000000000000	4.00000000000000000000	4.00000000000000000000	4.00000000000000000000	4.00000000000000000000	4.00000000000000000000	4.00000000000000000000	4.00000000000000000000	4.00000000000000000000	4.00000000000000000000	4.00000000000000000000	4.00000000000000000000	4.00000000000000000000	4.00000000000000000000	4.00000000000000000000	4.00000000000000000000
39.00000000000000000000	0.00000000000000000000	4191.28173828125000000000	4208.20507812500000000000	4171.28173828125000000000	4206.66650390625000000000	4201.02539062500000000000	4196.41015625000000000000	4200.51269531250000000000	4199.48730468750000000000	4215.38427734375000000000	4234.35888671875000000000	4206.66650390625000000000	4181.53857421875000000000	4175.38427734375000000000	4198.46142578125000000000	0.00000000000000000000	10246.00000000000000000000	10230.00000000000000000000	0.00000000000000000000	0.00000000000000000000	0.00000000000000000000	2596.00000000000000000000	123.00000000000000000000	4.00000000000000000000	4.00000000000000000000	4.00000000000000000000	4.00000000000000000000	4.00000000000000000000	4.00000000000000000000	4.00000000000000000000	4.00000000000000000000	4.00000000000000000000	4.00000000000000000000	4.00000000000000000000	4.00000000000000000000	4.00000000000000000000	4.00000000000000000000	4.00000000000000000000	4.00000000000000000000
40.00000000000000000000	0.00000000000000000000	4168.20507812500000000000	4185.12792968750000000000	4177.94873046875000000000	4181.53857421875000000000	4174.87158203125000000000	4168.20507812500000000000	4174.35888671875000000000	4169.74365234375000000000	4184.10253906250000000000	4207.17919921875000000000	4171.28173828125000000000	4151.79492187500000000000	4135.38427734375000000000	4167.69238281250000000000	0.00000000000000000000	10246.00000000000000000000	10230.00000000000000000000	0.00000000000000000000	0.00000000000000000000	0.00000000000000000000	2596.00000000000000000000	130.00000000000000000000	4.00000000000000000000	4.00000000000000000000	4.00000000000000000000	4.00000000000000000000	4.00000000000000000000	4.00000000000000000000	4.00000000000000000000	4.00000000000000000000	4.00000000000000000000	4.00000000000000000000	4.00000000000000000000	4.00000000000000000000	4.00000000000000000000	4.00000000000000000000	4.00000000000000000000	4.00000000000000000000
41.00000000000000000000	0.00000000000000000000	4204.10253906250000000000	4235.89746093750000000000	4166.66650390625000000000	4215.38427734375000000000	4225.64111328125000000000	4203.07666015625000000000	4202.05126953125000000000	4200.51269531250000000000	4206.66650390625000000000	4224.61523437500000000000	4213.33300781250000000000	4182.56396484375000000000	4186.15380859375000000000	4200.51269531250000000000	0.00000000000000000000	10248.00000000000000000000	10229.00000000000000000000	0.00000000000000000000	0.00000000000000000000	0.00000000000000000000	2596.00000000000000000000	138.00000000000000000000	4.00000000000000000000	4.00000000000000000000	4.00000000000000000000	4.00000000000000000000	4.00000000000000000000	4.00000000000000000000	4.00000000000000000000	4.00000000000000000000	4.00000000000000000000	4.00000000000000000000	4.00000000000000000000	4.00000000000000000000	4.00000000000000000000	4.00000000000000000000	4.00000000000000000000	4.00000000000000000000
42.00000000000000000000	0.00000000000000000000	4201.53857421875000000000	4219.48730468750000000000	4171.28173828125000000000	4210.76904296875000000000	4206.15380859375000000000	4186.66650390625000000000	4184.10253906250000000000	4172.82031250000000000000	4176.92285156250000000000	4200.00000000000000000000	4198.46142578125000000000	4164.61523437500000000000	4179.48730468750000000000	4189.74365234375000000000	0.00000000000000000000	10248.00000000000000000000	10229.00000000000000000000	0.00000000000000000000	0.00000000000000000000	0.00000000000000000000	2596.00000000000000000000	145.00000000000000000000	4.00000000000000000000	4.00000000000000000000	4.00000000000000000000	4.00000000000000000000	4.00000000000000000000	4.00000000000000000000	4.00000000000000000000	4.00000000000000000000	4.00000000000000000000	4.00000000000000000000	4.00000000000000000000	4.00000000000000000000	4.00000000000000000000	4.00000000000000000000	4.00000000000000000000	4.00000000000000000000
43.00000000000000000000	0.00000000000000000000	4186.66650390625000000000	4199.48730468750000000000	4172.82031250000000000000	4202.05126953125000000000	4185.64111328125000000000	4175.89746093750000000000	4175.38427734375000000000	4165.12792968750000000000	4170.25634765625000000000	4193.33300781250000000000	4196.92285156250000000000	4161.53857421875000000000	4167.17919921875000000000	4187.69238281250000000000	0.00000000000000000000	10248.00000000000000000000	10226.00000000000000000000	0.00000000000000000000	0.00000000000000000000	0.00000000000000000000	2596.00000000000000000000	153.00000000000000000000	4.00000000000000000000	4.00000000000000000000	4.00000000000000000000	4.00000000000000000000	4.00000000000000000000	4.00000000000000000000	4.00000000000000000000	4.00000000000000000000	4.00000000000000000000	4.00000000000000000000	4.00000000000000000000	4.00000000000000000000	4.00000000000000000000	4.00000000000000000000	4.00000000000000000000	4.00000000000000000000
44.00000000000000000000	0.00000000000000000000	4193.33300781250000000000	4208.71777343750000000000	4166.66650390625000000000	4216.92285156250000000000	4202.56396484375000000000	4187.69238281250000000000	4190.76904296875000000000	4213.84619140625000000000	4214.87158203125000000000	4226.66650390625000000000	4237.94873046875000000000	4200.51269531250000000000	4191.79492187500000000000	4214.87158203125000000000	0.00000000000000000000	10248.00000000000000000000	10226.00000000000000000000	0.00000000000000000000	0.00000000000000000000	0.00000000000000000000	2596.00000000000000000000	160.00000000000000000000	4.00000000000000000000	4.00000000000000000000	4.00000000000000000000	4.00000000000000000000	4.00000000000000000000	4.00000000000000000000	4.00000000000000000000	4.00000000000000000000	4.00000000000000000000	4.00000000000000000000	4.00000000000000000000	4.00000000000000000000	4.00000000000000000000	4.00000000000000000000	4.00000000000000000000	4.00000000000000000000
45.00000000000000000000	0.00000000000000000000	4176.92285156250000000000	4176.92285156250000000000	4183.58984375000000000000	4198.97412109375000000000	4177.43603515625000000000	4165.12792968750000000000	4177.94873046875000000000	4198.97412109375000000000	4200.00000000000000000000	4208.71777343750000000000	4209.74365234375000000000	4183.58984375000000000000	4168.71777343750000000000	4193.84619140625000000000	0.00000000000000000000	10248.00000000000000000000	10225.00000000000000000000	0.00000000000000000000	0.00000000000000000000	0.00000000000000000000	2596.00000000000000000000	168.00000000000000000000	4.00000000000000000000	4.00000000000000000000	4.00000000000000000000	4.00000000000000000000	4.00000000000000000000	4.00000000000000000000	4.00000000000000000000	4.00000000000000000000	4.00000000000000000000	4.00000000000000000000	4.00000000000000000000	4.00000000000000000000	4.00000000000000000000	4.00000000000000000000	4.00000000000000000000	4.00000000000000000000
46.00000000000000000000	0.00000000000000000000	4196.92285156250000000000	4218.46142578125000000000	4176.92285156250000000000	4213.84619140625000000000	4219.48730468750000000000	4212.30761718750000000000	4216.92285156250000000000	4209.23046875000000000000	4222.56396484375000000000	4232.82031250000000000000	4219.48730468750000000000	4190.76904296875000000000	4188.71777343750000000000	4209.74365234375000000000	0.00000000000000000000	10248.00000000000000000000	10225.00000000000000000000	0.00000000000000000000	0.00000000000000000000	0.00000000000000000000	2596.00000000000000000000	176.00000000000000000000	4.00000000000000000000	4.00000000000000000000	4.00000000000000000000	4.00000000000000000000	4.00000000000000000000	4.00000000000000000000	4.00000000000000000000	4.00000000000000000000	4.00000000000000000000	4.00000000000000000000	4.00000000000000000000	4.00000000000000000000	4.00000000000000000000	4.00000000000000000000	4.00000000000000000000	4.00000000000000000000
47.00000000000000000000	0.00000000000000000000	4191.28173828125000000000	4216.92285156250000000000	4175.89746093750000000000	4206.66650390625000000000	4213.84619140625000000000	4209.74365234375000000000	4207.17919921875000000000	4185.64111328125000000000	4204.10253906250000000000	4222.56396484375000000000	4196.41015625000000000000	4166.66650390625000000000	4163.58984375000000000000	4188.20507812500000000000	0.00000000000000000000	10247.00000000000000000000	10225.00000000000000000000	0.00000000000000000000	0.00000000000000000000	0.00000000000000000000	2596.00000000000000000000	184.00000000000000000000	4.00000000000000000000	4.00000000000000000000	4.00000000000000000000	4.00000000000000000000	4.00000000000000000000	4.00000000000000000000	4.00000000000000000000	4.00000000000000000000	4.00000000000000000000	4.00000000000000000000	4.00000000000000000000	4.00000000000000000000	4.00000000000000000000	4.00000000000000000000	4.00000000000000000000	4.00000000000000000000
48.00000000000000000000	0.00000000000000000000	4195.38427734375000000000	4208.20507812500000000000	4177.43603515625000000000	4208.20507812500000000000	4200.51269531250000000000	4195.38427734375000000000	4194.35888671875000000000	4182.05126953125000000000	4194.87158203125000000000	4216.92285156250000000000	4201.53857421875000000000	4168.20507812500000000000	4166.66650390625000000000	4188.71777343750000000000	0.00000000000000000000	10247.00000000000000000000	10225.00000000000000000000	0.00000000000000000000	0.00000000000000000000	0.00000000000000000000	2596.00000000000000000000	192.00000000000000000000	4.00000000000000000000	4.00000000000000000000	4.00000000000000000000	4.00000000000000000000	4.00000000000000000000	4.00000000000000000000	4.00000000000000000000	4.00000000000000000000	4.00000000000000000000	4.00000000000000000000	4.00000000000000000000	4.00000000000000000000	4.00000000000000000000	4.00000000000000000000	4.00000000000000000000	4.00000000000000000000
49.00000000000000000000	0.00000000000000000000	4216.92285156250000000000	4232.30761718750000000000	4166.66650390625000000000	4234.87158203125000000000	4216.92285156250000000000	4201.53857421875000000000	4196.92285156250000000000	4207.69238281250000000000	4213.84619140625000000000	4232.82031250000000000000	4248.71777343750000000000	4207.17919921875000000000	4215.89746093750000000000	4231.28173828125000000000	0.00000000000000000000	10248.00000000000000000000	10226.00000000000000000000	0.00000000000000000000	0.00000000000000000000	0.00000000000000000000	2596.00000000000000000000	200.00000000000000000000	4.00000000000000000000	4.00000000000000000000	4.00000000000000000000	4.00000000000000000000	4.00000000000000000000	4.00000000000000000000	4.00000000000000000000	4.00000000000000000000	4.00000000000000000000	4.00000000000000000000	4.00000000000000000000	4.00000000000000000000	4.00000000000000000000	4.00000000000000000000	4.00000000000000000000	4.00000000000000000000
50.00000000000000000000	0.00000000000000000000	4186.15380859375000000000	4196.41015625000000000000	4174.87158203125000000000	4208.20507812500000000000	4173.84619140625000000000	4155.89746093750000000000	4154.35888671875000000000	4165.12792968750000000000	4165.64111328125000000000	4182.05126953125000000000	4204.10253906250000000000	4174.35888671875000000000	4169.74365234375000000000	4194.87158203125000000000	0.00000000000000000000	10248.00000000000000000000	10226.00000000000000000000	0.00000000000000000000	0.00000000000000000000	0.00000000000000000000	2596.00000000000000000000	208.00000000000000000000	4.00000000000000000000	4.00000000000000000000	4.00000000000000000000	4.00000000000000000000	4.00000000000000000000	4.00000000000000000000	4.00000000000000000000	4.00000000000000000000	4.00000000000000000000	4.00000000000000000000	4.00000000000000000000	4.00000000000000000000	4.00000000000000000000	4.00000000000000000000	4.00000000000000000000	4.00000000000000000000
51.00000000000000000000	0.00000000000000000000	4192.82031250000000000000	4211.28173828125000000000	4168.71777343750000000000	4206.15380859375000000000	4196.92285156250000000000	4183.07666015625000000000	4185.12792968750000000000	4191.28173828125000000000	4199.48730468750000000000	4210.25634765625000000000	4211.28173828125000000000	4181.53857421875000000000	4168.20507812500000000000	4195.38427734375000000000	0.00000000000000000000	10248.00000000000000000000	10226.00000000000000000000	0.00000000000000000000	0.00000000000000000000	0.00000000000000000000	2596.00000000000000000000	217.00000000000000000000	4.00000000000000000000	4.00000000000000000000	4.00000000000000000000	4.00000000000000000000	4.00000000000000000000	4.00000000000000000000	4.00000000000000000000	4.00000000000000000000	4.00000000000000000000	4.00000000000000000000	4.00000000000000000000	4.00000000000000000000	4.00000000000000000000	4.00000000000000000000	4.00000000000000000000	4.00000000000000000000
52.00000000000000000000	0.00000000000000000000	4181.53857421875000000000	4191.79492187500000000000	4171.28173828125000000000	4192.30761718750000000000	4187.69238281250000000000	4185.64111328125000000000	4190.76904296875000000000	4203.07666015625000000000	4215.89746093750000000000	4229.23046875000000000000	4210.25634765625000000000	4179.48730468750000000000	4154.87158203125000000000	4187.17919921875000000000	0.00000000000000000000	10248.00000000000000000000	10226.00000000000000000000	0.00000000000000000000	0.00000000000000000000	0.00000000000000000000	2596.00000000000000000000	225.00000000000000000000	4.00000000000000000000	4.00000000000000000000	4.00000000000000000000	4.00000000000000000000	4.00000000000000000000	4.00000000000000000000	4.00000000000000000000	4.00000000000000000000	4.00000000000000000000	4.00000000000000000000	4.00000000000000000000	4.00000000000000000000	4.00000000000000000000	4.00000000000000000000	4.00000000000000000000	4.00000000000000000000
53.00000000000000000000	0.00000000000000000000	4167.69238281250000000000	4175.38427734375000000000	4175.38427734375000000000	4178.97412109375000000000	4168.20507812500000000000	4166.66650390625000000000	4172.82031250000000000000	4181.53857421875000000000	4189.74365234375000000000	4202.56396484375000000000	4186.66650390625000000000	4157.43603515625000000000	4134.87158203125000000000	4165.12792968750000000000	0.00000000000000000000	10248.00000000000000000000	10228.00000000000000000000	0.00000000000000000000	0.00000000000000000000	0.00000000000000000000	2596.00000000000000000000	234.00000000000000000000	4.00000000000000000000	4.00000000000000000000	4.00000000000000000000	4.00000000000000000000	4.00000000000000000000	4.00000000000000000000	4.00000000000000000000	4.00000000000000000000	4.00000000000000000000	4.00000000000000000000	4.00000000000000000000	4.00000000000000000000	4.00000000000000000000	4.00000000000000000000	4.00000000000000000000	4.00000000000000000000
54.00000000000000000000	0.00000000000000000000	4196.92285156250000000000	4222.56396484375000000000	4164.10253906250000000000	4203.58984375000000000000	4209.74365234375000000000	4192.30761718750000000000	4190.25634765625000000000	4186.15380859375000000000	4198.97412109375000000000	4210.76904296875000000000	4196.41015625000000000000	4162.05126953125000000000	4162.56396484375000000000	4180.00000000000000000000	0.00000000000000000000	10248.00000000000000000000	10228.00000000000000000000	0.00000000000000000000	0.00000000000000000000	0.00000000000000000000	2596.00000000000000000000	242.00000000000000000000	4.00000000000000000000	4.00000000000000000000	4.00000000000000000000	4.00000000000000000000	4.00000000000000000000	4.00000000000000000000	4.00000000000000000000	4.00000000000000000000	4.00000000000000000000	4.00000000000000000000	4.00000000000000000000	4.00000000000000000000	4.00000000000000000000	4.00000000000000000000	4.00000000000000000000	4.00000000000000000000
55.00000000000000000000	0.00000000000000000000	4190.76904296875000000000	4210.25634765625000000000	4176.92285156250000000000	4194.35888671875000000000	4197.43603515625000000000	4180.51269531250000000000	4175.89746093750000000000	4157.43603515625000000000	4167.17919921875000000000	4189.74365234375000000000	4162.56396484375000000000	4139.48730468750000000000	4143.58984375000000000000	4165.12792968750000000000	0.00000000000000000000	10247.00000000000000000000	10228.00000000000000000000	0.00000000000000000000	0.00000000000000000000	0.00000000000000000000	2596.00000000000000000000	250.00000000000000000000	4.00000000000000000000	4.00000000000000000000	4.00000000000000000000	4.00000000000000000000	4.00000000000000000000	4.00000000000000000000	4.00000000000000000000	4.00000000000000000000	4.00000000000000000000	4.00000000000000000000	4.00000000000000000000	4.00000000000000000000	4.00000000000000000000	4.00000000000000000000	4.00000000000000000000	4.00000000000000000000
56.00000000000000000000	0.00000000000000000000	4204.61523437500000000000	4224.61523437500000000000	4173.33300781250000000000	4208.71777343750000000000	4218.97412109375000000000	4204.61523437500000000000	4198.97412109375000000000	4200.51269531250000000000	4201.53857421875000000000	4213.84619140625000000000	4204.10253906250000000000	4185.64111328125000000000	4186.15380859375000000000	4204.10253906250000000000	0.00000000000000000000	10247.00000000000000000000	10228.00000000000000000000	0.00000000000000000000	0.00000000000000000000	0.00000000000000000000	2596.00000000000000000000	257.00000000000000000000	4.00000000000000000000	4.00000000000000000000	4.00000000000000000000	4.00000000000000000000	4.00000000000000000000	4.00000000000000000000	4.00000000000000000000	4.00000000000000000000	4.00000000000000000000	4.00000000000000000000	4.00000000000000000000	4.00000000000000000000	4.00000000000000000000	4.00000000000000000000	4.00000000000000000000	4.00000000000000000000
57.00000000000000000000	0.00000000000000000000	4197.43603515625000000000	4202.05126953125000000000	4169.23046875000000000000	4203.07666015625000000000	4197.94873046875000000000	4181.53857421875000000000	4181.53857421875000000000	4211.28173828125000000000	4213.84619140625000000000	4214.35888671875000000000	4218.97412109375000000000	4203.07666015625000000000	4196.41015625000000000000	4215.38427734375000000000	0.00000000000000000000	10248.00000000000000000000	10229.00000000000000000000	0.00000000000000000000	0.00000000000000000000	0.00000000000000000000	2596.00000000000000000000	265.00000000000000000000	4.00000000000000000000	4.00000000000000000000	4.00000000000000000000	4.00000000000000000000	4.00000000000000000000	4.00000000000000000000	4.00000000000000000000	4.00000000000000000000	4.00000000000000000000	4.00000000000000000000	4.00000000000000000000	4.00000000000000000000	4.00000000000000000000	4.00000000000000000000	4.00000000000000000000	4.00000000000000000000
58.00000000000000000000	0.00000000000000000000	4178.97412109375000000000	4174.35888671875000000000	4176.92285156250000000000	4182.56396484375000000000	4170.25634765625000000000	4156.41015625000000000000	4165.64111328125000000000	4175.89746093750000000000	4185.64111328125000000000	4193.33300781250000000000	4181.53857421875000000000	4171.79492187500000000000	4161.53857421875000000000	4187.69238281250000000000	0.00000000000000000000	10248.00000000000000000000	10229.00000000000000000000	0.00000000000000000000	0.00000000000000000000	0.00000000000000000000	2596.00000000000000000000	272.00000000000000000000	4.00000000000000000000	4.00000000000000000000	4.00000000000000000000	4.00000000000000000000	4.00000000000000000000	4.00000000000000000000	4.00000000000000000000	4.00000000000000000000	4.00000000000000000000	4.00000000000000000000	4.00000000000000000000	4.00000000000000000000	4.00000000000000000000	4.00000000000000000000	4.00000000000000000000	4.00000000000000000000
59.00000000000000000000	0.00000000000000000000	4192.30761718750000000000	4210.25634765625000000000	4169.74365234375000000000	4193.33300781250000000000	4216.92285156250000000000	4203.07666015625000000000	4208.20507812500000000000	4198.46142578125000000000	4212.82031250000000000000	4221.53857421875000000000	4188.71777343750000000000	4181.02539062500000000000	4168.71777343750000000000	4191.79492187500000000000	0.00000000000000000000	10248.00000000000000000000	10230.00000000000000000000	0.00000000000000000000	0.00000000000000000000	0.00000000000000000000	2596.00000000000000000000	280.00000000000000000000	4.00000000000000000000	4.00000000000000000000	4.00000000000000000000	4.00000000000000000000	4.00000000000000000000	4.00000000000000000000	4.00000000000000000000	4.00000000000000000000	4.00000000000000000000	4.00000000000000000000	4.00000000000000000000	4.00000000000000000000	4.00000000000000000000	4.00000000000000000000	4.00000000000000000000	4.00000000000000000000
60.00000000000000000000	0.00000000000000000000	4173.33300781250000000000	4183.58984375000000000000	4178.97412109375000000000	4174.35888671875000000000	4196.92285156250000000000	4184.61523437500000000000	4193.33300781250000000000	4183.07666015625000000000	4198.46142578125000000000	4200.51269531250000000000	4157.94873046875000000000	4160.51269531250000000000	4134.35888671875000000000	4163.58984375000000000000	0.00000000000000000000	10248.00000000000000000000	10230.00000000000000000000	0.00000000000000000000	0.00000000000000000000	0.00000000000000000000	2596.00000000000000000000	287.00000000000000000000	4.00000000000000000000	4.00000000000000000000	4.00000000000000000000	4.00000000000000000000	4.00000000000000000000	4.00000000000000000000	4.00000000000000000000	4.00000000000000000000	4.00000000000000000000	4.00000000000000000000	4.00000000000000000000	4.00000000000000000000	4.00000000000000000000	4.00000000000000000000	4.00000000000000000000	4.00000000000000000000
61.00000000000000000000	0.00000000000000000000	4201.53857421875000000000	4210.25634765625000000000	4177.94873046875000000000	4196.92285156250000000000	4215.38427734375000000000	4200.51269531250000000000	4203.58984375000000000000	4202.56396484375000000000	4218.97412109375000000000	4213.84619140625000000000	4192.30761718750000000000	4190.76904296875000000000	4183.58984375000000000000	4198.46142578125000000000	0.00000000000000000000	10250.00000000000000000000	10229.00000000000000000000	0.00000000000000000000	0.00000000000000000000	0.00000000000000000000	2596.00000000000000000000	295.00000000000000000000	4.00000000000000000000	4.00000000000000000000	4.00000000000000000000	4.00000000000000000000	4.00000000000000000000	4.00000000000000000000	4.00000000000000000000	4.00000000000000000000	4.00000000000000000000	4.00000000000000000000	4.00000000000000000000	4.00000000000000000000	4.00000000000000000000	4.00000000000000000000	4.00000000000000000000	4.00000000000000000000
62.00000000000000000000	0.00000000000000000000	4210.76904296875000000000	4220.00000000000000000000	4167.69238281250000000000	4203.07666015625000000000	4216.92285156250000000000	4199.48730468750000000000	4194.35888671875000000000	4195.38427734375000000000	4208.20507812500000000000	4203.58984375000000000000	4204.10253906250000000000	4196.41015625000000000000	4206.66650390625000000000	4210.76904296875000000000	0.00000000000000000000	10250.00000000000000000000	10229.00000000000000000000	0.00000000000000000000	0.00000000000000000000	0.00000000000000000000	2596.00000000000000000000	302.00000000000000000000	4.00000000000000000000	4.00000000000000000000	4.00000000000000000000	4.00000000000000000000	4.00000000000000000000	4.00000000000000000000	4.00000000000000000000	4.00000000000000000000	4.00000000000000000000	4.00000000000000000000	4.00000000000000000000	4.00000000000000000000	4.00000000000000000000	4.00000000000000000000	4.00000000000000000000	4.00000000000000000000
63.00000000000000000000	0.00000000000000000000	4173.33300781250000000000	4175.38427734375000000000	4168.71777343750000000000	4172.30761718750000000000	4180.51269531250000000000	4165.12792968750000000000	4166.66650390625000000000	4162.05126953125000000000	4166.15380859375000000000	4160.51269531250000000000	4167.17919921875000000000	4161.53857421875000000000	4152.30761718750000000000	4169.74365234375000000000	0.00000000000000000000	10249.00000000000000000000	10228.00000000000000000000	0.00000000000000000000	0.00000000000000000000	0.00000000000000000000	2596.00000000000000000000	310.00000000000000000000	4.00000000000000000000	4.00000000000000000000	4.00000000000000000000	4.00000000000000000000	4.00000000000000000000	4.00000000000000000000	4.00000000000000000000	4.00000000000000000000	4.00000000000000000000	4.00000000000000000000	4.00000000000000000000	4.00000000000000000000	4.00000000000000000000	4.00000000000000000000	4.00000000000000000000	4.00000000000000000000
64.00000000000000000000	0.00000000000000000000	4183.07666015625000000000	4189.74365234375000000000	4166.66650390625000000000	4188.71777343750000000000	4204.10253906250000000000	4188.20507812500000000000	4195.89746093750000000000	4208.20507812500000000000	4211.79492187500000000000	4200.00000000000000000000	4205.12792968750000000000	4195.38427734375000000000	4171.79492187500000000000	4190.76904296875000000000	1094.00000000000000000000	10249.00000000000000000000	10228.00000000000000000000	0.00000000000000000000	0.00000000000000000000	0.00000000000000000000	2596.00000000000000000000	318.00000000000000000000	4.00000000000000000000	4.00000000000000000000	4.00000000000000000000	4.00000000000000000000	4.00000000000000000000	4.00000000000000000000	4.00000000000000000000	4.00000000000000000000	4.00000000000000000000	4.00000000000000000000	4.00000000000000000000	4.00000000000000000000	4.00000000000000000000	4.00000000000000000000	4.00000000000000000000	4.00000000000000000000
65.00000000000000000000	0.00000000000000000000	4168.71777343750000000000	4164.10253906250000000000	4180.51269531250000000000	4171.79492187500000000000	4176.41015625000000000000	4167.17919921875000000000	4180.00000000000000000000	4199.48730468750000000000	4204.10253906250000000000	4196.41015625000000000000	4187.69238281250000000000	4184.61523437500000000000	4154.87158203125000000000	4175.89746093750000000000	2531.00000000000000000000	10247.00000000000000000000	10225.00000000000000000000	0.00000000000000000000	0.00000000000000000000	0.00000000000000000000	2596.00000000000000000000	326.00000000000000000000	4.00000000000000000000	4.00000000000000000000	4.00000000000000000000	4.00000000000000000000	4.00000000000000000000	4.00000000000000000000	4.00000000000000000000	4.00000000000000000000	4.00000000000000000000	4.00000000000000000000	4.00000000000000000000	4.00000000000000000000	4.00000000000000000000	4.00000000000000000000	4.00000000000000000000	4.00000000000000000000
66.00000000000000000000	0.00000000000000000000	4175.38427734375000000000	4184.61523437500000000000	4177.43603515625000000000	4174.35888671875000000000	4194.87158203125000000000	4188.20507812500000000000	4195.38427734375000000000	4197.43603515625000000000	4205.12792968750000000000	4194.87158203125000000000	4185.12792968750000000000	4182.56396484375000000000	4159.48730468750000000000	4176.41015625000000000000	2869.00000000000000000000	10247.00000000000000000000	10225.00000000000000000000	0.00000000000000000000	0.00000000000000000000	0.00000000000000000000	2596.00000000000000000000	334.00000000000000000000	4.00000000000000000000	4.00000000000000000000	4.00000000000000000000	4.00000000000000000000	4.00000000000000000000	4.00000000000000000000	4.00000000000000000000	4.00000000000000000000	4.00000000000000000000	4.00000000000000000000	4.00000000000000000000	4.00000000000000000000	4.00000000000000000000	4.00000000000000000000	4.00000000000000000000	4.00000000000000000000
67.00000000000000000000	0.00000000000000000000	4192.30761718750000000000	4211.28173828125000000000	4172.82031250000000000000	4190.76904296875000000000	4221.53857421875000000000	4208.20507812500000000000	4210.25634765625000000000	4197.94873046875000000000	4211.79492187500000000000	4201.02539062500000000000	4186.15380859375000000000	4184.61523437500000000000	4168.71777343750000000000	4182.56396484375000000000	3477.00000000000000000000	10245.00000000000000000000	10224.00000000000000000000	0.00000000000000000000	0.00000000000000000000	0.00000000000000000000	2596.00000000000000000000	343.00000000000000000000	4.00000000000000000000	4.00000000000000000000	4.00000000000000000000	4.00000000000000000000	4.00000000000000000000	4.00000000000000000000	4.00000000000000000000	4.00000000000000000000	4.00000000000000000000	4.00000000000000000000	4.00000000000000000000	4.00000000000000000000	4.00000000000000000000	4.00000000000000000000	4.00000000000000000000	4.00000000000000000000
68.00000000000000000000	0.00000000000000000000	4185.64111328125000000000	4194.87158203125000000000	4183.07666015625000000000	4183.07666015625000000000	4202.56396484375000000000	4188.20507812500000000000	4193.33300781250000000000	4173.33300781250000000000	4187.17919921875000000000	4184.10253906250000000000	4162.56396484375000000000	4164.10253906250000000000	4153.84619140625000000000	4169.74365234375000000000	3523.00000000000000000000	10245.00000000000000000000	10224.00000000000000000000	0.00000000000000000000	0.00000000000000000000	0.00000000000000000000	2596.00000000000000000000	351.00000000000000000000	4.00000000000000000000	4.00000000000000000000	4.00000000000000000000	4.00000000000000000000	4.00000000000000000000	4.00000000000000000000	4.00000000000000000000	4.00000000000000000000	4.00000000000000000000	4.00000000000000000000	4.00000000000000000000	4.00000000000000000000	4.00000000000000000000	4.00000000000000000000	4.00000000000000000000	4.00000000000000000000
69.00000000000000000000	0.00000000000000000000	4202.56396484375000000000	4217.94873046875000000000	4168.71777343750000000000	4202.56396484375000000000	4224.61523437500000000000	4208.71777343750000000000	4207.17919921875000000000	4205.12792968750000000000	4216.92285156250000000000	4208.20507812500000000000	4207.69238281250000000000	4201.02539062500000000000	4198.97412109375000000000	4207.17919921875000000000	3356.00000000000000000000	10243.00000000000000000000	10222.00000000000000000000	0.00000000000000000000	0.00000000000000000000	0.00000000000000000000	2596.00000000000000000000	360.00000000000000000000	4.00000000000000000000	4.00000000000000000000	4.00000000000000000000	4.00000000000000000000	4.00000000000000000000	4.00000000000000000000	4.00000000000000000000	4.00000000000000000000	4.00000000000000000000	4.00000000000000000000	4.00000000000000000000	4.00000000000000000000	4.00000000000000000000	4.00000000000000000000	4.00000000000000000000	4.00000000000000000000
70.00000000000000000000	0.00000000000000000000	4185.64111328125000000000	4180.51269531250000000000	4172.82031250000000000000	4187.69238281250000000000	4183.58984375000000000000	4171.28173828125000000000	4169.23046875000000000000	4188.71777343750000000000	4193.84619140625000000000	4180.51269531250000000000	4192.30761718750000000000	4196.92285156250000000000	4181.02539062500000000000	4195.89746093750000000000	3029.00000000000000000000	10243.00000000000000000000	10222.00000000000000000000	0.00000000000000000000	0.00000000000000000000	0.00000000000000000000	2596.00000000000000000000	368.00000000000000000000	4.00000000000000000000	4.00000000000000000000	4.00000000000000000000	4.00000000000000000000	4.00000000000000000000	4.00000000000000000000	4.00000000000000000000	4.00000000000000000000	4.00000000000000000000	4.00000000000000000000	4.00000000000000000000	4.00000000000000000000	4.00000000000000000000	4.00000000000000000000	4.00000000000000000000	4.00000000000000000000
71.00000000000000000000	0.00000000000000000000	4195.38427734375000000000	4188.20507812500000000000	4179.48730468750000000000	4190.76904296875000000000	4189.74365234375000000000	4180.00000000000000000000	4181.53857421875000000000	4204.61523437500000000000	4208.20507812500000000000	4193.33300781250000000000	4191.28173828125000000000	4201.02539062500000000000	4181.02539062500000000000	4197.94873046875000000000	3211.00000000000000000000	10242.00000000000000000000	10223.00000000000000000000	0.00000000000000000000	0.00000000000000000000	0.00000000000000000000	2596.00000000000000000000	375.00000000000000000000	4.00000000000000000000	4.00000000000000000000	4.00000000000000000000	4.00000000000000000000	4.00000000000000000000	4.00000000000000000000	4.00000000000000000000	4.00000000000000000000	4.00000000000000000000	4.00000000000000000000	4.00000000000000000000	4.00000000000000000000	4.00000000000000000000	4.00000000000000000000	4.00000000000000000000	4.00000000000000000000
72.00000000000000000000	0.00000000000000000000	4198.46142578125000000000	4203.58984375000000000000	4172.30761718750000000000	4193.33300781250000000000	4212.82031250000000000000	4203.07666015625000000000	4209.23046875000000000000	4226.66650390625000000000	4238.46142578125000000000	4225.12792968750000000000	4195.38427734375000000000	4205.64111328125000000000	4181.02539062500000000000	4199.48730468750000000000	3340.00000000000000000000	10242.00000000000000000000	10223.00000000000000000000	0.00000000000000000000	0.00000000000000000000	0.00000000000000000000	2596.00000000000000000000	383.00000000000000000000	4.00000000000000000000	4.00000000000000000000	4.00000000000000000000	4.00000000000000000000	4.00000000000000000000	4.00000000000000000000	4.00000000000000000000	4.00000000000000000000	4.00000000000000000000	4.00000000000000000000	4.00000000000000000000	4.00000000000000000000	4.00000000000000000000	4.00000000000000000000	4.00000000000000000000	4.00000000000000000000
73.00000000000000000000	0.00000000000000000000	4166.66650390625000000000	4166.15380859375000000000	4177.94873046875000000000	4167.17919921875000000000	4178.46142578125000000000	4170.76904296875000000000	4181.02539062500000000000	4186.66650390625000000000	4197.94873046875000000000	4189.74365234375000000000	4152.30761718750000000000	4174.35888671875000000000	4132.82031250000000000000	4160.00000000000000000000	2843.00000000000000000000	10243.00000000000000000000	10226.00000000000000000000	0.00000000000000000000	0.00000000000000000000	0.00000000000000000000	2596.00000000000000000000	390.00000000000000000000	4.00000000000000000000	4.00000000000000000000	4.00000000000000000000	4.00000000000000000000	4.00000000000000000000	4.00000000000000000000	4.00000000000000000000	4.00000000000000000000	4.00000000000000000000	4.00000000000000000000	4.00000000000000000000	4.00000000000000000000	4.00000000000000000000	4.00000000000000000000	4.00000000000000000000	4.00000000000000000000
74.00000000000000000000	0.00000000000000000000	4202.05126953125000000000	4215.89746093750000000000	4168.20507812500000000000	4197.43603515625000000000	4215.38427734375000000000	4200.51269531250000000000	4199.48730468750000000000	4200.51269531250000000000	4212.82031250000000000000	4202.56396484375000000000	4186.15380859375000000000	4198.46142578125000000000	4172.82031250000000000000	4190.76904296875000000000	3434.00000000000000000000	10243.00000000000000000000	10226.00000000000000000000	0.00000000000000000000	0.00000000000000000000	0.00000000000000000000	2596.00000000000000000000	397.00000000000000000000	4.00000000000000000000	4.00000000000000000000	4.00000000000000000000	4.00000000000000000000	4.00000000000000000000	4.00000000000000000000	4.00000000000000000000	4.00000000000000000000	4.00000000000000000000	4.00000000000000000000	4.00000000000000000000	4.00000000000000000000	4.00000000000000000000	4.00000000000000000000	4.00000000000000000000	4.00000000000000000000
75.00000000000000000000	0.00000000000000000000	4200.51269531250000000000	4212.82031250000000000000	4168.20507812500000000000	4194.87158203125000000000	4205.12792968750000000000	4185.12792968750000000000	4182.56396484375000000000	4174.87158203125000000000	4188.20507812500000000000	4183.58984375000000000000	4171.79492187500000000000	4176.92285156250000000000	4167.69238281250000000000	4184.61523437500000000000	3069.00000000000000000000	10244.00000000000000000000	10227.00000000000000000000	0.00000000000000000000	0.00000000000000000000	0.00000000000000000000	2596.00000000000000000000	405.00000000000000000000	4.00000000000000000000	4.00000000000000000000	4.00000000000000000000	4.00000000000000000000	4.00000000000000000000	4.00000000000000000000	4.00000000000000000000	4.00000000000000000000	4.00000000000000000000	4.00000000000000000000	4.00000000000000000000	4.00000000000000000000	4.00000000000000000000	4.00000000000000000000	4.00000000000000000000	4.00000000000000000000
76.00000000000000000000	0.00000000000000000000	4189.74365234375000000000	4199.48730468750000000000	4169.74365234375000000000	4191.28173828125000000000	4200.00000000000000000000	4181.02539062500000000000	4181.53857421875000000000	4174.35888671875000000000	4185.12792968750000000000	4179.48730468750000000000	4171.28173828125000000000	4176.92285156250000000000	4165.64111328125000000000	4185.64111328125000000000	3373.00000000000000000000	10244.00000000000000000000	10227.00000000000000000000	0.00000000000000000000	0.00000000000000000000	0.00000000000000000000	2596.00000000000000000000	412.00000000000000000000	4.00000000000000000000	4.00000000000000000000	4.00000000000000000000	4.00000000000000000000	4.00000000000000000000	4.00000000000000000000	4.00000000000000000000	4.00000000000000000000	4.00000000000000000000	4.00000000000000000000	4.00000000000000000000	4.00000000000000000000	4.00000000000000000000	4.00000000000000000000	4.00000000000000000000	4.00000000000000000000
77.00000000000000000000	0.00000000000000000000	4205.12792968750000000000	4209.74365234375000000000	4167.17919921875000000000	4207.17919921875000000000	4212.82031250000000000000	4195.38427734375000000000	4194.87158203125000000000	4215.38427734375000000000	4226.15380859375000000000	4208.20507812500000000000	4212.82031250000000000000	4219.48730468750000000000	4196.92285156250000000000	4219.48730468750000000000	3112.00000000000000000000	10244.00000000000000000000	10226.00000000000000000000	0.00000000000000000000	0.00000000000000000000	0.00000000000000000000	2596.00000000000000000000	420.00000000000000000000	4.00000000000000000000	4.00000000000000000000	4.00000000000000000000	4.00000000000000000000	4.00000000000000000000	4.00000000000000000000	4.00000000000000000000	4.00000000000000000000	4.00000000000000000000	4.00000000000000000000	4.00000000000000000000	4.00000000000000000000	4.00000000000000000000	4.00000000000000000000	4.00000000000000000000	4.00000000000000000000
78.00000000000000000000	0.00000000000000000000	4190.76904296875000000000	4176.92285156250000000000	4182.56396484375000000000	4184.61523437500000000000	4175.38427734375000000000	4167.17919921875000000000	4172.30761718750000000000	4200.51269531250000000000	4207.17919921875000000000	4187.17919921875000000000	4196.92285156250000000000	4204.10253906250000000000	4173.84619140625000000000	4202.05126953125000000000	3434.00000000000000000000	10244.00000000000000000000	10226.00000000000000000000	0.00000000000000000000	0.00000000000000000000	0.00000000000000000000	2596.00000000000000000000	428.00000000000000000000	4.00000000000000000000	4.00000000000000000000	4.00000000000000000000	4.00000000000000000000	4.00000000000000000000	4.00000000000000000000	4.00000000000000000000	4.00000000000000000000	4.00000000000000000000	4.00000000000000000000	4.00000000000000000000	4.00000000000000000000	4.00000000000000000000	4.00000000000000000000	4.00000000000000000000	4.00000000000000000000
79.00000000000000000000	0.00000000000000000000	4208.20507812500000000000	4214.35888671875000000000	4177.43603515625000000000	4201.53857421875000000000	4217.94873046875000000000	4211.79492187500000000000	4213.33300781250000000000	4225.12792968750000000000	4236.41015625000000000000	4221.53857421875000000000	4220.51269531250000000000	4218.97412109375000000000	4198.97412109375000000000	4213.33300781250000000000	3069.00000000000000000000	10248.00000000000000000000	10226.00000000000000000000	0.00000000000000000000	0.00000000000000000000	0.00000000000000000000	2596.00000000000000000000	436.00000000000000000000	4.00000000000000000000	4.00000000000000000000	4.00000000000000000000	4.00000000000000000000	4.00000000000000000000	4.00000000000000000000	4.00000000000000000000	4.00000000000000000000	4.00000000000000000000	4.00000000000000000000	4.00000000000000000000	4.00000000000000000000	4.00000000000000000000	4.00000000000000000000	4.00000000000000000000	4.00000000000000000000
80.00000000000000000000	0.00000000000000000000	4197.43603515625000000000	4208.71777343750000000000	4180.00000000000000000000	4197.43603515625000000000	4217.94873046875000000000	4211.79492187500000000000	4210.76904296875000000000	4204.61523437500000000000	4226.15380859375000000000	4220.00000000000000000000	4188.71777343750000000000	4196.92285156250000000000	4174.35888671875000000000	4184.61523437500000000000	3373.00000000000000000000	10248.00000000000000000000	10226.00000000000000000000	0.00000000000000000000	0.00000000000000000000	0.00000000000000000000	2596.00000000000000000000	445.00000000000000000000	4.00000000000000000000	4.00000000000000000000	4.00000000000000000000	4.00000000000000000000	4.00000000000000000000	4.00000000000000000000	4.00000000000000000000	4.00000000000000000000	4.00000000000000000000	4.00000000000000000000	4.00000000000000000000	4.00000000000000000000	4.00000000000000000000	4.00000000000000000000	4.00000000000000000000	4.00000000000000000000
81.00000000000000000000	0.00000000000000000000	4192.30761718750000000000	4195.38427734375000000000	4180.00000000000000000000	4194.87158203125000000000	4203.07666015625000000000	4195.38427734375000000000	4194.35888671875000000000	4185.12792968750000000000	4206.66650390625000000000	4197.43603515625000000000	4175.89746093750000000000	4182.56396484375000000000	4163.07666015625000000000	4175.89746093750000000000	3112.00000000000000000000	10252.00000000000000000000	10227.00000000000000000000	0.00000000000000000000	0.00000000000000000000	0.00000000000000000000	2596.00000000000000000000	453.00000000000000000000	4.00000000000000000000	4.00000000000000000000	4.00000000000000000000	4.00000000000000000000	4.00000000000000000000	4.00000000000000000000	4.00000000000000000000	4.00000000000000000000	4.00000000000000000000	4.00000000000000000000	4.00000000000000000000	4.00000000000000000000	4.00000000000000000000	4.00000000000000000000	4.00000000000000000000	4.00000000000000000000
82.00000000000000000000	0.00000000000000000000	4216.41015625000000000000	4219.48730468750000000000	4166.15380859375000000000	4221.02539062500000000000	4221.02539062500000000000	4202.56396484375000000000	4196.41015625000000000000	4203.07666015625000000000	4214.87158203125000000000	4202.56396484375000000000	4219.48730468750000000000	4213.33300781250000000000	4205.12792968750000000000	4217.94873046875000000000	3434.00000000000000000000	10252.00000000000000000000	10227.00000000000000000000	0.00000000000000000000	0.00000000000000000000	0.00000000000000000000	2596.00000000000000000000	462.00000000000000000000	4.00000000000000000000	4.00000000000000000000	4.00000000000000000000	4.00000000000000000000	4.00000000000000000000	4.00000000000000000000	4.00000000000000000000	4.00000000000000000000	4.00000000000000000000	4.00000000000000000000	4.00000000000000000000	4.00000000000000000000	4.00000000000000000000	4.00000000000000000000	4.00000000000000000000	4.00000000000000000000
83.00000000000000000000	0.00000000000000000000	4210.25634765625000000000	4202.05126953125000000000	4177.43603515625000000000	4210.76904296875000000000	4191.79492187500000000000	4174.87158203125000000000	4169.74365234375000000000	4174.87158203125000000000	4182.05126953125000000000	4175.38427734375000000000	4200.51269531250000000000	4203.07666015625000000000	4187.17919921875000000000	4209.74365234375000000000	3069.00000000000000000000	10252.00000000000000000000	10225.00000000000000000000	0.00000000000000000000	0.00000000000000000000	0.00000000000000000000	2596.00000000000000000000	470.00000000000000000000	4.00000000000000000000	4.00000000000000000000	4.00000000000000000000	4.00000000000000000000	4.00000000000000000000	4.00000000000000000000	4.00000000000000000000	4.00000000000000000000	4.00000000000000000000	4.00000000000000000000	4.00000000000000000000	4.00000000000000000000	4.00000000000000000000	4.00000000000000000000	4.00000000000000000000	4.00000000000000000000
84.00000000000000000000	0.00000000000000000000	4233.33300781250000000000	4236.41015625000000000000	4180.00000000000000000000	4229.23046875000000000000	4227.17919921875000000000	4214.87158203125000000000	4213.33300781250000000000	4221.02539062500000000000	4233.84619140625000000000	4221.02539062500000000000	4236.41015625000000000000	4239.48730468750000000000	4218.46142578125000000000	4239.48730468750000000000	3373.00000000000000000000	10252.00000000000000000000	10225.00000000000000000000	0.00000000000000000000	0.00000000000000000000	0.00000000000000000000	2596.00000000000000000000	478.00000000000000000000	4.00000000000000000000	4.00000000000000000000	4.00000000000000000000	4.00000000000000000000	4.00000000000000000000	4.00000000000000000000	4.00000000000000000000	4.00000000000000000000	4.00000000000000000000	4.00000000000000000000	4.00000000000000000000	4.00000000000000000000	4.00000000000000000000	4.00000000000000000000	4.00000000000000000000	4.00000000000000000000
85.00000000000000000000	0.00000000000000000000	4217.94873046875000000000	4218.46142578125000000000	4186.66650390625000000000	4220.00000000000000000000	4218.46142578125000000000	4211.79492187500000000000	4218.97412109375000000000	4238.97412109375000000000	4248.20507812500000000000	4231.28173828125000000000	4237.94873046875000000000	4242.56396484375000000000	4204.10253906250000000000	4233.84619140625000000000	3112.00000000000000000000	10250.00000000000000000000	10226.00000000000000000000	0.00000000000000000000	0.00000000000000000000	0.00000000000000000000	2596.00000000000000000000	487.00000000000000000000	4.00000000000000000000	4.00000000000000000000	4.00000000000000000000	4.00000000000000000000	4.00000000000000000000	4.00000000000000000000	4.00000000000000000000	4.00000000000000000000	4.00000000000000000000	4.00000000000000000000	4.00000000000000000000	4.00000000000000000000	4.00000000000000000000	4.00000000000000000000	4.00000000000000000000	4.00000000000000000000
86.00000000000000000000	0.00000000000000000000	4209.23046875000000000000	4209.23046875000000000000	4189.23046875000000000000	4210.76904296875000000000	4206.66650390625000000000	4198.97412109375000000000	4206.66650390625000000000	4215.89746093750000000000	4222.56396484375000000000	4206.66650390625000000000	4215.38427734375000000000	4221.02539062500000000000	4181.53857421875000000000	4210.76904296875000000000	3434.00000000000000000000	10250.00000000000000000000	10226.00000000000000000000	0.00000000000000000000	0.00000000000000000000	0.00000000000000000000	2596.00000000000000000000	495.00000000000000000000	4.00000000000000000000	4.00000000000000000000	4.00000000000000000000	4.00000000000000000000	4.00000000000000000000	4.00000000000000000000	4.00000000000000000000	4.00000000000000000000	4.00000000000000000000	4.00000000000000000000	4.00000000000000000000	4.00000000000000000000	4.00000000000000000000	4.00000000000000000000	4.00000000000000000000	4.00000000000000000000
87.00000000000000000000	0.00000000000000000000	4242.05126953125000000000	4260.51269531250000000000	4174.35888671875000000000	4234.87158203125000000000	4251.28173828125000000000	4234.87158203125000000000	4227.17919921875000000000	4220.00000000000000000000	4237.94873046875000000000	4226.66650390625000000000	4227.17919921875000000000	4223.58984375000000000000	4211.79492187500000000000	4221.02539062500000000000	3069.00000000000000000000	10249.00000000000000000000	10224.00000000000000000000	0.00000000000000000000	0.00000000000000000000	0.00000000000000000000	2596.00000000000000000000	504.00000000000000000000	4.00000000000000000000	4.00000000000000000000	4.00000000000000000000	4.00000000000000000000	4.00000000000000000000	4.00000000000000000000	4.00000000000000000000	4.00000000000000000000	4.00000000000000000000	4.00000000000000000000	4.00000000000000000000	4.00000000000000000000	4.00000000000000000000	4.00000000000000000000	4.00000000000000000000	4.00000000000000000000
88.00000000000000000000	0.00000000000000000000	4209.74365234375000000000	4221.02539062500000000000	4181.02539062500000000000	4204.10253906250000000000	4209.23046875000000000000	4198.46142578125000000000	4192.82031250000000000000	4175.38427734375000000000	4196.41015625000000000000	4191.79492187500000000000	4178.46142578125000000000	4175.89746093750000000000	4168.20507812500000000000	4180.51269531250000000000	3373.00000000000000000000	10249.00000000000000000000	10224.00000000000000000000	0.00000000000000000000	0.00000000000000000000	0.00000000000000000000	2596.00000000000000000000	512.00000000000000000000	4.00000000000000000000	4.00000000000000000000	4.00000000000000000000	4.00000000000000000000	4.00000000000000000000	4.00000000000000000000	4.00000000000000000000	4.00000000000000000000	4.00000000000000000000	4.00000000000000000000	4.00000000000000000000	4.00000000000000000000	4.00000000000000000000	4.00000000000000000000	4.00000000000000000000	4.00000000000000000000
89.00000000000000000000	0.00000000000000000000	4205.64111328125000000000	4213.33300781250000000000	4171.79492187500000000000	4204.10253906250000000000	4204.10253906250000000000	4194.87158203125000000000	4193.33300781250000000000	4195.89746093750000000000	4209.23046875000000000000	4194.35888671875000000000	4210.76904296875000000000	4198.97412109375000000000	4190.25634765625000000000	4204.61523437500000000000	3112.00000000000000000000	10248.00000000000000000000	10223.00000000000000000000	0.00000000000000000000	0.00000000000000000000	0.00000000000000000000	2596.00000000000000000000	520.00000000000000000000	4.00000000000000000000	4.00000000000000000000	4.00000000000000000000	4.00000000000000000000	4.00000000000000000000	4.00000000000000000000	4.00000000000000000000	4.00000000000000000000	4.00000000000000000000	4.00000000000000000000	4.00000000000000000000	4.00000000000000000000	4.00000000000000000000	4.00000000000000000000	4.00000000000000000000	4.00000000000000000000
90.00000000000000000000	0.00000000000000000000	4211.28173828125000000000	4205.64111328125000000000	4167.17919921875000000000	4209.23046875000000000000	4192.82031250000000000000	4180.51269531250000000000	4176.92285156250000000000	4208.71777343750000000000	4216.92285156250000000000	4193.84619140625000000000	4241.02539062500000000000	4221.02539062500000000000	4211.79492187500000000000	4226.66650390625000000000	3434.00000000000000000000	10248.00000000000000000000	10223.00000000000000000000	0.00000000000000000000	0.00000000000000000000	0.00000000000000000000	2596.00000000000000000000	529.00000000000000000000	4.00000000000000000000	4.00000000000000000000	4.00000000000000000000	4.00000000000000000000	4.00000000000000000000	4.00000000000000000000	4.00000000000000000000	4.00000000000000000000	4.00000000000000000000	4.00000000000000000000	4.00000000000000000000	4.00000000000000000000	4.00000000000000000000	4.00000000000000000000	4.00000000000000000000	4.00000000000000000000
91.00000000000000000000	0.00000000000000000000	4208.20507812500000000000	4195.89746093750000000000	4178.46142578125000000000	4202.56396484375000000000	4185.64111328125000000000	4177.94873046875000000000	4175.89746093750000000000	4197.94873046875000000000	4206.15380859375000000000	4189.23046875000000000000	4219.48730468750000000000	4205.12792968750000000000	4193.84619140625000000000	4213.33300781250000000000	3069.00000000000000000000	10246.00000000000000000000	10222.00000000000000000000	0.00000000000000000000	0.00000000000000000000	0.00000000000000000000	2596.00000000000000000000	537.00000000000000000000	4.00000000000000000000	4.00000000000000000000	4.00000000000000000000	4.00000000000000000000	4.00000000000000000000	4.00000000000000000000	4.00000000000000000000	4.00000000000000000000	4.00000000000000000000	4.00000000000000000000	4.00000000000000000000	4.00000000000000000000	4.00000000000000000000	4.00000000000000000000	4.00000000000000000000	4.00000000000000000000
92.00000000000000000000	0.00000000000000000000	4225.12792968750000000000	4232.82031250000000000000	4174.35888671875000000000	4218.46142578125000000000	4233.84619140625000000000	4228.20507812500000000000	4225.64111328125000000000	4234.35888671875000000000	4248.71777343750000000000	4231.79492187500000000000	4233.84619140625000000000	4226.15380859375000000000	4207.69238281250000000000	4227.17919921875000000000	3373.00000000000000000000	10246.00000000000000000000	10222.00000000000000000000	0.00000000000000000000	0.00000000000000000000	0.00000000000000000000	2596.00000000000000000000	546.00000000000000000000	4.00000000000000000000	4.00000000000000000000	4.00000000000000000000	4.00000000000000000000	4.00000000000000000000	4.00000000000000000000	4.00000000000000000000	4.00000000000000000000	4.00000000000000000000	4.00000000000000000000	4.00000000000000000000	4.00000000000000000000	4.00000000000000000000	4.00000000000000000000	4.00000000000000000000	4.00000000000000000000
93.00000000000000000000	0.00000000000000000000	4196.41015625000000000000	4204.10253906250000000000	4183.58984375000000000000	4193.33300781250000000000	4203.58984375000000000000	4197.94873046875000000000	4197.94873046875000000000	4202.05126953125000000000	4215.38427734375000000000	4198.97412109375000000000	4195.38427734375000000000	4199.48730468750000000000	4163.58984375000000000000	4190.76904296875000000000	3112.00000000000000000000	10246.00000000000000000000	10222.00000000000000000000	0.00000000000000000000	0.00000000000000000000	0.00000000000000000000	2596.00000000000000000000	554.00000000000000000000	4.00000000000000000000	4.00000000000000000000	4.00000000000000000000	4.00000000000000000000	4.00000000000000000000	4.00000000000000000000	4.00000000000000000000	4.00000000000000000000	4.00000000000000000000	4.00000000000000000000	4.00000000000000000000	4.00000000000000000000	4.00000000000000000000	4.00000000000000000000	4.00000000000000000000	4.00000000000000000000
94.00000000000000000000	0.00000000000000000000	4209.74365234375000000000	4225.64111328125000000000	4176.92285156250000000000	4206.66650390625000000000	4213.84619140625000000000	4196.92285156250000000000	4190.25634765625000000000	4194.35888671875000000000	4202.05126953125000000000	4183.58984375000000000000	4202.56396484375000000000	4200.00000000000000000000	4181.53857421875000000000	4200.51269531250000000000	3434.00000000000000000000	10246.00000000000000000000	10222.00000000000000000000	0.00000000000000000000	0.00000000000000000000	0.00000000000000000000	2596.00000000000000000000	562.00000000000000000000	4.00000000000000000000	4.00000000000000000000	4.00000000000000000000	4.00000000000000000000	4.00000000000000000000	4.00000000000000000000	4.00000000000000000000	4.00000000000000000000	4.00000000000000000000	4.00000000000000000000	4.00000000000000000000	4.00000000000000000000	4.00000000000000000000	4.00000000000000000000	4.00000000000000000000	4.00000000000000000000
95.00000000000000000000	0.00000000000000000000	4225.12792968750000000000	4240.00000000000000000000	4169.74365234375000000000	4224.10253906250000000000	4226.66650390625000000000	4197.94873046875000000000	4188.20507812500000000000	4187.69238281250000000000	4193.84619140625000000000	4175.38427734375000000000	4208.71777343750000000000	4201.02539062500000000000	4198.97412109375000000000	4216.41015625000000000000	3069.00000000000000000000	10247.00000000000000000000	10222.00000000000000000000	0.00000000000000000000	0.00000000000000000000	0.00000000000000000000	2596.00000000000000000000	571.00000000000000000000	4.00000000000000000000	4.00000000000000000000	4.00000000000000000000	4.00000000000000000000	4.00000000000000000000	4.00000000000000000000	4.00000000000000000000	4.00000000000000000000	4.00000000000000000000	4.00000000000000000000	4.00000000000000000000	4.00000000000000000000	4.00000000000000000000	4.00000000000000000000	4.00000000000000000000	4.00000000000000000000
96.00000000000000000000	0.00000000000000000000	4211.28173828125000000000	4216.41015625000000000000	4180.51269531250000000000	4212.82031250000000000000	4212.82031250000000000000	4189.23046875000000000000	4180.00000000000000000000	4169.74365234375000000000	4180.51269531250000000000	4161.02539062500000000000	4196.41015625000000000000	4194.87158203125000000000	4177.94873046875000000000	4206.15380859375000000000	3373.00000000000000000000	10247.00000000000000000000	10222.00000000000000000000	0.00000000000000000000	0.00000000000000000000	0.00000000000000000000	2596.00000000000000000000	579.00000000000000000000	4.00000000000000000000	4.00000000000000000000	4.00000000000000000000	4.00000000000000000000	4.00000000000000000000	4.00000000000000000000	4.00000000000000000000	4.00000000000000000000	4.00000000000000000000	4.00000000000000000000	4.00000000000000000000	4.00000000000000000000	4.00000000000000000000	4.00000000000000000000	4.00000000000000000000	4.00000000000000000000
97.00000000000000000000	0.00000000000000000000	4220.00000000000000000000	4234.35888671875000000000	4175.89746093750000000000	4226.15380859375000000000	4236.41015625000000000000	4217.94873046875000000000	4201.53857421875000000000	4214.87158203125000000000	4231.28173828125000000000	4201.02539062500000000000	4243.58984375000000000000	4236.92285156250000000000	4209.23046875000000000000	4233.33300781250000000000	3112.00000000000000000000	10248.00000000000000000000	10222.00000000000000000000	0.00000000000000000000	0.00000000000000000000	0.00000000000000000000	2596.00000000000000000000	588.00000000000000000000	4.00000000000000000000	4.00000000000000000000	4.00000000000000000000	4.00000000000000000000	4.00000000000000000000	4.00000000000000000000	4.00000000000000000000	4.00000000000000000000	4.00000000000000000000	4.00000000000000000000	4.00000000000000000000	4.00000000000000000000	4.00000000000000000000	4.00000000000000000000	4.00000000000000000000	4.00000000000000000000
98.00000000000000000000	0.00000000000000000000	4188.71777343750000000000	4189.23046875000000000000	4185.12792968750000000000	4201.02539062500000000000	4189.74365234375000000000	4175.38427734375000000000	4171.28173828125000000000	4195.89746093750000000000	4209.74365234375000000000	4175.38427734375000000000	4214.87158203125000000000	4212.82031250000000000000	4173.33300781250000000000	4206.15380859375000000000	3434.00000000000000000000	10248.00000000000000000000	10222.00000000000000000000	0.00000000000000000000	0.00000000000000000000	0.00000000000000000000	2596.00000000000000000000	596.00000000000000000000	4.00000000000000000000	4.00000000000000000000	4.00000000000000000000	4.00000000000000000000	4.00000000000000000000	4.00000000000000000000	4.00000000000000000000	4.00000000000000000000	4.00000000000000000000	4.00000000000000000000	4.00000000000000000000	4.00000000000000000000	4.00000000000000000000	4.00000000000000000000	4.00000000000000000000	4.00000000000000000000
99.00000000000000000000	0.00000000000000000000	4200.00000000000000000000	4206.66650390625000000000	4182.05126953125000000000	4208.71777343750000000000	4206.15380859375000000000	4196.41015625000000000000	4199.48730468750000000000	4197.94873046875000000000	4214.87158203125000000000	4181.02539062500000000000	4213.33300781250000000000	4213.33300781250000000000	4177.43603515625000000000	4209.74365234375000000000	3069.00000000000000000000	10248.00000000000000000000	10223.00000000000000000000	0.00000000000000000000	0.00000000000000000000	0.00000000000000000000	2596.00000000000000000000	604.00000000000000000000	4.00000000000000000000	4.00000000000000000000	4.00000000000000000000	4.00000000000000000000	4.00000000000000000000	4.00000000000000000000	4.00000000000000000000	4.00000000000000000000	4.00000000000000000000	4.00000000000000000000	4.00000000000000000000	4.00000000000000000000	4.00000000000000000000	4.00000000000000000000	4.00000000000000000000	4.00000000000000000000
100.00000000000000000000	0.00000000000000000000	4220.51269531250000000000	4238.46142578125000000000	4174.35888671875000000000	4218.46142578125000000000	4236.92285156250000000000	4230.25634765625000000000	4224.61523437500000000000	4206.66650390625000000000	4229.23046875000000000000	4204.10253906250000000000	4220.00000000000000000000	4222.05126953125000000000	4191.79492187500000000000	4213.33300781250000000000	3373.00000000000000000000	10248.00000000000000000000	10223.00000000000000000000	0.00000000000000000000	0.00000000000000000000	0.00000000000000000000	2596.00000000000000000000	613.00000000000000000000	4.00000000000000000000	4.00000000000000000000	4.00000000000000000000	4.00000000000000000000	4.00000000000000000000	4.00000000000000000000	4.00000000000000000000	4.00000000000000000000	4.00000000000000000000	4.00000000000000000000	4.00000000000000000000	4.00000000000000000000	4.00000000000000000000	4.00000000000000000000	4.00000000000000000000	4.00000000000000000000
101.00000000000000000000	0.00000000000000000000	4199.48730468750000000000	4210.25634765625000000000	4183.07666015625000000000	4193.84619140625000000000	4204.61523437500000000000	4199.48730468750000000000	4190.76904296875000000000	4172.82031250000000000000	4192.82031250000000000000	4173.84619140625000000000	4187.17919921875000000000	4189.74365234375000000000	4157.94873046875000000000	4181.53857421875000000000	3112.00000000000000000000	10248.00000000000000000000	10222.00000000000000000000	0.00000000000000000000	0.00000000000000000000	0.00000000000000000000	2596.00000000000000000000	621.00000000000000000000	4.00000000000000000000	4.00000000000000000000	4.00000000000000000000	4.00000000000000000000	4.00000000000000000000	4.00000000000000000000	4.00000000000000000000	4.00000000000000000000	4.00000000000000000000	4.00000000000000000000	4.00000000000000000000	4.00000000000000000000	4.00000000000000000000	4.00000000000000000000	4.00000000000000000000	4.00000000000000000000
102.00000000000000000000	0.00000000000000000000	4212.82031250000000000000	4230.76904296875000000000	4171.28173828125000000000	4218.46142578125000000000	4222.05126953125000000000	4209.74365234375000000000	4195.38427734375000000000	4192.82031250000000000000	4209.74365234375000000000	4182.56396484375000000000	4224.61523437500000000000	4216.41015625000000000000	4192.82031250000000000000	4214.87158203125000000000	3434.00000000000000000000	10248.00000000000000000000	10222.00000000000000000000	0.00000000000000000000	0.00000000000000000000	0.00000000000000000000	2596.00000000000000000000	630.00000000000000000000	4.00000000000000000000	4.00000000000000000000	4.00000000000000000000	4.00000000000000000000	4.00000000000000000000	4.00000000000000000000	4.00000000000000000000	4.00000000000000000000	4.00000000000000000000	4.00000000000000000000	4.00000000000000000000	4.00000000000000000000	4.00000000000000000000	4.00000000000000000000	4.00000000000000000000	4.00000000000000000000
103.00000000000000000000	0.00000000000000000000	4198.97412109375000000000	4206.15380859375000000000	4174.87158203125000000000	4217.94873046875000000000	4197.94873046875000000000	4178.46142578125000000000	4165.64111328125000000000	4174.87158203125000000000	4185.64111328125000000000	4154.87158203125000000000	4210.76904296875000000000	4211.28173828125000000000	4185.12792968750000000000	4205.64111328125000000000	3069.00000000000000000000	10247.00000000000000000000	10223.00000000000000000000	0.00000000000000000000	0.00000000000000000000	0.00000000000000000000	2596.00000000000000000000	638.00000000000000000000	4.00000000000000000000	4.00000000000000000000	4.00000000000000000000	4.00000000000000000000	4.00000000000000000000	4.00000000000000000000	4.00000000000000000000	4.00000000000000000000	4.00000000000000000000	4.00000000000000000000	4.00000000000000000000	4.00000000000000000000	4.00000000000000000000	4.00000000000000000000	4.00000000000000000000	4.00000000000000000000
104.00000000000000000000	0.00000000000000000000	4198.97412109375000000000	4211.28173828125000000000	4177.43603515625000000000	4218.97412109375000000000	4207.17919921875000000000	4186.15380859375000000000	4179.48730468750000000000	4192.82031250000000000000	4201.53857421875000000000	4165.64111328125000000000	4209.74365234375000000000	4215.38427734375000000000	4185.64111328125000000000	4198.97412109375000000000	3373.00000000000000000000	10247.00000000000000000000	10223.00000000000000000000	0.00000000000000000000	0.00000000000000000000	0.00000000000000000000	2596.00000000000000000000	647.00000000000000000000	4.00000000000000000000	4.00000000000000000000	4.00000000000000000000	4.00000000000000000000	4.00000000000000000000	4.00000000000000000000	4.00000000000000000000	4.00000000000000000000	4.00000000000000000000	4.00000000000000000000	4.00000000000000000000	4.00000000000000000000	4.00000000000000000000	4.00000000000000000000	4.00000000000000000000	4.00000000000000000000
105.00000000000000000000	0.00000000000000000000	4195.38427734375000000000	4215.89746093750000000000	4173.33300781250000000000	4214.87158203125000000000	4217.94873046875000000000	4206.66650390625000000000	4202.05126953125000000000	4218.46142578125000000000	4233.84619140625000000000	4192.82031250000000000000	4216.41015625000000000000	4220.00000000000000000000	4176.92285156250000000000	4193.84619140625000000000	3112.00000000000000000000	10248.00000000000000000000	10222.00000000000000000000	0.00000000000000000000	0.00000000000000000000	0.00000000000000000000	2596.00000000000000000000	655.00000000000000000000	4.00000000000000000000	4.00000000000000000000	4.00000000000000000000	4.00000000000000000000	4.00000000000000000000	4.00000000000000000000	4.00000000000000000000	4.00000000000000000000	4.00000000000000000000	4.00000000000000000000	4.00000000000000000000	4.00000000000000000000	4.00000000000000000000	4.00000000000000000000	4.00000000000000000000	4.00000000000000000000
106.00000000000000000000	0.00000000000000000000	4169.74365234375000000000	4178.46142578125000000000	4183.07666015625000000000	4190.25634765625000000000	4185.12792968750000000000	4181.53857421875000000000	4180.00000000000000000000	4185.12792968750000000000	4202.05126953125000000000	4160.00000000000000000000	4175.89746093750000000000	4188.20507812500000000000	4131.79492187500000000000	4160.00000000000000000000	3434.00000000000000000000	10248.00000000000000000000	10222.00000000000000000000	0.00000000000000000000	0.00000000000000000000	0.00000000000000000000	2596.00000000000000000000	663.00000000000000000000	4.00000000000000000000	4.00000000000000000000	4.00000000000000000000	4.00000000000000000000	4.00000000000000000000	4.00000000000000000000	4.00000000000000000000	4.00000000000000000000	4.00000000000000000000	4.00000000000000000000	4.00000000000000000000	4.00000000000000000000	4.00000000000000000000	4.00000000000000000000	4.00000000000000000000	4.00000000000000000000
107.00000000000000000000	0.00000000000000000000	4208.20507812500000000000	4230.76904296875000000000	4174.87158203125000000000	4225.64111328125000000000	4232.30761718750000000000	4217.43603515625000000000	4210.25634765625000000000	4207.69238281250000000000	4223.58984375000000000000	4182.56396484375000000000	4206.15380859375000000000	4215.38427734375000000000	4181.53857421875000000000	4195.38427734375000000000	3069.00000000000000000000	10245.00000000000000000000	10223.00000000000000000000	0.00000000000000000000	0.00000000000000000000	0.00000000000000000000	2596.00000000000000000000	672.00000000000000000000	4.00000000000000000000	4.00000000000000000000	4.00000000000000000000	4.00000000000000000000	4.00000000000000000000	4.00000000000000000000	4.00000000000000000000	4.00000000000000000000	4.00000000000000000000	4.00000000000000000000	4.00000000000000000000	4.00000000000000000000	4.00000000000000000000	4.00000000000000000000	4.00000000000000000000	4.00000000000000000000
108.00000000000000000000	0.00000000000000000000	4209.23046875000000000000	4234.87158203125000000000	4177.94873046875000000000	4226.66650390625000000000	4222.56396484375000000000	4204.61523437500000000000	4195.38427734375000000000	4184.61523437500000000000	4204.61523437500000000000	4173.84619140625000000000	4196.92285156250000000000	4202.56396484375000000000	4183.58984375000000000000	4195.89746093750000000000	3373.00000000000000000000	10245.00000000000000000000	10223.00000000000000000000	0.00000000000000000000	0.00000000000000000000	0.00000000000000000000	2596.00000000000000000000	680.00000000000000000000	4.00000000000000000000	4.00000000000000000000	4.00000000000000000000	4.00000000000000000000	4.00000000000000000000	4.00000000000000000000	4.00000000000000000000	4.00000000000000000000	4.00000000000000000000	4.00000000000000000000	4.00000000000000000000	4.00000000000000000000	4.00000000000000000000	4.00000000000000000000	4.00000000000000000000	4.00000000000000000000
109.00000000000000000000	0.00000000000000000000	4197.43603515625000000000	4217.94873046875000000000	4178.97412109375000000000	4215.38427734375000000000	4207.69238281250000000000	4195.38427734375000000000	4184.61523437500000000000	4176.41015625000000000000	4198.46142578125000000000	4165.12792968750000000000	4207.17919921875000000000	4203.07666015625000000000	4183.07666015625000000000	4198.46142578125000000000	3112.00000000000000000000	10247.00000000000000000000	10222.00000000000000000000	0.00000000000000000000	0.00000000000000000000	0.00000000000000000000	2596.00000000000000000000	689.00000000000000000000	4.00000000000000000000	4.00000000000000000000	4.00000000000000000000	4.00000000000000000000	4.00000000000000000000	4.00000000000000000000	4.00000000000000000000	4.00000000000000000000	4.00000000000000000000	4.00000000000000000000	4.00000000000000000000	4.00000000000000000000	4.00000000000000000000	4.00000000000000000000	4.00000000000000000000	4.00000000000000000000
110.00000000000000000000	0.00000000000000000000	4198.46142578125000000000	4210.76904296875000000000	4171.79492187500000000000	4219.48730468750000000000	4208.20507812500000000000	4197.43603515625000000000	4187.69238281250000000000	4208.71777343750000000000	4224.61523437500000000000	4181.53857421875000000000	4242.56396484375000000000	4232.82031250000000000000	4203.58984375000000000000	4216.41015625000000000000	3434.00000000000000000000	10247.00000000000000000000	10222.00000000000000000000	0.00000000000000000000	0.00000000000000000000	0.00000000000000000000	2596.00000000000000000000	697.00000000000000000000	4.00000000000000000000	4.00000000000000000000	4.00000000000000000000	4.00000000000000000000	4.00000000000000000000	4.00000000000000000000	4.00000000000000000000	4.00000000000000000000	4.00000000000000000000	4.00000000000000000000	4.00000000000000000000	4.00000000000000000000	4.00000000000000000000	4.00000000000000000000	4.00000000000000000000	4.00000000000000000000
111.00000000000000000000	0.00000000000000000000	4174.35888671875000000000	4177.94873046875000000000	4179.48730468750000000000	4200.00000000000000000000	4168.71777343750000000000	4161.53857421875000000000	4164.10253906250000000000	4188.71777343750000000000	4201.53857421875000000000	4163.07666015625000000000	4209.23046875000000000000	4210.25634765625000000000	4172.82031250000000000000	4194.35888671875000000000	3069.00000000000000000000	10248.00000000000000000000	10225.00000000000000000000	0.00000000000000000000	0.00000000000000000000	0.00000000000000000000	2596.00000000000000000000	705.00000000000000000000	4.00000000000000000000	4.00000000000000000000	4.00000000000000000000	4.00000000000000000000	4.00000000000000000000	4.00000000000000000000	4.00000000000000000000	4.00000000000000000000	4.00000000000000000000	4.00000000000000000000	4.00000000000000000000	4.00000000000000000000	4.00000000000000000000	4.00000000000000000000	4.00000000000000000000	4.00000000000000000000
112.00000000000000000000	0.00000000000000000000	4200.51269531250000000000	4225.12792968750000000000	4174.35888671875000000000	4218.97412109375000000000	4211.79492187500000000000	4205.12792968750000000000	4203.58984375000000000000	4209.74365234375000000000	4234.87158203125000000000	4198.97412109375000000000	4227.69238281250000000000	4226.15380859375000000000	4200.51269531250000000000	4213.84619140625000000000	3373.00000000000000000000	10248.00000000000000000000	10225.00000000000000000000	0.00000000000000000000	0.00000000000000000000	0.00000000000000000000	2596.00000000000000000000	714.00000000000000000000	4.00000000000000000000	4.00000000000000000000	4.00000000000000000000	4.00000000000000000000	4.00000000000000000000	4.00000000000000000000	4.00000000000000000000	4.00000000000000000000	4.00000000000000000000	4.00000000000000000000	4.00000000000000000000	4.00000000000000000000	4.00000000000000000000	4.00000000000000000000	4.00000000000000000000	4.00000000000000000000
113.00000000000000000000	0.00000000000000000000	4200.00000000000000000000	4217.94873046875000000000	4184.61523437500000000000	4208.71777343750000000000	4209.23046875000000000000	4207.69238281250000000000	4203.07666015625000000000	4199.48730468750000000000	4226.15380859375000000000	4191.79492187500000000000	4206.66650390625000000000	4207.69238281250000000000	4173.33300781250000000000	4188.71777343750000000000	3112.00000000000000000000	10247.00000000000000000000	10225.00000000000000000000	0.00000000000000000000	0.00000000000000000000	0.00000000000000000000	2596.00000000000000000000	722.00000000000000000000	4.00000000000000000000	4.00000000000000000000	4.00000000000000000000	4.00000000000000000000	4.00000000000000000000	4.00000000000000000000	4.00000000000000000000	4.00000000000000000000	4.00000000000000000000	4.00000000000000000000	4.00000000000000000000	4.00000000000000000000	4.00000000000000000000	4.00000000000000000000	4.00000000000000000000	4.00000000000000000000
114.00000000000000000000	0.00000000000000000000	4195.89746093750000000000	4207.69238281250000000000	4184.61523437500000000000	4209.74365234375000000000	4198.46142578125000000000	4195.38427734375000000000	4191.79492187500000000000	4192.82031250000000000000	4209.74365234375000000000	4170.25634765625000000000	4195.89746093750000000000	4200.51269531250000000000	4163.58984375000000000000	4180.51269531250000000000	3434.00000000000000000000	10247.00000000000000000000	10225.00000000000000000000	0.00000000000000000000	0.00000000000000000000	0.00000000000000000000	2596.00000000000000000000	731.00000000000000000000	4.00000000000000000000	4.00000000000000000000	4.00000000000000000000	4.00000000000000000000	4.00000000000000000000	4.00000000000000000000	4.00000000000000000000	4.00000000000000000000	4.00000000000000000000	4.00000000000000000000	4.00000000000000000000	4.00000000000000000000	4.00000000000000000000	4.00000000000000000000	4.00000000000000000000	4.00000000000000000000
115.00000000000000000000	0.00000000000000000000	4214.35888671875000000000	4231.79492187500000000000	4163.07666015625000000000	4237.43603515625000000000	4218.46142578125000000000	4202.56396484375000000000	4189.23046875000000000000	4201.02539062500000000000	4219.48730468750000000000	4175.89746093750000000000	4228.71777343750000000000	4225.64111328125000000000	4210.25634765625000000000	4215.89746093750000000000	3069.00000000000000000000	10246.00000000000000000000	10226.00000000000000000000	0.00000000000000000000	0.00000000000000000000	0.00000000000000000000	2596.00000000000000000000	739.00000000000000000000	4.00000000000000000000	4.00000000000000000000	4.00000000000000000000	4.00000000000000000000	4.00000000000000000000	4.00000000000000000000	4.00000000000000000000	4.00000000000000000000	4.00000000000000000000	4.00000000000000000000	4.00000000000000000000	4.00000000000000000000	4.00000000000000000000	4.00000000000000000000	4.00000000000000000000	4.00000000000000000000
116.00000000000000000000	0.00000000000000000000	4186.15380859375000000000	4188.71777343750000000000	4171.79492187500000000000	4209.23046875000000000000	4180.00000000000000000000	4163.07666015625000000000	4152.30761718750000000000	4152.30761718750000000000	4172.30761718750000000000	4133.33300781250000000000	4187.17919921875000000000	4192.30761718750000000000	4167.17919921875000000000	4182.56396484375000000000	3373.00000000000000000000	10246.00000000000000000000	10226.00000000000000000000	0.00000000000000000000	0.00000000000000000000	0.00000000000000000000	2596.00000000000000000000	747.00000000000000000000	4.00000000000000000000	4.00000000000000000000	4.00000000000000000000	4.00000000000000000000	4.00000000000000000000	4.00000000000000000000	4.00000000000000000000	4.00000000000000000000	4.00000000000000000000	4.00000000000000000000	4.00000000000000000000	4.00000000000000000000	4.00000000000000000000	4.00000000000000000000	4.00000000000000000000	4.00000000000000000000
117.00000000000000000000	0.00000000000000000000	4188.71777343750000000000	4199.48730468750000000000	4173.33300781250000000000	4210.76904296875000000000	4200.00000000000000000000	4189.23046875000000000000	4186.15380859375000000000	4191.79492187500000000000	4209.74365234375000000000	4160.00000000000000000000	4203.07666015625000000000	4214.87158203125000000000	4166.66650390625000000000	4190.25634765625000000000	3112.00000000000000000000	10245.00000000000000000000	10227.00000000000000000000	0.00000000000000000000	0.00000000000000000000	0.00000000000000000000	2596.00000000000000000000	754.00000000000000000000	4.00000000000000000000	4.00000000000000000000	4.00000000000000000000	4.00000000000000000000	4.00000000000000000000	4.00000000000000000000	4.00000000000000000000	4.00000000000000000000	4.00000000000000000000	4.00000000000000000000	4.00000000000000000000	4.00000000000000000000	4.00000000000000000000	4.00000000000000000000	4.00000000000000000000	4.00000000000000000000
118.00000000000000000000	0.00000000000000000000	4176.92285156250000000000	4178.46142578125000000000	4173.84619140625000000000	4200.00000000000000000000	4183.58984375000000000000	4180.00000000000000000000	4183.58984375000000000000	4210.25634765625000000000	4225.64111328125000000000	4172.82031250000000000000	4204.61523437500000000000	4221.53857421875000000000	4157.94873046875000000000	4188.71777343750000000000	3434.00000000000000000000	10245.00000000000000000000	10227.00000000000000000000	0.00000000000000000000	0.00000000000000000000	0.00000000000000000000	2596.00000000000000000000	762.00000000000000000000	4.00000000000000000000	4.00000000000000000000	4.00000000000000000000	4.00000000000000000000	4.00000000000000000000	4.00000000000000000000	4.00000000000000000000	4.00000000000000000000	4.00000000000000000000	4.00000000000000000000	4.00000000000000000000	4.00000000000000000000	4.00000000000000000000	4.00000000000000000000	4.00000000000000000000	4.00000000000000000000
119.00000000000000000000	0.00000000000000000000	4171.28173828125000000000	4168.20507812500000000000	4177.94873046875000000000	4188.71777343750000000000	4170.76904296875000000000	4170.25634765625000000000	4170.25634765625000000000	4182.56396484375000000000	4200.00000000000000000000	4155.38427734375000000000	4191.28173828125000000000	4201.02539062500000000000	4145.64111328125000000000	4175.38427734375000000000	3069.00000000000000000000	10244.00000000000000000000	10226.00000000000000000000	0.00000000000000000000	0.00000000000000000000	0.00000000000000000000	2596.00000000000000000000	769.00000000000000000000	4.00000000000000000000	4.00000000000000000000	4.00000000000000000000	4.00000000000000000000	4.00000000000000000000	4.00000000000000000000	4.00000000000000000000	4.00000000000000000000	4.00000000000000000000	4.00000000000000000000	4.00000000000000000000	4.00000000000000000000	4.00000000000000000000	4.00000000000000000000	4.00000000000000000000	4.00000000000000000000
120.00000000000000000000	0.00000000000000000000	4201.53857421875000000000	4221.53857421875000000000	4172.30761718750000000000	4214.87158203125000000000	4222.05126953125000000000	4212.82031250000000000000	4202.56396484375000000000	4189.74365234375000000000	4216.92285156250000000000	4174.35888671875000000000	4210.76904296875000000000	4206.15380859375000000000	4173.33300781250000000000	4189.74365234375000000000	3373.00000000000000000000	10244.00000000000000000000	10226.00000000000000000000	0.00000000000000000000	0.00000000000000000000	0.00000000000000000000	2596.00000000000000000000	776.00000000000000000000	4.00000000000000000000	4.00000000000000000000	4.00000000000000000000	4.00000000000000000000	4.00000000000000000000	4.00000000000000000000	4.00000000000000000000	4.00000000000000000000	4.00000000000000000000	4.00000000000000000000	4.00000000000000000000	4.00000000000000000000	4.00000000000000000000	4.00000000000000000000	4.00000000000000000000	4.00000000000000000000
121.00000000000000000000	0.00000000000000000000	4182.56396484375000000000	4195.38427734375000000000	4180.51269531250000000000	4201.53857421875000000000	4198.97412109375000000000	4187.69238281250000000000	4180.51269531250000000000	4160.51269531250000000000	4189.23046875000000000000	4150.76904296875000000000	4175.38427734375000000000	4172.82031250000000000000	4146.15380859375000000000	4159.48730468750000000000	3112.00000000000000000000	10245.00000000000000000000	10227.00000000000000000000	0.00000000000000000000	0.00000000000000000000	0.00000000000000000000	2596.00000000000000000000	784.00000000000000000000	4.00000000000000000000	4.00000000000000000000	4.00000000000000000000	4.00000000000000000000	4.00000000000000000000	4.00000000000000000000	4.00000000000000000000	4.00000000000000000000	4.00000000000000000000	4.00000000000000000000	4.00000000000000000000	4.00000000000000000000	4.00000000000000000000	4.00000000000000000000	4.00000000000000000000	4.00000000000000000000
122.00000000000000000000	0.00000000000000000000	4190.25634765625000000000	4202.56396484375000000000	4168.20507812500000000000	4215.89746093750000000000	4203.58984375000000000000	4194.87158203125000000000	4186.15380859375000000000	4187.17919921875000000000	4210.76904296875000000000	4166.66650390625000000000	4215.89746093750000000000	4202.56396484375000000000	4185.64111328125000000000	4190.25634765625000000000	3434.00000000000000000000	10245.00000000000000000000	10227.00000000000000000000	0.00000000000000000000	0.00000000000000000000	0.00000000000000000000	2596.00000000000000000000	791.00000000000000000000	4.00000000000000000000	4.00000000000000000000	4.00000000000000000000	4.00000000000000000000	4.00000000000000000000	4.00000000000000000000	4.00000000000000000000	4.00000000000000000000	4.00000000000000000000	4.00000000000000000000	4.00000000000000000000	4.00000000000000000000	4.00000000000000000000	4.00000000000000000000	4.00000000000000000000	4.00000000000000000000
123.00000000000000000000	0.00000000000000000000	4187.17919921875000000000	4195.89746093750000000000	4165.12792968750000000000	4217.43603515625000000000	4185.64111328125000000000	4175.89746093750000000000	4166.15380859375000000000	4187.69238281250000000000	4205.12792968750000000000	4155.38427734375000000000	4233.84619140625000000000	4216.92285156250000000000	4195.38427734375000000000	4205.12792968750000000000	3069.00000000000000000000	10246.00000000000000000000	10228.00000000000000000000	0.00000000000000000000	0.00000000000000000000	0.00000000000000000000	2596.00000000000000000000	799.00000000000000000000	4.00000000000000000000	4.00000000000000000000	4.00000000000000000000	4.00000000000000000000	4.00000000000000000000	4.00000000000000000000	4.00000000000000000000	4.00000000000000000000	4.00000000000000000000	4.00000000000000000000	4.00000000000000000000	4.00000000000000000000	4.00000000000000000000	4.00000000000000000000	4.00000000000000000000	4.00000000000000000000
124.00000000000000000000	0.00000000000000000000	4171.79492187500000000000	4171.79492187500000000000	4174.87158203125000000000	4198.97412109375000000000	4162.05126953125000000000	4154.35888671875000000000	4149.74365234375000000000	4161.02539062500000000000	4175.89746093750000000000	4128.71777343750000000000	4196.92285156250000000000	4190.25634765625000000000	4157.43603515625000000000	4175.38427734375000000000	3373.00000000000000000000	10246.00000000000000000000	10228.00000000000000000000	0.00000000000000000000	0.00000000000000000000	0.00000000000000000000	2596.00000000000000000000	806.00000000000000000000	4.00000000000000000000	4.00000000000000000000	4.00000000000000000000	4.00000000000000000000	4.00000000000000000000	4.00000000000000000000	4.00000000000000000000	4.00000000000000000000	4.00000000000000000000	4.00000000000000000000	4.00000000000000000000	4.00000000000000000000	4.00000000000000000000	4.00000000000000000000	4.00000000000000000000	4.00000000000000000000
125.00000000000000000000	0.00000000000000000000	4186.15380859375000000000	4198.46142578125000000000	4169.23046875000000000000	4209.23046875000000000000	4198.97412109375000000000	4196.41015625000000000000	4195.38427734375000000000	4197.94873046875000000000	4221.02539062500000000000	4176.92285156250000000000	4213.84619140625000000000	4208.20507812500000000000	4171.28173828125000000000	4185.64111328125000000000	3112.00000000000000000000	10246.00000000000000000000	10228.00000000000000000000	0.00000000000000000000	0.00000000000000000000	0.00000000000000000000	2596.00000000000000000000	814.00000000000000000000	4.00000000000000000000	4.00000000000000000000	4.00000000000000000000	4.00000000000000000000	4.00000000000000000000	4.00000000000000000000	4.00000000000000000000	4.00000000000000000000	4.00000000000000000000	4.00000000000000000000	4.00000000000000000000	4.00000000000000000000	4.00000000000000000000	4.00000000000000000000	4.00000000000000000000	4.00000000000000000000
126.00000000000000000000	0.00000000000000000000	4168.71777343750000000000	4176.92285156250000000000	4182.05126953125000000000	4190.76904296875000000000	4175.89746093750000000000	4177.94873046875000000000	4181.02539062500000000000	4188.20507812500000000000	4210.76904296875000000000	4170.25634765625000000000	4192.82031250000000000000	4192.30761718750000000000	4144.61523437500000000000	4163.58984375000000000000	3434.00000000000000000000	10246.00000000000000000000	10228.00000000000000000000	0.00000000000000000000	0.00000000000000000000	0.00000000000000000000	2596.00000000000000000000	821.00000000000000000000	4.00000000000000000000	4.00000000000000000000	4.00000000000000000000	4.00000000000000000000	4.00000000000000000000	4.00000000000000000000	4.00000000000000000000	4.00000000000000000000	4.00000000000000000000	4.00000000000000000000	4.00000000000000000000	4.00000000000000000000	4.00000000000000000000	4.00000000000000000000	4.00000000000000000000	4.00000000000000000000
127.00000000000000000000	0.00000000000000000000	4198.97412109375000000000	4218.97412109375000000000	4178.97412109375000000000	4217.43603515625000000000	4207.17919921875000000000	4198.46142578125000000000	4190.25634765625000000000	4201.02539062500000000000	4212.30761718750000000000	4175.89746093750000000000	4216.41015625000000000000	4209.74365234375000000000	4178.46142578125000000000	4189.23046875000000000000	51.00000000000000000000	10246.00000000000000000000	10228.00000000000000000000	0.00000000000000000000	0.00000000000000000000	0.00000000000000000000	2596.00000000000000000000	828.00000000000000000000	4.00000000000000000000	4.00000000000000000000	4.00000000000000000000	4.00000000000000000000	4.00000000000000000000	4.00000000000000000000	4.00000000000000000000	4.00000000000000000000	4.00000000000000000000	4.00000000000000000000	4.00000000000000000000	4.00000000000000000000	4.00000000000000000000	4.00000000000000000000	4.00000000000000000000	4.00000000000000000000
0.00000000000000000000	0.00000000000000000000	4216.92285156250000000000	4244.10253906250000000000	4170.76904296875000000000	4234.35888671875000000000	4226.15380859375000000000	4208.71777343750000000000	4193.84619140625000000000	4189.74365234375000000000	4195.38427734375000000000	4167.69238281250000000000	4220.51269531250000000000	4210.25634765625000000000	4193.84619140625000000000	4203.07666015625000000000	1087.00000000000000000000	10246.00000000000000000000	10228.00000000000000000000	0.00000000000000000000	0.00000000000000000000	0.00000000000000000000	2596.00000000000000000000	836.00000000000000000000	4.00000000000000000000	4.00000000000000000000	4.00000000000000000000	4.00000000000000000000	4.00000000000000000000	4.00000000000000000000	4.00000000000000000000	4.00000000000000000000	4.00000000000000000000	4.00000000000000000000	4.00000000000000000000	4.00000000000000000000	4.00000000000000000000	4.00000000000000000000	4.00000000000000000000	4.00000000000000000000
1.00000000000000000000	0.00000000000000000000	4189.74365234375000000000	4212.30761718750000000000	4178.46142578125000000000	4212.82031250000000000000	4195.89746093750000000000	4180.51269531250000000000	4175.38427734375000000000	4157.94873046875000000000	4166.15380859375000000000	4135.38427734375000000000	4190.25634765625000000000	4184.61523437500000000000	4161.53857421875000000000	4178.46142578125000000000	2518.00000000000000000000	10246.00000000000000000000	10229.00000000000000000000	0.00000000000000000000	0.00000000000000000000	0.00000000000000000000	2596.00000000000000000000	843.00000000000000000000	4.00000000000000000000	4.00000000000000000000	4.00000000000000000000	4.00000000000000000000	4.00000000000000000000	4.00000000000000000000	4.00000000000000000000	4.00000000000000000000	4.00000000000000000000	4.00000000000000000000	4.00000000000000000000	4.00000000000000000000	4.00000000000000000000	4.00000000000000000000	4.00000000000000000000	4.00000000000000000000
2.00000000000000000000	0.00000000000000000000	4194.35888671875000000000	4221.02539062500000000000	4169.23046875000000000000	4223.58984375000000000000	4208.20507812500000000000	4194.35888671875000000000	4189.23046875000000000000	4203.07666015625000000000	4213.84619140625000000000	4166.66650390625000000000	4229.74365234375000000000	4219.48730468750000000000	4188.71777343750000000000	4201.02539062500000000000	2850.00000000000000000000	10246.00000000000000000000	10229.00000000000000000000	0.00000000000000000000	0.00000000000000000000	0.00000000000000000000	2596.00000000000000000000	851.00000000000000000000	4.00000000000000000000	4.00000000000000000000	4.00000000000000000000	4.00000000000000000000	4.00000000000000000000	4.00000000000000000000	4.00000000000000000000	4.00000000000000000000	4.00000000000000000000	4.00000000000000000000	4.00000000000000000000	4.00000000000000000000	4.00000000000000000000	4.00000000000000000000	4.00000000000000000000	4.00000000000000000000
3.00000000000000000000	0.00000000000000000000	4165.64111328125000000000	4177.43603515625000000000	4172.30761718750000000000	4196.41015625000000000000	4163.07666015625000000000	4160.51269531250000000000	4158.97412109375000000000	4186.66650390625000000000	4194.87158203125000000000	4151.28173828125000000000	4204.10253906250000000000	4200.51269531250000000000	4151.79492187500000000000	4173.33300781250000000000	3432.00000000000000000000	10246.00000000000000000000	10228.00000000000000000000	0.00000000000000000000	0.00000000000000000000	0.00000000000000000000	2596.00000000000000000000	858.00000000000000000000	4.00000000000000000000	4.00000000000000000000	4.00000000000000000000	4.00000000000000000000	4.00000000000000000000	4.00000000000000000000	4.00000000000000000000	4.00000000000000000000	4.00000000000000000000	4.00000000000000000000	4.00000000000000000000	4.00000000000000000000	4.00000000000000000000	4.00000000000000000000	4.00000000000000000000	4.00000000000000000000
4.00000000000000000000	0.00000000000000000000	4174.87158203125000000000	4195.38427734375000000000	4170.76904296875000000000	4202.05126953125000000000	4186.15380859375000000000	4183.07666015625000000000	4185.12792968750000000000	4183.07666015625000000000	4198.97412109375000000000	4163.58984375000000000000	4203.58984375000000000000	4197.94873046875000000000	4154.87158203125000000000	4174.87158203125000000000	3496.00000000000000000000	10246.00000000000000000000	10228.00000000000000000000	0.00000000000000000000	0.00000000000000000000	0.00000000000000000000	2596.00000000000000000000	865.00000000000000000000	4.00000000000000000000	4.00000000000000000000	4.00000000000000000000	4.00000000000000000000	4.00000000000000000000	4.00000000000000000000	4.00000000000000000000	4.00000000000000000000	4.00000000000000000000	4.00000000000000000000	4.00000000000000000000	4.00000000000000000000	4.00000000000000000000	4.00000000000000000000	4.00000000000000000000	4.00000000000000000000
5.00000000000000000000	0.00000000000000000000	4198.97412109375000000000	4227.69238281250000000000	4172.82031250000000000000	4221.02539062500000000000	4226.66650390625000000000	4214.35888671875000000000	4210.25634765625000000000	4194.35888671875000000000	4215.89746093750000000000	4187.17919921875000000000	4214.87158203125000000000	4205.12792968750000000000	4176.41015625000000000000	4186.15380859375000000000	3325.00000000000000000000	10247.00000000000000000000	10228.00000000000000000000	0.00000000000000000000	0.00000000000000000000	0.00000000000000000000	2596.00000000000000000000	873.00000000000000000000	4.00000000000000000000	4.00000000000000000000	4.00000000000000000000	4.00000000000000000000	4.00000000000000000000	4.00000000000000000000	4.00000000000000000000	4.00000000000000000000	4.00000000000000000000	4.00000000000000000000	4.00000000000000000000	4.00000000000000000000	4.00000000000000000000	4.00000000000000000000	4.00000000000000000000	4.00000000000000000000
6.00000000000000000000	0.00000000000000000000	4193.33300781250000000000	4206.66650390625000000000	4185.64111328125000000000	4206.15380859375000000000	4200.00000000000000000000	4193.33300781250000000000	4187.17919921875000000000	4176.92285156250000000000	4188.71777343750000000000	4168.20507812500000000000	4194.35888671875000000000	4187.17919921875000000000	4161.02539062500000000000	4172.82031250000000000000	3149.00000000000000000000	10247.00000000000000000000	10228.00000000000000000000	0.00000000000000000000	0.00000000000000000000	0.00000000000000000000	2596.00000000000000000000	880.00000000000000000000	4.00000000000000000000	4.00000000000000000000	4.00000000000000000000	4.00000000000000000000	4.00000000000000000000	4.00000000000000000000	4.00000000000000000000	4.00000000000000000000	4.00000000000000000000	4.00000000000000000000	4.00000000000000000000	4.00000000000000000000	4.00000000000000000000	4.00000000000000000000	4.00000000000000000000	4.00000000000000000000
7.00000000000000000000	0.00000000000000000000	4213.84619140625000000000	4231.79492187500000000000	4170.25634765625000000000	4225.12792968750000000000	4217.94873046875000000000	4210.76904296875000000000	4201.53857421875000000000	4205.64111328125000000000	4218.46142578125000000000	4187.69238281250000000000	4240.51269531250000000000	4224.10253906250000000000	4208.71777343750000000000	4213.33300781250000000000	3240.00000000000000000000	10249.00000000000000000000	10228.00000000000000000000	0.00000000000000000000	0.00000000000000000000	0.00000000000000000000	2596.00000000000000000000	888.00000000000000000000	4.00000000000000000000	4.00000000000000000000	4.00000000000000000000	4.00000000000000000000	4.00000000000000000000	4.00000000000000000000	4.00000000000000000000	4.00000000000000000000	4.00000000000000000000	4.00000000000000000000	4.00000000000000000000	4.00000000000000000000	4.00000000000000000000	4.00000000000000000000	4.00000000000000000000	4.00000000000000000000
8.00000000000000000000	0.00000000000000000000	4192.82031250000000000000	4200.00000000000000000000	4168.20507812500000000000	4209.23046875000000000000	4188.71777343750000000000	4178.97412109375000000000	4171.79492187500000000000	4185.12792968750000000000	4198.46142578125000000000	4157.43603515625000000000	4225.64111328125000000000	4208.20507812500000000000	4195.38427734375000000000	4195.89746093750000000000	3373.00000000000000000000	10249.00000000000000000000	10228.00000000000000000000	0.00000000000000000000	0.00000000000000000000	0.00000000000000000000	2596.00000000000000000000	895.00000000000000000000	4.00000000000000000000	4.00000000000000000000	4.00000000000000000000	4.00000000000000000000	4.00000000000000000000	4.00000000000000000000	4.00000000000000000000	4.00000000000000000000	4.00000000000000000000	4.00000000000000000000	4.00000000000000000000	4.00000000000000000000	4.00000000000000000000	4.00000000000000000000	4.00000000000000000000	4.00000000000000000000
9.00000000000000000000	0.00000000000000000000	4190.25634765625000000000	4197.94873046875000000000	4171.79492187500000000000	4205.12792968750000000000	4192.30761718750000000000	4189.23046875000000000000	4182.56396484375000000000	4202.56396484375000000000	4211.79492187500000000000	4166.66650390625000000000	4223.58984375000000000000	4208.20507812500000000000	4191.79492187500000000000	4188.20507812500000000000	2970.00000000000000000000	10249.00000000000000000000	10226.00000000000000000000	0.00000000000000000000	0.00000000000000000000	0.00000000000000000000	2596.00000000000000000000	902.00000000000000000000	4.00000000000000000000	4.00000000000000000000	4.00000000000000000000	4.00000000000000000000	4.00000000000000000000	4.00000000000000000000	4.00000000000000000000	4.00000000000000000000	4.00000000000000000000	4.00000000000000000000	4.00000000000000000000	4.00000000000000000000	4.00000000000000000000	4.00000000000000000000	4.00000000000000000000	4.00000000000000000000
10.00000000000000000000	0.00000000000000000000	4193.33300781250000000000	4211.28173828125000000000	4171.28173828125000000000	4212.30761718750000000000	4208.20507812500000000000	4211.28173828125000000000	4206.66650390625000000000	4231.79492187500000000000	4245.12792968750000000000	4201.53857421875000000000	4229.74365234375000000000	4226.66650390625000000000	4193.33300781250000000000	4194.87158203125000000000	3424.00000000000000000000	10249.00000000000000000000	10226.00000000000000000000	0.00000000000000000000	0.00000000000000000000	0.00000000000000000000	2596.00000000000000000000	910.00000000000000000000	4.00000000000000000000	4.00000000000000000000	4.00000000000000000000	4.00000000000000000000	4.00000000000000000000	4.00000000000000000000	4.00000000000000000000	4.00000000000000000000	4.00000000000000000000	4.00000000000000000000	4.00000000000000000000	4.00000000000000000000	4.00000000000000000000	4.00000000000000000000	4.00000000000000000000	4.00000000000000000000
11.00000000000000000000	0.00000000000000000000	4168.71777343750000000000	4181.02539062500000000000	4180.51269531250000000000	4190.25634765625000000000	4178.97412109375000000000	4184.10253906250000000000	4185.12792968750000000000	4195.89746093750000000000	4210.25634765625000000000	4171.79492187500000000000	4185.12792968750000000000	4200.00000000000000000000	4151.28173828125000000000	4165.64111328125000000000	3068.00000000000000000000	10248.00000000000000000000	10226.00000000000000000000	0.00000000000000000000	0.00000000000000000000	0.00000000000000000000	2596.00000000000000000000	917.00000000000000000000	4.00000000000000000000	4.00000000000000000000	4.00000000000000000000	4.00000000000000000000	4.00000000000000000000	4.00000000000000000000	4.00000000000000000000	4.00000000000000000000	4.00000000000000000000	4.00000000000000000000	4.00000000000000000000	4.00000000000000000000	4.00000000000000000000	4.00000000000000000000	4.00000000000000000000	4.00000000000000000000
12.00000000000000000000	0.00000000000000000000	4201.53857421875000000000	4226.15380859375000000000	4168.71777343750000000000	4211.28173828125000000000	4217.43603515625000000000	4218.97412109375000000000	4208.71777343750000000000	4209.74365234375000000000	4226.15380859375000000000	4186.66650390625000000000	4210.25634765625000000000	4217.94873046875000000000	4186.15380859375000000000	4191.79492187500000000000	3391.00000000000000000000	10248.00000000000000000000	10226.00000000000000000000	0.00000000000000000000	0.00000000000000000000	0.00000000000000000000	2596.00000000000000000000	925.00000000000000000000	4.00000000000000000000	4.00000000000000000000	4.00000000000000000000	4.00000000000000000000	4.00000000000000000000	4.00000000000000000000	4.00000000000000000000	4.00000000000000000000	4.00000000000000000000	4.00000000000000000000	4.00000000000000000000	4.00000000000000000000	4.00000000000000000000	4.00000000000000000000	4.00000000000000000000	4.00000000000000000000
13.00000000000000000000	0.00000000000000000000	4203.07666015625000000000	4221.02539062500000000000	4173.84619140625000000000	4205.12792968750000000000	4203.07666015625000000000	4202.56396484375000000000	4188.71777343750000000000	4180.51269531250000000000	4197.43603515625000000000	4166.15380859375000000000	4189.74365234375000000000	4198.46142578125000000000	4177.43603515625000000000	4183.58984375000000000000	3126.00000000000000000000	10245.00000000000000000000	10223.00000000000000000000	0.00000000000000000000	0.00000000000000000000	0.00000000000000000000	2596.00000000000000000000	932.00000000000000000000	4.00000000000000000000	4.00000000000000000000	4.00000000000000000000	4.00000000000000000000	4.00000000000000000000	4.00000000000000000000	4.00000000000000000000	4.00000000000000000000	4.00000000000000000000	4.00000000000000000000	4.00000000000000000000	4.00000000000000000000	4.00000000000000000000	4.00000000000000000000	4.00000000000000000000	4.00000000000000000000
14.00000000000000000000	0.00000000000000000000	4199.48730468750000000000	4210.76904296875000000000	4178.46142578125000000000	4208.71777343750000000000	4197.94873046875000000000	4192.30761718750000000000	4185.12792968750000000000	4176.92285156250000000000	4188.71777343750000000000	4156.92285156250000000000	4195.38427734375000000000	4205.12792968750000000000	4185.12792968750000000000	4192.30761718750000000000	3424.00000000000000000000	10245.00000000000000000000	10223.00000000000000000000	0.00000000000000000000	0.00000000000000000000	0.00000000000000000000	2596.00000000000000000000	939.00000000000000000000	4.00000000000000000000	4.00000000000000000000	4.00000000000000000000	4.00000000000000000000	4.00000000000000000000	4.00000000000000000000	4.00000000000000000000	4.00000000000000000000	4.00000000000000000000	4.00000000000000000000	4.00000000000000000000	4.00000000000000000000	4.00000000000000000000	4.00000000000000000000	4.00000000000000000000	4.00000000000000000000
15.00000000000000000000	0.00000000000000000000	4206.66650390625000000000	4211.79492187500000000000	4168.71777343750000000000	4221.53857421875000000000	4205.64111328125000000000	4199.48730468750000000000	4192.82031250000000000000	4214.87158203125000000000	4220.51269531250000000000	4178.97412109375000000000	4240.00000000000000000000	4244.10253906250000000000	4216.41015625000000000000	4222.05126953125000000000	3068.00000000000000000000	10245.00000000000000000000	10223.00000000000000000000	0.00000000000000000000	0.00000000000000000000	0.00000000000000000000	2596.00000000000000000000	947.00000000000000000000	4.00000000000000000000	4.00000000000000000000	4.00000000000000000000	4.00000000000000000000	4.00000000000000000000	4.00000000000000000000	4.00000000000000000000	4.00000000000000000000	4.00000000000000000000	4.00000000000000000000	4.00000000000000000000	4.00000000000000000000	4.00000000000000000000	4.00000000000000000000	4.00000000000000000000	4.00000000000000000000
16.00000000000000000000	0.00000000000000000000	4172.82031250000000000000	4162.05126953125000000000	4174.87158203125000000000	4188.20507812500000000000	4153.84619140625000000000	4159.48730468750000000000	4156.41015625000000000000	4185.64111328125000000000	4190.76904296875000000000	4148.71777343750000000000	4205.12792968750000000000	4213.33300781250000000000	4171.28173828125000000000	4187.17919921875000000000	0.00000000000000000000	10245.00000000000000000000	10223.00000000000000000000	0.00000000000000000000	0.00000000000000000000	0.00000000000000000000	2596.00000000000000000000	954.00000000000000000000	4.00000000000000000000	4.00000000000000000000	4.00000000000000000000	4.00000000000000000000	4.00000000000000000000	4.00000000000000000000	4.00000000000000000000	4.00000000000000000000	4.00000000000000000000	4.00000000000000000000	4.00000000000000000000	4.00000000000000000000	4.00000000000000000000	4.00000000000000000000	4.00000000000000000000	4.00000000000000000000
17.00000000000000000000	0.00000000000000000000	4182.05126953125000000000	4190.25634765625000000000	4168.20507812500000000000	4196.41015625000000000000	4189.74365234375000000000	4195.38427734375000000000	4190.76904296875000000000	4198.46142578125000000000	4213.84619140625000000000	4173.84619140625000000000	4211.79492187500000000000	4217.94873046875000000000	4181.53857421875000000000	4187.69238281250000000000	0.00000000000000000000	10247.00000000000000000000	10226.00000000000000000000	0.00000000000000000000	0.00000000000000000000	0.00000000000000000000	2596.00000000000000000000	962.00000000000000000000	4.00000000000000000000	4.00000000000000000000	4.00000000000000000000	4.00000000000000000000	4.00000000000000000000	4.00000000000000000000	4.00000000000000000000	4.00000000000000000000	4.00000000000000000000	4.00000000000000000000	4.00000000000000000000	4.00000000000000000000	4.00000000000000000000	4.00000000000000000000	4.00000000000000000000	4.00000000000000000000
18.00000000000000000000	0.00000000000000000000	4182.05126953125000000000	4191.79492187500000000000	4177.94873046875000000000	4193.33300781250000000000	4193.33300781250000000000	4197.94873046875000000000	4197.94873046875000000000	4187.69238281250000000000	4207.17919921875000000000	4176.41015625000000000000	4188.20507812500000000000	4205.12792968750000000000	4163.07666015625000000000	4168.20507812500000000000	0.00000000000000000000	10247.00000000000000000000	10226.00000000000000000000	0.00000000000000000000	0.00000000000000000000	0.00000000000000000000	2596.00000000000000000000	969.00000000000000000000	4.00000000000000000000	4.00000000000000000000	4.00000000000000000000	4.00000000000000000000	4.00000000000000000000	4.00000000000000000000	4.00000000000000000000	4.00000000000000000000	4.00000000000000000000	4.00000000000000000000	4.00000000000000000000	4.00000000000000000000	4.00000000000000000000	4.00000000000000000000	4.00000000000000000000	4.00000000000000000000
19.00000000000000000000	0.00000000000000000000	4187.69238281250000000000	4194.35888671875000000000	4183.58984375000000000000	4194.87158203125000000000	4183.58984375000000000000	4188.20507812500000000000	4187.69238281250000000000	4182.56396484375000000000	4194.87158203125000000000	4163.07666015625000000000	4182.05126953125000000000	4201.53857421875000000000	4161.02539062500000000000	4168.71777343750000000000	0.00000000000000000000	10246.00000000000000000000	10229.00000000000000000000	0.00000000000000000000	0.00000000000000000000	0.00000000000000000000	2596.00000000000000000000	976.00000000000000000000	4.00000000000000000000	4.00000000000000000000	4.00000000000000000000	4.00000000000000000000	4.00000000000000000000	4.00000000000000000000	4.00000000000000000000	4.00000000000000000000	4.00000000000000000000	4.00000000000000000000	4.00000000000000000000	4.00000000000000000000	4.00000000000000000000	4.00000000000000000000	4.00000000000000000000	4.00000000000000000000
20.00000000000000000000	0.00000000000000000000	4211.28173828125000000000	4224.61523437500000000000	4166.15380859375000000000	4216.92285156250000000000	4206.15380859375000000000	4200.00000000000000000000	4189.74365234375000000000	4199.48730468750000000000	4208.71777343750000000000	4170.76904296875000000000	4223.58984375000000000000	4226.66650390625000000000	4205.64111328125000000000	4204.61523437500000000000	0.00000000000000000000	10246.00000000000000000000	10229.00000000000000000000	0.00000000000000000000	0.00000000000000000000	0.00000000000000000000	2596.00000000000000000000	984.00000000000000000000	4.00000000000000000000	4.00000000000000000000	4.00000000000000000000	4.00000000000000000000	4.00000000000000000000	4.00000000000000000000	4.00000000000000000000	4.00000000000000000000	4.00000000000000000000	4.00000000000000000000	4.00000000000000000000	4.00000000000000000000	4.00000000000000000000	4.00000000000000000000	4.00000000000000000000	4.00000000000000000000
21.00000000000000000000	0.00000000000000000000	4197.94873046875000000000	4197.94873046875000000000	4173.84619140625000000000	4197.94873046875000000000	4181.53857421875000000000	4170.25634765625000000000	4161.53857421875000000000	4166.15380859375000000000	4177.94873046875000000000	4143.58984375000000000000	4200.00000000000000000000	4204.10253906250000000000	4182.56396484375000000000	4185.64111328125000000000	0.00000000000000000000	10245.00000000000000000000	10230.00000000000000000000	0.00000000000000000000	0.00000000000000000000	0.00000000000000000000	2596.00000000000000000000	991.00000000000000000000	4.00000000000000000000	4.00000000000000000000	4.00000000000000000000	4.00000000000000000000	4.00000000000000000000	4.00000000000000000000	4.00000000000000000000	4.00000000000000000000	4.00000000000000000000	4.00000000000000000000	4.00000000000000000000	4.00000000000000000000	4.00000000000000000000	4.00000000000000000000	4.00000000000000000000	4.00000000000000000000
22.00000000000000000000	0.00000000000000000000	4213.33300781250000000000	4218.97412109375000000000	4172.82031250000000000000	4206.66650390625000000000	4207.17919921875000000000	4198.46142578125000000000	4193.84619140625000000000	4207.17919921875000000000	4218.97412109375000000000	4181.02539062500000000000	4223.58984375000000000000	4235.38427734375000000000	4205.64111328125000000000	4205.64111328125000000000	0.00000000000000000000	10245.00000000000000000000	10230.00000000000000000000	0.00000000000000000000	0.00000000000000000000	0.00000000000000000000	2596.00000000000000000000	999.00000000000000000000	4.00000000000000000000	4.00000000000000000000	4.00000000000000000000	4.00000000000000000000	4.00000000000000000000	4.00000000000000000000	4.00000000000000000000	4.00000000000000000000	4.00000000000000000000	4.00000000000000000000	4.00000000000000000000	4.00000000000000000000	4.00000000000000000000	4.00000000000000000000	4.00000000000000000000	4.00000000000000000000
23.00000000000000000000	0.00000000000000000000	4190.76904296875000000000	4189.23046875000000000000	4174.35888671875000000000	4188.20507812500000000000	4182.05126953125000000000	4182.56396484375000000000	4184.10253906250000000000	4214.35888671875000000000	4224.61523437500000000000	4179.48730468750000000000	4210.25634765625000000000	4235.38427734375000000000	4186.66650390625000000000	4192.30761718750000000000	0.00000000000000000000	10247.00000000000000000000	10231.00000000000000000000	0.00000000000000000000	0.00000000000000000000	0.00000000000000000000	2597.00000000000000000000	6.00000000000000000000	4.00000000000000000000	4.00000000000000000000	4.00000000000000000000	4.00000000000000000000	4.00000000000000000000	4.00000000000000000000	4.00000000000000000000	4.00000000000000000000	4.00000000000000000000	4.00000000000000000000	4.00000000000000000000	4.00000000000000000000	4.00000000000000000000	4.00000000000000000000	4.00000000000000000000	4.00000000000000000000
24.00000000000000000000	0.00000000000000000000	4171.79492187500000000000	4170.76904296875000000000	4179.48730468750000000000	4170.25634765625000000000	4168.20507812500000000000	4173.33300781250000000000	4174.35888671875000000000	4190.76904296875000000000	4206.66650390625000000000	4154.35888671875000000000	4181.02539062500000000000	4213.84619140625000000000	4155.38427734375000000000	4169.74365234375000000000	0.00000000000000000000	10247.00000000000000000000	10231.00000000000000000000	0.00000000000000000000	0.00000000000000000000	0.00000000000000000000	2597.00000000000000000000	13.00000000000000000000	4.00000000000000000000	4.00000000000000000000	4.00000000000000000000	4.00000000000000000000	4.00000000000000000000	4.00000000000000000000	4.00000000000000000000	4.00000000000000000000	4.00000000000000000000	4.00000000000000000000	4.00000000000000000000	4.00000000000000000000	4.00000000000000000000	4.00000000000000000000	4.00000000000000000000	4.00000000000000000000
25.00000000000000000000	0.00000000000000000000	4204.61523437500000000000	4223.58984375000000000000	4173.84619140625000000000	4194.87158203125000000000	4226.15380859375000000000	4221.53857421875000000000	4215.89746093750000000000	4213.33300781250000000000	4238.46142578125000000000	4186.66650390625000000000	4198.46142578125000000000	4229.74365234375000000000	4185.64111328125000000000	4192.30761718750000000000	0.00000000000000000000	10247.00000000000000000000	10231.00000000000000000000	0.00000000000000000000	0.00000000000000000000	0.00000000000000000000	2597.00000000000000000000	21.00000000000000000000	4.00000000000000000000	4.00000000000000000000	4.00000000000000000000	4.00000000000000000000	4.00000000000000000000	4.00000000000000000000	4.00000000000000000000	4.00000000000000000000	4.00000000000000000000	4.00000000000000000000	4.00000000000000000000	4.00000000000000000000	4.00000000000000000000	4.00000000000000000000	4.00000000000000000000	4.00000000000000000000
26.00000000000000000000	0.00000000000000000000	4190.25634765625000000000	4198.46142578125000000000	4181.53857421875000000000	4176.41015625000000000000	4199.48730468750000000000	4195.89746093750000000000	4194.87158203125000000000	4183.58984375000000000000	4205.64111328125000000000	4163.07666015625000000000	4160.51269531250000000000	4196.92285156250000000000	4162.05126953125000000000	4165.12792968750000000000	0.00000000000000000000	10247.00000000000000000000	10231.00000000000000000000	0.00000000000000000000	0.00000000000000000000	0.00000000000000000000	2597.00000000000000000000	28.00000000000000000000	4.00000000000000000000	4.00000000000000000000	4.00000000000000000000	4.00000000000000000000	4.00000000000000000000	4.00000000000000000000	4.00000000000000000000	4.00000000000000000000	4.00000000000000000000	4.00000000000000000000	4.00000000000000000000	4.00000000000000000000	4.00000000000000000000	4.00000000000000000000	4.00000000000000000000	4.00000000000000000000
27.00000000000000000000	0.00000000000000000000	4193.33300781250000000000	4206.15380859375000000000	4170.25634765625000000000	4186.66650390625000000000	4202.56396484375000000000	4202.05126953125000000000	4196.41015625000000000000	4201.02539062500000000000	4215.38427734375000000000	4165.12792968750000000000	4188.20507812500000000000	4217.43603515625000000000	4190.76904296875000000000	4188.71777343750000000000	0.00000000000000000000	10248.00000000000000000000	10231.00000000000000000000	0.00000000000000000000	0.00000000000000000000	0.00000000000000000000	2597.00000000000000000000	37.00000000000000000000	4.00000000000000000000	4.00000000000000000000	4.00000000000000000000	4.00000000000000000000	4.00000000000000000000	4.00000000000000000000	4.00000000000000000000	4.00000000000000000000	4.00000000000000000000	4.00000000000000000000	4.00000000000000000000	4.00000000000000000000	4.00000000000000000000	4.00000000000000000000	4.00000000000000000000	4.00000000000000000000
28.00000000000000000000	0.00000000000000000000	4189.23046875000000000000	4196.41015625000000000000	4167.17919921875000000000	4191.79492187500000000000	4194.87158203125000000000	4187.69238281250000000000	4177.43603515625000000000	4204.61523437500000000000	4212.30761718750000000000	4150.76904296875000000000	4201.53857421875000000000	4228.20507812500000000000	4198.46142578125000000000	4201.02539062500000000000	0.00000000000000000000	10248.00000000000000000000	10231.00000000000000000000	0.00000000000000000000	0.00000000000000000000	0.00000000000000000000	2597.00000000000000000000	45.00000000000000000000	4.00000000000000000000	4.00000000000000000000	4.00000000000000000000	4.00000000000000000000	4.00000000000000000000	4.00000000000000000000	4.00000000000000000000	4.00000000000000000000	4.00000000000000000000	4.00000000000000000000	4.00000000000000000000	4.00000000000000000000	4.00000000000000000000	4.00000000000000000000	4.00000000000000000000	4.00000000000000000000
29.00000000000000000000	0.00000000000000000000	4180.51269531250000000000	4175.38427734375000000000	4176.92285156250000000000	4179.48730468750000000000	4177.94873046875000000000	4169.74365234375000000000	4169.74365234375000000000	4187.17919921875000000000	4193.84619140625000000000	4130.25634765625000000000	4176.41015625000000000000	4209.74365234375000000000	4172.30761718750000000000	4177.94873046875000000000	0.00000000000000000000	10248.00000000000000000000	10228.00000000000000000000	0.00000000000000000000	0.00000000000000000000	0.00000000000000000000	2597.00000000000000000000	53.00000000000000000000	4.00000000000000000000	4.00000000000000000000	4.00000000000000000000	4.00000000000000000000	4.00000000000000000000	4.00000000000000000000	4.00000000000000000000	4.00000000000000000000	4.00000000000000000000	4.00000000000000000000	4.00000000000000000000	4.00000000000000000000	4.00000000000000000000	4.00000000000000000000	4.00000000000000000000	4.00000000000000000000
30.00000000000000000000	0.00000000000000000000	4194.87158203125000000000	4204.10253906250000000000	4171.28173828125000000000	4191.28173828125000000000	4209.74365234375000000000	4207.17919921875000000000	4212.82031250000000000000	4221.02539062500000000000	4235.38427734375000000000	4171.79492187500000000000	4197.94873046875000000000	4232.30761718750000000000	4185.12792968750000000000	4189.74365234375000000000	0.00000000000000000000	10248.00000000000000000000	10228.00000000000000000000	0.00000000000000000000	0.00000000000000000000	0.00000000000000000000	2597.00000000000000000000	62.00000000000000000000	4.00000000000000000000	4.00000000000000000000	4.00000000000000000000	4.00000000000000000000	4.00000000000000000000	4.00000000000000000000	4.00000000000000000000	4.00000000000000000000	4.00000000000000000000	4.00000000000000000000	4.00000000000000000000	4.00000000000000000000	4.00000000000000000000	4.00000000000000000000	4.00000000000000000000	4.00000000000000000000
31.00000000000000000000	0.00000000000000000000	4164.61523437500000000000	4167.69238281250000000000	4180.00000000000000000000	4163.07666015625000000000	4175.38427734375000000000	4177.43603515625000000000	4182.05126953125000000000	4193.84619140625000000000	4203.58984375000000000000	4145.12792968750000000000	4162.56396484375000000000	4203.58984375000000000000	4135.89746093750000000000	4154.87158203125000000000	0.00000000000000000000	10248.00000000000000000000	10226.00000000000000000000	0.00000000000000000000	0.00000000000000000000	0.00000000000000000000	2597.00000000000000000000	70.00000000000000000000	4.00000000000000000000	4.00000000000000000000	4.00000000000000000000	4.00000000000000000000	4.00000000000000000000	4.00000000000000000000	4.00000000000000000000	4.00000000000000000000	4.00000000000000000000	4.00000000000000000000	4.00000000000000000000	4.00000000000000000000	4.00000000000000000000	4.00000000000000000000	4.00000000000000000000	4.00000000000000000000
32.00000000000000000000	0.00000000000000000000	4188.20507812500000000000	4195.38427734375000000000	4173.33300781250000000000	4180.51269531250000000000	4201.02539062500000000000	4189.74365234375000000000	4186.15380859375000000000	4193.84619140625000000000	4200.51269531250000000000	4137.43603515625000000000	4177.43603515625000000000	4210.25634765625000000000	4155.89746093750000000000	4168.71777343750000000000	0.00000000000000000000	10248.00000000000000000000	10226.00000000000000000000	0.00000000000000000000	0.00000000000000000000	0.00000000000000000000	2597.00000000000000000000	79.00000000000000000000	4.00000000000000000000	4.00000000000000000000	4.00000000000000000000	4.00000000000000000000	4.00000000000000000000	4.00000000000000000000	4.00000000000000000000	4.00000000000000000000	4.00000000000000000000	4.00000000000000000000	4.00000000000000000000	4.00000000000000000000	4.00000000000000000000	4.00000000000000000000	4.00000000000000000000	4.00000000000000000000
33.00000000000000000000	0.00000000000000000000	4215.38427734375000000000	4227.69238281250000000000	4169.74365234375000000000	4203.07666015625000000000	4221.53857421875000000000	4202.05126953125000000000	4195.38427734375000000000	4189.23046875000000000000	4200.51269531250000000000	4141.53857421875000000000	4192.82031250000000000000	4217.43603515625000000000	4184.10253906250000000000	4190.25634765625000000000	0.00000000000000000000	10246.00000000000000000000	10223.00000000000000000000	0.00000000000000000000	0.00000000000000000000	0.00000000000000000000	2597.00000000000000000000	87.00000000000000000000	4.00000000000000000000	4.00000000000000000000	4.00000000000000000000	4.00000000000000000000	4.00000000000000000000	4.00000000000000000000	4.00000000000000000000	4.00000000000000000000	4.00000000000000000000	4.00000000000000000000	4.00000000000000000000	4.00000000000000000000	4.00000000000000000000	4.00000000000000000000	4.00000000000000000000	4.00000000000000000000
34.00000000000000000000	0.00000000000000000000	4194.87158203125000000000	4202.05126953125000000000	4182.56396484375000000000	4192.82031250000000000000	4193.33300781250000000000	4183.07666015625000000000	4178.97412109375000000000	4169.74365234375000000000	4178.46142578125000000000	4124.10253906250000000000	4171.79492187500000000000	4203.58984375000000000000	4165.12792968750000000000	4182.56396484375000000000	0.00000000000000000000	10246.00000000000000000000	10223.00000000000000000000	0.00000000000000000000	0.00000000000000000000	0.00000000000000000000	2597.00000000000000000000	95.00000000000000000000	4.00000000000000000000	4.00000000000000000000	4.00000000000000000000	4.00000000000000000000	4.00000000000000000000	4.00000000000000000000	4.00000000000000000000	4.00000000000000000000	4.00000000000000000000	4.00000000000000000000	4.00000000000000000000	4.00000000000000000000	4.00000000000000000000	4.00000000000000000000	4.00000000000000000000	4.00000000000000000000
35.00000000000000000000	0.00000000000000000000	4203.07666015625000000000	4211.28173828125000000000	4174.87158203125000000000	4210.76904296875000000000	4208.20507812500000000000	4201.53857421875000000000	4191.79492187500000000000	4216.41015625000000000000	4223.07666015625000000000	4155.38427734375000000000	4209.23046875000000000000	4245.64111328125000000000	4196.92285156250000000000	4216.41015625000000000000	0.00000000000000000000	10244.00000000000000000000	10222.00000000000000000000	0.00000000000000000000	0.00000000000000000000	0.00000000000000000000	2597.00000000000000000000	104.00000000000000000000	4.00000000000000000000	4.00000000000000000000	4.00000000000000000000	4.00000000000000000000	4.00000000000000000000	4.00000000000000000000	4.00000000000000000000	4.00000000000000000000	4.00000000000000000000	4.00000000000000000000	4.00000000000000000000	4.00000000000000000000	4.00000000000000000000	4.00000000000000000000	4.00000000000000000000	4.00000000000000000000
36.00000000000000000000	0.00000000000000000000	4188.20507812500000000000	4179.48730468750000000000	4181.02539062500000000000	4193.33300781250000000000	4172.30761718750000000000	4167.17919921875000000000	4166.15380859375000000000	4201.02539062500000000000	4211.28173828125000000000	4143.58984375000000000000	4186.66650390625000000000	4236.41015625000000000000	4176.41015625000000000000	4198.97412109375000000000	0.00000000000000000000	10244.00000000000000000000	10222.00000000000000000000	0.00000000000000000000	0.00000000000000000000	0.00000000000000000000	2597.00000000000000000000	112.00000000000000000000	4.00000000000000000000	4.00000000000000000000	4.00000000000000000000	4.00000000000000000000	4.00000000000000000000	4.00000000000000000000	4.00000000000000000000	4.00000000000000000000	4.00000000000000000000	4.00000000000000000000	4.00000000000000000000	4.00000000000000000000	4.00000000000000000000	4.00000000000000000000	4.00000000000000000000	4.00000000000000000000
37.00000000000000000000	0.00000000000000000000	4202.05126953125000000000	4203.07666015625000000000	4180.51269531250000000000	4200.00000000000000000000	4197.94873046875000000000	4190.25634765625000000000	4192.30761718750000000000	4204.61523437500000000000	4222.05126953125000000000	4163.07666015625000000000	4187.69238281250000000000	4240.00000000000000000000	4188.71777343750000000000	4205.64111328125000000000	0.00000000000000000000	10244.00000000000000000000	10222.00000000000000000000	0.00000000000000000000	0.00000000000000000000	0.00000000000000000000	2597.00000000000000000000	121.00000000000000000000	4.00000000000000000000	4.00000000000000000000	4.00000000000000000000	4.00000000000000000000	4.00000000000000000000	4.00000000000000000000	4.00000000000000000000	4.00000000000000000000	4.00000000000000000000	4.00000000000000000000	4.00000000000000000000	4.00000000000000000000	4.00000000000000000000	4.00000000000000000000	4.00000000000000000000	4.00000000000000000000
38.00000000000000000000	0.00000000000000000000	4204.61523437500000000000	4218.46142578125000000000	4175.38427734375000000000	4203.58984375000000000000	4223.58984375000000000000	4214.35888671875000000000	4213.33300781250000000000	4209.74365234375000000000	4230.76904296875000000000	4175.89746093750000000000	4177.94873046875000000000	4230.76904296875000000000	4186.15380859375000000000	4200.51269531250000000000	0.00000000000000000000	10244.00000000000000000000	10222.00000000000000000000	0.00000000000000000000	0.00000000000000000000	0.00000000000000000000	2597.00000000000000000000	129.00000000000000000000	4.00000000000000000000	4.00000000000000000000	4.00000000000000000000	4.00000000000000000000	4.00000000000000000000	4.00000000000000000000	4.00000000000000000000	4.00000000000000000000	4.00000000000000000000	4.00000000000000000000	4.00000000000000000000	4.00000000000000000000	4.00000000000000000000	4.00000000000000000000	4.00000000000000000000	4.00000000000000000000
39.00000000000000000000	0.00000000000000000000	4177.94873046875000000000	4183.07666015625000000000	4181.02539062500000000000	4182.05126953125000000000	4186.15380859375000000000	4182.56396484375000000000	4187.17919921875000000000	4174.87158203125000000000	4193.84619140625000000000	4137.43603515625000000000	4129.23046875000000000000	4191.28173828125000000000	4142.05126953125000000000	4158.97412109375000000000	0.00000000000000000000	10243.00000000000000000000	10224.00000000000000000000	0.00000000000000000000	0.00000000000000000000	0.00000000000000000000	2597.00000000000000000000	138.00000000000000000000	4.00000000000000000000	4.00000000000000000000	4.00000000000000000000	4.00000000000000000000	4.00000000000000000000	4.00000000000000000000	4.00000000000000000000	4.00000000000000000000	4.00000000000000000000	4.00000000000000000000	4.00000000000000000000	4.00000000000000000000	4.00000000000000000000	4.00000000000000000000	4.00000000000000000000	4.00000000000000000000
40.00000000000000000000	0.00000000000000000000	4205.12792968750000000000	4214.87158203125000000000	4168.20507812500000000000	4210.25634765625000000000	4207.69238281250000000000	4198.97412109375000000000	4195.38427734375000000000	4197.94873046875000000000	4218.97412109375000000000	4154.35888671875000000000	4170.76904296875000000000	4226.15380859375000000000	4192.82031250000000000000	4197.94873046875000000000	0.00000000000000000000	10243.00000000000000000000	10224.00000000000000000000	0.00000000000000000000	0.00000000000000000000	0.00000000000000000000	2597.00000000000000000000	146.00000000000000000000	4.00000000000000000000	4.00000000000000000000	4.00000000000000000000	4.00000000000000000000	4.00000000000000000000	4.00000000000000000000	4.00000000000000000000	4.00000000000000000000	4.00000000000000000000	4.00000000000000000000	4.00000000000000000000	4.00000000000000000000	4.00000000000000000000	4.00000000000000000000	4.00000000000000000000	4.00000000000000000000
41.00000000000000000000	0.00000000000000000000	4194.87158203125000000000	4192.30761718750000000000	4174.87158203125000000000	4200.51269531250000000000	4181.02539062500000000000	4168.20507812500000000000	4158.97412109375000000000	4174.87158203125000000000	4193.33300781250000000000	4128.71777343750000000000	4165.64111328125000000000	4221.02539062500000000000	4186.15380859375000000000	4198.97412109375000000000	0.00000000000000000000	10244.00000000000000000000	10226.00000000000000000000	0.00000000000000000000	0.00000000000000000000	0.00000000000000000000	2597.00000000000000000000	154.00000000000000000000	4.00000000000000000000	4.00000000000000000000	4.00000000000000000000	4.00000000000000000000	4.00000000000000000000	4.00000000000000000000	4.00000000000000000000	4.00000000000000000000	4.00000000000000000000	4.00000000000000000000	4.00000000000000000000	4.00000000000000000000	4.00000000000000000000	4.00000000000000000000	4.00000000000000000000	4.00000000000000000000
42.00000000000000000000	0.00000000000000000000	4186.66650390625000000000	4183.58984375000000000000	4175.38427734375000000000	4190.25634765625000000000	4178.46142578125000000000	4169.23046875000000000000	4166.66650390625000000000	4178.97412109375000000000	4193.84619140625000000000	4127.17919921875000000000	4159.48730468750000000000	4215.89746093750000000000	4164.61523437500000000000	4187.69238281250000000000	0.00000000000000000000	10244.00000000000000000000	10226.00000000000000000000	0.00000000000000000000	0.00000000000000000000	0.00000000000000000000	2597.00000000000000000000	163.00000000000000000000	4.00000000000000000000	4.00000000000000000000	4.00000000000000000000	4.00000000000000000000	4.00000000000000000000	4.00000000000000000000	4.00000000000000000000	4.00000000000000000000	4.00000000000000000000	4.00000000000000000000	4.00000000000000000000	4.00000000000000000000	4.00000000000000000000	4.00000000000000000000	4.00000000000000000000	4.00000000000000000000
43.00000000000000000000	0.00000000000000000000	4185.12792968750000000000	4185.64111328125000000000	4168.71777343750000000000	4189.74365234375000000000	4185.12792968750000000000	4183.58984375000000000000	4187.17919921875000000000	4208.20507812500000000000	4222.56396484375000000000	4152.82031250000000000000	4163.07666015625000000000	4225.64111328125000000000	4158.46142578125000000000	4183.07666015625000000000	0.00000000000000000000	10245.00000000000000000000	10227.00000000000000000000	0.00000000000000000000	0.00000000000000000000	0.00000000000000000000	2597.00000000000000000000	171.00000000000000000000	4.00000000000000000000	4.00000000000000000000	4.00000000000000000000	4.00000000000000000000	4.00000000000000000000	4.00000000000000000000	4.00000000000000000000	4.00000000000000000000	4.00000000000000000000	4.00000000000000000000	4.00000000000000000000	4.00000000000000000000	4.00000000000000000000	4.00000000000000000000	4.00000000000000000000	4.00000000000000000000
44.00000000000000000000	0.00000000000000000000	4165.12792968750000000000	4158.97412109375000000000	4184.61523437500000000000	4174.87158203125000000000	4162.56396484375000000000	4166.15380859375000000000	4168.71777343750000000000	4187.17919921875000000000	4201.53857421875000000000	4134.87158203125000000000	4135.38427734375000000000	4206.15380859375000000000	4135.89746093750000000000	4164.10253906250000000000	0.00000000000000000000	10245.00000000000000000000	10227.00000000000000000000	0.00000000000000000000	0.00000000000000000000	0.00000000000000000000	2597.00000000000000000000	180.00000000000000000000	4.00000000000000000000	4.00000000000000000000	4.00000000000000000000	4.00000000000000000000	4.00000000000000000000	4.00000000000000000000	4.00000000000000000000	4.00000000000000000000	4.00000000000000000000	4.00000000000000000000	4.00000000000000000000	4.00000000000000000000	4.00000000000000000000	4.00000000000000000000	4.00000000000000000000	4.00000000000000000000
45.00000000000000000000	0.00000000000000000000	4204.61523437500000000000	4214.87158203125000000000	4178.97412109375000000000	4208.71777343750000000000	4225.64111328125000000000	4216.41015625000000000000	4211.28173828125000000000	4211.28173828125000000000	4232.82031250000000000000	4164.10253906250000000000	4173.33300781250000000000	4230.76904296875000000000	4188.20507812500000000000	4198.46142578125000000000	0.00000000000000000000	10246.00000000000000000000	10225.00000000000000000000	0.00000000000000000000	0.00000000000000000000	0.00000000000000000000	2597.00000000000000000000	188.00000000000000000000	4.00000000000000000000	4.00000000000000000000	4.00000000000000000000	4.00000000000000000000	4.00000000000000000000	4.00000000000000000000	4.00000000000000000000	4.00000000000000000000	4.00000000000000000000	4.00000000000000000000	4.00000000000000000000	4.00000000000000000000	4.00000000000000000000	4.00000000000000000000	4.00000000000000000000	4.00000000000000000000
46.00000000000000000000	0.00000000000000000000	4209.74365234375000000000	4212.82031250000000000000	4178.46142578125000000000	4205.64111328125000000000	4221.53857421875000000000	4204.10253906250000000000	4201.02539062500000000000	4188.71777343750000000000	4207.17919921875000000000	4143.07666015625000000000	4145.64111328125000000000	4212.30761718750000000000	4176.92285156250000000000	4183.58984375000000000000	0.00000000000000000000	10246.00000000000000000000	10225.00000000000000000000	0.00000000000000000000	0.00000000000000000000	0.00000000000000000000	2597.00000000000000000000	196.00000000000000000000	4.00000000000000000000	4.00000000000000000000	4.00000000000000000000	4.00000000000000000000	4.00000000000000000000	4.00000000000000000000	4.00000000000000000000	4.00000000000000000000	4.00000000000000000000	4.00000000000000000000	4.00000000000000000000	4.00000000000000000000	4.00000000000000000000	4.00000000000000000000	4.00000000000000000000	4.00000000000000000000
47.00000000000000000000	0.00000000000000000000	4206.15380859375000000000	4205.12792968750000000000	4184.10253906250000000000	4205.12792968750000000000	4204.10253906250000000000	4190.25634765625000000000	4189.74365234375000000000	4185.12792968750000000000	4195.38427734375000000000	4130.25634765625000000000	4143.58984375000000000000	4219.48730468750000000000	4180.00000000000000000000	4193.84619140625000000000	0.00000000000000000000	10247.00000000000000000000	10227.00000000000000000000	0.00000000000000000000	0.00000000000000000000	0.00000000000000000000	2597.00000000000000000000	205.00000000000000000000	4.00000000000000000000	4.00000000000000000000	4.00000000000000000000	4.00000000000000000000	4.00000000000000000000	4.00000000000000000000	4.00000000000000000000	4.00000000000000000000	4.00000000000000000000	4.00000000000000000000	4.00000000000000000000	4.00000000000000000000	4.00000000000000000000	4.00000000000000000000	4.00000000000000000000	4.00000000000000000000
48.00000000000000000000	0.00000000000000000000	4216.92285156250000000000	4219.48730468750000000000	4178.97412109375000000000	4222.05126953125000000000	4212.82031250000000000000	4200.00000000000000000000	4195.38427734375000000000	4217.94873046875000000000	4228.71777343750000000000	4152.30761718750000000000	4198.46142578125000000000	4261.53857421875000000000	4220.00000000000000000000	4235.89746093750000000000	0.00000000000000000000	10247.00000000000000000000	10227.00000000000000000000	0.00000000000000000000	0.00000000000000000000	0.00000000000000000000	2597.00000000000000000000	213.00000000000000000000	4.00000000000000000000	4.00000000000000000000	4.00000000000000000000	4.00000000000000000000	4.00000000000000000000	4.00000000000000000000	4.00000000000000000000	4.00000000000000000000	4.00000000000000000000	4.00000000000000000000	4.00000000000000000000	4.00000000000000000000	4.00000000000000000000	4.00000000000000000000	4.00000000000000000000	4.00000000000000000000
49.00000000000000000000	0.00000000000000000000	4194.87158203125000000000	4183.58984375000000000000	4183.07666015625000000000	4199.48730468750000000000	4175.89746093750000000000	4169.23046875000000000000	4168.71777343750000000000	4198.46142578125000000000	4207.17919921875000000000	4128.71777343750000000000	4181.53857421875000000000	4240.00000000000000000000	4192.30761718750000000000	4210.76904296875000000000	0.00000000000000000000	10250.00000000000000000000	10227.00000000000000000000	0.00000000000000000000	0.00000000000000000000	0.00000000000000000000	2597.00000000000000000000	222.00000000000000000000	4.00000000000000000000	4.00000000000000000000	4.00000000000000000000	4.00000000000000000000	4.00000000000000000000	4.00000000000000000000	4.00000000000000000000	4.00000000000000000000	4.00000000000000000000	4.00000000000000000000	4.00000000000000000000	4.00000000000000000000	4.00000000000000000000	4.00000000000000000000	4.00000000000000000000	4.00000000000000000000
50.00000000000000000000	0.00000000000000000000	4206.66650390625000000000	4209.74365234375000000000	4178.97412109375000000000	4212.30761718750000000000	4208.71777343750000000000	4207.69238281250000000000	4208.71777343750000000000	4223.07666015625000000000	4236.92285156250000000000	4164.10253906250000000000	4193.33300781250000000000	4249.23046875000000000000	4204.61523437500000000000	4216.41015625000000000000	0.00000000000000000000	10250.00000000000000000000	10227.00000000000000000000	0.00000000000000000000	0.00000000000000000000	0.00000000000000000000	2597.00000000000000000000	230.00000000000000000000	4.00000000000000000000	4.00000000000000000000	4.00000000000000000000	4.00000000000000000000	4.00000000000000000000	4.00000000000000000000	4.00000000000000000000	4.00000000000000000000	4.00000000000000000000	4.00000000000000000000	4.00000000000000000000	4.00000000000000000000	4.00000000000000000000	4.00000000000000000000	4.00000000000000000000	4.00000000000000000000
51.00000000000000000000	0.00000000000000000000	4190.25634765625000000000	4194.87158203125000000000	4187.17919921875000000000	4199.48730468750000000000	4204.10253906250000000000	4207.17919921875000000000	4209.23046875000000000000	4209.23046875000000000000	4232.82031250000000000000	4166.15380859375000000000	4162.56396484375000000000	4227.17919921875000000000	4172.30761718750000000000	4191.28173828125000000000	0.00000000000000000000	10249.00000000000000000000	10225.00000000000000000000	0.00000000000000000000	0.00000000000000000000	0.00000000000000000000	2597.00000000000000000000	238.00000000000000000000	4.00000000000000000000	4.00000000000000000000	4.00000000000000000000	4.00000000000000000000	4.00000000000000000000	4.00000000000000000000	4.00000000000000000000	4.00000000000000000000	4.00000000000000000000	4.00000000000000000000	4.00000000000000000000	4.00000000000000000000	4.00000000000000000000	4.00000000000000000000	4.00000000000000000000	4.00000000000000000000
52.00000000000000000000	0.00000000000000000000	4188.71777343750000000000	4192.82031250000000000000	4183.58984375000000000000	4194.87158203125000000000	4199.48730468750000000000	4198.97412109375000000000	4198.46142578125000000000	4197.94873046875000000000	4217.43603515625000000000	4148.71777343750000000000	4146.66650390625000000000	4216.41015625000000000000	4163.58984375000000000000	4183.58984375000000000000	0.00000000000000000000	10249.00000000000000000000	10225.00000000000000000000	0.00000000000000000000	0.00000000000000000000	0.00000000000000000000	2597.00000000000000000000	247.00000000000000000000	4.00000000000000000000	4.00000000000000000000	4.00000000000000000000	4.00000000000000000000	4.00000000000000000000	4.00000000000000000000	4.00000000000000000000	4.00000000000000000000	4.00000000000000000000	4.00000000000000000000	4.00000000000000000000	4.00000000000000000000	4.00000000000000000000	4.00000000000000000000	4.00000000000000000000	4.00000000000000000000
53.00000000000000000000	0.00000000000000000000	4217.94873046875000000000	4235.89746093750000000000	4168.71777343750000000000	4227.69238281250000000000	4230.25634765625000000000	4217.94873046875000000000	4210.25634765625000000000	4213.33300781250000000000	4224.61523437500000000000	4155.38427734375000000000	4178.46142578125000000000	4241.53857421875000000000	4209.74365234375000000000	4218.46142578125000000000	0.00000000000000000000	10250.00000000000000000000	10224.00000000000000000000	0.00000000000000000000	0.00000000000000000000	0.00000000000000000000	2597.00000000000000000000	255.00000000000000000000	4.00000000000000000000	4.00000000000000000000	4.00000000000000000000	4.00000000000000000000	4.00000000000000000000	4.00000000000000000000	4.00000000000000000000	4.00000000000000000000	4.00000000000000000000	4.00000000000000000000	4.00000000000000000000	4.00000000000000000000	4.00000000000000000000	4.00000000000000000000	4.00000000000000000000	4.00000000000000000000
54.00000000000000000000	0.00000000000000000000	4194.87158203125000000000	4204.10253906250000000000	4181.02539062500000000000	4212.30761718750000000000	4196.41015625000000000000	4182.56396484375000000000	4180.00000000000000000000	4172.82031250000000000000	4184.61523437500000000000	4121.02539062500000000000	4144.10253906250000000000	4211.28173828125000000000	4180.00000000000000000000	4191.79492187500000000000	0.00000000000000000000	10250.00000000000000000000	10224.00000000000000000000	0.00000000000000000000	0.00000000000000000000	0.00000000000000000000	2597.00000000000000000000	264.00000000000000000000	4.00000000000000000000	4.00000000000000000000	4.00000000000000000000	4.00000000000000000000	4.00000000000000000000	4.00000000000000000000	4.00000000000000000000	4.00000000000000000000	4.00000000000000000000	4.00000000000000000000	4.00000000000000000000	4.00000000000000000000	4.00000000000000000000	4.00000000000000000000	4.00000000000000000000	4.00000000000000000000
55.00000000000000000000	0.00000000000000000000	4197.94873046875000000000	4206.15380859375000000000	4176.41015625000000000000	4214.87158203125000000000	4206.66650390625000000000	4196.92285156250000000000	4196.92285156250000000000	4209.74365234375000000000	4226.15380859375000000000	4153.33300781250000000000	4169.74365234375000000000	4235.89746093750000000000	4195.89746093750000000000	4204.61523437500000000000	0.00000000000000000000	10248.00000000000000000000	10224.00000000000000000000	0.00000000000000000000	0.00000000000000000000	0.00000000000000000000	2597.00000000000000000000	272.00000000000000000000	4.00000000000000000000	4.00000000000000000000	4.00000000000000000000	4.00000000000000000000	4.00000000000000000000	4.00000000000000000000	4.00000000000000000000	4.00000000000000000000	4.00000000000000000000	4.00000000000000000000	4.00000000000000000000	4.00000000000000000000	4.00000000000000000000	4.00000000000000000000	4.00000000000000000000	4.00000000000000000000
56.00000000000000000000	0.00000000000000000000	4183.58984375000000000000	4183.58984375000000000000	4177.94873046875000000000	4203.07666015625000000000	4186.15380859375000000000	4183.07666015625000000000	4185.12792968750000000000	4225.12792968750000000000	4237.94873046875000000000	4161.53857421875000000000	4172.82031250000000000000	4245.12792968750000000000	4188.71777343750000000000	4202.05126953125000000000	0.00000000000000000000	10248.00000000000000000000	10224.00000000000000000000	0.00000000000000000000	0.00000000000000000000	0.00000000000000000000	2597.00000000000000000000	280.00000000000000000000	4.00000000000000000000	4.00000000000000000000	4.00000000000000000000	4.00000000000000000000	4.00000000000000000000	4.00000000000000000000	4.00000000000000000000	4.00000000000000000000	4.00000000000000000000	4.00000000000000000000	4.00000000000000000000	4.00000000000000000000	4.00000000000000000000	4.00000000000000000000	4.00000000000000000000	4.00000000000000000000
57.00000000000000000000	0.00000000000000000000	4176.92285156250000000000	4184.61523437500000000000	4186.66650390625000000000	4194.87158203125000000000	4185.64111328125000000000	4182.56396484375000000000	4187.69238281250000000000	4210.76904296875000000000	4222.05126953125000000000	4148.20507812500000000000	4157.94873046875000000000	4232.82031250000000000000	4176.41015625000000000000	4193.84619140625000000000	0.00000000000000000000	10248.00000000000000000000	10225.00000000000000000000	0.00000000000000000000	0.00000000000000000000	0.00000000000000000000	2597.00000000000000000000	288.00000000000000000000	4.00000000000000000000	4.00000000000000000000	4.00000000000000000000	4.00000000000000000000	4.00000000000000000000	4.00000000000000000000	4.00000000000000000000	4.00000000000000000000	4.00000000000000000000	4.00000000000000000000	4.00000000000000000000	4.00000000000000000000	4.00000000000000000000	4.00000000000000000000	4.00000000000000000000	4.00000000000000000000
58.00000000000000000000	0.00000000000000000000	4214.87158203125000000000	4240.51269531250000000000	4177.94873046875000000000	4221.02539062500000000000	4245.64111328125000000000	4234.35888671875000000000	4233.84619140625000000000	4234.35888671875000000000	4256.41015625000000000000	4184.10253906250000000000	4181.02539062500000000000	4252.82031250000000000000	4210.25634765625000000000	4217.94873046875000000000	0.00000000000000000000	10248.00000000000000000000	10225.00000000000000000000	0.00000000000000000000	0.00000000000000000000	0.00000000000000000000	2597.00000000000000000000	296.00000000000000000000	4.00000000000000000000	4.00000000000000000000	4.00000000000000000000	4.00000000000000000000	4.00000000000000000000	4.00000000000000000000	4.00000000000000000000	4.00000000000000000000	4.00000000000000000000	4.00000000000000000000	4.00000000000000000000	4.00000000000000000000	4.00000000000000000000	4.00000000000000000000	4.00000000000000000000	4.00000000000000000000
59.00000000000000000000	0.00000000000000000000	4201.53857421875000000000	4211.28173828125000000000	4187.17919921875000000000	4205.64111328125000000000	4221.53857421875000000000	4217.43603515625000000000	4215.38427734375000000000	4205.12792968750000000000	4229.74365234375000000000	4164.61523437500000000000	4144.61523437500000000000	4225.12792968750000000000	4178.97412109375000000000	4187.69238281250000000000	0.00000000000000000000	10247.00000000000000000000	10226.00000000000000000000	0.00000000000000000000	0.00000000000000000000	0.00000000000000000000	2597.00000000000000000000	303.00000000000000000000	4.00000000000000000000	4.00000000000000000000	4.00000000000000000000	4.00000000000000000000	4.00000000000000000000	4.00000000000000000000	4.00000000000000000000	4.00000000000000000000	4.00000000000000000000	4.00000000000000000000	4.00000000000000000000	4.00000000000000000000	4.00000000000000000000	4.00000000000000000000	4.00000000000000000000	4.00000000000000000000
60.00000000000000000000	0.00000000000000000000	4208.71777343750000000000	4223.07666015625000000000	4180.00000000000000000000	4220.51269531250000000000	4231.28173828125000000000	4228.71777343750000000000	4221.02539062500000000000	4221.53857421875000000000	4240.00000000000000000000	4168.71777343750000000000	4177.94873046875000000000	4246.66650390625000000000	4208.71777343750000000000	4212.30761718750000000000	0.00000000000000000000	10247.00000000000000000000	10226.00000000000000000000	0.00000000000000000000	0.00000000000000000000	0.00000000000000000000	2597.00000000000000000000	311.00000000000000000000	4.00000000000000000000	4.00000000000000000000	4.00000000000000000000	4.00000000000000000000	4.00000000000000000000	4.00000000000000000000	4.00000000000000000000	4.00000000000000000000	4.00000000000000000000	4.00000000000000000000	4.00000000000000000000	4.00000000000000000000	4.00000000000000000000	4.00000000000000000000	4.00000000000000000000	4.00000000000000000000
61.00000000000000000000	0.00000000000000000000	4213.33300781250000000000	4224.61523437500000000000	4174.87158203125000000000	4226.66650390625000000000	4220.00000000000000000000	4208.71777343750000000000	4201.02539062500000000000	4221.53857421875000000000	4231.79492187500000000000	4155.38427734375000000000	4194.35888671875000000000	4256.41015625000000000000	4224.61523437500000000000	4232.82031250000000000000	0.00000000000000000000	10247.00000000000000000000	10225.00000000000000000000	0.00000000000000000000	0.00000000000000000000	0.00000000000000000000	2597.00000000000000000000	318.00000000000000000000	4.00000000000000000000	4.00000000000000000000	4.00000000000000000000	4.00000000000000000000	4.00000000000000000000	4.00000000000000000000	4.00000000000000000000	4.00000000000000000000	4.00000000000000000000	4.00000000000000000000	4.00000000000000000000	4.00000000000000000000	4.00000000000000000000	4.00000000000000000000	4.00000000000000000000	4.00000000000000000000
62.00000000000000000000	0.00000000000000000000	4205.64111328125000000000	4204.61523437500000000000	4182.05126953125000000000	4214.87158203125000000000	4198.97412109375000000000	4186.15380859375000000000	4188.20507812500000000000	4202.05126953125000000000	4212.82031250000000000000	4137.94873046875000000000	4165.64111328125000000000	4239.48730468750000000000	4198.97412109375000000000	4215.89746093750000000000	0.00000000000000000000	10247.00000000000000000000	10225.00000000000000000000	0.00000000000000000000	0.00000000000000000000	0.00000000000000000000	2597.00000000000000000000	325.00000000000000000000	4.00000000000000000000	4.00000000000000000000	4.00000000000000000000	4.00000000000000000000	4.00000000000000000000	4.00000000000000000000	4.00000000000000000000	4.00000000000000000000	4.00000000000000000000	4.00000000000000000000	4.00000000000000000000	4.00000000000000000000	4.00000000000000000000	4.00000000000000000000	4.00000000000000000000	4.00000000000000000000
63.00000000000000000000	0.00000000000000000000	4214.35888671875000000000	4223.07666015625000000000	4175.89746093750000000000	4226.15380859375000000000	4229.23046875000000000000	4223.58984375000000000000	4227.17919921875000000000	4237.43603515625000000000	4257.94873046875000000000	4178.97412109375000000000	4184.61523437500000000000	4261.53857421875000000000	4208.71777343750000000000	4225.12792968750000000000	0.00000000000000000000	10245.00000000000000000000	10225.00000000000000000000	0.00000000000000000000	0.00000000000000000000	0.00000000000000000000	2597.00000000000000000000	333.00000000000000000000	4.00000000000000000000	4.00000000000000000000	4.00000000000000000000	4.00000000000000000000	4.00000000000000000000	4.00000000000000000000	4.00000000000000000000	4.00000000000000000000	4.00000000000000000000	4.00000000000000000000	4.00000000000000000000	4.00000000000000000000	4.00000000000000000000	4.00000000000000000000	4.00000000000000000000	4.00000000000000000000
64.00000000000000000000	0.00000000000000000000	4178.97412109375000000000	4177.43603515625000000000	4185.12792968750000000000	4194.87158203125000000000	4183.07666015625000000000	4187.17919921875000000000	4198.46142578125000000000	4211.28173828125000000000	4226.15380859375000000000	4149.74365234375000000000	4144.10253906250000000000	4226.66650390625000000000	4156.41015625000000000000	4186.66650390625000000000	1088.00000000000000000000	10245.00000000000000000000	10225.00000000000000000000	0.00000000000000000000	0.00000000000000000000	0.00000000000000000000	2597.00000000000000000000	340.00000000000000000000	4.00000000000000000000	4.00000000000000000000	4.00000000000000000000	4.00000000000000000000	4.00000000000000000000	4.00000000000000000000	4.00000000000000000000	4.00000000000000000000	4.00000000000000000000	4.00000000000000000000	4.00000000000000000000	4.00000000000000000000	4.00000000000000000000	4.00000000000000000000	4.00000000000000000000	4.00000000000000000000
65.00000000000000000000	0.00000000000000000000	4192.82031250000000000000	4190.25634765625000000000	4177.94873046875000000000	4203.07666015625000000000	4194.87158203125000000000	4190.25634765625000000000	4197.94873046875000000000	4206.15380859375000000000	4215.38427734375000000000	4141.02539062500000000000	4147.17919921875000000000	4224.10253906250000000000	4166.15380859375000000000	4190.76904296875000000000	2512.00000000000000000000	10246.00000000000000000000	10223.00000000000000000000	0.00000000000000000000	0.00000000000000000000	0.00000000000000000000	2597.00000000000000000000	347.00000000000000000000	4.00000000000000000000	4.00000000000000000000	4.00000000000000000000	4.00000000000000000000	4.00000000000000000000	4.00000000000000000000	4.00000000000000000000	4.00000000000000000000	4.00000000000000000000	4.00000000000000000000	4.00000000000000000000	4.00000000000000000000	4.00000000000000000000	4.00000000000000000000	4.00000000000000000000	4.00000000000000000000
66.00000000000000000000	0.00000000000000000000	4205.12792968750000000000	4203.07666015625000000000	4170.76904296875000000000	4213.84619140625000000000	4212.82031250000000000000	4198.97412109375000000000	4195.89746093750000000000	4191.79492187500000000000	4206.15380859375000000000	4135.89746093750000000000	4148.20507812500000000000	4221.02539062500000000000	4181.02539062500000000000	4193.33300781250000000000	2842.00000000000000000000	10246.00000000000000000000	10223.00000000000000000000	0.00000000000000000000	0.00000000000000000000	0.00000000000000000000	2597.00000000000000000000	355.00000000000000000000	4.00000000000000000000	4.00000000000000000000	4.00000000000000000000	4.00000000000000000000	4.00000000000000000000	4.00000000000000000000	4.00000000000000000000	4.00000000000000000000	4.00000000000000000000	4.00000000000000000000	4.00000000000000000000	4.00000000000000000000	4.00000000000000000000	4.00000000000000000000	4.00000000000000000000	4.00000000000000000000
67.00000000000000000000	0.00000000000000000000	4185.12792968750000000000	4185.12792968750000000000	4181.02539062500000000000	4196.41015625000000000000	4190.25634765625000000000	4182.56396484375000000000	4179.48730468750000000000	4167.69238281250000000000	4181.02539062500000000000	4112.82031250000000000000	4127.69238281250000000000	4203.58984375000000000000	4162.05126953125000000000	4178.97412109375000000000	3410.00000000000000000000	10245.00000000000000000000	10225.00000000000000000000	0.00000000000000000000	0.00000000000000000000	0.00000000000000000000	2597.00000000000000000000	362.00000000000000000000	4.00000000000000000000	4.00000000000000000000	4.00000000000000000000	4.00000000000000000000	4.00000000000000000000	4.00000000000000000000	4.00000000000000000000	4.00000000000000000000	4.00000000000000000000	4.00000000000000000000	4.00000000000000000000	4.00000000000000000000	4.00000000000000000000	4.00000000000000000000	4.00000000000000000000	4.00000000000000000000
68.00000000000000000000	0.00000000000000000000	4202.05126953125000000000	4215.38427734375000000000	4176.41015625000000000000	4216.41015625000000000000	4212.82031250000000000000	4207.17919921875000000000	4205.12792968750000000000	4222.05126953125000000000	4229.23046875000000000000	4148.71777343750000000000	4176.41015625000000000000	4249.23046875000000000000	4203.07666015625000000000	4217.94873046875000000000	3471.00000000000000000000	10245.00000000000000000000	10225.00000000000000000000	0.00000000000000000000	0.00000000000000000000	0.00000000000000000000	2597.00000000000000000000	370.00000000000000000000	4.00000000000000000000	4.00000000000000000000	4.00000000000000000000	4.00000000000000000000	4.00000000000000000000	4.00000000000000000000	4.00000000000000000000	4.00000000000000000000	4.00000000000000000000	4.00000000000000000000	4.00000000000000000000	4.00000000000000000000	4.00000000000000000000	4.00000000000000000000	4.00000000000000000000	4.00000000000000000000
69.00000000000000000000	0.00000000000000000000	4177.94873046875000000000	4174.87158203125000000000	4183.07666015625000000000	4200.51269531250000000000	4176.41015625000000000000	4170.76904296875000000000	4175.89746093750000000000	4209.23046875000000000000	4216.41015625000000000000	4132.82031250000000000000	4157.43603515625000000000	4237.94873046875000000000	4177.94873046875000000000	4197.94873046875000000000	3299.00000000000000000000	10245.00000000000000000000	10226.00000000000000000000	0.00000000000000000000	0.00000000000000000000	0.00000000000000000000	2597.00000000000000000000	377.00000000000000000000	4.00000000000000000000	4.00000000000000000000	4.00000000000000000000	4.00000000000000000000	4.00000000000000000000	4.00000000000000000000	4.00000000000000000000	4.00000000000000000000	4.00000000000000000000	4.00000000000000000000	4.00000000000000000000	4.00000000000000000000	4.00000000000000000000	4.00000000000000000000	4.00000000000000000000	4.00000000000000000000
70.00000000000000000000	0.00000000000000000000	4177.94873046875000000000	4180.51269531250000000000	4178.97412109375000000000	4201.02539062500000000000	4191.28173828125000000000	4188.20507812500000000000	4189.23046875000000000000	4202.05126953125000000000	4219.48730468750000000000	4142.56396484375000000000	4156.92285156250000000000	4232.82031250000000000000	4178.46142578125000000000	4195.38427734375000000000	3160.00000000000000000000	10245.00000000000000000000	10226.00000000000000000000	0.00000000000000000000	0.00000000000000000000	0.00000000000000000000	2597.00000000000000000000	384.00000000000000000000	4.00000000000000000000	4.00000000000000000000	4.00000000000000000000	4.00000000000000000000	4.00000000000000000000	4.00000000000000000000	4.00000000000000000000	4.00000000000000000000	4.00000000000000000000	4.00000000000000000000	4.00000000000000000000	4.00000000000000000000	4.00000000000000000000	4.00000000000000000000	4.00000000000000000000	4.00000000000000000000
71.00000000000000000000	0.00000000000000000000	4190.76904296875000000000	4208.20507812500000000000	4177.94873046875000000000	4204.61523437500000000000	4216.92285156250000000000	4216.41015625000000000000	4212.82031250000000000000	4210.25634765625000000000	4231.79492187500000000000	4163.07666015625000000000	4160.51269531250000000000	4231.79492187500000000000	4182.05126953125000000000	4196.41015625000000000000	3274.00000000000000000000	10244.00000000000000000000	10227.00000000000000000000	0.00000000000000000000	0.00000000000000000000	0.00000000000000000000	2597.00000000000000000000	392.00000000000000000000	4.00000000000000000000	4.00000000000000000000	4.00000000000000000000	4.00000000000000000000	4.00000000000000000000	4.00000000000000000000	4.00000000000000000000	4.00000000000000000000	4.00000000000000000000	4.00000000000000000000	4.00000000000000000000	4.00000000000000000000	4.00000000000000000000	4.00000000000000000000	4.00000000000000000000	4.00000000000000000000
77.00000000000000000000	0.00000000000000000000	4185.64111328125000000000	4175.89746093750000000000	4190.76904296875000000000	4194.87158203125000000000	4173.33300781250000000000	4182.56396484375000000000	4188.71777343750000000000	4217.43603515625000000000	4225.12792968750000000000	4145.12792968750000000000	4163.07666015625000000000	4233.33300781250000000000	4166.66650390625000000000	4189.23046875000000000000	3141.00000000000000000000	10246.00000000000000000000	10229.00000000000000000000	0.00000000000000000000	0.00000000000000000000	0.00000000000000000000	2597.00000000000000000000	399.00000000000000000000	4.00000000000000000000	4.00000000000000000000	4.00000000000000000000	4.00000000000000000000	4.00000000000000000000	4.00000000000000000000	4.00000000000000000000	4.00000000000000000000	4.00000000000000000000	4.00000000000000000000	4.00000000000000000000	4.00000000000000000000	4.00000000000000000000	4.00000000000000000000	4.00000000000000000000	4.00000000000000000000
78.00000000000000000000	0.00000000000000000000	4208.20507812500000000000	4214.87158203125000000000	4178.46142578125000000000	4211.79492187500000000000	4215.89746093750000000000	4216.92285156250000000000	4213.33300781250000000000	4223.07666015625000000000	4233.33300781250000000000	4154.87158203125000000000	4176.92285156250000000000	4242.05126953125000000000	4189.23046875000000000000	4203.58984375000000000000	3450.00000000000000000000	10246.00000000000000000000	10229.00000000000000000000	0.00000000000000000000	0.00000000000000000000	0.00000000000000000000	2597.00000000000000000000	407.00000000000000000000	4.00000000000000000000	4.00000000000000000000	4.00000000000000000000	4.00000000000000000000	4.00000000000000000000	4.00000000000000000000	4.00000000000000000000	4.00000000000000000000	4.00000000000000000000	4.00000000000000000000	4.00000000000000000000	4.00000000000000000000	4.00000000000000000000	4.00000000000000000000	4.00000000000000000000	4.00000000000000000000
79.00000000000000000000	0.00000000000000000000	4195.38427734375000000000	4206.66650390625000000000	4176.92285156250000000000	4196.41015625000000000000	4200.51269531250000000000	4197.94873046875000000000	4194.35888671875000000000	4190.25634765625000000000	4203.07666015625000000000	4132.30761718750000000000	4138.46142578125000000000	4207.17919921875000000000	4162.05126953125000000000	4176.41015625000000000000	3086.00000000000000000000	10247.00000000000000000000	10230.00000000000000000000	0.00000000000000000000	0.00000000000000000000	0.00000000000000000000	2597.00000000000000000000	414.00000000000000000000	4.00000000000000000000	4.00000000000000000000	4.00000000000000000000	4.00000000000000000000	4.00000000000000000000	4.00000000000000000000	4.00000000000000000000	4.00000000000000000000	4.00000000000000000000	4.00000000000000000000	4.00000000000000000000	4.00000000000000000000	4.00000000000000000000	4.00000000000000000000	4.00000000000000000000	4.00000000000000000000
80.00000000000000000000	0.00000000000000000000	4202.05126953125000000000	4207.17919921875000000000	4183.07666015625000000000	4203.07666015625000000000	4194.35888671875000000000	4195.89746093750000000000	4194.35888671875000000000	4193.84619140625000000000	4201.53857421875000000000	4131.79492187500000000000	4144.10253906250000000000	4207.69238281250000000000	4169.74365234375000000000	4184.10253906250000000000	3419.00000000000000000000	10247.00000000000000000000	10230.00000000000000000000	0.00000000000000000000	0.00000000000000000000	0.00000000000000000000	2597.00000000000000000000	422.00000000000000000000	4.00000000000000000000	4.00000000000000000000	4.00000000000000000000	4.00000000000000000000	4.00000000000000000000	4.00000000000000000000	4.00000000000000000000	4.00000000000000000000	4.00000000000000000000	4.00000000000000000000	4.00000000000000000000	4.00000000000000000000	4.00000000000000000000	4.00000000000000000000	4.00000000000000000000	4.00000000000000000000
81.00000000000000000000	0.00000000000000000000	4227.17919921875000000000	4227.17919921875000000000	4178.46142578125000000000	4231.28173828125000000000	4212.82031250000000000000	4210.25634765625000000000	4208.71777343750000000000	4233.84619140625000000000	4236.92285156250000000000	4156.92285156250000000000	4205.64111328125000000000	4256.41015625000000000000	4218.97412109375000000000	4232.82031250000000000000	3141.00000000000000000000	10247.00000000000000000000	10228.00000000000000000000	0.00000000000000000000	0.00000000000000000000	0.00000000000000000000	2597.00000000000000000000	431.00000000000000000000	4.00000000000000000000	4.00000000000000000000	4.00000000000000000000	4.00000000000000000000	4.00000000000000000000	4.00000000000000000000	4.00000000000000000000	4.00000000000000000000	4.00000000000000000000	4.00000000000000000000	4.00000000000000000000	4.00000000000000000000	4.00000000000000000000	4.00000000000000000000	4.00000000000000000000	4.00000000000000000000
82.00000000000000000000	0.00000000000000000000	4196.41015625000000000000	4181.53857421875000000000	4181.53857421875000000000	4205.12792968750000000000	4167.69238281250000000000	4167.17919921875000000000	4173.84619140625000000000	4204.10253906250000000000	4208.20507812500000000000	4126.66650390625000000000	4176.92285156250000000000	4236.92285156250000000000	4185.64111328125000000000	4206.15380859375000000000	3450.00000000000000000000	10247.00000000000000000000	10228.00000000000000000000	0.00000000000000000000	0.00000000000000000000	0.00000000000000000000	2597.00000000000000000000	439.00000000000000000000	4.00000000000000000000	4.00000000000000000000	4.00000000000000000000	4.00000000000000000000	4.00000000000000000000	4.00000000000000000000	4.00000000000000000000	4.00000000000000000000	4.00000000000000000000	4.00000000000000000000	4.00000000000000000000	4.00000000000000000000	4.00000000000000000000	4.00000000000000000000	4.00000000000000000000	4.00000000000000000000
83.00000000000000000000	0.00000000000000000000	4204.10253906250000000000	4204.61523437500000000000	4175.38427734375000000000	4212.82031250000000000000	4196.41015625000000000000	4199.48730468750000000000	4206.15380859375000000000	4228.71777343750000000000	4241.53857421875000000000	4163.07666015625000000000	4182.56396484375000000000	4245.64111328125000000000	4195.38427734375000000000	4202.56396484375000000000	3086.00000000000000000000	10247.00000000000000000000	10228.00000000000000000000	0.00000000000000000000	0.00000000000000000000	0.00000000000000000000	2597.00000000000000000000	448.00000000000000000000	4.00000000000000000000	4.00000000000000000000	4.00000000000000000000	4.00000000000000000000	4.00000000000000000000	4.00000000000000000000	4.00000000000000000000	4.00000000000000000000	4.00000000000000000000	4.00000000000000000000	4.00000000000000000000	4.00000000000000000000	4.00000000000000000000	4.00000000000000000000	4.00000000000000000000	4.00000000000000000000
84.00000000000000000000	0.00000000000000000000	4197.43603515625000000000	4198.97412109375000000000	4184.61523437500000000000	4206.66650390625000000000	4198.46142578125000000000	4208.20507812500000000000	4212.82031250000000000000	4231.79492187500000000000	4250.25634765625000000000	4172.30761718750000000000	4169.74365234375000000000	4234.35888671875000000000	4175.89746093750000000000	4180.51269531250000000000	3419.00000000000000000000	10247.00000000000000000000	10228.00000000000000000000	0.00000000000000000000	0.00000000000000000000	0.00000000000000000000	2597.00000000000000000000	456.00000000000000000000	4.00000000000000000000	4.00000000000000000000	4.00000000000000000000	4.00000000000000000000	4.00000000000000000000	4.00000000000000000000	4.00000000000000000000	4.00000000000000000000	4.00000000000000000000	4.00000000000000000000	4.00000000000000000000	4.00000000000000000000	4.00000000000000000000	4.00000000000000000000	4.00000000000000000000	4.00000000000000000000
85.00000000000000000000	0.00000000000000000000	4196.92285156250000000000	4196.41015625000000000000	4183.07666015625000000000	4209.23046875000000000000	4197.43603515625000000000	4208.71777343750000000000	4213.33300781250000000000	4223.07666015625000000000	4238.97412109375000000000	4156.92285156250000000000	4166.66650390625000000000	4227.69238281250000000000	4172.82031250000000000000	4178.46142578125000000000	3141.00000000000000000000	10248.00000000000000000000	10225.00000000000000000000	0.00000000000000000000	0.00000000000000000000	0.00000000000000000000	2597.00000000000000000000	464.00000000000000000000	4.00000000000000000000	4.00000000000000000000	4.00000000000000000000	4.00000000000000000000	4.00000000000000000000	4.00000000000000000000	4.00000000000000000000	4.00000000000000000000	4.00000000000000000000	4.00000000000000000000	4.00000000000000000000	4.00000000000000000000	4.00000000000000000000	4.00000000000000000000	4.00000000000000000000	4.00000000000000000000
86.00000000000000000000	0.00000000000000000000	4225.64111328125000000000	4236.41015625000000000000	4168.20507812500000000000	4236.92285156250000000000	4228.71777343750000000000	4232.82031250000000000000	4229.74365234375000000000	4233.33300781250000000000	4248.71777343750000000000	4168.20507812500000000000	4198.46142578125000000000	4247.69238281250000000000	4215.89746093750000000000	4214.87158203125000000000	3450.00000000000000000000	10248.00000000000000000000	10225.00000000000000000000	0.00000000000000000000	0.00000000000000000000	0.00000000000000000000	2597.00000000000000000000	473.00000000000000000000	4.00000000000000000000	4.00000000000000000000	4.00000000000000000000	4.00000000000000000000	4.00000000000000000000	4.00000000000000000000	4.00000000000000000000	4.00000000000000000000	4.00000000000000000000	4.00000000000000000000	4.00000000000000000000	4.00000000000000000000	4.00000000000000000000	4.00000000000000000000	4.00000000000000000000	4.00000000000000000000
87.00000000000000000000	0.00000000000000000000	4213.33300781250000000000	4214.35888671875000000000	4182.05126953125000000000	4216.41015625000000000000	4200.00000000000000000000	4202.05126953125000000000	4196.92285156250000000000	4199.48730468750000000000	4212.30761718750000000000	4134.35888671875000000000	4169.74365234375000000000	4221.02539062500000000000	4188.20507812500000000000	4192.82031250000000000000	3086.00000000000000000000	10247.00000000000000000000	10224.00000000000000000000	0.00000000000000000000	0.00000000000000000000	0.00000000000000000000	2597.00000000000000000000	481.00000000000000000000	4.00000000000000000000	4.00000000000000000000	4.00000000000000000000	4.00000000000000000000	4.00000000000000000000	4.00000000000000000000	4.00000000000000000000	4.00000000000000000000	4.00000000000000000000	4.00000000000000000000	4.00000000000000000000	4.00000000000000000000	4.00000000000000000000	4.00000000000000000000	4.00000000000000000000	4.00000000000000000000
88.00000000000000000000	0.00000000000000000000	4218.46142578125000000000	4218.97412109375000000000	4175.89746093750000000000	4221.53857421875000000000	4210.25634765625000000000	4213.33300781250000000000	4207.17919921875000000000	4232.82031250000000000000	4240.51269531250000000000	4152.30761718750000000000	4189.74365234375000000000	4246.15380859375000000000	4201.53857421875000000000	4205.64111328125000000000	3419.00000000000000000000	10247.00000000000000000000	10224.00000000000000000000	0.00000000000000000000	0.00000000000000000000	0.00000000000000000000	2597.00000000000000000000	490.00000000000000000000	4.00000000000000000000	4.00000000000000000000	4.00000000000000000000	4.00000000000000000000	4.00000000000000000000	4.00000000000000000000	4.00000000000000000000	4.00000000000000000000	4.00000000000000000000	4.00000000000000000000	4.00000000000000000000	4.00000000000000000000	4.00000000000000000000	4.00000000000000000000	4.00000000000000000000	4.00000000000000000000
89.00000000000000000000	0.00000000000000000000	4199.48730468750000000000	4187.69238281250000000000	4173.84619140625000000000	4214.87158203125000000000	4183.58984375000000000000	4192.82031250000000000000	4193.33300781250000000000	4235.89746093750000000000	4240.00000000000000000000	4148.71777343750000000000	4181.02539062500000000000	4248.71777343750000000000	4189.74365234375000000000	4202.05126953125000000000	3141.00000000000000000000	10247.00000000000000000000	10224.00000000000000000000	0.00000000000000000000	0.00000000000000000000	0.00000000000000000000	2597.00000000000000000000	498.00000000000000000000	4.00000000000000000000	4.00000000000000000000	4.00000000000000000000	4.00000000000000000000	4.00000000000000000000	4.00000000000000000000	4.00000000000000000000	4.00000000000000000000	4.00000000000000000000	4.00000000000000000000	4.00000000000000000000	4.00000000000000000000	4.00000000000000000000	4.00000000000000000000	4.00000000000000000000	4.00000000000000000000
90.00000000000000000000	0.00000000000000000000	4196.41015625000000000000	4184.61523437500000000000	4186.15380859375000000000	4205.64111328125000000000	4181.53857421875000000000	4192.30761718750000000000	4194.87158203125000000000	4212.30761718750000000000	4221.02539062500000000000	4137.43603515625000000000	4160.51269531250000000000	4233.84619140625000000000	4176.41015625000000000000	4198.46142578125000000000	3450.00000000000000000000	10247.00000000000000000000	10224.00000000000000000000	0.00000000000000000000	0.00000000000000000000	0.00000000000000000000	2597.00000000000000000000	506.00000000000000000000	4.00000000000000000000	4.00000000000000000000	4.00000000000000000000	4.00000000000000000000	4.00000000000000000000	4.00000000000000000000	4.00000000000000000000	4.00000000000000000000	4.00000000000000000000	4.00000000000000000000	4.00000000000000000000	4.00000000000000000000	4.00000000000000000000	4.00000000000000000000	4.00000000000000000000	4.00000000000000000000
91.00000000000000000000	0.00000000000000000000	4225.64111328125000000000	4234.35888671875000000000	4180.00000000000000000000	4218.97412109375000000000	4232.30761718750000000000	4236.41015625000000000000	4229.74365234375000000000	4224.61523437500000000000	4241.53857421875000000000	4168.71777343750000000000	4169.23046875000000000000	4240.51269531250000000000	4193.33300781250000000000	4209.23046875000000000000	3086.00000000000000000000	10247.00000000000000000000	10224.00000000000000000000	0.00000000000000000000	0.00000000000000000000	0.00000000000000000000	2597.00000000000000000000	515.00000000000000000000	4.00000000000000000000	4.00000000000000000000	4.00000000000000000000	4.00000000000000000000	4.00000000000000000000	4.00000000000000000000	4.00000000000000000000	4.00000000000000000000	4.00000000000000000000	4.00000000000000000000	4.00000000000000000000	4.00000000000000000000	4.00000000000000000000	4.00000000000000000000	4.00000000000000000000	4.00000000000000000000
92.00000000000000000000	0.00000000000000000000	4196.41015625000000000000	4196.92285156250000000000	4183.58984375000000000000	4196.41015625000000000000	4193.33300781250000000000	4199.48730468750000000000	4198.46142578125000000000	4189.23046875000000000000	4204.10253906250000000000	4141.02539062500000000000	4119.48730468750000000000	4199.48730468750000000000	4144.61523437500000000000	4161.02539062500000000000	3419.00000000000000000000	10247.00000000000000000000	10224.00000000000000000000	0.00000000000000000000	0.00000000000000000000	0.00000000000000000000	2597.00000000000000000000	523.00000000000000000000	4.00000000000000000000	4.00000000000000000000	4.00000000000000000000	4.00000000000000000000	4.00000000000000000000	4.00000000000000000000	4.00000000000000000000	4.00000000000000000000	4.00000000000000000000	4.00000000000000000000	4.00000000000000000000	4.00000000000000000000	4.00000000000000000000	4.00000000000000000000	4.00000000000000000000	4.00000000000000000000
93.00000000000000000000	0.00000000000000000000	4201.53857421875000000000	4206.15380859375000000000	4172.30761718750000000000	4214.35888671875000000000	4196.92285156250000000000	4198.97412109375000000000	4203.07666015625000000000	4208.71777343750000000000	4216.41015625000000000000	4147.17919921875000000000	4158.46142578125000000000	4225.12792968750000000000	4180.51269531250000000000	4191.28173828125000000000	3141.00000000000000000000	10245.00000000000000000000	10224.00000000000000000000	0.00000000000000000000	0.00000000000000000000	0.00000000000000000000	2597.00000000000000000000	532.00000000000000000000	4.00000000000000000000	4.00000000000000000000	4.00000000000000000000	4.00000000000000000000	4.00000000000000000000	4.00000000000000000000	4.00000000000000000000	4.00000000000000000000	4.00000000000000000000	4.00000000000000000000	4.00000000000000000000	4.00000000000000000000	4.00000000000000000000	4.00000000000000000000	4.00000000000000000000	4.00000000000000000000
94.00000000000000000000	0.00000000000000000000	4206.15380859375000000000	4198.97412109375000000000	4166.66650390625000000000	4214.35888671875000000000	4188.71777343750000000000	4183.07666015625000000000	4186.15380859375000000000	4205.12792968750000000000	4207.69238281250000000000	4137.94873046875000000000	4181.02539062500000000000	4237.94873046875000000000	4200.51269531250000000000	4210.76904296875000000000	3450.00000000000000000000	10245.00000000000000000000	10224.00000000000000000000	0.00000000000000000000	0.00000000000000000000	0.00000000000000000000	2597.00000000000000000000	540.00000000000000000000	4.00000000000000000000	4.00000000000000000000	4.00000000000000000000	4.00000000000000000000	4.00000000000000000000	4.00000000000000000000	4.00000000000000000000	4.00000000000000000000	4.00000000000000000000	4.00000000000000000000	4.00000000000000000000	4.00000000000000000000	4.00000000000000000000	4.00000000000000000000	4.00000000000000000000	4.00000000000000000000
95.00000000000000000000	0.00000000000000000000	4188.71777343750000000000	4169.74365234375000000000	4174.87158203125000000000	4192.82031250000000000000	4165.64111328125000000000	4167.17919921875000000000	4170.76904296875000000000	4187.17919921875000000000	4187.17919921875000000000	4120.51269531250000000000	4150.25634765625000000000	4216.41015625000000000000	4168.20507812500000000000	4179.48730468750000000000	3086.00000000000000000000	10246.00000000000000000000	10224.00000000000000000000	0.00000000000000000000	0.00000000000000000000	0.00000000000000000000	2597.00000000000000000000	548.00000000000000000000	4.00000000000000000000	4.00000000000000000000	4.00000000000000000000	4.00000000000000000000	4.00000000000000000000	4.00000000000000000000	4.00000000000000000000	4.00000000000000000000	4.00000000000000000000	4.00000000000000000000	4.00000000000000000000	4.00000000000000000000	4.00000000000000000000	4.00000000000000000000	4.00000000000000000000	4.00000000000000000000
96.00000000000000000000	0.00000000000000000000	4195.38427734375000000000	4191.28173828125000000000	4170.25634765625000000000	4206.66650390625000000000	4192.30761718750000000000	4202.05126953125000000000	4207.69238281250000000000	4234.87158203125000000000	4238.97412109375000000000	4166.66650390625000000000	4174.87158203125000000000	4241.53857421875000000000	4182.56396484375000000000	4193.33300781250000000000	3419.00000000000000000000	10246.00000000000000000000	10224.00000000000000000000	0.00000000000000000000	0.00000000000000000000	0.00000000000000000000	2597.00000000000000000000	557.00000000000000000000	4.00000000000000000000	4.00000000000000000000	4.00000000000000000000	4.00000000000000000000	4.00000000000000000000	4.00000000000000000000	4.00000000000000000000	4.00000000000000000000	4.00000000000000000000	4.00000000000000000000	4.00000000000000000000	4.00000000000000000000	4.00000000000000000000	4.00000000000000000000	4.00000000000000000000	4.00000000000000000000
97.00000000000000000000	0.00000000000000000000	4168.71777343750000000000	4154.87158203125000000000	4180.00000000000000000000	4182.05126953125000000000	4155.89746093750000000000	4166.66650390625000000000	4180.00000000000000000000	4209.23046875000000000000	4220.51269531250000000000	4147.17919921875000000000	4148.20507812500000000000	4217.43603515625000000000	4146.15380859375000000000	4171.28173828125000000000	3141.00000000000000000000	10246.00000000000000000000	10224.00000000000000000000	0.00000000000000000000	0.00000000000000000000	0.00000000000000000000	2597.00000000000000000000	565.00000000000000000000	4.00000000000000000000	4.00000000000000000000	4.00000000000000000000	4.00000000000000000000	4.00000000000000000000	4.00000000000000000000	4.00000000000000000000	4.00000000000000000000	4.00000000000000000000	4.00000000000000000000	4.00000000000000000000	4.00000000000000000000	4.00000000000000000000	4.00000000000000000000	4.00000000000000000000	4.00000000000000000000
98.00000000000000000000	0.00000000000000000000	4186.15380859375000000000	4183.07666015625000000000	4173.33300781250000000000	4192.82031250000000000000	4178.46142578125000000000	4181.02539062500000000000	4187.69238281250000000000	4201.53857421875000000000	4221.02539062500000000000	4146.15380859375000000000	4156.41015625000000000000	4221.02539062500000000000	4164.10253906250000000000	4178.97412109375000000000	3450.00000000000000000000	10246.00000000000000000000	10224.00000000000000000000	0.00000000000000000000	0.00000000000000000000	0.00000000000000000000	2597.00000000000000000000	574.00000000000000000000	4.00000000000000000000	4.00000000000000000000	4.00000000000000000000	4.00000000000000000000	4.00000000000000000000	4.00000000000000000000	4.00000000000000000000	4.00000000000000000000	4.00000000000000000000	4.00000000000000000000	4.00000000000000000000	4.00000000000000000000	4.00000000000000000000	4.00000000000000000000	4.00000000000000000000	4.00000000000000000000
99.00000000000000000000	0.00000000000000000000	4204.61523437500000000000	4211.28173828125000000000	4167.69238281250000000000	4206.66650390625000000000	4204.10253906250000000000	4204.10253906250000000000	4200.51269531250000000000	4200.51269531250000000000	4216.92285156250000000000	4147.69238281250000000000	4154.35888671875000000000	4221.02539062500000000000	4176.92285156250000000000	4184.10253906250000000000	3086.00000000000000000000	10248.00000000000000000000	10225.00000000000000000000	0.00000000000000000000	0.00000000000000000000	0.00000000000000000000	2597.00000000000000000000	582.00000000000000000000	4.00000000000000000000	4.00000000000000000000	4.00000000000000000000	4.00000000000000000000	4.00000000000000000000	4.00000000000000000000	4.00000000000000000000	4.00000000000000000000	4.00000000000000000000	4.00000000000000000000	4.00000000000000000000	4.00000000000000000000	4.00000000000000000000	4.00000000000000000000	4.00000000000000000000	4.00000000000000000000
100.00000000000000000000	0.00000000000000000000	4185.64111328125000000000	4181.02539062500000000000	4176.41015625000000000000	4189.23046875000000000000	4176.41015625000000000000	4182.05126953125000000000	4184.10253906250000000000	4178.46142578125000000000	4183.58984375000000000000	4120.51269531250000000000	4125.64111328125000000000	4196.41015625000000000000	4151.28173828125000000000	4171.79492187500000000000	3419.00000000000000000000	10248.00000000000000000000	10225.00000000000000000000	0.00000000000000000000	0.00000000000000000000	0.00000000000000000000	2597.00000000000000000000	590.00000000000000000000	4.00000000000000000000	4.00000000000000000000	4.00000000000000000000	4.00000000000000000000	4.00000000000000000000	4.00000000000000000000	4.00000000000000000000	4.00000000000000000000	4.00000000000000000000	4.00000000000000000000	4.00000000000000000000	4.00000000000000000000	4.00000000000000000000	4.00000000000000000000	4.00000000000000000000	4.00000000000000000000
101.00000000000000000000	0.00000000000000000000	4192.30761718750000000000	4190.25634765625000000000	4165.64111328125000000000	4203.07666015625000000000	4184.61523437500000000000	4185.12792968750000000000	4191.28173828125000000000	4209.74365234375000000000	4211.79492187500000000000	4137.43603515625000000000	4165.12792968750000000000	4224.61523437500000000000	4186.15380859375000000000	4203.07666015625000000000	3141.00000000000000000000	10247.00000000000000000000	10226.00000000000000000000	0.00000000000000000000	0.00000000000000000000	0.00000000000000000000	2597.00000000000000000000	599.00000000000000000000	4.00000000000000000000	4.00000000000000000000	4.00000000000000000000	4.00000000000000000000	4.00000000000000000000	4.00000000000000000000	4.00000000000000000000	4.00000000000000000000	4.00000000000000000000	4.00000000000000000000	4.00000000000000000000	4.00000000000000000000	4.00000000000000000000	4.00000000000000000000	4.00000000000000000000	4.00000000000000000000
102.00000000000000000000	0.00000000000000000000	4171.28173828125000000000	4157.43603515625000000000	4172.30761718750000000000	4187.17919921875000000000	4145.12792968750000000000	4146.66650390625000000000	4156.41015625000000000000	4188.71777343750000000000	4188.71777343750000000000	4115.89746093750000000000	4138.46142578125000000000	4206.66650390625000000000	4162.05126953125000000000	4179.48730468750000000000	3450.00000000000000000000	10247.00000000000000000000	10226.00000000000000000000	0.00000000000000000000	0.00000000000000000000	0.00000000000000000000	2597.00000000000000000000	607.00000000000000000000	4.00000000000000000000	4.00000000000000000000	4.00000000000000000000	4.00000000000000000000	4.00000000000000000000	4.00000000000000000000	4.00000000000000000000	4.00000000000000000000	4.00000000000000000000	4.00000000000000000000	4.00000000000000000000	4.00000000000000000000	4.00000000000000000000	4.00000000000000000000	4.00000000000000000000	4.00000000000000000000
103.00000000000000000000	0.00000000000000000000	4183.07666015625000000000	4175.89746093750000000000	4175.38427734375000000000	4192.82031250000000000000	4168.71777343750000000000	4175.38427734375000000000	4183.58984375000000000000	4201.02539062500000000000	4204.61523437500000000000	4137.94873046875000000000	4135.89746093750000000000	4208.71777343750000000000	4163.07666015625000000000	4178.97412109375000000000	3086.00000000000000000000	10246.00000000000000000000	10225.00000000000000000000	0.00000000000000000000	0.00000000000000000000	0.00000000000000000000	2597.00000000000000000000	616.00000000000000000000	4.00000000000000000000	4.00000000000000000000	4.00000000000000000000	4.00000000000000000000	4.00000000000000000000	4.00000000000000000000	4.00000000000000000000	4.00000000000000000000	4.00000000000000000000	4.00000000000000000000	4.00000000000000000000	4.00000000000000000000	4.00000000000000000000	4.00000000000000000000	4.00000000000000000000	4.00000000000000000000
104.00000000000000000000	0.00000000000000000000	4186.66650390625000000000	4194.35888671875000000000	4174.87158203125000000000	4195.38427734375000000000	4195.38427734375000000000	4203.58984375000000000000	4212.82031250000000000000	4215.38427734375000000000	4227.17919921875000000000	4161.02539062500000000000	4141.02539062500000000000	4206.66650390625000000000	4157.43603515625000000000	4174.87158203125000000000	3419.00000000000000000000	10246.00000000000000000000	10225.00000000000000000000	0.00000000000000000000	0.00000000000000000000	0.00000000000000000000	2597.00000000000000000000	624.00000000000000000000	4.00000000000000000000	4.00000000000000000000	4.00000000000000000000	4.00000000000000000000	4.00000000000000000000	4.00000000000000000000	4.00000000000000000000	4.00000000000000000000	4.00000000000000000000	4.00000000000000000000	4.00000000000000000000	4.00000000000000000000	4.00000000000000000000	4.00000000000000000000	4.00000000000000000000	4.00000000000000000000
105.00000000000000000000	0.00000000000000000000	4156.92285156250000000000	4161.53857421875000000000	4179.48730468750000000000	4169.23046875000000000000	4161.02539062500000000000	4169.23046875000000000000	4182.05126953125000000000	4183.07666015625000000000	4192.30761718750000000000	4129.23046875000000000000	4107.17919921875000000000	4168.20507812500000000000	4120.51269531250000000000	4135.38427734375000000000	3141.00000000000000000000	10245.00000000000000000000	10223.00000000000000000000	0.00000000000000000000	0.00000000000000000000	0.00000000000000000000	2597.00000000000000000000	632.00000000000000000000	4.00000000000000000000	4.00000000000000000000	4.00000000000000000000	4.00000000000000000000	4.00000000000000000000	4.00000000000000000000	4.00000000000000000000	4.00000000000000000000	4.00000000000000000000	4.00000000000000000000	4.00000000000000000000	4.00000000000000000000	4.00000000000000000000	4.00000000000000000000	4.00000000000000000000	4.00000000000000000000
106.00000000000000000000	0.00000000000000000000	4181.53857421875000000000	4189.74365234375000000000	4161.53857421875000000000	4189.23046875000000000000	4183.58984375000000000000	4184.10253906250000000000	4188.20507812500000000000	4203.58984375000000000000	4209.74365234375000000000	4148.20507812500000000000	4149.74365234375000000000	4195.38427734375000000000	4172.30761718750000000000	4168.71777343750000000000	3450.00000000000000000000	10245.00000000000000000000	10223.00000000000000000000	0.00000000000000000000	0.00000000000000000000	0.00000000000000000000	2597.00000000000000000000	641.00000000000000000000	4.00000000000000000000	4.00000000000000000000	4.00000000000000000000	4.00000000000000000000	4.00000000000000000000	4.00000000000000000000	4.00000000000000000000	4.00000000000000000000	4.00000000000000000000	4.00000000000000000000	4.00000000000000000000	4.00000000000000000000	4.00000000000000000000	4.00000000000000000000	4.00000000000000000000	4.00000000000000000000
107.00000000000000000000	0.00000000000000000000	4175.89746093750000000000	4170.76904296875000000000	4168.71777343750000000000	4179.48730468750000000000	4161.02539062500000000000	4159.48730468750000000000	4165.64111328125000000000	4179.48730468750000000000	4181.02539062500000000000	4125.12792968750000000000	4142.56396484375000000000	4188.20507812500000000000	4165.12792968750000000000	4167.69238281250000000000	3086.00000000000000000000	10245.00000000000000000000	10222.00000000000000000000	0.00000000000000000000	0.00000000000000000000	0.00000000000000000000	2597.00000000000000000000	649.00000000000000000000	4.00000000000000000000	4.00000000000000000000	4.00000000000000000000	4.00000000000000000000	4.00000000000000000000	4.00000000000000000000	4.00000000000000000000	4.00000000000000000000	4.00000000000000000000	4.00000000000000000000	4.00000000000000000000	4.00000000000000000000	4.00000000000000000000	4.00000000000000000000	4.00000000000000000000	4.00000000000000000000
108.00000000000000000000	0.00000000000000000000	4176.92285156250000000000	4176.41015625000000000000	4176.41015625000000000000	4182.56396484375000000000	4167.69238281250000000000	4169.74365234375000000000	4179.48730468750000000000	4192.30761718750000000000	4188.71777343750000000000	4131.79492187500000000000	4151.79492187500000000000	4202.05126953125000000000	4164.10253906250000000000	4177.43603515625000000000	3419.00000000000000000000	10245.00000000000000000000	10222.00000000000000000000	0.00000000000000000000	0.00000000000000000000	0.00000000000000000000	2597.00000000000000000000	658.00000000000000000000	4.00000000000000000000	4.00000000000000000000	4.00000000000000000000	4.00000000000000000000	4.00000000000000000000	4.00000000000000000000	4.00000000000000000000	4.00000000000000000000	4.00000000000000000000	4.00000000000000000000	4.00000000000000000000	4.00000000000000000000	4.00000000000000000000	4.00000000000000000000	4.00000000000000000000	4.00000000000000000000
109.00000000000000000000	0.00000000000000000000	4183.07666015625000000000	4188.20507812500000000000	4171.79492187500000000000	4191.28173828125000000000	4181.53857421875000000000	4186.66650390625000000000	4194.35888671875000000000	4229.23046875000000000000	4229.74365234375000000000	4166.66650390625000000000	4180.00000000000000000000	4236.41015625000000000000	4182.56396484375000000000	4198.97412109375000000000	3141.00000000000000000000	10244.00000000000000000000	10224.00000000000000000000	0.00000000000000000000	0.00000000000000000000	0.00000000000000000000	2597.00000000000000000000	666.00000000000000000000	4.00000000000000000000	4.00000000000000000000	4.00000000000000000000	4.00000000000000000000	4.00000000000000000000	4.00000000000000000000	4.00000000000000000000	4.00000000000000000000	4.00000000000000000000	4.00000000000000000000	4.00000000000000000000	4.00000000000000000000	4.00000000000000000000	4.00000000000000000000	4.00000000000000000000	4.00000000000000000000
110.00000000000000000000	0.00000000000000000000	4165.64111328125000000000	4161.02539062500000000000	4184.61523437500000000000	4168.20507812500000000000	4153.33300781250000000000	4164.61523437500000000000	4178.46142578125000000000	4204.10253906250000000000	4207.17919921875000000000	4150.76904296875000000000	4157.94873046875000000000	4216.92285156250000000000	4153.33300781250000000000	4176.41015625000000000000	3450.00000000000000000000	10244.00000000000000000000	10224.00000000000000000000	0.00000000000000000000	0.00000000000000000000	0.00000000000000000000	2597.00000000000000000000	675.00000000000000000000	4.00000000000000000000	4.00000000000000000000	4.00000000000000000000	4.00000000000000000000	4.00000000000000000000	4.00000000000000000000	4.00000000000000000000	4.00000000000000000000	4.00000000000000000000	4.00000000000000000000	4.00000000000000000000	4.00000000000000000000	4.00000000000000000000	4.00000000000000000000	4.00000000000000000000	4.00000000000000000000
111.00000000000000000000	0.00000000000000000000	4200.51269531250000000000	4212.82031250000000000000	4178.97412109375000000000	4194.87158203125000000000	4206.66650390625000000000	4218.97412109375000000000	4225.12792968750000000000	4225.64111328125000000000	4228.71777343750000000000	4180.00000000000000000000	4184.61523437500000000000	4231.79492187500000000000	4185.12792968750000000000	4202.05126953125000000000	3086.00000000000000000000	10246.00000000000000000000	10229.00000000000000000000	0.00000000000000000000	0.00000000000000000000	0.00000000000000000000	2597.00000000000000000000	683.00000000000000000000	4.00000000000000000000	4.00000000000000000000	4.00000000000000000000	4.00000000000000000000	4.00000000000000000000	4.00000000000000000000	4.00000000000000000000	4.00000000000000000000	4.00000000000000000000	4.00000000000000000000	4.00000000000000000000	4.00000000000000000000	4.00000000000000000000	4.00000000000000000000	4.00000000000000000000	4.00000000000000000000
112.00000000000000000000	0.00000000000000000000	4196.92285156250000000000	4200.51269531250000000000	4179.48730468750000000000	4187.17919921875000000000	4197.43603515625000000000	4210.76904296875000000000	4209.23046875000000000000	4196.92285156250000000000	4203.07666015625000000000	4163.58984375000000000000	4147.69238281250000000000	4202.56396484375000000000	4163.07666015625000000000	4181.02539062500000000000	3419.00000000000000000000	10246.00000000000000000000	10229.00000000000000000000	0.00000000000000000000	0.00000000000000000000	0.00000000000000000000	2597.00000000000000000000	691.00000000000000000000	4.00000000000000000000	4.00000000000000000000	4.00000000000000000000	4.00000000000000000000	4.00000000000000000000	4.00000000000000000000	4.00000000000000000000	4.00000000000000000000	4.00000000000000000000	4.00000000000000000000	4.00000000000000000000	4.00000000000000000000	4.00000000000000000000	4.00000000000000000000	4.00000000000000000000	4.00000000000000000000
113.00000000000000000000	0.00000000000000000000	4189.23046875000000000000	4188.20507812500000000000	4175.89746093750000000000	4180.51269531250000000000	4184.61523437500000000000	4190.76904296875000000000	4188.71777343750000000000	4175.89746093750000000000	4184.10253906250000000000	4144.10253906250000000000	4134.87158203125000000000	4189.23046875000000000000	4154.87158203125000000000	4172.82031250000000000000	3141.00000000000000000000	10247.00000000000000000000	10230.00000000000000000000	0.00000000000000000000	0.00000000000000000000	0.00000000000000000000	2597.00000000000000000000	700.00000000000000000000	4.00000000000000000000	4.00000000000000000000	4.00000000000000000000	4.00000000000000000000	4.00000000000000000000	4.00000000000000000000	4.00000000000000000000	4.00000000000000000000	4.00000000000000000000	4.00000000000000000000	4.00000000000000000000	4.00000000000000000000	4.00000000000000000000	4.00000000000000000000	4.00000000000000000000	4.00000000000000000000
114.00000000000000000000	0.00000000000000000000	4203.07666015625000000000	4205.64111328125000000000	4165.64111328125000000000	4201.53857421875000000000	4199.48730468750000000000	4195.38427734375000000000	4191.79492187500000000000	4197.94873046875000000000	4200.51269531250000000000	4151.79492187500000000000	4174.87158203125000000000	4218.46142578125000000000	4189.74365234375000000000	4204.10253906250000000000	3450.00000000000000000000	10247.00000000000000000000	10230.00000000000000000000	0.00000000000000000000	0.00000000000000000000	0.00000000000000000000	2597.00000000000000000000	707.00000000000000000000	4.00000000000000000000	4.00000000000000000000	4.00000000000000000000	4.00000000000000000000	4.00000000000000000000	4.00000000000000000000	4.00000000000000000000	4.00000000000000000000	4.00000000000000000000	4.00000000000000000000	4.00000000000000000000	4.00000000000000000000	4.00000000000000000000	4.00000000000000000000	4.00000000000000000000	4.00000000000000000000
115.00000000000000000000	0.00000000000000000000	4178.97412109375000000000	4164.61523437500000000000	4176.92285156250000000000	4180.00000000000000000000	4159.48730468750000000000	4159.48730468750000000000	4162.05126953125000000000	4181.53857421875000000000	4178.97412109375000000000	4124.10253906250000000000	4146.15380859375000000000	4201.53857421875000000000	4162.56396484375000000000	4178.46142578125000000000	3086.00000000000000000000	10246.00000000000000000000	10230.00000000000000000000	0.00000000000000000000	0.00000000000000000000	0.00000000000000000000	2597.00000000000000000000	715.00000000000000000000	4.00000000000000000000	4.00000000000000000000	4.00000000000000000000	4.00000000000000000000	4.00000000000000000000	4.00000000000000000000	4.00000000000000000000	4.00000000000000000000	4.00000000000000000000	4.00000000000000000000	4.00000000000000000000	4.00000000000000000000	4.00000000000000000000	4.00000000000000000000	4.00000000000000000000	4.00000000000000000000
116.00000000000000000000	0.00000000000000000000	4182.05126953125000000000	4176.92285156250000000000	4171.79492187500000000000	4175.38427734375000000000	4183.07666015625000000000	4187.17919921875000000000	4196.41015625000000000000	4214.87158203125000000000	4224.10253906250000000000	4165.12792968750000000000	4155.38427734375000000000	4214.87158203125000000000	4172.82031250000000000000	4178.46142578125000000000	3419.00000000000000000000	10246.00000000000000000000	10230.00000000000000000000	0.00000000000000000000	0.00000000000000000000	0.00000000000000000000	2597.00000000000000000000	722.00000000000000000000	4.00000000000000000000	4.00000000000000000000	4.00000000000000000000	4.00000000000000000000	4.00000000000000000000	4.00000000000000000000	4.00000000000000000000	4.00000000000000000000	4.00000000000000000000	4.00000000000000000000	4.00000000000000000000	4.00000000000000000000	4.00000000000000000000	4.00000000000000000000	4.00000000000000000000	4.00000000000000000000
117.00000000000000000000	0.00000000000000000000	4162.05126953125000000000	4156.92285156250000000000	4175.89746093750000000000	4149.74365234375000000000	4173.33300781250000000000	4181.53857421875000000000	4200.00000000000000000000	4213.84619140625000000000	4228.71777343750000000000	4173.84619140625000000000	4139.48730468750000000000	4200.51269531250000000000	4144.61523437500000000000	4156.41015625000000000000	3141.00000000000000000000	10248.00000000000000000000	10231.00000000000000000000	0.00000000000000000000	0.00000000000000000000	0.00000000000000000000	2597.00000000000000000000	729.00000000000000000000	4.00000000000000000000	4.00000000000000000000	4.00000000000000000000	4.00000000000000000000	4.00000000000000000000	4.00000000000000000000	4.00000000000000000000	4.00000000000000000000	4.00000000000000000000	4.00000000000000000000	4.00000000000000000000	4.00000000000000000000	4.00000000000000000000	4.00000000000000000000	4.00000000000000000000	4.00000000000000000000
118.00000000000000000000	0.00000000000000000000	4167.17919921875000000000	4162.05126953125000000000	4180.51269531250000000000	4152.82031250000000000000	4174.87158203125000000000	4183.07666015625000000000	4198.97412109375000000000	4212.82031250000000000000	4218.97412109375000000000	4162.05126953125000000000	4144.61523437500000000000	4204.61523437500000000000	4151.28173828125000000000	4162.05126953125000000000	3450.00000000000000000000	10248.00000000000000000000	10231.00000000000000000000	0.00000000000000000000	0.00000000000000000000	0.00000000000000000000	2597.00000000000000000000	737.00000000000000000000	4.00000000000000000000	4.00000000000000000000	4.00000000000000000000	4.00000000000000000000	4.00000000000000000000	4.00000000000000000000	4.00000000000000000000	4.00000000000000000000	4.00000000000000000000	4.00000000000000000000	4.00000000000000000000	4.00000000000000000000	4.00000000000000000000	4.00000000000000000000	4.00000000000000000000	4.00000000000000000000
119.00000000000000000000	0.00000000000000000000	4206.15380859375000000000	4210.76904296875000000000	4168.20507812500000000000	4191.28173828125000000000	4216.92285156250000000000	4214.87158203125000000000	4219.48730468750000000000	4229.74365234375000000000	4235.89746093750000000000	4174.35888671875000000000	4177.43603515625000000000	4228.71777343750000000000	4203.07666015625000000000	4197.94873046875000000000	3086.00000000000000000000	10251.00000000000000000000	10229.00000000000000000000	0.00000000000000000000	0.00000000000000000000	0.00000000000000000000	2597.00000000000000000000	744.00000000000000000000	4.00000000000000000000	4.00000000000000000000	4.00000000000000000000	4.00000000000000000000	4.00000000000000000000	4.00000000000000000000	4.00000000000000000000	4.00000000000000000000	4.00000000000000000000	4.00000000000000000000	4.00000000000000000000	4.00000000000000000000	4.00000000000000000000	4.00000000000000000000	4.00000000000000000000	4.00000000000000000000
120.00000000000000000000	0.00000000000000000000	4184.10253906250000000000	4180.51269531250000000000	4177.43603515625000000000	4170.25634765625000000000	4188.71777343750000000000	4185.64111328125000000000	4196.41015625000000000000	4190.25634765625000000000	4195.38427734375000000000	4138.46142578125000000000	4135.38427734375000000000	4194.35888671875000000000	4165.64111328125000000000	4169.23046875000000000000	3419.00000000000000000000	10251.00000000000000000000	10229.00000000000000000000	0.00000000000000000000	0.00000000000000000000	0.00000000000000000000	2597.00000000000000000000	752.00000000000000000000	4.00000000000000000000	4.00000000000000000000	4.00000000000000000000	4.00000000000000000000	4.00000000000000000000	4.00000000000000000000	4.00000000000000000000	4.00000000000000000000	4.00000000000000000000	4.00000000000000000000	4.00000000000000000000	4.00000000000000000000	4.00000000000000000000	4.00000000000000000000	4.00000000000000000000	4.00000000000000000000
121.00000000000000000000	0.00000000000000000000	4187.69238281250000000000	4187.69238281250000000000	4175.89746093750000000000	4172.82031250000000000000	4203.07666015625000000000	4198.97412109375000000000	4210.76904296875000000000	4222.56396484375000000000	4220.51269531250000000000	4152.30761718750000000000	4163.07666015625000000000	4227.17919921875000000000	4182.05126953125000000000	4191.79492187500000000000	3141.00000000000000000000	10251.00000000000000000000	10229.00000000000000000000	0.00000000000000000000	0.00000000000000000000	0.00000000000000000000	2597.00000000000000000000	759.00000000000000000000	4.00000000000000000000	4.00000000000000000000	4.00000000000000000000	4.00000000000000000000	4.00000000000000000000	4.00000000000000000000	4.00000000000000000000	4.00000000000000000000	4.00000000000000000000	4.00000000000000000000	4.00000000000000000000	4.00000000000000000000	4.00000000000000000000	4.00000000000000000000	4.00000000000000000000	4.00000000000000000000
122.00000000000000000000	0.00000000000000000000	4182.56396484375000000000	4166.66650390625000000000	4174.87158203125000000000	4171.28173828125000000000	4182.05126953125000000000	4177.94873046875000000000	4189.74365234375000000000	4224.10253906250000000000	4217.94873046875000000000	4140.51269531250000000000	4168.20507812500000000000	4233.84619140625000000000	4180.51269531250000000000	4194.35888671875000000000	3450.00000000000000000000	10251.00000000000000000000	10229.00000000000000000000	0.00000000000000000000	0.00000000000000000000	0.00000000000000000000	2597.00000000000000000000	766.00000000000000000000	4.00000000000000000000	4.00000000000000000000	4.00000000000000000000	4.00000000000000000000	4.00000000000000000000	4.00000000000000000000	4.00000000000000000000	4.00000000000000000000	4.00000000000000000000	4.00000000000000000000	4.00000000000000000000	4.00000000000000000000	4.00000000000000000000	4.00000000000000000000	4.00000000000000000000	4.00000000000000000000
123.00000000000000000000	0.00000000000000000000	4174.35888671875000000000	4153.33300781250000000000	4178.97412109375000000000	4163.07666015625000000000	4168.71777343750000000000	4170.25634765625000000000	4182.56396484375000000000	4200.51269531250000000000	4197.94873046875000000000	4126.15380859375000000000	4144.10253906250000000000	4208.71777343750000000000	4157.94873046875000000000	4175.38427734375000000000	3086.00000000000000000000	10249.00000000000000000000	10225.00000000000000000000	0.00000000000000000000	0.00000000000000000000	0.00000000000000000000	2597.00000000000000000000	774.00000000000000000000	4.00000000000000000000	4.00000000000000000000	4.00000000000000000000	4.00000000000000000000	4.00000000000000000000	4.00000000000000000000	4.00000000000000000000	4.00000000000000000000	4.00000000000000000000	4.00000000000000000000	4.00000000000000000000	4.00000000000000000000	4.00000000000000000000	4.00000000000000000000	4.00000000000000000000	4.00000000000000000000
124.00000000000000000000	0.00000000000000000000	4190.25634765625000000000	4192.30761718750000000000	4174.35888671875000000000	4170.76904296875000000000	4213.84619140625000000000	4215.89746093750000000000	4220.51269531250000000000	4224.61523437500000000000	4230.76904296875000000000	4167.17919921875000000000	4155.38427734375000000000	4219.48730468750000000000	4170.25634765625000000000	4186.15380859375000000000	3419.00000000000000000000	10249.00000000000000000000	10225.00000000000000000000	0.00000000000000000000	0.00000000000000000000	0.00000000000000000000	2597.00000000000000000000	781.00000000000000000000	4.00000000000000000000	4.00000000000000000000	4.00000000000000000000	4.00000000000000000000	4.00000000000000000000	4.00000000000000000000	4.00000000000000000000	4.00000000000000000000	4.00000000000000000000	4.00000000000000000000	4.00000000000000000000	4.00000000000000000000	4.00000000000000000000	4.00000000000000000000	4.00000000000000000000	4.00000000000000000000
125.00000000000000000000	0.00000000000000000000	4170.25634765625000000000	4162.56396484375000000000	4183.58984375000000000000	4150.76904296875000000000	4187.69238281250000000000	4186.66650390625000000000	4195.38427734375000000000	4189.23046875000000000000	4199.48730468750000000000	4139.48730468750000000000	4111.28173828125000000000	4184.10253906250000000000	4130.76904296875000000000	4155.38427734375000000000	3141.00000000000000000000	10248.00000000000000000000	10224.00000000000000000000	0.00000000000000000000	0.00000000000000000000	0.00000000000000000000	2597.00000000000000000000	789.00000000000000000000	4.00000000000000000000	4.00000000000000000000	4.00000000000000000000	4.00000000000000000000	4.00000000000000000000	4.00000000000000000000	4.00000000000000000000	4.00000000000000000000	4.00000000000000000000	4.00000000000000000000	4.00000000000000000000	4.00000000000000000000	4.00000000000000000000	4.00000000000000000000	4.00000000000000000000	4.00000000000000000000
126.00000000000000000000	0.00000000000000000000	4197.94873046875000000000	4192.30761718750000000000	4176.92285156250000000000	4185.12792968750000000000	4207.69238281250000000000	4197.94873046875000000000	4206.15380859375000000000	4203.58984375000000000000	4212.82031250000000000000	4146.15380859375000000000	4145.64111328125000000000	4204.61523437500000000000	4173.84619140625000000000	4188.71777343750000000000	3450.00000000000000000000	10248.00000000000000000000	10224.00000000000000000000	0.00000000000000000000	0.00000000000000000000	0.00000000000000000000	2597.00000000000000000000	796.00000000000000000000	4.00000000000000000000	4.00000000000000000000	4.00000000000000000000	4.00000000000000000000	4.00000000000000000000	4.00000000000000000000	4.00000000000000000000	4.00000000000000000000	4.00000000000000000000	4.00000000000000000000	4.00000000000000000000	4.00000000000000000000	4.00000000000000000000	4.00000000000000000000	4.00000000000000000000	4.00000000000000000000
127.00000000000000000000	0.00000000000000000000	4210.76904296875000000000	4209.23046875000000000000	4176.41015625000000000000	4205.64111328125000000000	4210.25634765625000000000	4197.94873046875000000000	4200.00000000000000000000	4214.35888671875000000000	4220.00000000000000000000	4155.38427734375000000000	4174.87158203125000000000	4224.61523437500000000000	4203.07666015625000000000	4209.74365234375000000000	51.00000000000000000000	10245.00000000000000000000	10222.00000000000000000000	0.00000000000000000000	0.00000000000000000000	0.00000000000000000000	2597.00000000000000000000	803.00000000000000000000	4.00000000000000000000	4.00000000000000000000	4.00000000000000000000	4.00000000000000000000	4.00000000000000000000	4.00000000000000000000	4.00000000000000000000	4.00000000000000000000	4.00000000000000000000	4.00000000000000000000	4.00000000000000000000	4.00000000000000000000	4.00000000000000000000	4.00000000000000000000	4.00000000000000000000	4.00000000000000000000
0.00000000000000000000	0.00000000000000000000	4183.07666015625000000000	4176.92285156250000000000	4181.02539062500000000000	4182.05126953125000000000	4180.51269531250000000000	4177.43603515625000000000	4181.53857421875000000000	4199.48730468750000000000	4203.58984375000000000000	4140.51269531250000000000	4153.84619140625000000000	4207.69238281250000000000	4170.25634765625000000000	4181.53857421875000000000	1083.00000000000000000000	10245.00000000000000000000	10222.00000000000000000000	0.00000000000000000000	0.00000000000000000000	0.00000000000000000000	2597.00000000000000000000	811.00000000000000000000	4.00000000000000000000	4.00000000000000000000	4.00000000000000000000	4.00000000000000000000	4.00000000000000000000	4.00000000000000000000	4.00000000000000000000	4.00000000000000000000	4.00000000000000000000	4.00000000000000000000	4.00000000000000000000	4.00000000000000000000	4.00000000000000000000	4.00000000000000000000	4.00000000000000000000	4.00000000000000000000
1.00000000000000000000	0.00000000000000000000	4175.38427734375000000000	4170.25634765625000000000	4166.15380859375000000000	4177.94873046875000000000	4190.76904296875000000000	4191.28173828125000000000	4198.46142578125000000000	4227.69238281250000000000	4234.87158203125000000000	4166.15380859375000000000	4169.74365234375000000000	4220.00000000000000000000	4170.25634765625000000000	4182.56396484375000000000	2530.00000000000000000000	10245.00000000000000000000	10223.00000000000000000000	0.00000000000000000000	0.00000000000000000000	0.00000000000000000000	2597.00000000000000000000	818.00000000000000000000	4.00000000000000000000	4.00000000000000000000	4.00000000000000000000	4.00000000000000000000	4.00000000000000000000	4.00000000000000000000	4.00000000000000000000	4.00000000000000000000	4.00000000000000000000	4.00000000000000000000	4.00000000000000000000	4.00000000000000000000	4.00000000000000000000	4.00000000000000000000	4.00000000000000000000	4.00000000000000000000
2.00000000000000000000	0.00000000000000000000	4150.76904296875000000000	4136.92285156250000000000	4180.00000000000000000000	4156.41015625000000000000	4158.97412109375000000000	4158.46142578125000000000	4172.30761718750000000000	4204.61523437500000000000	4206.66650390625000000000	4143.58984375000000000000	4140.51269531250000000000	4196.41015625000000000000	4133.33300781250000000000	4156.92285156250000000000	2835.00000000000000000000	10245.00000000000000000000	10223.00000000000000000000	0.00000000000000000000	0.00000000000000000000	0.00000000000000000000	2597.00000000000000000000	826.00000000000000000000	4.00000000000000000000	4.00000000000000000000	4.00000000000000000000	4.00000000000000000000	4.00000000000000000000	4.00000000000000000000	4.00000000000000000000	4.00000000000000000000	4.00000000000000000000	4.00000000000000000000	4.00000000000000000000	4.00000000000000000000	4.00000000000000000000	4.00000000000000000000	4.00000000000000000000	4.00000000000000000000
3.00000000000000000000	0.00000000000000000000	4184.61523437500000000000	4190.76904296875000000000	4183.07666015625000000000	4184.61523437500000000000	4201.02539062500000000000	4194.87158203125000000000	4201.53857421875000000000	4213.84619140625000000000	4213.33300781250000000000	4154.35888671875000000000	4157.94873046875000000000	4214.35888671875000000000	4163.58984375000000000000	4183.07666015625000000000	3384.00000000000000000000	10243.00000000000000000000	10224.00000000000000000000	0.00000000000000000000	0.00000000000000000000	0.00000000000000000000	2597.00000000000000000000	833.00000000000000000000	4.00000000000000000000	4.00000000000000000000	4.00000000000000000000	4.00000000000000000000	4.00000000000000000000	4.00000000000000000000	4.00000000000000000000	4.00000000000000000000	4.00000000000000000000	4.00000000000000000000	4.00000000000000000000	4.00000000000000000000	4.00000000000000000000	4.00000000000000000000	4.00000000000000000000	4.00000000000000000000
4.00000000000000000000	0.00000000000000000000	4200.00000000000000000000	4210.76904296875000000000	4175.89746093750000000000	4192.82031250000000000000	4219.48730468750000000000	4213.84619140625000000000	4211.79492187500000000000	4201.02539062500000000000	4204.61523437500000000000	4151.79492187500000000000	4147.69238281250000000000	4209.74365234375000000000	4168.71777343750000000000	4185.12792968750000000000	3431.00000000000000000000	10243.00000000000000000000	10224.00000000000000000000	0.00000000000000000000	0.00000000000000000000	0.00000000000000000000	2597.00000000000000000000	840.00000000000000000000	4.00000000000000000000	4.00000000000000000000	4.00000000000000000000	4.00000000000000000000	4.00000000000000000000	4.00000000000000000000	4.00000000000000000000	4.00000000000000000000	4.00000000000000000000	4.00000000000000000000	4.00000000000000000000	4.00000000000000000000	4.00000000000000000000	4.00000000000000000000	4.00000000000000000000	4.00000000000000000000
5.00000000000000000000	0.00000000000000000000	4170.76904296875000000000	4163.07666015625000000000	4179.48730468750000000000	4164.61523437500000000000	4177.94873046875000000000	4176.92285156250000000000	4181.02539062500000000000	4163.07666015625000000000	4165.12792968750000000000	4114.35888671875000000000	4109.23046875000000000000	4175.89746093750000000000	4130.76904296875000000000	4155.38427734375000000000	3247.00000000000000000000	10244.00000000000000000000	10227.00000000000000000000	0.00000000000000000000	0.00000000000000000000	0.00000000000000000000	2597.00000000000000000000	848.00000000000000000000	4.00000000000000000000	4.00000000000000000000	4.00000000000000000000	4.00000000000000000000	4.00000000000000000000	4.00000000000000000000	4.00000000000000000000	4.00000000000000000000	4.00000000000000000000	4.00000000000000000000	4.00000000000000000000	4.00000000000000000000	4.00000000000000000000	4.00000000000000000000	4.00000000000000000000	4.00000000000000000000
6.00000000000000000000	0.00000000000000000000	4189.74365234375000000000	4188.71777343750000000000	4171.28173828125000000000	4191.28173828125000000000	4201.02539062500000000000	4193.33300781250000000000	4197.43603515625000000000	4206.66650390625000000000	4204.10253906250000000000	4139.48730468750000000000	4161.53857421875000000000	4216.92285156250000000000	4178.46142578125000000000	4197.94873046875000000000	3161.00000000000000000000	10244.00000000000000000000	10227.00000000000000000000	0.00000000000000000000	0.00000000000000000000	0.00000000000000000000	2597.00000000000000000000	855.00000000000000000000	4.00000000000000000000	4.00000000000000000000	4.00000000000000000000	4.00000000000000000000	4.00000000000000000000	4.00000000000000000000	4.00000000000000000000	4.00000000000000000000	4.00000000000000000000	4.00000000000000000000	4.00000000000000000000	4.00000000000000000000	4.00000000000000000000	4.00000000000000000000	4.00000000000000000000	4.00000000000000000000
7.00000000000000000000	0.00000000000000000000	4178.46142578125000000000	4169.23046875000000000000	4180.00000000000000000000	4184.61523437500000000000	4172.30761718750000000000	4168.71777343750000000000	4173.84619140625000000000	4200.00000000000000000000	4189.23046875000000000000	4117.94873046875000000000	4148.71777343750000000000	4211.79492187500000000000	4163.58984375000000000000	4190.76904296875000000000	3294.00000000000000000000	10244.00000000000000000000	10228.00000000000000000000	0.00000000000000000000	0.00000000000000000000	0.00000000000000000000	2597.00000000000000000000	863.00000000000000000000	4.00000000000000000000	4.00000000000000000000	4.00000000000000000000	4.00000000000000000000	4.00000000000000000000	4.00000000000000000000	4.00000000000000000000	4.00000000000000000000	4.00000000000000000000	4.00000000000000000000	4.00000000000000000000	4.00000000000000000000	4.00000000000000000000	4.00000000000000000000	4.00000000000000000000	4.00000000000000000000
8.00000000000000000000	0.00000000000000000000	4177.43603515625000000000	4168.71777343750000000000	4180.00000000000000000000	4181.53857421875000000000	4176.41015625000000000000	4180.51269531250000000000	4189.74365234375000000000	4201.02539062500000000000	4192.30761718750000000000	4123.07666015625000000000	4139.48730468750000000000	4209.23046875000000000000	4156.92285156250000000000	4185.64111328125000000000	3399.00000000000000000000	10244.00000000000000000000	10228.00000000000000000000	0.00000000000000000000	0.00000000000000000000	0.00000000000000000000	2597.00000000000000000000	870.00000000000000000000	4.00000000000000000000	4.00000000000000000000	4.00000000000000000000	4.00000000000000000000	4.00000000000000000000	4.00000000000000000000	4.00000000000000000000	4.00000000000000000000	4.00000000000000000000	4.00000000000000000000	4.00000000000000000000	4.00000000000000000000	4.00000000000000000000	4.00000000000000000000	4.00000000000000000000	4.00000000000000000000
9.00000000000000000000	0.00000000000000000000	4179.48730468750000000000	4172.82031250000000000000	4179.48730468750000000000	4178.46142578125000000000	4192.82031250000000000000	4197.94873046875000000000	4209.23046875000000000000	4209.23046875000000000000	4211.79492187500000000000	4147.69238281250000000000	4132.30761718750000000000	4210.25634765625000000000	4157.94873046875000000000	4181.53857421875000000000	2992.00000000000000000000	10247.00000000000000000000	10226.00000000000000000000	0.00000000000000000000	0.00000000000000000000	0.00000000000000000000	2597.00000000000000000000	877.00000000000000000000	4.00000000000000000000	4.00000000000000000000	4.00000000000000000000	4.00000000000000000000	4.00000000000000000000	4.00000000000000000000	4.00000000000000000000	4.00000000000000000000	4.00000000000000000000	4.00000000000000000000	4.00000000000000000000	4.00000000000000000000	4.00000000000000000000	4.00000000000000000000	4.00000000000000000000	4.00000000000000000000
10.00000000000000000000	0.00000000000000000000	4169.74365234375000000000	4156.41015625000000000000	4189.23046875000000000000	4165.64111328125000000000	4178.97412109375000000000	4185.64111328125000000000	4196.41015625000000000000	4194.87158203125000000000	4197.94873046875000000000	4137.43603515625000000000	4100.00000000000000000000	4190.76904296875000000000	4136.41015625000000000000	4158.46142578125000000000	3480.00000000000000000000	10247.00000000000000000000	10226.00000000000000000000	0.00000000000000000000	0.00000000000000000000	0.00000000000000000000	2597.00000000000000000000	885.00000000000000000000	4.00000000000000000000	4.00000000000000000000	4.00000000000000000000	4.00000000000000000000	4.00000000000000000000	4.00000000000000000000	4.00000000000000000000	4.00000000000000000000	4.00000000000000000000	4.00000000000000000000	4.00000000000000000000	4.00000000000000000000	4.00000000000000000000	4.00000000000000000000	4.00000000000000000000	4.00000000000000000000
11.00000000000000000000	0.00000000000000000000	4208.71777343750000000000	4206.66650390625000000000	4174.87158203125000000000	4205.12792968750000000000	4222.56396484375000000000	4225.64111328125000000000	4227.69238281250000000000	4232.82031250000000000000	4231.79492187500000000000	4166.15380859375000000000	4148.20507812500000000000	4228.71777343750000000000	4192.82031250000000000000	4203.58984375000000000000	3113.00000000000000000000	10247.00000000000000000000	10229.00000000000000000000	0.00000000000000000000	0.00000000000000000000	0.00000000000000000000	2597.00000000000000000000	892.00000000000000000000	4.00000000000000000000	4.00000000000000000000	4.00000000000000000000	4.00000000000000000000	4.00000000000000000000	4.00000000000000000000	4.00000000000000000000	4.00000000000000000000	4.00000000000000000000	4.00000000000000000000	4.00000000000000000000	4.00000000000000000000	4.00000000000000000000	4.00000000000000000000	4.00000000000000000000	4.00000000000000000000
12.00000000000000000000	0.00000000000000000000	4196.92285156250000000000	4185.12792968750000000000	4176.41015625000000000000	4194.87158203125000000000	4192.82031250000000000000	4192.30761718750000000000	4197.94873046875000000000	4200.00000000000000000000	4197.94873046875000000000	4131.28173828125000000000	4132.82031250000000000000	4210.76904296875000000000	4181.02539062500000000000	4194.87158203125000000000	3450.00000000000000000000	10247.00000000000000000000	10229.00000000000000000000	0.00000000000000000000	0.00000000000000000000	0.00000000000000000000	2597.00000000000000000000	900.00000000000000000000	4.00000000000000000000	4.00000000000000000000	4.00000000000000000000	4.00000000000000000000	4.00000000000000000000	4.00000000000000000000	4.00000000000000000000	4.00000000000000000000	4.00000000000000000000	4.00000000000000000000	4.00000000000000000000	4.00000000000000000000	4.00000000000000000000	4.00000000000000000000	4.00000000000000000000	4.00000000000000000000
13.00000000000000000000	0.00000000000000000000	4183.58984375000000000000	4171.28173828125000000000	4177.43603515625000000000	4180.51269531250000000000	4181.02539062500000000000	4176.92285156250000000000	4184.10253906250000000000	4189.74365234375000000000	4188.71777343750000000000	4120.51269531250000000000	4125.64111328125000000000	4203.58984375000000000000	4167.17919921875000000000	4178.97412109375000000000	3174.00000000000000000000	10248.00000000000000000000	10230.00000000000000000000	0.00000000000000000000	0.00000000000000000000	0.00000000000000000000	2597.00000000000000000000	907.00000000000000000000	4.00000000000000000000	4.00000000000000000000	4.00000000000000000000	4.00000000000000000000	4.00000000000000000000	4.00000000000000000000	4.00000000000000000000	4.00000000000000000000	4.00000000000000000000	4.00000000000000000000	4.00000000000000000000	4.00000000000000000000	4.00000000000000000000	4.00000000000000000000	4.00000000000000000000	4.00000000000000000000
14.00000000000000000000	0.00000000000000000000	4185.64111328125000000000	4170.25634765625000000000	4173.84619140625000000000	4184.10253906250000000000	4189.74365234375000000000	4186.15380859375000000000	4196.41015625000000000000	4221.02539062500000000000	4222.05126953125000000000	4148.20507812500000000000	4150.76904296875000000000	4230.25634765625000000000	4180.00000000000000000000	4191.28173828125000000000	3480.00000000000000000000	10248.00000000000000000000	10230.00000000000000000000	0.00000000000000000000	0.00000000000000000000	0.00000000000000000000	2597.00000000000000000000	914.00000000000000000000	4.00000000000000000000	4.00000000000000000000	4.00000000000000000000	4.00000000000000000000	4.00000000000000000000	4.00000000000000000000	4.00000000000000000000	4.00000000000000000000	4.00000000000000000000	4.00000000000000000000	4.00000000000000000000	4.00000000000000000000	4.00000000000000000000	4.00000000000000000000	4.00000000000000000000	4.00000000000000000000
15.00000000000000000000	0.00000000000000000000	4159.48730468750000000000	4129.23046875000000000000	4184.61523437500000000000	4161.02539062500000000000	4152.82031250000000000000	4154.87158203125000000000	4177.94873046875000000000	4196.41015625000000000000	4194.87158203125000000000	4124.10253906250000000000	4119.48730468750000000000	4209.74365234375000000000	4146.66650390625000000000	4171.79492187500000000000	3113.00000000000000000000	10249.00000000000000000000	10229.00000000000000000000	0.00000000000000000000	0.00000000000000000000	0.00000000000000000000	2597.00000000000000000000	922.00000000000000000000	4.00000000000000000000	4.00000000000000000000	4.00000000000000000000	4.00000000000000000000	4.00000000000000000000	4.00000000000000000000	4.00000000000000000000	4.00000000000000000000	4.00000000000000000000	4.00000000000000000000	4.00000000000000000000	4.00000000000000000000	4.00000000000000000000	4.00000000000000000000	4.00000000000000000000	4.00000000000000000000
16.00000000000000000000	0.00000000000000000000	4182.05126953125000000000	4173.33300781250000000000	4176.92285156250000000000	4175.89746093750000000000	4193.84619140625000000000	4192.82031250000000000000	4207.17919921875000000000	4211.79492187500000000000	4212.82031250000000000000	4146.66650390625000000000	4131.28173828125000000000	4219.48730468750000000000	4163.07666015625000000000	4184.10253906250000000000	0.00000000000000000000	10249.00000000000000000000	10229.00000000000000000000	0.00000000000000000000	0.00000000000000000000	0.00000000000000000000	2597.00000000000000000000	929.00000000000000000000	4.00000000000000000000	4.00000000000000000000	4.00000000000000000000	4.00000000000000000000	4.00000000000000000000	4.00000000000000000000	4.00000000000000000000	4.00000000000000000000	4.00000000000000000000	4.00000000000000000000	4.00000000000000000000	4.00000000000000000000	4.00000000000000000000	4.00000000000000000000	4.00000000000000000000	4.00000000000000000000
17.00000000000000000000	0.00000000000000000000	4184.10253906250000000000	4178.97412109375000000000	4182.56396484375000000000	4169.23046875000000000000	4198.46142578125000000000	4192.82031250000000000000	4196.92285156250000000000	4191.79492187500000000000	4198.46142578125000000000	4142.56396484375000000000	4108.71777343750000000000	4197.43603515625000000000	4139.48730468750000000000	4159.48730468750000000000	0.00000000000000000000	10248.00000000000000000000	10227.00000000000000000000	0.00000000000000000000	0.00000000000000000000	0.00000000000000000000	2597.00000000000000000000	937.00000000000000000000	4.00000000000000000000	4.00000000000000000000	4.00000000000000000000	4.00000000000000000000	4.00000000000000000000	4.00000000000000000000	4.00000000000000000000	4.00000000000000000000	4.00000000000000000000	4.00000000000000000000	4.00000000000000000000	4.00000000000000000000	4.00000000000000000000	4.00000000000000000000	4.00000000000000000000	4.00000000000000000000
18.00000000000000000000	0.00000000000000000000	4190.76904296875000000000	4177.94873046875000000000	4185.12792968750000000000	4174.35888671875000000000	4196.92285156250000000000	4189.74365234375000000000	4194.87158203125000000000	4185.64111328125000000000	4193.33300781250000000000	4140.00000000000000000000	4113.84619140625000000000	4198.46142578125000000000	4152.30761718750000000000	4168.20507812500000000000	0.00000000000000000000	10248.00000000000000000000	10227.00000000000000000000	0.00000000000000000000	0.00000000000000000000	0.00000000000000000000	2597.00000000000000000000	944.00000000000000000000	4.00000000000000000000	4.00000000000000000000	4.00000000000000000000	4.00000000000000000000	4.00000000000000000000	4.00000000000000000000	4.00000000000000000000	4.00000000000000000000	4.00000000000000000000	4.00000000000000000000	4.00000000000000000000	4.00000000000000000000	4.00000000000000000000	4.00000000000000000000	4.00000000000000000000	4.00000000000000000000
19.00000000000000000000	0.00000000000000000000	4207.17919921875000000000	4188.71777343750000000000	4172.82031250000000000000	4194.87158203125000000000	4198.46142578125000000000	4188.71777343750000000000	4195.89746093750000000000	4201.53857421875000000000	4206.66650390625000000000	4146.15380859375000000000	4146.66650390625000000000	4224.61523437500000000000	4193.33300781250000000000	4203.58984375000000000000	0.00000000000000000000	10247.00000000000000000000	10226.00000000000000000000	0.00000000000000000000	0.00000000000000000000	0.00000000000000000000	2597.00000000000000000000	951.00000000000000000000	4.00000000000000000000	4.00000000000000000000	4.00000000000000000000	4.00000000000000000000	4.00000000000000000000	4.00000000000000000000	4.00000000000000000000	4.00000000000000000000	4.00000000000000000000	4.00000000000000000000	4.00000000000000000000	4.00000000000000000000	4.00000000000000000000	4.00000000000000000000	4.00000000000000000000	4.00000000000000000000
20.00000000000000000000	0.00000000000000000000	4186.66650390625000000000	4150.76904296875000000000	4180.51269531250000000000	4173.84619140625000000000	4157.94873046875000000000	4147.17919921875000000000	4158.97412109375000000000	4172.30761718750000000000	4170.76904296875000000000	4109.74365234375000000000	4112.82031250000000000000	4199.48730468750000000000	4154.87158203125000000000	4173.33300781250000000000	0.00000000000000000000	10247.00000000000000000000	10226.00000000000000000000	0.00000000000000000000	0.00000000000000000000	0.00000000000000000000	2597.00000000000000000000	959.00000000000000000000	4.00000000000000000000	4.00000000000000000000	4.00000000000000000000	4.00000000000000000000	4.00000000000000000000	4.00000000000000000000	4.00000000000000000000	4.00000000000000000000	4.00000000000000000000	4.00000000000000000000	4.00000000000000000000	4.00000000000000000000	4.00000000000000000000	4.00000000000000000000	4.00000000000000000000	4.00000000000000000000
21.00000000000000000000	0.00000000000000000000	4198.97412109375000000000	4174.87158203125000000000	4178.46142578125000000000	4185.12792968750000000000	4192.30761718750000000000	4182.56396484375000000000	4191.79492187500000000000	4211.79492187500000000000	4211.28173828125000000000	4151.28173828125000000000	4141.53857421875000000000	4226.15380859375000000000	4172.82031250000000000000	4188.20507812500000000000	0.00000000000000000000	10246.00000000000000000000	10225.00000000000000000000	0.00000000000000000000	0.00000000000000000000	0.00000000000000000000	2597.00000000000000000000	968.00000000000000000000	4.00000000000000000000	4.00000000000000000000	4.00000000000000000000	4.00000000000000000000	4.00000000000000000000	4.00000000000000000000	4.00000000000000000000	4.00000000000000000000	4.00000000000000000000	4.00000000000000000000	4.00000000000000000000	4.00000000000000000000	4.00000000000000000000	4.00000000000000000000	4.00000000000000000000	4.00000000000000000000
22.00000000000000000000	0.00000000000000000000	4174.35888671875000000000	4149.74365234375000000000	4181.02539062500000000000	4169.23046875000000000000	4170.76904296875000000000	4171.79492187500000000000	4185.12792968750000000000	4207.69238281250000000000	4207.69238281250000000000	4157.43603515625000000000	4131.79492187500000000000	4217.94873046875000000000	4152.30761718750000000000	4174.35888671875000000000	0.00000000000000000000	10246.00000000000000000000	10225.00000000000000000000	0.00000000000000000000	0.00000000000000000000	0.00000000000000000000	2597.00000000000000000000	976.00000000000000000000	4.00000000000000000000	4.00000000000000000000	4.00000000000000000000	4.00000000000000000000	4.00000000000000000000	4.00000000000000000000	4.00000000000000000000	4.00000000000000000000	4.00000000000000000000	4.00000000000000000000	4.00000000000000000000	4.00000000000000000000	4.00000000000000000000	4.00000000000000000000	4.00000000000000000000	4.00000000000000000000
23.00000000000000000000	0.00000000000000000000	4168.71777343750000000000	4143.07666015625000000000	4180.51269531250000000000	4162.05126953125000000000	4161.02539062500000000000	4162.56396484375000000000	4179.48730468750000000000	4188.71777343750000000000	4187.17919921875000000000	4140.00000000000000000000	4116.41015625000000000000	4204.61523437500000000000	4141.53857421875000000000	4166.15380859375000000000	0.00000000000000000000	10246.00000000000000000000	10225.00000000000000000000	0.00000000000000000000	0.00000000000000000000	0.00000000000000000000	2597.00000000000000000000	985.00000000000000000000	4.00000000000000000000	4.00000000000000000000	4.00000000000000000000	4.00000000000000000000	4.00000000000000000000	4.00000000000000000000	4.00000000000000000000	4.00000000000000000000	4.00000000000000000000	4.00000000000000000000	4.00000000000000000000	4.00000000000000000000	4.00000000000000000000	4.00000000000000000000	4.00000000000000000000	4.00000000000000000000
24.00000000000000000000	0.00000000000000000000	4202.56396484375000000000	4193.84619140625000000000	4170.25634765625000000000	4189.74365234375000000000	4207.69238281250000000000	4196.92285156250000000000	4202.56396484375000000000	4198.46142578125000000000	4201.53857421875000000000	4154.87158203125000000000	4136.41015625000000000000	4217.94873046875000000000	4178.97412109375000000000	4190.25634765625000000000	0.00000000000000000000	10246.00000000000000000000	10225.00000000000000000000	0.00000000000000000000	0.00000000000000000000	0.00000000000000000000	2597.00000000000000000000	993.00000000000000000000	4.00000000000000000000	4.00000000000000000000	4.00000000000000000000	4.00000000000000000000	4.00000000000000000000	4.00000000000000000000	4.00000000000000000000	4.00000000000000000000	4.00000000000000000000	4.00000000000000000000	4.00000000000000000000	4.00000000000000000000	4.00000000000000000000	4.00000000000000000000	4.00000000000000000000	4.00000000000000000000
25.00000000000000000000	0.00000000000000000000	4182.56396484375000000000	4169.23046875000000000000	4180.51269531250000000000	4172.30761718750000000000	4174.35888671875000000000	4166.66650390625000000000	4169.74365234375000000000	4153.84619140625000000000	4156.41015625000000000000	4118.46142578125000000000	4099.48730468750000000000	4181.53857421875000000000	4146.66650390625000000000	4162.05126953125000000000	0.00000000000000000000	10248.00000000000000000000	10225.00000000000000000000	0.00000000000000000000	0.00000000000000000000	0.00000000000000000000	2598.00000000000000000000	1.00000000000000000000	4.00000000000000000000	4.00000000000000000000	4.00000000000000000000	4.00000000000000000000	4.00000000000000000000	4.00000000000000000000	4.00000000000000000000	4.00000000000000000000	4.00000000000000000000	4.00000000000000000000	4.00000000000000000000	4.00000000000000000000	4.00000000000000000000	4.00000000000000000000	4.00000000000000000000	4.00000000000000000000
26.00000000000000000000	0.00000000000000000000	4190.76904296875000000000	4174.35888671875000000000	4172.82031250000000000000	4184.61523437500000000000	4174.87158203125000000000	4171.79492187500000000000	4176.41015625000000000000	4178.97412109375000000000	4177.43603515625000000000	4133.84619140625000000000	4134.87158203125000000000	4210.76904296875000000000	4168.20507812500000000000	4185.64111328125000000000	0.00000000000000000000	10248.00000000000000000000	10225.00000000000000000000	0.00000000000000000000	0.00000000000000000000	0.00000000000000000000	2598.00000000000000000000	10.00000000000000000000	4.00000000000000000000	4.00000000000000000000	4.00000000000000000000	4.00000000000000000000	4.00000000000000000000	4.00000000000000000000	4.00000000000000000000	4.00000000000000000000	4.00000000000000000000	4.00000000000000000000	4.00000000000000000000	4.00000000000000000000	4.00000000000000000000	4.00000000000000000000	4.00000000000000000000	4.00000000000000000000
27.00000000000000000000	0.00000000000000000000	4180.00000000000000000000	4146.66650390625000000000	4170.25634765625000000000	4176.41015625000000000000	4152.82031250000000000000	4149.74365234375000000000	4157.43603515625000000000	4185.12792968750000000000	4176.92285156250000000000	4130.76904296875000000000	4141.02539062500000000000	4215.38427734375000000000	4167.17919921875000000000	4185.12792968750000000000	0.00000000000000000000	10248.00000000000000000000	10226.00000000000000000000	0.00000000000000000000	0.00000000000000000000	0.00000000000000000000	2598.00000000000000000000	18.00000000000000000000	4.00000000000000000000	4.00000000000000000000	4.00000000000000000000	4.00000000000000000000	4.00000000000000000000	4.00000000000000000000	4.00000000000000000000	4.00000000000000000000	4.00000000000000000000	4.00000000000000000000	4.00000000000000000000	4.00000000000000000000	4.00000000000000000000	4.00000000000000000000	4.00000000000000000000	4.00000000000000000000
28.00000000000000000000	0.00000000000000000000	4165.64111328125000000000	4130.76904296875000000000	4175.89746093750000000000	4156.41015625000000000000	4145.12792968750000000000	4144.61523437500000000000	4151.28173828125000000000	4168.71777343750000000000	4162.56396484375000000000	4117.94873046875000000000	4116.41015625000000000000	4190.25634765625000000000	4146.66650390625000000000	4163.58984375000000000000	0.00000000000000000000	10248.00000000000000000000	10226.00000000000000000000	0.00000000000000000000	0.00000000000000000000	0.00000000000000000000	2598.00000000000000000000	27.00000000000000000000	4.00000000000000000000	4.00000000000000000000	4.00000000000000000000	4.00000000000000000000	4.00000000000000000000	4.00000000000000000000	4.00000000000000000000	4.00000000000000000000	4.00000000000000000000	4.00000000000000000000	4.00000000000000000000	4.00000000000000000000	4.00000000000000000000	4.00000000000000000000	4.00000000000000000000	4.00000000000000000000
29.00000000000000000000	0.00000000000000000000	4185.64111328125000000000	4174.35888671875000000000	4169.74365234375000000000	4169.74365234375000000000	4190.76904296875000000000	4187.69238281250000000000	4191.28173828125000000000	4193.33300781250000000000	4198.97412109375000000000	4153.84619140625000000000	4133.33300781250000000000	4205.12792968750000000000	4159.48730468750000000000	4174.35888671875000000000	0.00000000000000000000	10249.00000000000000000000	10224.00000000000000000000	0.00000000000000000000	0.00000000000000000000	0.00000000000000000000	2598.00000000000000000000	35.00000000000000000000	4.00000000000000000000	4.00000000000000000000	4.00000000000000000000	4.00000000000000000000	4.00000000000000000000	4.00000000000000000000	4.00000000000000000000	4.00000000000000000000	4.00000000000000000000	4.00000000000000000000	4.00000000000000000000	4.00000000000000000000	4.00000000000000000000	4.00000000000000000000	4.00000000000000000000	4.00000000000000000000
30.00000000000000000000	0.00000000000000000000	4167.17919921875000000000	4151.79492187500000000000	4185.64111328125000000000	4153.33300781250000000000	4164.10253906250000000000	4163.07666015625000000000	4173.84619140625000000000	4168.71777343750000000000	4178.97412109375000000000	4135.38427734375000000000	4097.43603515625000000000	4178.97412109375000000000	4117.94873046875000000000	4137.94873046875000000000	0.00000000000000000000	10249.00000000000000000000	10224.00000000000000000000	0.00000000000000000000	0.00000000000000000000	0.00000000000000000000	2598.00000000000000000000	43.00000000000000000000	4.00000000000000000000	4.00000000000000000000	4.00000000000000000000	4.00000000000000000000	4.00000000000000000000	4.00000000000000000000	4.00000000000000000000	4.00000000000000000000	4.00000000000000000000	4.00000000000000000000	4.00000000000000000000	4.00000000000000000000	4.00000000000000000000	4.00000000000000000000	4.00000000000000000000	4.00000000000000000000
31.00000000000000000000	0.00000000000000000000	4185.12792968750000000000	4176.92285156250000000000	4180.00000000000000000000	4174.35888671875000000000	4187.17919921875000000000	4182.05126953125000000000	4188.20507812500000000000	4187.69238281250000000000	4199.48730468750000000000	4151.79492187500000000000	4129.74365234375000000000	4198.46142578125000000000	4155.89746093750000000000	4160.00000000000000000000	0.00000000000000000000	10248.00000000000000000000	10224.00000000000000000000	0.00000000000000000000	0.00000000000000000000	0.00000000000000000000	2598.00000000000000000000	52.00000000000000000000	4.00000000000000000000	4.00000000000000000000	4.00000000000000000000	4.00000000000000000000	4.00000000000000000000	4.00000000000000000000	4.00000000000000000000	4.00000000000000000000	4.00000000000000000000	4.00000000000000000000	4.00000000000000000000	4.00000000000000000000	4.00000000000000000000	4.00000000000000000000	4.00000000000000000000	4.00000000000000000000
32.00000000000000000000	0.00000000000000000000	4190.76904296875000000000	4177.94873046875000000000	4168.20507812500000000000	4181.53857421875000000000	4187.69238281250000000000	4173.84619140625000000000	4175.89746093750000000000	4180.00000000000000000000	4189.23046875000000000000	4144.10253906250000000000	4146.66650390625000000000	4201.02539062500000000000	4176.92285156250000000000	4173.33300781250000000000	0.00000000000000000000	10248.00000000000000000000	10224.00000000000000000000	0.00000000000000000000	0.00000000000000000000	0.00000000000000000000	2598.00000000000000000000	60.00000000000000000000	4.00000000000000000000	4.00000000000000000000	4.00000000000000000000	4.00000000000000000000	4.00000000000000000000	4.00000000000000000000	4.00000000000000000000	4.00000000000000000000	4.00000000000000000000	4.00000000000000000000	4.00000000000000000000	4.00000000000000000000	4.00000000000000000000	4.00000000000000000000	4.00000000000000000000	4.00000000000000000000
33.00000000000000000000	0.00000000000000000000	4176.92285156250000000000	4156.41015625000000000000	4174.35888671875000000000	4171.28173828125000000000	4162.56396484375000000000	4150.76904296875000000000	4155.89746093750000000000	4160.00000000000000000000	4160.00000000000000000000	4118.97412109375000000000	4127.17919921875000000000	4186.66650390625000000000	4153.84619140625000000000	4154.87158203125000000000	0.00000000000000000000	10246.00000000000000000000	10222.00000000000000000000	0.00000000000000000000	0.00000000000000000000	0.00000000000000000000	2598.00000000000000000000	69.00000000000000000000	4.00000000000000000000	4.00000000000000000000	4.00000000000000000000	4.00000000000000000000	4.00000000000000000000	4.00000000000000000000	4.00000000000000000000	4.00000000000000000000	4.00000000000000000000	4.00000000000000000000	4.00000000000000000000	4.00000000000000000000	4.00000000000000000000	4.00000000000000000000	4.00000000000000000000	4.00000000000000000000
34.00000000000000000000	0.00000000000000000000	4192.82031250000000000000	4181.02539062500000000000	4172.30761718750000000000	4193.84619140625000000000	4188.71777343750000000000	4182.05126953125000000000	4187.69238281250000000000	4207.69238281250000000000	4207.17919921875000000000	4158.46142578125000000000	4166.15380859375000000000	4227.69238281250000000000	4180.00000000000000000000	4180.51269531250000000000	0.00000000000000000000	10246.00000000000000000000	10222.00000000000000000000	0.00000000000000000000	0.00000000000000000000	0.00000000000000000000	2598.00000000000000000000	77.00000000000000000000	4.00000000000000000000	4.00000000000000000000	4.00000000000000000000	4.00000000000000000000	4.00000000000000000000	4.00000000000000000000	4.00000000000000000000	4.00000000000000000000	4.00000000000000000000	4.00000000000000000000	4.00000000000000000000	4.00000000000000000000	4.00000000000000000000	4.00000000000000000000	4.00000000000000000000	4.00000000000000000000
35.00000000000000000000	0.00000000000000000000	4166.15380859375000000000	4141.02539062500000000000	4182.05126953125000000000	4172.30761718750000000000	4152.30761718750000000000	4151.79492187500000000000	4164.61523437500000000000	4189.23046875000000000000	4183.58984375000000000000	4139.48730468750000000000	4145.12792968750000000000	4208.71777343750000000000	4144.10253906250000000000	4156.92285156250000000000	0.00000000000000000000	10245.00000000000000000000	10224.00000000000000000000	0.00000000000000000000	0.00000000000000000000	0.00000000000000000000	2598.00000000000000000000	85.00000000000000000000	4.00000000000000000000	4.00000000000000000000	4.00000000000000000000	4.00000000000000000000	4.00000000000000000000	4.00000000000000000000	4.00000000000000000000	4.00000000000000000000	4.00000000000000000000	4.00000000000000000000	4.00000000000000000000	4.00000000000000000000	4.00000000000000000000	4.00000000000000000000	4.00000000000000000000	4.00000000000000000000
36.00000000000000000000	0.00000000000000000000	4175.38427734375000000000	4162.56396484375000000000	4174.87158203125000000000	4178.97412109375000000000	4173.33300781250000000000	4169.23046875000000000000	4176.92285156250000000000	4182.56396484375000000000	4175.89746093750000000000	4140.00000000000000000000	4145.12792968750000000000	4199.48730468750000000000	4149.23046875000000000000	4157.43603515625000000000	0.00000000000000000000	10245.00000000000000000000	10224.00000000000000000000	0.00000000000000000000	0.00000000000000000000	0.00000000000000000000	2598.00000000000000000000	94.00000000000000000000	4.00000000000000000000	4.00000000000000000000	4.00000000000000000000	4.00000000000000000000	4.00000000000000000000	4.00000000000000000000	4.00000000000000000000	4.00000000000000000000	4.00000000000000000000	4.00000000000000000000	4.00000000000000000000	4.00000000000000000000	4.00000000000000000000	4.00000000000000000000	4.00000000000000000000	4.00000000000000000000
37.00000000000000000000	0.00000000000000000000	4193.84619140625000000000	4193.33300781250000000000	4172.82031250000000000000	4192.30761718750000000000	4201.02539062500000000000	4191.79492187500000000000	4191.79492187500000000000	4178.46142578125000000000	4183.07666015625000000000	4149.23046875000000000000	4141.53857421875000000000	4194.35888671875000000000	4158.46142578125000000000	4158.97412109375000000000	0.00000000000000000000	10246.00000000000000000000	10225.00000000000000000000	0.00000000000000000000	0.00000000000000000000	0.00000000000000000000	2598.00000000000000000000	102.00000000000000000000	4.00000000000000000000	4.00000000000000000000	4.00000000000000000000	4.00000000000000000000	4.00000000000000000000	4.00000000000000000000	4.00000000000000000000	4.00000000000000000000	4.00000000000000000000	4.00000000000000000000	4.00000000000000000000	4.00000000000000000000	4.00000000000000000000	4.00000000000000000000	4.00000000000000000000	4.00000000000000000000
38.00000000000000000000	0.00000000000000000000	4189.74365234375000000000	4177.43603515625000000000	4186.15380859375000000000	4190.76904296875000000000	4187.17919921875000000000	4181.53857421875000000000	4186.15380859375000000000	4167.17919921875000000000	4173.84619140625000000000	4140.51269531250000000000	4134.87158203125000000000	4187.69238281250000000000	4150.25634765625000000000	4154.35888671875000000000	0.00000000000000000000	10246.00000000000000000000	10225.00000000000000000000	0.00000000000000000000	0.00000000000000000000	0.00000000000000000000	2598.00000000000000000000	111.00000000000000000000	4.00000000000000000000	4.00000000000000000000	4.00000000000000000000	4.00000000000000000000	4.00000000000000000000	4.00000000000000000000	4.00000000000000000000	4.00000000000000000000	4.00000000000000000000	4.00000000000000000000	4.00000000000000000000	4.00000000000000000000	4.00000000000000000000	4.00000000000000000000	4.00000000000000000000	4.00000000000000000000
39.00000000000000000000	0.00000000000000000000	4207.69238281250000000000	4193.33300781250000000000	4171.28173828125000000000	4218.97412109375000000000	4203.07666015625000000000	4194.87158203125000000000	4197.43603515625000000000	4205.64111328125000000000	4205.64111328125000000000	4168.20507812500000000000	4190.25634765625000000000	4227.69238281250000000000	4197.43603515625000000000	4197.94873046875000000000	0.00000000000000000000	10247.00000000000000000000	10226.00000000000000000000	0.00000000000000000000	0.00000000000000000000	0.00000000000000000000	2598.00000000000000000000	119.00000000000000000000	4.00000000000000000000	4.00000000000000000000	4.00000000000000000000	4.00000000000000000000	4.00000000000000000000	4.00000000000000000000	4.00000000000000000000	4.00000000000000000000	4.00000000000000000000	4.00000000000000000000	4.00000000000000000000	4.00000000000000000000	4.00000000000000000000	4.00000000000000000000	4.00000000000000000000	4.00000000000000000000
40.00000000000000000000	0.00000000000000000000	4180.51269531250000000000	4153.84619140625000000000	4170.76904296875000000000	4190.76904296875000000000	4156.41015625000000000000	4149.74365234375000000000	4154.35888671875000000000	4181.53857421875000000000	4175.89746093750000000000	4138.46142578125000000000	4166.15380859375000000000	4206.66650390625000000000	4166.66650390625000000000	4174.35888671875000000000	0.00000000000000000000	10247.00000000000000000000	10226.00000000000000000000	0.00000000000000000000	0.00000000000000000000	0.00000000000000000000	2598.00000000000000000000	127.00000000000000000000	4.00000000000000000000	4.00000000000000000000	4.00000000000000000000	4.00000000000000000000	4.00000000000000000000	4.00000000000000000000	4.00000000000000000000	4.00000000000000000000	4.00000000000000000000	4.00000000000000000000	4.00000000000000000000	4.00000000000000000000	4.00000000000000000000	4.00000000000000000000	4.00000000000000000000	4.00000000000000000000
41.00000000000000000000	0.00000000000000000000	4178.97412109375000000000	4161.53857421875000000000	4175.89746093750000000000	4169.74365234375000000000	4171.28173828125000000000	4167.69238281250000000000	4174.87158203125000000000	4197.94873046875000000000	4194.87158203125000000000	4155.89746093750000000000	4165.64111328125000000000	4209.23046875000000000000	4165.12792968750000000000	4168.20507812500000000000	0.00000000000000000000	10247.00000000000000000000	10227.00000000000000000000	0.00000000000000000000	0.00000000000000000000	0.00000000000000000000	2598.00000000000000000000	136.00000000000000000000	4.00000000000000000000	4.00000000000000000000	4.00000000000000000000	4.00000000000000000000	4.00000000000000000000	4.00000000000000000000	4.00000000000000000000	4.00000000000000000000	4.00000000000000000000	4.00000000000000000000	4.00000000000000000000	4.00000000000000000000	4.00000000000000000000	4.00000000000000000000	4.00000000000000000000	4.00000000000000000000
42.00000000000000000000	0.00000000000000000000	4175.38427734375000000000	4165.64111328125000000000	4175.89746093750000000000	4155.38427734375000000000	4189.23046875000000000000	4189.74365234375000000000	4199.48730468750000000000	4218.97412109375000000000	4218.46142578125000000000	4184.10253906250000000000	4167.17919921875000000000	4211.28173828125000000000	4162.05126953125000000000	4162.05126953125000000000	0.00000000000000000000	10247.00000000000000000000	10227.00000000000000000000	0.00000000000000000000	0.00000000000000000000	0.00000000000000000000	2598.00000000000000000000	144.00000000000000000000	4.00000000000000000000	4.00000000000000000000	4.00000000000000000000	4.00000000000000000000	4.00000000000000000000	4.00000000000000000000	4.00000000000000000000	4.00000000000000000000	4.00000000000000000000	4.00000000000000000000	4.00000000000000000000	4.00000000000000000000	4.00000000000000000000	4.00000000000000000000	4.00000000000000000000	4.00000000000000000000
43.00000000000000000000	0.00000000000000000000	4153.84619140625000000000	4133.84619140625000000000	4180.51269531250000000000	4131.79492187500000000000	4155.89746093750000000000	4158.46142578125000000000	4172.30761718750000000000	4179.48730468750000000000	4176.92285156250000000000	4148.71777343750000000000	4130.25634765625000000000	4175.38427734375000000000	4115.89746093750000000000	4126.66650390625000000000	0.00000000000000000000	10246.00000000000000000000	10227.00000000000000000000	0.00000000000000000000	0.00000000000000000000	0.00000000000000000000	2598.00000000000000000000	153.00000000000000000000	4.00000000000000000000	4.00000000000000000000	4.00000000000000000000	4.00000000000000000000	4.00000000000000000000	4.00000000000000000000	4.00000000000000000000	4.00000000000000000000	4.00000000000000000000	4.00000000000000000000	4.00000000000000000000	4.00000000000000000000	4.00000000000000000000	4.00000000000000000000	4.00000000000000000000	4.00000000000000000000
44.00000000000000000000	0.00000000000000000000	4190.25634765625000000000	4181.53857421875000000000	4166.66650390625000000000	4162.05126953125000000000	4194.35888671875000000000	4184.61523437500000000000	4188.20507812500000000000	4188.20507812500000000000	4188.71777343750000000000	4157.43603515625000000000	4168.71777343750000000000	4199.48730468750000000000	4157.43603515625000000000	4162.56396484375000000000	0.00000000000000000000	10246.00000000000000000000	10227.00000000000000000000	0.00000000000000000000	0.00000000000000000000	0.00000000000000000000	2598.00000000000000000000	161.00000000000000000000	4.00000000000000000000	4.00000000000000000000	4.00000000000000000000	4.00000000000000000000	4.00000000000000000000	4.00000000000000000000	4.00000000000000000000	4.00000000000000000000	4.00000000000000000000	4.00000000000000000000	4.00000000000000000000	4.00000000000000000000	4.00000000000000000000	4.00000000000000000000	4.00000000000000000000	4.00000000000000000000
45.00000000000000000000	0.00000000000000000000	4188.20507812500000000000	4170.25634765625000000000	4171.28173828125000000000	4156.92285156250000000000	4183.58984375000000000000	4170.76904296875000000000	4168.71777343750000000000	4160.51269531250000000000	4161.53857421875000000000	4137.43603515625000000000	4155.38427734375000000000	4186.15380859375000000000	4157.43603515625000000000	4159.48730468750000000000	0.00000000000000000000	10247.00000000000000000000	10229.00000000000000000000	0.00000000000000000000	0.00000000000000000000	0.00000000000000000000	2598.00000000000000000000	170.00000000000000000000	4.00000000000000000000	4.00000000000000000000	4.00000000000000000000	4.00000000000000000000	4.00000000000000000000	4.00000000000000000000	4.00000000000000000000	4.00000000000000000000	4.00000000000000000000	4.00000000000000000000	4.00000000000000000000	4.00000000000000000000	4.00000000000000000000	4.00000000000000000000	4.00000000000000000000	4.00000000000000000000
46.00000000000000000000	0.00000000000000000000	4190.76904296875000000000	4170.76904296875000000000	4175.89746093750000000000	4162.56396484375000000000	4186.15380859375000000000	4180.00000000000000000000	4180.51269531250000000000	4176.41015625000000000000	4173.33300781250000000000	4148.71777343750000000000	4168.71777343750000000000	4201.02539062500000000000	4167.69238281250000000000	4170.25634765625000000000	0.00000000000000000000	10247.00000000000000000000	10229.00000000000000000000	0.00000000000000000000	0.00000000000000000000	0.00000000000000000000	2598.00000000000000000000	178.00000000000000000000	4.00000000000000000000	4.00000000000000000000	4.00000000000000000000	4.00000000000000000000	4.00000000000000000000	4.00000000000000000000	4.00000000000000000000	4.00000000000000000000	4.00000000000000000000	4.00000000000000000000	4.00000000000000000000	4.00000000000000000000	4.00000000000000000000	4.00000000000000000000	4.00000000000000000000	4.00000000000000000000
47.00000000000000000000	0.00000000000000000000	4201.53857421875000000000	4183.58984375000000000000	4174.35888671875000000000	4178.97412109375000000000	4188.71777343750000000000	4184.61523437500000000000	4191.28173828125000000000	4215.38427734375000000000	4211.28173828125000000000	4177.43603515625000000000	4205.64111328125000000000	4237.43603515625000000000	4186.66650390625000000000	4197.94873046875000000000	0.00000000000000000000	10247.00000000000000000000	10229.00000000000000000000	0.00000000000000000000	0.00000000000000000000	0.00000000000000000000	2598.00000000000000000000	186.00000000000000000000	4.00000000000000000000	4.00000000000000000000	4.00000000000000000000	4.00000000000000000000	4.00000000000000000000	4.00000000000000000000	4.00000000000000000000	4.00000000000000000000	4.00000000000000000000	4.00000000000000000000	4.00000000000000000000	4.00000000000000000000	4.00000000000000000000	4.00000000000000000000	4.00000000000000000000	4.00000000000000000000
48.00000000000000000000	0.00000000000000000000	4174.35888671875000000000	4143.07666015625000000000	4182.05126953125000000000	4154.35888671875000000000	4147.17919921875000000000	4147.69238281250000000000	4163.07666015625000000000	4187.69238281250000000000	4184.61523437500000000000	4148.71777343750000000000	4171.79492187500000000000	4212.82031250000000000000	4151.28173828125000000000	4173.33300781250000000000	0.00000000000000000000	10247.00000000000000000000	10229.00000000000000000000	0.00000000000000000000	0.00000000000000000000	0.00000000000000000000	2598.00000000000000000000	194.00000000000000000000	4.00000000000000000000	4.00000000000000000000	4.00000000000000000000	4.00000000000000000000	4.00000000000000000000	4.00000000000000000000	4.00000000000000000000	4.00000000000000000000	4.00000000000000000000	4.00000000000000000000	4.00000000000000000000	4.00000000000000000000	4.00000000000000000000	4.00000000000000000000	4.00000000000000000000	4.00000000000000000000
49.00000000000000000000	0.00000000000000000000	4191.79492187500000000000	4176.92285156250000000000	4173.33300781250000000000	4167.69238281250000000000	4194.87158203125000000000	4196.92285156250000000000	4204.61523437500000000000	4207.69238281250000000000	4211.79492187500000000000	4175.89746093750000000000	4185.64111328125000000000	4223.58984375000000000000	4174.87158203125000000000	4183.58984375000000000000	0.00000000000000000000	10246.00000000000000000000	10230.00000000000000000000	0.00000000000000000000	0.00000000000000000000	0.00000000000000000000	2598.00000000000000000000	202.00000000000000000000	4.00000000000000000000	4.00000000000000000000	4.00000000000000000000	4.00000000000000000000	4.00000000000000000000	4.00000000000000000000	4.00000000000000000000	4.00000000000000000000	4.00000000000000000000	4.00000000000000000000	4.00000000000000000000	4.00000000000000000000	4.00000000000000000000	4.00000000000000000000	4.00000000000000000000	4.00000000000000000000
50.00000000000000000000	0.00000000000000000000	4189.74365234375000000000	4180.51269531250000000000	4185.64111328125000000000	4162.56396484375000000000	4197.94873046875000000000	4198.46142578125000000000	4203.58984375000000000000	4193.33300781250000000000	4200.51269531250000000000	4174.35888671875000000000	4163.07666015625000000000	4205.12792968750000000000	4155.38427734375000000000	4163.07666015625000000000	0.00000000000000000000	10246.00000000000000000000	10230.00000000000000000000	0.00000000000000000000	0.00000000000000000000	0.00000000000000000000	2598.00000000000000000000	209.00000000000000000000	4.00000000000000000000	4.00000000000000000000	4.00000000000000000000	4.00000000000000000000	4.00000000000000000000	4.00000000000000000000	4.00000000000000000000	4.00000000000000000000	4.00000000000000000000	4.00000000000000000000	4.00000000000000000000	4.00000000000000000000	4.00000000000000000000	4.00000000000000000000	4.00000000000000000000	4.00000000000000000000
51.00000000000000000000	0.00000000000000000000	4192.82031250000000000000	4187.17919921875000000000	4184.10253906250000000000	4170.25634765625000000000	4190.76904296875000000000	4185.64111328125000000000	4192.82031250000000000000	4185.12792968750000000000	4191.28173828125000000000	4168.71777343750000000000	4164.10253906250000000000	4204.61523437500000000000	4160.51269531250000000000	4167.69238281250000000000	0.00000000000000000000	10245.00000000000000000000	10229.00000000000000000000	0.00000000000000000000	0.00000000000000000000	0.00000000000000000000	2598.00000000000000000000	216.00000000000000000000	4.00000000000000000000	4.00000000000000000000	4.00000000000000000000	4.00000000000000000000	4.00000000000000000000	4.00000000000000000000	4.00000000000000000000	4.00000000000000000000	4.00000000000000000000	4.00000000000000000000	4.00000000000000000000	4.00000000000000000000	4.00000000000000000000	4.00000000000000000000	4.00000000000000000000	4.00000000000000000000
52.00000000000000000000	0.00000000000000000000	4204.10253906250000000000	4199.48730468750000000000	4163.07666015625000000000	4186.66650390625000000000	4198.97412109375000000000	4188.20507812500000000000	4189.74365234375000000000	4197.94873046875000000000	4197.94873046875000000000	4172.82031250000000000000	4194.87158203125000000000	4224.10253906250000000000	4199.48730468750000000000	4197.43603515625000000000	0.00000000000000000000	10245.00000000000000000000	10229.00000000000000000000	0.00000000000000000000	0.00000000000000000000	0.00000000000000000000	2598.00000000000000000000	224.00000000000000000000	4.00000000000000000000	4.00000000000000000000	4.00000000000000000000	4.00000000000000000000	4.00000000000000000000	4.00000000000000000000	4.00000000000000000000	4.00000000000000000000	4.00000000000000000000	4.00000000000000000000	4.00000000000000000000	4.00000000000000000000	4.00000000000000000000	4.00000000000000000000	4.00000000000000000000	4.00000000000000000000
53.00000000000000000000	0.00000000000000000000	4177.94873046875000000000	4159.48730468750000000000	4175.38427734375000000000	4162.56396484375000000000	4164.61523437500000000000	4155.89746093750000000000	4155.38427734375000000000	4165.64111328125000000000	4157.94873046875000000000	4136.92285156250000000000	4160.51269531250000000000	4196.41015625000000000000	4167.69238281250000000000	4170.76904296875000000000	0.00000000000000000000	10245.00000000000000000000	10229.00000000000000000000	0.00000000000000000000	0.00000000000000000000	0.00000000000000000000	2598.00000000000000000000	231.00000000000000000000	4.00000000000000000000	4.00000000000000000000	4.00000000000000000000	4.00000000000000000000	4.00000000000000000000	4.00000000000000000000	4.00000000000000000000	4.00000000000000000000	4.00000000000000000000	4.00000000000000000000	4.00000000000000000000	4.00000000000000000000	4.00000000000000000000	4.00000000000000000000	4.00000000000000000000	4.00000000000000000000
54.00000000000000000000	0.00000000000000000000	4197.43603515625000000000	4193.84619140625000000000	4178.46142578125000000000	4182.56396484375000000000	4204.61523437500000000000	4196.41015625000000000000	4196.92285156250000000000	4213.84619140625000000000	4213.33300781250000000000	4186.66650390625000000000	4194.87158203125000000000	4232.82031250000000000000	4191.79492187500000000000	4193.33300781250000000000	0.00000000000000000000	10245.00000000000000000000	10229.00000000000000000000	0.00000000000000000000	0.00000000000000000000	0.00000000000000000000	2598.00000000000000000000	239.00000000000000000000	4.00000000000000000000	4.00000000000000000000	4.00000000000000000000	4.00000000000000000000	4.00000000000000000000	4.00000000000000000000	4.00000000000000000000	4.00000000000000000000	4.00000000000000000000	4.00000000000000000000	4.00000000000000000000	4.00000000000000000000	4.00000000000000000000	4.00000000000000000000	4.00000000000000000000	4.00000000000000000000
55.00000000000000000000	0.00000000000000000000	4189.74365234375000000000	4186.15380859375000000000	4182.56396484375000000000	4177.43603515625000000000	4197.94873046875000000000	4194.87158203125000000000	4207.69238281250000000000	4230.76904296875000000000	4240.00000000000000000000	4207.17919921875000000000	4201.02539062500000000000	4239.48730468750000000000	4182.05126953125000000000	4188.71777343750000000000	0.00000000000000000000	10245.00000000000000000000	10226.00000000000000000000	0.00000000000000000000	0.00000000000000000000	0.00000000000000000000	2598.00000000000000000000	246.00000000000000000000	4.00000000000000000000	4.00000000000000000000	4.00000000000000000000	4.00000000000000000000	4.00000000000000000000	4.00000000000000000000	4.00000000000000000000	4.00000000000000000000	4.00000000000000000000	4.00000000000000000000	4.00000000000000000000	4.00000000000000000000	4.00000000000000000000	4.00000000000000000000	4.00000000000000000000	4.00000000000000000000
56.00000000000000000000	0.00000000000000000000	4183.07666015625000000000	4180.00000000000000000000	4183.07666015625000000000	4167.69238281250000000000	4187.17919921875000000000	4185.64111328125000000000	4199.48730468750000000000	4207.69238281250000000000	4214.87158203125000000000	4186.15380859375000000000	4181.53857421875000000000	4221.53857421875000000000	4170.25634765625000000000	4178.46142578125000000000	0.00000000000000000000	10245.00000000000000000000	10226.00000000000000000000	0.00000000000000000000	0.00000000000000000000	0.00000000000000000000	2598.00000000000000000000	253.00000000000000000000	4.00000000000000000000	4.00000000000000000000	4.00000000000000000000	4.00000000000000000000	4.00000000000000000000	4.00000000000000000000	4.00000000000000000000	4.00000000000000000000	4.00000000000000000000	4.00000000000000000000	4.00000000000000000000	4.00000000000000000000	4.00000000000000000000	4.00000000000000000000	4.00000000000000000000	4.00000000000000000000
57.00000000000000000000	0.00000000000000000000	4205.12792968750000000000	4214.87158203125000000000	4171.79492187500000000000	4184.61523437500000000000	4217.43603515625000000000	4209.23046875000000000000	4207.17919921875000000000	4201.02539062500000000000	4205.64111328125000000000	4188.71777343750000000000	4178.97412109375000000000	4222.05126953125000000000	4188.71777343750000000000	4191.79492187500000000000	0.00000000000000000000	10244.00000000000000000000	10227.00000000000000000000	0.00000000000000000000	0.00000000000000000000	0.00000000000000000000	2598.00000000000000000000	261.00000000000000000000	4.00000000000000000000	4.00000000000000000000	4.00000000000000000000	4.00000000000000000000	4.00000000000000000000	4.00000000000000000000	4.00000000000000000000	4.00000000000000000000	4.00000000000000000000	4.00000000000000000000	4.00000000000000000000	4.00000000000000000000	4.00000000000000000000	4.00000000000000000000	4.00000000000000000000	4.00000000000000000000
58.00000000000000000000	0.00000000000000000000	4181.53857421875000000000	4179.48730468750000000000	4180.51269531250000000000	4161.02539062500000000000	4182.56396484375000000000	4177.94873046875000000000	4177.94873046875000000000	4160.00000000000000000000	4166.15380859375000000000	4152.82031250000000000000	4132.82031250000000000000	4185.64111328125000000000	4144.61523437500000000000	4160.51269531250000000000	0.00000000000000000000	10244.00000000000000000000	10227.00000000000000000000	0.00000000000000000000	0.00000000000000000000	0.00000000000000000000	2598.00000000000000000000	268.00000000000000000000	4.00000000000000000000	4.00000000000000000000	4.00000000000000000000	4.00000000000000000000	4.00000000000000000000	4.00000000000000000000	4.00000000000000000000	4.00000000000000000000	4.00000000000000000000	4.00000000000000000000	4.00000000000000000000	4.00000000000000000000	4.00000000000000000000	4.00000000000000000000	4.00000000000000000000	4.00000000000000000000
59.00000000000000000000	0.00000000000000000000	4193.84619140625000000000	4188.71777343750000000000	4175.89746093750000000000	4176.41015625000000000000	4197.94873046875000000000	4189.23046875000000000000	4194.35888671875000000000	4193.84619140625000000000	4196.41015625000000000000	4169.74365234375000000000	4175.89746093750000000000	4221.53857421875000000000	4177.94873046875000000000	4192.82031250000000000000	0.00000000000000000000	10243.00000000000000000000	10226.00000000000000000000	0.00000000000000000000	0.00000000000000000000	0.00000000000000000000	2598.00000000000000000000	276.00000000000000000000	4.00000000000000000000	4.00000000000000000000	4.00000000000000000000	4.00000000000000000000	4.00000000000000000000	4.00000000000000000000	4.00000000000000000000	4.00000000000000000000	4.00000000000000000000	4.00000000000000000000	4.00000000000000000000	4.00000000000000000000	4.00000000000000000000	4.00000000000000000000	4.00000000000000000000	4.00000000000000000000
60.00000000000000000000	0.00000000000000000000	4192.30761718750000000000	4170.76904296875000000000	4175.38427734375000000000	4180.00000000000000000000	4180.00000000000000000000	4168.20507812500000000000	4176.92285156250000000000	4201.02539062500000000000	4193.84619140625000000000	4166.66650390625000000000	4193.84619140625000000000	4236.92285156250000000000	4189.23046875000000000000	4203.58984375000000000000	0.00000000000000000000	10243.00000000000000000000	10226.00000000000000000000	0.00000000000000000000	0.00000000000000000000	0.00000000000000000000	2598.00000000000000000000	283.00000000000000000000	4.00000000000000000000	4.00000000000000000000	4.00000000000000000000	4.00000000000000000000	4.00000000000000000000	4.00000000000000000000	4.00000000000000000000	4.00000000000000000000	4.00000000000000000000	4.00000000000000000000	4.00000000000000000000	4.00000000000000000000	4.00000000000000000000	4.00000000000000000000	4.00000000000000000000	4.00000000000000000000
61.00000000000000000000	0.00000000000000000000	4179.48730468750000000000	4152.30761718750000000000	4182.05126953125000000000	4167.69238281250000000000	4162.05126953125000000000	4159.48730468750000000000	4174.35888671875000000000	4185.12792968750000000000	4178.97412109375000000000	4160.00000000000000000000	4170.25634765625000000000	4215.89746093750000000000	4164.10253906250000000000	4181.02539062500000000000	0.00000000000000000000	10245.00000000000000000000	10226.00000000000000000000	0.00000000000000000000	0.00000000000000000000	0.00000000000000000000	2598.00000000000000000000	290.00000000000000000000	4.00000000000000000000	4.00000000000000000000	4.00000000000000000000	4.00000000000000000000	4.00000000000000000000	4.00000000000000000000	4.00000000000000000000	4.00000000000000000000	4.00000000000000000000	4.00000000000000000000	4.00000000000000000000	4.00000000000000000000	4.00000000000000000000	4.00000000000000000000	4.00000000000000000000	4.00000000000000000000
62.00000000000000000000	0.00000000000000000000	4188.20507812500000000000	4184.61523437500000000000	4174.87158203125000000000	4176.41015625000000000000	4201.02539062500000000000	4203.07666015625000000000	4216.92285156250000000000	4214.35888671875000000000	4220.51269531250000000000	4204.10253906250000000000	4182.56396484375000000000	4226.66650390625000000000	4176.41015625000000000000	4188.71777343750000000000	0.00000000000000000000	10245.00000000000000000000	10226.00000000000000000000	0.00000000000000000000	0.00000000000000000000	0.00000000000000000000	2598.00000000000000000000	298.00000000000000000000	4.00000000000000000000	4.00000000000000000000	4.00000000000000000000	4.00000000000000000000	4.00000000000000000000	4.00000000000000000000	4.00000000000000000000	4.00000000000000000000	4.00000000000000000000	4.00000000000000000000	4.00000000000000000000	4.00000000000000000000	4.00000000000000000000	4.00000000000000000000	4.00000000000000000000	4.00000000000000000000
63.00000000000000000000	0.00000000000000000000	4164.10253906250000000000	4156.92285156250000000000	4182.56396484375000000000	4157.43603515625000000000	4174.87158203125000000000	4176.92285156250000000000	4192.30761718750000000000	4192.30761718750000000000	4197.94873046875000000000	4184.10253906250000000000	4150.25634765625000000000	4202.05126953125000000000	4143.07666015625000000000	4158.97412109375000000000	0.00000000000000000000	10246.00000000000000000000	10226.00000000000000000000	0.00000000000000000000	0.00000000000000000000	0.00000000000000000000	2598.00000000000000000000	305.00000000000000000000	4.00000000000000000000	4.00000000000000000000	4.00000000000000000000	4.00000000000000000000	4.00000000000000000000	4.00000000000000000000	4.00000000000000000000	4.00000000000000000000	4.00000000000000000000	4.00000000000000000000	4.00000000000000000000	4.00000000000000000000	4.00000000000000000000	4.00000000000000000000	4.00000000000000000000	4.00000000000000000000
64.00000000000000000000	0.00000000000000000000	4190.25634765625000000000	4185.64111328125000000000	4172.82031250000000000000	4185.64111328125000000000	4200.00000000000000000000	4193.84619140625000000000	4203.07666015625000000000	4205.64111328125000000000	4204.61523437500000000000	4188.20507812500000000000	4180.00000000000000000000	4221.02539062500000000000	4178.97412109375000000000	4186.15380859375000000000	1080.00000000000000000000	10246.00000000000000000000	10226.00000000000000000000	0.00000000000000000000	0.00000000000000000000	0.00000000000000000000	2598.00000000000000000000	313.00000000000000000000	4.00000000000000000000	4.00000000000000000000	4.00000000000000000000	4.00000000000000000000	4.00000000000000000000	4.00000000000000000000	4.00000000000000000000	4.00000000000000000000	4.00000000000000000000	4.00000000000000000000	4.00000000000000000000	4.00000000000000000000	4.00000000000000000000	4.00000000000000000000	4.00000000000000000000	4.00000000000000000000
65.00000000000000000000	0.00000000000000000000	4203.58984375000000000000	4195.38427734375000000000	4167.69238281250000000000	4194.87158203125000000000	4203.07666015625000000000	4193.33300781250000000000	4194.35888671875000000000	4191.28173828125000000000	4186.66650390625000000000	4174.35888671875000000000	4183.07666015625000000000	4217.94873046875000000000	4188.71777343750000000000	4195.38427734375000000000	2541.00000000000000000000	10247.00000000000000000000	10226.00000000000000000000	0.00000000000000000000	0.00000000000000000000	0.00000000000000000000	2598.00000000000000000000	320.00000000000000000000	4.00000000000000000000	4.00000000000000000000	4.00000000000000000000	4.00000000000000000000	4.00000000000000000000	4.00000000000000000000	4.00000000000000000000	4.00000000000000000000	4.00000000000000000000	4.00000000000000000000	4.00000000000000000000	4.00000000000000000000	4.00000000000000000000	4.00000000000000000000	4.00000000000000000000	4.00000000000000000000
66.00000000000000000000	0.00000000000000000000	4184.10253906250000000000	4169.23046875000000000000	4178.97412109375000000000	4169.74365234375000000000	4173.33300781250000000000	4171.28173828125000000000	4175.89746093750000000000	4168.71777343750000000000	4163.58984375000000000000	4146.15380859375000000000	4158.46142578125000000000	4203.07666015625000000000	4160.00000000000000000000	4175.89746093750000000000	2839.00000000000000000000	10247.00000000000000000000	10226.00000000000000000000	0.00000000000000000000	0.00000000000000000000	0.00000000000000000000	2598.00000000000000000000	327.00000000000000000000	4.00000000000000000000	4.00000000000000000000	4.00000000000000000000	4.00000000000000000000	4.00000000000000000000	4.00000000000000000000	4.00000000000000000000	4.00000000000000000000	4.00000000000000000000	4.00000000000000000000	4.00000000000000000000	4.00000000000000000000	4.00000000000000000000	4.00000000000000000000	4.00000000000000000000	4.00000000000000000000
67.00000000000000000000	0.00000000000000000000	4197.94873046875000000000	4188.20507812500000000000	4175.38427734375000000000	4186.66650390625000000000	4192.82031250000000000000	4190.76904296875000000000	4202.56396484375000000000	4220.00000000000000000000	4215.38427734375000000000	4182.56396484375000000000	4202.56396484375000000000	4250.76904296875000000000	4191.28173828125000000000	4209.23046875000000000000	3386.00000000000000000000	10247.00000000000000000000	10225.00000000000000000000	0.00000000000000000000	0.00000000000000000000	0.00000000000000000000	2598.00000000000000000000	335.00000000000000000000	4.00000000000000000000	4.00000000000000000000	4.00000000000000000000	4.00000000000000000000	4.00000000000000000000	4.00000000000000000000	4.00000000000000000000	4.00000000000000000000	4.00000000000000000000	4.00000000000000000000	4.00000000000000000000	4.00000000000000000000	4.00000000000000000000	4.00000000000000000000	4.00000000000000000000	4.00000000000000000000
68.00000000000000000000	0.00000000000000000000	4180.00000000000000000000	4159.48730468750000000000	4183.58984375000000000000	4175.38427734375000000000	4164.61523437500000000000	4160.51269531250000000000	4176.92285156250000000000	4203.07666015625000000000	4193.33300781250000000000	4165.12792968750000000000	4177.94873046875000000000	4230.76904296875000000000	4164.10253906250000000000	4193.33300781250000000000	3544.00000000000000000000	10247.00000000000000000000	10225.00000000000000000000	0.00000000000000000000	0.00000000000000000000	0.00000000000000000000	2598.00000000000000000000	342.00000000000000000000	4.00000000000000000000	4.00000000000000000000	4.00000000000000000000	4.00000000000000000000	4.00000000000000000000	4.00000000000000000000	4.00000000000000000000	4.00000000000000000000	4.00000000000000000000	4.00000000000000000000	4.00000000000000000000	4.00000000000000000000	4.00000000000000000000	4.00000000000000000000	4.00000000000000000000	4.00000000000000000000
69.00000000000000000000	0.00000000000000000000	4192.30761718750000000000	4188.20507812500000000000	4179.48730468750000000000	4181.02539062500000000000	4199.48730468750000000000	4193.84619140625000000000	4200.00000000000000000000	4201.53857421875000000000	4196.41015625000000000000	4177.43603515625000000000	4177.94873046875000000000	4223.58984375000000000000	4170.76904296875000000000	4194.87158203125000000000	3221.00000000000000000000	10248.00000000000000000000	10225.00000000000000000000	0.00000000000000000000	0.00000000000000000000	0.00000000000000000000	2598.00000000000000000000	350.00000000000000000000	4.00000000000000000000	4.00000000000000000000	4.00000000000000000000	4.00000000000000000000	4.00000000000000000000	4.00000000000000000000	4.00000000000000000000	4.00000000000000000000	4.00000000000000000000	4.00000000000000000000	4.00000000000000000000	4.00000000000000000000	4.00000000000000000000	4.00000000000000000000	4.00000000000000000000	4.00000000000000000000
70.00000000000000000000	0.00000000000000000000	4200.51269531250000000000	4206.15380859375000000000	4179.48730468750000000000	4184.61523437500000000000	4221.53857421875000000000	4218.97412109375000000000	4224.10253906250000000000	4204.61523437500000000000	4210.25634765625000000000	4194.35888671875000000000	4176.92285156250000000000	4221.02539062500000000000	4173.84619140625000000000	4187.17919921875000000000	3145.00000000000000000000	10248.00000000000000000000	10225.00000000000000000000	0.00000000000000000000	0.00000000000000000000	0.00000000000000000000	2598.00000000000000000000	357.00000000000000000000	4.00000000000000000000	4.00000000000000000000	4.00000000000000000000	4.00000000000000000000	4.00000000000000000000	4.00000000000000000000	4.00000000000000000000	4.00000000000000000000	4.00000000000000000000	4.00000000000000000000	4.00000000000000000000	4.00000000000000000000	4.00000000000000000000	4.00000000000000000000	4.00000000000000000000	4.00000000000000000000
71.00000000000000000000	0.00000000000000000000	4183.07666015625000000000	4176.41015625000000000000	4186.66650390625000000000	4177.94873046875000000000	4185.64111328125000000000	4188.71777343750000000000	4201.53857421875000000000	4187.69238281250000000000	4188.71777343750000000000	4170.76904296875000000000	4157.94873046875000000000	4202.56396484375000000000	4154.87158203125000000000	4165.64111328125000000000	3317.00000000000000000000	10249.00000000000000000000	10223.00000000000000000000	0.00000000000000000000	0.00000000000000000000	0.00000000000000000000	2598.00000000000000000000	365.00000000000000000000	4.00000000000000000000	4.00000000000000000000	4.00000000000000000000	4.00000000000000000000	4.00000000000000000000	4.00000000000000000000	4.00000000000000000000	4.00000000000000000000	4.00000000000000000000	4.00000000000000000000	4.00000000000000000000	4.00000000000000000000	4.00000000000000000000	4.00000000000000000000	4.00000000000000000000	4.00000000000000000000
72.00000000000000000000	0.00000000000000000000	4198.46142578125000000000	4194.87158203125000000000	4166.66650390625000000000	4204.10253906250000000000	4196.41015625000000000000	4195.89746093750000000000	4200.51269531250000000000	4218.46142578125000000000	4210.25634765625000000000	4185.64111328125000000000	4204.61523437500000000000	4234.87158203125000000000	4198.97412109375000000000	4205.64111328125000000000	3417.00000000000000000000	10249.00000000000000000000	10223.00000000000000000000	0.00000000000000000000	0.00000000000000000000	0.00000000000000000000	2598.00000000000000000000	372.00000000000000000000	4.00000000000000000000	4.00000000000000000000	4.00000000000000000000	4.00000000000000000000	4.00000000000000000000	4.00000000000000000000	4.00000000000000000000	4.00000000000000000000	4.00000000000000000000	4.00000000000000000000	4.00000000000000000000	4.00000000000000000000	4.00000000000000000000	4.00000000000000000000	4.00000000000000000000	4.00000000000000000000
73.00000000000000000000	0.00000000000000000000	4176.41015625000000000000	4158.46142578125000000000	4170.76904296875000000000	4182.05126953125000000000	4157.94873046875000000000	4159.48730468750000000000	4166.15380859375000000000	4194.35888671875000000000	4181.02539062500000000000	4156.92285156250000000000	4181.02539062500000000000	4220.00000000000000000000	4173.33300781250000000000	4187.69238281250000000000	2993.00000000000000000000	10245.00000000000000000000	10222.00000000000000000000	0.00000000000000000000	0.00000000000000000000	0.00000000000000000000	2598.00000000000000000000	379.00000000000000000000	4.00000000000000000000	4.00000000000000000000	4.00000000000000000000	4.00000000000000000000	4.00000000000000000000	4.00000000000000000000	4.00000000000000000000	4.00000000000000000000	4.00000000000000000000	4.00000000000000000000	4.00000000000000000000	4.00000000000000000000	4.00000000000000000000	4.00000000000000000000	4.00000000000000000000	4.00000000000000000000
74.00000000000000000000	0.00000000000000000000	4180.51269531250000000000	4165.12792968750000000000	4176.41015625000000000000	4179.48730468750000000000	4173.33300781250000000000	4176.41015625000000000000	4189.23046875000000000000	4210.25634765625000000000	4196.41015625000000000000	4172.82031250000000000000	4178.97412109375000000000	4225.64111328125000000000	4171.28173828125000000000	4182.56396484375000000000	3504.00000000000000000000	10245.00000000000000000000	10222.00000000000000000000	0.00000000000000000000	0.00000000000000000000	0.00000000000000000000	2598.00000000000000000000	387.00000000000000000000	4.00000000000000000000	4.00000000000000000000	4.00000000000000000000	4.00000000000000000000	4.00000000000000000000	4.00000000000000000000	4.00000000000000000000	4.00000000000000000000	4.00000000000000000000	4.00000000000000000000	4.00000000000000000000	4.00000000000000000000	4.00000000000000000000	4.00000000000000000000	4.00000000000000000000	4.00000000000000000000
75.00000000000000000000	0.00000000000000000000	4184.61523437500000000000	4177.43603515625000000000	4174.87158203125000000000	4182.56396484375000000000	4198.46142578125000000000	4200.00000000000000000000	4213.33300781250000000000	4233.33300781250000000000	4223.58984375000000000000	4202.05126953125000000000	4186.15380859375000000000	4231.79492187500000000000	4169.23046875000000000000	4181.02539062500000000000	3156.00000000000000000000	10243.00000000000000000000	10220.00000000000000000000	0.00000000000000000000	0.00000000000000000000	0.00000000000000000000	2598.00000000000000000000	395.00000000000000000000	4.00000000000000000000	4.00000000000000000000	4.00000000000000000000	4.00000000000000000000	4.00000000000000000000	4.00000000000000000000	4.00000000000000000000	4.00000000000000000000	4.00000000000000000000	4.00000000000000000000	4.00000000000000000000	4.00000000000000000000	4.00000000000000000000	4.00000000000000000000	4.00000000000000000000	4.00000000000000000000
76.00000000000000000000	0.00000000000000000000	4167.69238281250000000000	4152.30761718750000000000	4184.61523437500000000000	4164.10253906250000000000	4175.89746093750000000000	4180.00000000000000000000	4195.38427734375000000000	4204.10253906250000000000	4195.38427734375000000000	4176.92285156250000000000	4157.43603515625000000000	4206.66650390625000000000	4132.30761718750000000000	4158.97412109375000000000	3592.00000000000000000000	10243.00000000000000000000	10220.00000000000000000000	0.00000000000000000000	0.00000000000000000000	0.00000000000000000000	2598.00000000000000000000	404.00000000000000000000	4.00000000000000000000	4.00000000000000000000	4.00000000000000000000	4.00000000000000000000	4.00000000000000000000	4.00000000000000000000	4.00000000000000000000	4.00000000000000000000	4.00000000000000000000	4.00000000000000000000	4.00000000000000000000	4.00000000000000000000	4.00000000000000000000	4.00000000000000000000	4.00000000000000000000	4.00000000000000000000
[truncated: 236 more rows]
