# Supplementary material for: Discriminating three motor imagery states of the same joint for brain-computer interface
Source: PeerJ. 2021 Aug 24;9:e12027. doi: 10.7717/peerj.12027 (PMC8395581; doi:10.7717/peerj.12027)
Supplement: Supplemental Information 1 [file peerj-09-12027-s001.zip › dataset/A/01-09-04.11.17.19.19.05.csv]

title:09	recorded:04.11.17 19.19.05	sampling:128	subject:01	labels:COUNTER INTERPOLATED AF3 F7 F3 FC5 T7 P7 O1 O2 P8 T8 FC6 F4 F8 AF4 RAW_CQ GYROX GYROY MARKER MARKER_HARDWARE SYNC TIME_STAMP_s TIME_STAMP_ms CQ_AF3 CQ_F7 CQ_F3 CQ_FC5 CQ_T7 CQ_P7 CQ_O1 CQ_O2 CQ_P8 CQ_T8 CQ_FC6 CQ_F4 CQ_F8 CQ_AF4 CQ_CMS CQ_DRL	chan:40	units:emotiv
27.00000000000000000000	0.00000000000000000000	4165.64111328125000000000	4175.89746093750000000000	4177.43603515625000000000	4159.48730468750000000000	4188.20507812500000000000	4180.51269531250000000000	4177.94873046875000000000	4156.41015625000000000000	4153.33300781250000000000	4166.66650390625000000000	4134.35888671875000000000	4157.43603515625000000000	4141.02539062500000000000	4153.33300781250000000000	0.00000000000000000000	10246.00000000000000000000	10228.00000000000000000000	0.00000000000000000000	0.00000000000000000000	0.00000000000000000000	3747.00000000000000000000	923.00000000000000000000	0.00000000000000000000	0.00000000000000000000	0.00000000000000000000	0.00000000000000000000	0.00000000000000000000	0.00000000000000000000	0.00000000000000000000	0.00000000000000000000	0.00000000000000000000	0.00000000000000000000	0.00000000000000000000	0.00000000000000000000	0.00000000000000000000	0.00000000000000000000	0.00000000000000000000	0.00000000000000000000
28.00000000000000000000	0.00000000000000000000	4177.94873046875000000000	4208.71777343750000000000	4160.51269531250000000000	4190.76904296875000000000	4211.28173828125000000000	4200.00000000000000000000	4191.28173828125000000000	4185.12792968750000000000	4175.89746093750000000000	4187.69238281250000000000	4191.79492187500000000000	4193.33300781250000000000	4202.56396484375000000000	4204.61523437500000000000	0.00000000000000000000	10246.00000000000000000000	10228.00000000000000000000	0.00000000000000000000	0.00000000000000000000	0.00000000000000000000	3747.00000000000000000000	932.00000000000000000000	0.00000000000000000000	0.00000000000000000000	0.00000000000000000000	0.00000000000000000000	0.00000000000000000000	0.00000000000000000000	0.00000000000000000000	0.00000000000000000000	0.00000000000000000000	0.00000000000000000000	0.00000000000000000000	0.00000000000000000000	0.00000000000000000000	0.00000000000000000000	0.00000000000000000000	0.00000000000000000000
29.00000000000000000000	0.00000000000000000000	4169.23046875000000000000	4171.28173828125000000000	4161.53857421875000000000	4171.79492187500000000000	4169.74365234375000000000	4155.89746093750000000000	4154.35888671875000000000	4154.87158203125000000000	4138.46142578125000000000	4148.71777343750000000000	4175.38427734375000000000	4178.97412109375000000000	4181.53857421875000000000	4190.25634765625000000000	0.00000000000000000000	10245.00000000000000000000	10229.00000000000000000000	0.00000000000000000000	0.00000000000000000000	0.00000000000000000000	3747.00000000000000000000	940.00000000000000000000	0.00000000000000000000	0.00000000000000000000	0.00000000000000000000	0.00000000000000000000	0.00000000000000000000	0.00000000000000000000	0.00000000000000000000	0.00000000000000000000	0.00000000000000000000	0.00000000000000000000	0.00000000000000000000	0.00000000000000000000	0.00000000000000000000	0.00000000000000000000	0.00000000000000000000	0.00000000000000000000
30.00000000000000000000	0.00000000000000000000	4166.66650390625000000000	4163.07666015625000000000	4163.58984375000000000000	4163.07666015625000000000	4163.58984375000000000000	4151.28173828125000000000	4152.30761718750000000000	4155.89746093750000000000	4143.07666015625000000000	4148.71777343750000000000	4154.35888671875000000000	4175.89746093750000000000	4166.66650390625000000000	4176.41015625000000000000	0.00000000000000000000	10245.00000000000000000000	10229.00000000000000000000	0.00000000000000000000	0.00000000000000000000	0.00000000000000000000	3747.00000000000000000000	948.00000000000000000000	0.00000000000000000000	0.00000000000000000000	0.00000000000000000000	0.00000000000000000000	0.00000000000000000000	0.00000000000000000000	0.00000000000000000000	0.00000000000000000000	0.00000000000000000000	0.00000000000000000000	0.00000000000000000000	0.00000000000000000000	0.00000000000000000000	0.00000000000000000000	0.00000000000000000000	0.00000000000000000000
31.00000000000000000000	0.00000000000000000000	4172.82031250000000000000	4170.76904296875000000000	4162.05126953125000000000	4168.20507812500000000000	4181.53857421875000000000	4173.84619140625000000000	4173.84619140625000000000	4184.61523437500000000000	4183.07666015625000000000	4187.69238281250000000000	4149.74365234375000000000	4191.28173828125000000000	4173.84619140625000000000	4185.64111328125000000000	0.00000000000000000000	10242.00000000000000000000	10226.00000000000000000000	0.00000000000000000000	0.00000000000000000000	0.00000000000000000000	3747.00000000000000000000	955.00000000000000000000	0.00000000000000000000	0.00000000000000000000	0.00000000000000000000	0.00000000000000000000	0.00000000000000000000	0.00000000000000000000	0.00000000000000000000	0.00000000000000000000	0.00000000000000000000	0.00000000000000000000	0.00000000000000000000	0.00000000000000000000	0.00000000000000000000	0.00000000000000000000	0.00000000000000000000	0.00000000000000000000
32.00000000000000000000	0.00000000000000000000	4164.10253906250000000000	4143.58984375000000000000	4172.30761718750000000000	4144.61523437500000000000	4156.41015625000000000000	4151.79492187500000000000	4162.05126953125000000000	4161.53857421875000000000	4161.53857421875000000000	4167.69238281250000000000	4113.84619140625000000000	4170.76904296875000000000	4137.43603515625000000000	4161.53857421875000000000	0.00000000000000000000	10242.00000000000000000000	10226.00000000000000000000	0.00000000000000000000	0.00000000000000000000	0.00000000000000000000	3747.00000000000000000000	962.00000000000000000000	0.00000000000000000000	0.00000000000000000000	0.00000000000000000000	0.00000000000000000000	0.00000000000000000000	0.00000000000000000000	0.00000000000000000000	0.00000000000000000000	0.00000000000000000000	0.00000000000000000000	0.00000000000000000000	0.00000000000000000000	0.00000000000000000000	0.00000000000000000000	0.00000000000000000000	0.00000000000000000000
33.00000000000000000000	0.00000000000000000000	4170.76904296875000000000	4195.38427734375000000000	4161.53857421875000000000	4166.66650390625000000000	4198.97412109375000000000	4183.58984375000000000000	4185.64111328125000000000	4175.38427734375000000000	4174.87158203125000000000	4184.10253906250000000000	4141.02539062500000000000	4185.12792968750000000000	4163.58984375000000000000	4180.51269531250000000000	0.00000000000000000000	10239.00000000000000000000	10225.00000000000000000000	0.00000000000000000000	0.00000000000000000000	0.00000000000000000000	3747.00000000000000000000	970.00000000000000000000	0.00000000000000000000	0.00000000000000000000	0.00000000000000000000	0.00000000000000000000	0.00000000000000000000	0.00000000000000000000	0.00000000000000000000	0.00000000000000000000	0.00000000000000000000	0.00000000000000000000	0.00000000000000000000	0.00000000000000000000	0.00000000000000000000	0.00000000000000000000	0.00000000000000000000	0.00000000000000000000
34.00000000000000000000	0.00000000000000000000	4167.69238281250000000000	4186.15380859375000000000	4166.66650390625000000000	4160.00000000000000000000	4183.58984375000000000000	4168.71777343750000000000	4165.64111328125000000000	4144.10253906250000000000	4142.56396484375000000000	4159.48730468750000000000	4118.46142578125000000000	4157.43603515625000000000	4147.17919921875000000000	4165.12792968750000000000	0.00000000000000000000	10239.00000000000000000000	10225.00000000000000000000	0.00000000000000000000	0.00000000000000000000	0.00000000000000000000	3747.00000000000000000000	977.00000000000000000000	0.00000000000000000000	0.00000000000000000000	0.00000000000000000000	0.00000000000000000000	0.00000000000000000000	0.00000000000000000000	0.00000000000000000000	0.00000000000000000000	0.00000000000000000000	0.00000000000000000000	0.00000000000000000000	0.00000000000000000000	0.00000000000000000000	0.00000000000000000000	0.00000000000000000000	0.00000000000000000000
35.00000000000000000000	0.00000000000000000000	4166.15380859375000000000	4168.71777343750000000000	4165.64111328125000000000	4156.41015625000000000000	4169.23046875000000000000	4165.12792968750000000000	4167.17919921875000000000	4142.56396484375000000000	4139.48730468750000000000	4156.92285156250000000000	4132.82031250000000000000	4156.92285156250000000000	4158.97412109375000000000	4174.87158203125000000000	0.00000000000000000000	10241.00000000000000000000	10227.00000000000000000000	0.00000000000000000000	0.00000000000000000000	0.00000000000000000000	3747.00000000000000000000	985.00000000000000000000	0.00000000000000000000	0.00000000000000000000	0.00000000000000000000	0.00000000000000000000	0.00000000000000000000	0.00000000000000000000	0.00000000000000000000	0.00000000000000000000	0.00000000000000000000	0.00000000000000000000	0.00000000000000000000	0.00000000000000000000	0.00000000000000000000	0.00000000000000000000	0.00000000000000000000	0.00000000000000000000
36.00000000000000000000	0.00000000000000000000	4172.30761718750000000000	4168.71777343750000000000	4156.41015625000000000000	4164.61523437500000000000	4171.79492187500000000000	4166.15380859375000000000	4166.66650390625000000000	4168.71777343750000000000	4167.69238281250000000000	4177.94873046875000000000	4176.92285156250000000000	4186.66650390625000000000	4190.76904296875000000000	4204.61523437500000000000	0.00000000000000000000	10241.00000000000000000000	10227.00000000000000000000	0.00000000000000000000	0.00000000000000000000	0.00000000000000000000	3747.00000000000000000000	992.00000000000000000000	0.00000000000000000000	0.00000000000000000000	0.00000000000000000000	0.00000000000000000000	0.00000000000000000000	0.00000000000000000000	0.00000000000000000000	0.00000000000000000000	0.00000000000000000000	0.00000000000000000000	0.00000000000000000000	0.00000000000000000000	0.00000000000000000000	0.00000000000000000000	0.00000000000000000000	0.00000000000000000000
37.00000000000000000000	0.00000000000000000000	4160.51269531250000000000	4127.17919921875000000000	4169.23046875000000000000	4140.51269531250000000000	4126.66650390625000000000	4123.07666015625000000000	4132.82031250000000000000	4140.00000000000000000000	4137.43603515625000000000	4141.02539062500000000000	4139.48730468750000000000	4162.56396484375000000000	4146.66650390625000000000	4171.79492187500000000000	0.00000000000000000000	10243.00000000000000000000	10228.00000000000000000000	0.00000000000000000000	0.00000000000000000000	0.00000000000000000000	3747.00000000000000000000	1000.00000000000000000000	0.00000000000000000000	0.00000000000000000000	0.00000000000000000000	0.00000000000000000000	0.00000000000000000000	0.00000000000000000000	0.00000000000000000000	0.00000000000000000000	0.00000000000000000000	0.00000000000000000000	0.00000000000000000000	0.00000000000000000000	0.00000000000000000000	0.00000000000000000000	0.00000000000000000000	0.00000000000000000000
38.00000000000000000000	0.00000000000000000000	4161.02539062500000000000	4153.84619140625000000000	4162.05126953125000000000	4154.35888671875000000000	4161.02539062500000000000	4157.43603515625000000000	4168.71777343750000000000	4168.20507812500000000000	4165.12792968750000000000	4169.23046875000000000000	4150.76904296875000000000	4174.87158203125000000000	4151.28173828125000000000	4176.41015625000000000000	0.00000000000000000000	10243.00000000000000000000	10228.00000000000000000000	0.00000000000000000000	0.00000000000000000000	0.00000000000000000000	3748.00000000000000000000	7.00000000000000000000	0.00000000000000000000	0.00000000000000000000	0.00000000000000000000	0.00000000000000000000	0.00000000000000000000	0.00000000000000000000	0.00000000000000000000	0.00000000000000000000	0.00000000000000000000	0.00000000000000000000	0.00000000000000000000	0.00000000000000000000	0.00000000000000000000	0.00000000000000000000	0.00000000000000000000	0.00000000000000000000
39.00000000000000000000	0.00000000000000000000	4157.43603515625000000000	4137.43603515625000000000	4171.28173828125000000000	4136.92285156250000000000	4155.89746093750000000000	4153.84619140625000000000	4164.61523437500000000000	4156.41015625000000000000	4155.38427734375000000000	4171.28173828125000000000	4133.84619140625000000000	4160.51269531250000000000	4123.58984375000000000000	4155.38427734375000000000	0.00000000000000000000	10245.00000000000000000000	10230.00000000000000000000	0.00000000000000000000	0.00000000000000000000	0.00000000000000000000	3748.00000000000000000000	16.00000000000000000000	0.00000000000000000000	0.00000000000000000000	0.00000000000000000000	0.00000000000000000000	0.00000000000000000000	0.00000000000000000000	0.00000000000000000000	0.00000000000000000000	0.00000000000000000000	0.00000000000000000000	0.00000000000000000000	0.00000000000000000000	0.00000000000000000000	0.00000000000000000000	0.00000000000000000000	0.00000000000000000000
40.00000000000000000000	0.00000000000000000000	4161.02539062500000000000	4149.23046875000000000000	4175.38427734375000000000	4138.46142578125000000000	4160.51269531250000000000	4157.94873046875000000000	4165.12792968750000000000	4146.66650390625000000000	4148.71777343750000000000	4169.23046875000000000000	4136.41015625000000000000	4158.97412109375000000000	4130.76904296875000000000	4158.46142578125000000000	0.00000000000000000000	10245.00000000000000000000	10230.00000000000000000000	0.00000000000000000000	0.00000000000000000000	0.00000000000000000000	3748.00000000000000000000	24.00000000000000000000	0.00000000000000000000	0.00000000000000000000	0.00000000000000000000	0.00000000000000000000	0.00000000000000000000	0.00000000000000000000	0.00000000000000000000	0.00000000000000000000	0.00000000000000000000	0.00000000000000000000	0.00000000000000000000	0.00000000000000000000	0.00000000000000000000	0.00000000000000000000	0.00000000000000000000	0.00000000000000000000
41.00000000000000000000	0.00000000000000000000	4177.43603515625000000000	4205.12792968750000000000	4159.48730468750000000000	4178.46142578125000000000	4199.48730468750000000000	4187.69238281250000000000	4184.61523437500000000000	4165.12792968750000000000	4171.79492187500000000000	4189.74365234375000000000	4175.89746093750000000000	4183.58984375000000000000	4183.07666015625000000000	4198.97412109375000000000	0.00000000000000000000	10247.00000000000000000000	10228.00000000000000000000	0.00000000000000000000	0.00000000000000000000	0.00000000000000000000	3748.00000000000000000000	32.00000000000000000000	0.00000000000000000000	0.00000000000000000000	0.00000000000000000000	0.00000000000000000000	0.00000000000000000000	0.00000000000000000000	0.00000000000000000000	0.00000000000000000000	0.00000000000000000000	0.00000000000000000000	0.00000000000000000000	0.00000000000000000000	0.00000000000000000000	0.00000000000000000000	0.00000000000000000000	0.00000000000000000000
42.00000000000000000000	0.00000000000000000000	4168.20507812500000000000	4174.87158203125000000000	4172.82031250000000000000	4166.66650390625000000000	4168.20507812500000000000	4151.28173828125000000000	4151.28173828125000000000	4132.82031250000000000000	4131.28173828125000000000	4150.76904296875000000000	4146.15380859375000000000	4153.84619140625000000000	4151.28173828125000000000	4176.41015625000000000000	0.00000000000000000000	10247.00000000000000000000	10228.00000000000000000000	0.00000000000000000000	0.00000000000000000000	0.00000000000000000000	3748.00000000000000000000	41.00000000000000000000	0.00000000000000000000	0.00000000000000000000	0.00000000000000000000	0.00000000000000000000	0.00000000000000000000	0.00000000000000000000	0.00000000000000000000	0.00000000000000000000	0.00000000000000000000	0.00000000000000000000	0.00000000000000000000	0.00000000000000000000	0.00000000000000000000	0.00000000000000000000	0.00000000000000000000	0.00000000000000000000
43.00000000000000000000	0.00000000000000000000	4166.66650390625000000000	4177.94873046875000000000	4166.66650390625000000000	4172.30761718750000000000	4180.51269531250000000000	4165.12792968750000000000	4166.15380859375000000000	4171.79492187500000000000	4165.12792968750000000000	4177.43603515625000000000	4177.94873046875000000000	4180.51269531250000000000	4170.25634765625000000000	4190.76904296875000000000	0.00000000000000000000	10251.00000000000000000000	10228.00000000000000000000	0.00000000000000000000	0.00000000000000000000	0.00000000000000000000	3748.00000000000000000000	49.00000000000000000000	0.00000000000000000000	0.00000000000000000000	0.00000000000000000000	0.00000000000000000000	0.00000000000000000000	0.00000000000000000000	0.00000000000000000000	0.00000000000000000000	0.00000000000000000000	0.00000000000000000000	0.00000000000000000000	0.00000000000000000000	0.00000000000000000000	0.00000000000000000000	0.00000000000000000000	0.00000000000000000000
44.00000000000000000000	0.00000000000000000000	4163.58984375000000000000	4145.12792968750000000000	4166.66650390625000000000	4156.41015625000000000000	4148.71777343750000000000	4142.05126953125000000000	4150.76904296875000000000	4176.92285156250000000000	4173.33300781250000000000	4177.94873046875000000000	4178.97412109375000000000	4187.69238281250000000000	4160.00000000000000000000	4184.61523437500000000000	0.00000000000000000000	10251.00000000000000000000	10228.00000000000000000000	0.00000000000000000000	0.00000000000000000000	0.00000000000000000000	3748.00000000000000000000	57.00000000000000000000	0.00000000000000000000	0.00000000000000000000	0.00000000000000000000	0.00000000000000000000	0.00000000000000000000	0.00000000000000000000	0.00000000000000000000	0.00000000000000000000	0.00000000000000000000	0.00000000000000000000	0.00000000000000000000	0.00000000000000000000	0.00000000000000000000	0.00000000000000000000	0.00000000000000000000	0.00000000000000000000
45.00000000000000000000	0.00000000000000000000	4160.51269531250000000000	4140.00000000000000000000	4175.89746093750000000000	4144.61523437500000000000	4144.10253906250000000000	4135.38427734375000000000	4145.64111328125000000000	4152.30761718750000000000	4153.84619140625000000000	4160.00000000000000000000	4160.00000000000000000000	4170.25634765625000000000	4141.02539062500000000000	4172.82031250000000000000	0.00000000000000000000	10251.00000000000000000000	10227.00000000000000000000	0.00000000000000000000	0.00000000000000000000	0.00000000000000000000	3748.00000000000000000000	66.00000000000000000000	0.00000000000000000000	0.00000000000000000000	0.00000000000000000000	0.00000000000000000000	0.00000000000000000000	0.00000000000000000000	0.00000000000000000000	0.00000000000000000000	0.00000000000000000000	0.00000000000000000000	0.00000000000000000000	0.00000000000000000000	0.00000000000000000000	0.00000000000000000000	0.00000000000000000000	0.00000000000000000000
46.00000000000000000000	0.00000000000000000000	4174.35888671875000000000	4206.66650390625000000000	4172.30761718750000000000	4171.28173828125000000000	4211.79492187500000000000	4191.28173828125000000000	4189.74365234375000000000	4173.84619140625000000000	4187.69238281250000000000	4198.97412109375000000000	4180.00000000000000000000	4183.07666015625000000000	4169.74365234375000000000	4189.74365234375000000000	0.00000000000000000000	10251.00000000000000000000	10227.00000000000000000000	0.00000000000000000000	0.00000000000000000000	0.00000000000000000000	3748.00000000000000000000	73.00000000000000000000	0.00000000000000000000	0.00000000000000000000	0.00000000000000000000	0.00000000000000000000	0.00000000000000000000	0.00000000000000000000	0.00000000000000000000	0.00000000000000000000	0.00000000000000000000	0.00000000000000000000	0.00000000000000000000	0.00000000000000000000	0.00000000000000000000	0.00000000000000000000	0.00000000000000000000	0.00000000000000000000
47.00000000000000000000	0.00000000000000000000	4173.84619140625000000000	4187.69238281250000000000	4183.07666015625000000000	4159.48730468750000000000	4187.69238281250000000000	4171.79492187500000000000	4175.38427734375000000000	4151.28173828125000000000	4168.71777343750000000000	4186.66650390625000000000	4147.17919921875000000000	4161.02539062500000000000	4143.58984375000000000000	4163.07666015625000000000	0.00000000000000000000	10251.00000000000000000000	10225.00000000000000000000	0.00000000000000000000	0.00000000000000000000	0.00000000000000000000	3748.00000000000000000000	80.00000000000000000000	0.00000000000000000000	0.00000000000000000000	0.00000000000000000000	0.00000000000000000000	0.00000000000000000000	0.00000000000000000000	0.00000000000000000000	0.00000000000000000000	0.00000000000000000000	0.00000000000000000000	0.00000000000000000000	0.00000000000000000000	0.00000000000000000000	0.00000000000000000000	0.00000000000000000000	0.00000000000000000000
48.00000000000000000000	0.00000000000000000000	4174.35888671875000000000	4185.12792968750000000000	4166.15380859375000000000	4170.25634765625000000000	4182.56396484375000000000	4167.69238281250000000000	4168.71777343750000000000	4161.53857421875000000000	4173.33300781250000000000	4191.79492187500000000000	4175.89746093750000000000	4179.48730468750000000000	4178.46142578125000000000	4190.25634765625000000000	0.00000000000000000000	10251.00000000000000000000	10225.00000000000000000000	0.00000000000000000000	0.00000000000000000000	0.00000000000000000000	3748.00000000000000000000	89.00000000000000000000	0.00000000000000000000	0.00000000000000000000	0.00000000000000000000	0.00000000000000000000	0.00000000000000000000	0.00000000000000000000	0.00000000000000000000	0.00000000000000000000	0.00000000000000000000	0.00000000000000000000	0.00000000000000000000	0.00000000000000000000	0.00000000000000000000	0.00000000000000000000	0.00000000000000000000	0.00000000000000000000
49.00000000000000000000	0.00000000000000000000	4165.12792968750000000000	4167.69238281250000000000	4158.46142578125000000000	4164.61523437500000000000	4159.48730468750000000000	4140.00000000000000000000	4140.00000000000000000000	4147.17919921875000000000	4152.82031250000000000000	4167.69238281250000000000	4181.02539062500000000000	4173.33300781250000000000	4184.10253906250000000000	4194.35888671875000000000	0.00000000000000000000	10251.00000000000000000000	10226.00000000000000000000	0.00000000000000000000	0.00000000000000000000	0.00000000000000000000	3748.00000000000000000000	97.00000000000000000000	0.00000000000000000000	0.00000000000000000000	0.00000000000000000000	0.00000000000000000000	0.00000000000000000000	0.00000000000000000000	0.00000000000000000000	0.00000000000000000000	0.00000000000000000000	0.00000000000000000000	0.00000000000000000000	0.00000000000000000000	0.00000000000000000000	0.00000000000000000000	0.00000000000000000000	0.00000000000000000000
50.00000000000000000000	0.00000000000000000000	4157.94873046875000000000	4150.76904296875000000000	4168.71777343750000000000	4149.74365234375000000000	4147.17919921875000000000	4127.69238281250000000000	4137.43603515625000000000	4137.94873046875000000000	4144.61523437500000000000	4151.79492187500000000000	4161.02539062500000000000	4160.51269531250000000000	4157.94873046875000000000	4175.38427734375000000000	0.00000000000000000000	10251.00000000000000000000	10226.00000000000000000000	0.00000000000000000000	0.00000000000000000000	0.00000000000000000000	3748.00000000000000000000	104.00000000000000000000	0.00000000000000000000	0.00000000000000000000	0.00000000000000000000	0.00000000000000000000	0.00000000000000000000	0.00000000000000000000	0.00000000000000000000	0.00000000000000000000	0.00000000000000000000	0.00000000000000000000	0.00000000000000000000	0.00000000000000000000	0.00000000000000000000	0.00000000000000000000	0.00000000000000000000	0.00000000000000000000
51.00000000000000000000	0.00000000000000000000	4167.17919921875000000000	4173.33300781250000000000	4163.07666015625000000000	4161.02539062500000000000	4183.07666015625000000000	4168.71777343750000000000	4176.92285156250000000000	4184.10253906250000000000	4192.82031250000000000000	4203.07666015625000000000	4189.23046875000000000000	4191.79492187500000000000	4176.92285156250000000000	4194.35888671875000000000	0.00000000000000000000	10249.00000000000000000000	10226.00000000000000000000	0.00000000000000000000	0.00000000000000000000	0.00000000000000000000	3748.00000000000000000000	111.00000000000000000000	0.00000000000000000000	0.00000000000000000000	0.00000000000000000000	0.00000000000000000000	0.00000000000000000000	0.00000000000000000000	0.00000000000000000000	0.00000000000000000000	0.00000000000000000000	0.00000000000000000000	0.00000000000000000000	0.00000000000000000000	0.00000000000000000000	0.00000000000000000000	0.00000000000000000000	0.00000000000000000000
52.00000000000000000000	0.00000000000000000000	4156.92285156250000000000	4138.46142578125000000000	4175.38427734375000000000	4136.41015625000000000000	4144.61523437500000000000	4137.43603515625000000000	4150.76904296875000000000	4157.94873046875000000000	4164.10253906250000000000	4181.02539062500000000000	4155.38427734375000000000	4165.12792968750000000000	4130.76904296875000000000	4159.48730468750000000000	0.00000000000000000000	10249.00000000000000000000	10226.00000000000000000000	0.00000000000000000000	0.00000000000000000000	0.00000000000000000000	3748.00000000000000000000	120.00000000000000000000	0.00000000000000000000	0.00000000000000000000	0.00000000000000000000	0.00000000000000000000	0.00000000000000000000	0.00000000000000000000	0.00000000000000000000	0.00000000000000000000	0.00000000000000000000	0.00000000000000000000	0.00000000000000000000	0.00000000000000000000	0.00000000000000000000	0.00000000000000000000	0.00000000000000000000	0.00000000000000000000
53.00000000000000000000	0.00000000000000000000	4161.53857421875000000000	4173.84619140625000000000	4167.17919921875000000000	4156.92285156250000000000	4170.76904296875000000000	4152.82031250000000000000	4162.56396484375000000000	4159.48730468750000000000	4171.79492187500000000000	4184.10253906250000000000	4168.20507812500000000000	4171.28173828125000000000	4147.69238281250000000000	4168.20507812500000000000	0.00000000000000000000	10246.00000000000000000000	10225.00000000000000000000	0.00000000000000000000	0.00000000000000000000	0.00000000000000000000	3748.00000000000000000000	128.00000000000000000000	0.00000000000000000000	0.00000000000000000000	0.00000000000000000000	0.00000000000000000000	0.00000000000000000000	0.00000000000000000000	0.00000000000000000000	0.00000000000000000000	0.00000000000000000000	0.00000000000000000000	0.00000000000000000000	0.00000000000000000000	0.00000000000000000000	0.00000000000000000000	0.00000000000000000000	0.00000000000000000000
54.00000000000000000000	0.00000000000000000000	4171.28173828125000000000	4195.38427734375000000000	4164.10253906250000000000	4171.28173828125000000000	4189.23046875000000000000	4165.64111328125000000000	4165.12792968750000000000	4149.23046875000000000000	4165.12792968750000000000	4181.02539062500000000000	4169.74365234375000000000	4172.30761718750000000000	4167.69238281250000000000	4181.02539062500000000000	0.00000000000000000000	10246.00000000000000000000	10225.00000000000000000000	0.00000000000000000000	0.00000000000000000000	0.00000000000000000000	3748.00000000000000000000	135.00000000000000000000	0.00000000000000000000	0.00000000000000000000	0.00000000000000000000	0.00000000000000000000	0.00000000000000000000	0.00000000000000000000	0.00000000000000000000	0.00000000000000000000	0.00000000000000000000	0.00000000000000000000	0.00000000000000000000	0.00000000000000000000	0.00000000000000000000	0.00000000000000000000	0.00000000000000000000	0.00000000000000000000
55.00000000000000000000	0.00000000000000000000	4167.17919921875000000000	4173.84619140625000000000	4177.43603515625000000000	4156.41015625000000000000	4163.58984375000000000000	4149.74365234375000000000	4151.79492187500000000000	4127.69238281250000000000	4132.82031250000000000000	4152.30761718750000000000	4152.30761718750000000000	4157.43603515625000000000	4153.84619140625000000000	4173.84619140625000000000	0.00000000000000000000	10246.00000000000000000000	10225.00000000000000000000	0.00000000000000000000	0.00000000000000000000	0.00000000000000000000	3748.00000000000000000000	143.00000000000000000000	0.00000000000000000000	0.00000000000000000000	0.00000000000000000000	0.00000000000000000000	0.00000000000000000000	0.00000000000000000000	0.00000000000000000000	0.00000000000000000000	0.00000000000000000000	0.00000000000000000000	0.00000000000000000000	0.00000000000000000000	0.00000000000000000000	0.00000000000000000000	0.00000000000000000000	0.00000000000000000000
56.00000000000000000000	0.00000000000000000000	4172.30761718750000000000	4188.71777343750000000000	4163.58984375000000000000	4176.41015625000000000000	4176.41015625000000000000	4155.89746093750000000000	4161.53857421875000000000	4170.76904296875000000000	4171.79492187500000000000	4178.97412109375000000000	4198.97412109375000000000	4195.38427734375000000000	4188.20507812500000000000	4207.17919921875000000000	0.00000000000000000000	10246.00000000000000000000	10225.00000000000000000000	0.00000000000000000000	0.00000000000000000000	0.00000000000000000000	3748.00000000000000000000	151.00000000000000000000	0.00000000000000000000	0.00000000000000000000	0.00000000000000000000	0.00000000000000000000	0.00000000000000000000	0.00000000000000000000	0.00000000000000000000	0.00000000000000000000	0.00000000000000000000	0.00000000000000000000	0.00000000000000000000	0.00000000000000000000	0.00000000000000000000	0.00000000000000000000	0.00000000000000000000	0.00000000000000000000
57.00000000000000000000	0.00000000000000000000	4162.05126953125000000000	4138.97412109375000000000	4169.23046875000000000000	4155.89746093750000000000	4126.66650390625000000000	4103.58984375000000000000	4120.00000000000000000000	4145.12792968750000000000	4149.74365234375000000000	4147.69238281250000000000	4168.20507812500000000000	4173.84619140625000000000	4150.25634765625000000000	4182.56396484375000000000	0.00000000000000000000	10245.00000000000000000000	10227.00000000000000000000	0.00000000000000000000	0.00000000000000000000	0.00000000000000000000	3748.00000000000000000000	159.00000000000000000000	0.00000000000000000000	0.00000000000000000000	0.00000000000000000000	0.00000000000000000000	0.00000000000000000000	0.00000000000000000000	0.00000000000000000000	0.00000000000000000000	0.00000000000000000000	0.00000000000000000000	0.00000000000000000000	0.00000000000000000000	0.00000000000000000000	0.00000000000000000000	0.00000000000000000000	0.00000000000000000000
58.00000000000000000000	0.00000000000000000000	4161.02539062500000000000	4152.82031250000000000000	4169.23046875000000000000	4154.35888671875000000000	4146.66650390625000000000	4132.82031250000000000000	4146.66650390625000000000	4151.28173828125000000000	4162.56396484375000000000	4161.02539062500000000000	4164.10253906250000000000	4170.25634765625000000000	4153.33300781250000000000	4184.10253906250000000000	0.00000000000000000000	10245.00000000000000000000	10227.00000000000000000000	0.00000000000000000000	0.00000000000000000000	0.00000000000000000000	3748.00000000000000000000	167.00000000000000000000	0.00000000000000000000	0.00000000000000000000	0.00000000000000000000	0.00000000000000000000	0.00000000000000000000	0.00000000000000000000	0.00000000000000000000	0.00000000000000000000	0.00000000000000000000	0.00000000000000000000	0.00000000000000000000	0.00000000000000000000	0.00000000000000000000	0.00000000000000000000	0.00000000000000000000	0.00000000000000000000
59.00000000000000000000	0.00000000000000000000	4163.07666015625000000000	4174.35888671875000000000	4167.69238281250000000000	4154.87158203125000000000	4172.30761718750000000000	4161.53857421875000000000	4173.84619140625000000000	4168.20507812500000000000	4186.15380859375000000000	4191.28173828125000000000	4164.61523437500000000000	4170.76904296875000000000	4159.48730468750000000000	4183.07666015625000000000	0.00000000000000000000	10244.00000000000000000000	10227.00000000000000000000	0.00000000000000000000	0.00000000000000000000	0.00000000000000000000	3748.00000000000000000000	174.00000000000000000000	0.00000000000000000000	0.00000000000000000000	0.00000000000000000000	0.00000000000000000000	0.00000000000000000000	0.00000000000000000000	0.00000000000000000000	0.00000000000000000000	0.00000000000000000000	0.00000000000000000000	0.00000000000000000000	0.00000000000000000000	0.00000000000000000000	0.00000000000000000000	0.00000000000000000000	0.00000000000000000000
60.00000000000000000000	0.00000000000000000000	4154.35888671875000000000	4144.61523437500000000000	4175.89746093750000000000	4137.43603515625000000000	4138.97412109375000000000	4125.12792968750000000000	4147.17919921875000000000	4138.97412109375000000000	4158.46142578125000000000	4165.12792968750000000000	4128.71777343750000000000	4143.07666015625000000000	4128.71777343750000000000	4154.35888671875000000000	0.00000000000000000000	10244.00000000000000000000	10227.00000000000000000000	0.00000000000000000000	0.00000000000000000000	0.00000000000000000000	3748.00000000000000000000	182.00000000000000000000	0.00000000000000000000	0.00000000000000000000	0.00000000000000000000	0.00000000000000000000	0.00000000000000000000	0.00000000000000000000	0.00000000000000000000	0.00000000000000000000	0.00000000000000000000	0.00000000000000000000	0.00000000000000000000	0.00000000000000000000	0.00000000000000000000	0.00000000000000000000	0.00000000000000000000	0.00000000000000000000
61.00000000000000000000	0.00000000000000000000	4158.97412109375000000000	4176.92285156250000000000	4156.92285156250000000000	4166.66650390625000000000	4169.74365234375000000000	4148.20507812500000000000	4158.46142578125000000000	4154.35888671875000000000	4173.33300781250000000000	4176.92285156250000000000	4165.64111328125000000000	4168.20507812500000000000	4173.33300781250000000000	4185.12792968750000000000	0.00000000000000000000	10244.00000000000000000000	10228.00000000000000000000	0.00000000000000000000	0.00000000000000000000	0.00000000000000000000	3748.00000000000000000000	191.00000000000000000000	0.00000000000000000000	0.00000000000000000000	0.00000000000000000000	0.00000000000000000000	0.00000000000000000000	0.00000000000000000000	0.00000000000000000000	0.00000000000000000000	0.00000000000000000000	0.00000000000000000000	0.00000000000000000000	0.00000000000000000000	0.00000000000000000000	0.00000000000000000000	0.00000000000000000000	0.00000000000000000000
62.00000000000000000000	0.00000000000000000000	4145.12792968750000000000	4147.17919921875000000000	4157.43603515625000000000	4150.25634765625000000000	4141.02539062500000000000	4122.56396484375000000000	4124.10253906250000000000	4118.46142578125000000000	4130.25634765625000000000	4134.87158203125000000000	4143.07666015625000000000	4141.53857421875000000000	4148.20507812500000000000	4164.61523437500000000000	0.00000000000000000000	10244.00000000000000000000	10228.00000000000000000000	0.00000000000000000000	0.00000000000000000000	0.00000000000000000000	3748.00000000000000000000	198.00000000000000000000	0.00000000000000000000	0.00000000000000000000	0.00000000000000000000	0.00000000000000000000	0.00000000000000000000	0.00000000000000000000	0.00000000000000000000	0.00000000000000000000	0.00000000000000000000	0.00000000000000000000	0.00000000000000000000	0.00000000000000000000	0.00000000000000000000	0.00000000000000000000	0.00000000000000000000	0.00000000000000000000
63.00000000000000000000	0.00000000000000000000	4137.94873046875000000000	4132.82031250000000000000	4158.46142578125000000000	4133.33300781250000000000	4126.15380859375000000000	4115.89746093750000000000	4120.00000000000000000000	4122.56396484375000000000	4127.69238281250000000000	4128.20507812500000000000	4136.41015625000000000000	4136.41015625000000000000	4133.33300781250000000000	4155.89746093750000000000	0.00000000000000000000	10246.00000000000000000000	10228.00000000000000000000	0.00000000000000000000	0.00000000000000000000	0.00000000000000000000	3748.00000000000000000000	207.00000000000000000000	0.00000000000000000000	0.00000000000000000000	0.00000000000000000000	0.00000000000000000000	0.00000000000000000000	0.00000000000000000000	0.00000000000000000000	0.00000000000000000000	0.00000000000000000000	0.00000000000000000000	0.00000000000000000000	0.00000000000000000000	0.00000000000000000000	0.00000000000000000000	0.00000000000000000000	0.00000000000000000000
64.00000000000000000000	0.00000000000000000000	4143.07666015625000000000	4132.30761718750000000000	4159.48730468750000000000	4132.30761718750000000000	4125.64111328125000000000	4120.00000000000000000000	4131.79492187500000000000	4156.41015625000000000000	4160.51269531250000000000	4157.94873046875000000000	4154.87158203125000000000	4162.56396484375000000000	4140.00000000000000000000	4166.66650390625000000000	838.00000000000000000000	10246.00000000000000000000	10228.00000000000000000000	0.00000000000000000000	0.00000000000000000000	0.00000000000000000000	3748.00000000000000000000	215.00000000000000000000	4.00000000000000000000	0.00000000000000000000	0.00000000000000000000	0.00000000000000000000	0.00000000000000000000	0.00000000000000000000	0.00000000000000000000	0.00000000000000000000	0.00000000000000000000	0.00000000000000000000	0.00000000000000000000	0.00000000000000000000	0.00000000000000000000	0.00000000000000000000	0.00000000000000000000	0.00000000000000000000
65.00000000000000000000	0.00000000000000000000	4137.43603515625000000000	4105.12792968750000000000	4175.89746093750000000000	4118.46142578125000000000	4099.48730468750000000000	4100.51269531250000000000	4120.51269531250000000000	4132.30761718750000000000	4137.94873046875000000000	4139.48730468750000000000	4130.76904296875000000000	4144.10253906250000000000	4107.17919921875000000000	4144.10253906250000000000	2405.00000000000000000000	10245.00000000000000000000	10226.00000000000000000000	0.00000000000000000000	0.00000000000000000000	0.00000000000000000000	3748.00000000000000000000	223.00000000000000000000	4.00000000000000000000	4.00000000000000000000	0.00000000000000000000	0.00000000000000000000	0.00000000000000000000	0.00000000000000000000	0.00000000000000000000	0.00000000000000000000	0.00000000000000000000	0.00000000000000000000	0.00000000000000000000	0.00000000000000000000	0.00000000000000000000	0.00000000000000000000	0.00000000000000000000	0.00000000000000000000
66.00000000000000000000	0.00000000000000000000	4145.12792968750000000000	4161.53857421875000000000	4164.10253906250000000000	4145.12792968750000000000	4154.87158203125000000000	4150.25634765625000000000	4160.00000000000000000000	4148.20507812500000000000	4160.51269531250000000000	4167.69238281250000000000	4152.30761718750000000000	4152.82031250000000000000	4140.51269531250000000000	4163.07666015625000000000	2025.00000000000000000000	10245.00000000000000000000	10226.00000000000000000000	0.00000000000000000000	0.00000000000000000000	0.00000000000000000000	3748.00000000000000000000	231.00000000000000000000	4.00000000000000000000	4.00000000000000000000	4.00000000000000000000	0.00000000000000000000	0.00000000000000000000	0.00000000000000000000	0.00000000000000000000	0.00000000000000000000	0.00000000000000000000	0.00000000000000000000	0.00000000000000000000	0.00000000000000000000	0.00000000000000000000	0.00000000000000000000	4.00000000000000000000	0.00000000000000000000
67.00000000000000000000	0.00000000000000000000	4139.48730468750000000000	4157.94873046875000000000	4167.17919921875000000000	4134.35888671875000000000	4144.10253906250000000000	4132.82031250000000000000	4144.10253906250000000000	4122.05126953125000000000	4136.41015625000000000000	4150.25634765625000000000	4115.89746093750000000000	4125.12792968750000000000	4115.38427734375000000000	4136.92285156250000000000	3376.00000000000000000000	10246.00000000000000000000	10225.00000000000000000000	0.00000000000000000000	0.00000000000000000000	0.00000000000000000000	3748.00000000000000000000	239.00000000000000000000	4.00000000000000000000	4.00000000000000000000	4.00000000000000000000	4.00000000000000000000	0.00000000000000000000	0.00000000000000000000	0.00000000000000000000	0.00000000000000000000	0.00000000000000000000	0.00000000000000000000	0.00000000000000000000	0.00000000000000000000	0.00000000000000000000	0.00000000000000000000	4.00000000000000000000	4.00000000000000000000
68.00000000000000000000	0.00000000000000000000	4136.41015625000000000000	4141.53857421875000000000	4165.12792968750000000000	4134.35888671875000000000	4124.61523437500000000000	4113.84619140625000000000	4127.17919921875000000000	4111.28173828125000000000	4125.12792968750000000000	4133.84619140625000000000	4110.76904296875000000000	4123.07666015625000000000	4106.15380859375000000000	4135.89746093750000000000	3447.00000000000000000000	10246.00000000000000000000	10225.00000000000000000000	0.00000000000000000000	0.00000000000000000000	0.00000000000000000000	3748.00000000000000000000	248.00000000000000000000	4.00000000000000000000	4.00000000000000000000	4.00000000000000000000	4.00000000000000000000	4.00000000000000000000	0.00000000000000000000	0.00000000000000000000	0.00000000000000000000	0.00000000000000000000	0.00000000000000000000	0.00000000000000000000	0.00000000000000000000	0.00000000000000000000	0.00000000000000000000	4.00000000000000000000	4.00000000000000000000
69.00000000000000000000	0.00000000000000000000	4146.15380859375000000000	4147.69238281250000000000	4152.82031250000000000000	4153.33300781250000000000	4128.71777343750000000000	4115.89746093750000000000	4122.56396484375000000000	4129.23046875000000000000	4140.00000000000000000000	4137.94873046875000000000	4148.71777343750000000000	4152.82031250000000000000	4141.02539062500000000000	4170.25634765625000000000	3254.00000000000000000000	10247.00000000000000000000	10227.00000000000000000000	0.00000000000000000000	0.00000000000000000000	0.00000000000000000000	3748.00000000000000000000	256.00000000000000000000	4.00000000000000000000	4.00000000000000000000	4.00000000000000000000	4.00000000000000000000	4.00000000000000000000	4.00000000000000000000	0.00000000000000000000	0.00000000000000000000	0.00000000000000000000	0.00000000000000000000	0.00000000000000000000	0.00000000000000000000	0.00000000000000000000	0.00000000000000000000	4.00000000000000000000	4.00000000000000000000
70.00000000000000000000	0.00000000000000000000	4144.10253906250000000000	4124.61523437500000000000	4165.64111328125000000000	4136.41015625000000000000	4096.41015625000000000000	4082.56396484375000000000	4096.41015625000000000000	4111.28173828125000000000	4112.30761718750000000000	4115.89746093750000000000	4134.35888671875000000000	4141.53857421875000000000	4125.64111328125000000000	4156.41015625000000000000	3041.00000000000000000000	10247.00000000000000000000	10227.00000000000000000000	0.00000000000000000000	0.00000000000000000000	0.00000000000000000000	3748.00000000000000000000	264.00000000000000000000	4.00000000000000000000	4.00000000000000000000	4.00000000000000000000	4.00000000000000000000	4.00000000000000000000	4.00000000000000000000	4.00000000000000000000	0.00000000000000000000	0.00000000000000000000	0.00000000000000000000	0.00000000000000000000	0.00000000000000000000	0.00000000000000000000	0.00000000000000000000	4.00000000000000000000	4.00000000000000000000
71.00000000000000000000	0.00000000000000000000	4147.69238281250000000000	4147.69238281250000000000	4160.00000000000000000000	4141.02539062500000000000	4124.10253906250000000000	4113.84619140625000000000	4128.71777343750000000000	4147.69238281250000000000	4154.87158203125000000000	4167.17919921875000000000	4163.07666015625000000000	4164.61523437500000000000	4148.71777343750000000000	4169.23046875000000000000	3200.00000000000000000000	10248.00000000000000000000	10227.00000000000000000000	0.00000000000000000000	0.00000000000000000000	0.00000000000000000000	3748.00000000000000000000	271.00000000000000000000	4.00000000000000000000	4.00000000000000000000	4.00000000000000000000	4.00000000000000000000	4.00000000000000000000	4.00000000000000000000	4.00000000000000000000	4.00000000000000000000	0.00000000000000000000	0.00000000000000000000	0.00000000000000000000	0.00000000000000000000	0.00000000000000000000	0.00000000000000000000	4.00000000000000000000	4.00000000000000000000
72.00000000000000000000	0.00000000000000000000	4132.82031250000000000000	4102.05126953125000000000	4166.66650390625000000000	4110.25634765625000000000	4097.94873046875000000000	4100.00000000000000000000	4117.43603515625000000000	4129.74365234375000000000	4146.66650390625000000000	4158.97412109375000000000	4131.79492187500000000000	4142.56396484375000000000	4107.69238281250000000000	4138.46142578125000000000	3338.00000000000000000000	10248.00000000000000000000	10227.00000000000000000000	0.00000000000000000000	0.00000000000000000000	0.00000000000000000000	3748.00000000000000000000	278.00000000000000000000	4.00000000000000000000	4.00000000000000000000	4.00000000000000000000	4.00000000000000000000	4.00000000000000000000	4.00000000000000000000	4.00000000000000000000	4.00000000000000000000	4.00000000000000000000	0.00000000000000000000	0.00000000000000000000	0.00000000000000000000	0.00000000000000000000	0.00000000000000000000	4.00000000000000000000	4.00000000000000000000
73.00000000000000000000	0.00000000000000000000	4123.07666015625000000000	4095.38452148437500000000	4166.15380859375000000000	4100.00000000000000000000	4094.35888671875000000000	4093.84594726562500000000	4109.23046875000000000000	4104.61523437500000000000	4120.00000000000000000000	4132.30761718750000000000	4109.74365234375000000000	4121.53857421875000000000	4090.76904296875000000000	4124.10253906250000000000	3132.00000000000000000000	10250.00000000000000000000	10228.00000000000000000000	0.00000000000000000000	0.00000000000000000000	0.00000000000000000000	3748.00000000000000000000	286.00000000000000000000	4.00000000000000000000	4.00000000000000000000	4.00000000000000000000	4.00000000000000000000	4.00000000000000000000	4.00000000000000000000	4.00000000000000000000	4.00000000000000000000	4.00000000000000000000	4.00000000000000000000	0.00000000000000000000	0.00000000000000000000	0.00000000000000000000	0.00000000000000000000	4.00000000000000000000	4.00000000000000000000
74.00000000000000000000	0.00000000000000000000	4126.66650390625000000000	4137.94873046875000000000	4148.71777343750000000000	4122.05126953125000000000	4126.66650390625000000000	4113.84619140625000000000	4117.94873046875000000000	4105.12792968750000000000	4122.56396484375000000000	4138.97412109375000000000	4124.10253906250000000000	4123.58984375000000000000	4126.15380859375000000000	4137.94873046875000000000	3439.00000000000000000000	10250.00000000000000000000	10228.00000000000000000000	0.00000000000000000000	0.00000000000000000000	0.00000000000000000000	3748.00000000000000000000	293.00000000000000000000	4.00000000000000000000	4.00000000000000000000	4.00000000000000000000	4.00000000000000000000	4.00000000000000000000	4.00000000000000000000	4.00000000000000000000	4.00000000000000000000	4.00000000000000000000	4.00000000000000000000	4.00000000000000000000	0.00000000000000000000	0.00000000000000000000	0.00000000000000000000	4.00000000000000000000	4.00000000000000000000
75.00000000000000000000	0.00000000000000000000	4114.87158203125000000000	4097.43603515625000000000	4160.00000000000000000000	4098.97412109375000000000	4085.64086914062500000000	4082.56396484375000000000	4087.17944335937500000000	4066.66650390625000000000	4082.56396484375000000000	4100.00000000000000000000	4080.00000000000000000000	4086.15380859375000000000	4089.74340820312500000000	4102.05126953125000000000	3009.00000000000000000000	10250.00000000000000000000	10228.00000000000000000000	0.00000000000000000000	0.00000000000000000000	0.00000000000000000000	3748.00000000000000000000	300.00000000000000000000	4.00000000000000000000	4.00000000000000000000	4.00000000000000000000	4.00000000000000000000	4.00000000000000000000	4.00000000000000000000	4.00000000000000000000	4.00000000000000000000	4.00000000000000000000	4.00000000000000000000	4.00000000000000000000	4.00000000000000000000	0.00000000000000000000	0.00000000000000000000	4.00000000000000000000	4.00000000000000000000
76.00000000000000000000	0.00000000000000000000	4124.10253906250000000000	4116.41015625000000000000	4154.87158203125000000000	4118.46142578125000000000	4106.15380859375000000000	4107.17919921875000000000	4106.66650390625000000000	4111.28173828125000000000	4120.51269531250000000000	4129.23046875000000000000	4123.07666015625000000000	4124.61523437500000000000	4117.94873046875000000000	4137.43603515625000000000	3353.00000000000000000000	10250.00000000000000000000	10228.00000000000000000000	0.00000000000000000000	0.00000000000000000000	0.00000000000000000000	3748.00000000000000000000	308.00000000000000000000	4.00000000000000000000	4.00000000000000000000	4.00000000000000000000	4.00000000000000000000	4.00000000000000000000	4.00000000000000000000	4.00000000000000000000	4.00000000000000000000	4.00000000000000000000	4.00000000000000000000	4.00000000000000000000	4.00000000000000000000	4.00000000000000000000	0.00000000000000000000	4.00000000000000000000	4.00000000000000000000
77.00000000000000000000	0.00000000000000000000	4130.76904296875000000000	4111.79492187500000000000	4157.94873046875000000000	4123.58984375000000000000	4090.25634765625000000000	4084.61523437500000000000	4090.76904296875000000000	4123.58984375000000000000	4127.17919921875000000000	4132.30761718750000000000	4139.48730468750000000000	4143.58984375000000000000	4125.64111328125000000000	4151.28173828125000000000	3023.00000000000000000000	10248.00000000000000000000	10228.00000000000000000000	0.00000000000000000000	0.00000000000000000000	0.00000000000000000000	3748.00000000000000000000	316.00000000000000000000	4.00000000000000000000	4.00000000000000000000	4.00000000000000000000	4.00000000000000000000	4.00000000000000000000	4.00000000000000000000	4.00000000000000000000	4.00000000000000000000	4.00000000000000000000	4.00000000000000000000	4.00000000000000000000	4.00000000000000000000	4.00000000000000000000	4.00000000000000000000	4.00000000000000000000	4.00000000000000000000
78.00000000000000000000	0.00000000000000000000	4128.20507812500000000000	4108.71777343750000000000	4166.66650390625000000000	4114.87158203125000000000	4084.61523437500000000000	4082.05126953125000000000	4095.89721679687500000000	4104.61523437500000000000	4115.89746093750000000000	4124.61523437500000000000	4115.38427734375000000000	4124.10253906250000000000	4113.33300781250000000000	4131.28173828125000000000	3439.00000000000000000000	10248.00000000000000000000	10228.00000000000000000000	0.00000000000000000000	0.00000000000000000000	0.00000000000000000000	3748.00000000000000000000	323.00000000000000000000	4.00000000000000000000	4.00000000000000000000	4.00000000000000000000	4.00000000000000000000	4.00000000000000000000	4.00000000000000000000	4.00000000000000000000	4.00000000000000000000	4.00000000000000000000	4.00000000000000000000	4.00000000000000000000	4.00000000000000000000	4.00000000000000000000	4.00000000000000000000	4.00000000000000000000	4.00000000000000000000
79.00000000000000000000	0.00000000000000000000	4133.33300781250000000000	4151.28173828125000000000	4159.48730468750000000000	4128.20507812500000000000	4137.94873046875000000000	4143.07666015625000000000	4145.64111328125000000000	4132.82031250000000000000	4155.38427734375000000000	4171.28173828125000000000	4121.53857421875000000000	4129.74365234375000000000	4125.12792968750000000000	4136.41015625000000000000	3009.00000000000000000000	10247.00000000000000000000	10228.00000000000000000000	0.00000000000000000000	0.00000000000000000000	0.00000000000000000000	3748.00000000000000000000	332.00000000000000000000	4.00000000000000000000	4.00000000000000000000	4.00000000000000000000	4.00000000000000000000	4.00000000000000000000	4.00000000000000000000	4.00000000000000000000	4.00000000000000000000	4.00000000000000000000	4.00000000000000000000	4.00000000000000000000	4.00000000000000000000	4.00000000000000000000	4.00000000000000000000	4.00000000000000000000	4.00000000000000000000
80.00000000000000000000	0.00000000000000000000	4127.69238281250000000000	4122.05126953125000000000	4172.30761718750000000000	4110.25634765625000000000	4110.76904296875000000000	4113.84619140625000000000	4122.05126953125000000000	4110.76904296875000000000	4132.30761718750000000000	4143.07666015625000000000	4086.66650390625000000000	4107.17919921875000000000	4085.12817382812500000000	4111.28173828125000000000	3353.00000000000000000000	10247.00000000000000000000	10228.00000000000000000000	0.00000000000000000000	0.00000000000000000000	0.00000000000000000000	3748.00000000000000000000	340.00000000000000000000	4.00000000000000000000	4.00000000000000000000	4.00000000000000000000	4.00000000000000000000	4.00000000000000000000	4.00000000000000000000	4.00000000000000000000	4.00000000000000000000	4.00000000000000000000	4.00000000000000000000	4.00000000000000000000	4.00000000000000000000	4.00000000000000000000	4.00000000000000000000	4.00000000000000000000	4.00000000000000000000
81.00000000000000000000	0.00000000000000000000	4134.87158203125000000000	4140.51269531250000000000	4160.51269531250000000000	4133.84619140625000000000	4122.05126953125000000000	4108.20507812500000000000	4122.05126953125000000000	4115.38427734375000000000	4136.41015625000000000000	4131.79492187500000000000	4123.58984375000000000000	4129.23046875000000000000	4131.79492187500000000000	4141.02539062500000000000	3023.00000000000000000000	10247.00000000000000000000	10227.00000000000000000000	0.00000000000000000000	0.00000000000000000000	0.00000000000000000000	3748.00000000000000000000	348.00000000000000000000	4.00000000000000000000	4.00000000000000000000	4.00000000000000000000	4.00000000000000000000	4.00000000000000000000	4.00000000000000000000	4.00000000000000000000	4.00000000000000000000	4.00000000000000000000	4.00000000000000000000	4.00000000000000000000	4.00000000000000000000	4.00000000000000000000	4.00000000000000000000	4.00000000000000000000	4.00000000000000000000
82.00000000000000000000	0.00000000000000000000	4134.35888671875000000000	4138.46142578125000000000	4153.33300781250000000000	4134.87158203125000000000	4115.38427734375000000000	4100.00000000000000000000	4107.17919921875000000000	4097.43603515625000000000	4113.33300781250000000000	4111.28173828125000000000	4132.30761718750000000000	4129.23046875000000000000	4150.25634765625000000000	4148.71777343750000000000	3439.00000000000000000000	10247.00000000000000000000	10227.00000000000000000000	0.00000000000000000000	0.00000000000000000000	0.00000000000000000000	3748.00000000000000000000	357.00000000000000000000	4.00000000000000000000	4.00000000000000000000	4.00000000000000000000	4.00000000000000000000	4.00000000000000000000	4.00000000000000000000	4.00000000000000000000	4.00000000000000000000	4.00000000000000000000	4.00000000000000000000	4.00000000000000000000	4.00000000000000000000	4.00000000000000000000	4.00000000000000000000	4.00000000000000000000	4.00000000000000000000
83.00000000000000000000	0.00000000000000000000	4127.69238281250000000000	4115.38427734375000000000	4164.61523437500000000000	4114.35888671875000000000	4096.92285156250000000000	4094.87158203125000000000	4101.02539062500000000000	4095.38452148437500000000	4103.07666015625000000000	4101.53857421875000000000	4112.82031250000000000000	4120.00000000000000000000	4119.48730468750000000000	4131.28173828125000000000	3009.00000000000000000000	10246.00000000000000000000	10227.00000000000000000000	0.00000000000000000000	0.00000000000000000000	0.00000000000000000000	3748.00000000000000000000	365.00000000000000000000	4.00000000000000000000	4.00000000000000000000	4.00000000000000000000	4.00000000000000000000	4.00000000000000000000	4.00000000000000000000	4.00000000000000000000	4.00000000000000000000	4.00000000000000000000	4.00000000000000000000	4.00000000000000000000	4.00000000000000000000	4.00000000000000000000	4.00000000000000000000	4.00000000000000000000	4.00000000000000000000
84.00000000000000000000	0.00000000000000000000	4135.89746093750000000000	4130.76904296875000000000	4160.51269531250000000000	4129.23046875000000000000	4125.12792968750000000000	4126.15380859375000000000	4136.41015625000000000000	4155.38427734375000000000	4167.69238281250000000000	4155.38427734375000000000	4150.25634765625000000000	4155.89746093750000000000	4138.97412109375000000000	4151.79492187500000000000	3353.00000000000000000000	10246.00000000000000000000	10227.00000000000000000000	0.00000000000000000000	0.00000000000000000000	0.00000000000000000000	3748.00000000000000000000	373.00000000000000000000	4.00000000000000000000	4.00000000000000000000	4.00000000000000000000	4.00000000000000000000	4.00000000000000000000	4.00000000000000000000	4.00000000000000000000	4.00000000000000000000	4.00000000000000000000	4.00000000000000000000	4.00000000000000000000	4.00000000000000000000	4.00000000000000000000	4.00000000000000000000	4.00000000000000000000	4.00000000000000000000
85.00000000000000000000	0.00000000000000000000	4123.58984375000000000000	4090.25634765625000000000	4173.33300781250000000000	4102.05126953125000000000	4088.71777343750000000000	4097.94873046875000000000	4116.92285156250000000000	4129.74365234375000000000	4142.05126953125000000000	4133.84619140625000000000	4119.48730468750000000000	4133.33300781250000000000	4103.58984375000000000000	4122.05126953125000000000	3023.00000000000000000000	10246.00000000000000000000	10225.00000000000000000000	0.00000000000000000000	0.00000000000000000000	0.00000000000000000000	3748.00000000000000000000	382.00000000000000000000	4.00000000000000000000	4.00000000000000000000	4.00000000000000000000	4.00000000000000000000	4.00000000000000000000	4.00000000000000000000	4.00000000000000000000	4.00000000000000000000	4.00000000000000000000	4.00000000000000000000	4.00000000000000000000	4.00000000000000000000	4.00000000000000000000	4.00000000000000000000	4.00000000000000000000	4.00000000000000000000
86.00000000000000000000	0.00000000000000000000	4121.53857421875000000000	4118.97412109375000000000	4167.69238281250000000000	4108.71777343750000000000	4116.92285156250000000000	4126.66650390625000000000	4134.35888671875000000000	4122.05126953125000000000	4135.38427734375000000000	4133.84619140625000000000	4118.46142578125000000000	4132.82031250000000000000	4113.33300781250000000000	4127.17919921875000000000	3439.00000000000000000000	10246.00000000000000000000	10225.00000000000000000000	0.00000000000000000000	0.00000000000000000000	0.00000000000000000000	3748.00000000000000000000	390.00000000000000000000	4.00000000000000000000	4.00000000000000000000	4.00000000000000000000	4.00000000000000000000	4.00000000000000000000	4.00000000000000000000	4.00000000000000000000	4.00000000000000000000	4.00000000000000000000	4.00000000000000000000	4.00000000000000000000	4.00000000000000000000	4.00000000000000000000	4.00000000000000000000	4.00000000000000000000	4.00000000000000000000
87.00000000000000000000	0.00000000000000000000	4131.79492187500000000000	4149.74365234375000000000	4164.10253906250000000000	4127.69238281250000000000	4143.58984375000000000000	4145.64111328125000000000	4146.66650390625000000000	4114.87158203125000000000	4137.43603515625000000000	4141.02539062500000000000	4114.87158203125000000000	4130.25634765625000000000	4120.51269531250000000000	4131.28173828125000000000	3009.00000000000000000000	10247.00000000000000000000	10227.00000000000000000000	0.00000000000000000000	0.00000000000000000000	0.00000000000000000000	3748.00000000000000000000	398.00000000000000000000	4.00000000000000000000	4.00000000000000000000	4.00000000000000000000	4.00000000000000000000	4.00000000000000000000	4.00000000000000000000	4.00000000000000000000	4.00000000000000000000	4.00000000000000000000	4.00000000000000000000	4.00000000000000000000	4.00000000000000000000	4.00000000000000000000	4.00000000000000000000	4.00000000000000000000	4.00000000000000000000
88.00000000000000000000	0.00000000000000000000	4135.89746093750000000000	4133.33300781250000000000	4170.76904296875000000000	4125.64111328125000000000	4123.58984375000000000000	4125.64111328125000000000	4134.35888671875000000000	4094.87158203125000000000	4118.46142578125000000000	4125.64111328125000000000	4090.76904296875000000000	4118.97412109375000000000	4111.79492187500000000000	4124.61523437500000000000	3353.00000000000000000000	10247.00000000000000000000	10227.00000000000000000000	0.00000000000000000000	0.00000000000000000000	0.00000000000000000000	3748.00000000000000000000	406.00000000000000000000	4.00000000000000000000	4.00000000000000000000	4.00000000000000000000	4.00000000000000000000	4.00000000000000000000	4.00000000000000000000	4.00000000000000000000	4.00000000000000000000	4.00000000000000000000	4.00000000000000000000	4.00000000000000000000	4.00000000000000000000	4.00000000000000000000	4.00000000000000000000	4.00000000000000000000	4.00000000000000000000
89.00000000000000000000	0.00000000000000000000	4142.56396484375000000000	4145.12792968750000000000	4157.43603515625000000000	4143.58984375000000000000	4137.94873046875000000000	4134.87158203125000000000	4133.84619140625000000000	4125.12792968750000000000	4145.64111328125000000000	4148.71777343750000000000	4114.87158203125000000000	4157.94873046875000000000	4157.43603515625000000000	4165.64111328125000000000	3023.00000000000000000000	10247.00000000000000000000	10226.00000000000000000000	0.00000000000000000000	0.00000000000000000000	0.00000000000000000000	3748.00000000000000000000	413.00000000000000000000	4.00000000000000000000	4.00000000000000000000	4.00000000000000000000	4.00000000000000000000	4.00000000000000000000	4.00000000000000000000	4.00000000000000000000	4.00000000000000000000	4.00000000000000000000	4.00000000000000000000	4.00000000000000000000	4.00000000000000000000	4.00000000000000000000	4.00000000000000000000	4.00000000000000000000	4.00000000000000000000
90.00000000000000000000	0.00000000000000000000	4128.71777343750000000000	4101.02539062500000000000	4165.64111328125000000000	4122.56396484375000000000	4090.76904296875000000000	4084.61523437500000000000	4084.10253906250000000000	4092.82031250000000000000	4110.25634765625000000000	4108.20507812500000000000	4063.58959960937500000000	4136.41015625000000000000	4120.51269531250000000000	4140.00000000000000000000	3439.00000000000000000000	10247.00000000000000000000	10226.00000000000000000000	0.00000000000000000000	0.00000000000000000000	0.00000000000000000000	3748.00000000000000000000	421.00000000000000000000	4.00000000000000000000	4.00000000000000000000	4.00000000000000000000	4.00000000000000000000	4.00000000000000000000	4.00000000000000000000	4.00000000000000000000	4.00000000000000000000	4.00000000000000000000	4.00000000000000000000	4.00000000000000000000	4.00000000000000000000	4.00000000000000000000	4.00000000000000000000	4.00000000000000000000	4.00000000000000000000
91.00000000000000000000	0.00000000000000000000	4124.10253906250000000000	4111.79492187500000000000	4161.53857421875000000000	4118.97412109375000000000	4100.51269531250000000000	4101.02539062500000000000	4105.64111328125000000000	4103.07666015625000000000	4124.61523437500000000000	4121.02539062500000000000	4051.79467773437500000000	4135.38427734375000000000	4111.28173828125000000000	4126.15380859375000000000	3009.00000000000000000000	10246.00000000000000000000	10226.00000000000000000000	0.00000000000000000000	0.00000000000000000000	0.00000000000000000000	3748.00000000000000000000	428.00000000000000000000	4.00000000000000000000	4.00000000000000000000	4.00000000000000000000	4.00000000000000000000	4.00000000000000000000	4.00000000000000000000	4.00000000000000000000	4.00000000000000000000	4.00000000000000000000	4.00000000000000000000	4.00000000000000000000	4.00000000000000000000	4.00000000000000000000	4.00000000000000000000	4.00000000000000000000	4.00000000000000000000
92.00000000000000000000	0.00000000000000000000	4125.12792968750000000000	4117.94873046875000000000	4161.02539062500000000000	4113.33300781250000000000	4120.00000000000000000000	4127.17919921875000000000	4135.38427734375000000000	4130.25634765625000000000	4156.41015625000000000000	4158.46142578125000000000	4068.71777343750000000000	4144.10253906250000000000	4109.74365234375000000000	4117.94873046875000000000	3353.00000000000000000000	10246.00000000000000000000	10226.00000000000000000000	0.00000000000000000000	0.00000000000000000000	0.00000000000000000000	3748.00000000000000000000	435.00000000000000000000	4.00000000000000000000	4.00000000000000000000	4.00000000000000000000	4.00000000000000000000	4.00000000000000000000	4.00000000000000000000	4.00000000000000000000	4.00000000000000000000	4.00000000000000000000	4.00000000000000000000	4.00000000000000000000	4.00000000000000000000	4.00000000000000000000	4.00000000000000000000	4.00000000000000000000	4.00000000000000000000
93.00000000000000000000	0.00000000000000000000	4120.00000000000000000000	4101.02539062500000000000	4177.43603515625000000000	4098.97412109375000000000	4103.07666015625000000000	4109.74365234375000000000	4120.51269531250000000000	4109.23046875000000000000	4133.84619140625000000000	4140.51269531250000000000	4063.58959960937500000000	4125.64111328125000000000	4089.23071289062500000000	4101.02539062500000000000	3023.00000000000000000000	10248.00000000000000000000	10227.00000000000000000000	0.00000000000000000000	0.00000000000000000000	0.00000000000000000000	3748.00000000000000000000	443.00000000000000000000	4.00000000000000000000	4.00000000000000000000	4.00000000000000000000	4.00000000000000000000	4.00000000000000000000	4.00000000000000000000	4.00000000000000000000	4.00000000000000000000	4.00000000000000000000	4.00000000000000000000	4.00000000000000000000	4.00000000000000000000	4.00000000000000000000	4.00000000000000000000	4.00000000000000000000	4.00000000000000000000
94.00000000000000000000	0.00000000000000000000	4133.33300781250000000000	4163.58984375000000000000	4162.05126953125000000000	4135.89746093750000000000	4151.28173828125000000000	4140.51269531250000000000	4136.92285156250000000000	4118.97412109375000000000	4148.71777343750000000000	4155.89746093750000000000	4115.38427734375000000000	4153.33300781250000000000	4151.28173828125000000000	4147.17919921875000000000	3439.00000000000000000000	10248.00000000000000000000	10227.00000000000000000000	0.00000000000000000000	0.00000000000000000000	0.00000000000000000000	3748.00000000000000000000	450.00000000000000000000	4.00000000000000000000	4.00000000000000000000	4.00000000000000000000	4.00000000000000000000	4.00000000000000000000	4.00000000000000000000	4.00000000000000000000	4.00000000000000000000	4.00000000000000000000	4.00000000000000000000	4.00000000000000000000	4.00000000000000000000	4.00000000000000000000	4.00000000000000000000	4.00000000000000000000	4.00000000000000000000
95.00000000000000000000	0.00000000000000000000	4130.76904296875000000000	4142.56396484375000000000	4161.02539062500000000000	4128.71777343750000000000	4128.20507812500000000000	4114.87158203125000000000	4113.33300781250000000000	4083.58959960937500000000	4113.33300781250000000000	4124.61523437500000000000	4102.56396484375000000000	4136.92285156250000000000	4144.10253906250000000000	4135.38427734375000000000	3009.00000000000000000000	10248.00000000000000000000	10227.00000000000000000000	0.00000000000000000000	0.00000000000000000000	0.00000000000000000000	3748.00000000000000000000	457.00000000000000000000	4.00000000000000000000	4.00000000000000000000	4.00000000000000000000	4.00000000000000000000	4.00000000000000000000	4.00000000000000000000	4.00000000000000000000	4.00000000000000000000	4.00000000000000000000	4.00000000000000000000	4.00000000000000000000	4.00000000000000000000	4.00000000000000000000	4.00000000000000000000	4.00000000000000000000	4.00000000000000000000
96.00000000000000000000	0.00000000000000000000	4133.33300781250000000000	4130.76904296875000000000	4163.58984375000000000000	4127.17919921875000000000	4126.15380859375000000000	4123.58984375000000000000	4126.66650390625000000000	4108.20507812500000000000	4128.71777343750000000000	4137.94873046875000000000	4124.61523437500000000000	4151.79492187500000000000	4149.74365234375000000000	4143.58984375000000000000	3353.00000000000000000000	10248.00000000000000000000	10227.00000000000000000000	0.00000000000000000000	0.00000000000000000000	0.00000000000000000000	3748.00000000000000000000	465.00000000000000000000	4.00000000000000000000	4.00000000000000000000	4.00000000000000000000	4.00000000000000000000	4.00000000000000000000	4.00000000000000000000	4.00000000000000000000	4.00000000000000000000	4.00000000000000000000	4.00000000000000000000	4.00000000000000000000	4.00000000000000000000	4.00000000000000000000	4.00000000000000000000	4.00000000000000000000	4.00000000000000000000
97.00000000000000000000	0.00000000000000000000	4141.53857421875000000000	4140.51269531250000000000	4164.10253906250000000000	4134.35888671875000000000	4132.82031250000000000000	4135.89746093750000000000	4135.89746093750000000000	4152.30761718750000000000	4170.25634765625000000000	4175.89746093750000000000	4162.05126953125000000000	4185.12792968750000000000	4171.79492187500000000000	4170.76904296875000000000	3023.00000000000000000000	10248.00000000000000000000	10226.00000000000000000000	0.00000000000000000000	0.00000000000000000000	0.00000000000000000000	3748.00000000000000000000	473.00000000000000000000	4.00000000000000000000	4.00000000000000000000	4.00000000000000000000	4.00000000000000000000	4.00000000000000000000	4.00000000000000000000	4.00000000000000000000	4.00000000000000000000	4.00000000000000000000	4.00000000000000000000	4.00000000000000000000	4.00000000000000000000	4.00000000000000000000	4.00000000000000000000	4.00000000000000000000	4.00000000000000000000
98.00000000000000000000	0.00000000000000000000	4134.87158203125000000000	4110.25634765625000000000	4176.92285156250000000000	4113.84619140625000000000	4098.97412109375000000000	4103.58984375000000000000	4110.76904296875000000000	4123.58984375000000000000	4144.61523437500000000000	4151.28173828125000000000	4132.82031250000000000000	4162.05126953125000000000	4141.02539062500000000000	4149.23046875000000000000	3439.00000000000000000000	10248.00000000000000000000	10226.00000000000000000000	0.00000000000000000000	0.00000000000000000000	0.00000000000000000000	3748.00000000000000000000	480.00000000000000000000	4.00000000000000000000	4.00000000000000000000	4.00000000000000000000	4.00000000000000000000	4.00000000000000000000	4.00000000000000000000	4.00000000000000000000	4.00000000000000000000	4.00000000000000000000	4.00000000000000000000	4.00000000000000000000	4.00000000000000000000	4.00000000000000000000	4.00000000000000000000	4.00000000000000000000	4.00000000000000000000
99.00000000000000000000	0.00000000000000000000	4142.05126953125000000000	4149.23046875000000000000	4165.12792968750000000000	4136.92285156250000000000	4146.15380859375000000000	4150.25634765625000000000	4153.33300781250000000000	4142.56396484375000000000	4168.71777343750000000000	4177.43603515625000000000	4148.20507812500000000000	4171.79492187500000000000	4162.05126953125000000000	4160.51269531250000000000	3009.00000000000000000000	10247.00000000000000000000	10224.00000000000000000000	0.00000000000000000000	0.00000000000000000000	0.00000000000000000000	3748.00000000000000000000	489.00000000000000000000	4.00000000000000000000	4.00000000000000000000	4.00000000000000000000	4.00000000000000000000	4.00000000000000000000	4.00000000000000000000	4.00000000000000000000	4.00000000000000000000	4.00000000000000000000	4.00000000000000000000	4.00000000000000000000	4.00000000000000000000	4.00000000000000000000	4.00000000000000000000	4.00000000000000000000	4.00000000000000000000
100.00000000000000000000	0.00000000000000000000	4136.92285156250000000000	4140.51269531250000000000	4173.33300781250000000000	4127.17919921875000000000	4137.43603515625000000000	4142.56396484375000000000	4148.71777343750000000000	4120.51269531250000000000	4151.28173828125000000000	4162.05126953125000000000	4107.69238281250000000000	4142.05126953125000000000	4129.74365234375000000000	4129.23046875000000000000	3353.00000000000000000000	10247.00000000000000000000	10224.00000000000000000000	0.00000000000000000000	0.00000000000000000000	0.00000000000000000000	3748.00000000000000000000	497.00000000000000000000	4.00000000000000000000	4.00000000000000000000	4.00000000000000000000	4.00000000000000000000	4.00000000000000000000	4.00000000000000000000	4.00000000000000000000	4.00000000000000000000	4.00000000000000000000	4.00000000000000000000	4.00000000000000000000	4.00000000000000000000	4.00000000000000000000	4.00000000000000000000	4.00000000000000000000	4.00000000000000000000
101.00000000000000000000	0.00000000000000000000	4135.89746093750000000000	4146.15380859375000000000	4171.28173828125000000000	4131.79492187500000000000	4128.71777343750000000000	4126.66650390625000000000	4134.35888671875000000000	4109.74365234375000000000	4139.48730468750000000000	4151.28173828125000000000	4102.56396484375000000000	4134.35888671875000000000	4132.30761718750000000000	4129.23046875000000000000	3023.00000000000000000000	10246.00000000000000000000	10224.00000000000000000000	0.00000000000000000000	0.00000000000000000000	0.00000000000000000000	3748.00000000000000000000	505.00000000000000000000	4.00000000000000000000	4.00000000000000000000	4.00000000000000000000	4.00000000000000000000	4.00000000000000000000	4.00000000000000000000	4.00000000000000000000	4.00000000000000000000	4.00000000000000000000	4.00000000000000000000	4.00000000000000000000	4.00000000000000000000	4.00000000000000000000	4.00000000000000000000	4.00000000000000000000	4.00000000000000000000
102.00000000000000000000	0.00000000000000000000	4146.15380859375000000000	4171.79492187500000000000	4153.84619140625000000000	4157.43603515625000000000	4144.61523437500000000000	4132.30761718750000000000	4130.76904296875000000000	4122.56396484375000000000	4145.12792968750000000000	4158.46142578125000000000	4146.15380859375000000000	4162.05126953125000000000	4176.92285156250000000000	4165.64111328125000000000	3439.00000000000000000000	10246.00000000000000000000	10224.00000000000000000000	0.00000000000000000000	0.00000000000000000000	0.00000000000000000000	3748.00000000000000000000	514.00000000000000000000	4.00000000000000000000	4.00000000000000000000	4.00000000000000000000	4.00000000000000000000	4.00000000000000000000	4.00000000000000000000	4.00000000000000000000	4.00000000000000000000	4.00000000000000000000	4.00000000000000000000	4.00000000000000000000	4.00000000000000000000	4.00000000000000000000	4.00000000000000000000	4.00000000000000000000	4.00000000000000000000
103.00000000000000000000	0.00000000000000000000	4140.00000000000000000000	4140.51269531250000000000	4168.20507812500000000000	4137.43603515625000000000	4114.87158203125000000000	4109.74365234375000000000	4110.25634765625000000000	4100.51269531250000000000	4117.94873046875000000000	4129.74365234375000000000	4128.71777343750000000000	4148.20507812500000000000	4153.33300781250000000000	4148.20507812500000000000	3009.00000000000000000000	10245.00000000000000000000	10224.00000000000000000000	0.00000000000000000000	0.00000000000000000000	0.00000000000000000000	3748.00000000000000000000	522.00000000000000000000	4.00000000000000000000	4.00000000000000000000	4.00000000000000000000	4.00000000000000000000	4.00000000000000000000	4.00000000000000000000	4.00000000000000000000	4.00000000000000000000	4.00000000000000000000	4.00000000000000000000	4.00000000000000000000	4.00000000000000000000	4.00000000000000000000	4.00000000000000000000	4.00000000000000000000	4.00000000000000000000
104.00000000000000000000	0.00000000000000000000	4146.66650390625000000000	4164.61523437500000000000	4166.66650390625000000000	4140.51269531250000000000	4147.69238281250000000000	4149.23046875000000000000	4150.25634765625000000000	4153.84619140625000000000	4180.51269531250000000000	4184.61523437500000000000	4162.56396484375000000000	4178.97412109375000000000	4175.89746093750000000000	4166.66650390625000000000	3353.00000000000000000000	10245.00000000000000000000	10224.00000000000000000000	0.00000000000000000000	0.00000000000000000000	0.00000000000000000000	3748.00000000000000000000	530.00000000000000000000	4.00000000000000000000	4.00000000000000000000	4.00000000000000000000	4.00000000000000000000	4.00000000000000000000	4.00000000000000000000	4.00000000000000000000	4.00000000000000000000	4.00000000000000000000	4.00000000000000000000	4.00000000000000000000	4.00000000000000000000	4.00000000000000000000	4.00000000000000000000	4.00000000000000000000	4.00000000000000000000
105.00000000000000000000	0.00000000000000000000	4143.58984375000000000000	4146.15380859375000000000	4173.84619140625000000000	4121.53857421875000000000	4133.84619140625000000000	4144.61523437500000000000	4148.71777343750000000000	4159.48730468750000000000	4192.30761718750000000000	4193.84619140625000000000	4154.35888671875000000000	4178.46142578125000000000	4154.87158203125000000000	4152.30761718750000000000	3023.00000000000000000000	10247.00000000000000000000	10225.00000000000000000000	0.00000000000000000000	0.00000000000000000000	0.00000000000000000000	3748.00000000000000000000	539.00000000000000000000	4.00000000000000000000	4.00000000000000000000	4.00000000000000000000	4.00000000000000000000	4.00000000000000000000	4.00000000000000000000	4.00000000000000000000	4.00000000000000000000	4.00000000000000000000	4.00000000000000000000	4.00000000000000000000	4.00000000000000000000	4.00000000000000000000	4.00000000000000000000	4.00000000000000000000	4.00000000000000000000
106.00000000000000000000	0.00000000000000000000	4141.53857421875000000000	4155.89746093750000000000	4176.41015625000000000000	4124.10253906250000000000	4145.12792968750000000000	4158.97412109375000000000	4160.00000000000000000000	4144.61523437500000000000	4176.41015625000000000000	4177.43603515625000000000	4147.69238281250000000000	4169.74365234375000000000	4149.23046875000000000000	4147.17919921875000000000	3439.00000000000000000000	10247.00000000000000000000	10225.00000000000000000000	0.00000000000000000000	0.00000000000000000000	0.00000000000000000000	3748.00000000000000000000	546.00000000000000000000	4.00000000000000000000	4.00000000000000000000	4.00000000000000000000	4.00000000000000000000	4.00000000000000000000	4.00000000000000000000	4.00000000000000000000	4.00000000000000000000	4.00000000000000000000	4.00000000000000000000	4.00000000000000000000	4.00000000000000000000	4.00000000000000000000	4.00000000000000000000	4.00000000000000000000	4.00000000000000000000
107.00000000000000000000	0.00000000000000000000	4149.23046875000000000000	4203.58984375000000000000	4162.56396484375000000000	4150.76904296875000000000	4195.89746093750000000000	4197.43603515625000000000	4186.66650390625000000000	4155.89746093750000000000	4191.79492187500000000000	4198.46142578125000000000	4166.66650390625000000000	4175.89746093750000000000	4185.12792968750000000000	4167.17919921875000000000	3009.00000000000000000000	10247.00000000000000000000	10228.00000000000000000000	0.00000000000000000000	0.00000000000000000000	0.00000000000000000000	3748.00000000000000000000	554.00000000000000000000	4.00000000000000000000	4.00000000000000000000	4.00000000000000000000	4.00000000000000000000	4.00000000000000000000	4.00000000000000000000	4.00000000000000000000	4.00000000000000000000	4.00000000000000000000	4.00000000000000000000	4.00000000000000000000	4.00000000000000000000	4.00000000000000000000	4.00000000000000000000	4.00000000000000000000	4.00000000000000000000
108.00000000000000000000	0.00000000000000000000	4138.46142578125000000000	4158.97412109375000000000	4174.87158203125000000000	4124.10253906250000000000	4155.38427734375000000000	4157.94873046875000000000	4155.89746093750000000000	4120.51269531250000000000	4155.38427734375000000000	4168.20507812500000000000	4125.12792968750000000000	4140.51269531250000000000	4150.25634765625000000000	4134.87158203125000000000	3353.00000000000000000000	10247.00000000000000000000	10228.00000000000000000000	0.00000000000000000000	0.00000000000000000000	0.00000000000000000000	3748.00000000000000000000	562.00000000000000000000	4.00000000000000000000	4.00000000000000000000	4.00000000000000000000	4.00000000000000000000	4.00000000000000000000	4.00000000000000000000	4.00000000000000000000	4.00000000000000000000	4.00000000000000000000	4.00000000000000000000	4.00000000000000000000	4.00000000000000000000	4.00000000000000000000	4.00000000000000000000	4.00000000000000000000	4.00000000000000000000
109.00000000000000000000	0.00000000000000000000	4142.56396484375000000000	4160.00000000000000000000	4168.20507812500000000000	4135.38427734375000000000	4158.97412109375000000000	4166.15380859375000000000	4166.66650390625000000000	4150.25634765625000000000	4177.94873046875000000000	4182.56396484375000000000	4163.07666015625000000000	4176.92285156250000000000	4183.07666015625000000000	4164.10253906250000000000	3023.00000000000000000000	10247.00000000000000000000	10229.00000000000000000000	0.00000000000000000000	0.00000000000000000000	0.00000000000000000000	3748.00000000000000000000	571.00000000000000000000	4.00000000000000000000	4.00000000000000000000	4.00000000000000000000	4.00000000000000000000	4.00000000000000000000	4.00000000000000000000	4.00000000000000000000	4.00000000000000000000	4.00000000000000000000	4.00000000000000000000	4.00000000000000000000	4.00000000000000000000	4.00000000000000000000	4.00000000000000000000	4.00000000000000000000	4.00000000000000000000
110.00000000000000000000	0.00000000000000000000	4148.20507812500000000000	4150.25634765625000000000	4166.66650390625000000000	4139.48730468750000000000	4139.48730468750000000000	4141.53857421875000000000	4143.07666015625000000000	4154.35888671875000000000	4170.25634765625000000000	4168.20507812500000000000	4170.76904296875000000000	4192.82031250000000000000	4187.17919921875000000000	4177.43603515625000000000	3439.00000000000000000000	10247.00000000000000000000	10229.00000000000000000000	0.00000000000000000000	0.00000000000000000000	0.00000000000000000000	3748.00000000000000000000	578.00000000000000000000	4.00000000000000000000	4.00000000000000000000	4.00000000000000000000	4.00000000000000000000	4.00000000000000000000	4.00000000000000000000	4.00000000000000000000	4.00000000000000000000	4.00000000000000000000	4.00000000000000000000	4.00000000000000000000	4.00000000000000000000	4.00000000000000000000	4.00000000000000000000	4.00000000000000000000	4.00000000000000000000
111.00000000000000000000	0.00000000000000000000	4150.76904296875000000000	4149.74365234375000000000	4171.79492187500000000000	4134.87158203125000000000	4138.46142578125000000000	4133.33300781250000000000	4140.51269531250000000000	4141.53857421875000000000	4161.02539062500000000000	4158.97412109375000000000	4138.97412109375000000000	4171.79492187500000000000	4163.07666015625000000000	4162.05126953125000000000	3009.00000000000000000000	10245.00000000000000000000	10230.00000000000000000000	0.00000000000000000000	0.00000000000000000000	0.00000000000000000000	3748.00000000000000000000	585.00000000000000000000	4.00000000000000000000	4.00000000000000000000	4.00000000000000000000	4.00000000000000000000	4.00000000000000000000	4.00000000000000000000	4.00000000000000000000	4.00000000000000000000	4.00000000000000000000	4.00000000000000000000	4.00000000000000000000	4.00000000000000000000	4.00000000000000000000	4.00000000000000000000	4.00000000000000000000	4.00000000000000000000
112.00000000000000000000	0.00000000000000000000	4154.35888671875000000000	4182.56396484375000000000	4167.17919921875000000000	4147.69238281250000000000	4187.17919921875000000000	4182.56396484375000000000	4185.64111328125000000000	4166.66650390625000000000	4203.58984375000000000000	4202.56396484375000000000	4133.33300781250000000000	4176.41015625000000000000	4165.64111328125000000000	4160.51269531250000000000	3353.00000000000000000000	10245.00000000000000000000	10230.00000000000000000000	0.00000000000000000000	0.00000000000000000000	0.00000000000000000000	3748.00000000000000000000	593.00000000000000000000	4.00000000000000000000	4.00000000000000000000	4.00000000000000000000	4.00000000000000000000	4.00000000000000000000	4.00000000000000000000	4.00000000000000000000	4.00000000000000000000	4.00000000000000000000	4.00000000000000000000	4.00000000000000000000	4.00000000000000000000	4.00000000000000000000	4.00000000000000000000	4.00000000000000000000	4.00000000000000000000
113.00000000000000000000	0.00000000000000000000	4137.43603515625000000000	4141.53857421875000000000	4179.48730468750000000000	4123.07666015625000000000	4151.28173828125000000000	4151.79492187500000000000	4154.87158203125000000000	4132.30761718750000000000	4166.15380859375000000000	4164.10253906250000000000	4076.92309570312500000000	4141.02539062500000000000	4112.30761718750000000000	4116.92285156250000000000	3023.00000000000000000000	10246.00000000000000000000	10231.00000000000000000000	0.00000000000000000000	0.00000000000000000000	0.00000000000000000000	3748.00000000000000000000	600.00000000000000000000	4.00000000000000000000	4.00000000000000000000	4.00000000000000000000	4.00000000000000000000	4.00000000000000000000	4.00000000000000000000	4.00000000000000000000	4.00000000000000000000	4.00000000000000000000	4.00000000000000000000	4.00000000000000000000	4.00000000000000000000	4.00000000000000000000	4.00000000000000000000	4.00000000000000000000	4.00000000000000000000
114.00000000000000000000	0.00000000000000000000	4143.07666015625000000000	4166.15380859375000000000	4165.12792968750000000000	4147.69238281250000000000	4166.15380859375000000000	4152.30761718750000000000	4146.15380859375000000000	4134.35888671875000000000	4157.94873046875000000000	4151.28173828125000000000	4096.41015625000000000000	4151.28173828125000000000	4143.58984375000000000000	4141.02539062500000000000	3439.00000000000000000000	10246.00000000000000000000	10231.00000000000000000000	0.00000000000000000000	0.00000000000000000000	0.00000000000000000000	3748.00000000000000000000	607.00000000000000000000	4.00000000000000000000	4.00000000000000000000	4.00000000000000000000	4.00000000000000000000	4.00000000000000000000	4.00000000000000000000	4.00000000000000000000	4.00000000000000000000	4.00000000000000000000	4.00000000000000000000	4.00000000000000000000	4.00000000000000000000	4.00000000000000000000	4.00000000000000000000	4.00000000000000000000	4.00000000000000000000
115.00000000000000000000	0.00000000000000000000	4151.79492187500000000000	4176.92285156250000000000	4160.51269531250000000000	4158.97412109375000000000	4171.28173828125000000000	4145.64111328125000000000	4137.94873046875000000000	4119.48730468750000000000	4143.58984375000000000000	4138.46142578125000000000	4105.64111328125000000000	4151.28173828125000000000	4166.66650390625000000000	4155.89746093750000000000	3009.00000000000000000000	10249.00000000000000000000	10229.00000000000000000000	0.00000000000000000000	0.00000000000000000000	0.00000000000000000000	3748.00000000000000000000	615.00000000000000000000	4.00000000000000000000	4.00000000000000000000	4.00000000000000000000	4.00000000000000000000	4.00000000000000000000	4.00000000000000000000	4.00000000000000000000	4.00000000000000000000	4.00000000000000000000	4.00000000000000000000	4.00000000000000000000	4.00000000000000000000	4.00000000000000000000	4.00000000000000000000	4.00000000000000000000	4.00000000000000000000
116.00000000000000000000	0.00000000000000000000	4144.10253906250000000000	4151.28173828125000000000	4173.33300781250000000000	4140.00000000000000000000	4154.35888671875000000000	4132.30761718750000000000	4134.35888671875000000000	4112.82031250000000000000	4132.82031250000000000000	4126.66650390625000000000	4097.94873046875000000000	4146.15380859375000000000	4153.33300781250000000000	4144.61523437500000000000	3353.00000000000000000000	10249.00000000000000000000	10229.00000000000000000000	0.00000000000000000000	0.00000000000000000000	0.00000000000000000000	3748.00000000000000000000	623.00000000000000000000	4.00000000000000000000	4.00000000000000000000	4.00000000000000000000	4.00000000000000000000	4.00000000000000000000	4.00000000000000000000	4.00000000000000000000	4.00000000000000000000	4.00000000000000000000	4.00000000000000000000	4.00000000000000000000	4.00000000000000000000	4.00000000000000000000	4.00000000000000000000	4.00000000000000000000	4.00000000000000000000
117.00000000000000000000	0.00000000000000000000	4145.64111328125000000000	4159.48730468750000000000	4166.15380859375000000000	4149.23046875000000000000	4168.71777343750000000000	4149.74365234375000000000	4151.79492187500000000000	4163.58984375000000000000	4178.46142578125000000000	4165.64111328125000000000	4143.07666015625000000000	4185.64111328125000000000	4179.48730468750000000000	4170.25634765625000000000	3023.00000000000000000000	10248.00000000000000000000	10227.00000000000000000000	0.00000000000000000000	0.00000000000000000000	0.00000000000000000000	3748.00000000000000000000	631.00000000000000000000	4.00000000000000000000	4.00000000000000000000	4.00000000000000000000	4.00000000000000000000	4.00000000000000000000	4.00000000000000000000	4.00000000000000000000	4.00000000000000000000	4.00000000000000000000	4.00000000000000000000	4.00000000000000000000	4.00000000000000000000	4.00000000000000000000	4.00000000000000000000	4.00000000000000000000	4.00000000000000000000
118.00000000000000000000	0.00000000000000000000	4140.51269531250000000000	4128.71777343750000000000	4176.41015625000000000000	4130.25634765625000000000	4129.74365234375000000000	4118.46142578125000000000	4123.58984375000000000000	4143.07666015625000000000	4157.94873046875000000000	4145.12792968750000000000	4121.53857421875000000000	4167.69238281250000000000	4149.23046875000000000000	4149.23046875000000000000	3439.00000000000000000000	10248.00000000000000000000	10227.00000000000000000000	0.00000000000000000000	0.00000000000000000000	0.00000000000000000000	3748.00000000000000000000	638.00000000000000000000	4.00000000000000000000	4.00000000000000000000	4.00000000000000000000	4.00000000000000000000	4.00000000000000000000	4.00000000000000000000	4.00000000000000000000	4.00000000000000000000	4.00000000000000000000	4.00000000000000000000	4.00000000000000000000	4.00000000000000000000	4.00000000000000000000	4.00000000000000000000	4.00000000000000000000	4.00000000000000000000
119.00000000000000000000	0.00000000000000000000	4146.15380859375000000000	4170.76904296875000000000	4170.76904296875000000000	4144.61523437500000000000	4173.84619140625000000000	4161.02539062500000000000	4154.87158203125000000000	4153.33300781250000000000	4175.89746093750000000000	4166.66650390625000000000	4133.33300781250000000000	4173.84619140625000000000	4171.28173828125000000000	4159.48730468750000000000	3009.00000000000000000000	10247.00000000000000000000	10224.00000000000000000000	0.00000000000000000000	0.00000000000000000000	0.00000000000000000000	3748.00000000000000000000	647.00000000000000000000	4.00000000000000000000	4.00000000000000000000	4.00000000000000000000	4.00000000000000000000	4.00000000000000000000	4.00000000000000000000	4.00000000000000000000	4.00000000000000000000	4.00000000000000000000	4.00000000000000000000	4.00000000000000000000	4.00000000000000000000	4.00000000000000000000	4.00000000000000000000	4.00000000000000000000	4.00000000000000000000
120.00000000000000000000	0.00000000000000000000	4145.64111328125000000000	4182.05126953125000000000	4166.66650390625000000000	4147.17919921875000000000	4197.94873046875000000000	4181.53857421875000000000	4172.30761718750000000000	4149.23046875000000000000	4176.41015625000000000000	4176.41015625000000000000	4120.00000000000000000000	4157.94873046875000000000	4168.20507812500000000000	4146.15380859375000000000	3353.00000000000000000000	10247.00000000000000000000	10224.00000000000000000000	0.00000000000000000000	0.00000000000000000000	0.00000000000000000000	3748.00000000000000000000	655.00000000000000000000	4.00000000000000000000	4.00000000000000000000	4.00000000000000000000	4.00000000000000000000	4.00000000000000000000	4.00000000000000000000	4.00000000000000000000	4.00000000000000000000	4.00000000000000000000	4.00000000000000000000	4.00000000000000000000	4.00000000000000000000	4.00000000000000000000	4.00000000000000000000	4.00000000000000000000	4.00000000000000000000
121.00000000000000000000	0.00000000000000000000	4135.89746093750000000000	4148.20507812500000000000	4173.84619140625000000000	4130.76904296875000000000	4167.17919921875000000000	4154.87158203125000000000	4155.38427734375000000000	4120.00000000000000000000	4145.12792968750000000000	4148.20507812500000000000	4090.25634765625000000000	4125.12792968750000000000	4138.97412109375000000000	4120.51269531250000000000	3023.00000000000000000000	10246.00000000000000000000	10221.00000000000000000000	0.00000000000000000000	0.00000000000000000000	0.00000000000000000000	3748.00000000000000000000	663.00000000000000000000	4.00000000000000000000	4.00000000000000000000	4.00000000000000000000	4.00000000000000000000	4.00000000000000000000	4.00000000000000000000	4.00000000000000000000	4.00000000000000000000	4.00000000000000000000	4.00000000000000000000	4.00000000000000000000	4.00000000000000000000	4.00000000000000000000	4.00000000000000000000	4.00000000000000000000	4.00000000000000000000
122.00000000000000000000	0.00000000000000000000	4151.28173828125000000000	4183.58984375000000000000	4158.97412109375000000000	4157.94873046875000000000	4197.94873046875000000000	4180.51269531250000000000	4170.76904296875000000000	4157.43603515625000000000	4184.61523437500000000000	4176.92285156250000000000	4153.84619140625000000000	4170.25634765625000000000	4200.00000000000000000000	4176.41015625000000000000	3439.00000000000000000000	10246.00000000000000000000	10221.00000000000000000000	0.00000000000000000000	0.00000000000000000000	0.00000000000000000000	3748.00000000000000000000	671.00000000000000000000	4.00000000000000000000	4.00000000000000000000	4.00000000000000000000	4.00000000000000000000	4.00000000000000000000	4.00000000000000000000	4.00000000000000000000	4.00000000000000000000	4.00000000000000000000	4.00000000000000000000	4.00000000000000000000	4.00000000000000000000	4.00000000000000000000	4.00000000000000000000	4.00000000000000000000	4.00000000000000000000
123.00000000000000000000	0.00000000000000000000	4156.92285156250000000000	4167.69238281250000000000	4171.28173828125000000000	4151.28173828125000000000	4173.33300781250000000000	4152.30761718750000000000	4142.05126953125000000000	4147.17919921875000000000	4169.74365234375000000000	4153.33300781250000000000	4153.33300781250000000000	4175.38427734375000000000	4195.38427734375000000000	4178.46142578125000000000	3009.00000000000000000000	10244.00000000000000000000	10220.00000000000000000000	0.00000000000000000000	0.00000000000000000000	0.00000000000000000000	3748.00000000000000000000	679.00000000000000000000	4.00000000000000000000	4.00000000000000000000	4.00000000000000000000	4.00000000000000000000	4.00000000000000000000	4.00000000000000000000	4.00000000000000000000	4.00000000000000000000	4.00000000000000000000	4.00000000000000000000	4.00000000000000000000	4.00000000000000000000	4.00000000000000000000	4.00000000000000000000	4.00000000000000000000	4.00000000000000000000
124.00000000000000000000	0.00000000000000000000	4161.53857421875000000000	4178.97412109375000000000	4174.35888671875000000000	4160.51269531250000000000	4187.69238281250000000000	4165.12792968750000000000	4163.58984375000000000000	4171.28173828125000000000	4189.74365234375000000000	4171.79492187500000000000	4158.97412109375000000000	4187.69238281250000000000	4192.82031250000000000000	4176.92285156250000000000	3353.00000000000000000000	10244.00000000000000000000	10220.00000000000000000000	0.00000000000000000000	0.00000000000000000000	0.00000000000000000000	3748.00000000000000000000	687.00000000000000000000	4.00000000000000000000	4.00000000000000000000	4.00000000000000000000	4.00000000000000000000	4.00000000000000000000	4.00000000000000000000	4.00000000000000000000	4.00000000000000000000	4.00000000000000000000	4.00000000000000000000	4.00000000000000000000	4.00000000000000000000	4.00000000000000000000	4.00000000000000000000	4.00000000000000000000	4.00000000000000000000
125.00000000000000000000	0.00000000000000000000	4161.02539062500000000000	4181.02539062500000000000	4171.28173828125000000000	4164.10253906250000000000	4202.56396484375000000000	4180.51269531250000000000	4179.48730468750000000000	4192.30761718750000000000	4216.41015625000000000000	4201.53857421875000000000	4161.53857421875000000000	4190.25634765625000000000	4182.05126953125000000000	4170.76904296875000000000	3023.00000000000000000000	10241.00000000000000000000	10221.00000000000000000000	0.00000000000000000000	0.00000000000000000000	0.00000000000000000000	3748.00000000000000000000	696.00000000000000000000	4.00000000000000000000	4.00000000000000000000	4.00000000000000000000	4.00000000000000000000	4.00000000000000000000	4.00000000000000000000	4.00000000000000000000	4.00000000000000000000	4.00000000000000000000	4.00000000000000000000	4.00000000000000000000	4.00000000000000000000	4.00000000000000000000	4.00000000000000000000	4.00000000000000000000	4.00000000000000000000
126.00000000000000000000	0.00000000000000000000	4153.33300781250000000000	4164.10253906250000000000	4183.07666015625000000000	4146.15380859375000000000	4185.12792968750000000000	4164.10253906250000000000	4160.00000000000000000000	4158.97412109375000000000	4184.61523437500000000000	4171.28173828125000000000	4133.33300781250000000000	4163.07666015625000000000	4151.79492187500000000000	4145.64111328125000000000	3439.00000000000000000000	10241.00000000000000000000	10221.00000000000000000000	0.00000000000000000000	0.00000000000000000000	0.00000000000000000000	3748.00000000000000000000	704.00000000000000000000	4.00000000000000000000	4.00000000000000000000	4.00000000000000000000	4.00000000000000000000	4.00000000000000000000	4.00000000000000000000	4.00000000000000000000	4.00000000000000000000	4.00000000000000000000	4.00000000000000000000	4.00000000000000000000	4.00000000000000000000	4.00000000000000000000	4.00000000000000000000	4.00000000000000000000	4.00000000000000000000
127.00000000000000000000	0.00000000000000000000	4163.58984375000000000000	4223.58984375000000000000	4167.69238281250000000000	4174.87158203125000000000	4233.84619140625000000000	4204.61523437500000000000	4184.10253906250000000000	4168.20507812500000000000	4194.35888671875000000000	4184.10253906250000000000	4162.05126953125000000000	4183.07666015625000000000	4198.97412109375000000000	4175.89746093750000000000	50.00000000000000000000	10241.00000000000000000000	10222.00000000000000000000	0.00000000000000000000	0.00000000000000000000	0.00000000000000000000	3748.00000000000000000000	712.00000000000000000000	4.00000000000000000000	4.00000000000000000000	4.00000000000000000000	4.00000000000000000000	4.00000000000000000000	4.00000000000000000000	4.00000000000000000000	4.00000000000000000000	4.00000000000000000000	4.00000000000000000000	4.00000000000000000000	4.00000000000000000000	4.00000000000000000000	4.00000000000000000000	4.00000000000000000000	4.00000000000000000000
0.00000000000000000000	0.00000000000000000000	4160.51269531250000000000	4204.61523437500000000000	4168.20507812500000000000	4168.20507812500000000000	4210.76904296875000000000	4183.07666015625000000000	4158.46142578125000000000	4133.33300781250000000000	4156.41015625000000000000	4155.38427734375000000000	4134.87158203125000000000	4162.56396484375000000000	4180.51269531250000000000	4162.56396484375000000000	823.00000000000000000000	10241.00000000000000000000	10222.00000000000000000000	0.00000000000000000000	0.00000000000000000000	0.00000000000000000000	3748.00000000000000000000	720.00000000000000000000	4.00000000000000000000	4.00000000000000000000	4.00000000000000000000	4.00000000000000000000	4.00000000000000000000	4.00000000000000000000	4.00000000000000000000	4.00000000000000000000	4.00000000000000000000	4.00000000000000000000	4.00000000000000000000	4.00000000000000000000	4.00000000000000000000	4.00000000000000000000	4.00000000000000000000	4.00000000000000000000
1.00000000000000000000	0.00000000000000000000	4162.05126953125000000000	4191.79492187500000000000	4167.69238281250000000000	4169.74365234375000000000	4200.00000000000000000000	4174.87158203125000000000	4155.89746093750000000000	4142.05126953125000000000	4162.56396484375000000000	4157.43603515625000000000	4150.25634765625000000000	4172.82031250000000000000	4184.61523437500000000000	4174.87158203125000000000	2421.00000000000000000000	10242.00000000000000000000	10225.00000000000000000000	0.00000000000000000000	0.00000000000000000000	0.00000000000000000000	3748.00000000000000000000	728.00000000000000000000	4.00000000000000000000	4.00000000000000000000	4.00000000000000000000	4.00000000000000000000	4.00000000000000000000	4.00000000000000000000	4.00000000000000000000	4.00000000000000000000	4.00000000000000000000	4.00000000000000000000	4.00000000000000000000	4.00000000000000000000	4.00000000000000000000	4.00000000000000000000	4.00000000000000000000	4.00000000000000000000
2.00000000000000000000	0.00000000000000000000	4167.17919921875000000000	4189.74365234375000000000	4164.10253906250000000000	4173.84619140625000000000	4194.87158203125000000000	4166.15380859375000000000	4152.30761718750000000000	4172.82031250000000000000	4191.28173828125000000000	4174.87158203125000000000	4182.05126953125000000000	4198.97412109375000000000	4205.64111328125000000000	4193.84619140625000000000	2182.00000000000000000000	10242.00000000000000000000	10225.00000000000000000000	0.00000000000000000000	0.00000000000000000000	0.00000000000000000000	3748.00000000000000000000	735.00000000000000000000	4.00000000000000000000	4.00000000000000000000	4.00000000000000000000	4.00000000000000000000	4.00000000000000000000	4.00000000000000000000	4.00000000000000000000	4.00000000000000000000	4.00000000000000000000	4.00000000000000000000	4.00000000000000000000	4.00000000000000000000	4.00000000000000000000	4.00000000000000000000	4.00000000000000000000	4.00000000000000000000
3.00000000000000000000	0.00000000000000000000	4158.46142578125000000000	4155.89746093750000000000	4177.94873046875000000000	4150.76904296875000000000	4158.46142578125000000000	4136.92285156250000000000	4130.25634765625000000000	4151.28173828125000000000	4168.20507812500000000000	4151.28173828125000000000	4150.25634765625000000000	4176.92285156250000000000	4172.30761718750000000000	4167.17919921875000000000	3145.00000000000000000000	10242.00000000000000000000	10226.00000000000000000000	0.00000000000000000000	0.00000000000000000000	0.00000000000000000000	3748.00000000000000000000	742.00000000000000000000	4.00000000000000000000	4.00000000000000000000	4.00000000000000000000	4.00000000000000000000	4.00000000000000000000	4.00000000000000000000	4.00000000000000000000	4.00000000000000000000	4.00000000000000000000	4.00000000000000000000	4.00000000000000000000	4.00000000000000000000	4.00000000000000000000	4.00000000000000000000	4.00000000000000000000	4.00000000000000000000
4.00000000000000000000	0.00000000000000000000	4166.15380859375000000000	4197.43603515625000000000	4171.28173828125000000000	4174.35888671875000000000	4214.87158203125000000000	4192.82031250000000000000	4181.53857421875000000000	4181.02539062500000000000	4207.69238281250000000000	4195.38427734375000000000	4167.69238281250000000000	4192.30761718750000000000	4195.89746093750000000000	4185.64111328125000000000	3395.00000000000000000000	10242.00000000000000000000	10226.00000000000000000000	0.00000000000000000000	0.00000000000000000000	0.00000000000000000000	3748.00000000000000000000	750.00000000000000000000	4.00000000000000000000	4.00000000000000000000	4.00000000000000000000	4.00000000000000000000	4.00000000000000000000	4.00000000000000000000	4.00000000000000000000	4.00000000000000000000	4.00000000000000000000	4.00000000000000000000	4.00000000000000000000	4.00000000000000000000	4.00000000000000000000	4.00000000000000000000	4.00000000000000000000	4.00000000000000000000
5.00000000000000000000	0.00000000000000000000	4161.02539062500000000000	4181.53857421875000000000	4177.43603515625000000000	4164.10253906250000000000	4210.76904296875000000000	4186.66650390625000000000	4181.02539062500000000000	4164.10253906250000000000	4194.35888671875000000000	4184.61523437500000000000	4135.38427734375000000000	4169.23046875000000000000	4164.10253906250000000000	4155.89746093750000000000	3186.00000000000000000000	10245.00000000000000000000	10227.00000000000000000000	0.00000000000000000000	0.00000000000000000000	0.00000000000000000000	3748.00000000000000000000	757.00000000000000000000	4.00000000000000000000	4.00000000000000000000	4.00000000000000000000	4.00000000000000000000	4.00000000000000000000	4.00000000000000000000	4.00000000000000000000	4.00000000000000000000	4.00000000000000000000	4.00000000000000000000	4.00000000000000000000	4.00000000000000000000	4.00000000000000000000	4.00000000000000000000	4.00000000000000000000	4.00000000000000000000
6.00000000000000000000	0.00000000000000000000	4151.79492187500000000000	4174.87158203125000000000	4173.33300781250000000000	4160.51269531250000000000	4192.82031250000000000000	4167.69238281250000000000	4160.51269531250000000000	4146.15380859375000000000	4170.25634765625000000000	4161.02539062500000000000	4129.23046875000000000000	4159.48730468750000000000	4158.46142578125000000000	4146.66650390625000000000	3004.00000000000000000000	10245.00000000000000000000	10227.00000000000000000000	0.00000000000000000000	0.00000000000000000000	0.00000000000000000000	3748.00000000000000000000	764.00000000000000000000	4.00000000000000000000	4.00000000000000000000	4.00000000000000000000	4.00000000000000000000	4.00000000000000000000	4.00000000000000000000	4.00000000000000000000	4.00000000000000000000	4.00000000000000000000	4.00000000000000000000	4.00000000000000000000	4.00000000000000000000	4.00000000000000000000	4.00000000000000000000	4.00000000000000000000	4.00000000000000000000
7.00000000000000000000	0.00000000000000000000	4156.41015625000000000000	4198.46142578125000000000	4158.97412109375000000000	4180.51269531250000000000	4199.48730468750000000000	4168.20507812500000000000	4146.66650390625000000000	4146.15380859375000000000	4164.61523437500000000000	4158.46142578125000000000	4158.46142578125000000000	4176.41015625000000000000	4196.41015625000000000000	4176.41015625000000000000	3236.00000000000000000000	10247.00000000000000000000	10227.00000000000000000000	0.00000000000000000000	0.00000000000000000000	0.00000000000000000000	3748.00000000000000000000	772.00000000000000000000	4.00000000000000000000	4.00000000000000000000	4.00000000000000000000	4.00000000000000000000	4.00000000000000000000	4.00000000000000000000	4.00000000000000000000	4.00000000000000000000	4.00000000000000000000	4.00000000000000000000	4.00000000000000000000	4.00000000000000000000	4.00000000000000000000	4.00000000000000000000	4.00000000000000000000	4.00000000000000000000
8.00000000000000000000	0.00000000000000000000	4157.43603515625000000000	4175.89746093750000000000	4171.28173828125000000000	4167.69238281250000000000	4174.35888671875000000000	4142.05126953125000000000	4124.61523437500000000000	4122.05126953125000000000	4134.87158203125000000000	4127.17919921875000000000	4138.97412109375000000000	4162.05126953125000000000	4177.94873046875000000000	4166.15380859375000000000	3347.00000000000000000000	10247.00000000000000000000	10227.00000000000000000000	0.00000000000000000000	0.00000000000000000000	0.00000000000000000000	3748.00000000000000000000	780.00000000000000000000	4.00000000000000000000	4.00000000000000000000	4.00000000000000000000	4.00000000000000000000	4.00000000000000000000	4.00000000000000000000	4.00000000000000000000	4.00000000000000000000	4.00000000000000000000	4.00000000000000000000	4.00000000000000000000	4.00000000000000000000	4.00000000000000000000	4.00000000000000000000	4.00000000000000000000	4.00000000000000000000
9.00000000000000000000	0.00000000000000000000	4167.69238281250000000000	4198.46142578125000000000	4167.17919921875000000000	4180.51269531250000000000	4204.61523437500000000000	4175.38427734375000000000	4160.51269531250000000000	4175.89746093750000000000	4189.74365234375000000000	4174.87158203125000000000	4178.46142578125000000000	4200.51269531250000000000	4203.58984375000000000000	4190.25634765625000000000	3130.00000000000000000000	10252.00000000000000000000	10227.00000000000000000000	0.00000000000000000000	0.00000000000000000000	0.00000000000000000000	3748.00000000000000000000	788.00000000000000000000	4.00000000000000000000	4.00000000000000000000	4.00000000000000000000	4.00000000000000000000	4.00000000000000000000	4.00000000000000000000	4.00000000000000000000	4.00000000000000000000	4.00000000000000000000	4.00000000000000000000	4.00000000000000000000	4.00000000000000000000	4.00000000000000000000	4.00000000000000000000	4.00000000000000000000	4.00000000000000000000
10.00000000000000000000	0.00000000000000000000	4161.02539062500000000000	4165.12792968750000000000	4175.38427734375000000000	4163.58984375000000000000	4172.82031250000000000000	4153.84619140625000000000	4146.15380859375000000000	4175.89746093750000000000	4191.28173828125000000000	4176.41015625000000000000	4163.58984375000000000000	4196.92285156250000000000	4175.38427734375000000000	4171.28173828125000000000	3485.00000000000000000000	10252.00000000000000000000	10227.00000000000000000000	0.00000000000000000000	0.00000000000000000000	0.00000000000000000000	3748.00000000000000000000	797.00000000000000000000	4.00000000000000000000	4.00000000000000000000	4.00000000000000000000	4.00000000000000000000	4.00000000000000000000	4.00000000000000000000	4.00000000000000000000	4.00000000000000000000	4.00000000000000000000	4.00000000000000000000	4.00000000000000000000	4.00000000000000000000	4.00000000000000000000	4.00000000000000000000	4.00000000000000000000	4.00000000000000000000
11.00000000000000000000	0.00000000000000000000	4154.87158203125000000000	4164.10253906250000000000	4177.94873046875000000000	4158.46142578125000000000	4169.23046875000000000000	4153.84619140625000000000	4148.71777343750000000000	4153.33300781250000000000	4168.20507812500000000000	4158.97412109375000000000	4143.07666015625000000000	4176.92285156250000000000	4161.53857421875000000000	4159.48730468750000000000	3056.00000000000000000000	10251.00000000000000000000	10227.00000000000000000000	0.00000000000000000000	0.00000000000000000000	0.00000000000000000000	3748.00000000000000000000	805.00000000000000000000	4.00000000000000000000	4.00000000000000000000	4.00000000000000000000	4.00000000000000000000	4.00000000000000000000	4.00000000000000000000	4.00000000000000000000	4.00000000000000000000	4.00000000000000000000	4.00000000000000000000	4.00000000000000000000	4.00000000000000000000	4.00000000000000000000	4.00000000000000000000	4.00000000000000000000	4.00000000000000000000
12.00000000000000000000	0.00000000000000000000	4163.07666015625000000000	4213.84619140625000000000	4164.10253906250000000000	4177.43603515625000000000	4219.48730468750000000000	4196.41015625000000000000	4180.51269531250000000000	4158.97412109375000000000	4181.02539062500000000000	4180.00000000000000000000	4156.92285156250000000000	4180.00000000000000000000	4190.25634765625000000000	4173.84619140625000000000	3432.00000000000000000000	10251.00000000000000000000	10227.00000000000000000000	0.00000000000000000000	0.00000000000000000000	0.00000000000000000000	3748.00000000000000000000	814.00000000000000000000	4.00000000000000000000	4.00000000000000000000	4.00000000000000000000	4.00000000000000000000	4.00000000000000000000	4.00000000000000000000	4.00000000000000000000	4.00000000000000000000	4.00000000000000000000	4.00000000000000000000	4.00000000000000000000	4.00000000000000000000	4.00000000000000000000	4.00000000000000000000	4.00000000000000000000	4.00000000000000000000
13.00000000000000000000	0.00000000000000000000	4152.30761718750000000000	4176.92285156250000000000	4172.30761718750000000000	4149.23046875000000000000	4182.56396484375000000000	4156.92285156250000000000	4149.74365234375000000000	4118.46142578125000000000	4143.58984375000000000000	4140.51269531250000000000	4108.71777343750000000000	4140.00000000000000000000	4143.07666015625000000000	4137.43603515625000000000	3077.00000000000000000000	10250.00000000000000000000	10225.00000000000000000000	0.00000000000000000000	0.00000000000000000000	0.00000000000000000000	3748.00000000000000000000	822.00000000000000000000	4.00000000000000000000	4.00000000000000000000	4.00000000000000000000	4.00000000000000000000	4.00000000000000000000	4.00000000000000000000	4.00000000000000000000	4.00000000000000000000	4.00000000000000000000	4.00000000000000000000	4.00000000000000000000	4.00000000000000000000	4.00000000000000000000	4.00000000000000000000	4.00000000000000000000	4.00000000000000000000
14.00000000000000000000	0.00000000000000000000	4150.76904296875000000000	4180.00000000000000000000	4157.43603515625000000000	4160.00000000000000000000	4186.15380859375000000000	4155.89746093750000000000	4150.25634765625000000000	4141.53857421875000000000	4161.53857421875000000000	4143.07666015625000000000	4135.38427734375000000000	4160.00000000000000000000	4166.15380859375000000000	4160.51269531250000000000	3485.00000000000000000000	10250.00000000000000000000	10225.00000000000000000000	0.00000000000000000000	0.00000000000000000000	0.00000000000000000000	3748.00000000000000000000	830.00000000000000000000	4.00000000000000000000	4.00000000000000000000	4.00000000000000000000	4.00000000000000000000	4.00000000000000000000	4.00000000000000000000	4.00000000000000000000	4.00000000000000000000	4.00000000000000000000	4.00000000000000000000	4.00000000000000000000	4.00000000000000000000	4.00000000000000000000	4.00000000000000000000	4.00000000000000000000	4.00000000000000000000
15.00000000000000000000	0.00000000000000000000	4146.15380859375000000000	4157.94873046875000000000	4157.43603515625000000000	4161.02539062500000000000	4161.02539062500000000000	4135.38427734375000000000	4126.66650390625000000000	4141.53857421875000000000	4149.74365234375000000000	4129.23046875000000000000	4141.02539062500000000000	4162.05126953125000000000	4170.76904296875000000000	4163.58984375000000000000	3056.00000000000000000000	10248.00000000000000000000	10225.00000000000000000000	0.00000000000000000000	0.00000000000000000000	0.00000000000000000000	3748.00000000000000000000	838.00000000000000000000	4.00000000000000000000	4.00000000000000000000	4.00000000000000000000	4.00000000000000000000	4.00000000000000000000	4.00000000000000000000	4.00000000000000000000	4.00000000000000000000	4.00000000000000000000	4.00000000000000000000	4.00000000000000000000	4.00000000000000000000	4.00000000000000000000	4.00000000000000000000	4.00000000000000000000	4.00000000000000000000
16.00000000000000000000	0.00000000000000000000	4141.53857421875000000000	4136.92285156250000000000	4168.71777343750000000000	4148.71777343750000000000	4149.23046875000000000000	4132.30761718750000000000	4128.20507812500000000000	4134.35888671875000000000	4140.00000000000000000000	4124.61523437500000000000	4121.53857421875000000000	4147.69238281250000000000	4148.71777343750000000000	4145.64111328125000000000	0.00000000000000000000	10248.00000000000000000000	10225.00000000000000000000	0.00000000000000000000	0.00000000000000000000	0.00000000000000000000	3748.00000000000000000000	846.00000000000000000000	4.00000000000000000000	4.00000000000000000000	4.00000000000000000000	4.00000000000000000000	4.00000000000000000000	4.00000000000000000000	4.00000000000000000000	4.00000000000000000000	4.00000000000000000000	4.00000000000000000000	4.00000000000000000000	4.00000000000000000000	4.00000000000000000000	4.00000000000000000000	4.00000000000000000000	4.00000000000000000000
17.00000000000000000000	0.00000000000000000000	4144.10253906250000000000	4156.92285156250000000000	4160.00000000000000000000	4150.76904296875000000000	4186.15380859375000000000	4169.23046875000000000000	4167.17919921875000000000	4174.35888671875000000000	4191.79492187500000000000	4169.74365234375000000000	4143.58984375000000000000	4170.25634765625000000000	4160.51269531250000000000	4155.38427734375000000000	0.00000000000000000000	10246.00000000000000000000	10224.00000000000000000000	0.00000000000000000000	0.00000000000000000000	0.00000000000000000000	3748.00000000000000000000	855.00000000000000000000	4.00000000000000000000	4.00000000000000000000	4.00000000000000000000	4.00000000000000000000	4.00000000000000000000	4.00000000000000000000	4.00000000000000000000	4.00000000000000000000	4.00000000000000000000	4.00000000000000000000	4.00000000000000000000	4.00000000000000000000	4.00000000000000000000	4.00000000000000000000	4.00000000000000000000	4.00000000000000000000
18.00000000000000000000	0.00000000000000000000	4133.33300781250000000000	4126.66650390625000000000	4173.84619140625000000000	4124.10253906250000000000	4148.20507812500000000000	4135.38427734375000000000	4138.46142578125000000000	4148.71777343750000000000	4169.74365234375000000000	4138.97412109375000000000	4115.89746093750000000000	4147.69238281250000000000	4123.07666015625000000000	4124.61523437500000000000	0.00000000000000000000	10246.00000000000000000000	10224.00000000000000000000	0.00000000000000000000	0.00000000000000000000	0.00000000000000000000	3748.00000000000000000000	862.00000000000000000000	4.00000000000000000000	4.00000000000000000000	4.00000000000000000000	4.00000000000000000000	4.00000000000000000000	4.00000000000000000000	4.00000000000000000000	4.00000000000000000000	4.00000000000000000000	4.00000000000000000000	4.00000000000000000000	4.00000000000000000000	4.00000000000000000000	4.00000000000000000000	4.00000000000000000000	4.00000000000000000000
19.00000000000000000000	0.00000000000000000000	4147.69238281250000000000	4173.84619140625000000000	4166.15380859375000000000	4156.92285156250000000000	4177.43603515625000000000	4157.43603515625000000000	4150.76904296875000000000	4153.33300781250000000000	4166.66650390625000000000	4137.94873046875000000000	4140.00000000000000000000	4162.56396484375000000000	4157.43603515625000000000	4150.25634765625000000000	0.00000000000000000000	10246.00000000000000000000	10224.00000000000000000000	0.00000000000000000000	0.00000000000000000000	0.00000000000000000000	3748.00000000000000000000	869.00000000000000000000	4.00000000000000000000	4.00000000000000000000	4.00000000000000000000	4.00000000000000000000	4.00000000000000000000	4.00000000000000000000	4.00000000000000000000	4.00000000000000000000	4.00000000000000000000	4.00000000000000000000	4.00000000000000000000	4.00000000000000000000	4.00000000000000000000	4.00000000000000000000	4.00000000000000000000	4.00000000000000000000
20.00000000000000000000	0.00000000000000000000	4153.84619140625000000000	4190.76904296875000000000	4160.51269531250000000000	4172.82031250000000000000	4193.33300781250000000000	4163.58984375000000000000	4147.69238281250000000000	4134.87158203125000000000	4143.07666015625000000000	4125.12792968750000000000	4131.79492187500000000000	4154.87158203125000000000	4164.10253906250000000000	4157.94873046875000000000	0.00000000000000000000	10246.00000000000000000000	10224.00000000000000000000	0.00000000000000000000	0.00000000000000000000	0.00000000000000000000	3748.00000000000000000000	877.00000000000000000000	4.00000000000000000000	4.00000000000000000000	4.00000000000000000000	4.00000000000000000000	4.00000000000000000000	4.00000000000000000000	4.00000000000000000000	4.00000000000000000000	4.00000000000000000000	4.00000000000000000000	4.00000000000000000000	4.00000000000000000000	4.00000000000000000000	4.00000000000000000000	4.00000000000000000000	4.00000000000000000000
21.00000000000000000000	0.00000000000000000000	4144.10253906250000000000	4166.15380859375000000000	4172.82031250000000000000	4152.30761718750000000000	4171.79492187500000000000	4146.15380859375000000000	4131.79492187500000000000	4118.97412109375000000000	4132.30761718750000000000	4106.66650390625000000000	4119.48730468750000000000	4140.00000000000000000000	4147.69238281250000000000	4148.20507812500000000000	0.00000000000000000000	10245.00000000000000000000	10225.00000000000000000000	0.00000000000000000000	0.00000000000000000000	0.00000000000000000000	3748.00000000000000000000	884.00000000000000000000	4.00000000000000000000	4.00000000000000000000	4.00000000000000000000	4.00000000000000000000	4.00000000000000000000	4.00000000000000000000	4.00000000000000000000	4.00000000000000000000	4.00000000000000000000	4.00000000000000000000	4.00000000000000000000	4.00000000000000000000	4.00000000000000000000	4.00000000000000000000	4.00000000000000000000	4.00000000000000000000
22.00000000000000000000	0.00000000000000000000	4154.35888671875000000000	4185.64111328125000000000	4167.17919921875000000000	4169.23046875000000000000	4187.17919921875000000000	4166.15380859375000000000	4152.82031250000000000000	4176.41015625000000000000	4193.84619140625000000000	4149.23046875000000000000	4181.53857421875000000000	4187.17919921875000000000	4195.38427734375000000000	4188.71777343750000000000	0.00000000000000000000	10245.00000000000000000000	10225.00000000000000000000	0.00000000000000000000	0.00000000000000000000	0.00000000000000000000	3748.00000000000000000000	892.00000000000000000000	4.00000000000000000000	4.00000000000000000000	4.00000000000000000000	4.00000000000000000000	4.00000000000000000000	4.00000000000000000000	4.00000000000000000000	4.00000000000000000000	4.00000000000000000000	4.00000000000000000000	4.00000000000000000000	4.00000000000000000000	4.00000000000000000000	4.00000000000000000000	4.00000000000000000000	4.00000000000000000000
23.00000000000000000000	0.00000000000000000000	4153.33300781250000000000	4150.25634765625000000000	4175.38427734375000000000	4157.94873046875000000000	4151.79492187500000000000	4132.82031250000000000000	4131.79492187500000000000	4166.66650390625000000000	4175.89746093750000000000	4131.79492187500000000000	4161.02539062500000000000	4175.38427734375000000000	4169.74365234375000000000	4172.82031250000000000000	0.00000000000000000000	10246.00000000000000000000	10225.00000000000000000000	0.00000000000000000000	0.00000000000000000000	0.00000000000000000000	3748.00000000000000000000	899.00000000000000000000	4.00000000000000000000	4.00000000000000000000	4.00000000000000000000	4.00000000000000000000	4.00000000000000000000	4.00000000000000000000	4.00000000000000000000	4.00000000000000000000	4.00000000000000000000	4.00000000000000000000	4.00000000000000000000	4.00000000000000000000	4.00000000000000000000	4.00000000000000000000	4.00000000000000000000	4.00000000000000000000
24.00000000000000000000	0.00000000000000000000	4155.89746093750000000000	4172.82031250000000000000	4170.76904296875000000000	4164.61523437500000000000	4181.53857421875000000000	4162.56396484375000000000	4161.53857421875000000000	4170.76904296875000000000	4181.53857421875000000000	4149.23046875000000000000	4150.76904296875000000000	4165.64111328125000000000	4168.71777343750000000000	4167.69238281250000000000	0.00000000000000000000	10246.00000000000000000000	10225.00000000000000000000	0.00000000000000000000	0.00000000000000000000	0.00000000000000000000	3748.00000000000000000000	906.00000000000000000000	4.00000000000000000000	4.00000000000000000000	4.00000000000000000000	4.00000000000000000000	4.00000000000000000000	4.00000000000000000000	4.00000000000000000000	4.00000000000000000000	4.00000000000000000000	4.00000000000000000000	4.00000000000000000000	4.00000000000000000000	4.00000000000000000000	4.00000000000000000000	4.00000000000000000000	4.00000000000000000000
25.00000000000000000000	0.00000000000000000000	4153.84619140625000000000	4185.12792968750000000000	4171.28173828125000000000	4155.38427734375000000000	4194.35888671875000000000	4182.05126953125000000000	4176.41015625000000000000	4163.07666015625000000000	4177.94873046875000000000	4157.94873046875000000000	4134.87158203125000000000	4149.74365234375000000000	4157.43603515625000000000	4148.71777343750000000000	0.00000000000000000000	10246.00000000000000000000	10225.00000000000000000000	0.00000000000000000000	0.00000000000000000000	0.00000000000000000000	3748.00000000000000000000	914.00000000000000000000	4.00000000000000000000	4.00000000000000000000	4.00000000000000000000	4.00000000000000000000	4.00000000000000000000	4.00000000000000000000	4.00000000000000000000	4.00000000000000000000	4.00000000000000000000	4.00000000000000000000	4.00000000000000000000	4.00000000000000000000	4.00000000000000000000	4.00000000000000000000	4.00000000000000000000	4.00000000000000000000
26.00000000000000000000	0.00000000000000000000	4142.56396484375000000000	4158.46142578125000000000	4176.41015625000000000000	4138.46142578125000000000	4164.61523437500000000000	4154.35888671875000000000	4155.89746093750000000000	4137.94873046875000000000	4145.64111328125000000000	4126.66650390625000000000	4117.43603515625000000000	4133.84619140625000000000	4139.48730468750000000000	4129.74365234375000000000	0.00000000000000000000	10246.00000000000000000000	10225.00000000000000000000	0.00000000000000000000	0.00000000000000000000	0.00000000000000000000	3748.00000000000000000000	921.00000000000000000000	4.00000000000000000000	4.00000000000000000000	4.00000000000000000000	4.00000000000000000000	4.00000000000000000000	4.00000000000000000000	4.00000000000000000000	4.00000000000000000000	4.00000000000000000000	4.00000000000000000000	4.00000000000000000000	4.00000000000000000000	4.00000000000000000000	4.00000000000000000000	4.00000000000000000000	4.00000000000000000000
27.00000000000000000000	0.00000000000000000000	4149.23046875000000000000	4181.02539062500000000000	4152.30761718750000000000	4174.35888671875000000000	4190.25634765625000000000	4166.15380859375000000000	4161.02539062500000000000	4163.58984375000000000000	4172.30761718750000000000	4140.00000000000000000000	4160.00000000000000000000	4170.76904296875000000000	4194.35888671875000000000	4175.89746093750000000000	0.00000000000000000000	10246.00000000000000000000	10226.00000000000000000000	0.00000000000000000000	0.00000000000000000000	0.00000000000000000000	3748.00000000000000000000	929.00000000000000000000	4.00000000000000000000	4.00000000000000000000	4.00000000000000000000	4.00000000000000000000	4.00000000000000000000	4.00000000000000000000	4.00000000000000000000	4.00000000000000000000	4.00000000000000000000	4.00000000000000000000	4.00000000000000000000	4.00000000000000000000	4.00000000000000000000	4.00000000000000000000	4.00000000000000000000	4.00000000000000000000
28.00000000000000000000	0.00000000000000000000	4148.71777343750000000000	4153.33300781250000000000	4160.00000000000000000000	4166.66650390625000000000	4161.02539062500000000000	4134.87158203125000000000	4127.17919921875000000000	4135.38427734375000000000	4142.05126953125000000000	4104.61523437500000000000	4120.51269531250000000000	4152.30761718750000000000	4172.30761718750000000000	4161.53857421875000000000	0.00000000000000000000	10246.00000000000000000000	10226.00000000000000000000	0.00000000000000000000	0.00000000000000000000	0.00000000000000000000	3748.00000000000000000000	938.00000000000000000000	4.00000000000000000000	4.00000000000000000000	4.00000000000000000000	4.00000000000000000000	4.00000000000000000000	4.00000000000000000000	4.00000000000000000000	4.00000000000000000000	4.00000000000000000000	4.00000000000000000000	4.00000000000000000000	4.00000000000000000000	4.00000000000000000000	4.00000000000000000000	4.00000000000000000000	4.00000000000000000000
29.00000000000000000000	0.00000000000000000000	4154.87158203125000000000	4170.25634765625000000000	4169.23046875000000000000	4168.71777343750000000000	4176.92285156250000000000	4156.41015625000000000000	4149.74365234375000000000	4164.10253906250000000000	4162.56396484375000000000	4134.87158203125000000000	4118.97412109375000000000	4166.15380859375000000000	4175.89746093750000000000	4166.15380859375000000000	0.00000000000000000000	10249.00000000000000000000	10224.00000000000000000000	0.00000000000000000000	0.00000000000000000000	0.00000000000000000000	3748.00000000000000000000	946.00000000000000000000	4.00000000000000000000	4.00000000000000000000	4.00000000000000000000	4.00000000000000000000	4.00000000000000000000	4.00000000000000000000	4.00000000000000000000	4.00000000000000000000	4.00000000000000000000	4.00000000000000000000	4.00000000000000000000	4.00000000000000000000	4.00000000000000000000	4.00000000000000000000	4.00000000000000000000	4.00000000000000000000
30.00000000000000000000	0.00000000000000000000	4163.58984375000000000000	4183.07666015625000000000	4174.35888671875000000000	4177.94873046875000000000	4193.84619140625000000000	4178.46142578125000000000	4173.84619140625000000000	4206.66650390625000000000	4209.23046875000000000000	4187.17919921875000000000	4140.00000000000000000000	4192.82031250000000000000	4191.28173828125000000000	4184.10253906250000000000	0.00000000000000000000	10249.00000000000000000000	10224.00000000000000000000	0.00000000000000000000	0.00000000000000000000	0.00000000000000000000	3748.00000000000000000000	954.00000000000000000000	4.00000000000000000000	4.00000000000000000000	4.00000000000000000000	4.00000000000000000000	4.00000000000000000000	4.00000000000000000000	4.00000000000000000000	4.00000000000000000000	4.00000000000000000000	4.00000000000000000000	4.00000000000000000000	4.00000000000000000000	4.00000000000000000000	4.00000000000000000000	4.00000000000000000000	4.00000000000000000000
31.00000000000000000000	0.00000000000000000000	4166.15380859375000000000	4173.33300781250000000000	4189.23046875000000000000	4173.84619140625000000000	4181.53857421875000000000	4173.84619140625000000000	4169.74365234375000000000	4189.74365234375000000000	4197.43603515625000000000	4171.79492187500000000000	4115.38427734375000000000	4175.38427734375000000000	4172.82031250000000000000	4172.82031250000000000000	0.00000000000000000000	10249.00000000000000000000	10225.00000000000000000000	0.00000000000000000000	0.00000000000000000000	0.00000000000000000000	3748.00000000000000000000	963.00000000000000000000	4.00000000000000000000	4.00000000000000000000	4.00000000000000000000	4.00000000000000000000	4.00000000000000000000	4.00000000000000000000	4.00000000000000000000	4.00000000000000000000	4.00000000000000000000	4.00000000000000000000	4.00000000000000000000	4.00000000000000000000	4.00000000000000000000	4.00000000000000000000	4.00000000000000000000	4.00000000000000000000
32.00000000000000000000	0.00000000000000000000	4183.58984375000000000000	4242.56396484375000000000	4174.35888671875000000000	4209.23046875000000000000	4245.64111328125000000000	4229.23046875000000000000	4211.28173828125000000000	4208.20507812500000000000	4217.43603515625000000000	4196.92285156250000000000	4140.51269531250000000000	4193.33300781250000000000	4215.89746093750000000000	4203.58984375000000000000	0.00000000000000000000	10249.00000000000000000000	10225.00000000000000000000	0.00000000000000000000	0.00000000000000000000	0.00000000000000000000	3748.00000000000000000000	971.00000000000000000000	4.00000000000000000000	4.00000000000000000000	4.00000000000000000000	4.00000000000000000000	4.00000000000000000000	4.00000000000000000000	4.00000000000000000000	4.00000000000000000000	4.00000000000000000000	4.00000000000000000000	4.00000000000000000000	4.00000000000000000000	4.00000000000000000000	4.00000000000000000000	4.00000000000000000000	4.00000000000000000000
33.00000000000000000000	0.00000000000000000000	4180.00000000000000000000	4228.71777343750000000000	4177.43603515625000000000	4203.07666015625000000000	4232.82031250000000000000	4211.79492187500000000000	4192.82031250000000000000	4178.46142578125000000000	4186.15380859375000000000	4177.43603515625000000000	4111.79492187500000000000	4168.20507812500000000000	4200.51269531250000000000	4187.17919921875000000000	0.00000000000000000000	10248.00000000000000000000	10225.00000000000000000000	0.00000000000000000000	0.00000000000000000000	0.00000000000000000000	3748.00000000000000000000	979.00000000000000000000	4.00000000000000000000	4.00000000000000000000	4.00000000000000000000	4.00000000000000000000	4.00000000000000000000	4.00000000000000000000	4.00000000000000000000	4.00000000000000000000	4.00000000000000000000	4.00000000000000000000	4.00000000000000000000	4.00000000000000000000	4.00000000000000000000	4.00000000000000000000	4.00000000000000000000	4.00000000000000000000
34.00000000000000000000	0.00000000000000000000	4177.43603515625000000000	4209.74365234375000000000	4175.38427734375000000000	4204.61523437500000000000	4218.46142578125000000000	4202.56396484375000000000	4186.66650390625000000000	4181.02539062500000000000	4188.20507812500000000000	4174.87158203125000000000	4120.00000000000000000000	4171.28173828125000000000	4211.28173828125000000000	4195.89746093750000000000	0.00000000000000000000	10248.00000000000000000000	10225.00000000000000000000	0.00000000000000000000	0.00000000000000000000	0.00000000000000000000	3748.00000000000000000000	988.00000000000000000000	4.00000000000000000000	4.00000000000000000000	4.00000000000000000000	4.00000000000000000000	4.00000000000000000000	4.00000000000000000000	4.00000000000000000000	4.00000000000000000000	4.00000000000000000000	4.00000000000000000000	4.00000000000000000000	4.00000000000000000000	4.00000000000000000000	4.00000000000000000000	4.00000000000000000000	4.00000000000000000000
35.00000000000000000000	0.00000000000000000000	4184.61523437500000000000	4209.23046875000000000000	4166.15380859375000000000	4208.71777343750000000000	4209.74365234375000000000	4199.48730468750000000000	4184.61523437500000000000	4205.64111328125000000000	4209.74365234375000000000	4184.61523437500000000000	4151.79492187500000000000	4196.41015625000000000000	4231.28173828125000000000	4217.94873046875000000000	0.00000000000000000000	10249.00000000000000000000	10224.00000000000000000000	0.00000000000000000000	0.00000000000000000000	0.00000000000000000000	3748.00000000000000000000	996.00000000000000000000	4.00000000000000000000	4.00000000000000000000	4.00000000000000000000	4.00000000000000000000	4.00000000000000000000	4.00000000000000000000	4.00000000000000000000	4.00000000000000000000	4.00000000000000000000	4.00000000000000000000	4.00000000000000000000	4.00000000000000000000	4.00000000000000000000	4.00000000000000000000	4.00000000000000000000	4.00000000000000000000
36.00000000000000000000	0.00000000000000000000	4177.94873046875000000000	4176.41015625000000000000	4176.92285156250000000000	4184.61523437500000000000	4173.84619140625000000000	4170.76904296875000000000	4164.61523437500000000000	4188.20507812500000000000	4188.71777343750000000000	4161.02539062500000000000	4127.69238281250000000000	4178.46142578125000000000	4194.35888671875000000000	4190.76904296875000000000	0.00000000000000000000	10249.00000000000000000000	10224.00000000000000000000	0.00000000000000000000	0.00000000000000000000	0.00000000000000000000	3749.00000000000000000000	4.00000000000000000000	4.00000000000000000000	4.00000000000000000000	4.00000000000000000000	4.00000000000000000000	4.00000000000000000000	4.00000000000000000000	4.00000000000000000000	4.00000000000000000000	4.00000000000000000000	4.00000000000000000000	4.00000000000000000000	4.00000000000000000000	4.00000000000000000000	4.00000000000000000000	4.00000000000000000000	4.00000000000000000000
37.00000000000000000000	0.00000000000000000000	4183.07666015625000000000	4211.79492187500000000000	4170.76904296875000000000	4204.10253906250000000000	4227.69238281250000000000	4223.07666015625000000000	4212.82031250000000000000	4227.17919921875000000000	4234.87158203125000000000	4216.92285156250000000000	4155.89746093750000000000	4198.97412109375000000000	4221.02539062500000000000	4205.12792968750000000000	0.00000000000000000000	10250.00000000000000000000	10225.00000000000000000000	0.00000000000000000000	0.00000000000000000000	0.00000000000000000000	3749.00000000000000000000	13.00000000000000000000	4.00000000000000000000	4.00000000000000000000	4.00000000000000000000	4.00000000000000000000	4.00000000000000000000	4.00000000000000000000	4.00000000000000000000	4.00000000000000000000	4.00000000000000000000	4.00000000000000000000	4.00000000000000000000	4.00000000000000000000	4.00000000000000000000	4.00000000000000000000	4.00000000000000000000	4.00000000000000000000
38.00000000000000000000	0.00000000000000000000	4174.87158203125000000000	4192.30761718750000000000	4180.51269531250000000000	4182.56396484375000000000	4217.94873046875000000000	4215.38427734375000000000	4209.23046875000000000000	4214.35888671875000000000	4223.58984375000000000000	4217.43603515625000000000	4132.30761718750000000000	4176.41015625000000000000	4189.74365234375000000000	4176.41015625000000000000	0.00000000000000000000	10250.00000000000000000000	10225.00000000000000000000	0.00000000000000000000	0.00000000000000000000	0.00000000000000000000	3749.00000000000000000000	20.00000000000000000000	4.00000000000000000000	4.00000000000000000000	4.00000000000000000000	4.00000000000000000000	4.00000000000000000000	4.00000000000000000000	4.00000000000000000000	4.00000000000000000000	4.00000000000000000000	4.00000000000000000000	4.00000000000000000000	4.00000000000000000000	4.00000000000000000000	4.00000000000000000000	4.00000000000000000000	4.00000000000000000000
39.00000000000000000000	0.00000000000000000000	4167.69238281250000000000	4191.28173828125000000000	4175.38427734375000000000	4174.35888671875000000000	4209.74365234375000000000	4206.15380859375000000000	4195.89746093750000000000	4200.00000000000000000000	4204.61523437500000000000	4193.33300781250000000000	4131.28173828125000000000	4166.15380859375000000000	4181.02539062500000000000	4169.23046875000000000000	0.00000000000000000000	10249.00000000000000000000	10226.00000000000000000000	0.00000000000000000000	0.00000000000000000000	0.00000000000000000000	3749.00000000000000000000	27.00000000000000000000	4.00000000000000000000	4.00000000000000000000	4.00000000000000000000	4.00000000000000000000	4.00000000000000000000	4.00000000000000000000	4.00000000000000000000	4.00000000000000000000	4.00000000000000000000	4.00000000000000000000	4.00000000000000000000	4.00000000000000000000	4.00000000000000000000	4.00000000000000000000	4.00000000000000000000	4.00000000000000000000
40.00000000000000000000	0.00000000000000000000	4173.84619140625000000000	4223.58984375000000000000	4156.92285156250000000000	4205.64111328125000000000	4232.30761718750000000000	4217.43603515625000000000	4192.82031250000000000000	4198.97412109375000000000	4205.64111328125000000000	4191.79492187500000000000	4166.15380859375000000000	4181.02539062500000000000	4217.43603515625000000000	4196.92285156250000000000	0.00000000000000000000	10249.00000000000000000000	10226.00000000000000000000	0.00000000000000000000	0.00000000000000000000	0.00000000000000000000	3749.00000000000000000000	35.00000000000000000000	4.00000000000000000000	4.00000000000000000000	4.00000000000000000000	4.00000000000000000000	4.00000000000000000000	4.00000000000000000000	4.00000000000000000000	4.00000000000000000000	4.00000000000000000000	4.00000000000000000000	4.00000000000000000000	4.00000000000000000000	4.00000000000000000000	4.00000000000000000000	4.00000000000000000000	4.00000000000000000000
41.00000000000000000000	0.00000000000000000000	4168.71777343750000000000	4195.89746093750000000000	4171.28173828125000000000	4197.94873046875000000000	4196.41015625000000000000	4180.51269531250000000000	4165.64111328125000000000	4159.48730468750000000000	4164.61523437500000000000	4157.43603515625000000000	4141.02539062500000000000	4154.87158203125000000000	4185.12792968750000000000	4174.35888671875000000000	0.00000000000000000000	10248.00000000000000000000	10227.00000000000000000000	0.00000000000000000000	0.00000000000000000000	0.00000000000000000000	3749.00000000000000000000	42.00000000000000000000	4.00000000000000000000	4.00000000000000000000	4.00000000000000000000	4.00000000000000000000	4.00000000000000000000	4.00000000000000000000	4.00000000000000000000	4.00000000000000000000	4.00000000000000000000	4.00000000000000000000	4.00000000000000000000	4.00000000000000000000	4.00000000000000000000	4.00000000000000000000	4.00000000000000000000	4.00000000000000000000
42.00000000000000000000	0.00000000000000000000	4173.33300781250000000000	4204.61523437500000000000	4166.66650390625000000000	4201.02539062500000000000	4204.61523437500000000000	4193.33300781250000000000	4184.10253906250000000000	4197.94873046875000000000	4201.53857421875000000000	4189.74365234375000000000	4175.89746093750000000000	4185.12792968750000000000	4203.07666015625000000000	4192.82031250000000000000	0.00000000000000000000	10248.00000000000000000000	10227.00000000000000000000	0.00000000000000000000	0.00000000000000000000	0.00000000000000000000	3749.00000000000000000000	50.00000000000000000000	4.00000000000000000000	4.00000000000000000000	4.00000000000000000000	4.00000000000000000000	4.00000000000000000000	4.00000000000000000000	4.00000000000000000000	4.00000000000000000000	4.00000000000000000000	4.00000000000000000000	4.00000000000000000000	4.00000000000000000000	4.00000000000000000000	4.00000000000000000000	4.00000000000000000000	4.00000000000000000000
43.00000000000000000000	0.00000000000000000000	4171.79492187500000000000	4167.17919921875000000000	4173.84619140625000000000	4181.02539062500000000000	4173.33300781250000000000	4169.23046875000000000000	4163.58984375000000000000	4198.97412109375000000000	4198.97412109375000000000	4186.15380859375000000000	4177.43603515625000000000	4185.64111328125000000000	4189.74365234375000000000	4187.17919921875000000000	0.00000000000000000000	10246.00000000000000000000	10229.00000000000000000000	0.00000000000000000000	0.00000000000000000000	0.00000000000000000000	3749.00000000000000000000	57.00000000000000000000	4.00000000000000000000	4.00000000000000000000	4.00000000000000000000	4.00000000000000000000	4.00000000000000000000	4.00000000000000000000	4.00000000000000000000	4.00000000000000000000	4.00000000000000000000	4.00000000000000000000	4.00000000000000000000	4.00000000000000000000	4.00000000000000000000	4.00000000000000000000	4.00000000000000000000	4.00000000000000000000
44.00000000000000000000	0.00000000000000000000	4174.87158203125000000000	4176.92285156250000000000	4182.56396484375000000000	4182.56396484375000000000	4185.12792968750000000000	4180.51269531250000000000	4173.84619140625000000000	4183.58984375000000000000	4185.12792968750000000000	4178.97412109375000000000	4170.76904296875000000000	4173.84619140625000000000	4184.61523437500000000000	4184.61523437500000000000	0.00000000000000000000	10246.00000000000000000000	10229.00000000000000000000	0.00000000000000000000	0.00000000000000000000	0.00000000000000000000	3749.00000000000000000000	64.00000000000000000000	4.00000000000000000000	4.00000000000000000000	4.00000000000000000000	4.00000000000000000000	4.00000000000000000000	4.00000000000000000000	4.00000000000000000000	4.00000000000000000000	4.00000000000000000000	4.00000000000000000000	4.00000000000000000000	4.00000000000000000000	4.00000000000000000000	4.00000000000000000000	4.00000000000000000000	4.00000000000000000000
45.00000000000000000000	0.00000000000000000000	4185.12792968750000000000	4234.35888671875000000000	4173.33300781250000000000	4204.61523437500000000000	4240.51269531250000000000	4228.71777343750000000000	4213.33300781250000000000	4195.38427734375000000000	4210.25634765625000000000	4210.76904296875000000000	4183.07666015625000000000	4181.02539062500000000000	4204.61523437500000000000	4194.87158203125000000000	0.00000000000000000000	10246.00000000000000000000	10229.00000000000000000000	0.00000000000000000000	0.00000000000000000000	0.00000000000000000000	3749.00000000000000000000	72.00000000000000000000	4.00000000000000000000	4.00000000000000000000	4.00000000000000000000	4.00000000000000000000	4.00000000000000000000	4.00000000000000000000	4.00000000000000000000	4.00000000000000000000	4.00000000000000000000	4.00000000000000000000	4.00000000000000000000	4.00000000000000000000	4.00000000000000000000	4.00000000000000000000	4.00000000000000000000	4.00000000000000000000
46.00000000000000000000	0.00000000000000000000	4172.82031250000000000000	4193.33300781250000000000	4180.51269531250000000000	4177.43603515625000000000	4198.97412109375000000000	4192.82031250000000000000	4183.58984375000000000000	4160.00000000000000000000	4180.00000000000000000000	4185.64111328125000000000	4148.20507812500000000000	4146.15380859375000000000	4166.15380859375000000000	4160.00000000000000000000	0.00000000000000000000	10246.00000000000000000000	10229.00000000000000000000	0.00000000000000000000	0.00000000000000000000	0.00000000000000000000	3749.00000000000000000000	79.00000000000000000000	4.00000000000000000000	4.00000000000000000000	4.00000000000000000000	4.00000000000000000000	4.00000000000000000000	4.00000000000000000000	4.00000000000000000000	4.00000000000000000000	4.00000000000000000000	4.00000000000000000000	4.00000000000000000000	4.00000000000000000000	4.00000000000000000000	4.00000000000000000000	4.00000000000000000000	4.00000000000000000000
47.00000000000000000000	0.00000000000000000000	4178.46142578125000000000	4198.97412109375000000000	4163.58984375000000000000	4190.25634765625000000000	4202.56396484375000000000	4195.38427734375000000000	4185.64111328125000000000	4183.07666015625000000000	4197.94873046875000000000	4200.51269531250000000000	4199.48730468750000000000	4173.84619140625000000000	4212.82031250000000000000	4200.00000000000000000000	0.00000000000000000000	10245.00000000000000000000	10229.00000000000000000000	0.00000000000000000000	0.00000000000000000000	0.00000000000000000000	3749.00000000000000000000	86.00000000000000000000	4.00000000000000000000	4.00000000000000000000	4.00000000000000000000	4.00000000000000000000	4.00000000000000000000	4.00000000000000000000	4.00000000000000000000	4.00000000000000000000	4.00000000000000000000	4.00000000000000000000	4.00000000000000000000	4.00000000000000000000	4.00000000000000000000	4.00000000000000000000	4.00000000000000000000	4.00000000000000000000
48.00000000000000000000	0.00000000000000000000	4181.53857421875000000000	4189.74365234375000000000	4160.51269531250000000000	4189.23046875000000000000	4184.10253906250000000000	4171.79492187500000000000	4161.02539062500000000000	4174.35888671875000000000	4177.94873046875000000000	4179.48730468750000000000	4210.76904296875000000000	4183.07666015625000000000	4223.58984375000000000000	4208.71777343750000000000	0.00000000000000000000	10245.00000000000000000000	10229.00000000000000000000	0.00000000000000000000	0.00000000000000000000	0.00000000000000000000	3749.00000000000000000000	94.00000000000000000000	4.00000000000000000000	4.00000000000000000000	4.00000000000000000000	4.00000000000000000000	4.00000000000000000000	4.00000000000000000000	4.00000000000000000000	4.00000000000000000000	4.00000000000000000000	4.00000000000000000000	4.00000000000000000000	4.00000000000000000000	4.00000000000000000000	4.00000000000000000000	4.00000000000000000000	4.00000000000000000000
49.00000000000000000000	0.00000000000000000000	4174.87158203125000000000	4173.84619140625000000000	4172.30761718750000000000	4174.87158203125000000000	4170.25634765625000000000	4161.53857421875000000000	4155.89746093750000000000	4161.53857421875000000000	4162.56396484375000000000	4167.17919921875000000000	4185.12792968750000000000	4168.71777343750000000000	4193.84619140625000000000	4180.51269531250000000000	0.00000000000000000000	10244.00000000000000000000	10228.00000000000000000000	0.00000000000000000000	0.00000000000000000000	0.00000000000000000000	3749.00000000000000000000	102.00000000000000000000	4.00000000000000000000	4.00000000000000000000	4.00000000000000000000	4.00000000000000000000	4.00000000000000000000	4.00000000000000000000	4.00000000000000000000	4.00000000000000000000	4.00000000000000000000	4.00000000000000000000	4.00000000000000000000	4.00000000000000000000	4.00000000000000000000	4.00000000000000000000	4.00000000000000000000	4.00000000000000000000
50.00000000000000000000	0.00000000000000000000	4178.46142578125000000000	4193.84619140625000000000	4169.23046875000000000000	4181.53857421875000000000	4202.56396484375000000000	4197.43603515625000000000	4196.41015625000000000000	4209.23046875000000000000	4219.48730468750000000000	4224.61523437500000000000	4208.20507812500000000000	4187.69238281250000000000	4205.12792968750000000000	4188.71777343750000000000	0.00000000000000000000	10244.00000000000000000000	10228.00000000000000000000	0.00000000000000000000	0.00000000000000000000	0.00000000000000000000	3749.00000000000000000000	111.00000000000000000000	4.00000000000000000000	4.00000000000000000000	4.00000000000000000000	4.00000000000000000000	4.00000000000000000000	4.00000000000000000000	4.00000000000000000000	4.00000000000000000000	4.00000000000000000000	4.00000000000000000000	4.00000000000000000000	4.00000000000000000000	4.00000000000000000000	4.00000000000000000000	4.00000000000000000000	4.00000000000000000000
51.00000000000000000000	0.00000000000000000000	4169.74365234375000000000	4162.05126953125000000000	4182.56396484375000000000	4159.48730468750000000000	4170.76904296875000000000	4172.82031250000000000000	4176.92285156250000000000	4189.23046875000000000000	4199.48730468750000000000	4201.53857421875000000000	4177.94873046875000000000	4164.10253906250000000000	4166.15380859375000000000	4160.00000000000000000000	0.00000000000000000000	10247.00000000000000000000	10228.00000000000000000000	0.00000000000000000000	0.00000000000000000000	0.00000000000000000000	3749.00000000000000000000	119.00000000000000000000	4.00000000000000000000	4.00000000000000000000	4.00000000000000000000	4.00000000000000000000	4.00000000000000000000	4.00000000000000000000	4.00000000000000000000	4.00000000000000000000	4.00000000000000000000	4.00000000000000000000	4.00000000000000000000	4.00000000000000000000	4.00000000000000000000	4.00000000000000000000	4.00000000000000000000	4.00000000000000000000
52.00000000000000000000	0.00000000000000000000	4173.84619140625000000000	4203.07666015625000000000	4170.76904296875000000000	4186.66650390625000000000	4205.64111328125000000000	4200.00000000000000000000	4188.20507812500000000000	4184.61523437500000000000	4191.28173828125000000000	4196.41015625000000000000	4190.76904296875000000000	4171.79492187500000000000	4192.30761718750000000000	4176.92285156250000000000	0.00000000000000000000	10247.00000000000000000000	10228.00000000000000000000	0.00000000000000000000	0.00000000000000000000	0.00000000000000000000	3749.00000000000000000000	128.00000000000000000000	4.00000000000000000000	4.00000000000000000000	4.00000000000000000000	4.00000000000000000000	4.00000000000000000000	4.00000000000000000000	4.00000000000000000000	4.00000000000000000000	4.00000000000000000000	4.00000000000000000000	4.00000000000000000000	4.00000000000000000000	4.00000000000000000000	4.00000000000000000000	4.00000000000000000000	4.00000000000000000000
53.00000000000000000000	0.00000000000000000000	4174.87158203125000000000	4223.07666015625000000000	4166.15380859375000000000	4197.43603515625000000000	4222.05126953125000000000	4201.53857421875000000000	4181.53857421875000000000	4158.46142578125000000000	4168.20507812500000000000	4183.58984375000000000000	4177.43603515625000000000	4155.38427734375000000000	4194.87158203125000000000	4174.35888671875000000000	0.00000000000000000000	10247.00000000000000000000	10228.00000000000000000000	0.00000000000000000000	0.00000000000000000000	0.00000000000000000000	3749.00000000000000000000	136.00000000000000000000	4.00000000000000000000	4.00000000000000000000	4.00000000000000000000	4.00000000000000000000	4.00000000000000000000	4.00000000000000000000	4.00000000000000000000	4.00000000000000000000	4.00000000000000000000	4.00000000000000000000	4.00000000000000000000	4.00000000000000000000	4.00000000000000000000	4.00000000000000000000	4.00000000000000000000	4.00000000000000000000
54.00000000000000000000	0.00000000000000000000	4171.28173828125000000000	4201.02539062500000000000	4177.43603515625000000000	4183.07666015625000000000	4198.97412109375000000000	4182.56396484375000000000	4169.74365234375000000000	4142.56396484375000000000	4151.79492187500000000000	4162.56396484375000000000	4156.92285156250000000000	4138.97412109375000000000	4173.33300781250000000000	4159.48730468750000000000	0.00000000000000000000	10247.00000000000000000000	10228.00000000000000000000	0.00000000000000000000	0.00000000000000000000	0.00000000000000000000	3749.00000000000000000000	144.00000000000000000000	4.00000000000000000000	4.00000000000000000000	4.00000000000000000000	4.00000000000000000000	4.00000000000000000000	4.00000000000000000000	4.00000000000000000000	4.00000000000000000000	4.00000000000000000000	4.00000000000000000000	4.00000000000000000000	4.00000000000000000000	4.00000000000000000000	4.00000000000000000000	4.00000000000000000000	4.00000000000000000000
55.00000000000000000000	0.00000000000000000000	4179.48730468750000000000	4207.69238281250000000000	4167.17919921875000000000	4200.00000000000000000000	4207.69238281250000000000	4195.89746093750000000000	4181.53857421875000000000	4188.20507812500000000000	4195.89746093750000000000	4193.33300781250000000000	4204.10253906250000000000	4180.00000000000000000000	4211.28173828125000000000	4191.79492187500000000000	0.00000000000000000000	10247.00000000000000000000	10229.00000000000000000000	0.00000000000000000000	0.00000000000000000000	0.00000000000000000000	3749.00000000000000000000	153.00000000000000000000	4.00000000000000000000	4.00000000000000000000	4.00000000000000000000	4.00000000000000000000	4.00000000000000000000	4.00000000000000000000	4.00000000000000000000	4.00000000000000000000	4.00000000000000000000	4.00000000000000000000	4.00000000000000000000	4.00000000000000000000	4.00000000000000000000	4.00000000000000000000	4.00000000000000000000	4.00000000000000000000
56.00000000000000000000	0.00000000000000000000	4171.79492187500000000000	4161.02539062500000000000	4175.38427734375000000000	4177.94873046875000000000	4156.41015625000000000000	4150.25634765625000000000	4147.17919921875000000000	4168.71777343750000000000	4175.38427734375000000000	4172.30761718750000000000	4188.20507812500000000000	4165.12792968750000000000	4187.17919921875000000000	4174.35888671875000000000	0.00000000000000000000	10247.00000000000000000000	10229.00000000000000000000	0.00000000000000000000	0.00000000000000000000	0.00000000000000000000	3749.00000000000000000000	161.00000000000000000000	4.00000000000000000000	4.00000000000000000000	4.00000000000000000000	4.00000000000000000000	4.00000000000000000000	4.00000000000000000000	4.00000000000000000000	4.00000000000000000000	4.00000000000000000000	4.00000000000000000000	4.00000000000000000000	4.00000000000000000000	4.00000000000000000000	4.00000000000000000000	4.00000000000000000000	4.00000000000000000000
57.00000000000000000000	0.00000000000000000000	4183.58984375000000000000	4200.51269531250000000000	4179.48730468750000000000	4192.82031250000000000000	4190.76904296875000000000	4189.74365234375000000000	4187.69238281250000000000	4196.92285156250000000000	4211.79492187500000000000	4214.35888671875000000000	4216.41015625000000000000	4185.12792968750000000000	4214.87158203125000000000	4195.38427734375000000000	0.00000000000000000000	10247.00000000000000000000	10229.00000000000000000000	0.00000000000000000000	0.00000000000000000000	0.00000000000000000000	3749.00000000000000000000	169.00000000000000000000	4.00000000000000000000	4.00000000000000000000	4.00000000000000000000	4.00000000000000000000	4.00000000000000000000	4.00000000000000000000	4.00000000000000000000	4.00000000000000000000	4.00000000000000000000	4.00000000000000000000	4.00000000000000000000	4.00000000000000000000	4.00000000000000000000	4.00000000000000000000	4.00000000000000000000	4.00000000000000000000
58.00000000000000000000	0.00000000000000000000	4196.92285156250000000000	4230.25634765625000000000	4186.15380859375000000000	4203.07666015625000000000	4224.61523437500000000000	4225.64111328125000000000	4220.51269531250000000000	4213.33300781250000000000	4237.43603515625000000000	4247.69238281250000000000	4223.58984375000000000000	4195.89746093750000000000	4224.61523437500000000000	4198.97412109375000000000	0.00000000000000000000	10247.00000000000000000000	10229.00000000000000000000	0.00000000000000000000	0.00000000000000000000	0.00000000000000000000	3749.00000000000000000000	178.00000000000000000000	4.00000000000000000000	4.00000000000000000000	4.00000000000000000000	4.00000000000000000000	4.00000000000000000000	4.00000000000000000000	4.00000000000000000000	4.00000000000000000000	4.00000000000000000000	4.00000000000000000000	4.00000000000000000000	4.00000000000000000000	4.00000000000000000000	4.00000000000000000000	4.00000000000000000000	4.00000000000000000000
59.00000000000000000000	0.00000000000000000000	4187.69238281250000000000	4198.46142578125000000000	4188.71777343750000000000	4185.64111328125000000000	4196.92285156250000000000	4194.35888671875000000000	4196.41015625000000000000	4183.58984375000000000000	4198.97412109375000000000	4212.30761718750000000000	4189.23046875000000000000	4167.17919921875000000000	4196.41015625000000000000	4174.87158203125000000000	0.00000000000000000000	10249.00000000000000000000	10227.00000000000000000000	0.00000000000000000000	0.00000000000000000000	0.00000000000000000000	3749.00000000000000000000	186.00000000000000000000	4.00000000000000000000	4.00000000000000000000	4.00000000000000000000	4.00000000000000000000	4.00000000000000000000	4.00000000000000000000	4.00000000000000000000	4.00000000000000000000	4.00000000000000000000	4.00000000000000000000	4.00000000000000000000	4.00000000000000000000	4.00000000000000000000	4.00000000000000000000	4.00000000000000000000	4.00000000000000000000
60.00000000000000000000	0.00000000000000000000	4188.71777343750000000000	4217.94873046875000000000	4162.56396484375000000000	4208.20507812500000000000	4212.82031250000000000000	4202.05126953125000000000	4196.92285156250000000000	4198.46142578125000000000	4204.61523437500000000000	4214.35888671875000000000	4226.66650390625000000000	4190.25634765625000000000	4240.51269531250000000000	4211.28173828125000000000	0.00000000000000000000	10249.00000000000000000000	10227.00000000000000000000	0.00000000000000000000	0.00000000000000000000	0.00000000000000000000	3749.00000000000000000000	194.00000000000000000000	4.00000000000000000000	4.00000000000000000000	4.00000000000000000000	4.00000000000000000000	4.00000000000000000000	4.00000000000000000000	4.00000000000000000000	4.00000000000000000000	4.00000000000000000000	4.00000000000000000000	4.00000000000000000000	4.00000000000000000000	4.00000000000000000000	4.00000000000000000000	4.00000000000000000000	4.00000000000000000000
61.00000000000000000000	0.00000000000000000000	4179.48730468750000000000	4184.10253906250000000000	4168.20507812500000000000	4189.74365234375000000000	4172.82031250000000000000	4168.71777343750000000000	4159.48730468750000000000	4160.51269531250000000000	4162.05126953125000000000	4172.82031250000000000000	4202.56396484375000000000	4170.76904296875000000000	4211.79492187500000000000	4189.74365234375000000000	0.00000000000000000000	10249.00000000000000000000	10226.00000000000000000000	0.00000000000000000000	0.00000000000000000000	0.00000000000000000000	3749.00000000000000000000	203.00000000000000000000	4.00000000000000000000	4.00000000000000000000	4.00000000000000000000	4.00000000000000000000	4.00000000000000000000	4.00000000000000000000	4.00000000000000000000	4.00000000000000000000	4.00000000000000000000	4.00000000000000000000	4.00000000000000000000	4.00000000000000000000	4.00000000000000000000	4.00000000000000000000	4.00000000000000000000	4.00000000000000000000
62.00000000000000000000	0.00000000000000000000	4177.43603515625000000000	4186.66650390625000000000	4173.33300781250000000000	4187.69238281250000000000	4178.97412109375000000000	4179.48730468750000000000	4173.33300781250000000000	4180.00000000000000000000	4181.53857421875000000000	4188.71777343750000000000	4206.66650390625000000000	4177.43603515625000000000	4204.10253906250000000000	4184.10253906250000000000	0.00000000000000000000	10249.00000000000000000000	10226.00000000000000000000	0.00000000000000000000	0.00000000000000000000	0.00000000000000000000	3749.00000000000000000000	211.00000000000000000000	4.00000000000000000000	4.00000000000000000000	4.00000000000000000000	4.00000000000000000000	4.00000000000000000000	4.00000000000000000000	4.00000000000000000000	4.00000000000000000000	4.00000000000000000000	4.00000000000000000000	4.00000000000000000000	4.00000000000000000000	4.00000000000000000000	4.00000000000000000000	4.00000000000000000000	4.00000000000000000000
63.00000000000000000000	0.00000000000000000000	4183.58984375000000000000	4193.84619140625000000000	4175.38427734375000000000	4196.92285156250000000000	4190.76904296875000000000	4192.30761718750000000000	4188.71777343750000000000	4220.51269531250000000000	4226.15380859375000000000	4226.15380859375000000000	4226.15380859375000000000	4202.05126953125000000000	4215.38427734375000000000	4195.89746093750000000000	0.00000000000000000000	10248.00000000000000000000	10223.00000000000000000000	0.00000000000000000000	0.00000000000000000000	0.00000000000000000000	3749.00000000000000000000	220.00000000000000000000	4.00000000000000000000	4.00000000000000000000	4.00000000000000000000	4.00000000000000000000	4.00000000000000000000	4.00000000000000000000	4.00000000000000000000	4.00000000000000000000	4.00000000000000000000	4.00000000000000000000	4.00000000000000000000	4.00000000000000000000	4.00000000000000000000	4.00000000000000000000	4.00000000000000000000	4.00000000000000000000
64.00000000000000000000	0.00000000000000000000	4185.12792968750000000000	4180.51269531250000000000	4189.74365234375000000000	4186.66650390625000000000	4174.35888671875000000000	4179.48730468750000000000	4175.89746093750000000000	4196.41015625000000000000	4204.61523437500000000000	4203.58984375000000000000	4202.56396484375000000000	4186.66650390625000000000	4194.87158203125000000000	4185.12792968750000000000	814.00000000000000000000	10248.00000000000000000000	10223.00000000000000000000	0.00000000000000000000	0.00000000000000000000	0.00000000000000000000	3749.00000000000000000000	228.00000000000000000000	4.00000000000000000000	4.00000000000000000000	4.00000000000000000000	4.00000000000000000000	4.00000000000000000000	4.00000000000000000000	4.00000000000000000000	4.00000000000000000000	4.00000000000000000000	4.00000000000000000000	4.00000000000000000000	4.00000000000000000000	4.00000000000000000000	4.00000000000000000000	4.00000000000000000000	4.00000000000000000000
65.00000000000000000000	0.00000000000000000000	4197.43603515625000000000	4239.48730468750000000000	4176.92285156250000000000	4212.30761718750000000000	4229.74365234375000000000	4227.69238281250000000000	4212.30761718750000000000	4203.07666015625000000000	4216.41015625000000000000	4221.53857421875000000000	4215.89746093750000000000	4194.35888671875000000000	4224.10253906250000000000	4205.12792968750000000000	2446.00000000000000000000	10245.00000000000000000000	10222.00000000000000000000	0.00000000000000000000	0.00000000000000000000	0.00000000000000000000	3749.00000000000000000000	236.00000000000000000000	4.00000000000000000000	4.00000000000000000000	4.00000000000000000000	4.00000000000000000000	4.00000000000000000000	4.00000000000000000000	4.00000000000000000000	4.00000000000000000000	4.00000000000000000000	4.00000000000000000000	4.00000000000000000000	4.00000000000000000000	4.00000000000000000000	4.00000000000000000000	4.00000000000000000000	4.00000000000000000000
66.00000000000000000000	0.00000000000000000000	4188.20507812500000000000	4220.51269531250000000000	4181.53857421875000000000	4198.46142578125000000000	4207.69238281250000000000	4203.58984375000000000000	4191.79492187500000000000	4168.71777343750000000000	4183.07666015625000000000	4194.35888671875000000000	4172.82031250000000000000	4155.89746093750000000000	4190.76904296875000000000	4170.76904296875000000000	2066.00000000000000000000	10245.00000000000000000000	10222.00000000000000000000	0.00000000000000000000	0.00000000000000000000	0.00000000000000000000	3749.00000000000000000000	245.00000000000000000000	4.00000000000000000000	4.00000000000000000000	4.00000000000000000000	4.00000000000000000000	4.00000000000000000000	4.00000000000000000000	4.00000000000000000000	4.00000000000000000000	4.00000000000000000000	4.00000000000000000000	4.00000000000000000000	4.00000000000000000000	4.00000000000000000000	4.00000000000000000000	4.00000000000000000000	4.00000000000000000000
67.00000000000000000000	0.00000000000000000000	4188.71777343750000000000	4210.76904296875000000000	4177.94873046875000000000	4205.12792968750000000000	4197.94873046875000000000	4194.35888671875000000000	4186.15380859375000000000	4173.84619140625000000000	4188.20507812500000000000	4195.38427734375000000000	4194.87158203125000000000	4168.71777343750000000000	4208.20507812500000000000	4183.58984375000000000000	3321.00000000000000000000	10248.00000000000000000000	10222.00000000000000000000	0.00000000000000000000	0.00000000000000000000	0.00000000000000000000	3749.00000000000000000000	253.00000000000000000000	4.00000000000000000000	4.00000000000000000000	4.00000000000000000000	4.00000000000000000000	4.00000000000000000000	4.00000000000000000000	4.00000000000000000000	4.00000000000000000000	4.00000000000000000000	4.00000000000000000000	4.00000000000000000000	4.00000000000000000000	4.00000000000000000000	4.00000000000000000000	4.00000000000000000000	4.00000000000000000000
68.00000000000000000000	0.00000000000000000000	4201.53857421875000000000	4217.94873046875000000000	4165.64111328125000000000	4220.51269531250000000000	4198.46142578125000000000	4197.94873046875000000000	4184.61523437500000000000	4197.43603515625000000000	4208.20507812500000000000	4212.82031250000000000000	4244.10253906250000000000	4208.20507812500000000000	4249.23046875000000000000	4220.51269531250000000000	3401.00000000000000000000	10248.00000000000000000000	10222.00000000000000000000	0.00000000000000000000	0.00000000000000000000	0.00000000000000000000	3749.00000000000000000000	261.00000000000000000000	4.00000000000000000000	4.00000000000000000000	4.00000000000000000000	4.00000000000000000000	4.00000000000000000000	4.00000000000000000000	4.00000000000000000000	4.00000000000000000000	4.00000000000000000000	4.00000000000000000000	4.00000000000000000000	4.00000000000000000000	4.00000000000000000000	4.00000000000000000000	4.00000000000000000000	4.00000000000000000000
69.00000000000000000000	0.00000000000000000000	4186.15380859375000000000	4176.41015625000000000000	4172.82031250000000000000	4187.17919921875000000000	4145.12792968750000000000	4156.92285156250000000000	4150.25634765625000000000	4166.66650390625000000000	4170.25634765625000000000	4172.82031250000000000000	4204.10253906250000000000	4175.89746093750000000000	4205.64111328125000000000	4187.69238281250000000000	3159.00000000000000000000	10248.00000000000000000000	10225.00000000000000000000	0.00000000000000000000	0.00000000000000000000	0.00000000000000000000	3749.00000000000000000000	270.00000000000000000000	4.00000000000000000000	4.00000000000000000000	4.00000000000000000000	4.00000000000000000000	4.00000000000000000000	4.00000000000000000000	4.00000000000000000000	4.00000000000000000000	4.00000000000000000000	4.00000000000000000000	4.00000000000000000000	4.00000000000000000000	4.00000000000000000000	4.00000000000000000000	4.00000000000000000000	4.00000000000000000000
70.00000000000000000000	0.00000000000000000000	4171.28173828125000000000	4185.12792968750000000000	4162.05126953125000000000	4181.02539062500000000000	4164.10253906250000000000	4180.51269531250000000000	4173.33300781250000000000	4186.66650390625000000000	4194.35888671875000000000	4196.41015625000000000000	4201.02539062500000000000	4171.79492187500000000000	4196.41015625000000000000	4177.94873046875000000000	2833.00000000000000000000	10248.00000000000000000000	10225.00000000000000000000	0.00000000000000000000	0.00000000000000000000	0.00000000000000000000	3749.00000000000000000000	278.00000000000000000000	4.00000000000000000000	4.00000000000000000000	4.00000000000000000000	4.00000000000000000000	4.00000000000000000000	4.00000000000000000000	4.00000000000000000000	4.00000000000000000000	4.00000000000000000000	4.00000000000000000000	4.00000000000000000000	4.00000000000000000000	4.00000000000000000000	4.00000000000000000000	4.00000000000000000000	4.00000000000000000000
71.00000000000000000000	0.00000000000000000000	4158.97412109375000000000	4158.97412109375000000000	4172.82031250000000000000	4157.94873046875000000000	4151.28173828125000000000	4172.82031250000000000000	4169.23046875000000000000	4173.84619140625000000000	4184.10253906250000000000	4190.76904296875000000000	4166.66650390625000000000	4150.25634765625000000000	4151.79492187500000000000	4138.97412109375000000000	3239.00000000000000000000	10248.00000000000000000000	10227.00000000000000000000	0.00000000000000000000	0.00000000000000000000	0.00000000000000000000	3749.00000000000000000000	286.00000000000000000000	4.00000000000000000000	4.00000000000000000000	4.00000000000000000000	4.00000000000000000000	4.00000000000000000000	4.00000000000000000000	4.00000000000000000000	4.00000000000000000000	4.00000000000000000000	4.00000000000000000000	4.00000000000000000000	4.00000000000000000000	4.00000000000000000000	4.00000000000000000000	4.00000000000000000000	4.00000000000000000000
72.00000000000000000000	0.00000000000000000000	4165.64111328125000000000	4178.97412109375000000000	4175.89746093750000000000	4167.17919921875000000000	4164.61523437500000000000	4185.64111328125000000000	4181.02539062500000000000	4173.84619140625000000000	4179.48730468750000000000	4186.15380859375000000000	4166.66650390625000000000	4152.30761718750000000000	4156.41015625000000000000	4137.43603515625000000000	3234.00000000000000000000	10248.00000000000000000000	10227.00000000000000000000	0.00000000000000000000	0.00000000000000000000	0.00000000000000000000	3749.00000000000000000000	295.00000000000000000000	4.00000000000000000000	4.00000000000000000000	4.00000000000000000000	4.00000000000000000000	4.00000000000000000000	4.00000000000000000000	4.00000000000000000000	4.00000000000000000000	4.00000000000000000000	4.00000000000000000000	4.00000000000000000000	4.00000000000000000000	4.00000000000000000000	4.00000000000000000000	4.00000000000000000000	4.00000000000000000000
73.00000000000000000000	0.00000000000000000000	4175.89746093750000000000	4215.38427734375000000000	4163.07666015625000000000	4193.33300781250000000000	4196.41015625000000000000	4205.12792968750000000000	4189.74365234375000000000	4177.43603515625000000000	4180.51269531250000000000	4189.74365234375000000000	4185.64111328125000000000	4162.56396484375000000000	4188.71777343750000000000	4162.05126953125000000000	3107.00000000000000000000	10245.00000000000000000000	10227.00000000000000000000	0.00000000000000000000	0.00000000000000000000	0.00000000000000000000	3749.00000000000000000000	302.00000000000000000000	4.00000000000000000000	4.00000000000000000000	4.00000000000000000000	4.00000000000000000000	4.00000000000000000000	4.00000000000000000000	4.00000000000000000000	4.00000000000000000000	4.00000000000000000000	4.00000000000000000000	4.00000000000000000000	4.00000000000000000000	4.00000000000000000000	4.00000000000000000000	4.00000000000000000000	4.00000000000000000000
74.00000000000000000000	0.00000000000000000000	4161.53857421875000000000	4173.84619140625000000000	4173.84619140625000000000	4172.30761718750000000000	4162.56396484375000000000	4170.25634765625000000000	4157.94873046875000000000	4135.38427734375000000000	4132.30761718750000000000	4142.05126953125000000000	4136.41015625000000000000	4127.69238281250000000000	4148.20507812500000000000	4131.79492187500000000000	3540.00000000000000000000	10245.00000000000000000000	10227.00000000000000000000	0.00000000000000000000	0.00000000000000000000	0.00000000000000000000	3749.00000000000000000000	310.00000000000000000000	4.00000000000000000000	4.00000000000000000000	4.00000000000000000000	4.00000000000000000000	4.00000000000000000000	4.00000000000000000000	4.00000000000000000000	4.00000000000000000000	4.00000000000000000000	4.00000000000000000000	4.00000000000000000000	4.00000000000000000000	4.00000000000000000000	4.00000000000000000000	4.00000000000000000000	4.00000000000000000000
75.00000000000000000000	0.00000000000000000000	4165.12792968750000000000	4188.20507812500000000000	4167.17919921875000000000	4187.17919921875000000000	4181.02539062500000000000	4187.69238281250000000000	4175.89746093750000000000	4182.56396484375000000000	4170.76904296875000000000	4168.71777343750000000000	4162.05126953125000000000	4157.94873046875000000000	4172.30761718750000000000	4156.41015625000000000000	3118.00000000000000000000	10246.00000000000000000000	10228.00000000000000000000	0.00000000000000000000	0.00000000000000000000	0.00000000000000000000	3749.00000000000000000000	317.00000000000000000000	4.00000000000000000000	4.00000000000000000000	4.00000000000000000000	4.00000000000000000000	4.00000000000000000000	4.00000000000000000000	4.00000000000000000000	4.00000000000000000000	4.00000000000000000000	4.00000000000000000000	4.00000000000000000000	4.00000000000000000000	4.00000000000000000000	4.00000000000000000000	4.00000000000000000000	4.00000000000000000000
76.00000000000000000000	0.00000000000000000000	4168.20507812500000000000	4169.74365234375000000000	4173.33300781250000000000	4180.51269531250000000000	4157.94873046875000000000	4161.02539062500000000000	4159.48730468750000000000	4195.89746093750000000000	4176.92285156250000000000	4170.25634765625000000000	4161.02539062500000000000	4164.10253906250000000000	4166.15380859375000000000	4159.48730468750000000000	3488.00000000000000000000	10246.00000000000000000000	10228.00000000000000000000	0.00000000000000000000	0.00000000000000000000	0.00000000000000000000	3749.00000000000000000000	324.00000000000000000000	4.00000000000000000000	4.00000000000000000000	4.00000000000000000000	4.00000000000000000000	4.00000000000000000000	4.00000000000000000000	4.00000000000000000000	4.00000000000000000000	4.00000000000000000000	4.00000000000000000000	4.00000000000000000000	4.00000000000000000000	4.00000000000000000000	4.00000000000000000000	4.00000000000000000000	4.00000000000000000000
77.00000000000000000000	0.00000000000000000000	4168.71777343750000000000	4172.30761718750000000000	4180.00000000000000000000	4172.82031250000000000000	4163.07666015625000000000	4169.23046875000000000000	4172.82031250000000000000	4181.53857421875000000000	4171.79492187500000000000	4165.12792968750000000000	4142.56396484375000000000	4155.38427734375000000000	4160.00000000000000000000	4152.82031250000000000000	3102.00000000000000000000	10245.00000000000000000000	10230.00000000000000000000	0.00000000000000000000	0.00000000000000000000	0.00000000000000000000	3749.00000000000000000000	332.00000000000000000000	4.00000000000000000000	4.00000000000000000000	4.00000000000000000000	4.00000000000000000000	4.00000000000000000000	4.00000000000000000000	4.00000000000000000000	4.00000000000000000000	4.00000000000000000000	4.00000000000000000000	4.00000000000000000000	4.00000000000000000000	4.00000000000000000000	4.00000000000000000000	4.00000000000000000000	4.00000000000000000000
78.00000000000000000000	0.00000000000000000000	4175.38427734375000000000	4211.28173828125000000000	4173.33300781250000000000	4185.64111328125000000000	4212.82031250000000000000	4221.02539062500000000000	4214.35888671875000000000	4195.38427734375000000000	4200.00000000000000000000	4195.38427734375000000000	4147.69238281250000000000	4166.15380859375000000000	4181.53857421875000000000	4161.53857421875000000000	3540.00000000000000000000	10245.00000000000000000000	10230.00000000000000000000	0.00000000000000000000	0.00000000000000000000	0.00000000000000000000	3749.00000000000000000000	339.00000000000000000000	4.00000000000000000000	4.00000000000000000000	4.00000000000000000000	4.00000000000000000000	4.00000000000000000000	4.00000000000000000000	4.00000000000000000000	4.00000000000000000000	4.00000000000000000000	4.00000000000000000000	4.00000000000000000000	4.00000000000000000000	4.00000000000000000000	4.00000000000000000000	4.00000000000000000000	4.00000000000000000000
79.00000000000000000000	0.00000000000000000000	4174.35888671875000000000	4182.56396484375000000000	4185.12792968750000000000	4171.28173828125000000000	4183.58984375000000000000	4191.79492187500000000000	4186.15380859375000000000	4170.25634765625000000000	4171.28173828125000000000	4176.41015625000000000000	4121.02539062500000000000	4144.10253906250000000000	4157.43603515625000000000	4144.10253906250000000000	3118.00000000000000000000	10248.00000000000000000000	10229.00000000000000000000	0.00000000000000000000	0.00000000000000000000	0.00000000000000000000	3749.00000000000000000000	346.00000000000000000000	4.00000000000000000000	4.00000000000000000000	4.00000000000000000000	4.00000000000000000000	4.00000000000000000000	4.00000000000000000000	4.00000000000000000000	4.00000000000000000000	4.00000000000000000000	4.00000000000000000000	4.00000000000000000000	4.00000000000000000000	4.00000000000000000000	4.00000000000000000000	4.00000000000000000000	4.00000000000000000000
80.00000000000000000000	0.00000000000000000000	4192.30761718750000000000	4212.82031250000000000000	4171.28173828125000000000	4202.05126953125000000000	4205.64111328125000000000	4202.56396484375000000000	4194.35888671875000000000	4197.94873046875000000000	4195.89746093750000000000	4198.46142578125000000000	4176.92285156250000000000	4183.07666015625000000000	4221.53857421875000000000	4195.89746093750000000000	3488.00000000000000000000	10248.00000000000000000000	10229.00000000000000000000	0.00000000000000000000	0.00000000000000000000	0.00000000000000000000	3749.00000000000000000000	354.00000000000000000000	4.00000000000000000000	4.00000000000000000000	4.00000000000000000000	4.00000000000000000000	4.00000000000000000000	4.00000000000000000000	4.00000000000000000000	4.00000000000000000000	4.00000000000000000000	4.00000000000000000000	4.00000000000000000000	4.00000000000000000000	4.00000000000000000000	4.00000000000000000000	4.00000000000000000000	4.00000000000000000000
81.00000000000000000000	0.00000000000000000000	4195.38427734375000000000	4205.12792968750000000000	4167.17919921875000000000	4203.07666015625000000000	4196.41015625000000000000	4188.71777343750000000000	4177.94873046875000000000	4192.30761718750000000000	4185.64111328125000000000	4177.43603515625000000000	4182.05126953125000000000	4189.23046875000000000000	4237.94873046875000000000	4203.58984375000000000000	3102.00000000000000000000	10247.00000000000000000000	10226.00000000000000000000	0.00000000000000000000	0.00000000000000000000	0.00000000000000000000	3749.00000000000000000000	361.00000000000000000000	4.00000000000000000000	4.00000000000000000000	4.00000000000000000000	4.00000000000000000000	4.00000000000000000000	4.00000000000000000000	4.00000000000000000000	4.00000000000000000000	4.00000000000000000000	4.00000000000000000000	4.00000000000000000000	4.00000000000000000000	4.00000000000000000000	4.00000000000000000000	4.00000000000000000000	4.00000000000000000000
82.00000000000000000000	0.00000000000000000000	4183.58984375000000000000	4175.38427734375000000000	4175.89746093750000000000	4185.64111328125000000000	4179.48730468750000000000	4180.51269531250000000000	4172.82031250000000000000	4183.58984375000000000000	4168.71777343750000000000	4157.94873046875000000000	4158.97412109375000000000	4172.30761718750000000000	4208.71777343750000000000	4178.97412109375000000000	3540.00000000000000000000	10247.00000000000000000000	10226.00000000000000000000	0.00000000000000000000	0.00000000000000000000	0.00000000000000000000	3749.00000000000000000000	368.00000000000000000000	4.00000000000000000000	4.00000000000000000000	4.00000000000000000000	4.00000000000000000000	4.00000000000000000000	4.00000000000000000000	4.00000000000000000000	4.00000000000000000000	4.00000000000000000000	4.00000000000000000000	4.00000000000000000000	4.00000000000000000000	4.00000000000000000000	4.00000000000000000000	4.00000000000000000000	4.00000000000000000000
83.00000000000000000000	0.00000000000000000000	4182.56396484375000000000	4184.61523437500000000000	4167.17919921875000000000	4191.28173828125000000000	4200.00000000000000000000	4205.64111328125000000000	4198.97412109375000000000	4219.48730468750000000000	4208.20507812500000000000	4199.48730468750000000000	4183.07666015625000000000	4192.82031250000000000000	4214.87158203125000000000	4187.69238281250000000000	3118.00000000000000000000	10247.00000000000000000000	10224.00000000000000000000	0.00000000000000000000	0.00000000000000000000	0.00000000000000000000	3749.00000000000000000000	376.00000000000000000000	4.00000000000000000000	4.00000000000000000000	4.00000000000000000000	4.00000000000000000000	4.00000000000000000000	4.00000000000000000000	4.00000000000000000000	4.00000000000000000000	4.00000000000000000000	4.00000000000000000000	4.00000000000000000000	4.00000000000000000000	4.00000000000000000000	4.00000000000000000000	4.00000000000000000000	4.00000000000000000000
84.00000000000000000000	0.00000000000000000000	4166.66650390625000000000	4144.61523437500000000000	4176.41015625000000000000	4158.97412109375000000000	4156.41015625000000000000	4165.64111328125000000000	4164.61523437500000000000	4181.53857421875000000000	4168.71777343750000000000	4159.48730468750000000000	4134.87158203125000000000	4156.92285156250000000000	4156.92285156250000000000	4145.12792968750000000000	3488.00000000000000000000	10247.00000000000000000000	10224.00000000000000000000	0.00000000000000000000	0.00000000000000000000	0.00000000000000000000	3749.00000000000000000000	383.00000000000000000000	4.00000000000000000000	4.00000000000000000000	4.00000000000000000000	4.00000000000000000000	4.00000000000000000000	4.00000000000000000000	4.00000000000000000000	4.00000000000000000000	4.00000000000000000000	4.00000000000000000000	4.00000000000000000000	4.00000000000000000000	4.00000000000000000000	4.00000000000000000000	4.00000000000000000000	4.00000000000000000000
85.00000000000000000000	0.00000000000000000000	4166.15380859375000000000	4177.43603515625000000000	4167.17919921875000000000	4173.84619140625000000000	4188.71777343750000000000	4193.84619140625000000000	4178.97412109375000000000	4174.87158203125000000000	4159.48730468750000000000	4153.33300781250000000000	4129.23046875000000000000	4149.23046875000000000000	4164.10253906250000000000	4147.17919921875000000000	3102.00000000000000000000	10245.00000000000000000000	10221.00000000000000000000	0.00000000000000000000	0.00000000000000000000	0.00000000000000000000	3749.00000000000000000000	391.00000000000000000000	4.00000000000000000000	4.00000000000000000000	4.00000000000000000000	4.00000000000000000000	4.00000000000000000000	4.00000000000000000000	4.00000000000000000000	4.00000000000000000000	4.00000000000000000000	4.00000000000000000000	4.00000000000000000000	4.00000000000000000000	4.00000000000000000000	4.00000000000000000000	4.00000000000000000000	4.00000000000000000000
86.00000000000000000000	0.00000000000000000000	4165.64111328125000000000	4186.15380859375000000000	4164.61523437500000000000	4180.51269531250000000000	4198.97412109375000000000	4201.53857421875000000000	4179.48730468750000000000	4155.38427734375000000000	4144.61523437500000000000	4151.28173828125000000000	4112.82031250000000000000	4135.38427734375000000000	4163.07666015625000000000	4142.05126953125000000000	3540.00000000000000000000	10245.00000000000000000000	10221.00000000000000000000	0.00000000000000000000	0.00000000000000000000	0.00000000000000000000	3749.00000000000000000000	398.00000000000000000000	4.00000000000000000000	4.00000000000000000000	4.00000000000000000000	4.00000000000000000000	4.00000000000000000000	4.00000000000000000000	4.00000000000000000000	4.00000000000000000000	4.00000000000000000000	4.00000000000000000000	4.00000000000000000000	4.00000000000000000000	4.00000000000000000000	4.00000000000000000000	4.00000000000000000000	4.00000000000000000000
87.00000000000000000000	0.00000000000000000000	4161.53857421875000000000	4156.41015625000000000000	4174.87158203125000000000	4166.15380859375000000000	4164.61523437500000000000	4168.71777343750000000000	4157.94873046875000000000	4139.48730468750000000000	4128.71777343750000000000	4132.30761718750000000000	4101.53857421875000000000	4126.66650390625000000000	4150.76904296875000000000	4135.89746093750000000000	3118.00000000000000000000	10246.00000000000000000000	10222.00000000000000000000	0.00000000000000000000	0.00000000000000000000	0.00000000000000000000	3749.00000000000000000000	405.00000000000000000000	4.00000000000000000000	4.00000000000000000000	4.00000000000000000000	4.00000000000000000000	4.00000000000000000000	4.00000000000000000000	4.00000000000000000000	4.00000000000000000000	4.00000000000000000000	4.00000000000000000000	4.00000000000000000000	4.00000000000000000000	4.00000000000000000000	4.00000000000000000000	4.00000000000000000000	4.00000000000000000000
88.00000000000000000000	0.00000000000000000000	4175.89746093750000000000	4176.92285156250000000000	4164.10253906250000000000	4188.20507812500000000000	4174.87158203125000000000	4174.87158203125000000000	4164.10253906250000000000	4186.66650390625000000000	4167.17919921875000000000	4159.48730468750000000000	4160.00000000000000000000	4172.82031250000000000000	4200.00000000000000000000	4180.00000000000000000000	3488.00000000000000000000	10246.00000000000000000000	10222.00000000000000000000	0.00000000000000000000	0.00000000000000000000	0.00000000000000000000	3749.00000000000000000000	413.00000000000000000000	4.00000000000000000000	4.00000000000000000000	4.00000000000000000000	4.00000000000000000000	4.00000000000000000000	4.00000000000000000000	4.00000000000000000000	4.00000000000000000000	4.00000000000000000000	4.00000000000000000000	4.00000000000000000000	4.00000000000000000000	4.00000000000000000000	4.00000000000000000000	4.00000000000000000000	4.00000000000000000000
89.00000000000000000000	0.00000000000000000000	4175.38427734375000000000	4148.71777343750000000000	4174.87158203125000000000	4175.89746093750000000000	4136.92285156250000000000	4143.07666015625000000000	4135.89746093750000000000	4169.74365234375000000000	4143.07666015625000000000	4135.89746093750000000000	4145.64111328125000000000	4163.07666015625000000000	4176.92285156250000000000	4162.05126953125000000000	3102.00000000000000000000	10243.00000000000000000000	10225.00000000000000000000	0.00000000000000000000	0.00000000000000000000	0.00000000000000000000	3749.00000000000000000000	420.00000000000000000000	4.00000000000000000000	4.00000000000000000000	4.00000000000000000000	4.00000000000000000000	4.00000000000000000000	4.00000000000000000000	4.00000000000000000000	4.00000000000000000000	4.00000000000000000000	4.00000000000000000000	4.00000000000000000000	4.00000000000000000000	4.00000000000000000000	4.00000000000000000000	4.00000000000000000000	4.00000000000000000000
90.00000000000000000000	0.00000000000000000000	4182.56396484375000000000	4178.46142578125000000000	4176.92285156250000000000	4186.66650390625000000000	4174.35888671875000000000	4183.07666015625000000000	4175.89746093750000000000	4194.87158203125000000000	4177.43603515625000000000	4171.79492187500000000000	4162.56396484375000000000	4180.51269531250000000000	4191.28173828125000000000	4172.30761718750000000000	3540.00000000000000000000	10243.00000000000000000000	10225.00000000000000000000	0.00000000000000000000	0.00000000000000000000	0.00000000000000000000	3749.00000000000000000000	427.00000000000000000000	4.00000000000000000000	4.00000000000000000000	4.00000000000000000000	4.00000000000000000000	4.00000000000000000000	4.00000000000000000000	4.00000000000000000000	4.00000000000000000000	4.00000000000000000000	4.00000000000000000000	4.00000000000000000000	4.00000000000000000000	4.00000000000000000000	4.00000000000000000000	4.00000000000000000000	4.00000000000000000000
91.00000000000000000000	0.00000000000000000000	4186.15380859375000000000	4193.33300781250000000000	4181.02539062500000000000	4186.66650390625000000000	4199.48730468750000000000	4206.15380859375000000000	4199.48730468750000000000	4210.76904296875000000000	4206.66650390625000000000	4205.12792968750000000000	4162.56396484375000000000	4186.66650390625000000000	4195.38427734375000000000	4172.30761718750000000000	3118.00000000000000000000	10243.00000000000000000000	10228.00000000000000000000	0.00000000000000000000	0.00000000000000000000	0.00000000000000000000	3749.00000000000000000000	436.00000000000000000000	4.00000000000000000000	4.00000000000000000000	4.00000000000000000000	4.00000000000000000000	4.00000000000000000000	4.00000000000000000000	4.00000000000000000000	4.00000000000000000000	4.00000000000000000000	4.00000000000000000000	4.00000000000000000000	4.00000000000000000000	4.00000000000000000000	4.00000000000000000000	4.00000000000000000000	4.00000000000000000000
92.00000000000000000000	0.00000000000000000000	4178.97412109375000000000	4176.41015625000000000000	4190.76904296875000000000	4168.71777343750000000000	4181.02539062500000000000	4185.12792968750000000000	4179.48730468750000000000	4187.17919921875000000000	4180.00000000000000000000	4178.97412109375000000000	4131.79492187500000000000	4163.07666015625000000000	4172.82031250000000000000	4148.20507812500000000000	3488.00000000000000000000	10243.00000000000000000000	10228.00000000000000000000	0.00000000000000000000	0.00000000000000000000	0.00000000000000000000	3749.00000000000000000000	444.00000000000000000000	4.00000000000000000000	4.00000000000000000000	4.00000000000000000000	4.00000000000000000000	4.00000000000000000000	4.00000000000000000000	4.00000000000000000000	4.00000000000000000000	4.00000000000000000000	4.00000000000000000000	4.00000000000000000000	4.00000000000000000000	4.00000000000000000000	4.00000000000000000000	4.00000000000000000000	4.00000000000000000000
93.00000000000000000000	0.00000000000000000000	4189.23046875000000000000	4221.02539062500000000000	4167.69238281250000000000	4200.00000000000000000000	4220.51269531250000000000	4216.92285156250000000000	4196.41015625000000000000	4211.79492187500000000000	4197.94873046875000000000	4192.30761718750000000000	4171.79492187500000000000	4192.82031250000000000000	4226.66650390625000000000	4186.66650390625000000000	3102.00000000000000000000	10244.00000000000000000000	10231.00000000000000000000	0.00000000000000000000	0.00000000000000000000	0.00000000000000000000	3749.00000000000000000000	452.00000000000000000000	4.00000000000000000000	4.00000000000000000000	4.00000000000000000000	4.00000000000000000000	4.00000000000000000000	4.00000000000000000000	4.00000000000000000000	4.00000000000000000000	4.00000000000000000000	4.00000000000000000000	4.00000000000000000000	4.00000000000000000000	4.00000000000000000000	4.00000000000000000000	4.00000000000000000000	4.00000000000000000000
94.00000000000000000000	0.00000000000000000000	4184.61523437500000000000	4190.25634765625000000000	4169.74365234375000000000	4192.82031250000000000000	4190.25634765625000000000	4188.71777343750000000000	4168.20507812500000000000	4177.94873046875000000000	4160.00000000000000000000	4156.41015625000000000000	4151.79492187500000000000	4173.33300781250000000000	4208.71777343750000000000	4176.92285156250000000000	3540.00000000000000000000	10244.00000000000000000000	10231.00000000000000000000	0.00000000000000000000	0.00000000000000000000	0.00000000000000000000	3749.00000000000000000000	461.00000000000000000000	4.00000000000000000000	4.00000000000000000000	4.00000000000000000000	4.00000000000000000000	4.00000000000000000000	4.00000000000000000000	4.00000000000000000000	4.00000000000000000000	4.00000000000000000000	4.00000000000000000000	4.00000000000000000000	4.00000000000000000000	4.00000000000000000000	4.00000000000000000000	4.00000000000000000000	4.00000000000000000000
95.00000000000000000000	0.00000000000000000000	4183.58984375000000000000	4183.58984375000000000000	4173.33300781250000000000	4192.30761718750000000000	4189.23046875000000000000	4186.66650390625000000000	4174.87158203125000000000	4187.17919921875000000000	4169.74365234375000000000	4164.10253906250000000000	4158.97412109375000000000	4180.51269531250000000000	4201.02539062500000000000	4175.89746093750000000000	3118.00000000000000000000	10243.00000000000000000000	10231.00000000000000000000	0.00000000000000000000	0.00000000000000000000	0.00000000000000000000	3749.00000000000000000000	469.00000000000000000000	4.00000000000000000000	4.00000000000000000000	4.00000000000000000000	4.00000000000000000000	4.00000000000000000000	4.00000000000000000000	4.00000000000000000000	4.00000000000000000000	4.00000000000000000000	4.00000000000000000000	4.00000000000000000000	4.00000000000000000000	4.00000000000000000000	4.00000000000000000000	4.00000000000000000000	4.00000000000000000000
96.00000000000000000000	0.00000000000000000000	4186.66650390625000000000	4185.12792968750000000000	4173.84619140625000000000	4193.84619140625000000000	4189.23046875000000000000	4187.69238281250000000000	4183.58984375000000000000	4219.48730468750000000000	4202.05126953125000000000	4188.20507812500000000000	4172.30761718750000000000	4198.97412109375000000000	4202.05126953125000000000	4177.43603515625000000000	3488.00000000000000000000	10243.00000000000000000000	10231.00000000000000000000	0.00000000000000000000	0.00000000000000000000	0.00000000000000000000	3749.00000000000000000000	478.00000000000000000000	4.00000000000000000000	4.00000000000000000000	4.00000000000000000000	4.00000000000000000000	4.00000000000000000000	4.00000000000000000000	4.00000000000000000000	4.00000000000000000000	4.00000000000000000000	4.00000000000000000000	4.00000000000000000000	4.00000000000000000000	4.00000000000000000000	4.00000000000000000000	4.00000000000000000000	4.00000000000000000000
97.00000000000000000000	0.00000000000000000000	4177.43603515625000000000	4156.41015625000000000000	4185.12792968750000000000	4175.38427734375000000000	4159.48730468750000000000	4168.71777343750000000000	4167.69238281250000000000	4200.51269531250000000000	4180.00000000000000000000	4162.05126953125000000000	4140.51269531250000000000	4175.38427734375000000000	4168.71777343750000000000	4148.20507812500000000000	3102.00000000000000000000	10247.00000000000000000000	10230.00000000000000000000	0.00000000000000000000	0.00000000000000000000	0.00000000000000000000	3749.00000000000000000000	486.00000000000000000000	4.00000000000000000000	4.00000000000000000000	4.00000000000000000000	4.00000000000000000000	4.00000000000000000000	4.00000000000000000000	4.00000000000000000000	4.00000000000000000000	4.00000000000000000000	4.00000000000000000000	4.00000000000000000000	4.00000000000000000000	4.00000000000000000000	4.00000000000000000000	4.00000000000000000000	4.00000000000000000000
98.00000000000000000000	0.00000000000000000000	4177.43603515625000000000	4192.82031250000000000000	4172.30761718750000000000	4189.23046875000000000000	4205.12792968750000000000	4210.76904296875000000000	4196.41015625000000000000	4209.74365234375000000000	4192.82031250000000000000	4175.89746093750000000000	4155.38427734375000000000	4182.05126953125000000000	4186.15380859375000000000	4159.48730468750000000000	3540.00000000000000000000	10247.00000000000000000000	10230.00000000000000000000	0.00000000000000000000	0.00000000000000000000	0.00000000000000000000	3749.00000000000000000000	494.00000000000000000000	4.00000000000000000000	4.00000000000000000000	4.00000000000000000000	4.00000000000000000000	4.00000000000000000000	4.00000000000000000000	4.00000000000000000000	4.00000000000000000000	4.00000000000000000000	4.00000000000000000000	4.00000000000000000000	4.00000000000000000000	4.00000000000000000000	4.00000000000000000000	4.00000000000000000000	4.00000000000000000000
99.00000000000000000000	0.00000000000000000000	4172.30761718750000000000	4175.89746093750000000000	4178.97412109375000000000	4172.30761718750000000000	4186.15380859375000000000	4188.71777343750000000000	4176.41015625000000000000	4169.74365234375000000000	4156.92285156250000000000	4142.56396484375000000000	4117.43603515625000000000	4149.23046875000000000000	4152.82031250000000000000	4131.28173828125000000000	3118.00000000000000000000	10247.00000000000000000000	10230.00000000000000000000	0.00000000000000000000	0.00000000000000000000	0.00000000000000000000	3749.00000000000000000000	503.00000000000000000000	4.00000000000000000000	4.00000000000000000000	4.00000000000000000000	4.00000000000000000000	4.00000000000000000000	4.00000000000000000000	4.00000000000000000000	4.00000000000000000000	4.00000000000000000000	4.00000000000000000000	4.00000000000000000000	4.00000000000000000000	4.00000000000000000000	4.00000000000000000000	4.00000000000000000000	4.00000000000000000000
100.00000000000000000000	0.00000000000000000000	4177.94873046875000000000	4181.53857421875000000000	4174.87158203125000000000	4183.58984375000000000000	4178.97412109375000000000	4184.10253906250000000000	4173.33300781250000000000	4169.23046875000000000000	4157.43603515625000000000	4141.53857421875000000000	4129.74365234375000000000	4155.38427734375000000000	4173.84619140625000000000	4144.10253906250000000000	3488.00000000000000000000	10247.00000000000000000000	10230.00000000000000000000	0.00000000000000000000	0.00000000000000000000	0.00000000000000000000	3749.00000000000000000000	511.00000000000000000000	4.00000000000000000000	4.00000000000000000000	4.00000000000000000000	4.00000000000000000000	4.00000000000000000000	4.00000000000000000000	4.00000000000000000000	4.00000000000000000000	4.00000000000000000000	4.00000000000000000000	4.00000000000000000000	4.00000000000000000000	4.00000000000000000000	4.00000000000000000000	4.00000000000000000000	4.00000000000000000000
101.00000000000000000000	0.00000000000000000000	4183.58984375000000000000	4189.23046875000000000000	4163.07666015625000000000	4199.48730468750000000000	4180.00000000000000000000	4180.51269531250000000000	4162.56396484375000000000	4188.20507812500000000000	4170.76904296875000000000	4153.33300781250000000000	4170.25634765625000000000	4185.12792968750000000000	4214.35888671875000000000	4176.92285156250000000000	3102.00000000000000000000	10250.00000000000000000000	10227.00000000000000000000	0.00000000000000000000	0.00000000000000000000	0.00000000000000000000	3749.00000000000000000000	519.00000000000000000000	4.00000000000000000000	4.00000000000000000000	4.00000000000000000000	4.00000000000000000000	4.00000000000000000000	4.00000000000000000000	4.00000000000000000000	4.00000000000000000000	4.00000000000000000000	4.00000000000000000000	4.00000000000000000000	4.00000000000000000000	4.00000000000000000000	4.00000000000000000000	4.00000000000000000000	4.00000000000000000000
102.00000000000000000000	0.00000000000000000000	4173.33300781250000000000	4152.82031250000000000000	4174.35888671875000000000	4172.30761718750000000000	4142.56396484375000000000	4146.66650390625000000000	4133.33300781250000000000	4170.25634765625000000000	4142.05126953125000000000	4121.02539062500000000000	4141.02539062500000000000	4168.20507812500000000000	4180.00000000000000000000	4152.30761718750000000000	3540.00000000000000000000	10250.00000000000000000000	10227.00000000000000000000	0.00000000000000000000	0.00000000000000000000	0.00000000000000000000	3749.00000000000000000000	528.00000000000000000000	4.00000000000000000000	4.00000000000000000000	4.00000000000000000000	4.00000000000000000000	4.00000000000000000000	4.00000000000000000000	4.00000000000000000000	4.00000000000000000000	4.00000000000000000000	4.00000000000000000000	4.00000000000000000000	4.00000000000000000000	4.00000000000000000000	4.00000000000000000000	4.00000000000000000000	4.00000000000000000000
103.00000000000000000000	0.00000000000000000000	4179.48730468750000000000	4184.10253906250000000000	4166.66650390625000000000	4180.00000000000000000000	4184.61523437500000000000	4196.41015625000000000000	4182.05126953125000000000	4218.97412109375000000000	4195.38427734375000000000	4166.15380859375000000000	4162.56396484375000000000	4188.71777343750000000000	4193.84619140625000000000	4160.00000000000000000000	3118.00000000000000000000	10249.00000000000000000000	10225.00000000000000000000	0.00000000000000000000	0.00000000000000000000	0.00000000000000000000	3749.00000000000000000000	536.00000000000000000000	4.00000000000000000000	4.00000000000000000000	4.00000000000000000000	4.00000000000000000000	4.00000000000000000000	4.00000000000000000000	4.00000000000000000000	4.00000000000000000000	4.00000000000000000000	4.00000000000000000000	4.00000000000000000000	4.00000000000000000000	4.00000000000000000000	4.00000000000000000000	4.00000000000000000000	4.00000000000000000000
104.00000000000000000000	0.00000000000000000000	4171.79492187500000000000	4157.94873046875000000000	4177.43603515625000000000	4157.43603515625000000000	4174.35888671875000000000	4192.30761718750000000000	4182.56396484375000000000	4212.30761718750000000000	4195.38427734375000000000	4165.64111328125000000000	4138.97412109375000000000	4172.30761718750000000000	4160.00000000000000000000	4131.79492187500000000000	3488.00000000000000000000	10249.00000000000000000000	10225.00000000000000000000	0.00000000000000000000	0.00000000000000000000	0.00000000000000000000	3749.00000000000000000000	544.00000000000000000000	4.00000000000000000000	4.00000000000000000000	4.00000000000000000000	4.00000000000000000000	4.00000000000000000000	4.00000000000000000000	4.00000000000000000000	4.00000000000000000000	4.00000000000000000000	4.00000000000000000000	4.00000000000000000000	4.00000000000000000000	4.00000000000000000000	4.00000000000000000000	4.00000000000000000000	4.00000000000000000000
105.00000000000000000000	0.00000000000000000000	4166.66650390625000000000	4163.07666015625000000000	4182.05126953125000000000	4159.48730468750000000000	4177.43603515625000000000	4190.25634765625000000000	4178.97412109375000000000	4193.84619140625000000000	4176.92285156250000000000	4148.71777343750000000000	4131.28173828125000000000	4166.66650390625000000000	4155.89746093750000000000	4128.20507812500000000000	3102.00000000000000000000	10249.00000000000000000000	10225.00000000000000000000	0.00000000000000000000	0.00000000000000000000	0.00000000000000000000	3749.00000000000000000000	553.00000000000000000000	4.00000000000000000000	4.00000000000000000000	4.00000000000000000000	4.00000000000000000000	4.00000000000000000000	4.00000000000000000000	4.00000000000000000000	4.00000000000000000000	4.00000000000000000000	4.00000000000000000000	4.00000000000000000000	4.00000000000000000000	4.00000000000000000000	4.00000000000000000000	4.00000000000000000000	4.00000000000000000000
106.00000000000000000000	0.00000000000000000000	4174.87158203125000000000	4206.66650390625000000000	4166.66650390625000000000	4189.74365234375000000000	4206.66650390625000000000	4208.20507812500000000000	4184.61523437500000000000	4190.25634765625000000000	4174.35888671875000000000	4150.25634765625000000000	4139.48730468750000000000	4168.71777343750000000000	4185.64111328125000000000	4145.64111328125000000000	3540.00000000000000000000	10249.00000000000000000000	10225.00000000000000000000	0.00000000000000000000	0.00000000000000000000	0.00000000000000000000	3749.00000000000000000000	561.00000000000000000000	4.00000000000000000000	4.00000000000000000000	4.00000000000000000000	4.00000000000000000000	4.00000000000000000000	4.00000000000000000000	4.00000000000000000000	4.00000000000000000000	4.00000000000000000000	4.00000000000000000000	4.00000000000000000000	4.00000000000000000000	4.00000000000000000000	4.00000000000000000000	4.00000000000000000000	4.00000000000000000000
107.00000000000000000000	0.00000000000000000000	4171.79492187500000000000	4181.53857421875000000000	4173.84619140625000000000	4175.89746093750000000000	4175.89746093750000000000	4179.48730468750000000000	4157.94873046875000000000	4154.35888671875000000000	4138.46142578125000000000	4115.38427734375000000000	4103.07666015625000000000	4135.38427734375000000000	4153.33300781250000000000	4122.56396484375000000000	3118.00000000000000000000	10248.00000000000000000000	10224.00000000000000000000	0.00000000000000000000	0.00000000000000000000	0.00000000000000000000	3749.00000000000000000000	570.00000000000000000000	4.00000000000000000000	4.00000000000000000000	4.00000000000000000000	4.00000000000000000000	4.00000000000000000000	4.00000000000000000000	4.00000000000000000000	4.00000000000000000000	4.00000000000000000000	4.00000000000000000000	4.00000000000000000000	4.00000000000000000000	4.00000000000000000000	4.00000000000000000000	4.00000000000000000000	4.00000000000000000000
108.00000000000000000000	0.00000000000000000000	4181.02539062500000000000	4193.84619140625000000000	4168.71777343750000000000	4189.23046875000000000000	4194.87158203125000000000	4200.00000000000000000000	4175.89746093750000000000	4201.02539062500000000000	4182.05126953125000000000	4147.69238281250000000000	4154.35888671875000000000	4182.05126953125000000000	4187.17919921875000000000	4161.53857421875000000000	3488.00000000000000000000	10248.00000000000000000000	10224.00000000000000000000	0.00000000000000000000	0.00000000000000000000	0.00000000000000000000	3749.00000000000000000000	577.00000000000000000000	4.00000000000000000000	4.00000000000000000000	4.00000000000000000000	4.00000000000000000000	4.00000000000000000000	4.00000000000000000000	4.00000000000000000000	4.00000000000000000000	4.00000000000000000000	4.00000000000000000000	4.00000000000000000000	4.00000000000000000000	4.00000000000000000000	4.00000000000000000000	4.00000000000000000000	4.00000000000000000000
109.00000000000000000000	0.00000000000000000000	4171.79492187500000000000	4154.35888671875000000000	4174.35888671875000000000	4172.82031250000000000000	4154.35888671875000000000	4164.10253906250000000000	4149.74365234375000000000	4195.89746093750000000000	4175.38427734375000000000	4136.92285156250000000000	4140.00000000000000000000	4188.71777343750000000000	4175.89746093750000000000	4153.33300781250000000000	3102.00000000000000000000	10248.00000000000000000000	10224.00000000000000000000	0.00000000000000000000	0.00000000000000000000	0.00000000000000000000	3749.00000000000000000000	584.00000000000000000000	4.00000000000000000000	4.00000000000000000000	4.00000000000000000000	4.00000000000000000000	4.00000000000000000000	4.00000000000000000000	4.00000000000000000000	4.00000000000000000000	4.00000000000000000000	4.00000000000000000000	4.00000000000000000000	4.00000000000000000000	4.00000000000000000000	4.00000000000000000000	4.00000000000000000000	4.00000000000000000000
110.00000000000000000000	0.00000000000000000000	4164.10253906250000000000	4150.76904296875000000000	4177.94873046875000000000	4164.61523437500000000000	4148.71777343750000000000	4162.05126953125000000000	4157.94873046875000000000	4175.89746093750000000000	4159.48730468750000000000	4131.28173828125000000000	4090.25634765625000000000	4167.69238281250000000000	4161.53857421875000000000	4135.38427734375000000000	3540.00000000000000000000	10248.00000000000000000000	10224.00000000000000000000	0.00000000000000000000	0.00000000000000000000	0.00000000000000000000	3749.00000000000000000000	592.00000000000000000000	4.00000000000000000000	4.00000000000000000000	4.00000000000000000000	4.00000000000000000000	4.00000000000000000000	4.00000000000000000000	4.00000000000000000000	4.00000000000000000000	4.00000000000000000000	4.00000000000000000000	4.00000000000000000000	4.00000000000000000000	4.00000000000000000000	4.00000000000000000000	4.00000000000000000000	4.00000000000000000000
111.00000000000000000000	0.00000000000000000000	4178.46142578125000000000	4205.12792968750000000000	4172.82031250000000000000	4187.69238281250000000000	4210.25634765625000000000	4220.00000000000000000000	4206.66650390625000000000	4205.64111328125000000000	4195.38427734375000000000	4181.02539062500000000000	4093.84594726562500000000	4181.53857421875000000000	4186.66650390625000000000	4154.35888671875000000000	3118.00000000000000000000	10248.00000000000000000000	10225.00000000000000000000	0.00000000000000000000	0.00000000000000000000	0.00000000000000000000	3749.00000000000000000000	599.00000000000000000000	4.00000000000000000000	4.00000000000000000000	4.00000000000000000000	4.00000000000000000000	4.00000000000000000000	4.00000000000000000000	4.00000000000000000000	4.00000000000000000000	4.00000000000000000000	4.00000000000000000000	4.00000000000000000000	4.00000000000000000000	4.00000000000000000000	4.00000000000000000000	4.00000000000000000000	4.00000000000000000000
112.00000000000000000000	0.00000000000000000000	4171.79492187500000000000	4170.25634765625000000000	4186.66650390625000000000	4163.58984375000000000000	4180.00000000000000000000	4192.82031250000000000000	4182.05126953125000000000	4180.51269531250000000000	4163.58984375000000000000	4155.89746093750000000000	4055.89721679687500000000	4154.35888671875000000000	4150.25634765625000000000	4124.10253906250000000000	3488.00000000000000000000	10248.00000000000000000000	10225.00000000000000000000	0.00000000000000000000	0.00000000000000000000	0.00000000000000000000	3749.00000000000000000000	606.00000000000000000000	4.00000000000000000000	4.00000000000000000000	4.00000000000000000000	4.00000000000000000000	4.00000000000000000000	4.00000000000000000000	4.00000000000000000000	4.00000000000000000000	4.00000000000000000000	4.00000000000000000000	4.00000000000000000000	4.00000000000000000000	4.00000000000000000000	4.00000000000000000000	4.00000000000000000000	4.00000000000000000000
113.00000000000000000000	0.00000000000000000000	4171.28173828125000000000	4180.51269531250000000000	4168.20507812500000000000	4176.92285156250000000000	4189.23046875000000000000	4194.87158203125000000000	4182.05126953125000000000	4190.76904296875000000000	4169.74365234375000000000	4157.43603515625000000000	4078.97436523437500000000	4169.23046875000000000000	4189.23046875000000000000	4148.20507812500000000000	3102.00000000000000000000	10247.00000000000000000000	10225.00000000000000000000	0.00000000000000000000	0.00000000000000000000	0.00000000000000000000	3749.00000000000000000000	614.00000000000000000000	4.00000000000000000000	4.00000000000000000000	4.00000000000000000000	4.00000000000000000000	4.00000000000000000000	4.00000000000000000000	4.00000000000000000000	4.00000000000000000000	4.00000000000000000000	4.00000000000000000000	4.00000000000000000000	4.00000000000000000000	4.00000000000000000000	4.00000000000000000000	4.00000000000000000000	4.00000000000000000000
114.00000000000000000000	0.00000000000000000000	4174.35888671875000000000	4186.66650390625000000000	4162.56396484375000000000	4185.64111328125000000000	4188.71777343750000000000	4187.17919921875000000000	4167.17919921875000000000	4180.51269531250000000000	4157.43603515625000000000	4145.12792968750000000000	4078.46142578125000000000	4168.20507812500000000000	4204.10253906250000000000	4158.97412109375000000000	3540.00000000000000000000	10247.00000000000000000000	10225.00000000000000000000	0.00000000000000000000	0.00000000000000000000	0.00000000000000000000	3749.00000000000000000000	621.00000000000000000000	4.00000000000000000000	4.00000000000000000000	4.00000000000000000000	4.00000000000000000000	4.00000000000000000000	4.00000000000000000000	4.00000000000000000000	4.00000000000000000000	4.00000000000000000000	4.00000000000000000000	4.00000000000000000000	4.00000000000000000000	4.00000000000000000000	4.00000000000000000000	4.00000000000000000000	4.00000000000000000000
115.00000000000000000000	0.00000000000000000000	4172.82031250000000000000	4180.00000000000000000000	4171.79492187500000000000	4178.46142578125000000000	4178.97412109375000000000	4183.07666015625000000000	4165.64111328125000000000	4178.46142578125000000000	4151.28173828125000000000	4140.00000000000000000000	4058.97436523437500000000	4159.48730468750000000000	4180.51269531250000000000	4145.64111328125000000000	3118.00000000000000000000	10249.00000000000000000000	10224.00000000000000000000	0.00000000000000000000	0.00000000000000000000	0.00000000000000000000	3749.00000000000000000000	628.00000000000000000000	4.00000000000000000000	4.00000000000000000000	4.00000000000000000000	4.00000000000000000000	4.00000000000000000000	4.00000000000000000000	4.00000000000000000000	4.00000000000000000000	4.00000000000000000000	4.00000000000000000000	4.00000000000000000000	4.00000000000000000000	4.00000000000000000000	4.00000000000000000000	4.00000000000000000000	4.00000000000000000000
116.00000000000000000000	0.00000000000000000000	4174.35888671875000000000	4184.61523437500000000000	4167.17919921875000000000	4183.07666015625000000000	4187.69238281250000000000	4196.41015625000000000000	4184.10253906250000000000	4218.46142578125000000000	4195.38427734375000000000	4182.05126953125000000000	4079.48706054687500000000	4187.69238281250000000000	4187.69238281250000000000	4159.48730468750000000000	3488.00000000000000000000	10249.00000000000000000000	10224.00000000000000000000	0.00000000000000000000	0.00000000000000000000	0.00000000000000000000	3749.00000000000000000000	636.00000000000000000000	4.00000000000000000000	4.00000000000000000000	4.00000000000000000000	4.00000000000000000000	4.00000000000000000000	4.00000000000000000000	4.00000000000000000000	4.00000000000000000000	4.00000000000000000000	4.00000000000000000000	4.00000000000000000000	4.00000000000000000000	4.00000000000000000000	4.00000000000000000000	4.00000000000000000000	4.00000000000000000000
117.00000000000000000000	0.00000000000000000000	4164.10253906250000000000	4141.02539062500000000000	4182.56396484375000000000	4158.46142578125000000000	4145.12792968750000000000	4156.41015625000000000000	4151.28173828125000000000	4186.66650390625000000000	4165.64111328125000000000	4154.87158203125000000000	4053.84594726562500000000	4168.20507812500000000000	4152.82031250000000000000	4135.38427734375000000000	3102.00000000000000000000	10248.00000000000000000000	10224.00000000000000000000	0.00000000000000000000	0.00000000000000000000	0.00000000000000000000	3749.00000000000000000000	643.00000000000000000000	4.00000000000000000000	4.00000000000000000000	4.00000000000000000000	4.00000000000000000000	4.00000000000000000000	4.00000000000000000000	4.00000000000000000000	4.00000000000000000000	4.00000000000000000000	4.00000000000000000000	4.00000000000000000000	4.00000000000000000000	4.00000000000000000000	4.00000000000000000000	4.00000000000000000000	4.00000000000000000000
118.00000000000000000000	0.00000000000000000000	4170.25634765625000000000	4187.69238281250000000000	4172.30761718750000000000	4176.41015625000000000000	4188.20507812500000000000	4194.35888671875000000000	4175.89746093750000000000	4185.12792968750000000000	4166.15380859375000000000	4167.69238281250000000000	4070.76904296875000000000	4174.87158203125000000000	4180.51269531250000000000	4151.28173828125000000000	3540.00000000000000000000	10248.00000000000000000000	10224.00000000000000000000	0.00000000000000000000	0.00000000000000000000	0.00000000000000000000	3749.00000000000000000000	651.00000000000000000000	4.00000000000000000000	4.00000000000000000000	4.00000000000000000000	4.00000000000000000000	4.00000000000000000000	4.00000000000000000000	4.00000000000000000000	4.00000000000000000000	4.00000000000000000000	4.00000000000000000000	4.00000000000000000000	4.00000000000000000000	4.00000000000000000000	4.00000000000000000000	4.00000000000000000000	4.00000000000000000000
119.00000000000000000000	0.00000000000000000000	4170.25634765625000000000	4203.07666015625000000000	4168.20507812500000000000	4174.35888671875000000000	4196.92285156250000000000	4201.53857421875000000000	4178.46142578125000000000	4165.12792968750000000000	4150.25634765625000000000	4167.69238281250000000000	4051.79467773437500000000	4160.00000000000000000000	4172.82031250000000000000	4138.97412109375000000000	3118.00000000000000000000	10246.00000000000000000000	10224.00000000000000000000	0.00000000000000000000	0.00000000000000000000	0.00000000000000000000	3749.00000000000000000000	658.00000000000000000000	4.00000000000000000000	4.00000000000000000000	4.00000000000000000000	4.00000000000000000000	4.00000000000000000000	4.00000000000000000000	4.00000000000000000000	4.00000000000000000000	4.00000000000000000000	4.00000000000000000000	4.00000000000000000000	4.00000000000000000000	4.00000000000000000000	4.00000000000000000000	4.00000000000000000000	4.00000000000000000000
120.00000000000000000000	0.00000000000000000000	4167.17919921875000000000	4166.66650390625000000000	4180.51269531250000000000	4161.53857421875000000000	4160.51269531250000000000	4168.71777343750000000000	4154.35888671875000000000	4144.10253906250000000000	4128.20507812500000000000	4144.10253906250000000000	4040.51269531250000000000	4146.66650390625000000000	4157.94873046875000000000	4127.17919921875000000000	3488.00000000000000000000	10246.00000000000000000000	10224.00000000000000000000	0.00000000000000000000	0.00000000000000000000	0.00000000000000000000	3749.00000000000000000000	665.00000000000000000000	4.00000000000000000000	4.00000000000000000000	4.00000000000000000000	4.00000000000000000000	4.00000000000000000000	4.00000000000000000000	4.00000000000000000000	4.00000000000000000000	4.00000000000000000000	4.00000000000000000000	4.00000000000000000000	4.00000000000000000000	4.00000000000000000000	4.00000000000000000000	4.00000000000000000000	4.00000000000000000000
121.00000000000000000000	0.00000000000000000000	4181.02539062500000000000	4184.61523437500000000000	4166.66650390625000000000	4189.23046875000000000000	4177.43603515625000000000	4180.00000000000000000000	4158.46142578125000000000	4181.53857421875000000000	4160.00000000000000000000	4166.15380859375000000000	4107.69238281250000000000	4191.79492187500000000000	4211.28173828125000000000	4176.92285156250000000000	3102.00000000000000000000	10246.00000000000000000000	10223.00000000000000000000	0.00000000000000000000	0.00000000000000000000	0.00000000000000000000	3749.00000000000000000000	673.00000000000000000000	4.00000000000000000000	4.00000000000000000000	4.00000000000000000000	4.00000000000000000000	4.00000000000000000000	4.00000000000000000000	4.00000000000000000000	4.00000000000000000000	4.00000000000000000000	4.00000000000000000000	4.00000000000000000000	4.00000000000000000000	4.00000000000000000000	4.00000000000000000000	4.00000000000000000000	4.00000000000000000000
122.00000000000000000000	0.00000000000000000000	4170.76904296875000000000	4153.33300781250000000000	4170.76904296875000000000	4169.23046875000000000000	4137.43603515625000000000	4141.53857421875000000000	4126.66650390625000000000	4160.51269531250000000000	4126.15380859375000000000	4134.87158203125000000000	4087.69213867187500000000	4173.84619140625000000000	4173.33300781250000000000	4155.38427734375000000000	3540.00000000000000000000	10246.00000000000000000000	10223.00000000000000000000	0.00000000000000000000	0.00000000000000000000	0.00000000000000000000	3749.00000000000000000000	680.00000000000000000000	4.00000000000000000000	4.00000000000000000000	4.00000000000000000000	4.00000000000000000000	4.00000000000000000000	4.00000000000000000000	4.00000000000000000000	4.00000000000000000000	4.00000000000000000000	4.00000000000000000000	4.00000000000000000000	4.00000000000000000000	4.00000000000000000000	4.00000000000000000000	4.00000000000000000000	4.00000000000000000000
123.00000000000000000000	0.00000000000000000000	4165.64111328125000000000	4168.71777343750000000000	4168.20507812500000000000	4168.71777343750000000000	4158.46142578125000000000	4170.25634765625000000000	4160.51269531250000000000	4177.94873046875000000000	4149.23046875000000000000	4157.94873046875000000000	4092.82031250000000000000	4172.82031250000000000000	4168.20507812500000000000	4148.71777343750000000000	3118.00000000000000000000	10247.00000000000000000000	10223.00000000000000000000	0.00000000000000000000	0.00000000000000000000	0.00000000000000000000	3749.00000000000000000000	688.00000000000000000000	4.00000000000000000000	4.00000000000000000000	4.00000000000000000000	4.00000000000000000000	4.00000000000000000000	4.00000000000000000000	4.00000000000000000000	4.00000000000000000000	4.00000000000000000000	4.00000000000000000000	4.00000000000000000000	4.00000000000000000000	4.00000000000000000000	4.00000000000000000000	4.00000000000000000000	4.00000000000000000000
124.00000000000000000000	0.00000000000000000000	4164.61523437500000000000	4168.20507812500000000000	4172.30761718750000000000	4161.53857421875000000000	4172.30761718750000000000	4187.17919921875000000000	4178.46142578125000000000	4181.02539062500000000000	4167.17919921875000000000	4177.94873046875000000000	4090.76904296875000000000	4166.15380859375000000000	4163.58984375000000000000	4135.89746093750000000000	3488.00000000000000000000	10247.00000000000000000000	10223.00000000000000000000	0.00000000000000000000	0.00000000000000000000	0.00000000000000000000	3749.00000000000000000000	696.00000000000000000000	4.00000000000000000000	4.00000000000000000000	4.00000000000000000000	4.00000000000000000000	4.00000000000000000000	4.00000000000000000000	4.00000000000000000000	4.00000000000000000000	4.00000000000000000000	4.00000000000000000000	4.00000000000000000000	4.00000000000000000000	4.00000000000000000000	4.00000000000000000000	4.00000000000000000000	4.00000000000000000000
125.00000000000000000000	0.00000000000000000000	4155.38427734375000000000	4145.12792968750000000000	4181.02539062500000000000	4141.53857421875000000000	4147.69238281250000000000	4154.87158203125000000000	4148.71777343750000000000	4143.58984375000000000000	4125.64111328125000000000	4142.05126953125000000000	4058.97436523437500000000	4138.46142578125000000000	4129.74365234375000000000	4108.71777343750000000000	3102.00000000000000000000	10248.00000000000000000000	10224.00000000000000000000	0.00000000000000000000	0.00000000000000000000	0.00000000000000000000	3749.00000000000000000000	705.00000000000000000000	4.00000000000000000000	4.00000000000000000000	4.00000000000000000000	4.00000000000000000000	4.00000000000000000000	4.00000000000000000000	4.00000000000000000000	4.00000000000000000000	4.00000000000000000000	4.00000000000000000000	4.00000000000000000000	4.00000000000000000000	4.00000000000000000000	4.00000000000000000000	4.00000000000000000000	4.00000000000000000000
126.00000000000000000000	0.00000000000000000000	4164.61523437500000000000	4196.41015625000000000000	4161.53857421875000000000	4175.38427734375000000000	4185.64111328125000000000	4179.48730468750000000000	4160.51269531250000000000	4163.58984375000000000000	4137.43603515625000000000	4153.84619140625000000000	4100.51269531250000000000	4164.61523437500000000000	4178.46142578125000000000	4145.64111328125000000000	3540.00000000000000000000	10248.00000000000000000000	10224.00000000000000000000	0.00000000000000000000	0.00000000000000000000	0.00000000000000000000	3749.00000000000000000000	713.00000000000000000000	4.00000000000000000000	4.00000000000000000000	4.00000000000000000000	4.00000000000000000000	4.00000000000000000000	4.00000000000000000000	4.00000000000000000000	4.00000000000000000000	4.00000000000000000000	4.00000000000000000000	4.00000000000000000000	4.00000000000000000000	4.00000000000000000000	4.00000000000000000000	4.00000000000000000000	4.00000000000000000000
127.00000000000000000000	0.00000000000000000000	4167.17919921875000000000	4180.51269531250000000000	4170.76904296875000000000	4170.25634765625000000000	4160.51269531250000000000	4160.51269531250000000000	4140.00000000000000000000	4134.87158203125000000000	4108.20507812500000000000	4124.61523437500000000000	4089.74340820312500000000	4147.69238281250000000000	4173.33300781250000000000	4135.38427734375000000000	50.00000000000000000000	10247.00000000000000000000	10225.00000000000000000000	0.00000000000000000000	0.00000000000000000000	0.00000000000000000000	3749.00000000000000000000	721.00000000000000000000	4.00000000000000000000	4.00000000000000000000	4.00000000000000000000	4.00000000000000000000	4.00000000000000000000	4.00000000000000000000	4.00000000000000000000	4.00000000000000000000	4.00000000000000000000	4.00000000000000000000	4.00000000000000000000	4.00000000000000000000	4.00000000000000000000	4.00000000000000000000	4.00000000000000000000	4.00000000000000000000
0.00000000000000000000	0.00000000000000000000	4174.87158203125000000000	4180.00000000000000000000	4173.84619140625000000000	4172.30761718750000000000	4160.00000000000000000000	4165.64111328125000000000	4149.74365234375000000000	4151.28173828125000000000	4126.15380859375000000000	4141.02539062500000000000	4114.87158203125000000000	4166.15380859375000000000	4188.71777343750000000000	4147.69238281250000000000	799.00000000000000000000	10247.00000000000000000000	10225.00000000000000000000	0.00000000000000000000	0.00000000000000000000	0.00000000000000000000	3749.00000000000000000000	730.00000000000000000000	4.00000000000000000000	4.00000000000000000000	4.00000000000000000000	4.00000000000000000000	4.00000000000000000000	4.00000000000000000000	4.00000000000000000000	4.00000000000000000000	4.00000000000000000000	4.00000000000000000000	4.00000000000000000000	4.00000000000000000000	4.00000000000000000000	4.00000000000000000000	4.00000000000000000000	4.00000000000000000000
1.00000000000000000000	0.00000000000000000000	4187.17919921875000000000	4180.00000000000000000000	4171.28173828125000000000	4182.56396484375000000000	4162.56396484375000000000	4166.66650390625000000000	4156.41015625000000000000	4192.82031250000000000000	4164.61523437500000000000	4176.41015625000000000000	4159.48730468750000000000	4208.20507812500000000000	4213.33300781250000000000	4176.92285156250000000000	2477.00000000000000000000	10248.00000000000000000000	10227.00000000000000000000	0.00000000000000000000	0.00000000000000000000	0.00000000000000000000	3749.00000000000000000000	738.00000000000000000000	4.00000000000000000000	4.00000000000000000000	4.00000000000000000000	4.00000000000000000000	4.00000000000000000000	4.00000000000000000000	4.00000000000000000000	4.00000000000000000000	4.00000000000000000000	4.00000000000000000000	4.00000000000000000000	4.00000000000000000000	4.00000000000000000000	4.00000000000000000000	4.00000000000000000000	4.00000000000000000000
2.00000000000000000000	0.00000000000000000000	4190.76904296875000000000	4158.97412109375000000000	4187.17919921875000000000	4173.84619140625000000000	4149.23046875000000000000	4157.43603515625000000000	4153.33300781250000000000	4184.10253906250000000000	4155.89746093750000000000	4168.71777343750000000000	4151.28173828125000000000	4205.12792968750000000000	4196.92285156250000000000	4170.76904296875000000000	2056.00000000000000000000	10248.00000000000000000000	10227.00000000000000000000	0.00000000000000000000	0.00000000000000000000	0.00000000000000000000	3749.00000000000000000000	746.00000000000000000000	4.00000000000000000000	4.00000000000000000000	4.00000000000000000000	4.00000000000000000000	4.00000000000000000000	4.00000000000000000000	4.00000000000000000000	4.00000000000000000000	4.00000000000000000000	4.00000000000000000000	4.00000000000000000000	4.00000000000000000000	4.00000000000000000000	4.00000000000000000000	4.00000000000000000000	4.00000000000000000000
3.00000000000000000000	0.00000000000000000000	4193.33300781250000000000	4204.10253906250000000000	4176.92285156250000000000	4190.25634765625000000000	4203.58984375000000000000	4210.25634765625000000000	4195.89746093750000000000	4196.41015625000000000000	4182.56396484375000000000	4204.61523437500000000000	4165.64111328125000000000	4211.28173828125000000000	4220.00000000000000000000	4182.05126953125000000000	3399.00000000000000000000	10248.00000000000000000000	10229.00000000000000000000	0.00000000000000000000	0.00000000000000000000	0.00000000000000000000	3749.00000000000000000000	755.00000000000000000000	4.00000000000000000000	4.00000000000000000000	4.00000000000000000000	4.00000000000000000000	4.00000000000000000000	4.00000000000000000000	4.00000000000000000000	4.00000000000000000000	4.00000000000000000000	4.00000000000000000000	4.00000000000000000000	4.00000000000000000000	4.00000000000000000000	4.00000000000000000000	4.00000000000000000000	4.00000000000000000000
4.00000000000000000000	0.00000000000000000000	4180.00000000000000000000	4188.20507812500000000000	4178.97412109375000000000	4170.76904296875000000000	4178.46142578125000000000	4186.15380859375000000000	4172.82031250000000000000	4162.05126953125000000000	4151.79492187500000000000	4181.02539062500000000000	4122.05126953125000000000	4172.82031250000000000000	4182.56396484375000000000	4147.17919921875000000000	3427.00000000000000000000	10248.00000000000000000000	10229.00000000000000000000	0.00000000000000000000	0.00000000000000000000	0.00000000000000000000	3749.00000000000000000000	763.00000000000000000000	4.00000000000000000000	4.00000000000000000000	4.00000000000000000000	4.00000000000000000000	4.00000000000000000000	4.00000000000000000000	4.00000000000000000000	4.00000000000000000000	4.00000000000000000000	4.00000000000000000000	4.00000000000000000000	4.00000000000000000000	4.00000000000000000000	4.00000000000000000000	4.00000000000000000000	4.00000000000000000000
5.00000000000000000000	0.00000000000000000000	4189.23046875000000000000	4201.02539062500000000000	4176.41015625000000000000	4183.58984375000000000000	4179.48730468750000000000	4184.10253906250000000000	4173.84619140625000000000	4176.41015625000000000000	4158.97412109375000000000	4178.46142578125000000000	4138.97412109375000000000	4183.07666015625000000000	4202.05126953125000000000	4167.69238281250000000000	3169.00000000000000000000	10247.00000000000000000000	10229.00000000000000000000	0.00000000000000000000	0.00000000000000000000	0.00000000000000000000	3749.00000000000000000000	771.00000000000000000000	4.00000000000000000000	4.00000000000000000000	4.00000000000000000000	4.00000000000000000000	4.00000000000000000000	4.00000000000000000000	4.00000000000000000000	4.00000000000000000000	4.00000000000000000000	4.00000000000000000000	4.00000000000000000000	4.00000000000000000000	4.00000000000000000000	4.00000000000000000000	4.00000000000000000000	4.00000000000000000000
6.00000000000000000000	0.00000000000000000000	4196.92285156250000000000	4208.20507812500000000000	4165.64111328125000000000	4202.05126953125000000000	4192.82031250000000000000	4191.79492187500000000000	4178.46142578125000000000	4197.43603515625000000000	4174.87158203125000000000	4186.15380859375000000000	4176.41015625000000000000	4207.17919921875000000000	4237.43603515625000000000	4200.00000000000000000000	2906.00000000000000000000	10247.00000000000000000000	10229.00000000000000000000	0.00000000000000000000	0.00000000000000000000	0.00000000000000000000	3749.00000000000000000000	780.00000000000000000000	4.00000000000000000000	4.00000000000000000000	4.00000000000000000000	4.00000000000000000000	4.00000000000000000000	4.00000000000000000000	4.00000000000000000000	4.00000000000000000000	4.00000000000000000000	4.00000000000000000000	4.00000000000000000000	4.00000000000000000000	4.00000000000000000000	4.00000000000000000000	4.00000000000000000000	4.00000000000000000000
7.00000000000000000000	0.00000000000000000000	4174.35888671875000000000	4155.89746093750000000000	4174.35888671875000000000	4171.28173828125000000000	4147.17919921875000000000	4152.82031250000000000000	4142.56396484375000000000	4159.48730468750000000000	4132.30761718750000000000	4138.97412109375000000000	4134.35888671875000000000	4170.25634765625000000000	4185.64111328125000000000	4160.51269531250000000000	3225.00000000000000000000	10247.00000000000000000000	10230.00000000000000000000	0.00000000000000000000	0.00000000000000000000	0.00000000000000000000	3749.00000000000000000000	788.00000000000000000000	4.00000000000000000000	4.00000000000000000000	4.00000000000000000000	4.00000000000000000000	4.00000000000000000000	4.00000000000000000000	4.00000000000000000000	4.00000000000000000000	4.00000000000000000000	4.00000000000000000000	4.00000000000000000000	4.00000000000000000000	4.00000000000000000000	4.00000000000000000000	4.00000000000000000000	4.00000000000000000000
8.00000000000000000000	0.00000000000000000000	4175.38427734375000000000	4180.51269531250000000000	4167.69238281250000000000	4181.53857421875000000000	4174.87158203125000000000	4183.58984375000000000000	4176.92285156250000000000	4201.02539062500000000000	4174.35888671875000000000	4175.89746093750000000000	4149.23046875000000000000	4186.66650390625000000000	4187.17919921875000000000	4163.07666015625000000000	3301.00000000000000000000	10247.00000000000000000000	10230.00000000000000000000	0.00000000000000000000	0.00000000000000000000	0.00000000000000000000	3749.00000000000000000000	797.00000000000000000000	4.00000000000000000000	4.00000000000000000000	4.00000000000000000000	4.00000000000000000000	4.00000000000000000000	4.00000000000000000000	4.00000000000000000000	4.00000000000000000000	4.00000000000000000000	4.00000000000000000000	4.00000000000000000000	4.00000000000000000000	4.00000000000000000000	4.00000000000000000000	4.00000000000000000000	4.00000000000000000000
9.00000000000000000000	0.00000000000000000000	4174.35888671875000000000	4154.35888671875000000000	4178.97412109375000000000	4163.58984375000000000000	4153.84619140625000000000	4170.76904296875000000000	4178.97412109375000000000	4203.58984375000000000000	4174.35888671875000000000	4178.46142578125000000000	4126.66650390625000000000	4175.38427734375000000000	4151.79492187500000000000	4136.92285156250000000000	3094.00000000000000000000	10246.00000000000000000000	10229.00000000000000000000	0.00000000000000000000	0.00000000000000000000	0.00000000000000000000	3749.00000000000000000000	805.00000000000000000000	4.00000000000000000000	4.00000000000000000000	4.00000000000000000000	4.00000000000000000000	4.00000000000000000000	4.00000000000000000000	4.00000000000000000000	4.00000000000000000000	4.00000000000000000000	4.00000000000000000000	4.00000000000000000000	4.00000000000000000000	4.00000000000000000000	4.00000000000000000000	4.00000000000000000000	4.00000000000000000000
10.00000000000000000000	0.00000000000000000000	4166.15380859375000000000	4148.20507812500000000000	4180.00000000000000000000	4151.28173828125000000000	4151.79492187500000000000	4170.76904296875000000000	4176.92285156250000000000	4184.10253906250000000000	4150.76904296875000000000	4157.94873046875000000000	4115.89746093750000000000	4162.05126953125000000000	4143.07666015625000000000	4129.74365234375000000000	3595.00000000000000000000	10246.00000000000000000000	10229.00000000000000000000	0.00000000000000000000	0.00000000000000000000	0.00000000000000000000	3749.00000000000000000000	812.00000000000000000000	4.00000000000000000000	4.00000000000000000000	4.00000000000000000000	4.00000000000000000000	4.00000000000000000000	4.00000000000000000000	4.00000000000000000000	4.00000000000000000000	4.00000000000000000000	4.00000000000000000000	4.00000000000000000000	4.00000000000000000000	4.00000000000000000000	4.00000000000000000000	4.00000000000000000000	4.00000000000000000000
11.00000000000000000000	0.00000000000000000000	4167.17919921875000000000	4188.71777343750000000000	4165.64111328125000000000	4167.69238281250000000000	4188.71777343750000000000	4196.41015625000000000000	4181.02539062500000000000	4176.41015625000000000000	4147.69238281250000000000	4157.94873046875000000000	4130.25634765625000000000	4162.56396484375000000000	4170.25634765625000000000	4146.66650390625000000000	3160.00000000000000000000	10246.00000000000000000000	10230.00000000000000000000	0.00000000000000000000	0.00000000000000000000	0.00000000000000000000	3749.00000000000000000000	820.00000000000000000000	4.00000000000000000000	4.00000000000000000000	4.00000000000000000000	4.00000000000000000000	4.00000000000000000000	4.00000000000000000000	4.00000000000000000000	4.00000000000000000000	4.00000000000000000000	4.00000000000000000000	4.00000000000000000000	4.00000000000000000000	4.00000000000000000000	4.00000000000000000000	4.00000000000000000000	4.00000000000000000000
12.00000000000000000000	0.00000000000000000000	4163.58984375000000000000	4164.10253906250000000000	4175.38427734375000000000	4154.87158203125000000000	4160.51269531250000000000	4171.79492187500000000000	4158.97412109375000000000	4144.10253906250000000000	4118.97412109375000000000	4132.82031250000000000000	4104.61523437500000000000	4140.51269531250000000000	4148.71777343750000000000	4126.15380859375000000000	3513.00000000000000000000	10246.00000000000000000000	10230.00000000000000000000	0.00000000000000000000	0.00000000000000000000	0.00000000000000000000	3749.00000000000000000000	827.00000000000000000000	4.00000000000000000000	4.00000000000000000000	4.00000000000000000000	4.00000000000000000000	4.00000000000000000000	4.00000000000000000000	4.00000000000000000000	4.00000000000000000000	4.00000000000000000000	4.00000000000000000000	4.00000000000000000000	4.00000000000000000000	4.00000000000000000000	4.00000000000000000000	4.00000000000000000000	4.00000000000000000000
13.00000000000000000000	0.00000000000000000000	4176.41015625000000000000	4176.41015625000000000000	4167.69238281250000000000	4175.89746093750000000000	4174.35888671875000000000	4189.74365234375000000000	4180.51269531250000000000	4192.30761718750000000000	4164.61523437500000000000	4172.30761718750000000000	4164.10253906250000000000	4192.30761718750000000000	4197.43603515625000000000	4168.20507812500000000000	3120.00000000000000000000	10246.00000000000000000000	10230.00000000000000000000	0.00000000000000000000	0.00000000000000000000	0.00000000000000000000	3749.00000000000000000000	834.00000000000000000000	4.00000000000000000000	4.00000000000000000000	4.00000000000000000000	4.00000000000000000000	4.00000000000000000000	4.00000000000000000000	4.00000000000000000000	4.00000000000000000000	4.00000000000000000000	4.00000000000000000000	4.00000000000000000000	4.00000000000000000000	4.00000000000000000000	4.00000000000000000000	4.00000000000000000000	4.00000000000000000000
14.00000000000000000000	0.00000000000000000000	4176.92285156250000000000	4151.28173828125000000000	4172.30761718750000000000	4167.69238281250000000000	4141.53857421875000000000	4157.94873046875000000000	4150.25634765625000000000	4190.25634765625000000000	4157.43603515625000000000	4162.05126953125000000000	4168.71777343750000000000	4198.46142578125000000000	4194.35888671875000000000	4173.84619140625000000000	3595.00000000000000000000	10246.00000000000000000000	10230.00000000000000000000	0.00000000000000000000	0.00000000000000000000	0.00000000000000000000	3749.00000000000000000000	842.00000000000000000000	4.00000000000000000000	4.00000000000000000000	4.00000000000000000000	4.00000000000000000000	4.00000000000000000000	4.00000000000000000000	4.00000000000000000000	4.00000000000000000000	4.00000000000000000000	4.00000000000000000000	4.00000000000000000000	4.00000000000000000000	4.00000000000000000000	4.00000000000000000000	4.00000000000000000000	4.00000000000000000000
15.00000000000000000000	0.00000000000000000000	4171.28173828125000000000	4147.69238281250000000000	4175.38427734375000000000	4154.35888671875000000000	4136.92285156250000000000	4154.35888671875000000000	4148.71777343750000000000	4166.66650390625000000000	4140.00000000000000000000	4152.30761718750000000000	4141.02539062500000000000	4175.38427734375000000000	4173.33300781250000000000	4155.38427734375000000000	3160.00000000000000000000	10246.00000000000000000000	10230.00000000000000000000	0.00000000000000000000	0.00000000000000000000	0.00000000000000000000	3749.00000000000000000000	849.00000000000000000000	4.00000000000000000000	4.00000000000000000000	4.00000000000000000000	4.00000000000000000000	4.00000000000000000000	4.00000000000000000000	4.00000000000000000000	4.00000000000000000000	4.00000000000000000000	4.00000000000000000000	4.00000000000000000000	4.00000000000000000000	4.00000000000000000000	4.00000000000000000000	4.00000000000000000000	4.00000000000000000000
16.00000000000000000000	0.00000000000000000000	4175.38427734375000000000	4181.02539062500000000000	4167.17919921875000000000	4164.61523437500000000000	4185.64111328125000000000	4202.05126953125000000000	4191.28173828125000000000	4187.69238281250000000000	4171.28173828125000000000	4193.84619140625000000000	4148.71777343750000000000	4181.02539062500000000000	4182.05126953125000000000	4154.87158203125000000000	0.00000000000000000000	10246.00000000000000000000	10230.00000000000000000000	0.00000000000000000000	0.00000000000000000000	0.00000000000000000000	3749.00000000000000000000	857.00000000000000000000	4.00000000000000000000	4.00000000000000000000	4.00000000000000000000	4.00000000000000000000	4.00000000000000000000	4.00000000000000000000	4.00000000000000000000	4.00000000000000000000	4.00000000000000000000	4.00000000000000000000	4.00000000000000000000	4.00000000000000000000	4.00000000000000000000	4.00000000000000000000	4.00000000000000000000	4.00000000000000000000
17.00000000000000000000	0.00000000000000000000	4165.64111328125000000000	4145.12792968750000000000	4181.02539062500000000000	4147.69238281250000000000	4158.46142578125000000000	4178.97412109375000000000	4173.33300781250000000000	4168.20507812500000000000	4147.69238281250000000000	4167.69238281250000000000	4113.33300781250000000000	4152.30761718750000000000	4142.05126953125000000000	4120.51269531250000000000	0.00000000000000000000	10245.00000000000000000000	10230.00000000000000000000	0.00000000000000000000	0.00000000000000000000	0.00000000000000000000	3749.00000000000000000000	866.00000000000000000000	4.00000000000000000000	4.00000000000000000000	4.00000000000000000000	4.00000000000000000000	4.00000000000000000000	4.00000000000000000000	4.00000000000000000000	4.00000000000000000000	4.00000000000000000000	4.00000000000000000000	4.00000000000000000000	4.00000000000000000000	4.00000000000000000000	4.00000000000000000000	4.00000000000000000000	4.00000000000000000000
18.00000000000000000000	0.00000000000000000000	4171.28173828125000000000	4170.25634765625000000000	4163.07666015625000000000	4172.30761718750000000000	4177.94873046875000000000	4192.30761718750000000000	4177.43603515625000000000	4185.12792968750000000000	4155.89746093750000000000	4174.87158203125000000000	4147.17919921875000000000	4171.28173828125000000000	4184.61523437500000000000	4150.25634765625000000000	0.00000000000000000000	10245.00000000000000000000	10230.00000000000000000000	0.00000000000000000000	0.00000000000000000000	0.00000000000000000000	3749.00000000000000000000	874.00000000000000000000	4.00000000000000000000	4.00000000000000000000	4.00000000000000000000	4.00000000000000000000	4.00000000000000000000	4.00000000000000000000	4.00000000000000000000	4.00000000000000000000	4.00000000000000000000	4.00000000000000000000	4.00000000000000000000	4.00000000000000000000	4.00000000000000000000	4.00000000000000000000	4.00000000000000000000	4.00000000000000000000
19.00000000000000000000	0.00000000000000000000	4172.82031250000000000000	4174.35888671875000000000	4157.94873046875000000000	4176.92285156250000000000	4170.25634765625000000000	4174.35888671875000000000	4153.33300781250000000000	4157.43603515625000000000	4126.66650390625000000000	4158.97412109375000000000	4152.30761718750000000000	4166.15380859375000000000	4196.41015625000000000000	4157.94873046875000000000	0.00000000000000000000	10246.00000000000000000000	10228.00000000000000000000	0.00000000000000000000	0.00000000000000000000	0.00000000000000000000	3749.00000000000000000000	882.00000000000000000000	4.00000000000000000000	4.00000000000000000000	4.00000000000000000000	4.00000000000000000000	4.00000000000000000000	4.00000000000000000000	4.00000000000000000000	4.00000000000000000000	4.00000000000000000000	4.00000000000000000000	4.00000000000000000000	4.00000000000000000000	4.00000000000000000000	4.00000000000000000000	4.00000000000000000000	4.00000000000000000000
20.00000000000000000000	0.00000000000000000000	4170.25634765625000000000	4166.15380859375000000000	4175.89746093750000000000	4167.17919921875000000000	4161.02539062500000000000	4163.07666015625000000000	4147.69238281250000000000	4148.20507812500000000000	4120.51269531250000000000	4150.25634765625000000000	4144.61523437500000000000	4161.53857421875000000000	4177.94873046875000000000	4148.20507812500000000000	0.00000000000000000000	10246.00000000000000000000	10228.00000000000000000000	0.00000000000000000000	0.00000000000000000000	0.00000000000000000000	3749.00000000000000000000	890.00000000000000000000	4.00000000000000000000	4.00000000000000000000	4.00000000000000000000	4.00000000000000000000	4.00000000000000000000	4.00000000000000000000	4.00000000000000000000	4.00000000000000000000	4.00000000000000000000	4.00000000000000000000	4.00000000000000000000	4.00000000000000000000	4.00000000000000000000	4.00000000000000000000	4.00000000000000000000	4.00000000000000000000
21.00000000000000000000	0.00000000000000000000	4180.00000000000000000000	4177.43603515625000000000	4173.33300781250000000000	4177.43603515625000000000	4181.02539062500000000000	4187.69238281250000000000	4172.82031250000000000000	4207.69238281250000000000	4180.00000000000000000000	4196.41015625000000000000	4180.00000000000000000000	4202.56396484375000000000	4197.94873046875000000000	4171.28173828125000000000	0.00000000000000000000	10248.00000000000000000000	10228.00000000000000000000	0.00000000000000000000	0.00000000000000000000	0.00000000000000000000	3749.00000000000000000000	898.00000000000000000000	4.00000000000000000000	4.00000000000000000000	4.00000000000000000000	4.00000000000000000000	4.00000000000000000000	4.00000000000000000000	4.00000000000000000000	4.00000000000000000000	4.00000000000000000000	4.00000000000000000000	4.00000000000000000000	4.00000000000000000000	4.00000000000000000000	4.00000000000000000000	4.00000000000000000000	4.00000000000000000000
22.00000000000000000000	0.00000000000000000000	4171.28173828125000000000	4128.20507812500000000000	4183.58984375000000000000	4150.76904296875000000000	4134.87158203125000000000	4152.30761718750000000000	4146.15380859375000000000	4185.64111328125000000000	4147.17919921875000000000	4168.20507812500000000000	4147.17919921875000000000	4180.51269531250000000000	4158.46142578125000000000	4146.15380859375000000000	0.00000000000000000000	10248.00000000000000000000	10228.00000000000000000000	0.00000000000000000000	0.00000000000000000000	0.00000000000000000000	3749.00000000000000000000	906.00000000000000000000	4.00000000000000000000	4.00000000000000000000	4.00000000000000000000	4.00000000000000000000	4.00000000000000000000	4.00000000000000000000	4.00000000000000000000	4.00000000000000000000	4.00000000000000000000	4.00000000000000000000	4.00000000000000000000	4.00000000000000000000	4.00000000000000000000	4.00000000000000000000	4.00000000000000000000	4.00000000000000000000
23.00000000000000000000	0.00000000000000000000	4175.89746093750000000000	4173.33300781250000000000	4178.46142578125000000000	4169.23046875000000000000	4181.53857421875000000000	4193.84619140625000000000	4184.61523437500000000000	4188.71777343750000000000	4153.84619140625000000000	4184.10253906250000000000	4160.00000000000000000000	4182.05126953125000000000	4178.97412109375000000000	4158.97412109375000000000	0.00000000000000000000	10248.00000000000000000000	10227.00000000000000000000	0.00000000000000000000	0.00000000000000000000	0.00000000000000000000	3749.00000000000000000000	913.00000000000000000000	4.00000000000000000000	4.00000000000000000000	4.00000000000000000000	4.00000000000000000000	4.00000000000000000000	4.00000000000000000000	4.00000000000000000000	4.00000000000000000000	4.00000000000000000000	4.00000000000000000000	4.00000000000000000000	4.00000000000000000000	4.00000000000000000000	4.00000000000000000000	4.00000000000000000000	4.00000000000000000000
24.00000000000000000000	0.00000000000000000000	4178.97412109375000000000	4200.51269531250000000000	4181.02539062500000000000	4174.35888671875000000000	4205.12792968750000000000	4212.82031250000000000000	4199.48730468750000000000	4179.48730468750000000000	4160.51269531250000000000	4194.35888671875000000000	4148.20507812500000000000	4168.71777343750000000000	4175.89746093750000000000	4148.20507812500000000000	0.00000000000000000000	10248.00000000000000000000	10227.00000000000000000000	0.00000000000000000000	0.00000000000000000000	0.00000000000000000000	3749.00000000000000000000	920.00000000000000000000	4.00000000000000000000	4.00000000000000000000	4.00000000000000000000	4.00000000000000000000	4.00000000000000000000	4.00000000000000000000	4.00000000000000000000	4.00000000000000000000	4.00000000000000000000	4.00000000000000000000	4.00000000000000000000	4.00000000000000000000	4.00000000000000000000	4.00000000000000000000	4.00000000000000000000	4.00000000000000000000
25.00000000000000000000	0.00000000000000000000	4178.97412109375000000000	4180.51269531250000000000	4187.17919921875000000000	4168.71777343750000000000	4178.46142578125000000000	4191.28173828125000000000	4181.53857421875000000000	4166.66650390625000000000	4144.61523437500000000000	4177.43603515625000000000	4137.94873046875000000000	4160.51269531250000000000	4165.64111328125000000000	4142.05126953125000000000	0.00000000000000000000	10246.00000000000000000000	10224.00000000000000000000	0.00000000000000000000	0.00000000000000000000	0.00000000000000000000	3749.00000000000000000000	928.00000000000000000000	4.00000000000000000000	4.00000000000000000000	4.00000000000000000000	4.00000000000000000000	4.00000000000000000000	4.00000000000000000000	4.00000000000000000000	4.00000000000000000000	4.00000000000000000000	4.00000000000000000000	4.00000000000000000000	4.00000000000000000000	4.00000000000000000000	4.00000000000000000000	4.00000000000000000000	4.00000000000000000000
26.00000000000000000000	0.00000000000000000000	4200.00000000000000000000	4214.35888671875000000000	4168.71777343750000000000	4209.23046875000000000000	4209.74365234375000000000	4215.89746093750000000000	4198.46142578125000000000	4215.38427734375000000000	4179.48730468750000000000	4208.71777343750000000000	4208.20507812500000000000	4215.38427734375000000000	4235.89746093750000000000	4205.64111328125000000000	0.00000000000000000000	10246.00000000000000000000	10224.00000000000000000000	0.00000000000000000000	0.00000000000000000000	0.00000000000000000000	3749.00000000000000000000	936.00000000000000000000	4.00000000000000000000	4.00000000000000000000	4.00000000000000000000	4.00000000000000000000	4.00000000000000000000	4.00000000000000000000	4.00000000000000000000	4.00000000000000000000	4.00000000000000000000	4.00000000000000000000	4.00000000000000000000	4.00000000000000000000	4.00000000000000000000	4.00000000000000000000	4.00000000000000000000	4.00000000000000000000
27.00000000000000000000	0.00000000000000000000	4196.92285156250000000000	4190.25634765625000000000	4177.43603515625000000000	4194.35888671875000000000	4182.05126953125000000000	4186.66650390625000000000	4170.76904296875000000000	4197.43603515625000000000	4156.41015625000000000000	4184.10253906250000000000	4187.69238281250000000000	4201.02539062500000000000	4215.89746093750000000000	4190.76904296875000000000	0.00000000000000000000	10244.00000000000000000000	10223.00000000000000000000	0.00000000000000000000	0.00000000000000000000	0.00000000000000000000	3749.00000000000000000000	943.00000000000000000000	4.00000000000000000000	4.00000000000000000000	4.00000000000000000000	4.00000000000000000000	4.00000000000000000000	4.00000000000000000000	4.00000000000000000000	4.00000000000000000000	4.00000000000000000000	4.00000000000000000000	4.00000000000000000000	4.00000000000000000000	4.00000000000000000000	4.00000000000000000000	4.00000000000000000000	4.00000000000000000000
28.00000000000000000000	0.00000000000000000000	4183.07666015625000000000	4191.28173828125000000000	4174.87158203125000000000	4182.05126953125000000000	4189.23046875000000000000	4201.02539062500000000000	4186.15380859375000000000	4205.64111328125000000000	4176.41015625000000000000	4205.12792968750000000000	4177.43603515625000000000	4189.74365234375000000000	4199.48730468750000000000	4171.28173828125000000000	0.00000000000000000000	10244.00000000000000000000	10223.00000000000000000000	0.00000000000000000000	0.00000000000000000000	0.00000000000000000000	3749.00000000000000000000	951.00000000000000000000	4.00000000000000000000	4.00000000000000000000	4.00000000000000000000	4.00000000000000000000	4.00000000000000000000	4.00000000000000000000	4.00000000000000000000	4.00000000000000000000	4.00000000000000000000	4.00000000000000000000	4.00000000000000000000	4.00000000000000000000	4.00000000000000000000	4.00000000000000000000	4.00000000000000000000	4.00000000000000000000
29.00000000000000000000	0.00000000000000000000	4173.84619140625000000000	4178.46142578125000000000	4175.38427734375000000000	4168.71777343750000000000	4188.71777343750000000000	4207.17919921875000000000	4194.35888671875000000000	4211.28173828125000000000	4189.74365234375000000000	4224.10253906250000000000	4167.69238281250000000000	4179.48730468750000000000	4176.41015625000000000000	4151.79492187500000000000	0.00000000000000000000	10246.00000000000000000000	10221.00000000000000000000	0.00000000000000000000	0.00000000000000000000	0.00000000000000000000	3749.00000000000000000000	959.00000000000000000000	4.00000000000000000000	4.00000000000000000000	4.00000000000000000000	4.00000000000000000000	4.00000000000000000000	4.00000000000000000000	4.00000000000000000000	4.00000000000000000000	4.00000000000000000000	4.00000000000000000000	4.00000000000000000000	4.00000000000000000000	4.00000000000000000000	4.00000000000000000000	4.00000000000000000000	4.00000000000000000000
30.00000000000000000000	0.00000000000000000000	4170.25634765625000000000	4163.58984375000000000000	4186.15380859375000000000	4154.35888671875000000000	4170.76904296875000000000	4187.69238281250000000000	4173.84619140625000000000	4182.05126953125000000000	4153.33300781250000000000	4188.71777343750000000000	4137.43603515625000000000	4157.94873046875000000000	4145.12792968750000000000	4129.74365234375000000000	0.00000000000000000000	10246.00000000000000000000	10221.00000000000000000000	0.00000000000000000000	0.00000000000000000000	0.00000000000000000000	3749.00000000000000000000	967.00000000000000000000	4.00000000000000000000	4.00000000000000000000	4.00000000000000000000	4.00000000000000000000	4.00000000000000000000	4.00000000000000000000	4.00000000000000000000	4.00000000000000000000	4.00000000000000000000	4.00000000000000000000	4.00000000000000000000	4.00000000000000000000	4.00000000000000000000	4.00000000000000000000	4.00000000000000000000	4.00000000000000000000
31.00000000000000000000	0.00000000000000000000	4182.05126953125000000000	4214.35888671875000000000	4167.69238281250000000000	4190.25634765625000000000	4210.76904296875000000000	4216.41015625000000000000	4186.15380859375000000000	4191.79492187500000000000	4162.05126953125000000000	4193.84619140625000000000	4165.12792968750000000000	4180.00000000000000000000	4190.25634765625000000000	4161.53857421875000000000	0.00000000000000000000	10248.00000000000000000000	10223.00000000000000000000	0.00000000000000000000	0.00000000000000000000	0.00000000000000000000	3749.00000000000000000000	974.00000000000000000000	4.00000000000000000000	4.00000000000000000000	4.00000000000000000000	4.00000000000000000000	4.00000000000000000000	4.00000000000000000000	4.00000000000000000000	4.00000000000000000000	4.00000000000000000000	4.00000000000000000000	4.00000000000000000000	4.00000000000000000000	4.00000000000000000000	4.00000000000000000000	4.00000000000000000000	4.00000000000000000000
32.00000000000000000000	0.00000000000000000000	4178.97412109375000000000	4190.25634765625000000000	4175.38427734375000000000	4181.53857421875000000000	4188.71777343750000000000	4193.84619140625000000000	4169.23046875000000000000	4162.56396484375000000000	4127.69238281250000000000	4163.58984375000000000000	4148.71777343750000000000	4164.61523437500000000000	4175.89746093750000000000	4149.23046875000000000000	0.00000000000000000000	10248.00000000000000000000	10223.00000000000000000000	0.00000000000000000000	0.00000000000000000000	0.00000000000000000000	3749.00000000000000000000	982.00000000000000000000	4.00000000000000000000	4.00000000000000000000	4.00000000000000000000	4.00000000000000000000	4.00000000000000000000	4.00000000000000000000	4.00000000000000000000	4.00000000000000000000	4.00000000000000000000	4.00000000000000000000	4.00000000000000000000	4.00000000000000000000	4.00000000000000000000	4.00000000000000000000	4.00000000000000000000	4.00000000000000000000
33.00000000000000000000	0.00000000000000000000	4187.69238281250000000000	4191.28173828125000000000	4178.97412109375000000000	4183.58984375000000000000	4193.84619140625000000000	4204.61523437500000000000	4191.79492187500000000000	4193.84619140625000000000	4151.28173828125000000000	4185.64111328125000000000	4181.02539062500000000000	4194.35888671875000000000	4192.30761718750000000000	4171.79492187500000000000	0.00000000000000000000	10248.00000000000000000000	10226.00000000000000000000	0.00000000000000000000	0.00000000000000000000	0.00000000000000000000	3749.00000000000000000000	990.00000000000000000000	4.00000000000000000000	4.00000000000000000000	4.00000000000000000000	4.00000000000000000000	4.00000000000000000000	4.00000000000000000000	4.00000000000000000000	4.00000000000000000000	4.00000000000000000000	4.00000000000000000000	4.00000000000000000000	4.00000000000000000000	4.00000000000000000000	4.00000000000000000000	4.00000000000000000000	4.00000000000000000000
34.00000000000000000000	0.00000000000000000000	4190.76904296875000000000	4178.97412109375000000000	4172.82031250000000000000	4183.58984375000000000000	4176.41015625000000000000	4192.82031250000000000000	4183.07666015625000000000	4221.02539062500000000000	4177.43603515625000000000	4206.66650390625000000000	4203.07666015625000000000	4219.48730468750000000000	4202.05126953125000000000	4185.64111328125000000000	0.00000000000000000000	10248.00000000000000000000	10226.00000000000000000000	0.00000000000000000000	0.00000000000000000000	0.00000000000000000000	3749.00000000000000000000	998.00000000000000000000	4.00000000000000000000	4.00000000000000000000	4.00000000000000000000	4.00000000000000000000	4.00000000000000000000	4.00000000000000000000	4.00000000000000000000	4.00000000000000000000	4.00000000000000000000	4.00000000000000000000	4.00000000000000000000	4.00000000000000000000	4.00000000000000000000	4.00000000000000000000	4.00000000000000000000	4.00000000000000000000
35.00000000000000000000	0.00000000000000000000	4174.35888671875000000000	4138.97412109375000000000	4181.02539062500000000000	4159.48730468750000000000	4138.46142578125000000000	4160.00000000000000000000	4155.89746093750000000000	4186.66650390625000000000	4145.64111328125000000000	4175.38427734375000000000	4157.43603515625000000000	4184.61523437500000000000	4157.43603515625000000000	4150.76904296875000000000	0.00000000000000000000	10248.00000000000000000000	10227.00000000000000000000	0.00000000000000000000	0.00000000000000000000	0.00000000000000000000	3750.00000000000000000000	5.00000000000000000000	4.00000000000000000000	4.00000000000000000000	4.00000000000000000000	4.00000000000000000000	4.00000000000000000000	4.00000000000000000000	4.00000000000000000000	4.00000000000000000000	4.00000000000000000000	4.00000000000000000000	4.00000000000000000000	4.00000000000000000000	4.00000000000000000000	4.00000000000000000000	4.00000000000000000000	4.00000000000000000000
36.00000000000000000000	0.00000000000000000000	4177.43603515625000000000	4190.25634765625000000000	4174.35888671875000000000	4178.97412109375000000000	4201.53857421875000000000	4217.94873046875000000000	4206.15380859375000000000	4207.17919921875000000000	4171.79492187500000000000	4208.20507812500000000000	4159.48730468750000000000	4191.79492187500000000000	4172.82031250000000000000	4161.02539062500000000000	0.00000000000000000000	10248.00000000000000000000	10227.00000000000000000000	0.00000000000000000000	0.00000000000000000000	0.00000000000000000000	3750.00000000000000000000	13.00000000000000000000	4.00000000000000000000	4.00000000000000000000	4.00000000000000000000	4.00000000000000000000	4.00000000000000000000	4.00000000000000000000	4.00000000000000000000	4.00000000000000000000	4.00000000000000000000	4.00000000000000000000	4.00000000000000000000	4.00000000000000000000	4.00000000000000000000	4.00000000000000000000	4.00000000000000000000	4.00000000000000000000
37.00000000000000000000	0.00000000000000000000	4167.69238281250000000000	4172.30761718750000000000	4180.51269531250000000000	4160.51269531250000000000	4184.10253906250000000000	4202.56396484375000000000	4189.23046875000000000000	4176.41015625000000000000	4140.00000000000000000000	4182.56396484375000000000	4103.58984375000000000000	4155.38427734375000000000	4132.82031250000000000000	4124.10253906250000000000	0.00000000000000000000	10246.00000000000000000000	10228.00000000000000000000	0.00000000000000000000	0.00000000000000000000	0.00000000000000000000	3750.00000000000000000000	22.00000000000000000000	4.00000000000000000000	4.00000000000000000000	4.00000000000000000000	4.00000000000000000000	4.00000000000000000000	4.00000000000000000000	4.00000000000000000000	4.00000000000000000000	4.00000000000000000000	4.00000000000000000000	4.00000000000000000000	4.00000000000000000000	4.00000000000000000000	4.00000000000000000000	4.00000000000000000000	4.00000000000000000000
38.00000000000000000000	0.00000000000000000000	4156.92285156250000000000	4153.33300781250000000000	4167.69238281250000000000	4154.87158203125000000000	4166.66650390625000000000	4182.56396484375000000000	4170.25634765625000000000	4167.17919921875000000000	4124.10253906250000000000	4160.51269531250000000000	4092.82031250000000000000	4137.94873046875000000000	4135.38427734375000000000	4111.79492187500000000000	0.00000000000000000000	10246.00000000000000000000	10228.00000000000000000000	0.00000000000000000000	0.00000000000000000000	0.00000000000000000000	3750.00000000000000000000	30.00000000000000000000	4.00000000000000000000	4.00000000000000000000	4.00000000000000000000	4.00000000000000000000	4.00000000000000000000	4.00000000000000000000	4.00000000000000000000	4.00000000000000000000	4.00000000000000000000	4.00000000000000000000	4.00000000000000000000	4.00000000000000000000	4.00000000000000000000	4.00000000000000000000	4.00000000000000000000	4.00000000000000000000
39.00000000000000000000	0.00000000000000000000	4154.87158203125000000000	4150.76904296875000000000	4151.79492187500000000000	4164.61523437500000000000	4173.33300781250000000000	4178.46142578125000000000	4163.07666015625000000000	4182.56396484375000000000	4134.87158203125000000000	4158.46142578125000000000	4123.07666015625000000000	4151.79492187500000000000	4166.66650390625000000000	4129.74365234375000000000	0.00000000000000000000	10247.00000000000000000000	10229.00000000000000000000	0.00000000000000000000	0.00000000000000000000	0.00000000000000000000	3750.00000000000000000000	38.00000000000000000000	4.00000000000000000000	4.00000000000000000000	4.00000000000000000000	4.00000000000000000000	4.00000000000000000000	4.00000000000000000000	4.00000000000000000000	4.00000000000000000000	4.00000000000000000000	4.00000000000000000000	4.00000000000000000000	4.00000000000000000000	4.00000000000000000000	4.00000000000000000000	4.00000000000000000000	4.00000000000000000000
40.00000000000000000000	0.00000000000000000000	4150.25634765625000000000	4120.51269531250000000000	4166.66650390625000000000	4148.71777343750000000000	4141.53857421875000000000	4145.12792968750000000000	4131.79492187500000000000	4156.41015625000000000000	4107.69238281250000000000	4124.10253906250000000000	4100.00000000000000000000	4137.43603515625000000000	4136.41015625000000000000	4112.82031250000000000000	0.00000000000000000000	10247.00000000000000000000	10229.00000000000000000000	0.00000000000000000000	0.00000000000000000000	0.00000000000000000000	3750.00000000000000000000	46.00000000000000000000	4.00000000000000000000	4.00000000000000000000	4.00000000000000000000	4.00000000000000000000	4.00000000000000000000	4.00000000000000000000	4.00000000000000000000	4.00000000000000000000	4.00000000000000000000	4.00000000000000000000	4.00000000000000000000	4.00000000000000000000	4.00000000000000000000	4.00000000000000000000	4.00000000000000000000	4.00000000000000000000
41.00000000000000000000	0.00000000000000000000	4165.64111328125000000000	4158.46142578125000000000	4164.61523437500000000000	4170.76904296875000000000	4177.43603515625000000000	4182.05126953125000000000	4167.69238281250000000000	4196.92285156250000000000	4155.89746093750000000000	4165.12792968750000000000	4130.25634765625000000000	4173.84619140625000000000	4160.00000000000000000000	4138.46142578125000000000	0.00000000000000000000	10249.00000000000000000000	10228.00000000000000000000	0.00000000000000000000	0.00000000000000000000	0.00000000000000000000	3750.00000000000000000000	55.00000000000000000000	4.00000000000000000000	4.00000000000000000000	4.00000000000000000000	4.00000000000000000000	4.00000000000000000000	4.00000000000000000000	4.00000000000000000000	4.00000000000000000000	4.00000000000000000000	4.00000000000000000000	4.00000000000000000000	4.00000000000000000000	4.00000000000000000000	4.00000000000000000000	4.00000000000000000000	4.00000000000000000000
42.00000000000000000000	0.00000000000000000000	4163.58984375000000000000	4133.33300781250000000000	4177.43603515625000000000	4154.87158203125000000000	4158.46142578125000000000	4173.84619140625000000000	4167.69238281250000000000	4197.43603515625000000000	4153.84619140625000000000	4165.64111328125000000000	4111.79492187500000000000	4170.25634765625000000000	4130.76904296875000000000	4121.02539062500000000000	0.00000000000000000000	10249.00000000000000000000	10228.00000000000000000000	0.00000000000000000000	0.00000000000000000000	0.00000000000000000000	3750.00000000000000000000	62.00000000000000000000	4.00000000000000000000	4.00000000000000000000	4.00000000000000000000	4.00000000000000000000	4.00000000000000000000	4.00000000000000000000	4.00000000000000000000	4.00000000000000000000	4.00000000000000000000	4.00000000000000000000	4.00000000000000000000	4.00000000000000000000	4.00000000000000000000	4.00000000000000000000	4.00000000000000000000	4.00000000000000000000
43.00000000000000000000	0.00000000000000000000	4160.00000000000000000000	4136.92285156250000000000	4181.53857421875000000000	4150.76904296875000000000	4163.58984375000000000000	4178.97412109375000000000	4170.76904296875000000000	4187.69238281250000000000	4138.97412109375000000000	4157.94873046875000000000	4107.69238281250000000000	4167.69238281250000000000	4125.12792968750000000000	4116.92285156250000000000	0.00000000000000000000	10249.00000000000000000000	10227.00000000000000000000	0.00000000000000000000	0.00000000000000000000	0.00000000000000000000	3750.00000000000000000000	69.00000000000000000000	4.00000000000000000000	4.00000000000000000000	4.00000000000000000000	4.00000000000000000000	4.00000000000000000000	4.00000000000000000000	4.00000000000000000000	4.00000000000000000000	4.00000000000000000000	4.00000000000000000000	4.00000000000000000000	4.00000000000000000000	4.00000000000000000000	4.00000000000000000000	4.00000000000000000000	4.00000000000000000000
44.00000000000000000000	0.00000000000000000000	4171.28173828125000000000	4187.17919921875000000000	4170.25634765625000000000	4176.92285156250000000000	4205.64111328125000000000	4204.61523437500000000000	4184.61523437500000000000	4187.69238281250000000000	4145.64111328125000000000	4169.74365234375000000000	4128.71777343750000000000	4180.51269531250000000000	4159.48730468750000000000	4137.94873046875000000000	0.00000000000000000000	10249.00000000000000000000	10227.00000000000000000000	0.00000000000000000000	0.00000000000000000000	0.00000000000000000000	3750.00000000000000000000	77.00000000000000000000	4.00000000000000000000	4.00000000000000000000	4.00000000000000000000	4.00000000000000000000	4.00000000000000000000	4.00000000000000000000	4.00000000000000000000	4.00000000000000000000	4.00000000000000000000	4.00000000000000000000	4.00000000000000000000	4.00000000000000000000	4.00000000000000000000	4.00000000000000000000	4.00000000000000000000	4.00000000000000000000
45.00000000000000000000	0.00000000000000000000	4171.28173828125000000000	4166.66650390625000000000	4181.02539062500000000000	4168.20507812500000000000	4175.38427734375000000000	4174.35888671875000000000	4163.07666015625000000000	4152.30761718750000000000	4111.28173828125000000000	4135.89746093750000000000	4099.48730468750000000000	4158.46142578125000000000	4135.89746093750000000000	4120.51269531250000000000	0.00000000000000000000	10246.00000000000000000000	10222.00000000000000000000	0.00000000000000000000	0.00000000000000000000	0.00000000000000000000	3750.00000000000000000000	86.00000000000000000000	4.00000000000000000000	4.00000000000000000000	4.00000000000000000000	4.00000000000000000000	4.00000000000000000000	4.00000000000000000000	4.00000000000000000000	4.00000000000000000000	4.00000000000000000000	4.00000000000000000000	4.00000000000000000000	4.00000000000000000000	4.00000000000000000000	4.00000000000000000000	4.00000000000000000000	4.00000000000000000000
46.00000000000000000000	0.00000000000000000000	4182.56396484375000000000	4178.46142578125000000000	4171.28173828125000000000	4186.15380859375000000000	4186.15380859375000000000	4184.10253906250000000000	4173.84619140625000000000	4188.20507812500000000000	4143.58984375000000000000	4160.00000000000000000000	4148.71777343750000000000	4196.92285156250000000000	4175.89746093750000000000	4160.51269531250000000000	0.00000000000000000000	10246.00000000000000000000	10222.00000000000000000000	0.00000000000000000000	0.00000000000000000000	0.00000000000000000000	3750.00000000000000000000	93.00000000000000000000	4.00000000000000000000	4.00000000000000000000	4.00000000000000000000	4.00000000000000000000	4.00000000000000000000	4.00000000000000000000	4.00000000000000000000	4.00000000000000000000	4.00000000000000000000	4.00000000000000000000	4.00000000000000000000	4.00000000000000000000	4.00000000000000000000	4.00000000000000000000	4.00000000000000000000	4.00000000000000000000
47.00000000000000000000	0.00000000000000000000	4178.97412109375000000000	4140.51269531250000000000	4170.76904296875000000000	4172.30761718750000000000	4155.38427734375000000000	4146.66650390625000000000	4137.94873046875000000000	4180.51269531250000000000	4131.79492187500000000000	4143.58984375000000000000	4146.15380859375000000000	4187.17919921875000000000	4164.10253906250000000000	4153.84619140625000000000	0.00000000000000000000	10244.00000000000000000000	10221.00000000000000000000	0.00000000000000000000	0.00000000000000000000	0.00000000000000000000	3750.00000000000000000000	100.00000000000000000000	4.00000000000000000000	4.00000000000000000000	4.00000000000000000000	4.00000000000000000000	4.00000000000000000000	4.00000000000000000000	4.00000000000000000000	4.00000000000000000000	4.00000000000000000000	4.00000000000000000000	4.00000000000000000000	4.00000000000000000000	4.00000000000000000000	4.00000000000000000000	4.00000000000000000000	4.00000000000000000000
48.00000000000000000000	0.00000000000000000000	4162.56396484375000000000	4124.61523437500000000000	4171.28173828125000000000	4155.38427734375000000000	4148.20507812500000000000	4142.56396484375000000000	4138.46142578125000000000	4165.64111328125000000000	4122.05126953125000000000	4135.38427734375000000000	4112.82031250000000000000	4151.79492187500000000000	4133.84619140625000000000	4123.58984375000000000000	0.00000000000000000000	10244.00000000000000000000	10221.00000000000000000000	0.00000000000000000000	0.00000000000000000000	0.00000000000000000000	3750.00000000000000000000	109.00000000000000000000	4.00000000000000000000	4.00000000000000000000	4.00000000000000000000	4.00000000000000000000	4.00000000000000000000	4.00000000000000000000	4.00000000000000000000	4.00000000000000000000	4.00000000000000000000	4.00000000000000000000	4.00000000000000000000	4.00000000000000000000	4.00000000000000000000	4.00000000000000000000	4.00000000000000000000	4.00000000000000000000
49.00000000000000000000	0.00000000000000000000	4160.51269531250000000000	4157.43603515625000000000	4162.56396484375000000000	4160.00000000000000000000	4189.23046875000000000000	4190.76904296875000000000	4182.05126953125000000000	4192.30761718750000000000	4160.51269531250000000000	4180.51269531250000000000	4117.94873046875000000000	4154.35888671875000000000	4141.02539062500000000000	4121.02539062500000000000	0.00000000000000000000	10244.00000000000000000000	10222.00000000000000000000	0.00000000000000000000	0.00000000000000000000	0.00000000000000000000	3750.00000000000000000000	117.00000000000000000000	4.00000000000000000000	4.00000000000000000000	4.00000000000000000000	4.00000000000000000000	4.00000000000000000000	4.00000000000000000000	4.00000000000000000000	4.00000000000000000000	4.00000000000000000000	4.00000000000000000000	4.00000000000000000000	4.00000000000000000000	4.00000000000000000000	4.00000000000000000000	4.00000000000000000000	4.00000000000000000000
50.00000000000000000000	0.00000000000000000000	4158.46142578125000000000	4131.28173828125000000000	4179.48730468750000000000	4142.56396484375000000000	4167.17919921875000000000	4172.30761718750000000000	4162.56396484375000000000	4167.17919921875000000000	4137.43603515625000000000	4162.05126953125000000000	4092.82031250000000000000	4131.79492187500000000000	4110.25634765625000000000	4091.28198242187500000000	0.00000000000000000000	10244.00000000000000000000	10222.00000000000000000000	0.00000000000000000000	0.00000000000000000000	0.00000000000000000000	3750.00000000000000000000	124.00000000000000000000	4.00000000000000000000	4.00000000000000000000	4.00000000000000000000	4.00000000000000000000	4.00000000000000000000	4.00000000000000000000	4.00000000000000000000	4.00000000000000000000	4.00000000000000000000	4.00000000000000000000	4.00000000000000000000	4.00000000000000000000	4.00000000000000000000	4.00000000000000000000	4.00000000000000000000	4.00000000000000000000
51.00000000000000000000	0.00000000000000000000	4173.84619140625000000000	4168.71777343750000000000	4171.28173828125000000000	4180.51269531250000000000	4197.94873046875000000000	4197.43603515625000000000	4169.74365234375000000000	4185.12792968750000000000	4155.38427734375000000000	4177.43603515625000000000	4144.10253906250000000000	4163.07666015625000000000	4166.66650390625000000000	4133.84619140625000000000	0.00000000000000000000	10243.00000000000000000000	10225.00000000000000000000	0.00000000000000000000	0.00000000000000000000	0.00000000000000000000	3750.00000000000000000000	133.00000000000000000000	4.00000000000000000000	4.00000000000000000000	4.00000000000000000000	4.00000000000000000000	4.00000000000000000000	4.00000000000000000000	4.00000000000000000000	4.00000000000000000000	4.00000000000000000000	4.00000000000000000000	4.00000000000000000000	4.00000000000000000000	4.00000000000000000000	4.00000000000000000000	4.00000000000000000000	4.00000000000000000000
52.00000000000000000000	0.00000000000000000000	4175.89746093750000000000	4177.43603515625000000000	4165.64111328125000000000	4189.23046875000000000000	4189.23046875000000000000	4185.12792968750000000000	4152.30761718750000000000	4167.69238281250000000000	4134.87158203125000000000	4160.00000000000000000000	4150.76904296875000000000	4164.61523437500000000000	4181.02539062500000000000	4147.69238281250000000000	0.00000000000000000000	10243.00000000000000000000	10225.00000000000000000000	0.00000000000000000000	0.00000000000000000000	0.00000000000000000000	3750.00000000000000000000	141.00000000000000000000	4.00000000000000000000	4.00000000000000000000	4.00000000000000000000	4.00000000000000000000	4.00000000000000000000	4.00000000000000000000	4.00000000000000000000	4.00000000000000000000	4.00000000000000000000	4.00000000000000000000	4.00000000000000000000	4.00000000000000000000	4.00000000000000000000	4.00000000000000000000	4.00000000000000000000	4.00000000000000000000
53.00000000000000000000	0.00000000000000000000	4168.20507812500000000000	4164.10253906250000000000	4174.35888671875000000000	4173.84619140625000000000	4173.84619140625000000000	4167.17919921875000000000	4148.71777343750000000000	4155.38427734375000000000	4114.87158203125000000000	4138.97412109375000000000	4132.82031250000000000000	4152.30761718750000000000	4155.38427734375000000000	4133.33300781250000000000	0.00000000000000000000	10243.00000000000000000000	10226.00000000000000000000	0.00000000000000000000	0.00000000000000000000	0.00000000000000000000	3750.00000000000000000000	149.00000000000000000000	4.00000000000000000000	4.00000000000000000000	4.00000000000000000000	4.00000000000000000000	4.00000000000000000000	4.00000000000000000000	4.00000000000000000000	4.00000000000000000000	4.00000000000000000000	4.00000000000000000000	4.00000000000000000000	4.00000000000000000000	4.00000000000000000000	4.00000000000000000000	4.00000000000000000000	4.00000000000000000000
54.00000000000000000000	0.00000000000000000000	4172.82031250000000000000	4171.28173828125000000000	4168.20507812500000000000	4187.69238281250000000000	4194.35888671875000000000	4185.64111328125000000000	4168.71777343750000000000	4203.58984375000000000000	4162.05126953125000000000	4178.46142578125000000000	4168.71777343750000000000	4186.66650390625000000000	4175.38427734375000000000	4157.43603515625000000000	0.00000000000000000000	10243.00000000000000000000	10226.00000000000000000000	0.00000000000000000000	0.00000000000000000000	0.00000000000000000000	3750.00000000000000000000	157.00000000000000000000	4.00000000000000000000	4.00000000000000000000	4.00000000000000000000	4.00000000000000000000	4.00000000000000000000	4.00000000000000000000	4.00000000000000000000	4.00000000000000000000	4.00000000000000000000	4.00000000000000000000	4.00000000000000000000	4.00000000000000000000	4.00000000000000000000	4.00000000000000000000	4.00000000000000000000	4.00000000000000000000
55.00000000000000000000	0.00000000000000000000	4165.12792968750000000000	4125.12792968750000000000	4180.00000000000000000000	4163.58984375000000000000	4149.23046875000000000000	4146.66650390625000000000	4136.92285156250000000000	4182.56396484375000000000	4138.46142578125000000000	4153.84619140625000000000	4141.53857421875000000000	4168.20507812500000000000	4142.56396484375000000000	4134.87158203125000000000	0.00000000000000000000	10247.00000000000000000000	10229.00000000000000000000	0.00000000000000000000	0.00000000000000000000	0.00000000000000000000	3750.00000000000000000000	166.00000000000000000000	4.00000000000000000000	4.00000000000000000000	4.00000000000000000000	4.00000000000000000000	4.00000000000000000000	4.00000000000000000000	4.00000000000000000000	4.00000000000000000000	4.00000000000000000000	4.00000000000000000000	4.00000000000000000000	4.00000000000000000000	4.00000000000000000000	4.00000000000000000000	4.00000000000000000000	4.00000000000000000000
56.00000000000000000000	0.00000000000000000000	4173.33300781250000000000	4169.23046875000000000000	4172.82031250000000000000	4174.87158203125000000000	4188.20507812500000000000	4181.02539062500000000000	4168.20507812500000000000	4185.12792968750000000000	4146.66650390625000000000	4168.20507812500000000000	4151.79492187500000000000	4171.79492187500000000000	4160.51269531250000000000	4144.61523437500000000000	0.00000000000000000000	10247.00000000000000000000	10229.00000000000000000000	0.00000000000000000000	0.00000000000000000000	0.00000000000000000000	3750.00000000000000000000	173.00000000000000000000	4.00000000000000000000	4.00000000000000000000	4.00000000000000000000	4.00000000000000000000	4.00000000000000000000	4.00000000000000000000	4.00000000000000000000	4.00000000000000000000	4.00000000000000000000	4.00000000000000000000	4.00000000000000000000	4.00000000000000000000	4.00000000000000000000	4.00000000000000000000	4.00000000000000000000	4.00000000000000000000
57.00000000000000000000	0.00000000000000000000	4176.92285156250000000000	4185.12792968750000000000	4171.79492187500000000000	4178.97412109375000000000	4205.64111328125000000000	4194.35888671875000000000	4177.94873046875000000000	4172.82031250000000000000	4142.05126953125000000000	4176.92285156250000000000	4138.46142578125000000000	4161.02539062500000000000	4152.30761718750000000000	4136.41015625000000000000	0.00000000000000000000	10248.00000000000000000000	10231.00000000000000000000	0.00000000000000000000	0.00000000000000000000	0.00000000000000000000	3750.00000000000000000000	180.00000000000000000000	4.00000000000000000000	4.00000000000000000000	4.00000000000000000000	4.00000000000000000000	4.00000000000000000000	4.00000000000000000000	4.00000000000000000000	4.00000000000000000000	4.00000000000000000000	4.00000000000000000000	4.00000000000000000000	4.00000000000000000000	4.00000000000000000000	4.00000000000000000000	4.00000000000000000000	4.00000000000000000000
58.00000000000000000000	0.00000000000000000000	4170.76904296875000000000	4152.30761718750000000000	4178.97412109375000000000	4170.76904296875000000000	4174.35888671875000000000	4168.20507812500000000000	4156.41015625000000000000	4157.94873046875000000000	4124.61523437500000000000	4157.43603515625000000000	4120.00000000000000000000	4147.69238281250000000000	4138.46142578125000000000	4125.12792968750000000000	0.00000000000000000000	10248.00000000000000000000	10231.00000000000000000000	0.00000000000000000000	0.00000000000000000000	0.00000000000000000000	3750.00000000000000000000	188.00000000000000000000	4.00000000000000000000	4.00000000000000000000	4.00000000000000000000	4.00000000000000000000	4.00000000000000000000	4.00000000000000000000	4.00000000000000000000	4.00000000000000000000	4.00000000000000000000	4.00000000000000000000	4.00000000000000000000	4.00000000000000000000	4.00000000000000000000	4.00000000000000000000	4.00000000000000000000	4.00000000000000000000
59.00000000000000000000	0.00000000000000000000	4177.94873046875000000000	4176.92285156250000000000	4162.05126953125000000000	4193.84619140625000000000	4195.38427734375000000000	4181.02539062500000000000	4163.58984375000000000000	4192.82031250000000000000	4154.35888671875000000000	4172.82031250000000000000	4168.20507812500000000000	4177.94873046875000000000	4190.25634765625000000000	4162.56396484375000000000	0.00000000000000000000	10252.00000000000000000000	10227.00000000000000000000	0.00000000000000000000	0.00000000000000000000	0.00000000000000000000	3750.00000000000000000000	195.00000000000000000000	4.00000000000000000000	4.00000000000000000000	4.00000000000000000000	4.00000000000000000000	4.00000000000000000000	4.00000000000000000000	4.00000000000000000000	4.00000000000000000000	4.00000000000000000000	4.00000000000000000000	4.00000000000000000000	4.00000000000000000000	4.00000000000000000000	4.00000000000000000000	4.00000000000000000000	4.00000000000000000000
60.00000000000000000000	0.00000000000000000000	4169.23046875000000000000	4144.61523437500000000000	4170.25634765625000000000	4175.38427734375000000000	4159.48730468750000000000	4145.64111328125000000000	4129.23046875000000000000	4163.58984375000000000000	4122.05126953125000000000	4135.89746093750000000000	4141.02539062500000000000	4151.28173828125000000000	4159.48730468750000000000	4141.02539062500000000000	0.00000000000000000000	10252.00000000000000000000	10227.00000000000000000000	0.00000000000000000000	0.00000000000000000000	0.00000000000000000000	3750.00000000000000000000	202.00000000000000000000	4.00000000000000000000	4.00000000000000000000	4.00000000000000000000	4.00000000000000000000	4.00000000000000000000	4.00000000000000000000	4.00000000000000000000	4.00000000000000000000	4.00000000000000000000	4.00000000000000000000	4.00000000000000000000	4.00000000000000000000	4.00000000000000000000	4.00000000000000000000	4.00000000000000000000	4.00000000000000000000
61.00000000000000000000	0.00000000000000000000	4168.71777343750000000000	4148.71777343750000000000	4168.20507812500000000000	4180.00000000000000000000	4168.71777343750000000000	4166.15380859375000000000	4148.71777343750000000000	4178.97412109375000000000	4140.00000000000000000000	4155.89746093750000000000	4147.17919921875000000000	4160.51269531250000000000	4155.38427734375000000000	4144.10253906250000000000	0.00000000000000000000	10252.00000000000000000000	10228.00000000000000000000	0.00000000000000000000	0.00000000000000000000	0.00000000000000000000	3750.00000000000000000000	210.00000000000000000000	4.00000000000000000000	4.00000000000000000000	4.00000000000000000000	4.00000000000000000000	4.00000000000000000000	4.00000000000000000000	4.00000000000000000000	4.00000000000000000000	4.00000000000000000000	4.00000000000000000000	4.00000000000000000000	4.00000000000000000000	4.00000000000000000000	4.00000000000000000000	4.00000000000000000000	4.00000000000000000000
62.00000000000000000000	0.00000000000000000000	4167.69238281250000000000	4146.66650390625000000000	4168.20507812500000000000	4170.25634765625000000000	4169.74365234375000000000	4167.69238281250000000000	4155.38427734375000000000	4182.56396484375000000000	4149.74365234375000000000	4167.69238281250000000000	4142.56396484375000000000	4162.05126953125000000000	4135.89746093750000000000	4130.25634765625000000000	0.00000000000000000000	10252.00000000000000000000	10228.00000000000000000000	0.00000000000000000000	0.00000000000000000000	0.00000000000000000000	3750.00000000000000000000	218.00000000000000000000	4.00000000000000000000	4.00000000000000000000	4.00000000000000000000	4.00000000000000000000	4.00000000000000000000	4.00000000000000000000	4.00000000000000000000	4.00000000000000000000	4.00000000000000000000	4.00000000000000000000	4.00000000000000000000	4.00000000000000000000	4.00000000000000000000	4.00000000000000000000	4.00000000000000000000	4.00000000000000000000
63.00000000000000000000	0.00000000000000000000	4158.97412109375000000000	4129.74365234375000000000	4181.53857421875000000000	4147.69238281250000000000	4150.76904296875000000000	4141.02539062500000000000	4133.33300781250000000000	4149.23046875000000000000	4117.94873046875000000000	4132.82031250000000000000	4111.79492187500000000000	4136.41015625000000000000	4100.00000000000000000000	4099.48730468750000000000	0.00000000000000000000	10250.00000000000000000000	10230.00000000000000000000	0.00000000000000000000	0.00000000000000000000	0.00000000000000000000	3750.00000000000000000000	226.00000000000000000000	4.00000000000000000000	4.00000000000000000000	4.00000000000000000000	4.00000000000000000000	4.00000000000000000000	4.00000000000000000000	4.00000000000000000000	4.00000000000000000000	4.00000000000000000000	4.00000000000000000000	4.00000000000000000000	4.00000000000000000000	4.00000000000000000000	4.00000000000000000000	4.00000000000000000000	4.00000000000000000000
64.00000000000000000000	0.00000000000000000000	4168.71777343750000000000	4176.41015625000000000000	4165.12792968750000000000	4181.02539062500000000000	4192.30761718750000000000	4177.94873046875000000000	4153.84619140625000000000	4169.23046875000000000000	4137.94873046875000000000	4149.74365234375000000000	4148.20507812500000000000	4162.56396484375000000000	4154.35888671875000000000	4137.43603515625000000000	779.00000000000000000000	10250.00000000000000000000	10230.00000000000000000000	0.00000000000000000000	0.00000000000000000000	0.00000000000000000000	3750.00000000000000000000	234.00000000000000000000	4.00000000000000000000	4.00000000000000000000	4.00000000000000000000	4.00000000000000000000	4.00000000000000000000	4.00000000000000000000	4.00000000000000000000	4.00000000000000000000	4.00000000000000000000	4.00000000000000000000	4.00000000000000000000	4.00000000000000000000	4.00000000000000000000	4.00000000000000000000	4.00000000000000000000	4.00000000000000000000
65.00000000000000000000	0.00000000000000000000	4163.07666015625000000000	4150.25634765625000000000	4167.69238281250000000000	4168.71777343750000000000	4156.92285156250000000000	4150.76904296875000000000	4123.07666015625000000000	4127.69238281250000000000	4090.25634765625000000000	4107.69238281250000000000	4123.07666015625000000000	4141.02539062500000000000	4137.43603515625000000000	4123.58984375000000000000	2495.00000000000000000000	10248.00000000000000000000	10227.00000000000000000000	0.00000000000000000000	0.00000000000000000000	0.00000000000000000000	3750.00000000000000000000	242.00000000000000000000	4.00000000000000000000	4.00000000000000000000	4.00000000000000000000	4.00000000000000000000	4.00000000000000000000	4.00000000000000000000	4.00000000000000000000	4.00000000000000000000	4.00000000000000000000	4.00000000000000000000	4.00000000000000000000	4.00000000000000000000	4.00000000000000000000	4.00000000000000000000	4.00000000000000000000	4.00000000000000000000
66.00000000000000000000	0.00000000000000000000	4159.48730468750000000000	4140.00000000000000000000	4168.20507812500000000000	4156.92285156250000000000	4147.69238281250000000000	4142.05126953125000000000	4117.43603515625000000000	4127.69238281250000000000	4086.66650390625000000000	4102.05126953125000000000	4136.92285156250000000000	4151.28173828125000000000	4133.33300781250000000000	4130.25634765625000000000	2056.00000000000000000000	10248.00000000000000000000	10227.00000000000000000000	0.00000000000000000000	0.00000000000000000000	0.00000000000000000000	3750.00000000000000000000	250.00000000000000000000	4.00000000000000000000	4.00000000000000000000	4.00000000000000000000	4.00000000000000000000	4.00000000000000000000	4.00000000000000000000	4.00000000000000000000	4.00000000000000000000	4.00000000000000000000	4.00000000000000000000	4.00000000000000000000	4.00000000000000000000	4.00000000000000000000	4.00000000000000000000	4.00000000000000000000	4.00000000000000000000
67.00000000000000000000	0.00000000000000000000	4163.58984375000000000000	4125.64111328125000000000	4167.69238281250000000000	4152.82031250000000000000	4138.46142578125000000000	4129.23046875000000000000	4111.28173828125000000000	4153.84619140625000000000	4116.92285156250000000000	4122.56396484375000000000	4155.89746093750000000000	4176.92285156250000000000	4144.10253906250000000000	4145.64111328125000000000	3428.00000000000000000000	10244.00000000000000000000	10225.00000000000000000000	0.00000000000000000000	0.00000000000000000000	0.00000000000000000000	3750.00000000000000000000	258.00000000000000000000	4.00000000000000000000	4.00000000000000000000	4.00000000000000000000	4.00000000000000000000	4.00000000000000000000	4.00000000000000000000	4.00000000000000000000	4.00000000000000000000	4.00000000000000000000	4.00000000000000000000	4.00000000000000000000	4.00000000000000000000	4.00000000000000000000	4.00000000000000000000	4.00000000000000000000	4.00000000000000000000
68.00000000000000000000	0.00000000000000000000	4156.92285156250000000000	4091.28198242187500000000	4178.97412109375000000000	4136.41015625000000000000	4107.69238281250000000000	4108.20507812500000000000	4101.02539062500000000000	4140.00000000000000000000	4104.10253906250000000000	4109.74365234375000000000	4120.00000000000000000000	4155.38427734375000000000	4122.56396484375000000000	4124.61523437500000000000	3451.00000000000000000000	10244.00000000000000000000	10225.00000000000000000000	0.00000000000000000000	0.00000000000000000000	0.00000000000000000000	3750.00000000000000000000	265.00000000000000000000	4.00000000000000000000	4.00000000000000000000	4.00000000000000000000	4.00000000000000000000	4.00000000000000000000	4.00000000000000000000	4.00000000000000000000	4.00000000000000000000	4.00000000000000000000	4.00000000000000000000	4.00000000000000000000	4.00000000000000000000	4.00000000000000000000	4.00000000000000000000	4.00000000000000000000	4.00000000000000000000
69.00000000000000000000	0.00000000000000000000	4154.87158203125000000000	4135.89746093750000000000	4165.64111328125000000000	4150.25634765625000000000	4164.61523437500000000000	4169.74365234375000000000	4152.82031250000000000000	4168.20507812500000000000	4133.84619140625000000000	4149.74365234375000000000	4137.43603515625000000000	4161.02539062500000000000	4147.17919921875000000000	4133.84619140625000000000	3190.00000000000000000000	10243.00000000000000000000	10226.00000000000000000000	0.00000000000000000000	0.00000000000000000000	0.00000000000000000000	3750.00000000000000000000	273.00000000000000000000	4.00000000000000000000	4.00000000000000000000	4.00000000000000000000	4.00000000000000000000	4.00000000000000000000	4.00000000000000000000	4.00000000000000000000	4.00000000000000000000	4.00000000000000000000	4.00000000000000000000	4.00000000000000000000	4.00000000000000000000	4.00000000000000000000	4.00000000000000000000	4.00000000000000000000	4.00000000000000000000
70.00000000000000000000	0.00000000000000000000	4143.58984375000000000000	4122.56396484375000000000	4173.84619140625000000000	4131.79492187500000000000	4158.97412109375000000000	4161.53857421875000000000	4143.07666015625000000000	4142.05126953125000000000	4109.74365234375000000000	4131.79492187500000000000	4105.12792968750000000000	4130.25634765625000000000	4110.25634765625000000000	4100.00000000000000000000	2884.00000000000000000000	10243.00000000000000000000	10226.00000000000000000000	0.00000000000000000000	0.00000000000000000000	0.00000000000000000000	3750.00000000000000000000	281.00000000000000000000	4.00000000000000000000	4.00000000000000000000	4.00000000000000000000	4.00000000000000000000	4.00000000000000000000	4.00000000000000000000	4.00000000000000000000	4.00000000000000000000	4.00000000000000000000	4.00000000000000000000	4.00000000000000000000	4.00000000000000000000	4.00000000000000000000	4.00000000000000000000	4.00000000000000000000	4.00000000000000000000
71.00000000000000000000	0.00000000000000000000	4154.87158203125000000000	4133.33300781250000000000	4171.28173828125000000000	4151.79492187500000000000	4162.05126953125000000000	4154.35888671875000000000	4135.89746093750000000000	4138.97412109375000000000	4109.23046875000000000000	4127.69238281250000000000	4114.35888671875000000000	4138.97412109375000000000	4128.20507812500000000000	4114.87158203125000000000	3195.00000000000000000000	10245.00000000000000000000	10224.00000000000000000000	0.00000000000000000000	0.00000000000000000000	0.00000000000000000000	3750.00000000000000000000	289.00000000000000000000	4.00000000000000000000	4.00000000000000000000	4.00000000000000000000	4.00000000000000000000	4.00000000000000000000	4.00000000000000000000	4.00000000000000000000	4.00000000000000000000	4.00000000000000000000	4.00000000000000000000	4.00000000000000000000	4.00000000000000000000	4.00000000000000000000	4.00000000000000000000	4.00000000000000000000	4.00000000000000000000
72.00000000000000000000	0.00000000000000000000	4169.23046875000000000000	4155.89746093750000000000	4157.94873046875000000000	4178.46142578125000000000	4170.76904296875000000000	4153.33300781250000000000	4128.20507812500000000000	4152.30761718750000000000	4120.51269531250000000000	4140.00000000000000000000	4156.92285156250000000000	4166.15380859375000000000	4175.89746093750000000000	4152.82031250000000000000	3304.00000000000000000000	10245.00000000000000000000	10224.00000000000000000000	0.00000000000000000000	0.00000000000000000000	0.00000000000000000000	3750.00000000000000000000	296.00000000000000000000	4.00000000000000000000	4.00000000000000000000	4.00000000000000000000	4.00000000000000000000	4.00000000000000000000	4.00000000000000000000	4.00000000000000000000	4.00000000000000000000	4.00000000000000000000	4.00000000000000000000	4.00000000000000000000	4.00000000000000000000	4.00000000000000000000	4.00000000000000000000	4.00000000000000000000	4.00000000000000000000
73.00000000000000000000	0.00000000000000000000	4155.38427734375000000000	4123.58984375000000000000	4172.30761718750000000000	4155.89746093750000000000	4131.79492187500000000000	4120.00000000000000000000	4100.00000000000000000000	4127.69238281250000000000	4088.71777343750000000000	4106.15380859375000000000	4142.56396484375000000000	4146.15380859375000000000	4147.17919921875000000000	4130.25634765625000000000	3059.00000000000000000000	10246.00000000000000000000	10226.00000000000000000000	0.00000000000000000000	0.00000000000000000000	0.00000000000000000000	3750.00000000000000000000	305.00000000000000000000	4.00000000000000000000	4.00000000000000000000	4.00000000000000000000	4.00000000000000000000	4.00000000000000000000	4.00000000000000000000	4.00000000000000000000	4.00000000000000000000	4.00000000000000000000	4.00000000000000000000	4.00000000000000000000	4.00000000000000000000	4.00000000000000000000	4.00000000000000000000	4.00000000000000000000	4.00000000000000000000
74.00000000000000000000	0.00000000000000000000	4160.51269531250000000000	4148.71777343750000000000	4168.71777343750000000000	4169.74365234375000000000	4161.53857421875000000000	4152.30761718750000000000	4133.84619140625000000000	4170.76904296875000000000	4136.41015625000000000000	4143.58984375000000000000	4167.69238281250000000000	4173.33300781250000000000	4160.51269531250000000000	4142.56396484375000000000	3623.00000000000000000000	10246.00000000000000000000	10226.00000000000000000000	0.00000000000000000000	0.00000000000000000000	0.00000000000000000000	3750.00000000000000000000	312.00000000000000000000	4.00000000000000000000	4.00000000000000000000	4.00000000000000000000	4.00000000000000000000	4.00000000000000000000	4.00000000000000000000	4.00000000000000000000	4.00000000000000000000	4.00000000000000000000	4.00000000000000000000	4.00000000000000000000	4.00000000000000000000	4.00000000000000000000	4.00000000000000000000	4.00000000000000000000	4.00000000000000000000
75.00000000000000000000	0.00000000000000000000	4159.48730468750000000000	4124.61523437500000000000	4176.41015625000000000000	4150.25634765625000000000	4138.46142578125000000000	4134.35888671875000000000	4123.58984375000000000000	4165.12792968750000000000	4132.82031250000000000000	4140.00000000000000000000	4141.02539062500000000000	4164.61523437500000000000	4124.61523437500000000000	4122.05126953125000000000	3173.00000000000000000000	10247.00000000000000000000	10226.00000000000000000000	0.00000000000000000000	0.00000000000000000000	0.00000000000000000000	3750.00000000000000000000	321.00000000000000000000	4.00000000000000000000	4.00000000000000000000	4.00000000000000000000	4.00000000000000000000	4.00000000000000000000	4.00000000000000000000	4.00000000000000000000	4.00000000000000000000	4.00000000000000000000	4.00000000000000000000	4.00000000000000000000	4.00000000000000000000	4.00000000000000000000	4.00000000000000000000	4.00000000000000000000	4.00000000000000000000
76.00000000000000000000	0.00000000000000000000	4156.41015625000000000000	4136.92285156250000000000	4176.92285156250000000000	4144.61523437500000000000	4144.10253906250000000000	4144.61523437500000000000	4133.33300781250000000000	4155.38427734375000000000	4115.38427734375000000000	4129.23046875000000000000	4137.43603515625000000000	4156.92285156250000000000	4120.00000000000000000000	4122.56396484375000000000	3507.00000000000000000000	10247.00000000000000000000	10226.00000000000000000000	0.00000000000000000000	0.00000000000000000000	0.00000000000000000000	3750.00000000000000000000	328.00000000000000000000	4.00000000000000000000	4.00000000000000000000	4.00000000000000000000	4.00000000000000000000	4.00000000000000000000	4.00000000000000000000	4.00000000000000000000	4.00000000000000000000	4.00000000000000000000	4.00000000000000000000	4.00000000000000000000	4.00000000000000000000	4.00000000000000000000	4.00000000000000000000	4.00000000000000000000	4.00000000000000000000
77.00000000000000000000	0.00000000000000000000	4169.23046875000000000000	4188.20507812500000000000	4166.15380859375000000000	4172.30761718750000000000	4193.84619140625000000000	4189.74365234375000000000	4161.53857421875000000000	4164.61523437500000000000	4129.23046875000000000000	4149.74365234375000000000	4160.00000000000000000000	4166.66650390625000000000	4161.02539062500000000000	4147.69238281250000000000	3106.00000000000000000000	10246.00000000000000000000	10225.00000000000000000000	0.00000000000000000000	0.00000000000000000000	0.00000000000000000000	3750.00000000000000000000	336.00000000000000000000	4.00000000000000000000	4.00000000000000000000	4.00000000000000000000	4.00000000000000000000	4.00000000000000000000	4.00000000000000000000	4.00000000000000000000	4.00000000000000000000	4.00000000000000000000	4.00000000000000000000	4.00000000000000000000	4.00000000000000000000	4.00000000000000000000	4.00000000000000000000	4.00000000000000000000	4.00000000000000000000
78.00000000000000000000	0.00000000000000000000	4171.79492187500000000000	4160.51269531250000000000	4177.43603515625000000000	4158.97412109375000000000	4168.71777343750000000000	4166.15380859375000000000	4137.94873046875000000000	4136.92285156250000000000	4109.74365234375000000000	4130.25634765625000000000	4135.89746093750000000000	4145.12792968750000000000	4148.71777343750000000000	4129.23046875000000000000	3623.00000000000000000000	10246.00000000000000000000	10225.00000000000000000000	0.00000000000000000000	0.00000000000000000000	0.00000000000000000000	3750.00000000000000000000	343.00000000000000000000	4.00000000000000000000	4.00000000000000000000	4.00000000000000000000	4.00000000000000000000	4.00000000000000000000	4.00000000000000000000	4.00000000000000000000	4.00000000000000000000	4.00000000000000000000	4.00000000000000000000	4.00000000000000000000	4.00000000000000000000	4.00000000000000000000	4.00000000000000000000	4.00000000000000000000	4.00000000000000000000
79.00000000000000000000	0.00000000000000000000	4171.79492187500000000000	4163.07666015625000000000	4164.10253906250000000000	4166.66650390625000000000	4178.46142578125000000000	4171.28173828125000000000	4148.20507812500000000000	4176.92285156250000000000	4146.15380859375000000000	4156.92285156250000000000	4185.64111328125000000000	4182.05126953125000000000	4191.79492187500000000000	4160.51269531250000000000	3173.00000000000000000000	10245.00000000000000000000	10226.00000000000000000000	0.00000000000000000000	0.00000000000000000000	0.00000000000000000000	3750.00000000000000000000	352.00000000000000000000	4.00000000000000000000	4.00000000000000000000	4.00000000000000000000	4.00000000000000000000	4.00000000000000000000	4.00000000000000000000	4.00000000000000000000	4.00000000000000000000	4.00000000000000000000	4.00000000000000000000	4.00000000000000000000	4.00000000000000000000	4.00000000000000000000	4.00000000000000000000	4.00000000000000000000	4.00000000000000000000
80.00000000000000000000	0.00000000000000000000	4154.35888671875000000000	4122.05126953125000000000	4158.97412109375000000000	4148.71777343750000000000	4140.00000000000000000000	4130.76904296875000000000	4116.41015625000000000000	4163.58984375000000000000	4124.61523437500000000000	4131.79492187500000000000	4173.33300781250000000000	4169.74365234375000000000	4168.71777343750000000000	4143.58984375000000000000	3507.00000000000000000000	10245.00000000000000000000	10226.00000000000000000000	0.00000000000000000000	0.00000000000000000000	0.00000000000000000000	3750.00000000000000000000	360.00000000000000000000	4.00000000000000000000	4.00000000000000000000	4.00000000000000000000	4.00000000000000000000	4.00000000000000000000	4.00000000000000000000	4.00000000000000000000	4.00000000000000000000	4.00000000000000000000	4.00000000000000000000	4.00000000000000000000	4.00000000000000000000	4.00000000000000000000	4.00000000000000000000	4.00000000000000000000	4.00000000000000000000
81.00000000000000000000	0.00000000000000000000	4141.02539062500000000000	4102.56396484375000000000	4161.53857421875000000000	4136.41015625000000000000	4123.58984375000000000000	4121.02539062500000000000	4107.17919921875000000000	4140.00000000000000000000	4104.10253906250000000000	4112.82031250000000000000	4140.00000000000000000000	4139.48730468750000000000	4129.74365234375000000000	4115.38427734375000000000	3106.00000000000000000000	10244.00000000000000000000	10226.00000000000000000000	0.00000000000000000000	0.00000000000000000000	0.00000000000000000000	3750.00000000000000000000	368.00000000000000000000	4.00000000000000000000	4.00000000000000000000	4.00000000000000000000	4.00000000000000000000	4.00000000000000000000	4.00000000000000000000	4.00000000000000000000	4.00000000000000000000	4.00000000000000000000	4.00000000000000000000	4.00000000000000000000	4.00000000000000000000	4.00000000000000000000	4.00000000000000000000	4.00000000000000000000	4.00000000000000000000
82.00000000000000000000	0.00000000000000000000	4146.66650390625000000000	4129.23046875000000000000	4160.51269531250000000000	4145.64111328125000000000	4158.97412109375000000000	4162.56396484375000000000	4142.56396484375000000000	4167.69238281250000000000	4140.51269531250000000000	4154.35888671875000000000	4153.33300781250000000000	4153.33300781250000000000	4136.41015625000000000000	4123.58984375000000000000	3623.00000000000000000000	10244.00000000000000000000	10226.00000000000000000000	0.00000000000000000000	0.00000000000000000000	0.00000000000000000000	3750.00000000000000000000	376.00000000000000000000	4.00000000000000000000	4.00000000000000000000	4.00000000000000000000	4.00000000000000000000	4.00000000000000000000	4.00000000000000000000	4.00000000000000000000	4.00000000000000000000	4.00000000000000000000	4.00000000000000000000	4.00000000000000000000	4.00000000000000000000	4.00000000000000000000	4.00000000000000000000	4.00000000000000000000	4.00000000000000000000
83.00000000000000000000	0.00000000000000000000	4143.58984375000000000000	4105.64111328125000000000	4177.94873046875000000000	4128.71777343750000000000	4133.33300781250000000000	4137.94873046875000000000	4128.20507812500000000000	4148.71777343750000000000	4120.00000000000000000000	4136.41015625000000000000	4122.56396484375000000000	4135.89746093750000000000	4103.58984375000000000000	4098.97412109375000000000	3173.00000000000000000000	10245.00000000000000000000	10225.00000000000000000000	0.00000000000000000000	0.00000000000000000000	0.00000000000000000000	3750.00000000000000000000	385.00000000000000000000	4.00000000000000000000	4.00000000000000000000	4.00000000000000000000	4.00000000000000000000	4.00000000000000000000	4.00000000000000000000	4.00000000000000000000	4.00000000000000000000	4.00000000000000000000	4.00000000000000000000	4.00000000000000000000	4.00000000000000000000	4.00000000000000000000	4.00000000000000000000	4.00000000000000000000	4.00000000000000000000
84.00000000000000000000	0.00000000000000000000	4152.82031250000000000000	4150.76904296875000000000	4164.10253906250000000000	4161.02539062500000000000	4163.58984375000000000000	4159.48730468750000000000	4136.92285156250000000000	4161.02539062500000000000	4131.79492187500000000000	4148.71777343750000000000	4157.94873046875000000000	4161.53857421875000000000	4151.79492187500000000000	4135.89746093750000000000	3507.00000000000000000000	10245.00000000000000000000	10225.00000000000000000000	0.00000000000000000000	0.00000000000000000000	0.00000000000000000000	3750.00000000000000000000	392.00000000000000000000	4.00000000000000000000	4.00000000000000000000	4.00000000000000000000	4.00000000000000000000	4.00000000000000000000	4.00000000000000000000	4.00000000000000000000	4.00000000000000000000	4.00000000000000000000	4.00000000000000000000	4.00000000000000000000	4.00000000000000000000	4.00000000000000000000	4.00000000000000000000	4.00000000000000000000	4.00000000000000000000
85.00000000000000000000	0.00000000000000000000	4156.41015625000000000000	4153.84619140625000000000	4164.10253906250000000000	4163.07666015625000000000	4156.92285156250000000000	4151.79492187500000000000	4114.87158203125000000000	4137.94873046875000000000	4108.20507812500000000000	4129.23046875000000000000	4160.51269531250000000000	4158.97412109375000000000	4160.00000000000000000000	4144.61523437500000000000	3106.00000000000000000000	10244.00000000000000000000	10225.00000000000000000000	0.00000000000000000000	0.00000000000000000000	0.00000000000000000000	3750.00000000000000000000	400.00000000000000000000	4.00000000000000000000	4.00000000000000000000	4.00000000000000000000	4.00000000000000000000	4.00000000000000000000	4.00000000000000000000	4.00000000000000000000	4.00000000000000000000	4.00000000000000000000	4.00000000000000000000	4.00000000000000000000	4.00000000000000000000	4.00000000000000000000	4.00000000000000000000	4.00000000000000000000	4.00000000000000000000
86.00000000000000000000	0.00000000000000000000	4158.97412109375000000000	4137.43603515625000000000	4176.41015625000000000000	4147.17919921875000000000	4145.12792968750000000000	4141.02539062500000000000	4114.87158203125000000000	4138.46142578125000000000	4103.58984375000000000000	4120.00000000000000000000	4151.79492187500000000000	4156.41015625000000000000	4140.51269531250000000000	4131.79492187500000000000	3623.00000000000000000000	10244.00000000000000000000	10225.00000000000000000000	0.00000000000000000000	0.00000000000000000000	0.00000000000000000000	3750.00000000000000000000	408.00000000000000000000	4.00000000000000000000	4.00000000000000000000	4.00000000000000000000	4.00000000000000000000	4.00000000000000000000	4.00000000000000000000	4.00000000000000000000	4.00000000000000000000	4.00000000000000000000	4.00000000000000000000	4.00000000000000000000	4.00000000000000000000	4.00000000000000000000	4.00000000000000000000	4.00000000000000000000	4.00000000000000000000
87.00000000000000000000	0.00000000000000000000	4170.25634765625000000000	4155.89746093750000000000	4167.69238281250000000000	4165.64111328125000000000	4169.74365234375000000000	4165.12792968750000000000	4146.15380859375000000000	4200.51269531250000000000	4164.61523437500000000000	4174.35888671875000000000	4201.02539062500000000000	4205.12792968750000000000	4177.43603515625000000000	4163.07666015625000000000	3173.00000000000000000000	10246.00000000000000000000	10225.00000000000000000000	0.00000000000000000000	0.00000000000000000000	0.00000000000000000000	3750.00000000000000000000	416.00000000000000000000	4.00000000000000000000	4.00000000000000000000	4.00000000000000000000	4.00000000000000000000	4.00000000000000000000	4.00000000000000000000	4.00000000000000000000	4.00000000000000000000	4.00000000000000000000	4.00000000000000000000	4.00000000000000000000	4.00000000000000000000	4.00000000000000000000	4.00000000000000000000	4.00000000000000000000	4.00000000000000000000
88.00000000000000000000	0.00000000000000000000	4162.56396484375000000000	4115.89746093750000000000	4180.51269531250000000000	4149.23046875000000000000	4128.71777343750000000000	4133.33300781250000000000	4119.48730468750000000000	4176.41015625000000000000	4138.97412109375000000000	4152.82031250000000000000	4181.02539062500000000000	4192.82031250000000000000	4155.38427734375000000000	4151.79492187500000000000	3507.00000000000000000000	10246.00000000000000000000	10225.00000000000000000000	0.00000000000000000000	0.00000000000000000000	0.00000000000000000000	3750.00000000000000000000	424.00000000000000000000	4.00000000000000000000	4.00000000000000000000	4.00000000000000000000	4.00000000000000000000	4.00000000000000000000	4.00000000000000000000	4.00000000000000000000	4.00000000000000000000	4.00000000000000000000	4.00000000000000000000	4.00000000000000000000	4.00000000000000000000	4.00000000000000000000	4.00000000000000000000	4.00000000000000000000	4.00000000000000000000
89.00000000000000000000	0.00000000000000000000	4170.76904296875000000000	4156.41015625000000000000	4174.87158203125000000000	4164.61523437500000000000	4173.33300781250000000000	4176.92285156250000000000	4156.92285156250000000000	4183.58984375000000000000	4151.28173828125000000000	4168.71777343750000000000	4189.23046875000000000000	4193.84619140625000000000	4172.30761718750000000000	4163.07666015625000000000	3106.00000000000000000000	10248.00000000000000000000	10226.00000000000000000000	0.00000000000000000000	0.00000000000000000000	0.00000000000000000000	3750.00000000000000000000	432.00000000000000000000	4.00000000000000000000	4.00000000000000000000	4.00000000000000000000	4.00000000000000000000	4.00000000000000000000	4.00000000000000000000	4.00000000000000000000	4.00000000000000000000	4.00000000000000000000	4.00000000000000000000	4.00000000000000000000	4.00000000000000000000	4.00000000000000000000	4.00000000000000000000	4.00000000000000000000	4.00000000000000000000
90.00000000000000000000	0.00000000000000000000	4169.74365234375000000000	4172.82031250000000000000	4168.71777343750000000000	4163.07666015625000000000	4198.46142578125000000000	4202.05126953125000000000	4179.48730468750000000000	4185.12792968750000000000	4162.56396484375000000000	4182.05126953125000000000	4172.30761718750000000000	4174.87158203125000000000	4163.58984375000000000000	4142.05126953125000000000	3623.00000000000000000000	10248.00000000000000000000	10226.00000000000000000000	0.00000000000000000000	0.00000000000000000000	0.00000000000000000000	3750.00000000000000000000	440.00000000000000000000	4.00000000000000000000	4.00000000000000000000	4.00000000000000000000	4.00000000000000000000	4.00000000000000000000	4.00000000000000000000	4.00000000000000000000	4.00000000000000000000	4.00000000000000000000	4.00000000000000000000	4.00000000000000000000	4.00000000000000000000	4.00000000000000000000	4.00000000000000000000	4.00000000000000000000	4.00000000000000000000
91.00000000000000000000	0.00000000000000000000	4153.33300781250000000000	4135.89746093750000000000	4171.28173828125000000000	4146.15380859375000000000	4166.15380859375000000000	4173.84619140625000000000	4157.43603515625000000000	4161.02539062500000000000	4135.38427734375000000000	4157.94873046875000000000	4147.69238281250000000000	4152.82031250000000000000	4145.12792968750000000000	4121.53857421875000000000	3173.00000000000000000000	10248.00000000000000000000	10227.00000000000000000000	0.00000000000000000000	0.00000000000000000000	0.00000000000000000000	3750.00000000000000000000	448.00000000000000000000	4.00000000000000000000	4.00000000000000000000	4.00000000000000000000	4.00000000000000000000	4.00000000000000000000	4.00000000000000000000	4.00000000000000000000	4.00000000000000000000	4.00000000000000000000	4.00000000000000000000	4.00000000000000000000	4.00000000000000000000	4.00000000000000000000	4.00000000000000000000	4.00000000000000000000	4.00000000000000000000
92.00000000000000000000	0.00000000000000000000	4157.94873046875000000000	4153.33300781250000000000	4153.33300781250000000000	4168.71777343750000000000	4174.35888671875000000000	4173.84619140625000000000	4152.30761718750000000000	4180.51269531250000000000	4144.61523437500000000000	4164.10253906250000000000	4189.74365234375000000000	4183.07666015625000000000	4184.10253906250000000000	4158.46142578125000000000	3507.00000000000000000000	10248.00000000000000000000	10227.00000000000000000000	0.00000000000000000000	0.00000000000000000000	0.00000000000000000000	3750.00000000000000000000	455.00000000000000000000	4.00000000000000000000	4.00000000000000000000	4.00000000000000000000	4.00000000000000000000	4.00000000000000000000	4.00000000000000000000	4.00000000000000000000	4.00000000000000000000	4.00000000000000000000	4.00000000000000000000	4.00000000000000000000	4.00000000000000000000	4.00000000000000000000	4.00000000000000000000	4.00000000000000000000	4.00000000000000000000
93.00000000000000000000	0.00000000000000000000	4154.87158203125000000000	4129.74365234375000000000	4164.61523437500000000000	4155.89746093750000000000	4139.48730468750000000000	4137.94873046875000000000	4121.53857421875000000000	4159.48730468750000000000	4114.35888671875000000000	4130.76904296875000000000	4170.25634765625000000000	4168.71777343750000000000	4155.38427734375000000000	4138.46142578125000000000	3106.00000000000000000000	10249.00000000000000000000	10229.00000000000000000000	0.00000000000000000000	0.00000000000000000000	0.00000000000000000000	3750.00000000000000000000	462.00000000000000000000	4.00000000000000000000	4.00000000000000000000	4.00000000000000000000	4.00000000000000000000	4.00000000000000000000	4.00000000000000000000	4.00000000000000000000	4.00000000000000000000	4.00000000000000000000	4.00000000000000000000	4.00000000000000000000	4.00000000000000000000	4.00000000000000000000	4.00000000000000000000	4.00000000000000000000	4.00000000000000000000
94.00000000000000000000	0.00000000000000000000	4160.00000000000000000000	4146.66650390625000000000	4166.15380859375000000000	4166.15380859375000000000	4160.00000000000000000000	4167.17919921875000000000	4152.82031250000000000000	4184.61523437500000000000	4145.12792968750000000000	4166.15380859375000000000	4189.23046875000000000000	4188.71777343750000000000	4168.71777343750000000000	4148.71777343750000000000	3623.00000000000000000000	10249.00000000000000000000	10229.00000000000000000000	0.00000000000000000000	0.00000000000000000000	0.00000000000000000000	3750.00000000000000000000	470.00000000000000000000	4.00000000000000000000	4.00000000000000000000	4.00000000000000000000	4.00000000000000000000	4.00000000000000000000	4.00000000000000000000	4.00000000000000000000	4.00000000000000000000	4.00000000000000000000	4.00000000000000000000	4.00000000000000000000	4.00000000000000000000	4.00000000000000000000	4.00000000000000000000	4.00000000000000000000	4.00000000000000000000
95.00000000000000000000	0.00000000000000000000	4162.05126953125000000000	4141.53857421875000000000	4166.66650390625000000000	4165.12792968750000000000	4163.58984375000000000000	4175.38427734375000000000	4160.51269531250000000000	4195.38427734375000000000	4164.10253906250000000000	4194.87158203125000000000	4188.71777343750000000000	4197.43603515625000000000	4160.51269531250000000000	4146.66650390625000000000	3173.00000000000000000000	10249.00000000000000000000	10230.00000000000000000000	0.00000000000000000000	0.00000000000000000000	0.00000000000000000000	3750.00000000000000000000	477.00000000000000000000	4.00000000000000000000	4.00000000000000000000	4.00000000000000000000	4.00000000000000000000	4.00000000000000000000	4.00000000000000000000	4.00000000000000000000	4.00000000000000000000	4.00000000000000000000	4.00000000000000000000	4.00000000000000000000	4.00000000000000000000	4.00000000000000000000	4.00000000000000000000	4.00000000000000000000	4.00000000000000000000
96.00000000000000000000	0.00000000000000000000	4158.97412109375000000000	4128.71777343750000000000	4181.02539062500000000000	4150.25634765625000000000	4151.28173828125000000000	4161.02539062500000000000	4144.61523437500000000000	4173.84619140625000000000	4141.02539062500000000000	4173.84619140625000000000	4162.05126953125000000000	4180.00000000000000000000	4130.25634765625000000000	4123.58984375000000000000	3507.00000000000000000000	10249.00000000000000000000	10230.00000000000000000000	0.00000000000000000000	0.00000000000000000000	0.00000000000000000000	3750.00000000000000000000	485.00000000000000000000	4.00000000000000000000	4.00000000000000000000	4.00000000000000000000	4.00000000000000000000	4.00000000000000000000	4.00000000000000000000	4.00000000000000000000	4.00000000000000000000	4.00000000000000000000	4.00000000000000000000	4.00000000000000000000	4.00000000000000000000	4.00000000000000000000	4.00000000000000000000	4.00000000000000000000	4.00000000000000000000
97.00000000000000000000	0.00000000000000000000	4181.02539062500000000000	4206.66650390625000000000	4170.25634765625000000000	4192.30761718750000000000	4217.94873046875000000000	4209.74365234375000000000	4181.53857421875000000000	4201.53857421875000000000	4169.23046875000000000000	4204.61523437500000000000	4209.74365234375000000000	4216.92285156250000000000	4194.35888671875000000000	4170.25634765625000000000	3106.00000000000000000000	10245.00000000000000000000	10229.00000000000000000000	0.00000000000000000000	0.00000000000000000000	0.00000000000000000000	3750.00000000000000000000	493.00000000000000000000	4.00000000000000000000	4.00000000000000000000	4.00000000000000000000	4.00000000000000000000	4.00000000000000000000	4.00000000000000000000	4.00000000000000000000	4.00000000000000000000	4.00000000000000000000	4.00000000000000000000	4.00000000000000000000	4.00000000000000000000	4.00000000000000000000	4.00000000000000000000	4.00000000000000000000	4.00000000000000000000
98.00000000000000000000	0.00000000000000000000	4185.64111328125000000000	4196.92285156250000000000	4174.87158203125000000000	4186.15380859375000000000	4195.89746093750000000000	4183.07666015625000000000	4156.92285156250000000000	4160.00000000000000000000	4124.10253906250000000000	4174.87158203125000000000	4184.61523437500000000000	4197.94873046875000000000	4184.10253906250000000000	4165.64111328125000000000	3623.00000000000000000000	10245.00000000000000000000	10229.00000000000000000000	0.00000000000000000000	0.00000000000000000000	0.00000000000000000000	3750.00000000000000000000	502.00000000000000000000	4.00000000000000000000	4.00000000000000000000	4.00000000000000000000	4.00000000000000000000	4.00000000000000000000	4.00000000000000000000	4.00000000000000000000	4.00000000000000000000	4.00000000000000000000	4.00000000000000000000	4.00000000000000000000	4.00000000000000000000	4.00000000000000000000	4.00000000000000000000	4.00000000000000000000	4.00000000000000000000
99.00000000000000000000	0.00000000000000000000	4184.61523437500000000000	4181.02539062500000000000	4171.79492187500000000000	4178.46142578125000000000	4184.61523437500000000000	4184.10253906250000000000	4152.82031250000000000000	4167.69238281250000000000	4124.10253906250000000000	4180.51269531250000000000	4193.33300781250000000000	4205.12792968750000000000	4184.61523437500000000000	4174.35888671875000000000	3173.00000000000000000000	10245.00000000000000000000	10228.00000000000000000000	0.00000000000000000000	0.00000000000000000000	0.00000000000000000000	3750.00000000000000000000	510.00000000000000000000	4.00000000000000000000	4.00000000000000000000	4.00000000000000000000	4.00000000000000000000	4.00000000000000000000	4.00000000000000000000	4.00000000000000000000	4.00000000000000000000	4.00000000000000000000	4.00000000000000000000	4.00000000000000000000	4.00000000000000000000	4.00000000000000000000	4.00000000000000000000	4.00000000000000000000	4.00000000000000000000
100.00000000000000000000	0.00000000000000000000	4187.17919921875000000000	4172.82031250000000000000	4167.69238281250000000000	4183.07666015625000000000	4183.58984375000000000000	4186.15380859375000000000	4153.84619140625000000000	4203.58984375000000000000	4161.53857421875000000000	4208.20507812500000000000	4226.15380859375000000000	4231.79492187500000000000	4202.05126953125000000000	4192.30761718750000000000	3507.00000000000000000000	10245.00000000000000000000	10228.00000000000000000000	0.00000000000000000000	0.00000000000000000000	0.00000000000000000000	3750.00000000000000000000	517.00000000000000000000	4.00000000000000000000	4.00000000000000000000	4.00000000000000000000	4.00000000000000000000	4.00000000000000000000	4.00000000000000000000	4.00000000000000000000	4.00000000000000000000	4.00000000000000000000	4.00000000000000000000	4.00000000000000000000	4.00000000000000000000	4.00000000000000000000	4.00000000000000000000	4.00000000000000000000	4.00000000000000000000
101.00000000000000000000	0.00000000000000000000	4174.87158203125000000000	4140.00000000000000000000	4178.46142578125000000000	4163.07666015625000000000	4158.46142578125000000000	4156.92285156250000000000	4141.53857421875000000000	4182.56396484375000000000	4149.23046875000000000000	4192.30761718750000000000	4195.38427734375000000000	4203.07666015625000000000	4174.87158203125000000000	4162.05126953125000000000	3106.00000000000000000000	10244.00000000000000000000	10228.00000000000000000000	0.00000000000000000000	0.00000000000000000000	0.00000000000000000000	3750.00000000000000000000	526.00000000000000000000	4.00000000000000000000	4.00000000000000000000	4.00000000000000000000	4.00000000000000000000	4.00000000000000000000	4.00000000000000000000	4.00000000000000000000	4.00000000000000000000	4.00000000000000000000	4.00000000000000000000	4.00000000000000000000	4.00000000000000000000	4.00000000000000000000	4.00000000000000000000	4.00000000000000000000	4.00000000000000000000
102.00000000000000000000	0.00000000000000000000	4171.79492187500000000000	4178.46142578125000000000	4168.71777343750000000000	4174.87158203125000000000	4209.23046875000000000000	4206.15380859375000000000	4186.66650390625000000000	4201.53857421875000000000	4178.97412109375000000000	4234.35888671875000000000	4204.61523437500000000000	4205.12792968750000000000	4192.30761718750000000000	4164.10253906250000000000	3623.00000000000000000000	10244.00000000000000000000	10228.00000000000000000000	0.00000000000000000000	0.00000000000000000000	0.00000000000000000000	3750.00000000000000000000	534.00000000000000000000	4.00000000000000000000	4.00000000000000000000	4.00000000000000000000	4.00000000000000000000	4.00000000000000000000	4.00000000000000000000	4.00000000000000000000	4.00000000000000000000	4.00000000000000000000	4.00000000000000000000	4.00000000000000000000	4.00000000000000000000	4.00000000000000000000	4.00000000000000000000	4.00000000000000000000	4.00000000000000000000
103.00000000000000000000	0.00000000000000000000	4167.17919921875000000000	4169.23046875000000000000	4180.51269531250000000000	4166.66650390625000000000	4197.94873046875000000000	4200.00000000000000000000	4176.41015625000000000000	4181.02539062500000000000	4158.97412109375000000000	4226.15380859375000000000	4177.43603515625000000000	4187.69238281250000000000	4161.53857421875000000000	4140.51269531250000000000	3173.00000000000000000000	10245.00000000000000000000	10228.00000000000000000000	0.00000000000000000000	0.00000000000000000000	0.00000000000000000000	3750.00000000000000000000	542.00000000000000000000	4.00000000000000000000	4.00000000000000000000	4.00000000000000000000	4.00000000000000000000	4.00000000000000000000	4.00000000000000000000	4.00000000000000000000	4.00000000000000000000	4.00000000000000000000	4.00000000000000000000	4.00000000000000000000	4.00000000000000000000	4.00000000000000000000	4.00000000000000000000	4.00000000000000000000	4.00000000000000000000
104.00000000000000000000	0.00000000000000000000	4171.28173828125000000000	4180.00000000000000000000	4176.92285156250000000000	4181.53857421875000000000	4196.41015625000000000000	4194.35888671875000000000	4167.17919921875000000000	4183.07666015625000000000	4157.94873046875000000000	4218.97412109375000000000	4193.33300781250000000000	4200.00000000000000000000	4177.94873046875000000000	4154.35888671875000000000	3507.00000000000000000000	10245.00000000000000000000	10228.00000000000000000000	0.00000000000000000000	0.00000000000000000000	0.00000000000000000000	3750.00000000000000000000	550.00000000000000000000	4.00000000000000000000	4.00000000000000000000	4.00000000000000000000	4.00000000000000000000	4.00000000000000000000	4.00000000000000000000	4.00000000000000000000	4.00000000000000000000	4.00000000000000000000	4.00000000000000000000	4.00000000000000000000	4.00000000000000000000	4.00000000000000000000	4.00000000000000000000	4.00000000000000000000	4.00000000000000000000
105.00000000000000000000	0.00000000000000000000	4172.82031250000000000000	4189.23046875000000000000	4157.94873046875000000000	4193.33300781250000000000	4197.94873046875000000000	4185.64111328125000000000	4154.87158203125000000000	4186.66650390625000000000	4155.38427734375000000000	4213.84619140625000000000	4221.53857421875000000000	4213.33300781250000000000	4209.74365234375000000000	4177.43603515625000000000	3106.00000000000000000000	10245.00000000000000000000	10228.00000000000000000000	0.00000000000000000000	0.00000000000000000000	0.00000000000000000000	3750.00000000000000000000	558.00000000000000000000	4.00000000000000000000	4.00000000000000000000	4.00000000000000000000	4.00000000000000000000	4.00000000000000000000	4.00000000000000000000	4.00000000000000000000	4.00000000000000000000	4.00000000000000000000	4.00000000000000000000	4.00000000000000000000	4.00000000000000000000	4.00000000000000000000	4.00000000000000000000	4.00000000000000000000	4.00000000000000000000
106.00000000000000000000	0.00000000000000000000	4161.02539062500000000000	4147.17919921875000000000	4168.20507812500000000000	4163.07666015625000000000	4148.71777343750000000000	4142.05126953125000000000	4118.97412109375000000000	4140.51269531250000000000	4102.05126953125000000000	4166.15380859375000000000	4184.10253906250000000000	4183.58984375000000000000	4168.71777343750000000000	4149.23046875000000000000	3623.00000000000000000000	10245.00000000000000000000	10228.00000000000000000000	0.00000000000000000000	0.00000000000000000000	0.00000000000000000000	3750.00000000000000000000	565.00000000000000000000	4.00000000000000000000	4.00000000000000000000	4.00000000000000000000	4.00000000000000000000	4.00000000000000000000	4.00000000000000000000	4.00000000000000000000	4.00000000000000000000	4.00000000000000000000	4.00000000000000000000	4.00000000000000000000	4.00000000000000000000	4.00000000000000000000	4.00000000000000000000	4.00000000000000000000	4.00000000000000000000
107.00000000000000000000	0.00000000000000000000	4166.66650390625000000000	4167.69238281250000000000	4165.12792968750000000000	4172.82031250000000000000	4171.28173828125000000000	4169.23046875000000000000	4145.64111328125000000000	4176.92285156250000000000	4143.58984375000000000000	4200.51269531250000000000	4204.10253906250000000000	4212.30761718750000000000	4178.97412109375000000000	4165.12792968750000000000	3173.00000000000000000000	10245.00000000000000000000	10228.00000000000000000000	0.00000000000000000000	0.00000000000000000000	0.00000000000000000000	3750.00000000000000000000	572.00000000000000000000	4.00000000000000000000	4.00000000000000000000	4.00000000000000000000	4.00000000000000000000	4.00000000000000000000	4.00000000000000000000	4.00000000000000000000	4.00000000000000000000	4.00000000000000000000	4.00000000000000000000	4.00000000000000000000	4.00000000000000000000	4.00000000000000000000	4.00000000000000000000	4.00000000000000000000	4.00000000000000000000
108.00000000000000000000	0.00000000000000000000	4164.61523437500000000000	4144.61523437500000000000	4177.94873046875000000000	4161.53857421875000000000	4153.84619140625000000000	4158.46142578125000000000	4138.46142578125000000000	4188.20507812500000000000	4155.38427734375000000000	4206.66650390625000000000	4192.30761718750000000000	4209.74365234375000000000	4152.82031250000000000000	4151.79492187500000000000	3507.00000000000000000000	10245.00000000000000000000	10228.00000000000000000000	0.00000000000000000000	0.00000000000000000000	0.00000000000000000000	3750.00000000000000000000	580.00000000000000000000	4.00000000000000000000	4.00000000000000000000	4.00000000000000000000	4.00000000000000000000	4.00000000000000000000	4.00000000000000000000	4.00000000000000000000	4.00000000000000000000	4.00000000000000000000	4.00000000000000000000	4.00000000000000000000	4.00000000000000000000	4.00000000000000000000	4.00000000000000000000	4.00000000000000000000	4.00000000000000000000
109.00000000000000000000	0.00000000000000000000	4171.28173828125000000000	4163.58984375000000000000	4182.05126953125000000000	4172.30761718750000000000	4169.74365234375000000000	4174.35888671875000000000	4153.33300781250000000000	4187.69238281250000000000	4150.25634765625000000000	4206.15380859375000000000	4198.46142578125000000000	4207.69238281250000000000	4162.05126953125000000000	4159.48730468750000000000	3106.00000000000000000000	10246.00000000000000000000	10227.00000000000000000000	0.00000000000000000000	0.00000000000000000000	0.00000000000000000000	3750.00000000000000000000	588.00000000000000000000	4.00000000000000000000	4.00000000000000000000	4.00000000000000000000	4.00000000000000000000	4.00000000000000000000	4.00000000000000000000	4.00000000000000000000	4.00000000000000000000	4.00000000000000000000	4.00000000000000000000	4.00000000000000000000	4.00000000000000000000	4.00000000000000000000	4.00000000000000000000	4.00000000000000000000	4.00000000000000000000
110.00000000000000000000	0.00000000000000000000	4179.48730468750000000000	4206.66650390625000000000	4167.69238281250000000000	4194.35888671875000000000	4209.74365234375000000000	4209.23046875000000000000	4177.94873046875000000000	4181.02539062500000000000	4151.28173828125000000000	4215.38427734375000000000	4202.05126953125000000000	4206.15380859375000000000	4187.69238281250000000000	4169.74365234375000000000	3623.00000000000000000000	10246.00000000000000000000	10227.00000000000000000000	0.00000000000000000000	0.00000000000000000000	0.00000000000000000000	3750.00000000000000000000	596.00000000000000000000	4.00000000000000000000	4.00000000000000000000	4.00000000000000000000	4.00000000000000000000	4.00000000000000000000	4.00000000000000000000	4.00000000000000000000	4.00000000000000000000	4.00000000000000000000	4.00000000000000000000	4.00000000000000000000	4.00000000000000000000	4.00000000000000000000	4.00000000000000000000	4.00000000000000000000	4.00000000000000000000
110.00000000000000000000	0.00000000000000000000	4179.48730468750000000000	4206.66650390625000000000	4167.69238281250000000000	4194.35888671875000000000	4209.74365234375000000000	4209.23046875000000000000	4177.94873046875000000000	4181.02539062500000000000	4151.28173828125000000000	4215.38427734375000000000	4202.05126953125000000000	4206.15380859375000000000	4187.69238281250000000000	4169.74365234375000000000	3623.00000000000000000000	10246.00000000000000000000	10227.00000000000000000000	0.00000000000000000000	0.00000000000000000000	0.00000000000000000000	3750.00000000000000000000	605.00000000000000000000	4.00000000000000000000	4.00000000000000000000	4.00000000000000000000	4.00000000000000000000	4.00000000000000000000	4.00000000000000000000	4.00000000000000000000	4.00000000000000000000	4.00000000000000000000	4.00000000000000000000	4.00000000000000000000	4.00000000000000000000	4.00000000000000000000	4.00000000000000000000	4.00000000000000000000	4.00000000000000000000
111.00000000000000000000	0.00000000000000000000	4162.56396484375000000000	4163.07666015625000000000	4173.33300781250000000000	4166.15380859375000000000	4174.35888671875000000000	4180.00000000000000000000	4150.25634765625000000000	4137.43603515625000000000	4113.33300781250000000000	4174.87158203125000000000	4149.23046875000000000000	4161.53857421875000000000	4138.46142578125000000000	4128.20507812500000000000	3173.00000000000000000000	10245.00000000000000000000	10227.00000000000000000000	0.00000000000000000000	0.00000000000000000000	0.00000000000000000000	3750.00000000000000000000	613.00000000000000000000	4.00000000000000000000	4.00000000000000000000	4.00000000000000000000	4.00000000000000000000	4.00000000000000000000	4.00000000000000000000	4.00000000000000000000	4.00000000000000000000	4.00000000000000000000	4.00000000000000000000	4.00000000000000000000	4.00000000000000000000	4.00000000000000000000	4.00000000000000000000	4.00000000000000000000	4.00000000000000000000
112.00000000000000000000	0.00000000000000000000	4172.30761718750000000000	4172.30761718750000000000	4162.56396484375000000000	4182.56396484375000000000	4195.89746093750000000000	4198.97412109375000000000	4165.64111328125000000000	4185.64111328125000000000	4153.33300781250000000000	4203.58984375000000000000	4204.10253906250000000000	4200.00000000000000000000	4184.10253906250000000000	4168.20507812500000000000	3507.00000000000000000000	10245.00000000000000000000	10227.00000000000000000000	0.00000000000000000000	0.00000000000000000000	0.00000000000000000000	3750.00000000000000000000	621.00000000000000000000	4.00000000000000000000	4.00000000000000000000	4.00000000000000000000	4.00000000000000000000	4.00000000000000000000	4.00000000000000000000	4.00000000000000000000	4.00000000000000000000	4.00000000000000000000	4.00000000000000000000	4.00000000000000000000	4.00000000000000000000	4.00000000000000000000	4.00000000000000000000	4.00000000000000000000	4.00000000000000000000
113.00000000000000000000	0.00000000000000000000	4182.05126953125000000000	4163.07666015625000000000	4169.23046875000000000000	4186.66650390625000000000	4176.92285156250000000000	4175.38427734375000000000	4147.69238281250000000000	4194.35888671875000000000	4153.33300781250000000000	4204.10253906250000000000	4226.15380859375000000000	4216.92285156250000000000	4204.10253906250000000000	4180.51269531250000000000	3106.00000000000000000000	10245.00000000000000000000	10227.00000000000000000000	0.00000000000000000000	0.00000000000000000000	0.00000000000000000000	3750.00000000000000000000	630.00000000000000000000	4.00000000000000000000	4.00000000000000000000	4.00000000000000000000	4.00000000000000000000	4.00000000000000000000	4.00000000000000000000	4.00000000000000000000	4.00000000000000000000	4.00000000000000000000	4.00000000000000000000	4.00000000000000000000	4.00000000000000000000	4.00000000000000000000	4.00000000000000000000	4.00000000000000000000	4.00000000000000000000
114.00000000000000000000	0.00000000000000000000	4182.05126953125000000000	4175.38427734375000000000	4176.41015625000000000000	4187.69238281250000000000	4174.87158203125000000000	4173.84619140625000000000	4155.89746093750000000000	4186.66650390625000000000	4156.41015625000000000000	4207.17919921875000000000	4213.84619140625000000000	4211.28173828125000000000	4193.84619140625000000000	4172.30761718750000000000	3623.00000000000000000000	10245.00000000000000000000	10227.00000000000000000000	0.00000000000000000000	0.00000000000000000000	0.00000000000000000000	3750.00000000000000000000	638.00000000000000000000	4.00000000000000000000	4.00000000000000000000	4.00000000000000000000	4.00000000000000000000	4.00000000000000000000	4.00000000000000000000	4.00000000000000000000	4.00000000000000000000	4.00000000000000000000	4.00000000000000000000	4.00000000000000000000	4.00000000000000000000	4.00000000000000000000	4.00000000000000000000	4.00000000000000000000	4.00000000000000000000
115.00000000000000000000	0.00000000000000000000	4186.66650390625000000000	4204.10253906250000000000	4170.76904296875000000000	4196.41015625000000000000	4211.28173828125000000000	4210.25634765625000000000	4189.23046875000000000000	4212.30761718750000000000	4196.41015625000000000000	4249.23046875000000000000	4227.17919921875000000000	4227.69238281250000000000	4200.00000000000000000000	4185.12792968750000000000	3173.00000000000000000000	10245.00000000000000000000	10226.00000000000000000000	0.00000000000000000000	0.00000000000000000000	0.00000000000000000000	3750.00000000000000000000	647.00000000000000000000	4.00000000000000000000	4.00000000000000000000	4.00000000000000000000	4.00000000000000000000	4.00000000000000000000	4.00000000000000000000	4.00000000000000000000	4.00000000000000000000	4.00000000000000000000	4.00000000000000000000	4.00000000000000000000	4.00000000000000000000	4.00000000000000000000	4.00000000000000000000	4.00000000000000000000	4.00000000000000000000
116.00000000000000000000	0.00000000000000000000	4175.38427734375000000000	4157.94873046875000000000	4184.61523437500000000000	4167.69238281250000000000	4170.25634765625000000000	4173.84619140625000000000	4154.87158203125000000000	4178.46142578125000000000	4154.35888671875000000000	4217.94873046875000000000	4192.30761718750000000000	4201.53857421875000000000	4158.97412109375000000000	4152.82031250000000000000	3507.00000000000000000000	10245.00000000000000000000	10226.00000000000000000000	0.00000000000000000000	0.00000000000000000000	0.00000000000000000000	3750.00000000000000000000	654.00000000000000000000	4.00000000000000000000	4.00000000000000000000	4.00000000000000000000	4.00000000000000000000	4.00000000000000000000	4.00000000000000000000	4.00000000000000000000	4.00000000000000000000	4.00000000000000000000	4.00000000000000000000	4.00000000000000000000	4.00000000000000000000	4.00000000000000000000	4.00000000000000000000	4.00000000000000000000	4.00000000000000000000
117.00000000000000000000	0.00000000000000000000	4179.48730468750000000000	4192.82031250000000000000	4168.71777343750000000000	4193.33300781250000000000	4191.28173828125000000000	4187.17919921875000000000	4159.48730468750000000000	4182.05126953125000000000	4154.87158203125000000000	4218.46142578125000000000	4217.43603515625000000000	4218.46142578125000000000	4200.00000000000000000000	4178.46142578125000000000	3106.00000000000000000000	10246.00000000000000000000	10225.00000000000000000000	0.00000000000000000000	0.00000000000000000000	0.00000000000000000000	3750.00000000000000000000	661.00000000000000000000	4.00000000000000000000	4.00000000000000000000	4.00000000000000000000	4.00000000000000000000	4.00000000000000000000	4.00000000000000000000	4.00000000000000000000	4.00000000000000000000	4.00000000000000000000	4.00000000000000000000	4.00000000000000000000	4.00000000000000000000	4.00000000000000000000	4.00000000000000000000	4.00000000000000000000	4.00000000000000000000
118.00000000000000000000	0.00000000000000000000	4172.30761718750000000000	4191.28173828125000000000	4160.00000000000000000000	4189.23046875000000000000	4177.43603515625000000000	4166.15380859375000000000	4136.92285156250000000000	4146.66650390625000000000	4123.07666015625000000000	4185.12792968750000000000	4196.92285156250000000000	4194.35888671875000000000	4190.25634765625000000000	4170.76904296875000000000	3623.00000000000000000000	10246.00000000000000000000	10225.00000000000000000000	0.00000000000000000000	0.00000000000000000000	0.00000000000000000000	3750.00000000000000000000	669.00000000000000000000	4.00000000000000000000	4.00000000000000000000	4.00000000000000000000	4.00000000000000000000	4.00000000000000000000	4.00000000000000000000	4.00000000000000000000	4.00000000000000000000	4.00000000000000000000	4.00000000000000000000	4.00000000000000000000	4.00000000000000000000	4.00000000000000000000	4.00000000000000000000	4.00000000000000000000	4.00000000000000000000
119.00000000000000000000	0.00000000000000000000	4158.97412109375000000000	4151.28173828125000000000	4168.20507812500000000000	4164.10253906250000000000	4144.10253906250000000000	4138.97412109375000000000	4119.48730468750000000000	4125.12792968750000000000	4095.38452148437500000000	4156.41015625000000000000	4167.69238281250000000000	4165.64111328125000000000	4151.79492187500000000000	4142.05126953125000000000	3173.00000000000000000000	10248.00000000000000000000	10224.00000000000000000000	0.00000000000000000000	0.00000000000000000000	0.00000000000000000000	3750.00000000000000000000	676.00000000000000000000	4.00000000000000000000	4.00000000000000000000	4.00000000000000000000	4.00000000000000000000	4.00000000000000000000	4.00000000000000000000	4.00000000000000000000	4.00000000000000000000	4.00000000000000000000	4.00000000000000000000	4.00000000000000000000	4.00000000000000000000	4.00000000000000000000	4.00000000000000000000	4.00000000000000000000	4.00000000000000000000
120.00000000000000000000	0.00000000000000000000	4173.84619140625000000000	4162.56396484375000000000	4166.66650390625000000000	4182.56396484375000000000	4161.53857421875000000000	4162.56396484375000000000	4145.64111328125000000000	4185.12792968750000000000	4149.23046875000000000000	4203.58984375000000000000	4205.64111328125000000000	4211.79492187500000000000	4189.23046875000000000000	4172.82031250000000000000	3507.00000000000000000000	10248.00000000000000000000	10224.00000000000000000000	0.00000000000000000000	0.00000000000000000000	0.00000000000000000000	3750.00000000000000000000	683.00000000000000000000	4.00000000000000000000	4.00000000000000000000	4.00000000000000000000	4.00000000000000000000	4.00000000000000000000	4.00000000000000000000	4.00000000000000000000	4.00000000000000000000	4.00000000000000000000	4.00000000000000000000	4.00000000000000000000	4.00000000000000000000	4.00000000000000000000	4.00000000000000000000	4.00000000000000000000	4.00000000000000000000
121.00000000000000000000	0.00000000000000000000	4170.76904296875000000000	4134.87158203125000000000	4180.51269531250000000000	4165.64111328125000000000	4131.79492187500000000000	4137.94873046875000000000	4129.23046875000000000000	4174.87158203125000000000	4136.92285156250000000000	4188.71777343750000000000	4170.76904296875000000000	4200.00000000000000000000	4164.10253906250000000000	4156.92285156250000000000	3106.00000000000000000000	10248.00000000000000000000	10223.00000000000000000000	0.00000000000000000000	0.00000000000000000000	0.00000000000000000000	3750.00000000000000000000	691.00000000000000000000	4.00000000000000000000	4.00000000000000000000	4.00000000000000000000	4.00000000000000000000	4.00000000000000000000	4.00000000000000000000	4.00000000000000000000	4.00000000000000000000	4.00000000000000000000	4.00000000000000000000	4.00000000000000000000	4.00000000000000000000	4.00000000000000000000	4.00000000000000000000	4.00000000000000000000	4.00000000000000000000
122.00000000000000000000	0.00000000000000000000	4164.61523437500000000000	4172.30761718750000000000	4169.74365234375000000000	4170.76904296875000000000	4176.92285156250000000000	4181.02539062500000000000	4168.20507812500000000000	4182.05126953125000000000	4151.28173828125000000000	4208.20507812500000000000	4172.30761718750000000000	4191.28173828125000000000	4168.20507812500000000000	4154.35888671875000000000	3623.00000000000000000000	10248.00000000000000000000	10223.00000000000000000000	0.00000000000000000000	0.00000000000000000000	0.00000000000000000000	3750.00000000000000000000	698.00000000000000000000	4.00000000000000000000	4.00000000000000000000	4.00000000000000000000	4.00000000000000000000	4.00000000000000000000	4.00000000000000000000	4.00000000000000000000	4.00000000000000000000	4.00000000000000000000	4.00000000000000000000	4.00000000000000000000	4.00000000000000000000	4.00000000000000000000	4.00000000000000000000	4.00000000000000000000	4.00000000000000000000
123.00000000000000000000	0.00000000000000000000	4160.51269531250000000000	4183.07666015625000000000	4168.20507812500000000000	4171.28173828125000000000	4196.41015625000000000000	4196.41015625000000000000	4177.43603515625000000000	4174.87158203125000000000	4151.79492187500000000000	4217.43603515625000000000	4167.69238281250000000000	4176.41015625000000000000	4155.38427734375000000000	4135.38427734375000000000	3173.00000000000000000000	10247.00000000000000000000	10222.00000000000000000000	0.00000000000000000000	0.00000000000000000000	0.00000000000000000000	3750.00000000000000000000	705.00000000000000000000	4.00000000000000000000	4.00000000000000000000	4.00000000000000000000	4.00000000000000000000	4.00000000000000000000	4.00000000000000000000	4.00000000000000000000	4.00000000000000000000	4.00000000000000000000	4.00000000000000000000	4.00000000000000000000	4.00000000000000000000	4.00000000000000000000	4.00000000000000000000	4.00000000000000000000	4.00000000000000000000
124.00000000000000000000	0.00000000000000000000	4155.89746093750000000000	4148.71777343750000000000	4175.89746093750000000000	4160.51269531250000000000	4157.43603515625000000000	4155.38427734375000000000	4140.51269531250000000000	4144.61523437500000000000	4117.43603515625000000000	4184.61523437500000000000	4147.69238281250000000000	4156.41015625000000000000	4135.89746093750000000000	4118.46142578125000000000	3507.00000000000000000000	10247.00000000000000000000	10222.00000000000000000000	0.00000000000000000000	0.00000000000000000000	0.00000000000000000000	3750.00000000000000000000	713.00000000000000000000	4.00000000000000000000	4.00000000000000000000	4.00000000000000000000	4.00000000000000000000	4.00000000000000000000	4.00000000000000000000	4.00000000000000000000	4.00000000000000000000	4.00000000000000000000	4.00000000000000000000	4.00000000000000000000	4.00000000000000000000	4.00000000000000000000	4.00000000000000000000	4.00000000000000000000	4.00000000000000000000
125.00000000000000000000	0.00000000000000000000	4162.56396484375000000000	4166.15380859375000000000	4153.84619140625000000000	4179.48730468750000000000	4161.02539062500000000000	4152.82031250000000000000	4134.87158203125000000000	4157.94873046875000000000	4124.61523437500000000000	4186.66650390625000000000	4187.69238281250000000000	4182.05126953125000000000	4177.94873046875000000000	4154.35888671875000000000	3106.00000000000000000000	10247.00000000000000000000	10221.00000000000000000000	0.00000000000000000000	0.00000000000000000000	0.00000000000000000000	3750.00000000000000000000	720.00000000000000000000	4.00000000000000000000	4.00000000000000000000	4.00000000000000000000	4.00000000000000000000	4.00000000000000000000	4.00000000000000000000	4.00000000000000000000	4.00000000000000000000	4.00000000000000000000	4.00000000000000000000	4.00000000000000000000	4.00000000000000000000	4.00000000000000000000	4.00000000000000000000	4.00000000000000000000	4.00000000000000000000
126.00000000000000000000	0.00000000000000000000	4163.07666015625000000000	4148.20507812500000000000	4165.64111328125000000000	4168.71777343750000000000	4132.30761718750000000000	4126.15380859375000000000	4110.25634765625000000000	4140.00000000000000000000	4103.58984375000000000000	4161.02539062500000000000	4179.48730468750000000000	4176.92285156250000000000	4162.56396484375000000000	4146.66650390625000000000	3623.00000000000000000000	10247.00000000000000000000	10221.00000000000000000000	0.00000000000000000000	0.00000000000000000000	0.00000000000000000000	3750.00000000000000000000	727.00000000000000000000	4.00000000000000000000	4.00000000000000000000	4.00000000000000000000	4.00000000000000000000	4.00000000000000000000	4.00000000000000000000	4.00000000000000000000	4.00000000000000000000	4.00000000000000000000	4.00000000000000000000	4.00000000000000000000	4.00000000000000000000	4.00000000000000000000	4.00000000000000000000	4.00000000000000000000	4.00000000000000000000
127.00000000000000000000	0.00000000000000000000	4175.89746093750000000000	4176.41015625000000000000	4176.41015625000000000000	4184.10253906250000000000	4163.58984375000000000000	4161.53857421875000000000	4145.64111328125000000000	4180.00000000000000000000	4151.28173828125000000000	4201.53857421875000000000	4210.25634765625000000000	4211.79492187500000000000	4185.64111328125000000000	4168.20507812500000000000	50.00000000000000000000	10249.00000000000000000000	10224.00000000000000000000	0.00000000000000000000	0.00000000000000000000	0.00000000000000000000	3750.00000000000000000000	735.00000000000000000000	4.00000000000000000000	4.00000000000000000000	4.00000000000000000000	4.00000000000000000000	4.00000000000000000000	4.00000000000000000000	4.00000000000000000000	4.00000000000000000000	4.00000000000000000000	4.00000000000000000000	4.00000000000000000000	4.00000000000000000000	4.00000000000000000000	4.00000000000000000000	4.00000000000000000000	4.00000000000000000000
0.00000000000000000000	0.00000000000000000000	4177.43603515625000000000	4170.76904296875000000000	4177.43603515625000000000	4175.38427734375000000000	4170.25634765625000000000	4172.30761718750000000000	4161.53857421875000000000	4198.97412109375000000000	4175.38427734375000000000	4228.71777343750000000000	4216.41015625000000000000	4221.53857421875000000000	4178.46142578125000000000	4164.61523437500000000000	772.00000000000000000000	10249.00000000000000000000	10224.00000000000000000000	0.00000000000000000000	0.00000000000000000000	0.00000000000000000000	3750.00000000000000000000	742.00000000000000000000	4.00000000000000000000	4.00000000000000000000	4.00000000000000000000	4.00000000000000000000	4.00000000000000000000	4.00000000000000000000	4.00000000000000000000	4.00000000000000000000	4.00000000000000000000	4.00000000000000000000	4.00000000000000000000	4.00000000000000000000	4.00000000000000000000	4.00000000000000000000	4.00000000000000000000	4.00000000000000000000
1.00000000000000000000	0.00000000000000000000	4171.28173828125000000000	4153.84619140625000000000	4183.07666015625000000000	4153.84619140625000000000	4148.71777343750000000000	4157.94873046875000000000	4148.71777343750000000000	4172.30761718750000000000	4145.64111328125000000000	4203.58984375000000000000	4186.15380859375000000000	4196.41015625000000000000	4141.53857421875000000000	4142.56396484375000000000	2504.00000000000000000000	10249.00000000000000000000	10227.00000000000000000000	0.00000000000000000000	0.00000000000000000000	0.00000000000000000000	3750.00000000000000000000	749.00000000000000000000	4.00000000000000000000	4.00000000000000000000	4.00000000000000000000	4.00000000000000000000	4.00000000000000000000	4.00000000000000000000	4.00000000000000000000	4.00000000000000000000	4.00000000000000000000	4.00000000000000000000	4.00000000000000000000	4.00000000000000000000	4.00000000000000000000	4.00000000000000000000	4.00000000000000000000	4.00000000000000000000
2.00000000000000000000	0.00000000000000000000	4187.17919921875000000000	4221.53857421875000000000	4171.28173828125000000000	4195.89746093750000000000	4207.17919921875000000000	4205.64111328125000000000	4178.46142578125000000000	4195.89746093750000000000	4168.71777343750000000000	4226.66650390625000000000	4217.43603515625000000000	4221.02539062500000000000	4192.82031250000000000000	4183.58984375000000000000	2059.00000000000000000000	10249.00000000000000000000	10227.00000000000000000000	0.00000000000000000000	0.00000000000000000000	0.00000000000000000000	3750.00000000000000000000	757.00000000000000000000	4.00000000000000000000	4.00000000000000000000	4.00000000000000000000	4.00000000000000000000	4.00000000000000000000	4.00000000000000000000	4.00000000000000000000	4.00000000000000000000	4.00000000000000000000	4.00000000000000000000	4.00000000000000000000	4.00000000000000000000	4.00000000000000000000	4.00000000000000000000	4.00000000000000000000	4.00000000000000000000
3.00000000000000000000	0.00000000000000000000	4186.15380859375000000000	4198.46142578125000000000	4180.00000000000000000000	4188.71777343750000000000	4194.35888671875000000000	4187.17919921875000000000	4159.48730468750000000000	4165.64111328125000000000	4137.94873046875000000000	4196.41015625000000000000	4185.12792968750000000000	4195.38427734375000000000	4182.56396484375000000000	4168.71777343750000000000	3449.00000000000000000000	10246.00000000000000000000	10228.00000000000000000000	0.00000000000000000000	0.00000000000000000000	0.00000000000000000000	3750.00000000000000000000	766.00000000000000000000	4.00000000000000000000	4.00000000000000000000	4.00000000000000000000	4.00000000000000000000	4.00000000000000000000	4.00000000000000000000	4.00000000000000000000	4.00000000000000000000	4.00000000000000000000	4.00000000000000000000	4.00000000000000000000	4.00000000000000000000	4.00000000000000000000	4.00000000000000000000	4.00000000000000000000	4.00000000000000000000
4.00000000000000000000	0.00000000000000000000	4183.58984375000000000000	4178.97412109375000000000	4175.38427734375000000000	4174.87158203125000000000	4189.74365234375000000000	4188.20507812500000000000	4165.12792968750000000000	4181.53857421875000000000	4148.71777343750000000000	4202.56396484375000000000	4197.94873046875000000000	4205.12792968750000000000	4193.33300781250000000000	4176.92285156250000000000	3473.00000000000000000000	10246.00000000000000000000	10228.00000000000000000000	0.00000000000000000000	0.00000000000000000000	0.00000000000000000000	3750.00000000000000000000	774.00000000000000000000	4.00000000000000000000	4.00000000000000000000	4.00000000000000000000	4.00000000000000000000	4.00000000000000000000	4.00000000000000000000	4.00000000000000000000	4.00000000000000000000	4.00000000000000000000	4.00000000000000000000	4.00000000000000000000	4.00000000000000000000	4.00000000000000000000	4.00000000000000000000	4.00000000000000000000	4.00000000000000000000
5.00000000000000000000	0.00000000000000000000	4180.00000000000000000000	4166.66650390625000000000	4168.20507812500000000000	4170.76904296875000000000	4180.00000000000000000000	4181.02539062500000000000	4160.00000000000000000000	4209.74365234375000000000	4170.25634765625000000000	4216.92285156250000000000	4220.00000000000000000000	4231.28173828125000000000	4208.20507812500000000000	4190.76904296875000000000	3197.00000000000000000000	10247.00000000000000000000	10229.00000000000000000000	0.00000000000000000000	0.00000000000000000000	0.00000000000000000000	3750.00000000000000000000	782.00000000000000000000	4.00000000000000000000	4.00000000000000000000	4.00000000000000000000	4.00000000000000000000	4.00000000000000000000	4.00000000000000000000	4.00000000000000000000	4.00000000000000000000	4.00000000000000000000	4.00000000000000000000	4.00000000000000000000	4.00000000000000000000	4.00000000000000000000	4.00000000000000000000	4.00000000000000000000	4.00000000000000000000
6.00000000000000000000	0.00000000000000000000	4169.23046875000000000000	4137.43603515625000000000	4177.43603515625000000000	4160.00000000000000000000	4157.94873046875000000000	4153.33300781250000000000	4146.15380859375000000000	4185.64111328125000000000	4146.66650390625000000000	4191.28173828125000000000	4181.02539062500000000000	4210.76904296875000000000	4176.92285156250000000000	4162.56396484375000000000	2851.00000000000000000000	10247.00000000000000000000	10229.00000000000000000000	0.00000000000000000000	0.00000000000000000000	0.00000000000000000000	3750.00000000000000000000	791.00000000000000000000	4.00000000000000000000	4.00000000000000000000	4.00000000000000000000	4.00000000000000000000	4.00000000000000000000	4.00000000000000000000	4.00000000000000000000	4.00000000000000000000	4.00000000000000000000	4.00000000000000000000	4.00000000000000000000	4.00000000000000000000	4.00000000000000000000	4.00000000000000000000	4.00000000000000000000	4.00000000000000000000
7.00000000000000000000	0.00000000000000000000	4177.43603515625000000000	4178.97412109375000000000	4167.69238281250000000000	4180.00000000000000000000	4215.38427734375000000000	4204.61523437500000000000	4193.84619140625000000000	4208.20507812500000000000	4181.53857421875000000000	4231.28173828125000000000	4193.33300781250000000000	4221.02539062500000000000	4197.94873046875000000000	4176.41015625000000000000	3179.00000000000000000000	10249.00000000000000000000	10232.00000000000000000000	0.00000000000000000000	0.00000000000000000000	0.00000000000000000000	3750.00000000000000000000	799.00000000000000000000	4.00000000000000000000	4.00000000000000000000	4.00000000000000000000	4.00000000000000000000	4.00000000000000000000	4.00000000000000000000	4.00000000000000000000	4.00000000000000000000	4.00000000000000000000	4.00000000000000000000	4.00000000000000000000	4.00000000000000000000	4.00000000000000000000	4.00000000000000000000	4.00000000000000000000	4.00000000000000000000
8.00000000000000000000	0.00000000000000000000	4176.92285156250000000000	4166.15380859375000000000	4181.53857421875000000000	4157.94873046875000000000	4196.41015625000000000000	4193.84619140625000000000	4180.51269531250000000000	4184.10253906250000000000	4158.97412109375000000000	4213.84619140625000000000	4160.00000000000000000000	4194.87158203125000000000	4164.61523437500000000000	4148.71777343750000000000	3279.00000000000000000000	10249.00000000000000000000	10232.00000000000000000000	0.00000000000000000000	0.00000000000000000000	0.00000000000000000000	3750.00000000000000000000	807.00000000000000000000	4.00000000000000000000	4.00000000000000000000	4.00000000000000000000	4.00000000000000000000	4.00000000000000000000	4.00000000000000000000	4.00000000000000000000	4.00000000000000000000	4.00000000000000000000	4.00000000000000000000	4.00000000000000000000	4.00000000000000000000	4.00000000000000000000	4.00000000000000000000	4.00000000000000000000	4.00000000000000000000
9.00000000000000000000	0.00000000000000000000	4184.61523437500000000000	4189.74365234375000000000	4178.97412109375000000000	4172.82031250000000000000	4202.56396484375000000000	4192.82031250000000000000	4176.41015625000000000000	4182.56396484375000000000	4153.33300781250000000000	4202.05126953125000000000	4171.28173828125000000000	4205.64111328125000000000	4181.02539062500000000000	4163.07666015625000000000	3018.00000000000000000000	10251.00000000000000000000	10231.00000000000000000000	0.00000000000000000000	0.00000000000000000000	0.00000000000000000000	3750.00000000000000000000	816.00000000000000000000	4.00000000000000000000	4.00000000000000000000	4.00000000000000000000	4.00000000000000000000	4.00000000000000000000	4.00000000000000000000	4.00000000000000000000	4.00000000000000000000	4.00000000000000000000	4.00000000000000000000	4.00000000000000000000	4.00000000000000000000	4.00000000000000000000	4.00000000000000000000	4.00000000000000000000	4.00000000000000000000
10.00000000000000000000	0.00000000000000000000	4193.84619140625000000000	4212.30761718750000000000	4160.00000000000000000000	4203.58984375000000000000	4220.00000000000000000000	4192.30761718750000000000	4168.71777343750000000000	4184.61523437500000000000	4156.41015625000000000000	4200.00000000000000000000	4198.46142578125000000000	4224.61523437500000000000	4220.51269531250000000000	4194.87158203125000000000	3636.00000000000000000000	10251.00000000000000000000	10231.00000000000000000000	0.00000000000000000000	0.00000000000000000000	0.00000000000000000000	3750.00000000000000000000	824.00000000000000000000	4.00000000000000000000	4.00000000000000000000	4.00000000000000000000	4.00000000000000000000	4.00000000000000000000	4.00000000000000000000	4.00000000000000000000	4.00000000000000000000	4.00000000000000000000	4.00000000000000000000	4.00000000000000000000	4.00000000000000000000	4.00000000000000000000	4.00000000000000000000	4.00000000000000000000	4.00000000000000000000
11.00000000000000000000	0.00000000000000000000	4180.51269531250000000000	4167.17919921875000000000	4172.30761718750000000000	4180.51269531250000000000	4174.87158203125000000000	4154.35888671875000000000	4134.35888671875000000000	4149.23046875000000000000	4117.43603515625000000000	4157.43603515625000000000	4165.64111328125000000000	4192.82031250000000000000	4184.61523437500000000000	4167.69238281250000000000	3177.00000000000000000000	10250.00000000000000000000	10228.00000000000000000000	0.00000000000000000000	0.00000000000000000000	0.00000000000000000000	3750.00000000000000000000	832.00000000000000000000	4.00000000000000000000	4.00000000000000000000	4.00000000000000000000	4.00000000000000000000	4.00000000000000000000	4.00000000000000000000	4.00000000000000000000	4.00000000000000000000	4.00000000000000000000	4.00000000000000000000	4.00000000000000000000	4.00000000000000000000	4.00000000000000000000	4.00000000000000000000	4.00000000000000000000	4.00000000000000000000
12.00000000000000000000	0.00000000000000000000	4183.07666015625000000000	4187.69238281250000000000	4170.25634765625000000000	4186.15380859375000000000	4200.51269531250000000000	4187.17919921875000000000	4167.69238281250000000000	4201.02539062500000000000	4170.25634765625000000000	4202.05126953125000000000	4200.00000000000000000000	4222.56396484375000000000	4206.15380859375000000000	4185.12792968750000000000	3513.00000000000000000000	10250.00000000000000000000	10228.00000000000000000000	0.00000000000000000000	0.00000000000000000000	0.00000000000000000000	3750.00000000000000000000	841.00000000000000000000	4.00000000000000000000	4.00000000000000000000	4.00000000000000000000	4.00000000000000000000	4.00000000000000000000	4.00000000000000000000	4.00000000000000000000	4.00000000000000000000	4.00000000000000000000	4.00000000000000000000	4.00000000000000000000	4.00000000000000000000	4.00000000000000000000	4.00000000000000000000	4.00000000000000000000	4.00000000000000000000
13.00000000000000000000	0.00000000000000000000	4175.38427734375000000000	4156.92285156250000000000	4175.89746093750000000000	4163.58984375000000000000	4172.30761718750000000000	4163.07666015625000000000	4152.30761718750000000000	4197.43603515625000000000	4172.30761718750000000000	4204.10253906250000000000	4184.61523437500000000000	4212.82031250000000000000	4178.97412109375000000000	4163.58984375000000000000	3107.00000000000000000000	10248.00000000000000000000	10226.00000000000000000000	0.00000000000000000000	0.00000000000000000000	0.00000000000000000000	3750.00000000000000000000	849.00000000000000000000	4.00000000000000000000	4.00000000000000000000	4.00000000000000000000	4.00000000000000000000	4.00000000000000000000	4.00000000000000000000	4.00000000000000000000	4.00000000000000000000	4.00000000000000000000	4.00000000000000000000	4.00000000000000000000	4.00000000000000000000	4.00000000000000000000	4.00000000000000000000	4.00000000000000000000	4.00000000000000000000
14.00000000000000000000	0.00000000000000000000	4164.61523437500000000000	4146.15380859375000000000	4174.35888671875000000000	4151.79492187500000000000	4164.10253906250000000000	4161.02539062500000000000	4151.28173828125000000000	4172.30761718750000000000	4147.69238281250000000000	4188.71777343750000000000	4170.76904296875000000000	4188.71777343750000000000	4164.61523437500000000000	4148.71777343750000000000	3636.00000000000000000000	10248.00000000000000000000	10226.00000000000000000000	0.00000000000000000000	0.00000000000000000000	0.00000000000000000000	3750.00000000000000000000	857.00000000000000000000	4.00000000000000000000	4.00000000000000000000	4.00000000000000000000	4.00000000000000000000	4.00000000000000000000	4.00000000000000000000	4.00000000000000000000	4.00000000000000000000	4.00000000000000000000	4.00000000000000000000	4.00000000000000000000	4.00000000000000000000	4.00000000000000000000	4.00000000000000000000	4.00000000000000000000	4.00000000000000000000
15.00000000000000000000	0.00000000000000000000	4165.64111328125000000000	4177.94873046875000000000	4161.53857421875000000000	4163.07666015625000000000	4201.53857421875000000000	4196.41015625000000000000	4176.92285156250000000000	4173.84619140625000000000	4150.25634765625000000000	4203.07666015625000000000	4175.89746093750000000000	4183.07666015625000000000	4181.02539062500000000000	4151.79492187500000000000	3177.00000000000000000000	10244.00000000000000000000	10224.00000000000000000000	0.00000000000000000000	0.00000000000000000000	0.00000000000000000000	3750.00000000000000000000	865.00000000000000000000	4.00000000000000000000	4.00000000000000000000	4.00000000000000000000	4.00000000000000000000	4.00000000000000000000	4.00000000000000000000	4.00000000000000000000	4.00000000000000000000	4.00000000000000000000	4.00000000000000000000	4.00000000000000000000	4.00000000000000000000	4.00000000000000000000	4.00000000000000000000	4.00000000000000000000	4.00000000000000000000
16.00000000000000000000	0.00000000000000000000	4154.87158203125000000000	4147.17919921875000000000	4168.71777343750000000000	4142.56396484375000000000	4171.28173828125000000000	4164.10253906250000000000	4151.79492187500000000000	4140.00000000000000000000	4112.82031250000000000000	4168.71777343750000000000	4132.30761718750000000000	4147.17919921875000000000	4142.05126953125000000000	4117.94873046875000000000	0.00000000000000000000	10244.00000000000000000000	10224.00000000000000000000	0.00000000000000000000	0.00000000000000000000	0.00000000000000000000	3750.00000000000000000000	872.00000000000000000000	4.00000000000000000000	4.00000000000000000000	4.00000000000000000000	4.00000000000000000000	4.00000000000000000000	4.00000000000000000000	4.00000000000000000000	4.00000000000000000000	4.00000000000000000000	4.00000000000000000000	4.00000000000000000000	4.00000000000000000000	4.00000000000000000000	4.00000000000000000000	4.00000000000000000000	4.00000000000000000000
17.00000000000000000000	0.00000000000000000000	4161.53857421875000000000	4161.53857421875000000000	4154.35888671875000000000	4164.10253906250000000000	4178.46142578125000000000	4165.12792968750000000000	4154.35888671875000000000	4169.23046875000000000000	4136.92285156250000000000	4180.51269531250000000000	4172.82031250000000000000	4177.43603515625000000000	4175.38427734375000000000	4151.79492187500000000000	0.00000000000000000000	10244.00000000000000000000	10222.00000000000000000000	0.00000000000000000000	0.00000000000000000000	0.00000000000000000000	3750.00000000000000000000	880.00000000000000000000	4.00000000000000000000	4.00000000000000000000	4.00000000000000000000	4.00000000000000000000	4.00000000000000000000	4.00000000000000000000	4.00000000000000000000	4.00000000000000000000	4.00000000000000000000	4.00000000000000000000	4.00000000000000000000	4.00000000000000000000	4.00000000000000000000	4.00000000000000000000	4.00000000000000000000	4.00000000000000000000
18.00000000000000000000	0.00000000000000000000	4161.02539062500000000000	4133.33300781250000000000	4156.92285156250000000000	4157.94873046875000000000	4141.53857421875000000000	4127.69238281250000000000	4120.00000000000000000000	4158.46142578125000000000	4121.02539062500000000000	4157.43603515625000000000	4173.33300781250000000000	4179.48730468750000000000	4169.23046875000000000000	4152.82031250000000000000	0.00000000000000000000	10244.00000000000000000000	10222.00000000000000000000	0.00000000000000000000	0.00000000000000000000	0.00000000000000000000	3750.00000000000000000000	887.00000000000000000000	4.00000000000000000000	4.00000000000000000000	4.00000000000000000000	4.00000000000000000000	4.00000000000000000000	4.00000000000000000000	4.00000000000000000000	4.00000000000000000000	4.00000000000000000000	4.00000000000000000000	4.00000000000000000000	4.00000000000000000000	4.00000000000000000000	4.00000000000000000000	4.00000000000000000000	4.00000000000000000000
19.00000000000000000000	0.00000000000000000000	4156.41015625000000000000	4121.53857421875000000000	4168.20507812500000000000	4148.20507812500000000000	4133.84619140625000000000	4124.61523437500000000000	4123.07666015625000000000	4148.20507812500000000000	4113.84619140625000000000	4151.79492187500000000000	4158.46142578125000000000	4169.74365234375000000000	4154.87158203125000000000	4141.53857421875000000000	0.00000000000000000000	10243.00000000000000000000	10223.00000000000000000000	0.00000000000000000000	0.00000000000000000000	0.00000000000000000000	3750.00000000000000000000	894.00000000000000000000	4.00000000000000000000	4.00000000000000000000	4.00000000000000000000	4.00000000000000000000	4.00000000000000000000	4.00000000000000000000	4.00000000000000000000	4.00000000000000000000	4.00000000000000000000	4.00000000000000000000	4.00000000000000000000	4.00000000000000000000	4.00000000000000000000	4.00000000000000000000	4.00000000000000000000	4.00000000000000000000
20.00000000000000000000	0.00000000000000000000	4161.53857421875000000000	4154.87158203125000000000	4166.15380859375000000000	4159.48730468750000000000	4172.82031250000000000000	4164.10253906250000000000	4162.56396484375000000000	4177.94873046875000000000	4155.89746093750000000000	4198.97412109375000000000	4176.92285156250000000000	4188.71777343750000000000	4166.15380859375000000000	4156.41015625000000000000	0.00000000000000000000	10243.00000000000000000000	10223.00000000000000000000	0.00000000000000000000	0.00000000000000000000	0.00000000000000000000	3750.00000000000000000000	903.00000000000000000000	4.00000000000000000000	4.00000000000000000000	4.00000000000000000000	4.00000000000000000000	4.00000000000000000000	4.00000000000000000000	4.00000000000000000000	4.00000000000000000000	4.00000000000000000000	4.00000000000000000000	4.00000000000000000000	4.00000000000000000000	4.00000000000000000000	4.00000000000000000000	4.00000000000000000000	4.00000000000000000000
21.00000000000000000000	0.00000000000000000000	4151.28173828125000000000	4125.12792968750000000000	4178.46142578125000000000	4131.28173828125000000000	4134.35888671875000000000	4131.79492187500000000000	4132.30761718750000000000	4146.66650390625000000000	4123.07666015625000000000	4167.69238281250000000000	4131.79492187500000000000	4157.43603515625000000000	4114.35888671875000000000	4118.97412109375000000000	0.00000000000000000000	10243.00000000000000000000	10225.00000000000000000000	0.00000000000000000000	0.00000000000000000000	0.00000000000000000000	3750.00000000000000000000	911.00000000000000000000	4.00000000000000000000	4.00000000000000000000	4.00000000000000000000	4.00000000000000000000	4.00000000000000000000	4.00000000000000000000	4.00000000000000000000	4.00000000000000000000	4.00000000000000000000	4.00000000000000000000	4.00000000000000000000	4.00000000000000000000	4.00000000000000000000	4.00000000000000000000	4.00000000000000000000	4.00000000000000000000
22.00000000000000000000	0.00000000000000000000	4159.48730468750000000000	4157.43603515625000000000	4162.56396484375000000000	4153.84619140625000000000	4159.48730468750000000000	4149.74365234375000000000	4134.35888671875000000000	4149.23046875000000000000	4123.58984375000000000000	4163.07666015625000000000	4148.20507812500000000000	4168.20507812500000000000	4150.76904296875000000000	4139.48730468750000000000	0.00000000000000000000	10243.00000000000000000000	10225.00000000000000000000	0.00000000000000000000	0.00000000000000000000	0.00000000000000000000	3750.00000000000000000000	919.00000000000000000000	4.00000000000000000000	4.00000000000000000000	4.00000000000000000000	4.00000000000000000000	4.00000000000000000000	4.00000000000000000000	4.00000000000000000000	4.00000000000000000000	4.00000000000000000000	4.00000000000000000000	4.00000000000000000000	4.00000000000000000000	4.00000000000000000000	4.00000000000000000000	4.00000000000000000000	4.00000000000000000000
23.00000000000000000000	0.00000000000000000000	4166.15380859375000000000	4163.07666015625000000000	4163.07666015625000000000	4169.74365234375000000000	4165.64111328125000000000	4147.17919921875000000000	4127.69238281250000000000	4125.64111328125000000000	4102.56396484375000000000	4147.17919921875000000000	4146.66650390625000000000	4162.05126953125000000000	4167.69238281250000000000	4151.79492187500000000000	0.00000000000000000000	10247.00000000000000000000	10230.00000000000000000000	0.00000000000000000000	0.00000000000000000000	0.00000000000000000000	3750.00000000000000000000	927.00000000000000000000	4.00000000000000000000	4.00000000000000000000	4.00000000000000000000	4.00000000000000000000	4.00000000000000000000	4.00000000000000000000	4.00000000000000000000	4.00000000000000000000	4.00000000000000000000	4.00000000000000000000	4.00000000000000000000	4.00000000000000000000	4.00000000000000000000	4.00000000000000000000	4.00000000000000000000	4.00000000000000000000
24.00000000000000000000	0.00000000000000000000	4167.69238281250000000000	4151.79492187500000000000	4177.94873046875000000000	4164.10253906250000000000	4158.46142578125000000000	4146.15380859375000000000	4136.92285156250000000000	4131.28173828125000000000	4107.17919921875000000000	4150.76904296875000000000	4148.20507812500000000000	4163.07666015625000000000	4157.43603515625000000000	4150.25634765625000000000	0.00000000000000000000	10247.00000000000000000000	10230.00000000000000000000	0.00000000000000000000	0.00000000000000000000	0.00000000000000000000	3750.00000000000000000000	935.00000000000000000000	4.00000000000000000000	4.00000000000000000000	4.00000000000000000000	4.00000000000000000000	4.00000000000000000000	4.00000000000000000000	4.00000000000000000000	4.00000000000000000000	4.00000000000000000000	4.00000000000000000000	4.00000000000000000000	4.00000000000000000000	4.00000000000000000000	4.00000000000000000000	4.00000000000000000000	4.00000000000000000000
25.00000000000000000000	0.00000000000000000000	4172.30761718750000000000	4164.61523437500000000000	4164.61523437500000000000	4173.84619140625000000000	4170.76904296875000000000	4165.12792968750000000000	4157.43603515625000000000	4195.89746093750000000000	4169.74365234375000000000	4200.51269531250000000000	4200.51269531250000000000	4207.17919921875000000000	4184.61523437500000000000	4174.87158203125000000000	0.00000000000000000000	10248.00000000000000000000	10232.00000000000000000000	0.00000000000000000000	0.00000000000000000000	0.00000000000000000000	3750.00000000000000000000	942.00000000000000000000	4.00000000000000000000	4.00000000000000000000	4.00000000000000000000	4.00000000000000000000	4.00000000000000000000	4.00000000000000000000	4.00000000000000000000	4.00000000000000000000	4.00000000000000000000	4.00000000000000000000	4.00000000000000000000	4.00000000000000000000	4.00000000000000000000	4.00000000000000000000	4.00000000000000000000	4.00000000000000000000
26.00000000000000000000	0.00000000000000000000	4155.89746093750000000000	4106.66650390625000000000	4170.76904296875000000000	4145.64111328125000000000	4122.05126953125000000000	4120.00000000000000000000	4122.05126953125000000000	4163.58984375000000000000	4133.33300781250000000000	4165.64111328125000000000	4168.20507812500000000000	4180.51269531250000000000	4143.58984375000000000000	4143.58984375000000000000	0.00000000000000000000	10248.00000000000000000000	10232.00000000000000000000	0.00000000000000000000	0.00000000000000000000	0.00000000000000000000	3750.00000000000000000000	949.00000000000000000000	4.00000000000000000000	4.00000000000000000000	4.00000000000000000000	4.00000000000000000000	4.00000000000000000000	4.00000000000000000000	4.00000000000000000000	4.00000000000000000000	4.00000000000000000000	4.00000000000000000000	4.00000000000000000000	4.00000000000000000000	4.00000000000000000000	4.00000000000000000000	4.00000000000000000000	4.00000000000000000000
27.00000000000000000000	0.00000000000000000000	4159.48730468750000000000	4134.35888671875000000000	4166.15380859375000000000	4156.92285156250000000000	4170.25634765625000000000	4163.07666015625000000000	4160.00000000000000000000	4160.51269531250000000000	4139.48730468750000000000	4181.53857421875000000000	4168.71777343750000000000	4178.46142578125000000000	4155.89746093750000000000	4149.23046875000000000000	0.00000000000000000000	10250.00000000000000000000	10229.00000000000000000000	0.00000000000000000000	0.00000000000000000000	0.00000000000000000000	3750.00000000000000000000	957.00000000000000000000	4.00000000000000000000	4.00000000000000000000	4.00000000000000000000	4.00000000000000000000	4.00000000000000000000	4.00000000000000000000	4.00000000000000000000	4.00000000000000000000	4.00000000000000000000	4.00000000000000000000	4.00000000000000000000	4.00000000000000000000	4.00000000000000000000	4.00000000000000000000	4.00000000000000000000	4.00000000000000000000
28.00000000000000000000	0.00000000000000000000	4167.69238281250000000000	4161.02539062500000000000	4170.76904296875000000000	4164.10253906250000000000	4201.53857421875000000000	4192.30761718750000000000	4181.53857421875000000000	4166.15380859375000000000	4154.87158203125000000000	4200.51269531250000000000	4161.53857421875000000000	4175.38427734375000000000	4153.84619140625000000000	4142.05126953125000000000	0.00000000000000000000	10250.00000000000000000000	10229.00000000000000000000	0.00000000000000000000	0.00000000000000000000	0.00000000000000000000	3750.00000000000000000000	965.00000000000000000000	4.00000000000000000000	4.00000000000000000000	4.00000000000000000000	4.00000000000000000000	4.00000000000000000000	4.00000000000000000000	4.00000000000000000000	4.00000000000000000000	4.00000000000000000000	4.00000000000000000000	4.00000000000000000000	4.00000000000000000000	4.00000000000000000000	4.00000000000000000000	4.00000000000000000000	4.00000000000000000000
29.00000000000000000000	0.00000000000000000000	4166.15380859375000000000	4154.35888671875000000000	4181.53857421875000000000	4160.51269531250000000000	4180.00000000000000000000	4169.74365234375000000000	4160.51269531250000000000	4152.82031250000000000000	4137.43603515625000000000	4180.51269531250000000000	4149.23046875000000000000	4165.12792968750000000000	4138.46142578125000000000	4133.33300781250000000000	0.00000000000000000000	10251.00000000000000000000	10228.00000000000000000000	0.00000000000000000000	0.00000000000000000000	0.00000000000000000000	3750.00000000000000000000	973.00000000000000000000	4.00000000000000000000	4.00000000000000000000	4.00000000000000000000	4.00000000000000000000	4.00000000000000000000	4.00000000000000000000	4.00000000000000000000	4.00000000000000000000	4.00000000000000000000	4.00000000000000000000	4.00000000000000000000	4.00000000000000000000	4.00000000000000000000	4.00000000000000000000	4.00000000000000000000	4.00000000000000000000
30.00000000000000000000	0.00000000000000000000	4178.46142578125000000000	4182.56396484375000000000	4163.07666015625000000000	4188.20507812500000000000	4198.97412109375000000000	4178.97412109375000000000	4164.10253906250000000000	4172.30761718750000000000	4149.23046875000000000000	4192.30761718750000000000	4197.94873046875000000000	4196.92285156250000000000	4191.79492187500000000000	4181.02539062500000000000	0.00000000000000000000	10251.00000000000000000000	10228.00000000000000000000	0.00000000000000000000	0.00000000000000000000	0.00000000000000000000	3750.00000000000000000000	981.00000000000000000000	4.00000000000000000000	4.00000000000000000000	4.00000000000000000000	4.00000000000000000000	4.00000000000000000000	4.00000000000000000000	4.00000000000000000000	4.00000000000000000000	4.00000000000000000000	4.00000000000000000000	4.00000000000000000000	4.00000000000000000000	4.00000000000000000000	4.00000000000000000000	4.00000000000000000000	4.00000000000000000000
31.00000000000000000000	0.00000000000000000000	4175.89746093750000000000	4148.20507812500000000000	4168.71777343750000000000	4173.33300781250000000000	4160.51269531250000000000	4141.53857421875000000000	4135.89746093750000000000	4151.28173828125000000000	4119.48730468750000000000	4161.02539062500000000000	4181.02539062500000000000	4185.12792968750000000000	4178.46142578125000000000	4173.33300781250000000000	0.00000000000000000000	10252.00000000000000000000	10228.00000000000000000000	0.00000000000000000000	0.00000000000000000000	0.00000000000000000000	3750.00000000000000000000	989.00000000000000000000	4.00000000000000000000	4.00000000000000000000	4.00000000000000000000	4.00000000000000000000	4.00000000000000000000	4.00000000000000000000	4.00000000000000000000	4.00000000000000000000	4.00000000000000000000	4.00000000000000000000	4.00000000000000000000	4.00000000000000000000	4.00000000000000000000	4.00000000000000000000	4.00000000000000000000	4.00000000000000000000
32.00000000000000000000	0.00000000000000000000	4177.94873046875000000000	4167.17919921875000000000	4171.79492187500000000000	4178.97412109375000000000	4175.89746093750000000000	4161.53857421875000000000	4162.56396484375000000000	4188.20507812500000000000	4158.97412109375000000000	4194.87158203125000000000	4195.89746093750000000000	4207.17919921875000000000	4188.71777343750000000000	4182.05126953125000000000	0.00000000000000000000	10252.00000000000000000000	10228.00000000000000000000	0.00000000000000000000	0.00000000000000000000	0.00000000000000000000	3750.00000000000000000000	997.00000000000000000000	4.00000000000000000000	4.00000000000000000000	4.00000000000000000000	4.00000000000000000000	4.00000000000000000000	4.00000000000000000000	4.00000000000000000000	4.00000000000000000000	4.00000000000000000000	4.00000000000000000000	4.00000000000000000000	4.00000000000000000000	4.00000000000000000000	4.00000000000000000000	4.00000000000000000000	4.00000000000000000000
33.00000000000000000000	0.00000000000000000000	4182.05126953125000000000	4175.38427734375000000000	4176.92285156250000000000	4176.41015625000000000000	4186.15380859375000000000	4177.94873046875000000000	4177.43603515625000000000	4208.71777343750000000000	4187.17919921875000000000	4228.20507812500000000000	4201.53857421875000000000	4213.33300781250000000000	4178.97412109375000000000	4174.87158203125000000000	0.00000000000000000000	10251.00000000000000000000	10226.00000000000000000000	0.00000000000000000000	0.00000000000000000000	0.00000000000000000000	3751.00000000000000000000	5.00000000000000000000	4.00000000000000000000	4.00000000000000000000	4.00000000000000000000	4.00000000000000000000	4.00000000000000000000	4.00000000000000000000	4.00000000000000000000	4.00000000000000000000	4.00000000000000000000	4.00000000000000000000	4.00000000000000000000	4.00000000000000000000	4.00000000000000000000	4.00000000000000000000	4.00000000000000000000	4.00000000000000000000
34.00000000000000000000	0.00000000000000000000	4177.43603515625000000000	4160.00000000000000000000	4185.12792968750000000000	4158.97412109375000000000	4171.28173828125000000000	4168.71777343750000000000	4165.64111328125000000000	4178.46142578125000000000	4160.00000000000000000000	4204.61523437500000000000	4181.02539062500000000000	4186.15380859375000000000	4155.38427734375000000000	4153.33300781250000000000	0.00000000000000000000	10251.00000000000000000000	10226.00000000000000000000	0.00000000000000000000	0.00000000000000000000	0.00000000000000000000	3751.00000000000000000000	13.00000000000000000000	4.00000000000000000000	4.00000000000000000000	4.00000000000000000000	4.00000000000000000000	4.00000000000000000000	4.00000000000000000000	4.00000000000000000000	4.00000000000000000000	4.00000000000000000000	4.00000000000000000000	4.00000000000000000000	4.00000000000000000000	4.00000000000000000000	4.00000000000000000000	4.00000000000000000000	4.00000000000000000000
35.00000000000000000000	0.00000000000000000000	4178.46142578125000000000	4203.07666015625000000000	4162.56396484375000000000	4181.02539062500000000000	4211.79492187500000000000	4202.56396484375000000000	4183.58984375000000000000	4187.17919921875000000000	4174.35888671875000000000	4212.82031250000000000000	4207.17919921875000000000	4199.48730468750000000000	4206.15380859375000000000	4182.05126953125000000000	0.00000000000000000000	10249.00000000000000000000	10225.00000000000000000000	0.00000000000000000000	0.00000000000000000000	0.00000000000000000000	3751.00000000000000000000	21.00000000000000000000	4.00000000000000000000	4.00000000000000000000	4.00000000000000000000	4.00000000000000000000	4.00000000000000000000	4.00000000000000000000	4.00000000000000000000	4.00000000000000000000	4.00000000000000000000	4.00000000000000000000	4.00000000000000000000	4.00000000000000000000	4.00000000000000000000	4.00000000000000000000	4.00000000000000000000	4.00000000000000000000
36.00000000000000000000	0.00000000000000000000	4167.69238281250000000000	4172.30761718750000000000	4167.17919921875000000000	4163.07666015625000000000	4182.56396484375000000000	4173.33300781250000000000	4151.79492187500000000000	4148.20507812500000000000	4130.76904296875000000000	4166.15380859375000000000	4169.74365234375000000000	4168.20507812500000000000	4179.48730468750000000000	4154.87158203125000000000	0.00000000000000000000	10249.00000000000000000000	10225.00000000000000000000	0.00000000000000000000	0.00000000000000000000	0.00000000000000000000	3751.00000000000000000000	28.00000000000000000000	4.00000000000000000000	4.00000000000000000000	4.00000000000000000000	4.00000000000000000000	4.00000000000000000000	4.00000000000000000000	4.00000000000000000000	4.00000000000000000000	4.00000000000000000000	4.00000000000000000000	4.00000000000000000000	4.00000000000000000000	4.00000000000000000000	4.00000000000000000000	4.00000000000000000000	4.00000000000000000000
37.00000000000000000000	0.00000000000000000000	4170.76904296875000000000	4169.74365234375000000000	4169.74365234375000000000	4167.17919921875000000000	4190.25634765625000000000	4178.97412109375000000000	4160.51269531250000000000	4168.71777343750000000000	4141.02539062500000000000	4168.20507812500000000000	4196.41015625000000000000	4188.20507812500000000000	4187.69238281250000000000	4166.66650390625000000000	0.00000000000000000000	10246.00000000000000000000	10225.00000000000000000000	0.00000000000000000000	0.00000000000000000000	0.00000000000000000000	3751.00000000000000000000	37.00000000000000000000	4.00000000000000000000	4.00000000000000000000	4.00000000000000000000	4.00000000000000000000	4.00000000000000000000	4.00000000000000000000	4.00000000000000000000	4.00000000000000000000	4.00000000000000000000	4.00000000000000000000	4.00000000000000000000	4.00000000000000000000	4.00000000000000000000	4.00000000000000000000	4.00000000000000000000	4.00000000000000000000
38.00000000000000000000	0.00000000000000000000	4172.30761718750000000000	4161.53857421875000000000	4164.61523437500000000000	4173.84619140625000000000	4183.07666015625000000000	4171.28173828125000000000	4157.43603515625000000000	4194.35888671875000000000	4165.12792968750000000000	4182.56396484375000000000	4227.69238281250000000000	4216.92285156250000000000	4203.58984375000000000000	4188.71777343750000000000	0.00000000000000000000	10246.00000000000000000000	10225.00000000000000000000	0.00000000000000000000	0.00000000000000000000	0.00000000000000000000	3751.00000000000000000000	45.00000000000000000000	4.00000000000000000000	4.00000000000000000000	4.00000000000000000000	4.00000000000000000000	4.00000000000000000000	4.00000000000000000000	4.00000000000000000000	4.00000000000000000000	4.00000000000000000000	4.00000000000000000000	4.00000000000000000000	4.00000000000000000000	4.00000000000000000000	4.00000000000000000000	4.00000000000000000000	4.00000000000000000000
39.00000000000000000000	0.00000000000000000000	4157.43603515625000000000	4118.97412109375000000000	4172.30761718750000000000	4147.17919921875000000000	4131.28173828125000000000	4128.20507812500000000000	4127.17919921875000000000	4154.35888671875000000000	4129.23046875000000000000	4143.58984375000000000000	4179.48730468750000000000	4182.56396484375000000000	4157.43603515625000000000	4158.46142578125000000000	0.00000000000000000000	10246.00000000000000000000	10225.00000000000000000000	0.00000000000000000000	0.00000000000000000000	0.00000000000000000000	3751.00000000000000000000	52.00000000000000000000	4.00000000000000000000	4.00000000000000000000	4.00000000000000000000	4.00000000000000000000	4.00000000000000000000	4.00000000000000000000	4.00000000000000000000	4.00000000000000000000	4.00000000000000000000	4.00000000000000000000	4.00000000000000000000	4.00000000000000000000	4.00000000000000000000	4.00000000000000000000	4.00000000000000000000	4.00000000000000000000
40.00000000000000000000	0.00000000000000000000	4163.58984375000000000000	4158.46142578125000000000	4165.64111328125000000000	4161.53857421875000000000	4178.46142578125000000000	4176.41015625000000000000	4169.74365234375000000000	4175.89746093750000000000	4157.43603515625000000000	4174.35888671875000000000	4188.20507812500000000000	4193.33300781250000000000	4171.28173828125000000000	4167.17919921875000000000	0.00000000000000000000	10246.00000000000000000000	10225.00000000000000000000	0.00000000000000000000	0.00000000000000000000	0.00000000000000000000	3751.00000000000000000000	60.00000000000000000000	4.00000000000000000000	4.00000000000000000000	4.00000000000000000000	4.00000000000000000000	4.00000000000000000000	4.00000000000000000000	4.00000000000000000000	4.00000000000000000000	4.00000000000000000000	4.00000000000000000000	4.00000000000000000000	4.00000000000000000000	4.00000000000000000000	4.00000000000000000000	4.00000000000000000000	4.00000000000000000000
41.00000000000000000000	0.00000000000000000000	4161.53857421875000000000	4146.66650390625000000000	4178.97412109375000000000	4148.20507812500000000000	4172.30761718750000000000	4173.84619140625000000000	4166.15380859375000000000	4161.53857421875000000000	4148.20507812500000000000	4165.64111328125000000000	4155.89746093750000000000	4173.33300781250000000000	4138.97412109375000000000	4136.92285156250000000000	0.00000000000000000000	10245.00000000000000000000	10226.00000000000000000000	0.00000000000000000000	0.00000000000000000000	0.00000000000000000000	3751.00000000000000000000	68.00000000000000000000	4.00000000000000000000	4.00000000000000000000	4.00000000000000000000	4.00000000000000000000	4.00000000000000000000	4.00000000000000000000	4.00000000000000000000	4.00000000000000000000	4.00000000000000000000	4.00000000000000000000	4.00000000000000000000	4.00000000000000000000	4.00000000000000000000	4.00000000000000000000	4.00000000000000000000	4.00000000000000000000
42.00000000000000000000	0.00000000000000000000	4158.46142578125000000000	4147.17919921875000000000	4169.74365234375000000000	4154.87158203125000000000	4161.02539062500000000000	4162.05126953125000000000	4156.92285156250000000000	4153.84619140625000000000	4140.51269531250000000000	4153.84619140625000000000	4150.76904296875000000000	4168.20507812500000000000	4143.58984375000000000000	4136.92285156250000000000	0.00000000000000000000	10245.00000000000000000000	10226.00000000000000000000	0.00000000000000000000	0.00000000000000000000	0.00000000000000000000	3751.00000000000000000000	76.00000000000000000000	4.00000000000000000000	4.00000000000000000000	4.00000000000000000000	4.00000000000000000000	4.00000000000000000000	4.00000000000000000000	4.00000000000000000000	4.00000000000000000000	4.00000000000000000000	4.00000000000000000000	4.00000000000000000000	4.00000000000000000000	4.00000000000000000000	4.00000000000000000000	4.00000000000000000000	4.00000000000000000000
43.00000000000000000000	0.00000000000000000000	4161.53857421875000000000	4159.48730468750000000000	4152.82031250000000000000	4169.74365234375000000000	4156.41015625000000000000	4150.76904296875000000000	4142.05126953125000000000	4150.25634765625000000000	4131.79492187500000000000	4145.12792968750000000000	4170.76904296875000000000	4180.00000000000000000000	4172.82031250000000000000	4160.00000000000000000000	0.00000000000000000000	10247.00000000000000000000	10228.00000000000000000000	0.00000000000000000000	0.00000000000000000000	0.00000000000000000000	3751.00000000000000000000	83.00000000000000000000	4.00000000000000000000	4.00000000000000000000	4.00000000000000000000	4.00000000000000000000	4.00000000000000000000	4.00000000000000000000	4.00000000000000000000	4.00000000000000000000	4.00000000000000000000	4.00000000000000000000	4.00000000000000000000	4.00000000000000000000	4.00000000000000000000	4.00000000000000000000	4.00000000000000000000	4.00000000000000000000
44.00000000000000000000	0.00000000000000000000	4152.82031250000000000000	4129.23046875000000000000	4169.74365234375000000000	4146.66650390625000000000	4120.51269531250000000000	4115.89746093750000000000	4109.74365234375000000000	4121.02539062500000000000	4096.92285156250000000000	4105.64111328125000000000	4147.17919921875000000000	4162.05126953125000000000	4143.07666015625000000000	4137.43603515625000000000	0.00000000000000000000	10247.00000000000000000000	10228.00000000000000000000	0.00000000000000000000	0.00000000000000000000	0.00000000000000000000	3751.00000000000000000000	92.00000000000000000000	4.00000000000000000000	4.00000000000000000000	4.00000000000000000000	4.00000000000000000000	4.00000000000000000000	4.00000000000000000000	4.00000000000000000000	4.00000000000000000000	4.00000000000000000000	4.00000000000000000000	4.00000000000000000000	4.00000000000000000000	4.00000000000000000000	4.00000000000000000000	4.00000000000000000000	4.00000000000000000000
45.00000000000000000000	0.00000000000000000000	4155.89746093750000000000	4149.74365234375000000000	4163.07666015625000000000	4157.43603515625000000000	4148.71777343750000000000	4147.69238281250000000000	4144.61523437500000000000	4176.41015625000000000000	4155.89746093750000000000	4149.23046875000000000000	4182.56396484375000000000	4191.79492187500000000000	4163.58984375000000000000	4156.41015625000000000000	0.00000000000000000000	10247.00000000000000000000	10228.00000000000000000000	0.00000000000000000000	0.00000000000000000000	0.00000000000000000000	3751.00000000000000000000	100.00000000000000000000	4.00000000000000000000	4.00000000000000000000	4.00000000000000000000	4.00000000000000000000	4.00000000000000000000	4.00000000000000000000	4.00000000000000000000	4.00000000000000000000	4.00000000000000000000	4.00000000000000000000	4.00000000000000000000	4.00000000000000000000	4.00000000000000000000	4.00000000000000000000	4.00000000000000000000	4.00000000000000000000
[truncated: 236 more rows]
