# Supplementary material for: Discriminating three motor imagery states of the same joint for brain-computer interface
Source: PeerJ. 2021 Aug 24;9:e12027. doi: 10.7717/peerj.12027 (PMC8395581; doi:10.7717/peerj.12027)
Supplement: Supplemental Information 1 [file peerj-09-12027-s001.zip › dataset/A/01-10-04.11.17.19.00.09.csv]

title:10	recorded:04.11.17 19.00.09	sampling:128	subject:01	labels:COUNTER INTERPOLATED AF3 F7 F3 FC5 T7 P7 O1 O2 P8 T8 FC6 F4 F8 AF4 RAW_CQ GYROX GYROY MARKER MARKER_HARDWARE SYNC TIME_STAMP_s TIME_STAMP_ms CQ_AF3 CQ_F7 CQ_F3 CQ_FC5 CQ_T7 CQ_P7 CQ_O1 CQ_O2 CQ_P8 CQ_T8 CQ_FC6 CQ_F4 CQ_F8 CQ_AF4 CQ_CMS CQ_DRL	chan:40	units:emotiv
31.00000000000000000000	0.00000000000000000000	4165.12792968750000000000	4146.15380859375000000000	4174.87158203125000000000	4181.53857421875000000000	4163.07666015625000000000	4167.17919921875000000000	4183.58984375000000000000	4184.10253906250000000000	4199.48730468750000000000	4192.82031250000000000000	4163.58984375000000000000	4191.28173828125000000000	4127.17919921875000000000	4173.84619140625000000000	0.00000000000000000000	10248.00000000000000000000	10223.00000000000000000000	0.00000000000000000000	0.00000000000000000000	0.00000000000000000000	2612.00000000000000000000	173.00000000000000000000	0.00000000000000000000	0.00000000000000000000	0.00000000000000000000	0.00000000000000000000	0.00000000000000000000	0.00000000000000000000	0.00000000000000000000	0.00000000000000000000	0.00000000000000000000	0.00000000000000000000	0.00000000000000000000	0.00000000000000000000	0.00000000000000000000	0.00000000000000000000	0.00000000000000000000	0.00000000000000000000
32.00000000000000000000	0.00000000000000000000	4194.87158203125000000000	4197.43603515625000000000	4167.69238281250000000000	4199.48730468750000000000	4214.35888671875000000000	4214.35888671875000000000	4227.17919921875000000000	4200.51269531250000000000	4228.20507812500000000000	4224.10253906250000000000	4186.66650390625000000000	4210.25634765625000000000	4152.30761718750000000000	4190.25634765625000000000	0.00000000000000000000	10248.00000000000000000000	10223.00000000000000000000	0.00000000000000000000	0.00000000000000000000	0.00000000000000000000	2612.00000000000000000000	181.00000000000000000000	0.00000000000000000000	0.00000000000000000000	0.00000000000000000000	0.00000000000000000000	0.00000000000000000000	0.00000000000000000000	0.00000000000000000000	0.00000000000000000000	0.00000000000000000000	0.00000000000000000000	0.00000000000000000000	0.00000000000000000000	0.00000000000000000000	0.00000000000000000000	0.00000000000000000000	0.00000000000000000000
33.00000000000000000000	0.00000000000000000000	4188.71777343750000000000	4185.12792968750000000000	4174.35888671875000000000	4184.10253906250000000000	4189.74365234375000000000	4193.33300781250000000000	4202.56396484375000000000	4170.76904296875000000000	4200.00000000000000000000	4206.15380859375000000000	4152.82031250000000000000	4180.51269531250000000000	4120.00000000000000000000	4163.07666015625000000000	0.00000000000000000000	10249.00000000000000000000	10223.00000000000000000000	0.00000000000000000000	0.00000000000000000000	0.00000000000000000000	2612.00000000000000000000	190.00000000000000000000	0.00000000000000000000	0.00000000000000000000	0.00000000000000000000	0.00000000000000000000	0.00000000000000000000	0.00000000000000000000	0.00000000000000000000	0.00000000000000000000	0.00000000000000000000	0.00000000000000000000	0.00000000000000000000	0.00000000000000000000	0.00000000000000000000	0.00000000000000000000	0.00000000000000000000	0.00000000000000000000
34.00000000000000000000	0.00000000000000000000	4205.12792968750000000000	4198.97412109375000000000	4174.87158203125000000000	4204.61523437500000000000	4192.30761718750000000000	4190.76904296875000000000	4198.46142578125000000000	4182.05126953125000000000	4202.56396484375000000000	4211.28173828125000000000	4175.89746093750000000000	4194.87158203125000000000	4148.20507812500000000000	4186.15380859375000000000	0.00000000000000000000	10249.00000000000000000000	10223.00000000000000000000	0.00000000000000000000	0.00000000000000000000	0.00000000000000000000	2612.00000000000000000000	198.00000000000000000000	0.00000000000000000000	0.00000000000000000000	0.00000000000000000000	0.00000000000000000000	0.00000000000000000000	0.00000000000000000000	0.00000000000000000000	0.00000000000000000000	0.00000000000000000000	0.00000000000000000000	0.00000000000000000000	0.00000000000000000000	0.00000000000000000000	0.00000000000000000000	0.00000000000000000000	0.00000000000000000000
35.00000000000000000000	0.00000000000000000000	4226.15380859375000000000	4216.92285156250000000000	4166.66650390625000000000	4230.76904296875000000000	4206.66650390625000000000	4195.38427734375000000000	4201.02539062500000000000	4205.12792968750000000000	4221.53857421875000000000	4218.46142578125000000000	4218.46142578125000000000	4232.30761718750000000000	4192.30761718750000000000	4223.58984375000000000000	0.00000000000000000000	10247.00000000000000000000	10224.00000000000000000000	0.00000000000000000000	0.00000000000000000000	0.00000000000000000000	2612.00000000000000000000	206.00000000000000000000	0.00000000000000000000	0.00000000000000000000	0.00000000000000000000	0.00000000000000000000	0.00000000000000000000	0.00000000000000000000	0.00000000000000000000	0.00000000000000000000	0.00000000000000000000	0.00000000000000000000	0.00000000000000000000	0.00000000000000000000	0.00000000000000000000	0.00000000000000000000	0.00000000000000000000	0.00000000000000000000
36.00000000000000000000	0.00000000000000000000	4212.30761718750000000000	4190.25634765625000000000	4175.89746093750000000000	4212.30761718750000000000	4176.41015625000000000000	4168.20507812500000000000	4175.38427734375000000000	4182.56396484375000000000	4196.92285156250000000000	4189.74365234375000000000	4197.94873046875000000000	4218.97412109375000000000	4164.61523437500000000000	4202.05126953125000000000	0.00000000000000000000	10247.00000000000000000000	10224.00000000000000000000	0.00000000000000000000	0.00000000000000000000	0.00000000000000000000	2612.00000000000000000000	215.00000000000000000000	0.00000000000000000000	0.00000000000000000000	0.00000000000000000000	0.00000000000000000000	0.00000000000000000000	0.00000000000000000000	0.00000000000000000000	0.00000000000000000000	0.00000000000000000000	0.00000000000000000000	0.00000000000000000000	0.00000000000000000000	0.00000000000000000000	0.00000000000000000000	0.00000000000000000000	0.00000000000000000000
37.00000000000000000000	0.00000000000000000000	4234.87158203125000000000	4227.69238281250000000000	4174.87158203125000000000	4229.74365234375000000000	4212.82031250000000000000	4207.17919921875000000000	4216.41015625000000000000	4228.20507812500000000000	4248.71777343750000000000	4240.00000000000000000000	4237.43603515625000000000	4251.28173828125000000000	4193.84619140625000000000	4224.61523437500000000000	0.00000000000000000000	10246.00000000000000000000	10225.00000000000000000000	0.00000000000000000000	0.00000000000000000000	0.00000000000000000000	2612.00000000000000000000	223.00000000000000000000	0.00000000000000000000	0.00000000000000000000	0.00000000000000000000	0.00000000000000000000	0.00000000000000000000	0.00000000000000000000	0.00000000000000000000	0.00000000000000000000	0.00000000000000000000	0.00000000000000000000	0.00000000000000000000	0.00000000000000000000	0.00000000000000000000	0.00000000000000000000	0.00000000000000000000	0.00000000000000000000
38.00000000000000000000	0.00000000000000000000	4214.87158203125000000000	4202.05126953125000000000	4182.56396484375000000000	4209.23046875000000000000	4193.33300781250000000000	4192.82031250000000000000	4210.25634765625000000000	4214.35888671875000000000	4242.05126953125000000000	4234.35888671875000000000	4213.33300781250000000000	4236.41015625000000000000	4164.10253906250000000000	4202.56396484375000000000	0.00000000000000000000	10246.00000000000000000000	10225.00000000000000000000	0.00000000000000000000	0.00000000000000000000	0.00000000000000000000	2612.00000000000000000000	232.00000000000000000000	0.00000000000000000000	0.00000000000000000000	0.00000000000000000000	0.00000000000000000000	0.00000000000000000000	0.00000000000000000000	0.00000000000000000000	0.00000000000000000000	0.00000000000000000000	0.00000000000000000000	0.00000000000000000000	0.00000000000000000000	0.00000000000000000000	0.00000000000000000000	0.00000000000000000000	0.00000000000000000000
39.00000000000000000000	0.00000000000000000000	4204.10253906250000000000	4193.84619140625000000000	4176.92285156250000000000	4195.89746093750000000000	4190.76904296875000000000	4191.79492187500000000000	4202.05126953125000000000	4189.74365234375000000000	4216.41015625000000000000	4205.64111328125000000000	4188.71777343750000000000	4219.48730468750000000000	4146.15380859375000000000	4187.17919921875000000000	0.00000000000000000000	10246.00000000000000000000	10224.00000000000000000000	0.00000000000000000000	0.00000000000000000000	0.00000000000000000000	2612.00000000000000000000	240.00000000000000000000	0.00000000000000000000	0.00000000000000000000	0.00000000000000000000	0.00000000000000000000	0.00000000000000000000	0.00000000000000000000	0.00000000000000000000	0.00000000000000000000	0.00000000000000000000	0.00000000000000000000	0.00000000000000000000	0.00000000000000000000	0.00000000000000000000	0.00000000000000000000	0.00000000000000000000	0.00000000000000000000
40.00000000000000000000	0.00000000000000000000	4215.89746093750000000000	4217.94873046875000000000	4162.56396484375000000000	4208.71777343750000000000	4211.79492187500000000000	4207.69238281250000000000	4207.17919921875000000000	4187.17919921875000000000	4210.76904296875000000000	4202.56396484375000000000	4195.89746093750000000000	4216.41015625000000000000	4166.15380859375000000000	4197.43603515625000000000	0.00000000000000000000	10246.00000000000000000000	10224.00000000000000000000	0.00000000000000000000	0.00000000000000000000	0.00000000000000000000	2612.00000000000000000000	248.00000000000000000000	0.00000000000000000000	0.00000000000000000000	0.00000000000000000000	0.00000000000000000000	0.00000000000000000000	0.00000000000000000000	0.00000000000000000000	0.00000000000000000000	0.00000000000000000000	0.00000000000000000000	0.00000000000000000000	0.00000000000000000000	0.00000000000000000000	0.00000000000000000000	0.00000000000000000000	0.00000000000000000000
41.00000000000000000000	0.00000000000000000000	4196.41015625000000000000	4187.17919921875000000000	4170.76904296875000000000	4191.28173828125000000000	4182.56396484375000000000	4182.05126953125000000000	4186.66650390625000000000	4157.43603515625000000000	4182.05126953125000000000	4176.92285156250000000000	4171.28173828125000000000	4188.20507812500000000000	4144.10253906250000000000	4176.41015625000000000000	0.00000000000000000000	10247.00000000000000000000	10225.00000000000000000000	0.00000000000000000000	0.00000000000000000000	0.00000000000000000000	2612.00000000000000000000	257.00000000000000000000	0.00000000000000000000	0.00000000000000000000	0.00000000000000000000	0.00000000000000000000	0.00000000000000000000	0.00000000000000000000	0.00000000000000000000	0.00000000000000000000	0.00000000000000000000	0.00000000000000000000	0.00000000000000000000	0.00000000000000000000	0.00000000000000000000	0.00000000000000000000	0.00000000000000000000	0.00000000000000000000
42.00000000000000000000	0.00000000000000000000	4206.15380859375000000000	4196.92285156250000000000	4163.58984375000000000000	4208.20507812500000000000	4206.66650390625000000000	4205.12792968750000000000	4205.64111328125000000000	4197.94873046875000000000	4223.07666015625000000000	4204.10253906250000000000	4220.00000000000000000000	4226.15380859375000000000	4180.51269531250000000000	4207.69238281250000000000	0.00000000000000000000	10247.00000000000000000000	10225.00000000000000000000	0.00000000000000000000	0.00000000000000000000	0.00000000000000000000	2612.00000000000000000000	265.00000000000000000000	0.00000000000000000000	0.00000000000000000000	0.00000000000000000000	0.00000000000000000000	0.00000000000000000000	0.00000000000000000000	0.00000000000000000000	0.00000000000000000000	0.00000000000000000000	0.00000000000000000000	0.00000000000000000000	0.00000000000000000000	0.00000000000000000000	0.00000000000000000000	0.00000000000000000000	0.00000000000000000000
43.00000000000000000000	0.00000000000000000000	4177.94873046875000000000	4162.05126953125000000000	4165.64111328125000000000	4199.48730468750000000000	4172.82031250000000000000	4171.79492187500000000000	4175.38427734375000000000	4189.74365234375000000000	4208.20507812500000000000	4182.05126953125000000000	4214.35888671875000000000	4212.82031250000000000000	4163.07666015625000000000	4193.33300781250000000000	0.00000000000000000000	10247.00000000000000000000	10226.00000000000000000000	0.00000000000000000000	0.00000000000000000000	0.00000000000000000000	2612.00000000000000000000	274.00000000000000000000	0.00000000000000000000	0.00000000000000000000	0.00000000000000000000	0.00000000000000000000	0.00000000000000000000	0.00000000000000000000	0.00000000000000000000	0.00000000000000000000	0.00000000000000000000	0.00000000000000000000	0.00000000000000000000	0.00000000000000000000	0.00000000000000000000	0.00000000000000000000	0.00000000000000000000	0.00000000000000000000
44.00000000000000000000	0.00000000000000000000	4173.33300781250000000000	4165.12792968750000000000	4175.38427734375000000000	4196.92285156250000000000	4168.71777343750000000000	4175.38427734375000000000	4187.17919921875000000000	4184.10253906250000000000	4204.10253906250000000000	4180.51269531250000000000	4200.00000000000000000000	4197.94873046875000000000	4152.30761718750000000000	4183.58984375000000000000	0.00000000000000000000	10247.00000000000000000000	10226.00000000000000000000	0.00000000000000000000	0.00000000000000000000	0.00000000000000000000	2612.00000000000000000000	282.00000000000000000000	0.00000000000000000000	0.00000000000000000000	0.00000000000000000000	0.00000000000000000000	0.00000000000000000000	0.00000000000000000000	0.00000000000000000000	0.00000000000000000000	0.00000000000000000000	0.00000000000000000000	0.00000000000000000000	0.00000000000000000000	0.00000000000000000000	0.00000000000000000000	0.00000000000000000000	0.00000000000000000000
45.00000000000000000000	0.00000000000000000000	4205.64111328125000000000	4212.82031250000000000000	4174.87158203125000000000	4215.38427734375000000000	4218.46142578125000000000	4226.66650390625000000000	4237.43603515625000000000	4219.48730468750000000000	4249.74365234375000000000	4228.71777343750000000000	4221.53857421875000000000	4227.17919921875000000000	4175.89746093750000000000	4207.17919921875000000000	0.00000000000000000000	10247.00000000000000000000	10226.00000000000000000000	0.00000000000000000000	0.00000000000000000000	0.00000000000000000000	2612.00000000000000000000	290.00000000000000000000	0.00000000000000000000	0.00000000000000000000	0.00000000000000000000	0.00000000000000000000	0.00000000000000000000	0.00000000000000000000	0.00000000000000000000	0.00000000000000000000	0.00000000000000000000	0.00000000000000000000	0.00000000000000000000	0.00000000000000000000	0.00000000000000000000	0.00000000000000000000	0.00000000000000000000	0.00000000000000000000
46.00000000000000000000	0.00000000000000000000	4185.12792968750000000000	4182.05126953125000000000	4177.94873046875000000000	4193.84619140625000000000	4187.69238281250000000000	4190.25634765625000000000	4203.58984375000000000000	4189.74365234375000000000	4212.82031250000000000000	4196.41015625000000000000	4182.56396484375000000000	4197.43603515625000000000	4131.79492187500000000000	4171.79492187500000000000	0.00000000000000000000	10247.00000000000000000000	10226.00000000000000000000	0.00000000000000000000	0.00000000000000000000	0.00000000000000000000	2612.00000000000000000000	299.00000000000000000000	0.00000000000000000000	0.00000000000000000000	0.00000000000000000000	0.00000000000000000000	0.00000000000000000000	0.00000000000000000000	0.00000000000000000000	0.00000000000000000000	0.00000000000000000000	0.00000000000000000000	0.00000000000000000000	0.00000000000000000000	0.00000000000000000000	0.00000000000000000000	0.00000000000000000000	0.00000000000000000000
47.00000000000000000000	0.00000000000000000000	4200.51269531250000000000	4203.07666015625000000000	4161.02539062500000000000	4211.79492187500000000000	4197.43603515625000000000	4191.79492187500000000000	4199.48730468750000000000	4191.28173828125000000000	4205.12792968750000000000	4190.76904296875000000000	4200.00000000000000000000	4203.58984375000000000000	4155.38427734375000000000	4186.15380859375000000000	0.00000000000000000000	10247.00000000000000000000	10228.00000000000000000000	0.00000000000000000000	0.00000000000000000000	0.00000000000000000000	2612.00000000000000000000	307.00000000000000000000	0.00000000000000000000	0.00000000000000000000	0.00000000000000000000	0.00000000000000000000	0.00000000000000000000	0.00000000000000000000	0.00000000000000000000	0.00000000000000000000	0.00000000000000000000	0.00000000000000000000	0.00000000000000000000	0.00000000000000000000	0.00000000000000000000	0.00000000000000000000	0.00000000000000000000	0.00000000000000000000
48.00000000000000000000	0.00000000000000000000	4212.82031250000000000000	4215.38427734375000000000	4168.71777343750000000000	4222.56396484375000000000	4198.97412109375000000000	4193.33300781250000000000	4193.33300781250000000000	4178.97412109375000000000	4191.79492187500000000000	4182.56396484375000000000	4205.64111328125000000000	4209.23046875000000000000	4169.74365234375000000000	4198.97412109375000000000	0.00000000000000000000	10247.00000000000000000000	10228.00000000000000000000	0.00000000000000000000	0.00000000000000000000	0.00000000000000000000	2612.00000000000000000000	316.00000000000000000000	0.00000000000000000000	0.00000000000000000000	0.00000000000000000000	0.00000000000000000000	0.00000000000000000000	0.00000000000000000000	0.00000000000000000000	0.00000000000000000000	0.00000000000000000000	0.00000000000000000000	0.00000000000000000000	0.00000000000000000000	0.00000000000000000000	0.00000000000000000000	0.00000000000000000000	0.00000000000000000000
49.00000000000000000000	0.00000000000000000000	4218.97412109375000000000	4224.61523437500000000000	4183.58984375000000000000	4227.69238281250000000000	4209.74365234375000000000	4202.56396484375000000000	4205.12792968750000000000	4194.35888671875000000000	4206.66650390625000000000	4189.74365234375000000000	4219.48730468750000000000	4228.20507812500000000000	4176.41015625000000000000	4211.28173828125000000000	0.00000000000000000000	10246.00000000000000000000	10230.00000000000000000000	0.00000000000000000000	0.00000000000000000000	0.00000000000000000000	2612.00000000000000000000	324.00000000000000000000	0.00000000000000000000	0.00000000000000000000	0.00000000000000000000	0.00000000000000000000	0.00000000000000000000	0.00000000000000000000	0.00000000000000000000	0.00000000000000000000	0.00000000000000000000	0.00000000000000000000	0.00000000000000000000	0.00000000000000000000	0.00000000000000000000	0.00000000000000000000	0.00000000000000000000	0.00000000000000000000
50.00000000000000000000	0.00000000000000000000	4224.61523437500000000000	4228.71777343750000000000	4170.76904296875000000000	4233.84619140625000000000	4218.46142578125000000000	4210.76904296875000000000	4220.00000000000000000000	4235.38427734375000000000	4249.74365234375000000000	4222.05126953125000000000	4249.23046875000000000000	4258.97412109375000000000	4193.84619140625000000000	4227.69238281250000000000	0.00000000000000000000	10246.00000000000000000000	10230.00000000000000000000	0.00000000000000000000	0.00000000000000000000	0.00000000000000000000	2612.00000000000000000000	332.00000000000000000000	0.00000000000000000000	0.00000000000000000000	0.00000000000000000000	0.00000000000000000000	0.00000000000000000000	0.00000000000000000000	0.00000000000000000000	0.00000000000000000000	0.00000000000000000000	0.00000000000000000000	0.00000000000000000000	0.00000000000000000000	0.00000000000000000000	0.00000000000000000000	0.00000000000000000000	0.00000000000000000000
51.00000000000000000000	0.00000000000000000000	4185.64111328125000000000	4166.15380859375000000000	4174.87158203125000000000	4193.33300781250000000000	4154.87158203125000000000	4163.07666015625000000000	4175.38427734375000000000	4193.33300781250000000000	4208.20507812500000000000	4183.58984375000000000000	4199.48730468750000000000	4217.94873046875000000000	4140.00000000000000000000	4187.69238281250000000000	0.00000000000000000000	10245.00000000000000000000	10234.00000000000000000000	0.00000000000000000000	0.00000000000000000000	0.00000000000000000000	2612.00000000000000000000	341.00000000000000000000	0.00000000000000000000	0.00000000000000000000	0.00000000000000000000	0.00000000000000000000	0.00000000000000000000	0.00000000000000000000	0.00000000000000000000	0.00000000000000000000	0.00000000000000000000	0.00000000000000000000	0.00000000000000000000	0.00000000000000000000	0.00000000000000000000	0.00000000000000000000	0.00000000000000000000	0.00000000000000000000
52.00000000000000000000	0.00000000000000000000	4208.71777343750000000000	4207.17919921875000000000	4175.38427734375000000000	4211.79492187500000000000	4200.00000000000000000000	4207.69238281250000000000	4214.35888671875000000000	4209.23046875000000000000	4229.74365234375000000000	4202.05126953125000000000	4214.87158203125000000000	4230.76904296875000000000	4163.07666015625000000000	4208.20507812500000000000	0.00000000000000000000	10245.00000000000000000000	10234.00000000000000000000	0.00000000000000000000	0.00000000000000000000	0.00000000000000000000	2612.00000000000000000000	348.00000000000000000000	0.00000000000000000000	0.00000000000000000000	0.00000000000000000000	0.00000000000000000000	0.00000000000000000000	0.00000000000000000000	0.00000000000000000000	0.00000000000000000000	0.00000000000000000000	0.00000000000000000000	0.00000000000000000000	0.00000000000000000000	0.00000000000000000000	0.00000000000000000000	0.00000000000000000000	0.00000000000000000000
53.00000000000000000000	0.00000000000000000000	4221.02539062500000000000	4231.28173828125000000000	4176.92285156250000000000	4218.97412109375000000000	4229.23046875000000000000	4227.17919921875000000000	4234.35888671875000000000	4211.28173828125000000000	4236.92285156250000000000	4215.38427734375000000000	4206.66650390625000000000	4225.64111328125000000000	4165.64111328125000000000	4201.02539062500000000000	0.00000000000000000000	10247.00000000000000000000	10236.00000000000000000000	0.00000000000000000000	0.00000000000000000000	0.00000000000000000000	2612.00000000000000000000	356.00000000000000000000	0.00000000000000000000	0.00000000000000000000	0.00000000000000000000	0.00000000000000000000	0.00000000000000000000	0.00000000000000000000	0.00000000000000000000	0.00000000000000000000	0.00000000000000000000	0.00000000000000000000	0.00000000000000000000	0.00000000000000000000	0.00000000000000000000	0.00000000000000000000	0.00000000000000000000	0.00000000000000000000
54.00000000000000000000	0.00000000000000000000	4200.00000000000000000000	4199.48730468750000000000	4175.38427734375000000000	4201.02539062500000000000	4197.94873046875000000000	4201.02539062500000000000	4206.15380859375000000000	4181.53857421875000000000	4202.05126953125000000000	4190.76904296875000000000	4180.00000000000000000000	4201.02539062500000000000	4143.07666015625000000000	4178.97412109375000000000	0.00000000000000000000	10247.00000000000000000000	10236.00000000000000000000	0.00000000000000000000	0.00000000000000000000	0.00000000000000000000	2612.00000000000000000000	363.00000000000000000000	0.00000000000000000000	0.00000000000000000000	0.00000000000000000000	0.00000000000000000000	0.00000000000000000000	0.00000000000000000000	0.00000000000000000000	0.00000000000000000000	0.00000000000000000000	0.00000000000000000000	0.00000000000000000000	0.00000000000000000000	0.00000000000000000000	0.00000000000000000000	0.00000000000000000000	0.00000000000000000000
55.00000000000000000000	0.00000000000000000000	4206.66650390625000000000	4208.71777343750000000000	4160.00000000000000000000	4221.02539062500000000000	4204.10253906250000000000	4207.17919921875000000000	4198.97412109375000000000	4192.82031250000000000000	4209.74365234375000000000	4194.87158203125000000000	4216.92285156250000000000	4223.58984375000000000000	4177.94873046875000000000	4213.33300781250000000000	0.00000000000000000000	10245.00000000000000000000	10238.00000000000000000000	0.00000000000000000000	0.00000000000000000000	0.00000000000000000000	2612.00000000000000000000	370.00000000000000000000	0.00000000000000000000	0.00000000000000000000	0.00000000000000000000	0.00000000000000000000	0.00000000000000000000	0.00000000000000000000	0.00000000000000000000	0.00000000000000000000	0.00000000000000000000	0.00000000000000000000	0.00000000000000000000	0.00000000000000000000	0.00000000000000000000	0.00000000000000000000	0.00000000000000000000	0.00000000000000000000
56.00000000000000000000	0.00000000000000000000	4191.79492187500000000000	4180.00000000000000000000	4171.28173828125000000000	4210.76904296875000000000	4170.76904296875000000000	4167.17919921875000000000	4167.17919921875000000000	4162.56396484375000000000	4178.46142578125000000000	4163.07666015625000000000	4189.23046875000000000000	4200.00000000000000000000	4152.30761718750000000000	4193.33300781250000000000	0.00000000000000000000	10245.00000000000000000000	10238.00000000000000000000	0.00000000000000000000	0.00000000000000000000	0.00000000000000000000	2612.00000000000000000000	378.00000000000000000000	0.00000000000000000000	0.00000000000000000000	0.00000000000000000000	0.00000000000000000000	0.00000000000000000000	0.00000000000000000000	0.00000000000000000000	0.00000000000000000000	0.00000000000000000000	0.00000000000000000000	0.00000000000000000000	0.00000000000000000000	0.00000000000000000000	0.00000000000000000000	0.00000000000000000000	0.00000000000000000000
57.00000000000000000000	0.00000000000000000000	4211.79492187500000000000	4205.12792968750000000000	4173.33300781250000000000	4226.66650390625000000000	4192.82031250000000000000	4190.76904296875000000000	4197.94873046875000000000	4193.84619140625000000000	4209.74365234375000000000	4193.33300781250000000000	4204.10253906250000000000	4223.07666015625000000000	4168.20507812500000000000	4207.17919921875000000000	0.00000000000000000000	10244.00000000000000000000	10238.00000000000000000000	0.00000000000000000000	0.00000000000000000000	0.00000000000000000000	2612.00000000000000000000	385.00000000000000000000	0.00000000000000000000	0.00000000000000000000	0.00000000000000000000	0.00000000000000000000	0.00000000000000000000	0.00000000000000000000	0.00000000000000000000	0.00000000000000000000	0.00000000000000000000	0.00000000000000000000	0.00000000000000000000	0.00000000000000000000	0.00000000000000000000	0.00000000000000000000	0.00000000000000000000	0.00000000000000000000
58.00000000000000000000	0.00000000000000000000	4204.10253906250000000000	4202.05126953125000000000	4173.33300781250000000000	4221.02539062500000000000	4188.71777343750000000000	4196.92285156250000000000	4203.07666015625000000000	4210.76904296875000000000	4225.64111328125000000000	4209.23046875000000000000	4208.20507812500000000000	4237.94873046875000000000	4161.02539062500000000000	4208.20507812500000000000	0.00000000000000000000	10244.00000000000000000000	10238.00000000000000000000	0.00000000000000000000	0.00000000000000000000	0.00000000000000000000	2612.00000000000000000000	392.00000000000000000000	0.00000000000000000000	0.00000000000000000000	0.00000000000000000000	0.00000000000000000000	0.00000000000000000000	0.00000000000000000000	0.00000000000000000000	0.00000000000000000000	0.00000000000000000000	0.00000000000000000000	0.00000000000000000000	0.00000000000000000000	0.00000000000000000000	0.00000000000000000000	0.00000000000000000000	0.00000000000000000000
59.00000000000000000000	0.00000000000000000000	4182.56396484375000000000	4175.38427734375000000000	4180.00000000000000000000	4196.92285156250000000000	4161.02539062500000000000	4168.71777343750000000000	4180.51269531250000000000	4181.53857421875000000000	4194.87158203125000000000	4179.48730468750000000000	4177.94873046875000000000	4209.23046875000000000000	4126.66650390625000000000	4178.97412109375000000000	0.00000000000000000000	10245.00000000000000000000	10236.00000000000000000000	0.00000000000000000000	0.00000000000000000000	0.00000000000000000000	2612.00000000000000000000	400.00000000000000000000	0.00000000000000000000	0.00000000000000000000	0.00000000000000000000	0.00000000000000000000	0.00000000000000000000	0.00000000000000000000	0.00000000000000000000	0.00000000000000000000	0.00000000000000000000	0.00000000000000000000	0.00000000000000000000	0.00000000000000000000	0.00000000000000000000	0.00000000000000000000	0.00000000000000000000	0.00000000000000000000
60.00000000000000000000	0.00000000000000000000	4218.46142578125000000000	4222.56396484375000000000	4168.71777343750000000000	4227.69238281250000000000	4210.25634765625000000000	4207.17919921875000000000	4210.76904296875000000000	4200.51269531250000000000	4218.46142578125000000000	4203.58984375000000000000	4203.07666015625000000000	4220.51269531250000000000	4169.23046875000000000000	4203.07666015625000000000	0.00000000000000000000	10245.00000000000000000000	10236.00000000000000000000	0.00000000000000000000	0.00000000000000000000	0.00000000000000000000	2612.00000000000000000000	407.00000000000000000000	0.00000000000000000000	0.00000000000000000000	0.00000000000000000000	0.00000000000000000000	0.00000000000000000000	0.00000000000000000000	0.00000000000000000000	0.00000000000000000000	0.00000000000000000000	0.00000000000000000000	0.00000000000000000000	0.00000000000000000000	0.00000000000000000000	0.00000000000000000000	0.00000000000000000000	0.00000000000000000000
61.00000000000000000000	0.00000000000000000000	4207.17919921875000000000	4206.15380859375000000000	4176.41015625000000000000	4220.00000000000000000000	4193.84619140625000000000	4194.35888671875000000000	4190.76904296875000000000	4172.82031250000000000000	4186.66650390625000000000	4176.41015625000000000000	4175.89746093750000000000	4197.94873046875000000000	4151.28173828125000000000	4186.15380859375000000000	0.00000000000000000000	10245.00000000000000000000	10234.00000000000000000000	0.00000000000000000000	0.00000000000000000000	0.00000000000000000000	2612.00000000000000000000	415.00000000000000000000	0.00000000000000000000	0.00000000000000000000	0.00000000000000000000	0.00000000000000000000	0.00000000000000000000	0.00000000000000000000	0.00000000000000000000	0.00000000000000000000	0.00000000000000000000	0.00000000000000000000	0.00000000000000000000	0.00000000000000000000	0.00000000000000000000	0.00000000000000000000	0.00000000000000000000	0.00000000000000000000
61.00000000000000000000	0.00000000000000000000	4207.17919921875000000000	4206.15380859375000000000	4176.41015625000000000000	4220.00000000000000000000	4193.84619140625000000000	4194.35888671875000000000	4190.76904296875000000000	4172.82031250000000000000	4186.66650390625000000000	4176.41015625000000000000	4175.89746093750000000000	4197.94873046875000000000	4151.28173828125000000000	4186.15380859375000000000	0.00000000000000000000	10245.00000000000000000000	10234.00000000000000000000	0.00000000000000000000	0.00000000000000000000	0.00000000000000000000	2612.00000000000000000000	422.00000000000000000000	0.00000000000000000000	0.00000000000000000000	0.00000000000000000000	0.00000000000000000000	0.00000000000000000000	0.00000000000000000000	0.00000000000000000000	0.00000000000000000000	0.00000000000000000000	0.00000000000000000000	0.00000000000000000000	0.00000000000000000000	0.00000000000000000000	0.00000000000000000000	0.00000000000000000000	0.00000000000000000000
62.00000000000000000000	0.00000000000000000000	4203.07666015625000000000	4204.10253906250000000000	4174.35888671875000000000	4218.46142578125000000000	4191.79492187500000000000	4193.84619140625000000000	4192.82031250000000000000	4187.69238281250000000000	4195.38427734375000000000	4177.94873046875000000000	4198.97412109375000000000	4219.48730468750000000000	4161.53857421875000000000	4200.51269531250000000000	0.00000000000000000000	10245.00000000000000000000	10234.00000000000000000000	0.00000000000000000000	0.00000000000000000000	0.00000000000000000000	2612.00000000000000000000	429.00000000000000000000	0.00000000000000000000	0.00000000000000000000	0.00000000000000000000	0.00000000000000000000	0.00000000000000000000	0.00000000000000000000	0.00000000000000000000	0.00000000000000000000	0.00000000000000000000	0.00000000000000000000	0.00000000000000000000	0.00000000000000000000	0.00000000000000000000	0.00000000000000000000	0.00000000000000000000	0.00000000000000000000
63.00000000000000000000	0.00000000000000000000	4203.58984375000000000000	4196.92285156250000000000	4169.23046875000000000000	4220.51269531250000000000	4181.02539062500000000000	4183.58984375000000000000	4189.74365234375000000000	4212.82031250000000000000	4220.00000000000000000000	4195.38427734375000000000	4229.74365234375000000000	4249.23046875000000000000	4181.02539062500000000000	4220.00000000000000000000	0.00000000000000000000	10245.00000000000000000000	10233.00000000000000000000	0.00000000000000000000	0.00000000000000000000	0.00000000000000000000	2612.00000000000000000000	437.00000000000000000000	0.00000000000000000000	0.00000000000000000000	0.00000000000000000000	0.00000000000000000000	0.00000000000000000000	0.00000000000000000000	0.00000000000000000000	0.00000000000000000000	0.00000000000000000000	0.00000000000000000000	0.00000000000000000000	0.00000000000000000000	0.00000000000000000000	0.00000000000000000000	0.00000000000000000000	0.00000000000000000000
64.00000000000000000000	0.00000000000000000000	4190.25634765625000000000	4177.43603515625000000000	4181.53857421875000000000	4207.17919921875000000000	4160.51269531250000000000	4171.79492187500000000000	4180.51269531250000000000	4196.41015625000000000000	4208.20507812500000000000	4184.10253906250000000000	4205.12792968750000000000	4232.82031250000000000000	4162.56396484375000000000	4203.07666015625000000000	1026.00000000000000000000	10245.00000000000000000000	10233.00000000000000000000	0.00000000000000000000	0.00000000000000000000	0.00000000000000000000	2612.00000000000000000000	444.00000000000000000000	4.00000000000000000000	0.00000000000000000000	0.00000000000000000000	0.00000000000000000000	0.00000000000000000000	0.00000000000000000000	0.00000000000000000000	0.00000000000000000000	0.00000000000000000000	0.00000000000000000000	0.00000000000000000000	0.00000000000000000000	0.00000000000000000000	0.00000000000000000000	0.00000000000000000000	0.00000000000000000000
65.00000000000000000000	0.00000000000000000000	4212.30761718750000000000	4220.51269531250000000000	4174.35888671875000000000	4217.94873046875000000000	4214.35888671875000000000	4224.10253906250000000000	4227.17919921875000000000	4219.48730468750000000000	4244.61523437500000000000	4224.10253906250000000000	4222.05126953125000000000	4241.53857421875000000000	4182.56396484375000000000	4213.84619140625000000000	2626.00000000000000000000	10248.00000000000000000000	10230.00000000000000000000	0.00000000000000000000	0.00000000000000000000	0.00000000000000000000	2612.00000000000000000000	452.00000000000000000000	4.00000000000000000000	4.00000000000000000000	0.00000000000000000000	0.00000000000000000000	0.00000000000000000000	0.00000000000000000000	0.00000000000000000000	0.00000000000000000000	0.00000000000000000000	0.00000000000000000000	0.00000000000000000000	0.00000000000000000000	0.00000000000000000000	0.00000000000000000000	0.00000000000000000000	0.00000000000000000000
66.00000000000000000000	0.00000000000000000000	4189.23046875000000000000	4190.76904296875000000000	4176.92285156250000000000	4189.23046875000000000000	4190.25634765625000000000	4197.94873046875000000000	4201.53857421875000000000	4187.17919921875000000000	4214.35888671875000000000	4206.66650390625000000000	4180.51269531250000000000	4203.07666015625000000000	4142.05126953125000000000	4175.38427734375000000000	2957.00000000000000000000	10248.00000000000000000000	10230.00000000000000000000	0.00000000000000000000	0.00000000000000000000	0.00000000000000000000	2612.00000000000000000000	459.00000000000000000000	4.00000000000000000000	4.00000000000000000000	4.00000000000000000000	0.00000000000000000000	0.00000000000000000000	0.00000000000000000000	0.00000000000000000000	0.00000000000000000000	0.00000000000000000000	0.00000000000000000000	0.00000000000000000000	0.00000000000000000000	0.00000000000000000000	0.00000000000000000000	4.00000000000000000000	0.00000000000000000000
67.00000000000000000000	0.00000000000000000000	4192.82031250000000000000	4193.84619140625000000000	4171.28173828125000000000	4195.89746093750000000000	4186.66650390625000000000	4186.66650390625000000000	4185.12792968750000000000	4179.48730468750000000000	4200.00000000000000000000	4192.30761718750000000000	4178.97412109375000000000	4203.07666015625000000000	4152.82031250000000000000	4184.10253906250000000000	3550.00000000000000000000	10248.00000000000000000000	10229.00000000000000000000	0.00000000000000000000	0.00000000000000000000	0.00000000000000000000	2612.00000000000000000000	466.00000000000000000000	4.00000000000000000000	4.00000000000000000000	4.00000000000000000000	4.00000000000000000000	0.00000000000000000000	0.00000000000000000000	0.00000000000000000000	0.00000000000000000000	0.00000000000000000000	0.00000000000000000000	0.00000000000000000000	0.00000000000000000000	0.00000000000000000000	0.00000000000000000000	4.00000000000000000000	4.00000000000000000000
68.00000000000000000000	0.00000000000000000000	4214.35888671875000000000	4213.84619140625000000000	4164.61523437500000000000	4223.07666015625000000000	4197.43603515625000000000	4188.71777343750000000000	4179.48730468750000000000	4182.05126953125000000000	4200.51269531250000000000	4189.74365234375000000000	4205.12792968750000000000	4221.02539062500000000000	4185.12792968750000000000	4213.33300781250000000000	3554.00000000000000000000	10248.00000000000000000000	10229.00000000000000000000	0.00000000000000000000	0.00000000000000000000	0.00000000000000000000	2612.00000000000000000000	474.00000000000000000000	4.00000000000000000000	4.00000000000000000000	4.00000000000000000000	4.00000000000000000000	4.00000000000000000000	0.00000000000000000000	0.00000000000000000000	0.00000000000000000000	0.00000000000000000000	0.00000000000000000000	0.00000000000000000000	0.00000000000000000000	0.00000000000000000000	0.00000000000000000000	4.00000000000000000000	4.00000000000000000000
69.00000000000000000000	0.00000000000000000000	4200.51269531250000000000	4187.69238281250000000000	4176.41015625000000000000	4210.25634765625000000000	4164.10253906250000000000	4164.10253906250000000000	4157.43603515625000000000	4156.92285156250000000000	4171.28173828125000000000	4161.53857421875000000000	4184.61523437500000000000	4201.53857421875000000000	4152.30761718750000000000	4188.71777343750000000000	3296.00000000000000000000	10247.00000000000000000000	10228.00000000000000000000	0.00000000000000000000	0.00000000000000000000	0.00000000000000000000	2612.00000000000000000000	481.00000000000000000000	4.00000000000000000000	4.00000000000000000000	4.00000000000000000000	4.00000000000000000000	4.00000000000000000000	4.00000000000000000000	0.00000000000000000000	0.00000000000000000000	0.00000000000000000000	0.00000000000000000000	0.00000000000000000000	0.00000000000000000000	0.00000000000000000000	0.00000000000000000000	4.00000000000000000000	4.00000000000000000000
70.00000000000000000000	0.00000000000000000000	4213.33300781250000000000	4212.82031250000000000000	4171.28173828125000000000	4215.38427734375000000000	4188.20507812500000000000	4192.30761718750000000000	4190.76904296875000000000	4206.66650390625000000000	4215.38427734375000000000	4196.92285156250000000000	4216.41015625000000000000	4237.43603515625000000000	4170.25634765625000000000	4210.76904296875000000000	2967.00000000000000000000	10247.00000000000000000000	10228.00000000000000000000	0.00000000000000000000	0.00000000000000000000	0.00000000000000000000	2612.00000000000000000000	489.00000000000000000000	4.00000000000000000000	4.00000000000000000000	4.00000000000000000000	4.00000000000000000000	4.00000000000000000000	4.00000000000000000000	4.00000000000000000000	0.00000000000000000000	0.00000000000000000000	0.00000000000000000000	0.00000000000000000000	0.00000000000000000000	0.00000000000000000000	0.00000000000000000000	4.00000000000000000000	4.00000000000000000000
71.00000000000000000000	0.00000000000000000000	4193.84619140625000000000	4182.05126953125000000000	4178.97412109375000000000	4182.05126953125000000000	4166.15380859375000000000	4170.76904296875000000000	4180.51269531250000000000	4203.58984375000000000000	4209.74365234375000000000	4190.25634765625000000000	4197.94873046875000000000	4229.23046875000000000000	4143.58984375000000000000	4197.94873046875000000000	3183.00000000000000000000	10248.00000000000000000000	10225.00000000000000000000	0.00000000000000000000	0.00000000000000000000	0.00000000000000000000	2612.00000000000000000000	496.00000000000000000000	4.00000000000000000000	4.00000000000000000000	4.00000000000000000000	4.00000000000000000000	4.00000000000000000000	4.00000000000000000000	4.00000000000000000000	4.00000000000000000000	0.00000000000000000000	0.00000000000000000000	0.00000000000000000000	0.00000000000000000000	0.00000000000000000000	0.00000000000000000000	4.00000000000000000000	4.00000000000000000000
72.00000000000000000000	0.00000000000000000000	4197.94873046875000000000	4190.76904296875000000000	4183.07666015625000000000	4173.33300781250000000000	4184.61523437500000000000	4190.25634765625000000000	4197.94873046875000000000	4197.43603515625000000000	4206.15380859375000000000	4193.84619140625000000000	4197.94873046875000000000	4223.58984375000000000000	4144.10253906250000000000	4197.94873046875000000000	3250.00000000000000000000	10248.00000000000000000000	10225.00000000000000000000	0.00000000000000000000	0.00000000000000000000	0.00000000000000000000	2612.00000000000000000000	503.00000000000000000000	4.00000000000000000000	4.00000000000000000000	4.00000000000000000000	4.00000000000000000000	4.00000000000000000000	4.00000000000000000000	4.00000000000000000000	4.00000000000000000000	4.00000000000000000000	0.00000000000000000000	0.00000000000000000000	0.00000000000000000000	0.00000000000000000000	0.00000000000000000000	4.00000000000000000000	4.00000000000000000000
73.00000000000000000000	0.00000000000000000000	4218.46142578125000000000	4228.20507812500000000000	4173.33300781250000000000	4188.71777343750000000000	4223.07666015625000000000	4226.66650390625000000000	4221.53857421875000000000	4206.15380859375000000000	4218.97412109375000000000	4212.82031250000000000000	4210.25634765625000000000	4226.66650390625000000000	4163.07666015625000000000	4204.61523437500000000000	2843.00000000000000000000	10245.00000000000000000000	10223.00000000000000000000	0.00000000000000000000	0.00000000000000000000	0.00000000000000000000	2612.00000000000000000000	511.00000000000000000000	4.00000000000000000000	4.00000000000000000000	4.00000000000000000000	4.00000000000000000000	4.00000000000000000000	4.00000000000000000000	4.00000000000000000000	4.00000000000000000000	4.00000000000000000000	4.00000000000000000000	0.00000000000000000000	0.00000000000000000000	0.00000000000000000000	0.00000000000000000000	4.00000000000000000000	4.00000000000000000000
74.00000000000000000000	0.00000000000000000000	4201.53857421875000000000	4191.28173828125000000000	4176.41015625000000000000	4168.20507812500000000000	4181.02539062500000000000	4192.82031250000000000000	4189.23046875000000000000	4174.35888671875000000000	4186.66650390625000000000	4178.97412109375000000000	4174.35888671875000000000	4194.35888671875000000000	4133.33300781250000000000	4177.94873046875000000000	3637.00000000000000000000	10245.00000000000000000000	10223.00000000000000000000	0.00000000000000000000	0.00000000000000000000	0.00000000000000000000	2612.00000000000000000000	518.00000000000000000000	4.00000000000000000000	4.00000000000000000000	4.00000000000000000000	4.00000000000000000000	4.00000000000000000000	4.00000000000000000000	4.00000000000000000000	4.00000000000000000000	4.00000000000000000000	4.00000000000000000000	4.00000000000000000000	0.00000000000000000000	0.00000000000000000000	0.00000000000000000000	4.00000000000000000000	4.00000000000000000000
75.00000000000000000000	0.00000000000000000000	4220.51269531250000000000	4203.58984375000000000000	4166.66650390625000000000	4185.64111328125000000000	4189.74365234375000000000	4203.07666015625000000000	4201.53857421875000000000	4207.69238281250000000000	4217.94873046875000000000	4196.92285156250000000000	4221.02539062500000000000	4233.33300781250000000000	4181.53857421875000000000	4220.00000000000000000000	3223.00000000000000000000	10244.00000000000000000000	10221.00000000000000000000	0.00000000000000000000	0.00000000000000000000	0.00000000000000000000	2612.00000000000000000000	525.00000000000000000000	4.00000000000000000000	4.00000000000000000000	4.00000000000000000000	4.00000000000000000000	4.00000000000000000000	4.00000000000000000000	4.00000000000000000000	4.00000000000000000000	4.00000000000000000000	4.00000000000000000000	4.00000000000000000000	4.00000000000000000000	0.00000000000000000000	0.00000000000000000000	4.00000000000000000000	4.00000000000000000000
76.00000000000000000000	0.00000000000000000000	4203.58984375000000000000	4183.07666015625000000000	4168.71777343750000000000	4176.92285156250000000000	4166.66650390625000000000	4171.79492187500000000000	4175.89746093750000000000	4195.89746093750000000000	4199.48730468750000000000	4178.46142578125000000000	4222.56396484375000000000	4234.87158203125000000000	4176.41015625000000000000	4216.92285156250000000000	3525.00000000000000000000	10244.00000000000000000000	10221.00000000000000000000	0.00000000000000000000	0.00000000000000000000	0.00000000000000000000	2612.00000000000000000000	533.00000000000000000000	4.00000000000000000000	4.00000000000000000000	4.00000000000000000000	4.00000000000000000000	4.00000000000000000000	4.00000000000000000000	4.00000000000000000000	4.00000000000000000000	4.00000000000000000000	4.00000000000000000000	4.00000000000000000000	4.00000000000000000000	4.00000000000000000000	0.00000000000000000000	4.00000000000000000000	4.00000000000000000000
77.00000000000000000000	0.00000000000000000000	4192.82031250000000000000	4177.43603515625000000000	4170.76904296875000000000	4170.25634765625000000000	4167.17919921875000000000	4171.28173828125000000000	4178.46142578125000000000	4190.25634765625000000000	4193.33300781250000000000	4179.48730468750000000000	4214.35888671875000000000	4225.64111328125000000000	4162.05126953125000000000	4205.12792968750000000000	3178.00000000000000000000	10244.00000000000000000000	10221.00000000000000000000	0.00000000000000000000	0.00000000000000000000	0.00000000000000000000	2612.00000000000000000000	540.00000000000000000000	4.00000000000000000000	4.00000000000000000000	4.00000000000000000000	4.00000000000000000000	4.00000000000000000000	4.00000000000000000000	4.00000000000000000000	4.00000000000000000000	4.00000000000000000000	4.00000000000000000000	4.00000000000000000000	4.00000000000000000000	4.00000000000000000000	4.00000000000000000000	4.00000000000000000000	4.00000000000000000000
78.00000000000000000000	0.00000000000000000000	4199.48730468750000000000	4193.84619140625000000000	4167.17919921875000000000	4178.97412109375000000000	4196.92285156250000000000	4210.25634765625000000000	4214.35888671875000000000	4223.58984375000000000000	4234.35888671875000000000	4220.00000000000000000000	4228.71777343750000000000	4236.41015625000000000000	4172.30761718750000000000	4211.79492187500000000000	3637.00000000000000000000	10244.00000000000000000000	10221.00000000000000000000	0.00000000000000000000	0.00000000000000000000	0.00000000000000000000	2612.00000000000000000000	548.00000000000000000000	4.00000000000000000000	4.00000000000000000000	4.00000000000000000000	4.00000000000000000000	4.00000000000000000000	4.00000000000000000000	4.00000000000000000000	4.00000000000000000000	4.00000000000000000000	4.00000000000000000000	4.00000000000000000000	4.00000000000000000000	4.00000000000000000000	4.00000000000000000000	4.00000000000000000000	4.00000000000000000000
79.00000000000000000000	0.00000000000000000000	4165.64111328125000000000	4153.84619140625000000000	4179.48730468750000000000	4151.79492187500000000000	4160.00000000000000000000	4178.97412109375000000000	4186.15380859375000000000	4184.10253906250000000000	4192.82031250000000000000	4180.51269531250000000000	4173.84619140625000000000	4192.82031250000000000000	4119.48730468750000000000	4165.12792968750000000000	3223.00000000000000000000	10245.00000000000000000000	10224.00000000000000000000	0.00000000000000000000	0.00000000000000000000	0.00000000000000000000	2612.00000000000000000000	557.00000000000000000000	4.00000000000000000000	4.00000000000000000000	4.00000000000000000000	4.00000000000000000000	4.00000000000000000000	4.00000000000000000000	4.00000000000000000000	4.00000000000000000000	4.00000000000000000000	4.00000000000000000000	4.00000000000000000000	4.00000000000000000000	4.00000000000000000000	4.00000000000000000000	4.00000000000000000000	4.00000000000000000000
80.00000000000000000000	0.00000000000000000000	4192.30761718750000000000	4193.84619140625000000000	4170.25634765625000000000	4177.43603515625000000000	4192.82031250000000000000	4195.38427734375000000000	4193.84619140625000000000	4183.07666015625000000000	4188.20507812500000000000	4175.38427734375000000000	4189.23046875000000000000	4208.20507812500000000000	4144.61523437500000000000	4185.64111328125000000000	3525.00000000000000000000	10245.00000000000000000000	10224.00000000000000000000	0.00000000000000000000	0.00000000000000000000	0.00000000000000000000	2612.00000000000000000000	565.00000000000000000000	4.00000000000000000000	4.00000000000000000000	4.00000000000000000000	4.00000000000000000000	4.00000000000000000000	4.00000000000000000000	4.00000000000000000000	4.00000000000000000000	4.00000000000000000000	4.00000000000000000000	4.00000000000000000000	4.00000000000000000000	4.00000000000000000000	4.00000000000000000000	4.00000000000000000000	4.00000000000000000000
81.00000000000000000000	0.00000000000000000000	4210.76904296875000000000	4207.69238281250000000000	4174.35888671875000000000	4185.64111328125000000000	4200.51269531250000000000	4193.84619140625000000000	4185.12792968750000000000	4170.76904296875000000000	4177.94873046875000000000	4169.74365234375000000000	4194.35888671875000000000	4210.76904296875000000000	4158.97412109375000000000	4200.00000000000000000000	3178.00000000000000000000	10245.00000000000000000000	10227.00000000000000000000	0.00000000000000000000	0.00000000000000000000	0.00000000000000000000	2612.00000000000000000000	573.00000000000000000000	4.00000000000000000000	4.00000000000000000000	4.00000000000000000000	4.00000000000000000000	4.00000000000000000000	4.00000000000000000000	4.00000000000000000000	4.00000000000000000000	4.00000000000000000000	4.00000000000000000000	4.00000000000000000000	4.00000000000000000000	4.00000000000000000000	4.00000000000000000000	4.00000000000000000000	4.00000000000000000000
82.00000000000000000000	0.00000000000000000000	4206.15380859375000000000	4198.97412109375000000000	4182.05126953125000000000	4175.89746093750000000000	4190.25634765625000000000	4187.69238281250000000000	4184.10253906250000000000	4170.76904296875000000000	4181.02539062500000000000	4172.30761718750000000000	4193.33300781250000000000	4206.15380859375000000000	4158.97412109375000000000	4195.89746093750000000000	3637.00000000000000000000	10245.00000000000000000000	10227.00000000000000000000	0.00000000000000000000	0.00000000000000000000	0.00000000000000000000	2612.00000000000000000000	582.00000000000000000000	4.00000000000000000000	4.00000000000000000000	4.00000000000000000000	4.00000000000000000000	4.00000000000000000000	4.00000000000000000000	4.00000000000000000000	4.00000000000000000000	4.00000000000000000000	4.00000000000000000000	4.00000000000000000000	4.00000000000000000000	4.00000000000000000000	4.00000000000000000000	4.00000000000000000000	4.00000000000000000000
83.00000000000000000000	0.00000000000000000000	4209.23046875000000000000	4208.20507812500000000000	4167.17919921875000000000	4190.76904296875000000000	4196.92285156250000000000	4192.82031250000000000000	4196.41015625000000000000	4211.79492187500000000000	4222.05126953125000000000	4203.58984375000000000000	4227.17919921875000000000	4237.94873046875000000000	4187.69238281250000000000	4217.43603515625000000000	3223.00000000000000000000	10244.00000000000000000000	10228.00000000000000000000	0.00000000000000000000	0.00000000000000000000	0.00000000000000000000	2612.00000000000000000000	590.00000000000000000000	4.00000000000000000000	4.00000000000000000000	4.00000000000000000000	4.00000000000000000000	4.00000000000000000000	4.00000000000000000000	4.00000000000000000000	4.00000000000000000000	4.00000000000000000000	4.00000000000000000000	4.00000000000000000000	4.00000000000000000000	4.00000000000000000000	4.00000000000000000000	4.00000000000000000000	4.00000000000000000000
84.00000000000000000000	0.00000000000000000000	4176.41015625000000000000	4155.38427734375000000000	4171.79492187500000000000	4162.56396484375000000000	4143.07666015625000000000	4145.64111328125000000000	4157.43603515625000000000	4180.51269531250000000000	4186.15380859375000000000	4172.30761718750000000000	4188.20507812500000000000	4213.33300781250000000000	4148.20507812500000000000	4190.25634765625000000000	3525.00000000000000000000	10244.00000000000000000000	10228.00000000000000000000	0.00000000000000000000	0.00000000000000000000	0.00000000000000000000	2612.00000000000000000000	598.00000000000000000000	4.00000000000000000000	4.00000000000000000000	4.00000000000000000000	4.00000000000000000000	4.00000000000000000000	4.00000000000000000000	4.00000000000000000000	4.00000000000000000000	4.00000000000000000000	4.00000000000000000000	4.00000000000000000000	4.00000000000000000000	4.00000000000000000000	4.00000000000000000000	4.00000000000000000000	4.00000000000000000000
85.00000000000000000000	0.00000000000000000000	4184.61523437500000000000	4174.87158203125000000000	4169.23046875000000000000	4163.58984375000000000000	4174.35888671875000000000	4181.02539062500000000000	4186.15380859375000000000	4184.61523437500000000000	4194.87158203125000000000	4186.66650390625000000000	4184.10253906250000000000	4213.33300781250000000000	4151.79492187500000000000	4189.23046875000000000000	3178.00000000000000000000	10245.00000000000000000000	10228.00000000000000000000	0.00000000000000000000	0.00000000000000000000	0.00000000000000000000	2612.00000000000000000000	607.00000000000000000000	4.00000000000000000000	4.00000000000000000000	4.00000000000000000000	4.00000000000000000000	4.00000000000000000000	4.00000000000000000000	4.00000000000000000000	4.00000000000000000000	4.00000000000000000000	4.00000000000000000000	4.00000000000000000000	4.00000000000000000000	4.00000000000000000000	4.00000000000000000000	4.00000000000000000000	4.00000000000000000000
86.00000000000000000000	0.00000000000000000000	4185.64111328125000000000	4186.66650390625000000000	4172.30761718750000000000	4166.15380859375000000000	4196.92285156250000000000	4202.05126953125000000000	4204.61523437500000000000	4188.20507812500000000000	4207.17919921875000000000	4194.87158203125000000000	4167.69238281250000000000	4201.53857421875000000000	4140.00000000000000000000	4173.33300781250000000000	3637.00000000000000000000	10245.00000000000000000000	10228.00000000000000000000	0.00000000000000000000	0.00000000000000000000	0.00000000000000000000	2612.00000000000000000000	615.00000000000000000000	4.00000000000000000000	4.00000000000000000000	4.00000000000000000000	4.00000000000000000000	4.00000000000000000000	4.00000000000000000000	4.00000000000000000000	4.00000000000000000000	4.00000000000000000000	4.00000000000000000000	4.00000000000000000000	4.00000000000000000000	4.00000000000000000000	4.00000000000000000000	4.00000000000000000000	4.00000000000000000000
87.00000000000000000000	0.00000000000000000000	4187.69238281250000000000	4181.53857421875000000000	4177.43603515625000000000	4172.30761718750000000000	4189.74365234375000000000	4191.28173828125000000000	4200.51269531250000000000	4191.79492187500000000000	4209.74365234375000000000	4187.69238281250000000000	4162.56396484375000000000	4200.00000000000000000000	4141.53857421875000000000	4174.87158203125000000000	3223.00000000000000000000	10246.00000000000000000000	10228.00000000000000000000	0.00000000000000000000	0.00000000000000000000	0.00000000000000000000	2612.00000000000000000000	624.00000000000000000000	4.00000000000000000000	4.00000000000000000000	4.00000000000000000000	4.00000000000000000000	4.00000000000000000000	4.00000000000000000000	4.00000000000000000000	4.00000000000000000000	4.00000000000000000000	4.00000000000000000000	4.00000000000000000000	4.00000000000000000000	4.00000000000000000000	4.00000000000000000000	4.00000000000000000000	4.00000000000000000000
88.00000000000000000000	0.00000000000000000000	4215.89746093750000000000	4210.25634765625000000000	4164.10253906250000000000	4201.02539062500000000000	4219.48730468750000000000	4210.76904296875000000000	4213.84619140625000000000	4221.02539062500000000000	4233.33300781250000000000	4209.23046875000000000000	4206.66650390625000000000	4240.00000000000000000000	4197.43603515625000000000	4219.48730468750000000000	3525.00000000000000000000	10246.00000000000000000000	10228.00000000000000000000	0.00000000000000000000	0.00000000000000000000	0.00000000000000000000	2612.00000000000000000000	632.00000000000000000000	4.00000000000000000000	4.00000000000000000000	4.00000000000000000000	4.00000000000000000000	4.00000000000000000000	4.00000000000000000000	4.00000000000000000000	4.00000000000000000000	4.00000000000000000000	4.00000000000000000000	4.00000000000000000000	4.00000000000000000000	4.00000000000000000000	4.00000000000000000000	4.00000000000000000000	4.00000000000000000000
89.00000000000000000000	0.00000000000000000000	4185.64111328125000000000	4169.74365234375000000000	4170.76904296875000000000	4173.33300781250000000000	4187.69238281250000000000	4178.97412109375000000000	4178.46142578125000000000	4182.05126953125000000000	4190.25634765625000000000	4170.76904296875000000000	4166.66650390625000000000	4207.17919921875000000000	4164.10253906250000000000	4182.56396484375000000000	3178.00000000000000000000	10249.00000000000000000000	10230.00000000000000000000	0.00000000000000000000	0.00000000000000000000	0.00000000000000000000	2612.00000000000000000000	640.00000000000000000000	4.00000000000000000000	4.00000000000000000000	4.00000000000000000000	4.00000000000000000000	4.00000000000000000000	4.00000000000000000000	4.00000000000000000000	4.00000000000000000000	4.00000000000000000000	4.00000000000000000000	4.00000000000000000000	4.00000000000000000000	4.00000000000000000000	4.00000000000000000000	4.00000000000000000000	4.00000000000000000000
90.00000000000000000000	0.00000000000000000000	4177.43603515625000000000	4169.23046875000000000000	4166.15380859375000000000	4170.76904296875000000000	4198.46142578125000000000	4197.94873046875000000000	4200.00000000000000000000	4207.69238281250000000000	4217.94873046875000000000	4185.64111328125000000000	4170.25634765625000000000	4209.74365234375000000000	4165.12792968750000000000	4175.89746093750000000000	3637.00000000000000000000	10249.00000000000000000000	10230.00000000000000000000	0.00000000000000000000	0.00000000000000000000	0.00000000000000000000	2612.00000000000000000000	649.00000000000000000000	4.00000000000000000000	4.00000000000000000000	4.00000000000000000000	4.00000000000000000000	4.00000000000000000000	4.00000000000000000000	4.00000000000000000000	4.00000000000000000000	4.00000000000000000000	4.00000000000000000000	4.00000000000000000000	4.00000000000000000000	4.00000000000000000000	4.00000000000000000000	4.00000000000000000000	4.00000000000000000000
91.00000000000000000000	0.00000000000000000000	4166.15380859375000000000	4153.33300781250000000000	4163.07666015625000000000	4166.66650390625000000000	4188.20507812500000000000	4193.84619140625000000000	4201.53857421875000000000	4224.61523437500000000000	4230.25634765625000000000	4191.79492187500000000000	4167.17919921875000000000	4213.84619140625000000000	4151.28173828125000000000	4173.84619140625000000000	3223.00000000000000000000	10248.00000000000000000000	10230.00000000000000000000	0.00000000000000000000	0.00000000000000000000	0.00000000000000000000	2612.00000000000000000000	657.00000000000000000000	4.00000000000000000000	4.00000000000000000000	4.00000000000000000000	4.00000000000000000000	4.00000000000000000000	4.00000000000000000000	4.00000000000000000000	4.00000000000000000000	4.00000000000000000000	4.00000000000000000000	4.00000000000000000000	4.00000000000000000000	4.00000000000000000000	4.00000000000000000000	4.00000000000000000000	4.00000000000000000000
92.00000000000000000000	0.00000000000000000000	4157.43603515625000000000	4141.02539062500000000000	4174.35888671875000000000	4157.43603515625000000000	4173.84619140625000000000	4178.97412109375000000000	4185.64111328125000000000	4195.89746093750000000000	4191.79492187500000000000	4160.51269531250000000000	4135.89746093750000000000	4197.43603515625000000000	4116.41015625000000000000	4161.53857421875000000000	3525.00000000000000000000	10248.00000000000000000000	10230.00000000000000000000	0.00000000000000000000	0.00000000000000000000	0.00000000000000000000	2612.00000000000000000000	666.00000000000000000000	4.00000000000000000000	4.00000000000000000000	4.00000000000000000000	4.00000000000000000000	4.00000000000000000000	4.00000000000000000000	4.00000000000000000000	4.00000000000000000000	4.00000000000000000000	4.00000000000000000000	4.00000000000000000000	4.00000000000000000000	4.00000000000000000000	4.00000000000000000000	4.00000000000000000000	4.00000000000000000000
93.00000000000000000000	0.00000000000000000000	4203.58984375000000000000	4211.28173828125000000000	4170.25634765625000000000	4195.89746093750000000000	4234.35888671875000000000	4231.28173828125000000000	4227.17919921875000000000	4218.97412109375000000000	4219.48730468750000000000	4190.76904296875000000000	4170.25634765625000000000	4225.12792968750000000000	4163.58984375000000000000	4200.00000000000000000000	3178.00000000000000000000	10247.00000000000000000000	10225.00000000000000000000	0.00000000000000000000	0.00000000000000000000	0.00000000000000000000	2612.00000000000000000000	674.00000000000000000000	4.00000000000000000000	4.00000000000000000000	4.00000000000000000000	4.00000000000000000000	4.00000000000000000000	4.00000000000000000000	4.00000000000000000000	4.00000000000000000000	4.00000000000000000000	4.00000000000000000000	4.00000000000000000000	4.00000000000000000000	4.00000000000000000000	4.00000000000000000000	4.00000000000000000000	4.00000000000000000000
94.00000000000000000000	0.00000000000000000000	4191.79492187500000000000	4195.38427734375000000000	4177.43603515625000000000	4186.66650390625000000000	4212.30761718750000000000	4208.71777343750000000000	4209.74365234375000000000	4187.69238281250000000000	4195.38427734375000000000	4173.84619140625000000000	4146.15380859375000000000	4197.43603515625000000000	4150.25634765625000000000	4175.38427734375000000000	3637.00000000000000000000	10247.00000000000000000000	10225.00000000000000000000	0.00000000000000000000	0.00000000000000000000	0.00000000000000000000	2612.00000000000000000000	682.00000000000000000000	4.00000000000000000000	4.00000000000000000000	4.00000000000000000000	4.00000000000000000000	4.00000000000000000000	4.00000000000000000000	4.00000000000000000000	4.00000000000000000000	4.00000000000000000000	4.00000000000000000000	4.00000000000000000000	4.00000000000000000000	4.00000000000000000000	4.00000000000000000000	4.00000000000000000000	4.00000000000000000000
95.00000000000000000000	0.00000000000000000000	4181.53857421875000000000	4182.56396484375000000000	4169.23046875000000000000	4187.17919921875000000000	4202.56396484375000000000	4197.43603515625000000000	4203.58984375000000000000	4191.28173828125000000000	4197.43603515625000000000	4174.35888671875000000000	4162.05126953125000000000	4207.69238281250000000000	4160.00000000000000000000	4178.97412109375000000000	3223.00000000000000000000	10246.00000000000000000000	10224.00000000000000000000	0.00000000000000000000	0.00000000000000000000	0.00000000000000000000	2612.00000000000000000000	691.00000000000000000000	4.00000000000000000000	4.00000000000000000000	4.00000000000000000000	4.00000000000000000000	4.00000000000000000000	4.00000000000000000000	4.00000000000000000000	4.00000000000000000000	4.00000000000000000000	4.00000000000000000000	4.00000000000000000000	4.00000000000000000000	4.00000000000000000000	4.00000000000000000000	4.00000000000000000000	4.00000000000000000000
96.00000000000000000000	0.00000000000000000000	4180.00000000000000000000	4170.76904296875000000000	4162.05126953125000000000	4188.71777343750000000000	4185.64111328125000000000	4181.02539062500000000000	4185.64111328125000000000	4203.58984375000000000000	4203.07666015625000000000	4176.92285156250000000000	4187.69238281250000000000	4228.20507812500000000000	4170.25634765625000000000	4195.89746093750000000000	3525.00000000000000000000	10246.00000000000000000000	10224.00000000000000000000	0.00000000000000000000	0.00000000000000000000	0.00000000000000000000	2612.00000000000000000000	699.00000000000000000000	4.00000000000000000000	4.00000000000000000000	4.00000000000000000000	4.00000000000000000000	4.00000000000000000000	4.00000000000000000000	4.00000000000000000000	4.00000000000000000000	4.00000000000000000000	4.00000000000000000000	4.00000000000000000000	4.00000000000000000000	4.00000000000000000000	4.00000000000000000000	4.00000000000000000000	4.00000000000000000000
97.00000000000000000000	0.00000000000000000000	4172.30761718750000000000	4152.30761718750000000000	4177.43603515625000000000	4174.87158203125000000000	4161.02539062500000000000	4160.51269531250000000000	4169.74365234375000000000	4188.71777343750000000000	4187.17919921875000000000	4160.51269531250000000000	4166.66650390625000000000	4209.23046875000000000000	4148.71777343750000000000	4184.10253906250000000000	3178.00000000000000000000	10244.00000000000000000000	10226.00000000000000000000	0.00000000000000000000	0.00000000000000000000	0.00000000000000000000	2612.00000000000000000000	707.00000000000000000000	4.00000000000000000000	4.00000000000000000000	4.00000000000000000000	4.00000000000000000000	4.00000000000000000000	4.00000000000000000000	4.00000000000000000000	4.00000000000000000000	4.00000000000000000000	4.00000000000000000000	4.00000000000000000000	4.00000000000000000000	4.00000000000000000000	4.00000000000000000000	4.00000000000000000000	4.00000000000000000000
98.00000000000000000000	0.00000000000000000000	4199.48730468750000000000	4203.07666015625000000000	4174.87158203125000000000	4201.02539062500000000000	4220.00000000000000000000	4220.00000000000000000000	4223.58984375000000000000	4229.23046875000000000000	4237.43603515625000000000	4210.25634765625000000000	4191.79492187500000000000	4232.82031250000000000000	4178.46142578125000000000	4208.20507812500000000000	3637.00000000000000000000	10244.00000000000000000000	10226.00000000000000000000	0.00000000000000000000	0.00000000000000000000	0.00000000000000000000	2612.00000000000000000000	716.00000000000000000000	4.00000000000000000000	4.00000000000000000000	4.00000000000000000000	4.00000000000000000000	4.00000000000000000000	4.00000000000000000000	4.00000000000000000000	4.00000000000000000000	4.00000000000000000000	4.00000000000000000000	4.00000000000000000000	4.00000000000000000000	4.00000000000000000000	4.00000000000000000000	4.00000000000000000000	4.00000000000000000000
99.00000000000000000000	0.00000000000000000000	4176.92285156250000000000	4181.53857421875000000000	4177.94873046875000000000	4183.07666015625000000000	4203.58984375000000000000	4207.17919921875000000000	4208.20507812500000000000	4204.10253906250000000000	4213.84619140625000000000	4195.38427734375000000000	4157.43603515625000000000	4208.71777343750000000000	4138.97412109375000000000	4175.38427734375000000000	3223.00000000000000000000	10244.00000000000000000000	10227.00000000000000000000	0.00000000000000000000	0.00000000000000000000	0.00000000000000000000	2612.00000000000000000000	724.00000000000000000000	4.00000000000000000000	4.00000000000000000000	4.00000000000000000000	4.00000000000000000000	4.00000000000000000000	4.00000000000000000000	4.00000000000000000000	4.00000000000000000000	4.00000000000000000000	4.00000000000000000000	4.00000000000000000000	4.00000000000000000000	4.00000000000000000000	4.00000000000000000000	4.00000000000000000000	4.00000000000000000000
100.00000000000000000000	0.00000000000000000000	4182.05126953125000000000	4188.20507812500000000000	4172.30761718750000000000	4185.64111328125000000000	4207.17919921875000000000	4204.10253906250000000000	4199.48730468750000000000	4196.41015625000000000000	4200.51269531250000000000	4182.56396484375000000000	4161.02539062500000000000	4206.15380859375000000000	4146.66650390625000000000	4175.38427734375000000000	3525.00000000000000000000	10244.00000000000000000000	10227.00000000000000000000	0.00000000000000000000	0.00000000000000000000	0.00000000000000000000	2612.00000000000000000000	733.00000000000000000000	4.00000000000000000000	4.00000000000000000000	4.00000000000000000000	4.00000000000000000000	4.00000000000000000000	4.00000000000000000000	4.00000000000000000000	4.00000000000000000000	4.00000000000000000000	4.00000000000000000000	4.00000000000000000000	4.00000000000000000000	4.00000000000000000000	4.00000000000000000000	4.00000000000000000000	4.00000000000000000000
101.00000000000000000000	0.00000000000000000000	4198.97412109375000000000	4210.25634765625000000000	4160.51269531250000000000	4203.07666015625000000000	4227.69238281250000000000	4212.30761718750000000000	4201.53857421875000000000	4198.97412109375000000000	4201.02539062500000000000	4184.10253906250000000000	4180.00000000000000000000	4210.76904296875000000000	4178.97412109375000000000	4192.82031250000000000000	3178.00000000000000000000	10243.00000000000000000000	10228.00000000000000000000	0.00000000000000000000	0.00000000000000000000	0.00000000000000000000	2612.00000000000000000000	741.00000000000000000000	4.00000000000000000000	4.00000000000000000000	4.00000000000000000000	4.00000000000000000000	4.00000000000000000000	4.00000000000000000000	4.00000000000000000000	4.00000000000000000000	4.00000000000000000000	4.00000000000000000000	4.00000000000000000000	4.00000000000000000000	4.00000000000000000000	4.00000000000000000000	4.00000000000000000000	4.00000000000000000000
102.00000000000000000000	0.00000000000000000000	4173.84619140625000000000	4174.35888671875000000000	4168.71777343750000000000	4183.58984375000000000000	4196.92285156250000000000	4179.48730468750000000000	4172.82031250000000000000	4158.97412109375000000000	4157.43603515625000000000	4147.69238281250000000000	4145.12792968750000000000	4177.94873046875000000000	4143.58984375000000000000	4163.07666015625000000000	3637.00000000000000000000	10243.00000000000000000000	10228.00000000000000000000	0.00000000000000000000	0.00000000000000000000	0.00000000000000000000	2612.00000000000000000000	749.00000000000000000000	4.00000000000000000000	4.00000000000000000000	4.00000000000000000000	4.00000000000000000000	4.00000000000000000000	4.00000000000000000000	4.00000000000000000000	4.00000000000000000000	4.00000000000000000000	4.00000000000000000000	4.00000000000000000000	4.00000000000000000000	4.00000000000000000000	4.00000000000000000000	4.00000000000000000000	4.00000000000000000000
103.00000000000000000000	0.00000000000000000000	4190.76904296875000000000	4195.38427734375000000000	4166.15380859375000000000	4203.58984375000000000000	4218.46142578125000000000	4200.00000000000000000000	4194.87158203125000000000	4200.00000000000000000000	4197.43603515625000000000	4176.41015625000000000000	4183.07666015625000000000	4216.92285156250000000000	4170.76904296875000000000	4191.28173828125000000000	3223.00000000000000000000	10243.00000000000000000000	10231.00000000000000000000	0.00000000000000000000	0.00000000000000000000	0.00000000000000000000	2612.00000000000000000000	758.00000000000000000000	4.00000000000000000000	4.00000000000000000000	4.00000000000000000000	4.00000000000000000000	4.00000000000000000000	4.00000000000000000000	4.00000000000000000000	4.00000000000000000000	4.00000000000000000000	4.00000000000000000000	4.00000000000000000000	4.00000000000000000000	4.00000000000000000000	4.00000000000000000000	4.00000000000000000000	4.00000000000000000000
104.00000000000000000000	0.00000000000000000000	4185.64111328125000000000	4181.02539062500000000000	4177.94873046875000000000	4202.05126953125000000000	4192.30761718750000000000	4183.58984375000000000000	4187.17919921875000000000	4212.30761718750000000000	4208.71777343750000000000	4180.51269531250000000000	4185.12792968750000000000	4226.66650390625000000000	4165.12792968750000000000	4195.89746093750000000000	3525.00000000000000000000	10243.00000000000000000000	10231.00000000000000000000	0.00000000000000000000	0.00000000000000000000	0.00000000000000000000	2612.00000000000000000000	766.00000000000000000000	4.00000000000000000000	4.00000000000000000000	4.00000000000000000000	4.00000000000000000000	4.00000000000000000000	4.00000000000000000000	4.00000000000000000000	4.00000000000000000000	4.00000000000000000000	4.00000000000000000000	4.00000000000000000000	4.00000000000000000000	4.00000000000000000000	4.00000000000000000000	4.00000000000000000000	4.00000000000000000000
105.00000000000000000000	0.00000000000000000000	4189.23046875000000000000	4189.74365234375000000000	4181.53857421875000000000	4201.53857421875000000000	4199.48730468750000000000	4200.00000000000000000000	4206.15380859375000000000	4214.35888671875000000000	4215.89746093750000000000	4193.33300781250000000000	4184.10253906250000000000	4229.23046875000000000000	4170.25634765625000000000	4201.02539062500000000000	3178.00000000000000000000	10244.00000000000000000000	10230.00000000000000000000	0.00000000000000000000	0.00000000000000000000	0.00000000000000000000	2612.00000000000000000000	774.00000000000000000000	4.00000000000000000000	4.00000000000000000000	4.00000000000000000000	4.00000000000000000000	4.00000000000000000000	4.00000000000000000000	4.00000000000000000000	4.00000000000000000000	4.00000000000000000000	4.00000000000000000000	4.00000000000000000000	4.00000000000000000000	4.00000000000000000000	4.00000000000000000000	4.00000000000000000000	4.00000000000000000000
106.00000000000000000000	0.00000000000000000000	4196.92285156250000000000	4204.10253906250000000000	4171.28173828125000000000	4196.92285156250000000000	4225.64111328125000000000	4222.56396484375000000000	4221.53857421875000000000	4209.23046875000000000000	4222.05126953125000000000	4207.69238281250000000000	4179.48730468750000000000	4220.51269531250000000000	4169.74365234375000000000	4195.89746093750000000000	3637.00000000000000000000	10244.00000000000000000000	10230.00000000000000000000	0.00000000000000000000	0.00000000000000000000	0.00000000000000000000	2612.00000000000000000000	781.00000000000000000000	4.00000000000000000000	4.00000000000000000000	4.00000000000000000000	4.00000000000000000000	4.00000000000000000000	4.00000000000000000000	4.00000000000000000000	4.00000000000000000000	4.00000000000000000000	4.00000000000000000000	4.00000000000000000000	4.00000000000000000000	4.00000000000000000000	4.00000000000000000000	4.00000000000000000000	4.00000000000000000000
107.00000000000000000000	0.00000000000000000000	4170.76904296875000000000	4164.61523437500000000000	4174.87158203125000000000	4172.30761718750000000000	4184.61523437500000000000	4179.48730468750000000000	4183.58984375000000000000	4164.10253906250000000000	4180.51269531250000000000	4171.28173828125000000000	4133.33300781250000000000	4175.89746093750000000000	4125.64111328125000000000	4153.33300781250000000000	3223.00000000000000000000	10246.00000000000000000000	10226.00000000000000000000	0.00000000000000000000	0.00000000000000000000	0.00000000000000000000	2612.00000000000000000000	788.00000000000000000000	4.00000000000000000000	4.00000000000000000000	4.00000000000000000000	4.00000000000000000000	4.00000000000000000000	4.00000000000000000000	4.00000000000000000000	4.00000000000000000000	4.00000000000000000000	4.00000000000000000000	4.00000000000000000000	4.00000000000000000000	4.00000000000000000000	4.00000000000000000000	4.00000000000000000000	4.00000000000000000000
108.00000000000000000000	0.00000000000000000000	4197.94873046875000000000	4196.92285156250000000000	4165.12792968750000000000	4206.15380859375000000000	4206.15380859375000000000	4195.89746093750000000000	4197.43603515625000000000	4196.92285156250000000000	4206.66650390625000000000	4193.84619140625000000000	4183.58984375000000000000	4216.41015625000000000000	4183.07666015625000000000	4198.97412109375000000000	3525.00000000000000000000	10246.00000000000000000000	10226.00000000000000000000	0.00000000000000000000	0.00000000000000000000	0.00000000000000000000	2612.00000000000000000000	796.00000000000000000000	4.00000000000000000000	4.00000000000000000000	4.00000000000000000000	4.00000000000000000000	4.00000000000000000000	4.00000000000000000000	4.00000000000000000000	4.00000000000000000000	4.00000000000000000000	4.00000000000000000000	4.00000000000000000000	4.00000000000000000000	4.00000000000000000000	4.00000000000000000000	4.00000000000000000000	4.00000000000000000000
109.00000000000000000000	0.00000000000000000000	4195.89746093750000000000	4181.53857421875000000000	4169.74365234375000000000	4201.53857421875000000000	4190.76904296875000000000	4177.43603515625000000000	4173.84619140625000000000	4187.69238281250000000000	4188.71777343750000000000	4175.38427734375000000000	4189.74365234375000000000	4222.05126953125000000000	4190.76904296875000000000	4208.20507812500000000000	3178.00000000000000000000	10248.00000000000000000000	10227.00000000000000000000	0.00000000000000000000	0.00000000000000000000	0.00000000000000000000	2612.00000000000000000000	803.00000000000000000000	4.00000000000000000000	4.00000000000000000000	4.00000000000000000000	4.00000000000000000000	4.00000000000000000000	4.00000000000000000000	4.00000000000000000000	4.00000000000000000000	4.00000000000000000000	4.00000000000000000000	4.00000000000000000000	4.00000000000000000000	4.00000000000000000000	4.00000000000000000000	4.00000000000000000000	4.00000000000000000000
110.00000000000000000000	0.00000000000000000000	4179.48730468750000000000	4165.12792968750000000000	4173.84619140625000000000	4187.17919921875000000000	4181.53857421875000000000	4171.79492187500000000000	4169.23046875000000000000	4182.05126953125000000000	4181.53857421875000000000	4169.23046875000000000000	4175.89746093750000000000	4212.82031250000000000000	4164.10253906250000000000	4186.15380859375000000000	3637.00000000000000000000	10248.00000000000000000000	10227.00000000000000000000	0.00000000000000000000	0.00000000000000000000	0.00000000000000000000	2612.00000000000000000000	810.00000000000000000000	4.00000000000000000000	4.00000000000000000000	4.00000000000000000000	4.00000000000000000000	4.00000000000000000000	4.00000000000000000000	4.00000000000000000000	4.00000000000000000000	4.00000000000000000000	4.00000000000000000000	4.00000000000000000000	4.00000000000000000000	4.00000000000000000000	4.00000000000000000000	4.00000000000000000000	4.00000000000000000000
111.00000000000000000000	0.00000000000000000000	4179.48730468750000000000	4176.92285156250000000000	4166.66650390625000000000	4195.38427734375000000000	4195.89746093750000000000	4193.84619140625000000000	4196.92285156250000000000	4218.46142578125000000000	4225.12792968750000000000	4213.84619140625000000000	4197.43603515625000000000	4236.41015625000000000000	4169.74365234375000000000	4193.33300781250000000000	3223.00000000000000000000	10250.00000000000000000000	10227.00000000000000000000	0.00000000000000000000	0.00000000000000000000	0.00000000000000000000	2612.00000000000000000000	818.00000000000000000000	4.00000000000000000000	4.00000000000000000000	4.00000000000000000000	4.00000000000000000000	4.00000000000000000000	4.00000000000000000000	4.00000000000000000000	4.00000000000000000000	4.00000000000000000000	4.00000000000000000000	4.00000000000000000000	4.00000000000000000000	4.00000000000000000000	4.00000000000000000000	4.00000000000000000000	4.00000000000000000000
112.00000000000000000000	0.00000000000000000000	4156.92285156250000000000	4137.94873046875000000000	4177.94873046875000000000	4167.69238281250000000000	4162.05126953125000000000	4167.17919921875000000000	4176.41015625000000000000	4193.33300781250000000000	4197.94873046875000000000	4192.30761718750000000000	4168.20507812500000000000	4214.35888671875000000000	4138.97412109375000000000	4170.76904296875000000000	3525.00000000000000000000	10250.00000000000000000000	10227.00000000000000000000	0.00000000000000000000	0.00000000000000000000	0.00000000000000000000	2612.00000000000000000000	825.00000000000000000000	4.00000000000000000000	4.00000000000000000000	4.00000000000000000000	4.00000000000000000000	4.00000000000000000000	4.00000000000000000000	4.00000000000000000000	4.00000000000000000000	4.00000000000000000000	4.00000000000000000000	4.00000000000000000000	4.00000000000000000000	4.00000000000000000000	4.00000000000000000000	4.00000000000000000000	4.00000000000000000000
113.00000000000000000000	0.00000000000000000000	4183.07666015625000000000	4182.05126953125000000000	4169.23046875000000000000	4188.20507812500000000000	4209.23046875000000000000	4207.69238281250000000000	4203.07666015625000000000	4206.66650390625000000000	4207.69238281250000000000	4201.53857421875000000000	4188.20507812500000000000	4223.07666015625000000000	4170.25634765625000000000	4187.17919921875000000000	3178.00000000000000000000	10250.00000000000000000000	10226.00000000000000000000	0.00000000000000000000	0.00000000000000000000	0.00000000000000000000	2612.00000000000000000000	833.00000000000000000000	4.00000000000000000000	4.00000000000000000000	4.00000000000000000000	4.00000000000000000000	4.00000000000000000000	4.00000000000000000000	4.00000000000000000000	4.00000000000000000000	4.00000000000000000000	4.00000000000000000000	4.00000000000000000000	4.00000000000000000000	4.00000000000000000000	4.00000000000000000000	4.00000000000000000000	4.00000000000000000000
114.00000000000000000000	0.00000000000000000000	4185.12792968750000000000	4192.82031250000000000000	4169.23046875000000000000	4197.94873046875000000000	4213.33300781250000000000	4206.15380859375000000000	4198.97412109375000000000	4190.25634765625000000000	4190.76904296875000000000	4190.76904296875000000000	4167.69238281250000000000	4201.02539062500000000000	4161.02539062500000000000	4168.71777343750000000000	3637.00000000000000000000	10250.00000000000000000000	10226.00000000000000000000	0.00000000000000000000	0.00000000000000000000	0.00000000000000000000	2612.00000000000000000000	840.00000000000000000000	4.00000000000000000000	4.00000000000000000000	4.00000000000000000000	4.00000000000000000000	4.00000000000000000000	4.00000000000000000000	4.00000000000000000000	4.00000000000000000000	4.00000000000000000000	4.00000000000000000000	4.00000000000000000000	4.00000000000000000000	4.00000000000000000000	4.00000000000000000000	4.00000000000000000000	4.00000000000000000000
115.00000000000000000000	0.00000000000000000000	4177.94873046875000000000	4178.46142578125000000000	4177.94873046875000000000	4191.79492187500000000000	4190.76904296875000000000	4181.53857421875000000000	4185.12792968750000000000	4173.84619140625000000000	4171.79492187500000000000	4173.33300781250000000000	4154.87158203125000000000	4191.79492187500000000000	4147.17919921875000000000	4162.05126953125000000000	3223.00000000000000000000	10249.00000000000000000000	10222.00000000000000000000	0.00000000000000000000	0.00000000000000000000	0.00000000000000000000	2612.00000000000000000000	847.00000000000000000000	4.00000000000000000000	4.00000000000000000000	4.00000000000000000000	4.00000000000000000000	4.00000000000000000000	4.00000000000000000000	4.00000000000000000000	4.00000000000000000000	4.00000000000000000000	4.00000000000000000000	4.00000000000000000000	4.00000000000000000000	4.00000000000000000000	4.00000000000000000000	4.00000000000000000000	4.00000000000000000000
116.00000000000000000000	0.00000000000000000000	4194.35888671875000000000	4192.30761718750000000000	4168.20507812500000000000	4202.56396484375000000000	4198.46142578125000000000	4185.64111328125000000000	4187.69238281250000000000	4204.61523437500000000000	4198.97412109375000000000	4189.74365234375000000000	4201.53857421875000000000	4235.89746093750000000000	4183.58984375000000000000	4204.10253906250000000000	3525.00000000000000000000	10249.00000000000000000000	10222.00000000000000000000	0.00000000000000000000	0.00000000000000000000	0.00000000000000000000	2612.00000000000000000000	855.00000000000000000000	4.00000000000000000000	4.00000000000000000000	4.00000000000000000000	4.00000000000000000000	4.00000000000000000000	4.00000000000000000000	4.00000000000000000000	4.00000000000000000000	4.00000000000000000000	4.00000000000000000000	4.00000000000000000000	4.00000000000000000000	4.00000000000000000000	4.00000000000000000000	4.00000000000000000000	4.00000000000000000000
117.00000000000000000000	0.00000000000000000000	4167.69238281250000000000	4148.20507812500000000000	4175.89746093750000000000	4182.05126953125000000000	4151.28173828125000000000	4143.07666015625000000000	4151.79492187500000000000	4183.07666015625000000000	4172.82031250000000000000	4162.56396484375000000000	4174.35888671875000000000	4216.92285156250000000000	4154.87158203125000000000	4180.51269531250000000000	3178.00000000000000000000	10248.00000000000000000000	10220.00000000000000000000	0.00000000000000000000	0.00000000000000000000	0.00000000000000000000	2612.00000000000000000000	862.00000000000000000000	4.00000000000000000000	4.00000000000000000000	4.00000000000000000000	4.00000000000000000000	4.00000000000000000000	4.00000000000000000000	4.00000000000000000000	4.00000000000000000000	4.00000000000000000000	4.00000000000000000000	4.00000000000000000000	4.00000000000000000000	4.00000000000000000000	4.00000000000000000000	4.00000000000000000000	4.00000000000000000000
118.00000000000000000000	0.00000000000000000000	4176.41015625000000000000	4169.74365234375000000000	4175.89746093750000000000	4193.84619140625000000000	4178.46142578125000000000	4176.92285156250000000000	4188.71777343750000000000	4202.05126953125000000000	4201.02539062500000000000	4196.41015625000000000000	4182.56396484375000000000	4222.56396484375000000000	4166.66650390625000000000	4180.51269531250000000000	3637.00000000000000000000	10248.00000000000000000000	10220.00000000000000000000	0.00000000000000000000	0.00000000000000000000	0.00000000000000000000	2612.00000000000000000000	870.00000000000000000000	4.00000000000000000000	4.00000000000000000000	4.00000000000000000000	4.00000000000000000000	4.00000000000000000000	4.00000000000000000000	4.00000000000000000000	4.00000000000000000000	4.00000000000000000000	4.00000000000000000000	4.00000000000000000000	4.00000000000000000000	4.00000000000000000000	4.00000000000000000000	4.00000000000000000000	4.00000000000000000000
119.00000000000000000000	0.00000000000000000000	4174.87158203125000000000	4174.87158203125000000000	4179.48730468750000000000	4187.69238281250000000000	4192.82031250000000000000	4195.38427734375000000000	4202.56396484375000000000	4199.48730468750000000000	4208.71777343750000000000	4213.33300781250000000000	4172.30761718750000000000	4216.41015625000000000000	4152.82031250000000000000	4166.15380859375000000000	3223.00000000000000000000	10248.00000000000000000000	10222.00000000000000000000	0.00000000000000000000	0.00000000000000000000	0.00000000000000000000	2612.00000000000000000000	877.00000000000000000000	4.00000000000000000000	4.00000000000000000000	4.00000000000000000000	4.00000000000000000000	4.00000000000000000000	4.00000000000000000000	4.00000000000000000000	4.00000000000000000000	4.00000000000000000000	4.00000000000000000000	4.00000000000000000000	4.00000000000000000000	4.00000000000000000000	4.00000000000000000000	4.00000000000000000000	4.00000000000000000000
120.00000000000000000000	0.00000000000000000000	4179.48730468750000000000	4174.35888671875000000000	4184.61523437500000000000	4185.12792968750000000000	4189.74365234375000000000	4185.12792968750000000000	4189.74365234375000000000	4187.17919921875000000000	4191.28173828125000000000	4197.43603515625000000000	4164.61523437500000000000	4212.82031250000000000000	4147.69238281250000000000	4166.66650390625000000000	3525.00000000000000000000	10248.00000000000000000000	10222.00000000000000000000	0.00000000000000000000	0.00000000000000000000	0.00000000000000000000	2612.00000000000000000000	884.00000000000000000000	4.00000000000000000000	4.00000000000000000000	4.00000000000000000000	4.00000000000000000000	4.00000000000000000000	4.00000000000000000000	4.00000000000000000000	4.00000000000000000000	4.00000000000000000000	4.00000000000000000000	4.00000000000000000000	4.00000000000000000000	4.00000000000000000000	4.00000000000000000000	4.00000000000000000000	4.00000000000000000000
121.00000000000000000000	0.00000000000000000000	4219.48730468750000000000	4228.71777343750000000000	4171.28173828125000000000	4226.66650390625000000000	4231.79492187500000000000	4211.28173828125000000000	4206.15380859375000000000	4210.76904296875000000000	4209.23046875000000000000	4216.41015625000000000000	4212.30761718750000000000	4248.20507812500000000000	4207.17919921875000000000	4216.41015625000000000000	3178.00000000000000000000	10247.00000000000000000000	10222.00000000000000000000	0.00000000000000000000	0.00000000000000000000	0.00000000000000000000	2612.00000000000000000000	892.00000000000000000000	4.00000000000000000000	4.00000000000000000000	4.00000000000000000000	4.00000000000000000000	4.00000000000000000000	4.00000000000000000000	4.00000000000000000000	4.00000000000000000000	4.00000000000000000000	4.00000000000000000000	4.00000000000000000000	4.00000000000000000000	4.00000000000000000000	4.00000000000000000000	4.00000000000000000000	4.00000000000000000000
122.00000000000000000000	0.00000000000000000000	4193.84619140625000000000	4195.38427734375000000000	4176.41015625000000000000	4203.07666015625000000000	4195.89746093750000000000	4178.46142578125000000000	4171.79492187500000000000	4165.64111328125000000000	4161.53857421875000000000	4178.46142578125000000000	4177.94873046875000000000	4215.38427734375000000000	4175.38427734375000000000	4186.15380859375000000000	3637.00000000000000000000	10247.00000000000000000000	10222.00000000000000000000	0.00000000000000000000	0.00000000000000000000	0.00000000000000000000	2612.00000000000000000000	899.00000000000000000000	4.00000000000000000000	4.00000000000000000000	4.00000000000000000000	4.00000000000000000000	4.00000000000000000000	4.00000000000000000000	4.00000000000000000000	4.00000000000000000000	4.00000000000000000000	4.00000000000000000000	4.00000000000000000000	4.00000000000000000000	4.00000000000000000000	4.00000000000000000000	4.00000000000000000000	4.00000000000000000000
123.00000000000000000000	0.00000000000000000000	4185.12792968750000000000	4178.46142578125000000000	4169.74365234375000000000	4188.20507812500000000000	4191.79492187500000000000	4181.02539062500000000000	4183.58984375000000000000	4189.23046875000000000000	4183.07666015625000000000	4190.76904296875000000000	4190.76904296875000000000	4225.64111328125000000000	4175.89746093750000000000	4184.61523437500000000000	3223.00000000000000000000	10248.00000000000000000000	10223.00000000000000000000	0.00000000000000000000	0.00000000000000000000	0.00000000000000000000	2612.00000000000000000000	906.00000000000000000000	4.00000000000000000000	4.00000000000000000000	4.00000000000000000000	4.00000000000000000000	4.00000000000000000000	4.00000000000000000000	4.00000000000000000000	4.00000000000000000000	4.00000000000000000000	4.00000000000000000000	4.00000000000000000000	4.00000000000000000000	4.00000000000000000000	4.00000000000000000000	4.00000000000000000000	4.00000000000000000000
124.00000000000000000000	0.00000000000000000000	4176.92285156250000000000	4156.92285156250000000000	4166.66650390625000000000	4182.05126953125000000000	4179.48730468750000000000	4172.30761718750000000000	4181.53857421875000000000	4215.38427734375000000000	4207.69238281250000000000	4207.17919921875000000000	4198.46142578125000000000	4235.38427734375000000000	4174.87158203125000000000	4187.17919921875000000000	3525.00000000000000000000	10248.00000000000000000000	10223.00000000000000000000	0.00000000000000000000	0.00000000000000000000	0.00000000000000000000	2612.00000000000000000000	914.00000000000000000000	4.00000000000000000000	4.00000000000000000000	4.00000000000000000000	4.00000000000000000000	4.00000000000000000000	4.00000000000000000000	4.00000000000000000000	4.00000000000000000000	4.00000000000000000000	4.00000000000000000000	4.00000000000000000000	4.00000000000000000000	4.00000000000000000000	4.00000000000000000000	4.00000000000000000000	4.00000000000000000000
125.00000000000000000000	0.00000000000000000000	4156.41015625000000000000	4139.48730468750000000000	4176.92285156250000000000	4167.69238281250000000000	4162.56396484375000000000	4162.05126953125000000000	4166.15380859375000000000	4182.56396484375000000000	4175.89746093750000000000	4185.64111328125000000000	4158.46142578125000000000	4203.07666015625000000000	4140.00000000000000000000	4158.46142578125000000000	3178.00000000000000000000	10247.00000000000000000000	10224.00000000000000000000	0.00000000000000000000	0.00000000000000000000	0.00000000000000000000	2612.00000000000000000000	921.00000000000000000000	4.00000000000000000000	4.00000000000000000000	4.00000000000000000000	4.00000000000000000000	4.00000000000000000000	4.00000000000000000000	4.00000000000000000000	4.00000000000000000000	4.00000000000000000000	4.00000000000000000000	4.00000000000000000000	4.00000000000000000000	4.00000000000000000000	4.00000000000000000000	4.00000000000000000000	4.00000000000000000000
126.00000000000000000000	0.00000000000000000000	4180.00000000000000000000	4190.76904296875000000000	4168.20507812500000000000	4188.71777343750000000000	4216.41015625000000000000	4211.28173828125000000000	4205.64111328125000000000	4191.79492187500000000000	4192.30761718750000000000	4208.20507812500000000000	4168.20507812500000000000	4210.25634765625000000000	4159.48730468750000000000	4168.71777343750000000000	3637.00000000000000000000	10247.00000000000000000000	10224.00000000000000000000	0.00000000000000000000	0.00000000000000000000	0.00000000000000000000	2612.00000000000000000000	929.00000000000000000000	4.00000000000000000000	4.00000000000000000000	4.00000000000000000000	4.00000000000000000000	4.00000000000000000000	4.00000000000000000000	4.00000000000000000000	4.00000000000000000000	4.00000000000000000000	4.00000000000000000000	4.00000000000000000000	4.00000000000000000000	4.00000000000000000000	4.00000000000000000000	4.00000000000000000000	4.00000000000000000000
127.00000000000000000000	0.00000000000000000000	4166.15380859375000000000	4170.76904296875000000000	4173.33300781250000000000	4175.89746093750000000000	4196.41015625000000000000	4189.74365234375000000000	4187.69238281250000000000	4164.61523437500000000000	4166.66650390625000000000	4183.07666015625000000000	4133.33300781250000000000	4178.97412109375000000000	4131.28173828125000000000	4142.05126953125000000000	51.00000000000000000000	10247.00000000000000000000	10224.00000000000000000000	0.00000000000000000000	0.00000000000000000000	0.00000000000000000000	2612.00000000000000000000	936.00000000000000000000	4.00000000000000000000	4.00000000000000000000	4.00000000000000000000	4.00000000000000000000	4.00000000000000000000	4.00000000000000000000	4.00000000000000000000	4.00000000000000000000	4.00000000000000000000	4.00000000000000000000	4.00000000000000000000	4.00000000000000000000	4.00000000000000000000	4.00000000000000000000	4.00000000000000000000	4.00000000000000000000
0.00000000000000000000	0.00000000000000000000	4173.84619140625000000000	4177.94873046875000000000	4167.17919921875000000000	4190.76904296875000000000	4196.41015625000000000000	4190.76904296875000000000	4185.64111328125000000000	4175.89746093750000000000	4173.84619140625000000000	4187.69238281250000000000	4152.82031250000000000000	4193.84619140625000000000	4155.38427734375000000000	4165.64111328125000000000	1038.00000000000000000000	10247.00000000000000000000	10224.00000000000000000000	0.00000000000000000000	0.00000000000000000000	0.00000000000000000000	2612.00000000000000000000	943.00000000000000000000	4.00000000000000000000	4.00000000000000000000	4.00000000000000000000	4.00000000000000000000	4.00000000000000000000	4.00000000000000000000	4.00000000000000000000	4.00000000000000000000	4.00000000000000000000	4.00000000000000000000	4.00000000000000000000	4.00000000000000000000	4.00000000000000000000	4.00000000000000000000	4.00000000000000000000	4.00000000000000000000
1.00000000000000000000	0.00000000000000000000	4186.66650390625000000000	4187.69238281250000000000	4165.12792968750000000000	4202.56396484375000000000	4195.38427734375000000000	4183.58984375000000000000	4179.48730468750000000000	4190.76904296875000000000	4181.53857421875000000000	4194.87158203125000000000	4184.61523437500000000000	4224.61523437500000000000	4188.20507812500000000000	4198.97412109375000000000	2619.00000000000000000000	10246.00000000000000000000	10225.00000000000000000000	0.00000000000000000000	0.00000000000000000000	0.00000000000000000000	2612.00000000000000000000	951.00000000000000000000	4.00000000000000000000	4.00000000000000000000	4.00000000000000000000	4.00000000000000000000	4.00000000000000000000	4.00000000000000000000	4.00000000000000000000	4.00000000000000000000	4.00000000000000000000	4.00000000000000000000	4.00000000000000000000	4.00000000000000000000	4.00000000000000000000	4.00000000000000000000	4.00000000000000000000	4.00000000000000000000
2.00000000000000000000	0.00000000000000000000	4177.43603515625000000000	4165.64111328125000000000	4179.48730468750000000000	4187.17919921875000000000	4169.23046875000000000000	4155.38427734375000000000	4163.07666015625000000000	4174.35888671875000000000	4163.07666015625000000000	4174.35888671875000000000	4168.20507812500000000000	4214.87158203125000000000	4167.69238281250000000000	4182.05126953125000000000	2962.00000000000000000000	10246.00000000000000000000	10225.00000000000000000000	0.00000000000000000000	0.00000000000000000000	0.00000000000000000000	2612.00000000000000000000	958.00000000000000000000	4.00000000000000000000	4.00000000000000000000	4.00000000000000000000	4.00000000000000000000	4.00000000000000000000	4.00000000000000000000	4.00000000000000000000	4.00000000000000000000	4.00000000000000000000	4.00000000000000000000	4.00000000000000000000	4.00000000000000000000	4.00000000000000000000	4.00000000000000000000	4.00000000000000000000	4.00000000000000000000
3.00000000000000000000	0.00000000000000000000	4184.61523437500000000000	4189.23046875000000000000	4169.23046875000000000000	4201.53857421875000000000	4198.97412109375000000000	4191.79492187500000000000	4198.97412109375000000000	4208.71777343750000000000	4206.15380859375000000000	4216.41015625000000000000	4187.69238281250000000000	4227.69238281250000000000	4177.43603515625000000000	4187.69238281250000000000	3584.00000000000000000000	10247.00000000000000000000	10225.00000000000000000000	0.00000000000000000000	0.00000000000000000000	0.00000000000000000000	2612.00000000000000000000	967.00000000000000000000	4.00000000000000000000	4.00000000000000000000	4.00000000000000000000	4.00000000000000000000	4.00000000000000000000	4.00000000000000000000	4.00000000000000000000	4.00000000000000000000	4.00000000000000000000	4.00000000000000000000	4.00000000000000000000	4.00000000000000000000	4.00000000000000000000	4.00000000000000000000	4.00000000000000000000	4.00000000000000000000
4.00000000000000000000	0.00000000000000000000	4151.79492187500000000000	4156.41015625000000000000	4172.82031250000000000000	4176.92285156250000000000	4168.20507812500000000000	4172.82031250000000000000	4180.51269531250000000000	4184.10253906250000000000	4185.12792968750000000000	4199.48730468750000000000	4148.71777343750000000000	4195.89746093750000000000	4131.79492187500000000000	4151.79492187500000000000	3606.00000000000000000000	10247.00000000000000000000	10225.00000000000000000000	0.00000000000000000000	0.00000000000000000000	0.00000000000000000000	2612.00000000000000000000	975.00000000000000000000	4.00000000000000000000	4.00000000000000000000	4.00000000000000000000	4.00000000000000000000	4.00000000000000000000	4.00000000000000000000	4.00000000000000000000	4.00000000000000000000	4.00000000000000000000	4.00000000000000000000	4.00000000000000000000	4.00000000000000000000	4.00000000000000000000	4.00000000000000000000	4.00000000000000000000	4.00000000000000000000
5.00000000000000000000	0.00000000000000000000	4168.20507812500000000000	4178.46142578125000000000	4174.35888671875000000000	4184.61523437500000000000	4186.15380859375000000000	4184.61523437500000000000	4184.10253906250000000000	4180.00000000000000000000	4175.38427734375000000000	4186.15380859375000000000	4150.76904296875000000000	4204.10253906250000000000	4145.64111328125000000000	4162.56396484375000000000	3360.00000000000000000000	10246.00000000000000000000	10226.00000000000000000000	0.00000000000000000000	0.00000000000000000000	0.00000000000000000000	2612.00000000000000000000	983.00000000000000000000	4.00000000000000000000	4.00000000000000000000	4.00000000000000000000	4.00000000000000000000	4.00000000000000000000	4.00000000000000000000	4.00000000000000000000	4.00000000000000000000	4.00000000000000000000	4.00000000000000000000	4.00000000000000000000	4.00000000000000000000	4.00000000000000000000	4.00000000000000000000	4.00000000000000000000	4.00000000000000000000
6.00000000000000000000	0.00000000000000000000	4194.35888671875000000000	4208.20507812500000000000	4166.66650390625000000000	4206.15380859375000000000	4214.35888671875000000000	4198.46142578125000000000	4189.23046875000000000000	4182.05126953125000000000	4174.87158203125000000000	4186.66650390625000000000	4163.07666015625000000000	4211.79492187500000000000	4172.82031250000000000000	4181.02539062500000000000	2998.00000000000000000000	10246.00000000000000000000	10226.00000000000000000000	0.00000000000000000000	0.00000000000000000000	0.00000000000000000000	2612.00000000000000000000	992.00000000000000000000	4.00000000000000000000	4.00000000000000000000	4.00000000000000000000	4.00000000000000000000	4.00000000000000000000	4.00000000000000000000	4.00000000000000000000	4.00000000000000000000	4.00000000000000000000	4.00000000000000000000	4.00000000000000000000	4.00000000000000000000	4.00000000000000000000	4.00000000000000000000	4.00000000000000000000	4.00000000000000000000
7.00000000000000000000	0.00000000000000000000	4172.30761718750000000000	4175.38427734375000000000	4172.82031250000000000000	4187.69238281250000000000	4184.61523437500000000000	4170.76904296875000000000	4168.20507812500000000000	4152.82031250000000000000	4144.10253906250000000000	4158.46142578125000000000	4138.46142578125000000000	4185.12792968750000000000	4145.12792968750000000000	4156.92285156250000000000	3133.00000000000000000000	10248.00000000000000000000	10226.00000000000000000000	0.00000000000000000000	0.00000000000000000000	0.00000000000000000000	2613.00000000000000000000	0.00000000000000000000	4.00000000000000000000	4.00000000000000000000	4.00000000000000000000	4.00000000000000000000	4.00000000000000000000	4.00000000000000000000	4.00000000000000000000	4.00000000000000000000	4.00000000000000000000	4.00000000000000000000	4.00000000000000000000	4.00000000000000000000	4.00000000000000000000	4.00000000000000000000	4.00000000000000000000	4.00000000000000000000
8.00000000000000000000	0.00000000000000000000	4191.28173828125000000000	4203.58984375000000000000	4168.20507812500000000000	4208.20507812500000000000	4213.33300781250000000000	4200.00000000000000000000	4198.46142578125000000000	4204.10253906250000000000	4192.30761718750000000000	4195.89746093750000000000	4197.43603515625000000000	4240.00000000000000000000	4193.33300781250000000000	4200.51269531250000000000	3218.00000000000000000000	10248.00000000000000000000	10226.00000000000000000000	0.00000000000000000000	0.00000000000000000000	0.00000000000000000000	2613.00000000000000000000	8.00000000000000000000	4.00000000000000000000	4.00000000000000000000	4.00000000000000000000	4.00000000000000000000	4.00000000000000000000	4.00000000000000000000	4.00000000000000000000	4.00000000000000000000	4.00000000000000000000	4.00000000000000000000	4.00000000000000000000	4.00000000000000000000	4.00000000000000000000	4.00000000000000000000	4.00000000000000000000	4.00000000000000000000
9.00000000000000000000	0.00000000000000000000	4176.41015625000000000000	4174.87158203125000000000	4176.41015625000000000000	4197.43603515625000000000	4183.07666015625000000000	4173.33300781250000000000	4176.92285156250000000000	4204.61523437500000000000	4186.15380859375000000000	4190.25634765625000000000	4191.28173828125000000000	4240.00000000000000000000	4181.02539062500000000000	4192.30761718750000000000	2820.00000000000000000000	10247.00000000000000000000	10227.00000000000000000000	0.00000000000000000000	0.00000000000000000000	0.00000000000000000000	2613.00000000000000000000	17.00000000000000000000	4.00000000000000000000	4.00000000000000000000	4.00000000000000000000	4.00000000000000000000	4.00000000000000000000	4.00000000000000000000	4.00000000000000000000	4.00000000000000000000	4.00000000000000000000	4.00000000000000000000	4.00000000000000000000	4.00000000000000000000	4.00000000000000000000	4.00000000000000000000	4.00000000000000000000	4.00000000000000000000
10.00000000000000000000	0.00000000000000000000	4165.12792968750000000000	4162.05126953125000000000	4176.92285156250000000000	4188.71777343750000000000	4179.48730468750000000000	4175.38427734375000000000	4184.61523437500000000000	4195.89746093750000000000	4180.00000000000000000000	4190.76904296875000000000	4168.71777343750000000000	4213.84619140625000000000	4161.53857421875000000000	4166.15380859375000000000	3598.00000000000000000000	10247.00000000000000000000	10227.00000000000000000000	0.00000000000000000000	0.00000000000000000000	0.00000000000000000000	2613.00000000000000000000	25.00000000000000000000	4.00000000000000000000	4.00000000000000000000	4.00000000000000000000	4.00000000000000000000	4.00000000000000000000	4.00000000000000000000	4.00000000000000000000	4.00000000000000000000	4.00000000000000000000	4.00000000000000000000	4.00000000000000000000	4.00000000000000000000	4.00000000000000000000	4.00000000000000000000	4.00000000000000000000	4.00000000000000000000
11.00000000000000000000	0.00000000000000000000	4172.82031250000000000000	4183.58984375000000000000	4171.28173828125000000000	4193.84619140625000000000	4208.20507812500000000000	4205.64111328125000000000	4209.74365234375000000000	4196.41015625000000000000	4192.30761718750000000000	4210.25634765625000000000	4165.12792968750000000000	4206.66650390625000000000	4160.00000000000000000000	4158.97412109375000000000	3175.00000000000000000000	10248.00000000000000000000	10228.00000000000000000000	0.00000000000000000000	0.00000000000000000000	0.00000000000000000000	2613.00000000000000000000	34.00000000000000000000	4.00000000000000000000	4.00000000000000000000	4.00000000000000000000	4.00000000000000000000	4.00000000000000000000	4.00000000000000000000	4.00000000000000000000	4.00000000000000000000	4.00000000000000000000	4.00000000000000000000	4.00000000000000000000	4.00000000000000000000	4.00000000000000000000	4.00000000000000000000	4.00000000000000000000	4.00000000000000000000
12.00000000000000000000	0.00000000000000000000	4153.33300781250000000000	4162.05126953125000000000	4181.02539062500000000000	4174.35888671875000000000	4173.84619140625000000000	4171.79492187500000000000	4174.35888671875000000000	4152.82031250000000000000	4146.66650390625000000000	4173.84619140625000000000	4122.56396484375000000000	4177.43603515625000000000	4118.97412109375000000000	4129.23046875000000000000	3443.00000000000000000000	10248.00000000000000000000	10228.00000000000000000000	0.00000000000000000000	0.00000000000000000000	0.00000000000000000000	2613.00000000000000000000	42.00000000000000000000	4.00000000000000000000	4.00000000000000000000	4.00000000000000000000	4.00000000000000000000	4.00000000000000000000	4.00000000000000000000	4.00000000000000000000	4.00000000000000000000	4.00000000000000000000	4.00000000000000000000	4.00000000000000000000	4.00000000000000000000	4.00000000000000000000	4.00000000000000000000	4.00000000000000000000	4.00000000000000000000
13.00000000000000000000	0.00000000000000000000	4182.05126953125000000000	4196.92285156250000000000	4167.69238281250000000000	4202.05126953125000000000	4195.89746093750000000000	4184.10253906250000000000	4182.05126953125000000000	4177.43603515625000000000	4164.10253906250000000000	4186.66650390625000000000	4162.56396484375000000000	4209.74365234375000000000	4163.07666015625000000000	4168.20507812500000000000	3113.00000000000000000000	10248.00000000000000000000	10230.00000000000000000000	0.00000000000000000000	0.00000000000000000000	0.00000000000000000000	2613.00000000000000000000	50.00000000000000000000	4.00000000000000000000	4.00000000000000000000	4.00000000000000000000	4.00000000000000000000	4.00000000000000000000	4.00000000000000000000	4.00000000000000000000	4.00000000000000000000	4.00000000000000000000	4.00000000000000000000	4.00000000000000000000	4.00000000000000000000	4.00000000000000000000	4.00000000000000000000	4.00000000000000000000	4.00000000000000000000
14.00000000000000000000	0.00000000000000000000	4180.00000000000000000000	4180.00000000000000000000	4169.74365234375000000000	4196.41015625000000000000	4176.92285156250000000000	4158.46142578125000000000	4157.43603515625000000000	4158.97412109375000000000	4145.64111328125000000000	4165.12792968750000000000	4162.05126953125000000000	4201.53857421875000000000	4163.07666015625000000000	4164.10253906250000000000	3598.00000000000000000000	10248.00000000000000000000	10230.00000000000000000000	0.00000000000000000000	0.00000000000000000000	0.00000000000000000000	2613.00000000000000000000	59.00000000000000000000	4.00000000000000000000	4.00000000000000000000	4.00000000000000000000	4.00000000000000000000	4.00000000000000000000	4.00000000000000000000	4.00000000000000000000	4.00000000000000000000	4.00000000000000000000	4.00000000000000000000	4.00000000000000000000	4.00000000000000000000	4.00000000000000000000	4.00000000000000000000	4.00000000000000000000	4.00000000000000000000
15.00000000000000000000	0.00000000000000000000	4164.61523437500000000000	4164.61523437500000000000	4175.89746093750000000000	4185.12792968750000000000	4159.48730468750000000000	4144.10253906250000000000	4145.64111328125000000000	4147.17919921875000000000	4135.38427734375000000000	4155.38427734375000000000	4153.84619140625000000000	4193.84619140625000000000	4149.23046875000000000000	4153.84619140625000000000	3175.00000000000000000000	10248.00000000000000000000	10230.00000000000000000000	0.00000000000000000000	0.00000000000000000000	0.00000000000000000000	2613.00000000000000000000	67.00000000000000000000	4.00000000000000000000	4.00000000000000000000	4.00000000000000000000	4.00000000000000000000	4.00000000000000000000	4.00000000000000000000	4.00000000000000000000	4.00000000000000000000	4.00000000000000000000	4.00000000000000000000	4.00000000000000000000	4.00000000000000000000	4.00000000000000000000	4.00000000000000000000	4.00000000000000000000	4.00000000000000000000
16.00000000000000000000	0.00000000000000000000	4171.79492187500000000000	4179.48730468750000000000	4168.20507812500000000000	4199.48730468750000000000	4173.33300781250000000000	4164.61523437500000000000	4165.12792968750000000000	4187.17919921875000000000	4175.89746093750000000000	4195.89746093750000000000	4182.56396484375000000000	4226.15380859375000000000	4167.17919921875000000000	4177.43603515625000000000	0.00000000000000000000	10248.00000000000000000000	10230.00000000000000000000	0.00000000000000000000	0.00000000000000000000	0.00000000000000000000	2613.00000000000000000000	76.00000000000000000000	4.00000000000000000000	4.00000000000000000000	4.00000000000000000000	4.00000000000000000000	4.00000000000000000000	4.00000000000000000000	4.00000000000000000000	4.00000000000000000000	4.00000000000000000000	4.00000000000000000000	4.00000000000000000000	4.00000000000000000000	4.00000000000000000000	4.00000000000000000000	4.00000000000000000000	4.00000000000000000000
17.00000000000000000000	0.00000000000000000000	4156.92285156250000000000	4151.79492187500000000000	4183.07666015625000000000	4181.53857421875000000000	4147.17919921875000000000	4147.69238281250000000000	4153.84619140625000000000	4171.79492187500000000000	4158.97412109375000000000	4181.53857421875000000000	4159.48730468750000000000	4210.25634765625000000000	4134.35888671875000000000	4154.87158203125000000000	0.00000000000000000000	10249.00000000000000000000	10231.00000000000000000000	0.00000000000000000000	0.00000000000000000000	0.00000000000000000000	2613.00000000000000000000	84.00000000000000000000	4.00000000000000000000	4.00000000000000000000	4.00000000000000000000	4.00000000000000000000	4.00000000000000000000	4.00000000000000000000	4.00000000000000000000	4.00000000000000000000	4.00000000000000000000	4.00000000000000000000	4.00000000000000000000	4.00000000000000000000	4.00000000000000000000	4.00000000000000000000	4.00000000000000000000	4.00000000000000000000
18.00000000000000000000	0.00000000000000000000	4183.58984375000000000000	4198.97412109375000000000	4177.43603515625000000000	4204.10253906250000000000	4200.00000000000000000000	4196.41015625000000000000	4199.48730468750000000000	4191.79492187500000000000	4187.17919921875000000000	4204.10253906250000000000	4187.69238281250000000000	4227.69238281250000000000	4167.17919921875000000000	4173.33300781250000000000	0.00000000000000000000	10249.00000000000000000000	10231.00000000000000000000	0.00000000000000000000	0.00000000000000000000	0.00000000000000000000	2613.00000000000000000000	92.00000000000000000000	4.00000000000000000000	4.00000000000000000000	4.00000000000000000000	4.00000000000000000000	4.00000000000000000000	4.00000000000000000000	4.00000000000000000000	4.00000000000000000000	4.00000000000000000000	4.00000000000000000000	4.00000000000000000000	4.00000000000000000000	4.00000000000000000000	4.00000000000000000000	4.00000000000000000000	4.00000000000000000000
19.00000000000000000000	0.00000000000000000000	4183.58984375000000000000	4201.53857421875000000000	4173.84619140625000000000	4206.66650390625000000000	4206.66650390625000000000	4201.53857421875000000000	4201.02539062500000000000	4178.97412109375000000000	4178.97412109375000000000	4203.07666015625000000000	4172.82031250000000000000	4211.28173828125000000000	4162.56396484375000000000	4163.07666015625000000000	0.00000000000000000000	10247.00000000000000000000	10231.00000000000000000000	0.00000000000000000000	0.00000000000000000000	0.00000000000000000000	2613.00000000000000000000	101.00000000000000000000	4.00000000000000000000	4.00000000000000000000	4.00000000000000000000	4.00000000000000000000	4.00000000000000000000	4.00000000000000000000	4.00000000000000000000	4.00000000000000000000	4.00000000000000000000	4.00000000000000000000	4.00000000000000000000	4.00000000000000000000	4.00000000000000000000	4.00000000000000000000	4.00000000000000000000	4.00000000000000000000
20.00000000000000000000	0.00000000000000000000	4172.82031250000000000000	4179.48730468750000000000	4178.97412109375000000000	4196.92285156250000000000	4187.17919921875000000000	4183.07666015625000000000	4185.64111328125000000000	4163.58984375000000000000	4152.82031250000000000000	4187.17919921875000000000	4158.97412109375000000000	4197.94873046875000000000	4148.20507812500000000000	4155.38427734375000000000	0.00000000000000000000	10247.00000000000000000000	10231.00000000000000000000	0.00000000000000000000	0.00000000000000000000	0.00000000000000000000	2613.00000000000000000000	109.00000000000000000000	4.00000000000000000000	4.00000000000000000000	4.00000000000000000000	4.00000000000000000000	4.00000000000000000000	4.00000000000000000000	4.00000000000000000000	4.00000000000000000000	4.00000000000000000000	4.00000000000000000000	4.00000000000000000000	4.00000000000000000000	4.00000000000000000000	4.00000000000000000000	4.00000000000000000000	4.00000000000000000000
21.00000000000000000000	0.00000000000000000000	4184.10253906250000000000	4192.82031250000000000000	4167.69238281250000000000	4210.25634765625000000000	4200.00000000000000000000	4190.76904296875000000000	4189.23046875000000000000	4190.76904296875000000000	4173.33300781250000000000	4197.43603515625000000000	4205.12792968750000000000	4232.82031250000000000000	4185.64111328125000000000	4188.71777343750000000000	0.00000000000000000000	10245.00000000000000000000	10231.00000000000000000000	0.00000000000000000000	0.00000000000000000000	0.00000000000000000000	2613.00000000000000000000	117.00000000000000000000	4.00000000000000000000	4.00000000000000000000	4.00000000000000000000	4.00000000000000000000	4.00000000000000000000	4.00000000000000000000	4.00000000000000000000	4.00000000000000000000	4.00000000000000000000	4.00000000000000000000	4.00000000000000000000	4.00000000000000000000	4.00000000000000000000	4.00000000000000000000	4.00000000000000000000	4.00000000000000000000
22.00000000000000000000	0.00000000000000000000	4156.92285156250000000000	4147.69238281250000000000	4172.82031250000000000000	4187.69238281250000000000	4155.38427734375000000000	4150.76904296875000000000	4151.79492187500000000000	4164.10253906250000000000	4144.61523437500000000000	4165.64111328125000000000	4172.82031250000000000000	4205.64111328125000000000	4157.43603515625000000000	4164.10253906250000000000	0.00000000000000000000	10245.00000000000000000000	10231.00000000000000000000	0.00000000000000000000	0.00000000000000000000	0.00000000000000000000	2613.00000000000000000000	126.00000000000000000000	4.00000000000000000000	4.00000000000000000000	4.00000000000000000000	4.00000000000000000000	4.00000000000000000000	4.00000000000000000000	4.00000000000000000000	4.00000000000000000000	4.00000000000000000000	4.00000000000000000000	4.00000000000000000000	4.00000000000000000000	4.00000000000000000000	4.00000000000000000000	4.00000000000000000000	4.00000000000000000000
23.00000000000000000000	0.00000000000000000000	4168.20507812500000000000	4167.17919921875000000000	4171.28173828125000000000	4198.97412109375000000000	4181.02539062500000000000	4181.02539062500000000000	4181.53857421875000000000	4186.66650390625000000000	4172.82031250000000000000	4194.87158203125000000000	4169.74365234375000000000	4210.25634765625000000000	4164.10253906250000000000	4169.74365234375000000000	0.00000000000000000000	10243.00000000000000000000	10231.00000000000000000000	0.00000000000000000000	0.00000000000000000000	0.00000000000000000000	2613.00000000000000000000	134.00000000000000000000	4.00000000000000000000	4.00000000000000000000	4.00000000000000000000	4.00000000000000000000	4.00000000000000000000	4.00000000000000000000	4.00000000000000000000	4.00000000000000000000	4.00000000000000000000	4.00000000000000000000	4.00000000000000000000	4.00000000000000000000	4.00000000000000000000	4.00000000000000000000	4.00000000000000000000	4.00000000000000000000
24.00000000000000000000	0.00000000000000000000	4166.15380859375000000000	4172.82031250000000000000	4180.00000000000000000000	4194.35888671875000000000	4187.69238281250000000000	4188.20507812500000000000	4190.25634765625000000000	4191.79492187500000000000	4184.10253906250000000000	4206.66650390625000000000	4162.05126953125000000000	4211.79492187500000000000	4150.25634765625000000000	4159.48730468750000000000	0.00000000000000000000	10243.00000000000000000000	10231.00000000000000000000	0.00000000000000000000	0.00000000000000000000	0.00000000000000000000	2613.00000000000000000000	143.00000000000000000000	4.00000000000000000000	4.00000000000000000000	4.00000000000000000000	4.00000000000000000000	4.00000000000000000000	4.00000000000000000000	4.00000000000000000000	4.00000000000000000000	4.00000000000000000000	4.00000000000000000000	4.00000000000000000000	4.00000000000000000000	4.00000000000000000000	4.00000000000000000000	4.00000000000000000000	4.00000000000000000000
25.00000000000000000000	0.00000000000000000000	4164.10253906250000000000	4165.12792968750000000000	4191.28173828125000000000	4184.10253906250000000000	4176.92285156250000000000	4176.92285156250000000000	4181.53857421875000000000	4180.51269531250000000000	4172.82031250000000000000	4195.89746093750000000000	4158.46142578125000000000	4207.17919921875000000000	4143.07666015625000000000	4154.35888671875000000000	0.00000000000000000000	10244.00000000000000000000	10229.00000000000000000000	0.00000000000000000000	0.00000000000000000000	0.00000000000000000000	2613.00000000000000000000	151.00000000000000000000	4.00000000000000000000	4.00000000000000000000	4.00000000000000000000	4.00000000000000000000	4.00000000000000000000	4.00000000000000000000	4.00000000000000000000	4.00000000000000000000	4.00000000000000000000	4.00000000000000000000	4.00000000000000000000	4.00000000000000000000	4.00000000000000000000	4.00000000000000000000	4.00000000000000000000	4.00000000000000000000
26.00000000000000000000	0.00000000000000000000	4194.87158203125000000000	4205.12792968750000000000	4173.84619140625000000000	4210.76904296875000000000	4213.33300781250000000000	4205.64111328125000000000	4201.53857421875000000000	4196.41015625000000000000	4189.74365234375000000000	4218.46142578125000000000	4189.23046875000000000000	4227.69238281250000000000	4187.69238281250000000000	4188.20507812500000000000	0.00000000000000000000	10244.00000000000000000000	10229.00000000000000000000	0.00000000000000000000	0.00000000000000000000	0.00000000000000000000	2613.00000000000000000000	158.00000000000000000000	4.00000000000000000000	4.00000000000000000000	4.00000000000000000000	4.00000000000000000000	4.00000000000000000000	4.00000000000000000000	4.00000000000000000000	4.00000000000000000000	4.00000000000000000000	4.00000000000000000000	4.00000000000000000000	4.00000000000000000000	4.00000000000000000000	4.00000000000000000000	4.00000000000000000000	4.00000000000000000000
27.00000000000000000000	0.00000000000000000000	4165.12792968750000000000	4172.82031250000000000000	4173.33300781250000000000	4186.66650390625000000000	4173.33300781250000000000	4162.05126953125000000000	4160.00000000000000000000	4141.53857421875000000000	4130.76904296875000000000	4169.23046875000000000000	4137.43603515625000000000	4183.58984375000000000000	4146.15380859375000000000	4149.23046875000000000000	0.00000000000000000000	10244.00000000000000000000	10230.00000000000000000000	0.00000000000000000000	0.00000000000000000000	0.00000000000000000000	2613.00000000000000000000	165.00000000000000000000	4.00000000000000000000	4.00000000000000000000	4.00000000000000000000	4.00000000000000000000	4.00000000000000000000	4.00000000000000000000	4.00000000000000000000	4.00000000000000000000	4.00000000000000000000	4.00000000000000000000	4.00000000000000000000	4.00000000000000000000	4.00000000000000000000	4.00000000000000000000	4.00000000000000000000	4.00000000000000000000
28.00000000000000000000	0.00000000000000000000	4161.53857421875000000000	4173.33300781250000000000	4171.28173828125000000000	4183.58984375000000000000	4167.17919921875000000000	4157.94873046875000000000	4156.92285156250000000000	4158.97412109375000000000	4142.56396484375000000000	4171.28173828125000000000	4153.33300781250000000000	4196.92285156250000000000	4153.84619140625000000000	4154.87158203125000000000	0.00000000000000000000	10244.00000000000000000000	10230.00000000000000000000	0.00000000000000000000	0.00000000000000000000	0.00000000000000000000	2613.00000000000000000000	173.00000000000000000000	4.00000000000000000000	4.00000000000000000000	4.00000000000000000000	4.00000000000000000000	4.00000000000000000000	4.00000000000000000000	4.00000000000000000000	4.00000000000000000000	4.00000000000000000000	4.00000000000000000000	4.00000000000000000000	4.00000000000000000000	4.00000000000000000000	4.00000000000000000000	4.00000000000000000000	4.00000000000000000000
29.00000000000000000000	0.00000000000000000000	4162.05126953125000000000	4163.58984375000000000000	4171.28173828125000000000	4183.58984375000000000000	4156.92285156250000000000	4152.30761718750000000000	4152.82031250000000000000	4187.69238281250000000000	4170.76904296875000000000	4194.87158203125000000000	4185.12792968750000000000	4221.53857421875000000000	4171.28173828125000000000	4174.35888671875000000000	0.00000000000000000000	10246.00000000000000000000	10229.00000000000000000000	0.00000000000000000000	0.00000000000000000000	0.00000000000000000000	2613.00000000000000000000	180.00000000000000000000	4.00000000000000000000	4.00000000000000000000	4.00000000000000000000	4.00000000000000000000	4.00000000000000000000	4.00000000000000000000	4.00000000000000000000	4.00000000000000000000	4.00000000000000000000	4.00000000000000000000	4.00000000000000000000	4.00000000000000000000	4.00000000000000000000	4.00000000000000000000	4.00000000000000000000	4.00000000000000000000
30.00000000000000000000	0.00000000000000000000	4151.28173828125000000000	4146.66650390625000000000	4179.48730468750000000000	4171.28173828125000000000	4143.58984375000000000000	4143.58984375000000000000	4151.79492187500000000000	4169.74365234375000000000	4158.46142578125000000000	4188.20507812500000000000	4168.71777343750000000000	4208.20507812500000000000	4155.89746093750000000000	4164.10253906250000000000	0.00000000000000000000	10246.00000000000000000000	10229.00000000000000000000	0.00000000000000000000	0.00000000000000000000	0.00000000000000000000	2613.00000000000000000000	187.00000000000000000000	4.00000000000000000000	4.00000000000000000000	4.00000000000000000000	4.00000000000000000000	4.00000000000000000000	4.00000000000000000000	4.00000000000000000000	4.00000000000000000000	4.00000000000000000000	4.00000000000000000000	4.00000000000000000000	4.00000000000000000000	4.00000000000000000000	4.00000000000000000000	4.00000000000000000000	4.00000000000000000000
31.00000000000000000000	0.00000000000000000000	4182.56396484375000000000	4200.00000000000000000000	4176.41015625000000000000	4194.35888671875000000000	4201.53857421875000000000	4202.05126953125000000000	4205.64111328125000000000	4201.02539062500000000000	4199.48730468750000000000	4226.15380859375000000000	4193.84619140625000000000	4234.35888671875000000000	4190.76904296875000000000	4188.71777343750000000000	0.00000000000000000000	10246.00000000000000000000	10229.00000000000000000000	0.00000000000000000000	0.00000000000000000000	0.00000000000000000000	2613.00000000000000000000	195.00000000000000000000	4.00000000000000000000	4.00000000000000000000	4.00000000000000000000	4.00000000000000000000	4.00000000000000000000	4.00000000000000000000	4.00000000000000000000	4.00000000000000000000	4.00000000000000000000	4.00000000000000000000	4.00000000000000000000	4.00000000000000000000	4.00000000000000000000	4.00000000000000000000	4.00000000000000000000	4.00000000000000000000
32.00000000000000000000	0.00000000000000000000	4172.82031250000000000000	4186.66650390625000000000	4185.64111328125000000000	4178.97412109375000000000	4187.69238281250000000000	4193.33300781250000000000	4196.92285156250000000000	4182.56396484375000000000	4183.07666015625000000000	4212.82031250000000000000	4162.05126953125000000000	4208.20507812500000000000	4163.58984375000000000000	4164.10253906250000000000	0.00000000000000000000	10246.00000000000000000000	10229.00000000000000000000	0.00000000000000000000	0.00000000000000000000	0.00000000000000000000	2613.00000000000000000000	202.00000000000000000000	4.00000000000000000000	4.00000000000000000000	4.00000000000000000000	4.00000000000000000000	4.00000000000000000000	4.00000000000000000000	4.00000000000000000000	4.00000000000000000000	4.00000000000000000000	4.00000000000000000000	4.00000000000000000000	4.00000000000000000000	4.00000000000000000000	4.00000000000000000000	4.00000000000000000000	4.00000000000000000000
33.00000000000000000000	0.00000000000000000000	4175.38427734375000000000	4191.79492187500000000000	4172.82031250000000000000	4185.64111328125000000000	4188.20507812500000000000	4189.23046875000000000000	4194.35888671875000000000	4178.97412109375000000000	4175.89746093750000000000	4207.69238281250000000000	4164.61523437500000000000	4203.07666015625000000000	4169.74365234375000000000	4170.25634765625000000000	0.00000000000000000000	10247.00000000000000000000	10229.00000000000000000000	0.00000000000000000000	0.00000000000000000000	0.00000000000000000000	2613.00000000000000000000	210.00000000000000000000	4.00000000000000000000	4.00000000000000000000	4.00000000000000000000	4.00000000000000000000	4.00000000000000000000	4.00000000000000000000	4.00000000000000000000	4.00000000000000000000	4.00000000000000000000	4.00000000000000000000	4.00000000000000000000	4.00000000000000000000	4.00000000000000000000	4.00000000000000000000	4.00000000000000000000	4.00000000000000000000
34.00000000000000000000	0.00000000000000000000	4172.30761718750000000000	4185.64111328125000000000	4162.05126953125000000000	4191.28173828125000000000	4177.94873046875000000000	4170.76904296875000000000	4168.71777343750000000000	4168.20507812500000000000	4156.41015625000000000000	4190.25634765625000000000	4167.69238281250000000000	4203.07666015625000000000	4178.97412109375000000000	4177.43603515625000000000	0.00000000000000000000	10247.00000000000000000000	10229.00000000000000000000	0.00000000000000000000	0.00000000000000000000	0.00000000000000000000	2613.00000000000000000000	217.00000000000000000000	4.00000000000000000000	4.00000000000000000000	4.00000000000000000000	4.00000000000000000000	4.00000000000000000000	4.00000000000000000000	4.00000000000000000000	4.00000000000000000000	4.00000000000000000000	4.00000000000000000000	4.00000000000000000000	4.00000000000000000000	4.00000000000000000000	4.00000000000000000000	4.00000000000000000000	4.00000000000000000000
35.00000000000000000000	0.00000000000000000000	4153.84619140625000000000	4155.38427734375000000000	4175.89746093750000000000	4173.33300781250000000000	4147.17919921875000000000	4142.05126953125000000000	4137.94873046875000000000	4149.74365234375000000000	4127.17919921875000000000	4161.02539062500000000000	4144.61523437500000000000	4188.71777343750000000000	4154.87158203125000000000	4154.87158203125000000000	0.00000000000000000000	10248.00000000000000000000	10227.00000000000000000000	0.00000000000000000000	0.00000000000000000000	0.00000000000000000000	2613.00000000000000000000	224.00000000000000000000	4.00000000000000000000	4.00000000000000000000	4.00000000000000000000	4.00000000000000000000	4.00000000000000000000	4.00000000000000000000	4.00000000000000000000	4.00000000000000000000	4.00000000000000000000	4.00000000000000000000	4.00000000000000000000	4.00000000000000000000	4.00000000000000000000	4.00000000000000000000	4.00000000000000000000	4.00000000000000000000
36.00000000000000000000	0.00000000000000000000	4181.53857421875000000000	4190.25634765625000000000	4175.38427734375000000000	4196.92285156250000000000	4185.12792968750000000000	4182.56396484375000000000	4184.10253906250000000000	4207.69238281250000000000	4188.71777343750000000000	4218.46142578125000000000	4192.82031250000000000000	4233.84619140625000000000	4190.25634765625000000000	4185.12792968750000000000	0.00000000000000000000	10248.00000000000000000000	10227.00000000000000000000	0.00000000000000000000	0.00000000000000000000	0.00000000000000000000	2613.00000000000000000000	232.00000000000000000000	4.00000000000000000000	4.00000000000000000000	4.00000000000000000000	4.00000000000000000000	4.00000000000000000000	4.00000000000000000000	4.00000000000000000000	4.00000000000000000000	4.00000000000000000000	4.00000000000000000000	4.00000000000000000000	4.00000000000000000000	4.00000000000000000000	4.00000000000000000000	4.00000000000000000000	4.00000000000000000000
37.00000000000000000000	0.00000000000000000000	4160.51269531250000000000	4159.48730468750000000000	4182.56396484375000000000	4180.51269531250000000000	4156.41015625000000000000	4161.02539062500000000000	4172.30761718750000000000	4191.28173828125000000000	4172.82031250000000000000	4213.33300781250000000000	4169.23046875000000000000	4218.46142578125000000000	4154.35888671875000000000	4160.51269531250000000000	0.00000000000000000000	10248.00000000000000000000	10225.00000000000000000000	0.00000000000000000000	0.00000000000000000000	0.00000000000000000000	2613.00000000000000000000	239.00000000000000000000	4.00000000000000000000	4.00000000000000000000	4.00000000000000000000	4.00000000000000000000	4.00000000000000000000	4.00000000000000000000	4.00000000000000000000	4.00000000000000000000	4.00000000000000000000	4.00000000000000000000	4.00000000000000000000	4.00000000000000000000	4.00000000000000000000	4.00000000000000000000	4.00000000000000000000	4.00000000000000000000
38.00000000000000000000	0.00000000000000000000	4155.89746093750000000000	4166.15380859375000000000	4177.43603515625000000000	4180.51269531250000000000	4167.69238281250000000000	4168.20507812500000000000	4169.74365234375000000000	4169.23046875000000000000	4148.20507812500000000000	4193.33300781250000000000	4154.35888671875000000000	4203.07666015625000000000	4143.07666015625000000000	4145.64111328125000000000	0.00000000000000000000	10248.00000000000000000000	10225.00000000000000000000	0.00000000000000000000	0.00000000000000000000	0.00000000000000000000	2613.00000000000000000000	247.00000000000000000000	4.00000000000000000000	4.00000000000000000000	4.00000000000000000000	4.00000000000000000000	4.00000000000000000000	4.00000000000000000000	4.00000000000000000000	4.00000000000000000000	4.00000000000000000000	4.00000000000000000000	4.00000000000000000000	4.00000000000000000000	4.00000000000000000000	4.00000000000000000000	4.00000000000000000000	4.00000000000000000000
39.00000000000000000000	0.00000000000000000000	4179.48730468750000000000	4200.51269531250000000000	4170.76904296875000000000	4201.02539062500000000000	4201.02539062500000000000	4190.76904296875000000000	4180.00000000000000000000	4168.71777343750000000000	4153.84619140625000000000	4196.41015625000000000000	4162.05126953125000000000	4204.10253906250000000000	4165.64111328125000000000	4153.33300781250000000000	0.00000000000000000000	10249.00000000000000000000	10225.00000000000000000000	0.00000000000000000000	0.00000000000000000000	0.00000000000000000000	2613.00000000000000000000	254.00000000000000000000	4.00000000000000000000	4.00000000000000000000	4.00000000000000000000	4.00000000000000000000	4.00000000000000000000	4.00000000000000000000	4.00000000000000000000	4.00000000000000000000	4.00000000000000000000	4.00000000000000000000	4.00000000000000000000	4.00000000000000000000	4.00000000000000000000	4.00000000000000000000	4.00000000000000000000	4.00000000000000000000
40.00000000000000000000	0.00000000000000000000	4180.51269531250000000000	4182.05126953125000000000	4184.61523437500000000000	4196.92285156250000000000	4174.35888671875000000000	4172.30761718750000000000	4167.69238281250000000000	4150.25634765625000000000	4140.51269531250000000000	4180.51269531250000000000	4148.71777343750000000000	4194.35888671875000000000	4158.46142578125000000000	4152.82031250000000000000	0.00000000000000000000	10249.00000000000000000000	10225.00000000000000000000	0.00000000000000000000	0.00000000000000000000	0.00000000000000000000	2613.00000000000000000000	261.00000000000000000000	4.00000000000000000000	4.00000000000000000000	4.00000000000000000000	4.00000000000000000000	4.00000000000000000000	4.00000000000000000000	4.00000000000000000000	4.00000000000000000000	4.00000000000000000000	4.00000000000000000000	4.00000000000000000000	4.00000000000000000000	4.00000000000000000000	4.00000000000000000000	4.00000000000000000000	4.00000000000000000000
41.00000000000000000000	0.00000000000000000000	4204.10253906250000000000	4208.71777343750000000000	4177.43603515625000000000	4224.10253906250000000000	4200.51269531250000000000	4196.92285156250000000000	4194.87158203125000000000	4199.48730468750000000000	4187.17919921875000000000	4216.41015625000000000000	4209.23046875000000000000	4248.20507812500000000000	4206.15380859375000000000	4206.15380859375000000000	0.00000000000000000000	10248.00000000000000000000	10224.00000000000000000000	0.00000000000000000000	0.00000000000000000000	0.00000000000000000000	2613.00000000000000000000	269.00000000000000000000	4.00000000000000000000	4.00000000000000000000	4.00000000000000000000	4.00000000000000000000	4.00000000000000000000	4.00000000000000000000	4.00000000000000000000	4.00000000000000000000	4.00000000000000000000	4.00000000000000000000	4.00000000000000000000	4.00000000000000000000	4.00000000000000000000	4.00000000000000000000	4.00000000000000000000	4.00000000000000000000
42.00000000000000000000	0.00000000000000000000	4180.00000000000000000000	4181.53857421875000000000	4179.48730468750000000000	4208.20507812500000000000	4172.30761718750000000000	4164.61523437500000000000	4166.66650390625000000000	4191.79492187500000000000	4172.30761718750000000000	4199.48730468750000000000	4197.94873046875000000000	4241.53857421875000000000	4183.58984375000000000000	4190.25634765625000000000	0.00000000000000000000	10248.00000000000000000000	10224.00000000000000000000	0.00000000000000000000	0.00000000000000000000	0.00000000000000000000	2613.00000000000000000000	277.00000000000000000000	4.00000000000000000000	4.00000000000000000000	4.00000000000000000000	4.00000000000000000000	4.00000000000000000000	4.00000000000000000000	4.00000000000000000000	4.00000000000000000000	4.00000000000000000000	4.00000000000000000000	4.00000000000000000000	4.00000000000000000000	4.00000000000000000000	4.00000000000000000000	4.00000000000000000000	4.00000000000000000000
43.00000000000000000000	0.00000000000000000000	4184.61523437500000000000	4190.25634765625000000000	4186.15380859375000000000	4205.64111328125000000000	4176.41015625000000000000	4175.89746093750000000000	4178.46142578125000000000	4195.89746093750000000000	4176.41015625000000000000	4204.61523437500000000000	4192.30761718750000000000	4237.43603515625000000000	4187.17919921875000000000	4184.10253906250000000000	0.00000000000000000000	10246.00000000000000000000	10223.00000000000000000000	0.00000000000000000000	0.00000000000000000000	0.00000000000000000000	2613.00000000000000000000	285.00000000000000000000	4.00000000000000000000	4.00000000000000000000	4.00000000000000000000	4.00000000000000000000	4.00000000000000000000	4.00000000000000000000	4.00000000000000000000	4.00000000000000000000	4.00000000000000000000	4.00000000000000000000	4.00000000000000000000	4.00000000000000000000	4.00000000000000000000	4.00000000000000000000	4.00000000000000000000	4.00000000000000000000
44.00000000000000000000	0.00000000000000000000	4209.23046875000000000000	4219.48730468750000000000	4184.61523437500000000000	4214.35888671875000000000	4211.28173828125000000000	4220.51269531250000000000	4217.43603515625000000000	4223.58984375000000000000	4215.38427734375000000000	4244.10253906250000000000	4215.38427734375000000000	4254.87158203125000000000	4211.28173828125000000000	4202.05126953125000000000	0.00000000000000000000	10246.00000000000000000000	10223.00000000000000000000	0.00000000000000000000	0.00000000000000000000	0.00000000000000000000	2613.00000000000000000000	293.00000000000000000000	4.00000000000000000000	4.00000000000000000000	4.00000000000000000000	4.00000000000000000000	4.00000000000000000000	4.00000000000000000000	4.00000000000000000000	4.00000000000000000000	4.00000000000000000000	4.00000000000000000000	4.00000000000000000000	4.00000000000000000000	4.00000000000000000000	4.00000000000000000000	4.00000000000000000000	4.00000000000000000000
45.00000000000000000000	0.00000000000000000000	4181.02539062500000000000	4177.94873046875000000000	4191.79492187500000000000	4181.02539062500000000000	4182.05126953125000000000	4194.35888671875000000000	4195.89746093750000000000	4193.33300781250000000000	4188.20507812500000000000	4216.41015625000000000000	4171.28173828125000000000	4216.92285156250000000000	4160.00000000000000000000	4162.56396484375000000000	0.00000000000000000000	10244.00000000000000000000	10222.00000000000000000000	0.00000000000000000000	0.00000000000000000000	0.00000000000000000000	2613.00000000000000000000	302.00000000000000000000	4.00000000000000000000	4.00000000000000000000	4.00000000000000000000	4.00000000000000000000	4.00000000000000000000	4.00000000000000000000	4.00000000000000000000	4.00000000000000000000	4.00000000000000000000	4.00000000000000000000	4.00000000000000000000	4.00000000000000000000	4.00000000000000000000	4.00000000000000000000	4.00000000000000000000	4.00000000000000000000
46.00000000000000000000	0.00000000000000000000	4198.46142578125000000000	4208.20507812500000000000	4176.41015625000000000000	4207.17919921875000000000	4213.33300781250000000000	4215.89746093750000000000	4213.84619140625000000000	4209.23046875000000000000	4201.02539062500000000000	4226.15380859375000000000	4185.64111328125000000000	4229.74365234375000000000	4191.28173828125000000000	4182.56396484375000000000	0.00000000000000000000	10244.00000000000000000000	10222.00000000000000000000	0.00000000000000000000	0.00000000000000000000	0.00000000000000000000	2613.00000000000000000000	310.00000000000000000000	4.00000000000000000000	4.00000000000000000000	4.00000000000000000000	4.00000000000000000000	4.00000000000000000000	4.00000000000000000000	4.00000000000000000000	4.00000000000000000000	4.00000000000000000000	4.00000000000000000000	4.00000000000000000000	4.00000000000000000000	4.00000000000000000000	4.00000000000000000000	4.00000000000000000000	4.00000000000000000000
47.00000000000000000000	0.00000000000000000000	4201.53857421875000000000	4209.74365234375000000000	4177.43603515625000000000	4221.02539062500000000000	4205.64111328125000000000	4201.02539062500000000000	4193.33300781250000000000	4183.07666015625000000000	4169.74365234375000000000	4202.56396484375000000000	4178.46142578125000000000	4222.56396484375000000000	4197.94873046875000000000	4184.61523437500000000000	0.00000000000000000000	10244.00000000000000000000	10222.00000000000000000000	0.00000000000000000000	0.00000000000000000000	0.00000000000000000000	2613.00000000000000000000	318.00000000000000000000	4.00000000000000000000	4.00000000000000000000	4.00000000000000000000	4.00000000000000000000	4.00000000000000000000	4.00000000000000000000	4.00000000000000000000	4.00000000000000000000	4.00000000000000000000	4.00000000000000000000	4.00000000000000000000	4.00000000000000000000	4.00000000000000000000	4.00000000000000000000	4.00000000000000000000	4.00000000000000000000
48.00000000000000000000	0.00000000000000000000	4191.79492187500000000000	4200.00000000000000000000	4181.53857421875000000000	4213.33300781250000000000	4193.33300781250000000000	4190.25634765625000000000	4180.51269531250000000000	4176.92285156250000000000	4160.00000000000000000000	4194.87158203125000000000	4190.25634765625000000000	4225.12792968750000000000	4189.23046875000000000000	4180.51269531250000000000	0.00000000000000000000	10244.00000000000000000000	10222.00000000000000000000	0.00000000000000000000	0.00000000000000000000	0.00000000000000000000	2613.00000000000000000000	327.00000000000000000000	4.00000000000000000000	4.00000000000000000000	4.00000000000000000000	4.00000000000000000000	4.00000000000000000000	4.00000000000000000000	4.00000000000000000000	4.00000000000000000000	4.00000000000000000000	4.00000000000000000000	4.00000000000000000000	4.00000000000000000000	4.00000000000000000000	4.00000000000000000000	4.00000000000000000000	4.00000000000000000000
49.00000000000000000000	0.00000000000000000000	4188.71777343750000000000	4199.48730468750000000000	4170.76904296875000000000	4213.84619140625000000000	4192.30761718750000000000	4195.89746093750000000000	4191.28173828125000000000	4219.48730468750000000000	4202.56396484375000000000	4232.30761718750000000000	4230.76904296875000000000	4255.89746093750000000000	4206.15380859375000000000	4192.82031250000000000000	0.00000000000000000000	10247.00000000000000000000	10224.00000000000000000000	0.00000000000000000000	0.00000000000000000000	0.00000000000000000000	2613.00000000000000000000	335.00000000000000000000	4.00000000000000000000	4.00000000000000000000	4.00000000000000000000	4.00000000000000000000	4.00000000000000000000	4.00000000000000000000	4.00000000000000000000	4.00000000000000000000	4.00000000000000000000	4.00000000000000000000	4.00000000000000000000	4.00000000000000000000	4.00000000000000000000	4.00000000000000000000	4.00000000000000000000	4.00000000000000000000
50.00000000000000000000	0.00000000000000000000	4154.87158203125000000000	4147.69238281250000000000	4178.97412109375000000000	4186.15380859375000000000	4137.43603515625000000000	4148.71777343750000000000	4157.43603515625000000000	4184.10253906250000000000	4165.12792968750000000000	4198.97412109375000000000	4188.71777343750000000000	4221.53857421875000000000	4162.56396484375000000000	4154.35888671875000000000	0.00000000000000000000	10247.00000000000000000000	10224.00000000000000000000	0.00000000000000000000	0.00000000000000000000	0.00000000000000000000	2613.00000000000000000000	344.00000000000000000000	4.00000000000000000000	4.00000000000000000000	4.00000000000000000000	4.00000000000000000000	4.00000000000000000000	4.00000000000000000000	4.00000000000000000000	4.00000000000000000000	4.00000000000000000000	4.00000000000000000000	4.00000000000000000000	4.00000000000000000000	4.00000000000000000000	4.00000000000000000000	4.00000000000000000000	4.00000000000000000000
51.00000000000000000000	0.00000000000000000000	4170.76904296875000000000	4177.43603515625000000000	4173.84619140625000000000	4188.71777343750000000000	4171.79492187500000000000	4179.48730468750000000000	4178.97412109375000000000	4180.00000000000000000000	4166.66650390625000000000	4204.10253906250000000000	4188.71777343750000000000	4219.48730468750000000000	4167.69238281250000000000	4162.05126953125000000000	0.00000000000000000000	10246.00000000000000000000	10228.00000000000000000000	0.00000000000000000000	0.00000000000000000000	0.00000000000000000000	2613.00000000000000000000	352.00000000000000000000	4.00000000000000000000	4.00000000000000000000	4.00000000000000000000	4.00000000000000000000	4.00000000000000000000	4.00000000000000000000	4.00000000000000000000	4.00000000000000000000	4.00000000000000000000	4.00000000000000000000	4.00000000000000000000	4.00000000000000000000	4.00000000000000000000	4.00000000000000000000	4.00000000000000000000	4.00000000000000000000
52.00000000000000000000	0.00000000000000000000	4173.33300781250000000000	4182.56396484375000000000	4175.89746093750000000000	4173.84619140625000000000	4181.02539062500000000000	4186.15380859375000000000	4178.97412109375000000000	4163.58984375000000000000	4156.41015625000000000000	4203.58984375000000000000	4163.58984375000000000000	4202.05126953125000000000	4147.17919921875000000000	4148.20507812500000000000	0.00000000000000000000	10246.00000000000000000000	10228.00000000000000000000	0.00000000000000000000	0.00000000000000000000	0.00000000000000000000	2613.00000000000000000000	360.00000000000000000000	4.00000000000000000000	4.00000000000000000000	4.00000000000000000000	4.00000000000000000000	4.00000000000000000000	4.00000000000000000000	4.00000000000000000000	4.00000000000000000000	4.00000000000000000000	4.00000000000000000000	4.00000000000000000000	4.00000000000000000000	4.00000000000000000000	4.00000000000000000000	4.00000000000000000000	4.00000000000000000000
53.00000000000000000000	0.00000000000000000000	4171.79492187500000000000	4169.74365234375000000000	4177.43603515625000000000	4175.89746093750000000000	4165.12792968750000000000	4170.76904296875000000000	4169.74365234375000000000	4153.33300781250000000000	4146.15380859375000000000	4192.82031250000000000000	4155.38427734375000000000	4196.92285156250000000000	4146.66650390625000000000	4146.66650390625000000000	0.00000000000000000000	10246.00000000000000000000	10230.00000000000000000000	0.00000000000000000000	0.00000000000000000000	0.00000000000000000000	2613.00000000000000000000	367.00000000000000000000	4.00000000000000000000	4.00000000000000000000	4.00000000000000000000	4.00000000000000000000	4.00000000000000000000	4.00000000000000000000	4.00000000000000000000	4.00000000000000000000	4.00000000000000000000	4.00000000000000000000	4.00000000000000000000	4.00000000000000000000	4.00000000000000000000	4.00000000000000000000	4.00000000000000000000	4.00000000000000000000
54.00000000000000000000	0.00000000000000000000	4191.79492187500000000000	4191.28173828125000000000	4165.12792968750000000000	4207.69238281250000000000	4177.94873046875000000000	4176.41015625000000000000	4171.79492187500000000000	4174.87158203125000000000	4165.64111328125000000000	4200.00000000000000000000	4205.12792968750000000000	4230.25634765625000000000	4200.00000000000000000000	4190.76904296875000000000	0.00000000000000000000	10246.00000000000000000000	10230.00000000000000000000	0.00000000000000000000	0.00000000000000000000	0.00000000000000000000	2613.00000000000000000000	375.00000000000000000000	4.00000000000000000000	4.00000000000000000000	4.00000000000000000000	4.00000000000000000000	4.00000000000000000000	4.00000000000000000000	4.00000000000000000000	4.00000000000000000000	4.00000000000000000000	4.00000000000000000000	4.00000000000000000000	4.00000000000000000000	4.00000000000000000000	4.00000000000000000000	4.00000000000000000000	4.00000000000000000000
55.00000000000000000000	0.00000000000000000000	4167.69238281250000000000	4156.41015625000000000000	4171.79492187500000000000	4179.48730468750000000000	4140.51269531250000000000	4136.41015625000000000000	4134.35888671875000000000	4143.58984375000000000000	4128.20507812500000000000	4163.58984375000000000000	4169.23046875000000000000	4201.02539062500000000000	4168.71777343750000000000	4165.64111328125000000000	0.00000000000000000000	10248.00000000000000000000	10230.00000000000000000000	0.00000000000000000000	0.00000000000000000000	0.00000000000000000000	2613.00000000000000000000	382.00000000000000000000	4.00000000000000000000	4.00000000000000000000	4.00000000000000000000	4.00000000000000000000	4.00000000000000000000	4.00000000000000000000	4.00000000000000000000	4.00000000000000000000	4.00000000000000000000	4.00000000000000000000	4.00000000000000000000	4.00000000000000000000	4.00000000000000000000	4.00000000000000000000	4.00000000000000000000	4.00000000000000000000
56.00000000000000000000	0.00000000000000000000	4169.23046875000000000000	4167.17919921875000000000	4164.61523437500000000000	4171.79492187500000000000	4164.61523437500000000000	4165.64111328125000000000	4168.20507812500000000000	4172.30761718750000000000	4162.05126953125000000000	4196.41015625000000000000	4157.43603515625000000000	4204.10253906250000000000	4164.10253906250000000000	4157.94873046875000000000	0.00000000000000000000	10248.00000000000000000000	10230.00000000000000000000	0.00000000000000000000	0.00000000000000000000	0.00000000000000000000	2613.00000000000000000000	389.00000000000000000000	4.00000000000000000000	4.00000000000000000000	4.00000000000000000000	4.00000000000000000000	4.00000000000000000000	4.00000000000000000000	4.00000000000000000000	4.00000000000000000000	4.00000000000000000000	4.00000000000000000000	4.00000000000000000000	4.00000000000000000000	4.00000000000000000000	4.00000000000000000000	4.00000000000000000000	4.00000000000000000000
57.00000000000000000000	0.00000000000000000000	4150.76904296875000000000	4145.64111328125000000000	4167.69238281250000000000	4158.46142578125000000000	4157.43603515625000000000	4168.71777343750000000000	4176.92285156250000000000	4180.51269531250000000000	4175.38427734375000000000	4204.10253906250000000000	4136.92285156250000000000	4196.41015625000000000000	4135.89746093750000000000	4134.87158203125000000000	0.00000000000000000000	10248.00000000000000000000	10230.00000000000000000000	0.00000000000000000000	0.00000000000000000000	0.00000000000000000000	2613.00000000000000000000	397.00000000000000000000	4.00000000000000000000	4.00000000000000000000	4.00000000000000000000	4.00000000000000000000	4.00000000000000000000	4.00000000000000000000	4.00000000000000000000	4.00000000000000000000	4.00000000000000000000	4.00000000000000000000	4.00000000000000000000	4.00000000000000000000	4.00000000000000000000	4.00000000000000000000	4.00000000000000000000	4.00000000000000000000
58.00000000000000000000	0.00000000000000000000	4134.35888671875000000000	4125.64111328125000000000	4177.43603515625000000000	4146.66650390625000000000	4143.07666015625000000000	4150.76904296875000000000	4160.51269531250000000000	4154.87158203125000000000	4144.10253906250000000000	4172.30761718750000000000	4116.41015625000000000000	4181.53857421875000000000	4114.87158203125000000000	4117.94873046875000000000	0.00000000000000000000	10248.00000000000000000000	10230.00000000000000000000	0.00000000000000000000	0.00000000000000000000	0.00000000000000000000	2613.00000000000000000000	404.00000000000000000000	4.00000000000000000000	4.00000000000000000000	4.00000000000000000000	4.00000000000000000000	4.00000000000000000000	4.00000000000000000000	4.00000000000000000000	4.00000000000000000000	4.00000000000000000000	4.00000000000000000000	4.00000000000000000000	4.00000000000000000000	4.00000000000000000000	4.00000000000000000000	4.00000000000000000000	4.00000000000000000000
59.00000000000000000000	0.00000000000000000000	4172.30761718750000000000	4179.48730468750000000000	4168.20507812500000000000	4183.07666015625000000000	4194.87158203125000000000	4186.66650390625000000000	4186.15380859375000000000	4172.30761718750000000000	4160.00000000000000000000	4192.30761718750000000000	4151.79492187500000000000	4206.66650390625000000000	4167.17919921875000000000	4154.35888671875000000000	0.00000000000000000000	10250.00000000000000000000	10232.00000000000000000000	0.00000000000000000000	0.00000000000000000000	0.00000000000000000000	2613.00000000000000000000	412.00000000000000000000	4.00000000000000000000	4.00000000000000000000	4.00000000000000000000	4.00000000000000000000	4.00000000000000000000	4.00000000000000000000	4.00000000000000000000	4.00000000000000000000	4.00000000000000000000	4.00000000000000000000	4.00000000000000000000	4.00000000000000000000	4.00000000000000000000	4.00000000000000000000	4.00000000000000000000	4.00000000000000000000
60.00000000000000000000	0.00000000000000000000	4167.17919921875000000000	4165.64111328125000000000	4178.46142578125000000000	4173.84619140625000000000	4177.43603515625000000000	4170.25634765625000000000	4167.17919921875000000000	4146.15380859375000000000	4132.30761718750000000000	4168.71777343750000000000	4131.79492187500000000000	4184.61523437500000000000	4151.28173828125000000000	4137.43603515625000000000	0.00000000000000000000	10250.00000000000000000000	10232.00000000000000000000	0.00000000000000000000	0.00000000000000000000	0.00000000000000000000	2613.00000000000000000000	419.00000000000000000000	4.00000000000000000000	4.00000000000000000000	4.00000000000000000000	4.00000000000000000000	4.00000000000000000000	4.00000000000000000000	4.00000000000000000000	4.00000000000000000000	4.00000000000000000000	4.00000000000000000000	4.00000000000000000000	4.00000000000000000000	4.00000000000000000000	4.00000000000000000000	4.00000000000000000000	4.00000000000000000000
61.00000000000000000000	0.00000000000000000000	4176.41015625000000000000	4176.92285156250000000000	4174.87158203125000000000	4168.71777343750000000000	4183.07666015625000000000	4179.48730468750000000000	4175.89746093750000000000	4174.35888671875000000000	4155.38427734375000000000	4183.07666015625000000000	4167.69238281250000000000	4214.35888671875000000000	4176.41015625000000000000	4162.56396484375000000000	0.00000000000000000000	10250.00000000000000000000	10230.00000000000000000000	0.00000000000000000000	0.00000000000000000000	0.00000000000000000000	2613.00000000000000000000	428.00000000000000000000	4.00000000000000000000	4.00000000000000000000	4.00000000000000000000	4.00000000000000000000	4.00000000000000000000	4.00000000000000000000	4.00000000000000000000	4.00000000000000000000	4.00000000000000000000	4.00000000000000000000	4.00000000000000000000	4.00000000000000000000	4.00000000000000000000	4.00000000000000000000	4.00000000000000000000	4.00000000000000000000
62.00000000000000000000	0.00000000000000000000	4176.41015625000000000000	4165.12792968750000000000	4169.74365234375000000000	4157.43603515625000000000	4167.17919921875000000000	4163.07666015625000000000	4165.64111328125000000000	4190.76904296875000000000	4170.76904296875000000000	4194.87158203125000000000	4192.30761718750000000000	4238.46142578125000000000	4196.92285156250000000000	4186.15380859375000000000	0.00000000000000000000	10250.00000000000000000000	10230.00000000000000000000	0.00000000000000000000	0.00000000000000000000	0.00000000000000000000	2613.00000000000000000000	436.00000000000000000000	4.00000000000000000000	4.00000000000000000000	4.00000000000000000000	4.00000000000000000000	4.00000000000000000000	4.00000000000000000000	4.00000000000000000000	4.00000000000000000000	4.00000000000000000000	4.00000000000000000000	4.00000000000000000000	4.00000000000000000000	4.00000000000000000000	4.00000000000000000000	4.00000000000000000000	4.00000000000000000000
63.00000000000000000000	0.00000000000000000000	4167.17919921875000000000	4143.58984375000000000000	4181.02539062500000000000	4144.61523437500000000000	4146.66650390625000000000	4149.74365234375000000000	4157.43603515625000000000	4171.28173828125000000000	4155.89746093750000000000	4184.10253906250000000000	4168.20507812500000000000	4218.46142578125000000000	4175.89746093750000000000	4170.76904296875000000000	0.00000000000000000000	10248.00000000000000000000	10226.00000000000000000000	0.00000000000000000000	0.00000000000000000000	0.00000000000000000000	2613.00000000000000000000	444.00000000000000000000	4.00000000000000000000	4.00000000000000000000	4.00000000000000000000	4.00000000000000000000	4.00000000000000000000	4.00000000000000000000	4.00000000000000000000	4.00000000000000000000	4.00000000000000000000	4.00000000000000000000	4.00000000000000000000	4.00000000000000000000	4.00000000000000000000	4.00000000000000000000	4.00000000000000000000	4.00000000000000000000
64.00000000000000000000	0.00000000000000000000	4193.33300781250000000000	4189.23046875000000000000	4175.89746093750000000000	4168.71777343750000000000	4199.48730468750000000000	4201.53857421875000000000	4201.02539062500000000000	4198.46142578125000000000	4188.71777343750000000000	4217.94873046875000000000	4181.02539062500000000000	4231.79492187500000000000	4191.79492187500000000000	4176.92285156250000000000	1044.00000000000000000000	10248.00000000000000000000	10226.00000000000000000000	0.00000000000000000000	0.00000000000000000000	0.00000000000000000000	2613.00000000000000000000	453.00000000000000000000	4.00000000000000000000	4.00000000000000000000	4.00000000000000000000	4.00000000000000000000	4.00000000000000000000	4.00000000000000000000	4.00000000000000000000	4.00000000000000000000	4.00000000000000000000	4.00000000000000000000	4.00000000000000000000	4.00000000000000000000	4.00000000000000000000	4.00000000000000000000	4.00000000000000000000	4.00000000000000000000
65.00000000000000000000	0.00000000000000000000	4174.35888671875000000000	4166.66650390625000000000	4183.58984375000000000000	4148.71777343750000000000	4177.94873046875000000000	4177.43603515625000000000	4178.46142578125000000000	4165.12792968750000000000	4157.43603515625000000000	4190.76904296875000000000	4133.33300781250000000000	4197.94873046875000000000	4154.87158203125000000000	4145.12792968750000000000	2603.00000000000000000000	10246.00000000000000000000	10224.00000000000000000000	0.00000000000000000000	0.00000000000000000000	0.00000000000000000000	2613.00000000000000000000	461.00000000000000000000	4.00000000000000000000	4.00000000000000000000	4.00000000000000000000	4.00000000000000000000	4.00000000000000000000	4.00000000000000000000	4.00000000000000000000	4.00000000000000000000	4.00000000000000000000	4.00000000000000000000	4.00000000000000000000	4.00000000000000000000	4.00000000000000000000	4.00000000000000000000	4.00000000000000000000	4.00000000000000000000
66.00000000000000000000	0.00000000000000000000	4187.69238281250000000000	4184.10253906250000000000	4179.48730468750000000000	4162.56396484375000000000	4189.74365234375000000000	4183.58984375000000000000	4181.02539062500000000000	4172.30761718750000000000	4164.10253906250000000000	4193.84619140625000000000	4149.23046875000000000000	4211.28173828125000000000	4184.10253906250000000000	4175.38427734375000000000	2945.00000000000000000000	10246.00000000000000000000	10224.00000000000000000000	0.00000000000000000000	0.00000000000000000000	0.00000000000000000000	2613.00000000000000000000	470.00000000000000000000	4.00000000000000000000	4.00000000000000000000	4.00000000000000000000	4.00000000000000000000	4.00000000000000000000	4.00000000000000000000	4.00000000000000000000	4.00000000000000000000	4.00000000000000000000	4.00000000000000000000	4.00000000000000000000	4.00000000000000000000	4.00000000000000000000	4.00000000000000000000	4.00000000000000000000	4.00000000000000000000
67.00000000000000000000	0.00000000000000000000	4203.58984375000000000000	4199.48730468750000000000	4167.69238281250000000000	4178.46142578125000000000	4205.12792968750000000000	4190.25634765625000000000	4181.02539062500000000000	4187.69238281250000000000	4172.30761718750000000000	4201.02539062500000000000	4177.43603515625000000000	4231.79492187500000000000	4211.79492187500000000000	4197.94873046875000000000	3591.00000000000000000000	10243.00000000000000000000	10223.00000000000000000000	0.00000000000000000000	0.00000000000000000000	0.00000000000000000000	2613.00000000000000000000	478.00000000000000000000	4.00000000000000000000	4.00000000000000000000	4.00000000000000000000	4.00000000000000000000	4.00000000000000000000	4.00000000000000000000	4.00000000000000000000	4.00000000000000000000	4.00000000000000000000	4.00000000000000000000	4.00000000000000000000	4.00000000000000000000	4.00000000000000000000	4.00000000000000000000	4.00000000000000000000	4.00000000000000000000
68.00000000000000000000	0.00000000000000000000	4182.05126953125000000000	4168.20507812500000000000	4173.33300781250000000000	4158.46142578125000000000	4177.94873046875000000000	4164.10253906250000000000	4158.97412109375000000000	4162.05126953125000000000	4141.02539062500000000000	4171.28173828125000000000	4148.71777343750000000000	4206.66650390625000000000	4178.97412109375000000000	4167.17919921875000000000	3623.00000000000000000000	10243.00000000000000000000	10223.00000000000000000000	0.00000000000000000000	0.00000000000000000000	0.00000000000000000000	2613.00000000000000000000	486.00000000000000000000	4.00000000000000000000	4.00000000000000000000	4.00000000000000000000	4.00000000000000000000	4.00000000000000000000	4.00000000000000000000	4.00000000000000000000	4.00000000000000000000	4.00000000000000000000	4.00000000000000000000	4.00000000000000000000	4.00000000000000000000	4.00000000000000000000	4.00000000000000000000	4.00000000000000000000	4.00000000000000000000
69.00000000000000000000	0.00000000000000000000	4192.30761718750000000000	4189.74365234375000000000	4172.30761718750000000000	4177.43603515625000000000	4205.12792968750000000000	4194.35888671875000000000	4190.25634765625000000000	4206.66650390625000000000	4190.25634765625000000000	4209.74365234375000000000	4184.61523437500000000000	4237.43603515625000000000	4207.17919921875000000000	4194.35888671875000000000	3403.00000000000000000000	10241.00000000000000000000	10222.00000000000000000000	0.00000000000000000000	0.00000000000000000000	0.00000000000000000000	2613.00000000000000000000	495.00000000000000000000	4.00000000000000000000	4.00000000000000000000	4.00000000000000000000	4.00000000000000000000	4.00000000000000000000	4.00000000000000000000	4.00000000000000000000	4.00000000000000000000	4.00000000000000000000	4.00000000000000000000	4.00000000000000000000	4.00000000000000000000	4.00000000000000000000	4.00000000000000000000	4.00000000000000000000	4.00000000000000000000
70.00000000000000000000	0.00000000000000000000	4162.56396484375000000000	4148.71777343750000000000	4183.07666015625000000000	4158.97412109375000000000	4168.71777343750000000000	4167.69238281250000000000	4170.25634765625000000000	4200.00000000000000000000	4178.46142578125000000000	4200.00000000000000000000	4165.64111328125000000000	4223.07666015625000000000	4170.76904296875000000000	4171.79492187500000000000	3043.00000000000000000000	10241.00000000000000000000	10222.00000000000000000000	0.00000000000000000000	0.00000000000000000000	0.00000000000000000000	2613.00000000000000000000	503.00000000000000000000	4.00000000000000000000	4.00000000000000000000	4.00000000000000000000	4.00000000000000000000	4.00000000000000000000	4.00000000000000000000	4.00000000000000000000	4.00000000000000000000	4.00000000000000000000	4.00000000000000000000	4.00000000000000000000	4.00000000000000000000	4.00000000000000000000	4.00000000000000000000	4.00000000000000000000	4.00000000000000000000
71.00000000000000000000	0.00000000000000000000	4161.02539062500000000000	4154.87158203125000000000	4176.92285156250000000000	4158.46142578125000000000	4172.30761718750000000000	4171.79492187500000000000	4177.43603515625000000000	4184.61523437500000000000	4162.56396484375000000000	4193.33300781250000000000	4155.38427734375000000000	4212.82031250000000000000	4157.43603515625000000000	4152.82031250000000000000	3116.00000000000000000000	10241.00000000000000000000	10224.00000000000000000000	0.00000000000000000000	0.00000000000000000000	0.00000000000000000000	2613.00000000000000000000	511.00000000000000000000	4.00000000000000000000	4.00000000000000000000	4.00000000000000000000	4.00000000000000000000	4.00000000000000000000	4.00000000000000000000	4.00000000000000000000	4.00000000000000000000	4.00000000000000000000	4.00000000000000000000	4.00000000000000000000	4.00000000000000000000	4.00000000000000000000	4.00000000000000000000	4.00000000000000000000	4.00000000000000000000
72.00000000000000000000	0.00000000000000000000	4188.71777343750000000000	4197.94873046875000000000	4168.71777343750000000000	4179.48730468750000000000	4209.74365234375000000000	4198.46142578125000000000	4196.41015625000000000000	4183.07666015625000000000	4171.79492187500000000000	4206.66650390625000000000	4162.56396484375000000000	4215.89746093750000000000	4181.53857421875000000000	4159.48730468750000000000	3229.00000000000000000000	10241.00000000000000000000	10224.00000000000000000000	0.00000000000000000000	0.00000000000000000000	0.00000000000000000000	2613.00000000000000000000	519.00000000000000000000	4.00000000000000000000	4.00000000000000000000	4.00000000000000000000	4.00000000000000000000	4.00000000000000000000	4.00000000000000000000	4.00000000000000000000	4.00000000000000000000	4.00000000000000000000	4.00000000000000000000	4.00000000000000000000	4.00000000000000000000	4.00000000000000000000	4.00000000000000000000	4.00000000000000000000	4.00000000000000000000
73.00000000000000000000	0.00000000000000000000	4188.20507812500000000000	4186.66650390625000000000	4185.12792968750000000000	4173.84619140625000000000	4193.33300781250000000000	4181.53857421875000000000	4178.46142578125000000000	4164.61523437500000000000	4151.28173828125000000000	4188.20507812500000000000	4145.64111328125000000000	4199.48730468750000000000	4175.38427734375000000000	4157.43603515625000000000	2846.00000000000000000000	10242.00000000000000000000	10226.00000000000000000000	0.00000000000000000000	0.00000000000000000000	0.00000000000000000000	2613.00000000000000000000	526.00000000000000000000	4.00000000000000000000	4.00000000000000000000	4.00000000000000000000	4.00000000000000000000	4.00000000000000000000	4.00000000000000000000	4.00000000000000000000	4.00000000000000000000	4.00000000000000000000	4.00000000000000000000	4.00000000000000000000	4.00000000000000000000	4.00000000000000000000	4.00000000000000000000	4.00000000000000000000	4.00000000000000000000
74.00000000000000000000	0.00000000000000000000	4206.15380859375000000000	4202.56396484375000000000	4175.38427734375000000000	4192.30761718750000000000	4203.58984375000000000000	4194.35888671875000000000	4190.76904296875000000000	4195.38427734375000000000	4174.87158203125000000000	4208.20507812500000000000	4190.76904296875000000000	4237.94873046875000000000	4215.89746093750000000000	4202.56396484375000000000	3520.00000000000000000000	10242.00000000000000000000	10226.00000000000000000000	0.00000000000000000000	0.00000000000000000000	0.00000000000000000000	2613.00000000000000000000	534.00000000000000000000	4.00000000000000000000	4.00000000000000000000	4.00000000000000000000	4.00000000000000000000	4.00000000000000000000	4.00000000000000000000	4.00000000000000000000	4.00000000000000000000	4.00000000000000000000	4.00000000000000000000	4.00000000000000000000	4.00000000000000000000	4.00000000000000000000	4.00000000000000000000	4.00000000000000000000	4.00000000000000000000
75.00000000000000000000	0.00000000000000000000	4174.35888671875000000000	4153.33300781250000000000	4169.74365234375000000000	4168.20507812500000000000	4151.28173828125000000000	4143.07666015625000000000	4145.12792968750000000000	4163.58984375000000000000	4137.43603515625000000000	4169.23046875000000000000	4160.00000000000000000000	4220.51269531250000000000	4180.51269531250000000000	4177.94873046875000000000	3113.00000000000000000000	10244.00000000000000000000	10227.00000000000000000000	0.00000000000000000000	0.00000000000000000000	0.00000000000000000000	2613.00000000000000000000	541.00000000000000000000	4.00000000000000000000	4.00000000000000000000	4.00000000000000000000	4.00000000000000000000	4.00000000000000000000	4.00000000000000000000	4.00000000000000000000	4.00000000000000000000	4.00000000000000000000	4.00000000000000000000	4.00000000000000000000	4.00000000000000000000	4.00000000000000000000	4.00000000000000000000	4.00000000000000000000	4.00000000000000000000
76.00000000000000000000	0.00000000000000000000	4169.74365234375000000000	4145.64111328125000000000	4171.79492187500000000000	4165.12792968750000000000	4152.30761718750000000000	4141.53857421875000000000	4147.17919921875000000000	4162.05126953125000000000	4138.46142578125000000000	4163.07666015625000000000	4146.66650390625000000000	4213.33300781250000000000	4170.25634765625000000000	4168.71777343750000000000	3382.00000000000000000000	10244.00000000000000000000	10227.00000000000000000000	0.00000000000000000000	0.00000000000000000000	0.00000000000000000000	2613.00000000000000000000	548.00000000000000000000	4.00000000000000000000	4.00000000000000000000	4.00000000000000000000	4.00000000000000000000	4.00000000000000000000	4.00000000000000000000	4.00000000000000000000	4.00000000000000000000	4.00000000000000000000	4.00000000000000000000	4.00000000000000000000	4.00000000000000000000	4.00000000000000000000	4.00000000000000000000	4.00000000000000000000	4.00000000000000000000
77.00000000000000000000	0.00000000000000000000	4193.84619140625000000000	4181.02539062500000000000	4174.35888671875000000000	4186.15380859375000000000	4192.30761718750000000000	4185.64111328125000000000	4188.71777343750000000000	4198.97412109375000000000	4187.17919921875000000000	4210.76904296875000000000	4173.84619140625000000000	4236.41015625000000000000	4197.43603515625000000000	4190.76904296875000000000	3083.00000000000000000000	10247.00000000000000000000	10226.00000000000000000000	0.00000000000000000000	0.00000000000000000000	0.00000000000000000000	2613.00000000000000000000	556.00000000000000000000	4.00000000000000000000	4.00000000000000000000	4.00000000000000000000	4.00000000000000000000	4.00000000000000000000	4.00000000000000000000	4.00000000000000000000	4.00000000000000000000	4.00000000000000000000	4.00000000000000000000	4.00000000000000000000	4.00000000000000000000	4.00000000000000000000	4.00000000000000000000	4.00000000000000000000	4.00000000000000000000
78.00000000000000000000	0.00000000000000000000	4168.20507812500000000000	4148.20507812500000000000	4182.56396484375000000000	4164.10253906250000000000	4162.56396484375000000000	4168.20507812500000000000	4170.25634765625000000000	4174.35888671875000000000	4161.53857421875000000000	4191.28173828125000000000	4132.30761718750000000000	4202.05126953125000000000	4153.84619140625000000000	4151.28173828125000000000	3520.00000000000000000000	10247.00000000000000000000	10226.00000000000000000000	0.00000000000000000000	0.00000000000000000000	0.00000000000000000000	2613.00000000000000000000	563.00000000000000000000	4.00000000000000000000	4.00000000000000000000	4.00000000000000000000	4.00000000000000000000	4.00000000000000000000	4.00000000000000000000	4.00000000000000000000	4.00000000000000000000	4.00000000000000000000	4.00000000000000000000	4.00000000000000000000	4.00000000000000000000	4.00000000000000000000	4.00000000000000000000	4.00000000000000000000	4.00000000000000000000
79.00000000000000000000	0.00000000000000000000	4175.38427734375000000000	4165.12792968750000000000	4163.07666015625000000000	4178.46142578125000000000	4187.17919921875000000000	4190.25634765625000000000	4183.58984375000000000000	4184.61523437500000000000	4166.66650390625000000000	4192.30761718750000000000	4140.00000000000000000000	4203.58984375000000000000	4171.28173828125000000000	4158.46142578125000000000	3113.00000000000000000000	10249.00000000000000000000	10224.00000000000000000000	0.00000000000000000000	0.00000000000000000000	0.00000000000000000000	2613.00000000000000000000	570.00000000000000000000	4.00000000000000000000	4.00000000000000000000	4.00000000000000000000	4.00000000000000000000	4.00000000000000000000	4.00000000000000000000	4.00000000000000000000	4.00000000000000000000	4.00000000000000000000	4.00000000000000000000	4.00000000000000000000	4.00000000000000000000	4.00000000000000000000	4.00000000000000000000	4.00000000000000000000	4.00000000000000000000
80.00000000000000000000	0.00000000000000000000	4163.07666015625000000000	4151.28173828125000000000	4163.58984375000000000000	4171.28173828125000000000	4175.89746093750000000000	4170.25634765625000000000	4164.61523437500000000000	4154.35888671875000000000	4134.35888671875000000000	4162.56396484375000000000	4128.20507812500000000000	4184.10253906250000000000	4166.15380859375000000000	4149.74365234375000000000	3382.00000000000000000000	10249.00000000000000000000	10224.00000000000000000000	0.00000000000000000000	0.00000000000000000000	0.00000000000000000000	2613.00000000000000000000	578.00000000000000000000	4.00000000000000000000	4.00000000000000000000	4.00000000000000000000	4.00000000000000000000	4.00000000000000000000	4.00000000000000000000	4.00000000000000000000	4.00000000000000000000	4.00000000000000000000	4.00000000000000000000	4.00000000000000000000	4.00000000000000000000	4.00000000000000000000	4.00000000000000000000	4.00000000000000000000	4.00000000000000000000
81.00000000000000000000	0.00000000000000000000	4158.46142578125000000000	4148.20507812500000000000	4172.30761718750000000000	4170.76904296875000000000	4176.92285156250000000000	4166.15380859375000000000	4165.12792968750000000000	4158.97412109375000000000	4134.87158203125000000000	4163.07666015625000000000	4148.71777343750000000000	4194.35888671875000000000	4173.33300781250000000000	4153.84619140625000000000	3083.00000000000000000000	10249.00000000000000000000	10226.00000000000000000000	0.00000000000000000000	0.00000000000000000000	0.00000000000000000000	2613.00000000000000000000	585.00000000000000000000	4.00000000000000000000	4.00000000000000000000	4.00000000000000000000	4.00000000000000000000	4.00000000000000000000	4.00000000000000000000	4.00000000000000000000	4.00000000000000000000	4.00000000000000000000	4.00000000000000000000	4.00000000000000000000	4.00000000000000000000	4.00000000000000000000	4.00000000000000000000	4.00000000000000000000	4.00000000000000000000
82.00000000000000000000	0.00000000000000000000	4172.30761718750000000000	4165.64111328125000000000	4166.15380859375000000000	4190.25634765625000000000	4195.89746093750000000000	4184.10253906250000000000	4183.58984375000000000000	4206.15380859375000000000	4183.58984375000000000000	4201.53857421875000000000	4197.43603515625000000000	4235.89746093750000000000	4201.53857421875000000000	4182.56396484375000000000	3520.00000000000000000000	10249.00000000000000000000	10226.00000000000000000000	0.00000000000000000000	0.00000000000000000000	0.00000000000000000000	2613.00000000000000000000	593.00000000000000000000	4.00000000000000000000	4.00000000000000000000	4.00000000000000000000	4.00000000000000000000	4.00000000000000000000	4.00000000000000000000	4.00000000000000000000	4.00000000000000000000	4.00000000000000000000	4.00000000000000000000	4.00000000000000000000	4.00000000000000000000	4.00000000000000000000	4.00000000000000000000	4.00000000000000000000	4.00000000000000000000
83.00000000000000000000	0.00000000000000000000	4150.76904296875000000000	4127.17919921875000000000	4180.00000000000000000000	4172.82031250000000000000	4149.23046875000000000000	4142.56396484375000000000	4149.23046875000000000000	4171.79492187500000000000	4153.33300781250000000000	4170.25634765625000000000	4159.48730468750000000000	4210.25634765625000000000	4161.02539062500000000000	4158.97412109375000000000	3113.00000000000000000000	10251.00000000000000000000	10226.00000000000000000000	0.00000000000000000000	0.00000000000000000000	0.00000000000000000000	2613.00000000000000000000	600.00000000000000000000	4.00000000000000000000	4.00000000000000000000	4.00000000000000000000	4.00000000000000000000	4.00000000000000000000	4.00000000000000000000	4.00000000000000000000	4.00000000000000000000	4.00000000000000000000	4.00000000000000000000	4.00000000000000000000	4.00000000000000000000	4.00000000000000000000	4.00000000000000000000	4.00000000000000000000	4.00000000000000000000
84.00000000000000000000	0.00000000000000000000	4184.61523437500000000000	4173.84619140625000000000	4179.48730468750000000000	4195.38427734375000000000	4188.71777343750000000000	4177.94873046875000000000	4182.05126953125000000000	4187.17919921875000000000	4173.33300781250000000000	4194.35888671875000000000	4181.02539062500000000000	4233.33300781250000000000	4191.79492187500000000000	4181.53857421875000000000	3382.00000000000000000000	10251.00000000000000000000	10226.00000000000000000000	0.00000000000000000000	0.00000000000000000000	0.00000000000000000000	2613.00000000000000000000	607.00000000000000000000	4.00000000000000000000	4.00000000000000000000	4.00000000000000000000	4.00000000000000000000	4.00000000000000000000	4.00000000000000000000	4.00000000000000000000	4.00000000000000000000	4.00000000000000000000	4.00000000000000000000	4.00000000000000000000	4.00000000000000000000	4.00000000000000000000	4.00000000000000000000	4.00000000000000000000	4.00000000000000000000
85.00000000000000000000	0.00000000000000000000	4200.00000000000000000000	4192.82031250000000000000	4180.51269531250000000000	4198.97412109375000000000	4204.61523437500000000000	4190.76904296875000000000	4192.82031250000000000000	4184.61523437500000000000	4173.84619140625000000000	4200.51269531250000000000	4175.38427734375000000000	4233.33300781250000000000	4190.76904296875000000000	4177.43603515625000000000	3083.00000000000000000000	10250.00000000000000000000	10224.00000000000000000000	0.00000000000000000000	0.00000000000000000000	0.00000000000000000000	2613.00000000000000000000	615.00000000000000000000	4.00000000000000000000	4.00000000000000000000	4.00000000000000000000	4.00000000000000000000	4.00000000000000000000	4.00000000000000000000	4.00000000000000000000	4.00000000000000000000	4.00000000000000000000	4.00000000000000000000	4.00000000000000000000	4.00000000000000000000	4.00000000000000000000	4.00000000000000000000	4.00000000000000000000	4.00000000000000000000
86.00000000000000000000	0.00000000000000000000	4196.41015625000000000000	4183.58984375000000000000	4184.61523437500000000000	4195.38427734375000000000	4191.28173828125000000000	4181.53857421875000000000	4184.10253906250000000000	4167.69238281250000000000	4151.28173828125000000000	4182.56396484375000000000	4156.92285156250000000000	4219.48730468750000000000	4178.46142578125000000000	4172.30761718750000000000	3520.00000000000000000000	10250.00000000000000000000	10224.00000000000000000000	0.00000000000000000000	0.00000000000000000000	0.00000000000000000000	2613.00000000000000000000	622.00000000000000000000	4.00000000000000000000	4.00000000000000000000	4.00000000000000000000	4.00000000000000000000	4.00000000000000000000	4.00000000000000000000	4.00000000000000000000	4.00000000000000000000	4.00000000000000000000	4.00000000000000000000	4.00000000000000000000	4.00000000000000000000	4.00000000000000000000	4.00000000000000000000	4.00000000000000000000	4.00000000000000000000
87.00000000000000000000	0.00000000000000000000	4211.79492187500000000000	4204.10253906250000000000	4170.25634765625000000000	4218.97412109375000000000	4206.66650390625000000000	4191.28173828125000000000	4188.20507812500000000000	4186.15380859375000000000	4160.00000000000000000000	4190.25634765625000000000	4189.74365234375000000000	4242.56396484375000000000	4214.87158203125000000000	4205.64111328125000000000	3113.00000000000000000000	10249.00000000000000000000	10224.00000000000000000000	0.00000000000000000000	0.00000000000000000000	0.00000000000000000000	2613.00000000000000000000	630.00000000000000000000	4.00000000000000000000	4.00000000000000000000	4.00000000000000000000	4.00000000000000000000	4.00000000000000000000	4.00000000000000000000	4.00000000000000000000	4.00000000000000000000	4.00000000000000000000	4.00000000000000000000	4.00000000000000000000	4.00000000000000000000	4.00000000000000000000	4.00000000000000000000	4.00000000000000000000	4.00000000000000000000
88.00000000000000000000	0.00000000000000000000	4189.74365234375000000000	4167.69238281250000000000	4172.82031250000000000000	4200.00000000000000000000	4166.66650390625000000000	4149.74365234375000000000	4147.17919921875000000000	4152.82031250000000000000	4123.58984375000000000000	4148.71777343750000000000	4161.02539062500000000000	4213.84619140625000000000	4185.12792968750000000000	4177.94873046875000000000	3382.00000000000000000000	10249.00000000000000000000	10224.00000000000000000000	0.00000000000000000000	0.00000000000000000000	0.00000000000000000000	2613.00000000000000000000	639.00000000000000000000	4.00000000000000000000	4.00000000000000000000	4.00000000000000000000	4.00000000000000000000	4.00000000000000000000	4.00000000000000000000	4.00000000000000000000	4.00000000000000000000	4.00000000000000000000	4.00000000000000000000	4.00000000000000000000	4.00000000000000000000	4.00000000000000000000	4.00000000000000000000	4.00000000000000000000	4.00000000000000000000
89.00000000000000000000	0.00000000000000000000	4199.48730468750000000000	4182.05126953125000000000	4170.76904296875000000000	4210.25634765625000000000	4185.12792968750000000000	4175.38427734375000000000	4176.92285156250000000000	4183.58984375000000000000	4160.00000000000000000000	4177.94873046875000000000	4183.58984375000000000000	4232.82031250000000000000	4201.02539062500000000000	4187.69238281250000000000	3083.00000000000000000000	10247.00000000000000000000	10224.00000000000000000000	0.00000000000000000000	0.00000000000000000000	0.00000000000000000000	2613.00000000000000000000	647.00000000000000000000	4.00000000000000000000	4.00000000000000000000	4.00000000000000000000	4.00000000000000000000	4.00000000000000000000	4.00000000000000000000	4.00000000000000000000	4.00000000000000000000	4.00000000000000000000	4.00000000000000000000	4.00000000000000000000	4.00000000000000000000	4.00000000000000000000	4.00000000000000000000	4.00000000000000000000	4.00000000000000000000
90.00000000000000000000	0.00000000000000000000	4189.74365234375000000000	4169.74365234375000000000	4176.41015625000000000000	4202.05126953125000000000	4182.05126953125000000000	4183.58984375000000000000	4192.30761718750000000000	4205.64111328125000000000	4187.17919921875000000000	4208.71777343750000000000	4198.97412109375000000000	4247.69238281250000000000	4196.92285156250000000000	4185.12792968750000000000	3520.00000000000000000000	10247.00000000000000000000	10224.00000000000000000000	0.00000000000000000000	0.00000000000000000000	0.00000000000000000000	2613.00000000000000000000	656.00000000000000000000	4.00000000000000000000	4.00000000000000000000	4.00000000000000000000	4.00000000000000000000	4.00000000000000000000	4.00000000000000000000	4.00000000000000000000	4.00000000000000000000	4.00000000000000000000	4.00000000000000000000	4.00000000000000000000	4.00000000000000000000	4.00000000000000000000	4.00000000000000000000	4.00000000000000000000	4.00000000000000000000
91.00000000000000000000	0.00000000000000000000	4175.89746093750000000000	4157.43603515625000000000	4178.97412109375000000000	4180.00000000000000000000	4173.84619140625000000000	4175.38427734375000000000	4178.97412109375000000000	4186.66650390625000000000	4171.28173828125000000000	4195.38427734375000000000	4185.12792968750000000000	4233.84619140625000000000	4173.33300781250000000000	4166.15380859375000000000	3113.00000000000000000000	10246.00000000000000000000	10225.00000000000000000000	0.00000000000000000000	0.00000000000000000000	0.00000000000000000000	2613.00000000000000000000	664.00000000000000000000	4.00000000000000000000	4.00000000000000000000	4.00000000000000000000	4.00000000000000000000	4.00000000000000000000	4.00000000000000000000	4.00000000000000000000	4.00000000000000000000	4.00000000000000000000	4.00000000000000000000	4.00000000000000000000	4.00000000000000000000	4.00000000000000000000	4.00000000000000000000	4.00000000000000000000	4.00000000000000000000
92.00000000000000000000	0.00000000000000000000	4197.43603515625000000000	4204.10253906250000000000	4161.53857421875000000000	4200.51269531250000000000	4218.97412109375000000000	4211.28173828125000000000	4197.43603515625000000000	4190.25634765625000000000	4177.43603515625000000000	4201.02539062500000000000	4195.89746093750000000000	4232.82031250000000000000	4197.43603515625000000000	4181.53857421875000000000	3382.00000000000000000000	10246.00000000000000000000	10225.00000000000000000000	0.00000000000000000000	0.00000000000000000000	0.00000000000000000000	2613.00000000000000000000	672.00000000000000000000	4.00000000000000000000	4.00000000000000000000	4.00000000000000000000	4.00000000000000000000	4.00000000000000000000	4.00000000000000000000	4.00000000000000000000	4.00000000000000000000	4.00000000000000000000	4.00000000000000000000	4.00000000000000000000	4.00000000000000000000	4.00000000000000000000	4.00000000000000000000	4.00000000000000000000	4.00000000000000000000
93.00000000000000000000	0.00000000000000000000	4174.35888671875000000000	4171.79492187500000000000	4172.82031250000000000000	4190.25634765625000000000	4188.20507812500000000000	4184.10253906250000000000	4176.92285156250000000000	4151.28173828125000000000	4131.79492187500000000000	4164.10253906250000000000	4156.92285156250000000000	4194.35888671875000000000	4165.12792968750000000000	4151.79492187500000000000	3083.00000000000000000000	10248.00000000000000000000	10225.00000000000000000000	0.00000000000000000000	0.00000000000000000000	0.00000000000000000000	2613.00000000000000000000	681.00000000000000000000	4.00000000000000000000	4.00000000000000000000	4.00000000000000000000	4.00000000000000000000	4.00000000000000000000	4.00000000000000000000	4.00000000000000000000	4.00000000000000000000	4.00000000000000000000	4.00000000000000000000	4.00000000000000000000	4.00000000000000000000	4.00000000000000000000	4.00000000000000000000	4.00000000000000000000	4.00000000000000000000
94.00000000000000000000	0.00000000000000000000	4185.12792968750000000000	4176.92285156250000000000	4174.35888671875000000000	4205.12792968750000000000	4194.35888671875000000000	4190.76904296875000000000	4188.20507812500000000000	4178.97412109375000000000	4152.30761718750000000000	4180.51269531250000000000	4195.38427734375000000000	4228.71777343750000000000	4193.84619140625000000000	4178.46142578125000000000	3520.00000000000000000000	10248.00000000000000000000	10225.00000000000000000000	0.00000000000000000000	0.00000000000000000000	0.00000000000000000000	2613.00000000000000000000	689.00000000000000000000	4.00000000000000000000	4.00000000000000000000	4.00000000000000000000	4.00000000000000000000	4.00000000000000000000	4.00000000000000000000	4.00000000000000000000	4.00000000000000000000	4.00000000000000000000	4.00000000000000000000	4.00000000000000000000	4.00000000000000000000	4.00000000000000000000	4.00000000000000000000	4.00000000000000000000	4.00000000000000000000
95.00000000000000000000	0.00000000000000000000	4191.79492187500000000000	4177.43603515625000000000	4169.23046875000000000000	4207.69238281250000000000	4182.56396484375000000000	4175.38427734375000000000	4169.74365234375000000000	4193.33300781250000000000	4163.07666015625000000000	4186.15380859375000000000	4217.43603515625000000000	4247.69238281250000000000	4209.74365234375000000000	4198.46142578125000000000	3113.00000000000000000000	10247.00000000000000000000	10225.00000000000000000000	0.00000000000000000000	0.00000000000000000000	0.00000000000000000000	2613.00000000000000000000	697.00000000000000000000	4.00000000000000000000	4.00000000000000000000	4.00000000000000000000	4.00000000000000000000	4.00000000000000000000	4.00000000000000000000	4.00000000000000000000	4.00000000000000000000	4.00000000000000000000	4.00000000000000000000	4.00000000000000000000	4.00000000000000000000	4.00000000000000000000	4.00000000000000000000	4.00000000000000000000	4.00000000000000000000
96.00000000000000000000	0.00000000000000000000	4171.79492187500000000000	4152.82031250000000000000	4173.84619140625000000000	4190.25634765625000000000	4151.79492187500000000000	4144.10253906250000000000	4149.74365234375000000000	4163.07666015625000000000	4132.82031250000000000000	4154.35888671875000000000	4177.43603515625000000000	4216.41015625000000000000	4174.87158203125000000000	4171.79492187500000000000	3382.00000000000000000000	10247.00000000000000000000	10225.00000000000000000000	0.00000000000000000000	0.00000000000000000000	0.00000000000000000000	2613.00000000000000000000	706.00000000000000000000	4.00000000000000000000	4.00000000000000000000	4.00000000000000000000	4.00000000000000000000	4.00000000000000000000	4.00000000000000000000	4.00000000000000000000	4.00000000000000000000	4.00000000000000000000	4.00000000000000000000	4.00000000000000000000	4.00000000000000000000	4.00000000000000000000	4.00000000000000000000	4.00000000000000000000	4.00000000000000000000
97.00000000000000000000	0.00000000000000000000	4185.64111328125000000000	4181.02539062500000000000	4168.71777343750000000000	4206.15380859375000000000	4191.28173828125000000000	4182.05126953125000000000	4192.30761718750000000000	4187.17919921875000000000	4166.15380859375000000000	4186.66650390625000000000	4186.66650390625000000000	4232.82031250000000000000	4186.66650390625000000000	4181.02539062500000000000	3083.00000000000000000000	10247.00000000000000000000	10224.00000000000000000000	0.00000000000000000000	0.00000000000000000000	0.00000000000000000000	2613.00000000000000000000	714.00000000000000000000	4.00000000000000000000	4.00000000000000000000	4.00000000000000000000	4.00000000000000000000	4.00000000000000000000	4.00000000000000000000	4.00000000000000000000	4.00000000000000000000	4.00000000000000000000	4.00000000000000000000	4.00000000000000000000	4.00000000000000000000	4.00000000000000000000	4.00000000000000000000	4.00000000000000000000	4.00000000000000000000
98.00000000000000000000	0.00000000000000000000	4170.25634765625000000000	4156.41015625000000000000	4179.48730468750000000000	4184.10253906250000000000	4167.69238281250000000000	4164.10253906250000000000	4170.25634765625000000000	4161.02539062500000000000	4143.07666015625000000000	4170.25634765625000000000	4145.64111328125000000000	4201.53857421875000000000	4144.61523437500000000000	4147.69238281250000000000	3520.00000000000000000000	10247.00000000000000000000	10224.00000000000000000000	0.00000000000000000000	0.00000000000000000000	0.00000000000000000000	2613.00000000000000000000	722.00000000000000000000	4.00000000000000000000	4.00000000000000000000	4.00000000000000000000	4.00000000000000000000	4.00000000000000000000	4.00000000000000000000	4.00000000000000000000	4.00000000000000000000	4.00000000000000000000	4.00000000000000000000	4.00000000000000000000	4.00000000000000000000	4.00000000000000000000	4.00000000000000000000	4.00000000000000000000	4.00000000000000000000
99.00000000000000000000	0.00000000000000000000	4184.10253906250000000000	4175.38427734375000000000	4170.25634765625000000000	4195.89746093750000000000	4175.38427734375000000000	4167.17919921875000000000	4165.64111328125000000000	4161.53857421875000000000	4137.94873046875000000000	4162.05126953125000000000	4147.17919921875000000000	4193.84619140625000000000	4155.89746093750000000000	4153.33300781250000000000	3113.00000000000000000000	10247.00000000000000000000	10224.00000000000000000000	0.00000000000000000000	0.00000000000000000000	0.00000000000000000000	2613.00000000000000000000	731.00000000000000000000	4.00000000000000000000	4.00000000000000000000	4.00000000000000000000	4.00000000000000000000	4.00000000000000000000	4.00000000000000000000	4.00000000000000000000	4.00000000000000000000	4.00000000000000000000	4.00000000000000000000	4.00000000000000000000	4.00000000000000000000	4.00000000000000000000	4.00000000000000000000	4.00000000000000000000	4.00000000000000000000
100.00000000000000000000	0.00000000000000000000	4193.33300781250000000000	4188.20507812500000000000	4160.00000000000000000000	4210.25634765625000000000	4184.10253906250000000000	4164.61523437500000000000	4158.97412109375000000000	4158.97412109375000000000	4132.30761718750000000000	4153.33300781250000000000	4161.53857421875000000000	4200.00000000000000000000	4176.92285156250000000000	4169.23046875000000000000	3382.00000000000000000000	10247.00000000000000000000	10224.00000000000000000000	0.00000000000000000000	0.00000000000000000000	0.00000000000000000000	2613.00000000000000000000	739.00000000000000000000	4.00000000000000000000	4.00000000000000000000	4.00000000000000000000	4.00000000000000000000	4.00000000000000000000	4.00000000000000000000	4.00000000000000000000	4.00000000000000000000	4.00000000000000000000	4.00000000000000000000	4.00000000000000000000	4.00000000000000000000	4.00000000000000000000	4.00000000000000000000	4.00000000000000000000	4.00000000000000000000
101.00000000000000000000	0.00000000000000000000	4181.02539062500000000000	4168.20507812500000000000	4176.41015625000000000000	4194.35888671875000000000	4164.10253906250000000000	4149.74365234375000000000	4147.69238281250000000000	4141.02539062500000000000	4117.94873046875000000000	4141.53857421875000000000	4157.94873046875000000000	4192.82031250000000000000	4166.66650390625000000000	4161.53857421875000000000	3083.00000000000000000000	10246.00000000000000000000	10224.00000000000000000000	0.00000000000000000000	0.00000000000000000000	0.00000000000000000000	2613.00000000000000000000	747.00000000000000000000	4.00000000000000000000	4.00000000000000000000	4.00000000000000000000	4.00000000000000000000	4.00000000000000000000	4.00000000000000000000	4.00000000000000000000	4.00000000000000000000	4.00000000000000000000	4.00000000000000000000	4.00000000000000000000	4.00000000000000000000	4.00000000000000000000	4.00000000000000000000	4.00000000000000000000	4.00000000000000000000
102.00000000000000000000	0.00000000000000000000	4209.74365234375000000000	4209.23046875000000000000	4175.38427734375000000000	4217.94873046875000000000	4204.10253906250000000000	4197.43603515625000000000	4196.41015625000000000000	4209.74365234375000000000	4192.30761718750000000000	4208.71777343750000000000	4228.71777343750000000000	4246.66650390625000000000	4221.02539062500000000000	4205.12792968750000000000	3520.00000000000000000000	10246.00000000000000000000	10224.00000000000000000000	0.00000000000000000000	0.00000000000000000000	0.00000000000000000000	2613.00000000000000000000	756.00000000000000000000	4.00000000000000000000	4.00000000000000000000	4.00000000000000000000	4.00000000000000000000	4.00000000000000000000	4.00000000000000000000	4.00000000000000000000	4.00000000000000000000	4.00000000000000000000	4.00000000000000000000	4.00000000000000000000	4.00000000000000000000	4.00000000000000000000	4.00000000000000000000	4.00000000000000000000	4.00000000000000000000
103.00000000000000000000	0.00000000000000000000	4186.15380859375000000000	4175.89746093750000000000	4182.56396484375000000000	4200.00000000000000000000	4173.84619140625000000000	4175.89746093750000000000	4182.56396484375000000000	4214.35888671875000000000	4188.71777343750000000000	4208.20507812500000000000	4218.97412109375000000000	4237.94873046875000000000	4197.94873046875000000000	4185.12792968750000000000	3113.00000000000000000000	10247.00000000000000000000	10224.00000000000000000000	0.00000000000000000000	0.00000000000000000000	0.00000000000000000000	2613.00000000000000000000	764.00000000000000000000	4.00000000000000000000	4.00000000000000000000	4.00000000000000000000	4.00000000000000000000	4.00000000000000000000	4.00000000000000000000	4.00000000000000000000	4.00000000000000000000	4.00000000000000000000	4.00000000000000000000	4.00000000000000000000	4.00000000000000000000	4.00000000000000000000	4.00000000000000000000	4.00000000000000000000	4.00000000000000000000
104.00000000000000000000	0.00000000000000000000	4177.94873046875000000000	4171.79492187500000000000	4178.97412109375000000000	4193.84619140625000000000	4184.61523437500000000000	4184.10253906250000000000	4192.82031250000000000000	4200.00000000000000000000	4172.82031250000000000000	4199.48730468750000000000	4204.10253906250000000000	4223.58984375000000000000	4183.58984375000000000000	4169.74365234375000000000	3382.00000000000000000000	10247.00000000000000000000	10224.00000000000000000000	0.00000000000000000000	0.00000000000000000000	0.00000000000000000000	2613.00000000000000000000	771.00000000000000000000	4.00000000000000000000	4.00000000000000000000	4.00000000000000000000	4.00000000000000000000	4.00000000000000000000	4.00000000000000000000	4.00000000000000000000	4.00000000000000000000	4.00000000000000000000	4.00000000000000000000	4.00000000000000000000	4.00000000000000000000	4.00000000000000000000	4.00000000000000000000	4.00000000000000000000	4.00000000000000000000
105.00000000000000000000	0.00000000000000000000	4191.79492187500000000000	4194.87158203125000000000	4168.71777343750000000000	4206.15380859375000000000	4223.07666015625000000000	4213.33300781250000000000	4214.35888671875000000000	4193.33300781250000000000	4174.87158203125000000000	4205.64111328125000000000	4202.05126953125000000000	4220.00000000000000000000	4188.71777343750000000000	4167.17919921875000000000	3083.00000000000000000000	10248.00000000000000000000	10226.00000000000000000000	0.00000000000000000000	0.00000000000000000000	0.00000000000000000000	2613.00000000000000000000	779.00000000000000000000	4.00000000000000000000	4.00000000000000000000	4.00000000000000000000	4.00000000000000000000	4.00000000000000000000	4.00000000000000000000	4.00000000000000000000	4.00000000000000000000	4.00000000000000000000	4.00000000000000000000	4.00000000000000000000	4.00000000000000000000	4.00000000000000000000	4.00000000000000000000	4.00000000000000000000	4.00000000000000000000
106.00000000000000000000	0.00000000000000000000	4174.35888671875000000000	4169.74365234375000000000	4173.33300781250000000000	4192.82031250000000000000	4193.33300781250000000000	4183.58984375000000000000	4182.56396484375000000000	4161.02539062500000000000	4135.89746093750000000000	4171.79492187500000000000	4163.58984375000000000000	4187.69238281250000000000	4160.00000000000000000000	4139.48730468750000000000	3520.00000000000000000000	10248.00000000000000000000	10226.00000000000000000000	0.00000000000000000000	0.00000000000000000000	0.00000000000000000000	2613.00000000000000000000	786.00000000000000000000	4.00000000000000000000	4.00000000000000000000	4.00000000000000000000	4.00000000000000000000	4.00000000000000000000	4.00000000000000000000	4.00000000000000000000	4.00000000000000000000	4.00000000000000000000	4.00000000000000000000	4.00000000000000000000	4.00000000000000000000	4.00000000000000000000	4.00000000000000000000	4.00000000000000000000	4.00000000000000000000
107.00000000000000000000	0.00000000000000000000	4192.30761718750000000000	4196.41015625000000000000	4161.02539062500000000000	4216.92285156250000000000	4205.64111328125000000000	4191.28173828125000000000	4185.64111328125000000000	4189.74365234375000000000	4159.48730468750000000000	4190.25634765625000000000	4202.56396484375000000000	4218.97412109375000000000	4204.61523437500000000000	4179.48730468750000000000	3113.00000000000000000000	10248.00000000000000000000	10226.00000000000000000000	0.00000000000000000000	0.00000000000000000000	0.00000000000000000000	2613.00000000000000000000	794.00000000000000000000	4.00000000000000000000	4.00000000000000000000	4.00000000000000000000	4.00000000000000000000	4.00000000000000000000	4.00000000000000000000	4.00000000000000000000	4.00000000000000000000	4.00000000000000000000	4.00000000000000000000	4.00000000000000000000	4.00000000000000000000	4.00000000000000000000	4.00000000000000000000	4.00000000000000000000	4.00000000000000000000
108.00000000000000000000	0.00000000000000000000	4178.46142578125000000000	4170.25634765625000000000	4166.66650390625000000000	4209.23046875000000000000	4173.84619140625000000000	4155.89746093750000000000	4156.92285156250000000000	4172.30761718750000000000	4146.66650390625000000000	4170.25634765625000000000	4192.30761718750000000000	4212.82031250000000000000	4193.84619140625000000000	4175.38427734375000000000	3382.00000000000000000000	10248.00000000000000000000	10226.00000000000000000000	0.00000000000000000000	0.00000000000000000000	0.00000000000000000000	2613.00000000000000000000	801.00000000000000000000	4.00000000000000000000	4.00000000000000000000	4.00000000000000000000	4.00000000000000000000	4.00000000000000000000	4.00000000000000000000	4.00000000000000000000	4.00000000000000000000	4.00000000000000000000	4.00000000000000000000	4.00000000000000000000	4.00000000000000000000	4.00000000000000000000	4.00000000000000000000	4.00000000000000000000	4.00000000000000000000
109.00000000000000000000	0.00000000000000000000	4177.43603515625000000000	4170.25634765625000000000	4175.38427734375000000000	4205.64111328125000000000	4178.97412109375000000000	4163.58984375000000000000	4169.74365234375000000000	4181.02539062500000000000	4156.41015625000000000000	4174.87158203125000000000	4179.48730468750000000000	4209.74365234375000000000	4184.10253906250000000000	4166.66650390625000000000	3083.00000000000000000000	10249.00000000000000000000	10228.00000000000000000000	0.00000000000000000000	0.00000000000000000000	0.00000000000000000000	2613.00000000000000000000	808.00000000000000000000	4.00000000000000000000	4.00000000000000000000	4.00000000000000000000	4.00000000000000000000	4.00000000000000000000	4.00000000000000000000	4.00000000000000000000	4.00000000000000000000	4.00000000000000000000	4.00000000000000000000	4.00000000000000000000	4.00000000000000000000	4.00000000000000000000	4.00000000000000000000	4.00000000000000000000	4.00000000000000000000
110.00000000000000000000	0.00000000000000000000	4190.25634765625000000000	4199.48730468750000000000	4173.84619140625000000000	4215.89746093750000000000	4211.79492187500000000000	4201.53857421875000000000	4205.12792968750000000000	4214.87158203125000000000	4193.33300781250000000000	4210.76904296875000000000	4185.12792968750000000000	4226.66650390625000000000	4190.76904296875000000000	4175.89746093750000000000	3520.00000000000000000000	10249.00000000000000000000	10228.00000000000000000000	0.00000000000000000000	0.00000000000000000000	0.00000000000000000000	2613.00000000000000000000	816.00000000000000000000	4.00000000000000000000	4.00000000000000000000	4.00000000000000000000	4.00000000000000000000	4.00000000000000000000	4.00000000000000000000	4.00000000000000000000	4.00000000000000000000	4.00000000000000000000	4.00000000000000000000	4.00000000000000000000	4.00000000000000000000	4.00000000000000000000	4.00000000000000000000	4.00000000000000000000	4.00000000000000000000
111.00000000000000000000	0.00000000000000000000	4164.61523437500000000000	4169.74365234375000000000	4181.53857421875000000000	4193.84619140625000000000	4177.94873046875000000000	4173.33300781250000000000	4181.53857421875000000000	4179.48730468750000000000	4160.00000000000000000000	4177.94873046875000000000	4141.02539062500000000000	4194.87158203125000000000	4142.05126953125000000000	4142.56396484375000000000	3113.00000000000000000000	10249.00000000000000000000	10229.00000000000000000000	0.00000000000000000000	0.00000000000000000000	0.00000000000000000000	2613.00000000000000000000	823.00000000000000000000	4.00000000000000000000	4.00000000000000000000	4.00000000000000000000	4.00000000000000000000	4.00000000000000000000	4.00000000000000000000	4.00000000000000000000	4.00000000000000000000	4.00000000000000000000	4.00000000000000000000	4.00000000000000000000	4.00000000000000000000	4.00000000000000000000	4.00000000000000000000	4.00000000000000000000	4.00000000000000000000
112.00000000000000000000	0.00000000000000000000	4186.15380859375000000000	4200.51269531250000000000	4165.12792968750000000000	4210.25634765625000000000	4202.05126953125000000000	4189.74365234375000000000	4191.28173828125000000000	4186.15380859375000000000	4166.66650390625000000000	4182.56396484375000000000	4167.17919921875000000000	4209.23046875000000000000	4169.74365234375000000000	4159.48730468750000000000	3382.00000000000000000000	10249.00000000000000000000	10229.00000000000000000000	0.00000000000000000000	0.00000000000000000000	0.00000000000000000000	2613.00000000000000000000	830.00000000000000000000	4.00000000000000000000	4.00000000000000000000	4.00000000000000000000	4.00000000000000000000	4.00000000000000000000	4.00000000000000000000	4.00000000000000000000	4.00000000000000000000	4.00000000000000000000	4.00000000000000000000	4.00000000000000000000	4.00000000000000000000	4.00000000000000000000	4.00000000000000000000	4.00000000000000000000	4.00000000000000000000
113.00000000000000000000	0.00000000000000000000	4187.17919921875000000000	4193.84619140625000000000	4163.58984375000000000000	4203.58984375000000000000	4190.25634765625000000000	4173.33300781250000000000	4168.71777343750000000000	4162.05126953125000000000	4139.48730468750000000000	4164.10253906250000000000	4160.51269531250000000000	4197.43603515625000000000	4172.30761718750000000000	4152.30761718750000000000	3083.00000000000000000000	10250.00000000000000000000	10231.00000000000000000000	0.00000000000000000000	0.00000000000000000000	0.00000000000000000000	2613.00000000000000000000	838.00000000000000000000	4.00000000000000000000	4.00000000000000000000	4.00000000000000000000	4.00000000000000000000	4.00000000000000000000	4.00000000000000000000	4.00000000000000000000	4.00000000000000000000	4.00000000000000000000	4.00000000000000000000	4.00000000000000000000	4.00000000000000000000	4.00000000000000000000	4.00000000000000000000	4.00000000000000000000	4.00000000000000000000
114.00000000000000000000	0.00000000000000000000	4185.64111328125000000000	4189.23046875000000000000	4173.84619140625000000000	4202.56396484375000000000	4186.66650390625000000000	4175.38427734375000000000	4167.17919921875000000000	4162.56396484375000000000	4137.43603515625000000000	4163.07666015625000000000	4175.38427734375000000000	4204.10253906250000000000	4184.61523437500000000000	4164.10253906250000000000	3520.00000000000000000000	10250.00000000000000000000	10231.00000000000000000000	0.00000000000000000000	0.00000000000000000000	0.00000000000000000000	2613.00000000000000000000	845.00000000000000000000	4.00000000000000000000	4.00000000000000000000	4.00000000000000000000	4.00000000000000000000	4.00000000000000000000	4.00000000000000000000	4.00000000000000000000	4.00000000000000000000	4.00000000000000000000	4.00000000000000000000	4.00000000000000000000	4.00000000000000000000	4.00000000000000000000	4.00000000000000000000	4.00000000000000000000	4.00000000000000000000
115.00000000000000000000	0.00000000000000000000	4199.48730468750000000000	4204.10253906250000000000	4170.76904296875000000000	4219.48730468750000000000	4203.58984375000000000000	4192.30761718750000000000	4188.20507812500000000000	4209.23046875000000000000	4185.64111328125000000000	4201.02539062500000000000	4234.35888671875000000000	4248.71777343750000000000	4227.17919921875000000000	4205.12792968750000000000	3113.00000000000000000000	10250.00000000000000000000	10231.00000000000000000000	0.00000000000000000000	0.00000000000000000000	0.00000000000000000000	2613.00000000000000000000	852.00000000000000000000	4.00000000000000000000	4.00000000000000000000	4.00000000000000000000	4.00000000000000000000	4.00000000000000000000	4.00000000000000000000	4.00000000000000000000	4.00000000000000000000	4.00000000000000000000	4.00000000000000000000	4.00000000000000000000	4.00000000000000000000	4.00000000000000000000	4.00000000000000000000	4.00000000000000000000	4.00000000000000000000
116.00000000000000000000	0.00000000000000000000	4170.25634765625000000000	4154.87158203125000000000	4181.53857421875000000000	4189.23046875000000000000	4159.48730468750000000000	4149.74365234375000000000	4160.51269531250000000000	4183.07666015625000000000	4158.46142578125000000000	4176.41015625000000000000	4202.05126953125000000000	4226.66650390625000000000	4190.25634765625000000000	4176.41015625000000000000	3382.00000000000000000000	10250.00000000000000000000	10231.00000000000000000000	0.00000000000000000000	0.00000000000000000000	0.00000000000000000000	2613.00000000000000000000	860.00000000000000000000	4.00000000000000000000	4.00000000000000000000	4.00000000000000000000	4.00000000000000000000	4.00000000000000000000	4.00000000000000000000	4.00000000000000000000	4.00000000000000000000	4.00000000000000000000	4.00000000000000000000	4.00000000000000000000	4.00000000000000000000	4.00000000000000000000	4.00000000000000000000	4.00000000000000000000	4.00000000000000000000
117.00000000000000000000	0.00000000000000000000	4184.10253906250000000000	4181.53857421875000000000	4177.94873046875000000000	4202.56396484375000000000	4198.46142578125000000000	4188.20507812500000000000	4193.84619140625000000000	4195.38427734375000000000	4174.87158203125000000000	4193.84619140625000000000	4204.10253906250000000000	4232.30761718750000000000	4197.43603515625000000000	4180.51269531250000000000	3083.00000000000000000000	10247.00000000000000000000	10231.00000000000000000000	0.00000000000000000000	0.00000000000000000000	0.00000000000000000000	2613.00000000000000000000	867.00000000000000000000	4.00000000000000000000	4.00000000000000000000	4.00000000000000000000	4.00000000000000000000	4.00000000000000000000	4.00000000000000000000	4.00000000000000000000	4.00000000000000000000	4.00000000000000000000	4.00000000000000000000	4.00000000000000000000	4.00000000000000000000	4.00000000000000000000	4.00000000000000000000	4.00000000000000000000	4.00000000000000000000
118.00000000000000000000	0.00000000000000000000	4186.15380859375000000000	4188.71777343750000000000	4178.97412109375000000000	4203.58984375000000000000	4206.66650390625000000000	4197.43603515625000000000	4197.43603515625000000000	4186.15380859375000000000	4169.74365234375000000000	4192.82031250000000000000	4185.12792968750000000000	4212.30761718750000000000	4177.43603515625000000000	4162.56396484375000000000	3520.00000000000000000000	10247.00000000000000000000	10231.00000000000000000000	0.00000000000000000000	0.00000000000000000000	0.00000000000000000000	2613.00000000000000000000	875.00000000000000000000	4.00000000000000000000	4.00000000000000000000	4.00000000000000000000	4.00000000000000000000	4.00000000000000000000	4.00000000000000000000	4.00000000000000000000	4.00000000000000000000	4.00000000000000000000	4.00000000000000000000	4.00000000000000000000	4.00000000000000000000	4.00000000000000000000	4.00000000000000000000	4.00000000000000000000	4.00000000000000000000
119.00000000000000000000	0.00000000000000000000	4186.66650390625000000000	4186.15380859375000000000	4180.00000000000000000000	4201.02539062500000000000	4193.84619140625000000000	4187.17919921875000000000	4187.69238281250000000000	4170.76904296875000000000	4154.87158203125000000000	4181.53857421875000000000	4173.84619140625000000000	4198.97412109375000000000	4172.82031250000000000000	4158.97412109375000000000	3113.00000000000000000000	10246.00000000000000000000	10230.00000000000000000000	0.00000000000000000000	0.00000000000000000000	0.00000000000000000000	2613.00000000000000000000	884.00000000000000000000	4.00000000000000000000	4.00000000000000000000	4.00000000000000000000	4.00000000000000000000	4.00000000000000000000	4.00000000000000000000	4.00000000000000000000	4.00000000000000000000	4.00000000000000000000	4.00000000000000000000	4.00000000000000000000	4.00000000000000000000	4.00000000000000000000	4.00000000000000000000	4.00000000000000000000	4.00000000000000000000
120.00000000000000000000	0.00000000000000000000	4212.82031250000000000000	4221.02539062500000000000	4171.28173828125000000000	4233.33300781250000000000	4224.10253906250000000000	4209.23046875000000000000	4200.00000000000000000000	4193.84619140625000000000	4175.89746093750000000000	4201.53857421875000000000	4210.76904296875000000000	4230.25634765625000000000	4227.17919921875000000000	4204.10253906250000000000	3382.00000000000000000000	10246.00000000000000000000	10230.00000000000000000000	0.00000000000000000000	0.00000000000000000000	0.00000000000000000000	2613.00000000000000000000	892.00000000000000000000	4.00000000000000000000	4.00000000000000000000	4.00000000000000000000	4.00000000000000000000	4.00000000000000000000	4.00000000000000000000	4.00000000000000000000	4.00000000000000000000	4.00000000000000000000	4.00000000000000000000	4.00000000000000000000	4.00000000000000000000	4.00000000000000000000	4.00000000000000000000	4.00000000000000000000	4.00000000000000000000
121.00000000000000000000	0.00000000000000000000	4195.38427734375000000000	4194.87158203125000000000	4182.56396484375000000000	4225.64111328125000000000	4196.41015625000000000000	4178.46142578125000000000	4166.15380859375000000000	4170.76904296875000000000	4145.64111328125000000000	4170.76904296875000000000	4184.10253906250000000000	4210.25634765625000000000	4203.58984375000000000000	4182.56396484375000000000	3083.00000000000000000000	10244.00000000000000000000	10230.00000000000000000000	0.00000000000000000000	0.00000000000000000000	0.00000000000000000000	2613.00000000000000000000	901.00000000000000000000	4.00000000000000000000	4.00000000000000000000	4.00000000000000000000	4.00000000000000000000	4.00000000000000000000	4.00000000000000000000	4.00000000000000000000	4.00000000000000000000	4.00000000000000000000	4.00000000000000000000	4.00000000000000000000	4.00000000000000000000	4.00000000000000000000	4.00000000000000000000	4.00000000000000000000	4.00000000000000000000
122.00000000000000000000	0.00000000000000000000	4205.12792968750000000000	4209.74365234375000000000	4175.38427734375000000000	4230.76904296875000000000	4210.76904296875000000000	4195.89746093750000000000	4188.71777343750000000000	4207.17919921875000000000	4186.15380859375000000000	4200.51269531250000000000	4211.79492187500000000000	4234.35888671875000000000	4215.89746093750000000000	4191.28173828125000000000	3520.00000000000000000000	10244.00000000000000000000	10230.00000000000000000000	0.00000000000000000000	0.00000000000000000000	0.00000000000000000000	2613.00000000000000000000	909.00000000000000000000	4.00000000000000000000	4.00000000000000000000	4.00000000000000000000	4.00000000000000000000	4.00000000000000000000	4.00000000000000000000	4.00000000000000000000	4.00000000000000000000	4.00000000000000000000	4.00000000000000000000	4.00000000000000000000	4.00000000000000000000	4.00000000000000000000	4.00000000000000000000	4.00000000000000000000	4.00000000000000000000
123.00000000000000000000	0.00000000000000000000	4190.76904296875000000000	4186.66650390625000000000	4175.89746093750000000000	4211.28173828125000000000	4188.71777343750000000000	4185.12792968750000000000	4185.64111328125000000000	4213.84619140625000000000	4197.43603515625000000000	4211.28173828125000000000	4218.46142578125000000000	4239.48730468750000000000	4204.61523437500000000000	4187.69238281250000000000	3113.00000000000000000000	10244.00000000000000000000	10229.00000000000000000000	0.00000000000000000000	0.00000000000000000000	0.00000000000000000000	2613.00000000000000000000	917.00000000000000000000	4.00000000000000000000	4.00000000000000000000	4.00000000000000000000	4.00000000000000000000	4.00000000000000000000	4.00000000000000000000	4.00000000000000000000	4.00000000000000000000	4.00000000000000000000	4.00000000000000000000	4.00000000000000000000	4.00000000000000000000	4.00000000000000000000	4.00000000000000000000	4.00000000000000000000	4.00000000000000000000
124.00000000000000000000	0.00000000000000000000	4174.87158203125000000000	4167.17919921875000000000	4187.17919921875000000000	4195.89746093750000000000	4166.66650390625000000000	4171.28173828125000000000	4171.79492187500000000000	4189.74365234375000000000	4165.64111328125000000000	4186.15380859375000000000	4197.94873046875000000000	4221.53857421875000000000	4182.05126953125000000000	4170.76904296875000000000	3382.00000000000000000000	10244.00000000000000000000	10229.00000000000000000000	0.00000000000000000000	0.00000000000000000000	0.00000000000000000000	2613.00000000000000000000	926.00000000000000000000	4.00000000000000000000	4.00000000000000000000	4.00000000000000000000	4.00000000000000000000	4.00000000000000000000	4.00000000000000000000	4.00000000000000000000	4.00000000000000000000	4.00000000000000000000	4.00000000000000000000	4.00000000000000000000	4.00000000000000000000	4.00000000000000000000	4.00000000000000000000	4.00000000000000000000	4.00000000000000000000
125.00000000000000000000	0.00000000000000000000	4211.28173828125000000000	4221.53857421875000000000	4175.89746093750000000000	4226.15380859375000000000	4219.48730468750000000000	4215.38427734375000000000	4208.71777343750000000000	4211.79492187500000000000	4194.35888671875000000000	4210.76904296875000000000	4225.64111328125000000000	4240.00000000000000000000	4222.05126953125000000000	4194.87158203125000000000	3083.00000000000000000000	10244.00000000000000000000	10230.00000000000000000000	0.00000000000000000000	0.00000000000000000000	0.00000000000000000000	2613.00000000000000000000	934.00000000000000000000	4.00000000000000000000	4.00000000000000000000	4.00000000000000000000	4.00000000000000000000	4.00000000000000000000	4.00000000000000000000	4.00000000000000000000	4.00000000000000000000	4.00000000000000000000	4.00000000000000000000	4.00000000000000000000	4.00000000000000000000	4.00000000000000000000	4.00000000000000000000	4.00000000000000000000	4.00000000000000000000
126.00000000000000000000	0.00000000000000000000	4193.84619140625000000000	4192.30761718750000000000	4181.53857421875000000000	4207.17919921875000000000	4193.84619140625000000000	4187.17919921875000000000	4189.23046875000000000000	4172.30761718750000000000	4160.51269531250000000000	4179.48730468750000000000	4189.74365234375000000000	4206.15380859375000000000	4192.30761718750000000000	4167.17919921875000000000	3520.00000000000000000000	10244.00000000000000000000	10230.00000000000000000000	0.00000000000000000000	0.00000000000000000000	0.00000000000000000000	2613.00000000000000000000	942.00000000000000000000	4.00000000000000000000	4.00000000000000000000	4.00000000000000000000	4.00000000000000000000	4.00000000000000000000	4.00000000000000000000	4.00000000000000000000	4.00000000000000000000	4.00000000000000000000	4.00000000000000000000	4.00000000000000000000	4.00000000000000000000	4.00000000000000000000	4.00000000000000000000	4.00000000000000000000	4.00000000000000000000
127.00000000000000000000	0.00000000000000000000	4188.71777343750000000000	4188.20507812500000000000	4176.92285156250000000000	4208.71777343750000000000	4191.79492187500000000000	4188.71777343750000000000	4187.69238281250000000000	4180.00000000000000000000	4156.41015625000000000000	4175.38427734375000000000	4206.15380859375000000000	4223.58984375000000000000	4205.64111328125000000000	4183.07666015625000000000	51.00000000000000000000	10246.00000000000000000000	10230.00000000000000000000	0.00000000000000000000	0.00000000000000000000	0.00000000000000000000	2613.00000000000000000000	951.00000000000000000000	4.00000000000000000000	4.00000000000000000000	4.00000000000000000000	4.00000000000000000000	4.00000000000000000000	4.00000000000000000000	4.00000000000000000000	4.00000000000000000000	4.00000000000000000000	4.00000000000000000000	4.00000000000000000000	4.00000000000000000000	4.00000000000000000000	4.00000000000000000000	4.00000000000000000000	4.00000000000000000000
0.00000000000000000000	0.00000000000000000000	4184.10253906250000000000	4181.02539062500000000000	4169.23046875000000000000	4212.82031250000000000000	4181.53857421875000000000	4179.48730468750000000000	4169.23046875000000000000	4189.23046875000000000000	4156.92285156250000000000	4172.82031250000000000000	4221.53857421875000000000	4237.94873046875000000000	4217.43603515625000000000	4194.87158203125000000000	1053.00000000000000000000	10246.00000000000000000000	10230.00000000000000000000	0.00000000000000000000	0.00000000000000000000	0.00000000000000000000	2613.00000000000000000000	959.00000000000000000000	4.00000000000000000000	4.00000000000000000000	4.00000000000000000000	4.00000000000000000000	4.00000000000000000000	4.00000000000000000000	4.00000000000000000000	4.00000000000000000000	4.00000000000000000000	4.00000000000000000000	4.00000000000000000000	4.00000000000000000000	4.00000000000000000000	4.00000000000000000000	4.00000000000000000000	4.00000000000000000000
1.00000000000000000000	0.00000000000000000000	4175.89746093750000000000	4161.53857421875000000000	4179.48730468750000000000	4207.69238281250000000000	4165.64111328125000000000	4163.07666015625000000000	4161.53857421875000000000	4173.33300781250000000000	4149.23046875000000000000	4160.00000000000000000000	4205.64111328125000000000	4218.46142578125000000000	4202.05126953125000000000	4182.05126953125000000000	2569.00000000000000000000	10247.00000000000000000000	10228.00000000000000000000	0.00000000000000000000	0.00000000000000000000	0.00000000000000000000	2613.00000000000000000000	967.00000000000000000000	4.00000000000000000000	4.00000000000000000000	4.00000000000000000000	4.00000000000000000000	4.00000000000000000000	4.00000000000000000000	4.00000000000000000000	4.00000000000000000000	4.00000000000000000000	4.00000000000000000000	4.00000000000000000000	4.00000000000000000000	4.00000000000000000000	4.00000000000000000000	4.00000000000000000000	4.00000000000000000000
2.00000000000000000000	0.00000000000000000000	4208.20507812500000000000	4207.17919921875000000000	4181.02539062500000000000	4233.84619140625000000000	4218.46142578125000000000	4216.41015625000000000000	4215.38427734375000000000	4212.82031250000000000000	4202.05126953125000000000	4211.28173828125000000000	4237.94873046875000000000	4248.20507812500000000000	4231.79492187500000000000	4210.25634765625000000000	3095.00000000000000000000	10247.00000000000000000000	10228.00000000000000000000	0.00000000000000000000	0.00000000000000000000	0.00000000000000000000	2613.00000000000000000000	976.00000000000000000000	4.00000000000000000000	4.00000000000000000000	4.00000000000000000000	4.00000000000000000000	4.00000000000000000000	4.00000000000000000000	4.00000000000000000000	4.00000000000000000000	4.00000000000000000000	4.00000000000000000000	4.00000000000000000000	4.00000000000000000000	4.00000000000000000000	4.00000000000000000000	4.00000000000000000000	4.00000000000000000000
3.00000000000000000000	0.00000000000000000000	4192.30761718750000000000	4190.76904296875000000000	4190.76904296875000000000	4215.89746093750000000000	4201.02539062500000000000	4203.58984375000000000000	4197.94873046875000000000	4192.30761718750000000000	4178.46142578125000000000	4194.87158203125000000000	4198.46142578125000000000	4218.97412109375000000000	4189.23046875000000000000	4177.94873046875000000000	3565.00000000000000000000	10247.00000000000000000000	10229.00000000000000000000	0.00000000000000000000	0.00000000000000000000	0.00000000000000000000	2613.00000000000000000000	984.00000000000000000000	4.00000000000000000000	4.00000000000000000000	4.00000000000000000000	4.00000000000000000000	4.00000000000000000000	4.00000000000000000000	4.00000000000000000000	4.00000000000000000000	4.00000000000000000000	4.00000000000000000000	4.00000000000000000000	4.00000000000000000000	4.00000000000000000000	4.00000000000000000000	4.00000000000000000000	4.00000000000000000000
4.00000000000000000000	0.00000000000000000000	4201.53857421875000000000	4207.69238281250000000000	4182.05126953125000000000	4232.82031250000000000000	4212.30761718750000000000	4207.69238281250000000000	4197.43603515625000000000	4194.35888671875000000000	4177.43603515625000000000	4185.12792968750000000000	4206.15380859375000000000	4217.43603515625000000000	4205.12792968750000000000	4184.61523437500000000000	3766.00000000000000000000	10247.00000000000000000000	10229.00000000000000000000	0.00000000000000000000	0.00000000000000000000	0.00000000000000000000	2613.00000000000000000000	991.00000000000000000000	4.00000000000000000000	4.00000000000000000000	4.00000000000000000000	4.00000000000000000000	4.00000000000000000000	4.00000000000000000000	4.00000000000000000000	4.00000000000000000000	4.00000000000000000000	4.00000000000000000000	4.00000000000000000000	4.00000000000000000000	4.00000000000000000000	4.00000000000000000000	4.00000000000000000000	4.00000000000000000000
5.00000000000000000000	0.00000000000000000000	4217.43603515625000000000	4221.02539062500000000000	4172.82031250000000000000	4253.84619140625000000000	4219.48730468750000000000	4207.69238281250000000000	4194.35888671875000000000	4195.89746093750000000000	4182.56396484375000000000	4182.05126953125000000000	4231.79492187500000000000	4232.30761718750000000000	4238.97412109375000000000	4208.20507812500000000000	3416.00000000000000000000	10248.00000000000000000000	10229.00000000000000000000	0.00000000000000000000	0.00000000000000000000	0.00000000000000000000	2613.00000000000000000000	999.00000000000000000000	4.00000000000000000000	4.00000000000000000000	4.00000000000000000000	4.00000000000000000000	4.00000000000000000000	4.00000000000000000000	4.00000000000000000000	4.00000000000000000000	4.00000000000000000000	4.00000000000000000000	4.00000000000000000000	4.00000000000000000000	4.00000000000000000000	4.00000000000000000000	4.00000000000000000000	4.00000000000000000000
6.00000000000000000000	0.00000000000000000000	4200.00000000000000000000	4190.76904296875000000000	4181.02539062500000000000	4227.69238281250000000000	4183.58984375000000000000	4176.92285156250000000000	4165.64111328125000000000	4167.69238281250000000000	4153.33300781250000000000	4157.94873046875000000000	4208.71777343750000000000	4212.82031250000000000000	4212.30761718750000000000	4188.71777343750000000000	3067.00000000000000000000	10248.00000000000000000000	10229.00000000000000000000	0.00000000000000000000	0.00000000000000000000	0.00000000000000000000	2614.00000000000000000000	6.00000000000000000000	4.00000000000000000000	4.00000000000000000000	4.00000000000000000000	4.00000000000000000000	4.00000000000000000000	4.00000000000000000000	4.00000000000000000000	4.00000000000000000000	4.00000000000000000000	4.00000000000000000000	4.00000000000000000000	4.00000000000000000000	4.00000000000000000000	4.00000000000000000000	4.00000000000000000000	4.00000000000000000000
7.00000000000000000000	0.00000000000000000000	4207.17919921875000000000	4210.25634765625000000000	4173.33300781250000000000	4234.35888671875000000000	4201.53857421875000000000	4194.35888671875000000000	4187.69238281250000000000	4211.79492187500000000000	4193.84619140625000000000	4198.46142578125000000000	4243.58984375000000000000	4245.12792968750000000000	4231.28173828125000000000	4210.25634765625000000000	3125.00000000000000000000	10250.00000000000000000000	10227.00000000000000000000	0.00000000000000000000	0.00000000000000000000	0.00000000000000000000	2614.00000000000000000000	14.00000000000000000000	4.00000000000000000000	4.00000000000000000000	4.00000000000000000000	4.00000000000000000000	4.00000000000000000000	4.00000000000000000000	4.00000000000000000000	4.00000000000000000000	4.00000000000000000000	4.00000000000000000000	4.00000000000000000000	4.00000000000000000000	4.00000000000000000000	4.00000000000000000000	4.00000000000000000000	4.00000000000000000000
8.00000000000000000000	0.00000000000000000000	4181.02539062500000000000	4173.84619140625000000000	4182.56396484375000000000	4216.92285156250000000000	4167.17919921875000000000	4164.10253906250000000000	4168.20507812500000000000	4204.10253906250000000000	4181.02539062500000000000	4186.66650390625000000000	4227.17919921875000000000	4238.97412109375000000000	4200.51269531250000000000	4195.38427734375000000000	3244.00000000000000000000	10250.00000000000000000000	10227.00000000000000000000	0.00000000000000000000	0.00000000000000000000	0.00000000000000000000	2614.00000000000000000000	21.00000000000000000000	4.00000000000000000000	4.00000000000000000000	4.00000000000000000000	4.00000000000000000000	4.00000000000000000000	4.00000000000000000000	4.00000000000000000000	4.00000000000000000000	4.00000000000000000000	4.00000000000000000000	4.00000000000000000000	4.00000000000000000000	4.00000000000000000000	4.00000000000000000000	4.00000000000000000000	4.00000000000000000000
9.00000000000000000000	0.00000000000000000000	4187.69238281250000000000	4187.69238281250000000000	4184.10253906250000000000	4223.07666015625000000000	4188.20507812500000000000	4185.12792968750000000000	4188.71777343750000000000	4197.94873046875000000000	4178.46142578125000000000	4189.74365234375000000000	4225.64111328125000000000	4240.00000000000000000000	4203.07666015625000000000	4197.43603515625000000000	2863.00000000000000000000	10250.00000000000000000000	10228.00000000000000000000	0.00000000000000000000	0.00000000000000000000	0.00000000000000000000	2614.00000000000000000000	28.00000000000000000000	4.00000000000000000000	4.00000000000000000000	4.00000000000000000000	4.00000000000000000000	4.00000000000000000000	4.00000000000000000000	4.00000000000000000000	4.00000000000000000000	4.00000000000000000000	4.00000000000000000000	4.00000000000000000000	4.00000000000000000000	4.00000000000000000000	4.00000000000000000000	4.00000000000000000000	4.00000000000000000000
10.00000000000000000000	0.00000000000000000000	4210.76904296875000000000	4221.02539062500000000000	4176.41015625000000000000	4237.94873046875000000000	4227.17919921875000000000	4220.51269531250000000000	4215.89746093750000000000	4202.56396484375000000000	4186.66650390625000000000	4207.17919921875000000000	4228.71777343750000000000	4239.48730468750000000000	4214.87158203125000000000	4201.02539062500000000000	3478.00000000000000000000	10250.00000000000000000000	10228.00000000000000000000	0.00000000000000000000	0.00000000000000000000	0.00000000000000000000	2614.00000000000000000000	36.00000000000000000000	4.00000000000000000000	4.00000000000000000000	4.00000000000000000000	4.00000000000000000000	4.00000000000000000000	4.00000000000000000000	4.00000000000000000000	4.00000000000000000000	4.00000000000000000000	4.00000000000000000000	4.00000000000000000000	4.00000000000000000000	4.00000000000000000000	4.00000000000000000000	4.00000000000000000000	4.00000000000000000000
11.00000000000000000000	0.00000000000000000000	4204.10253906250000000000	4197.94873046875000000000	4187.17919921875000000000	4225.64111328125000000000	4205.64111328125000000000	4202.05126953125000000000	4199.48730468750000000000	4177.43603515625000000000	4160.51269531250000000000	4182.05126953125000000000	4200.00000000000000000000	4214.35888671875000000000	4190.76904296875000000000	4184.10253906250000000000	3080.00000000000000000000	10248.00000000000000000000	10225.00000000000000000000	0.00000000000000000000	0.00000000000000000000	0.00000000000000000000	2614.00000000000000000000	43.00000000000000000000	4.00000000000000000000	4.00000000000000000000	4.00000000000000000000	4.00000000000000000000	4.00000000000000000000	4.00000000000000000000	4.00000000000000000000	4.00000000000000000000	4.00000000000000000000	4.00000000000000000000	4.00000000000000000000	4.00000000000000000000	4.00000000000000000000	4.00000000000000000000	4.00000000000000000000	4.00000000000000000000
12.00000000000000000000	0.00000000000000000000	4234.35888671875000000000	4233.33300781250000000000	4178.46142578125000000000	4260.51269531250000000000	4242.56396484375000000000	4232.82031250000000000000	4225.64111328125000000000	4219.48730468750000000000	4201.02539062500000000000	4213.84619140625000000000	4255.89746093750000000000	4262.56396484375000000000	4254.35888671875000000000	4236.41015625000000000000	3362.00000000000000000000	10248.00000000000000000000	10225.00000000000000000000	0.00000000000000000000	0.00000000000000000000	0.00000000000000000000	2614.00000000000000000000	50.00000000000000000000	4.00000000000000000000	4.00000000000000000000	4.00000000000000000000	4.00000000000000000000	4.00000000000000000000	4.00000000000000000000	4.00000000000000000000	4.00000000000000000000	4.00000000000000000000	4.00000000000000000000	4.00000000000000000000	4.00000000000000000000	4.00000000000000000000	4.00000000000000000000	4.00000000000000000000	4.00000000000000000000
13.00000000000000000000	0.00000000000000000000	4221.02539062500000000000	4213.33300781250000000000	4180.51269531250000000000	4257.43603515625000000000	4219.48730468750000000000	4206.66650390625000000000	4197.94873046875000000000	4210.76904296875000000000	4182.56396484375000000000	4198.46142578125000000000	4253.33300781250000000000	4258.46142578125000000000	4255.38427734375000000000	4231.79492187500000000000	3188.00000000000000000000	10248.00000000000000000000	10225.00000000000000000000	0.00000000000000000000	0.00000000000000000000	0.00000000000000000000	2614.00000000000000000000	58.00000000000000000000	4.00000000000000000000	4.00000000000000000000	4.00000000000000000000	4.00000000000000000000	4.00000000000000000000	4.00000000000000000000	4.00000000000000000000	4.00000000000000000000	4.00000000000000000000	4.00000000000000000000	4.00000000000000000000	4.00000000000000000000	4.00000000000000000000	4.00000000000000000000	4.00000000000000000000	4.00000000000000000000
14.00000000000000000000	0.00000000000000000000	4210.25634765625000000000	4200.00000000000000000000	4182.05126953125000000000	4244.10253906250000000000	4206.15380859375000000000	4197.43603515625000000000	4190.76904296875000000000	4204.10253906250000000000	4174.35888671875000000000	4189.23046875000000000000	4242.56396484375000000000	4245.12792968750000000000	4238.97412109375000000000	4213.33300781250000000000	3478.00000000000000000000	10248.00000000000000000000	10225.00000000000000000000	0.00000000000000000000	0.00000000000000000000	0.00000000000000000000	2614.00000000000000000000	65.00000000000000000000	4.00000000000000000000	4.00000000000000000000	4.00000000000000000000	4.00000000000000000000	4.00000000000000000000	4.00000000000000000000	4.00000000000000000000	4.00000000000000000000	4.00000000000000000000	4.00000000000000000000	4.00000000000000000000	4.00000000000000000000	4.00000000000000000000	4.00000000000000000000	4.00000000000000000000	4.00000000000000000000
15.00000000000000000000	0.00000000000000000000	4214.87158203125000000000	4212.82031250000000000000	4180.00000000000000000000	4244.61523437500000000000	4224.61523437500000000000	4221.02539062500000000000	4215.38427734375000000000	4227.69238281250000000000	4208.71777343750000000000	4220.00000000000000000000	4256.41015625000000000000	4257.94873046875000000000	4242.05126953125000000000	4215.38427734375000000000	3080.00000000000000000000	10244.00000000000000000000	10221.00000000000000000000	0.00000000000000000000	0.00000000000000000000	0.00000000000000000000	2614.00000000000000000000	73.00000000000000000000	4.00000000000000000000	4.00000000000000000000	4.00000000000000000000	4.00000000000000000000	4.00000000000000000000	4.00000000000000000000	4.00000000000000000000	4.00000000000000000000	4.00000000000000000000	4.00000000000000000000	4.00000000000000000000	4.00000000000000000000	4.00000000000000000000	4.00000000000000000000	4.00000000000000000000	4.00000000000000000000
16.00000000000000000000	0.00000000000000000000	4196.41015625000000000000	4190.76904296875000000000	4194.35888671875000000000	4224.61523437500000000000	4196.41015625000000000000	4196.92285156250000000000	4198.46142578125000000000	4206.15380859375000000000	4188.20507812500000000000	4204.61523437500000000000	4218.97412109375000000000	4235.89746093750000000000	4202.05126953125000000000	4188.71777343750000000000	0.00000000000000000000	10244.00000000000000000000	10221.00000000000000000000	0.00000000000000000000	0.00000000000000000000	0.00000000000000000000	2614.00000000000000000000	82.00000000000000000000	4.00000000000000000000	4.00000000000000000000	4.00000000000000000000	4.00000000000000000000	4.00000000000000000000	4.00000000000000000000	4.00000000000000000000	4.00000000000000000000	4.00000000000000000000	4.00000000000000000000	4.00000000000000000000	4.00000000000000000000	4.00000000000000000000	4.00000000000000000000	4.00000000000000000000	4.00000000000000000000
17.00000000000000000000	0.00000000000000000000	4230.76904296875000000000	4235.89746093750000000000	4181.02539062500000000000	4248.20507812500000000000	4227.69238281250000000000	4216.41015625000000000000	4211.28173828125000000000	4216.41015625000000000000	4201.02539062500000000000	4217.94873046875000000000	4236.41015625000000000000	4252.82031250000000000000	4233.33300781250000000000	4215.38427734375000000000	0.00000000000000000000	10245.00000000000000000000	10222.00000000000000000000	0.00000000000000000000	0.00000000000000000000	0.00000000000000000000	2614.00000000000000000000	90.00000000000000000000	4.00000000000000000000	4.00000000000000000000	4.00000000000000000000	4.00000000000000000000	4.00000000000000000000	4.00000000000000000000	4.00000000000000000000	4.00000000000000000000	4.00000000000000000000	4.00000000000000000000	4.00000000000000000000	4.00000000000000000000	4.00000000000000000000	4.00000000000000000000	4.00000000000000000000	4.00000000000000000000
18.00000000000000000000	0.00000000000000000000	4232.30761718750000000000	4235.38427734375000000000	4177.43603515625000000000	4242.56396484375000000000	4222.05126953125000000000	4202.56396484375000000000	4191.28173828125000000000	4183.58984375000000000000	4172.30761718750000000000	4195.89746093750000000000	4218.97412109375000000000	4231.28173828125000000000	4230.25634765625000000000	4205.12792968750000000000	0.00000000000000000000	10245.00000000000000000000	10222.00000000000000000000	0.00000000000000000000	0.00000000000000000000	0.00000000000000000000	2614.00000000000000000000	98.00000000000000000000	4.00000000000000000000	4.00000000000000000000	4.00000000000000000000	4.00000000000000000000	4.00000000000000000000	4.00000000000000000000	4.00000000000000000000	4.00000000000000000000	4.00000000000000000000	4.00000000000000000000	4.00000000000000000000	4.00000000000000000000	4.00000000000000000000	4.00000000000000000000	4.00000000000000000000	4.00000000000000000000
19.00000000000000000000	0.00000000000000000000	4228.71777343750000000000	4237.43603515625000000000	4184.10253906250000000000	4240.51269531250000000000	4226.66650390625000000000	4210.76904296875000000000	4198.97412109375000000000	4194.87158203125000000000	4178.46142578125000000000	4200.51269531250000000000	4230.25634765625000000000	4240.00000000000000000000	4236.92285156250000000000	4210.76904296875000000000	0.00000000000000000000	10246.00000000000000000000	10228.00000000000000000000	0.00000000000000000000	0.00000000000000000000	0.00000000000000000000	2614.00000000000000000000	106.00000000000000000000	4.00000000000000000000	4.00000000000000000000	4.00000000000000000000	4.00000000000000000000	4.00000000000000000000	4.00000000000000000000	4.00000000000000000000	4.00000000000000000000	4.00000000000000000000	4.00000000000000000000	4.00000000000000000000	4.00000000000000000000	4.00000000000000000000	4.00000000000000000000	4.00000000000000000000	4.00000000000000000000
20.00000000000000000000	0.00000000000000000000	4236.92285156250000000000	4244.10253906250000000000	4174.87158203125000000000	4255.38427734375000000000	4234.87158203125000000000	4221.02539062500000000000	4213.84619140625000000000	4240.51269531250000000000	4222.56396484375000000000	4235.89746093750000000000	4273.33300781250000000000	4280.00000000000000000000	4266.66650390625000000000	4246.15380859375000000000	0.00000000000000000000	10246.00000000000000000000	10228.00000000000000000000	0.00000000000000000000	0.00000000000000000000	0.00000000000000000000	2614.00000000000000000000	114.00000000000000000000	4.00000000000000000000	4.00000000000000000000	4.00000000000000000000	4.00000000000000000000	4.00000000000000000000	4.00000000000000000000	4.00000000000000000000	4.00000000000000000000	4.00000000000000000000	4.00000000000000000000	4.00000000000000000000	4.00000000000000000000	4.00000000000000000000	4.00000000000000000000	4.00000000000000000000	4.00000000000000000000
21.00000000000000000000	0.00000000000000000000	4193.33300781250000000000	4177.43603515625000000000	4178.46142578125000000000	4220.51269531250000000000	4169.74365234375000000000	4159.48730468750000000000	4164.10253906250000000000	4188.71777343750000000000	4171.79492187500000000000	4188.20507812500000000000	4217.94873046875000000000	4237.94873046875000000000	4211.28173828125000000000	4205.12792968750000000000	0.00000000000000000000	10246.00000000000000000000	10229.00000000000000000000	0.00000000000000000000	0.00000000000000000000	0.00000000000000000000	2614.00000000000000000000	122.00000000000000000000	4.00000000000000000000	4.00000000000000000000	4.00000000000000000000	4.00000000000000000000	4.00000000000000000000	4.00000000000000000000	4.00000000000000000000	4.00000000000000000000	4.00000000000000000000	4.00000000000000000000	4.00000000000000000000	4.00000000000000000000	4.00000000000000000000	4.00000000000000000000	4.00000000000000000000	4.00000000000000000000
22.00000000000000000000	0.00000000000000000000	4199.48730468750000000000	4197.94873046875000000000	4172.30761718750000000000	4226.66650390625000000000	4203.58984375000000000000	4194.35888671875000000000	4191.79492187500000000000	4195.89746093750000000000	4177.94873046875000000000	4200.51269531250000000000	4214.35888671875000000000	4238.46142578125000000000	4213.33300781250000000000	4200.51269531250000000000	0.00000000000000000000	10246.00000000000000000000	10229.00000000000000000000	0.00000000000000000000	0.00000000000000000000	0.00000000000000000000	2614.00000000000000000000	130.00000000000000000000	4.00000000000000000000	4.00000000000000000000	4.00000000000000000000	4.00000000000000000000	4.00000000000000000000	4.00000000000000000000	4.00000000000000000000	4.00000000000000000000	4.00000000000000000000	4.00000000000000000000	4.00000000000000000000	4.00000000000000000000	4.00000000000000000000	4.00000000000000000000	4.00000000000000000000	4.00000000000000000000
23.00000000000000000000	0.00000000000000000000	4202.56396484375000000000	4203.07666015625000000000	4177.43603515625000000000	4223.07666015625000000000	4222.05126953125000000000	4219.48730468750000000000	4211.79492187500000000000	4206.15380859375000000000	4188.71777343750000000000	4218.97412109375000000000	4204.61523437500000000000	4227.69238281250000000000	4198.97412109375000000000	4187.69238281250000000000	0.00000000000000000000	10246.00000000000000000000	10231.00000000000000000000	0.00000000000000000000	0.00000000000000000000	0.00000000000000000000	2614.00000000000000000000	138.00000000000000000000	4.00000000000000000000	4.00000000000000000000	4.00000000000000000000	4.00000000000000000000	4.00000000000000000000	4.00000000000000000000	4.00000000000000000000	4.00000000000000000000	4.00000000000000000000	4.00000000000000000000	4.00000000000000000000	4.00000000000000000000	4.00000000000000000000	4.00000000000000000000	4.00000000000000000000	4.00000000000000000000
24.00000000000000000000	0.00000000000000000000	4195.89746093750000000000	4186.66650390625000000000	4177.43603515625000000000	4214.87158203125000000000	4204.61523437500000000000	4205.12792968750000000000	4204.10253906250000000000	4194.87158203125000000000	4181.53857421875000000000	4209.74365234375000000000	4194.87158203125000000000	4209.23046875000000000000	4189.74365234375000000000	4180.51269531250000000000	0.00000000000000000000	10246.00000000000000000000	10231.00000000000000000000	0.00000000000000000000	0.00000000000000000000	0.00000000000000000000	2614.00000000000000000000	146.00000000000000000000	4.00000000000000000000	4.00000000000000000000	4.00000000000000000000	4.00000000000000000000	4.00000000000000000000	4.00000000000000000000	4.00000000000000000000	4.00000000000000000000	4.00000000000000000000	4.00000000000000000000	4.00000000000000000000	4.00000000000000000000	4.00000000000000000000	4.00000000000000000000	4.00000000000000000000	4.00000000000000000000
25.00000000000000000000	0.00000000000000000000	4211.28173828125000000000	4206.66650390625000000000	4162.56396484375000000000	4233.33300781250000000000	4216.92285156250000000000	4202.05126953125000000000	4197.43603515625000000000	4198.97412109375000000000	4185.64111328125000000000	4207.17919921875000000000	4224.61523437500000000000	4230.25634765625000000000	4230.25634765625000000000	4211.28173828125000000000	0.00000000000000000000	10248.00000000000000000000	10232.00000000000000000000	0.00000000000000000000	0.00000000000000000000	0.00000000000000000000	2614.00000000000000000000	154.00000000000000000000	4.00000000000000000000	4.00000000000000000000	4.00000000000000000000	4.00000000000000000000	4.00000000000000000000	4.00000000000000000000	4.00000000000000000000	4.00000000000000000000	4.00000000000000000000	4.00000000000000000000	4.00000000000000000000	4.00000000000000000000	4.00000000000000000000	4.00000000000000000000	4.00000000000000000000	4.00000000000000000000
26.00000000000000000000	0.00000000000000000000	4191.79492187500000000000	4173.33300781250000000000	4173.84619140625000000000	4210.25634765625000000000	4176.92285156250000000000	4154.87158203125000000000	4149.74365234375000000000	4153.84619140625000000000	4136.41015625000000000000	4160.00000000000000000000	4184.10253906250000000000	4204.61523437500000000000	4194.87158203125000000000	4182.56396484375000000000	0.00000000000000000000	10248.00000000000000000000	10232.00000000000000000000	0.00000000000000000000	0.00000000000000000000	0.00000000000000000000	2614.00000000000000000000	161.00000000000000000000	4.00000000000000000000	4.00000000000000000000	4.00000000000000000000	4.00000000000000000000	4.00000000000000000000	4.00000000000000000000	4.00000000000000000000	4.00000000000000000000	4.00000000000000000000	4.00000000000000000000	4.00000000000000000000	4.00000000000000000000	4.00000000000000000000	4.00000000000000000000	4.00000000000000000000	4.00000000000000000000
27.00000000000000000000	0.00000000000000000000	4201.53857421875000000000	4190.76904296875000000000	4171.79492187500000000000	4218.46142578125000000000	4195.38427734375000000000	4176.41015625000000000000	4174.35888671875000000000	4186.66650390625000000000	4174.87158203125000000000	4190.25634765625000000000	4200.00000000000000000000	4228.20507812500000000000	4206.15380859375000000000	4197.43603515625000000000	0.00000000000000000000	10248.00000000000000000000	10232.00000000000000000000	0.00000000000000000000	0.00000000000000000000	0.00000000000000000000	2614.00000000000000000000	170.00000000000000000000	4.00000000000000000000	4.00000000000000000000	4.00000000000000000000	4.00000000000000000000	4.00000000000000000000	4.00000000000000000000	4.00000000000000000000	4.00000000000000000000	4.00000000000000000000	4.00000000000000000000	4.00000000000000000000	4.00000000000000000000	4.00000000000000000000	4.00000000000000000000	4.00000000000000000000	4.00000000000000000000
28.00000000000000000000	0.00000000000000000000	4194.35888671875000000000	4183.07666015625000000000	4172.30761718750000000000	4213.84619140625000000000	4190.25634765625000000000	4174.35888671875000000000	4180.00000000000000000000	4206.66650390625000000000	4198.46142578125000000000	4208.20507812500000000000	4206.66650390625000000000	4242.05126953125000000000	4206.15380859375000000000	4207.69238281250000000000	0.00000000000000000000	10248.00000000000000000000	10232.00000000000000000000	0.00000000000000000000	0.00000000000000000000	0.00000000000000000000	2614.00000000000000000000	177.00000000000000000000	4.00000000000000000000	4.00000000000000000000	4.00000000000000000000	4.00000000000000000000	4.00000000000000000000	4.00000000000000000000	4.00000000000000000000	4.00000000000000000000	4.00000000000000000000	4.00000000000000000000	4.00000000000000000000	4.00000000000000000000	4.00000000000000000000	4.00000000000000000000	4.00000000000000000000	4.00000000000000000000
29.00000000000000000000	0.00000000000000000000	4188.71777343750000000000	4174.35888671875000000000	4180.00000000000000000000	4202.56396484375000000000	4180.51269531250000000000	4164.10253906250000000000	4170.76904296875000000000	4185.64111328125000000000	4171.28173828125000000000	4184.10253906250000000000	4184.61523437500000000000	4228.20507812500000000000	4187.69238281250000000000	4195.38427734375000000000	0.00000000000000000000	10251.00000000000000000000	10232.00000000000000000000	0.00000000000000000000	0.00000000000000000000	0.00000000000000000000	2614.00000000000000000000	185.00000000000000000000	4.00000000000000000000	4.00000000000000000000	4.00000000000000000000	4.00000000000000000000	4.00000000000000000000	4.00000000000000000000	4.00000000000000000000	4.00000000000000000000	4.00000000000000000000	4.00000000000000000000	4.00000000000000000000	4.00000000000000000000	4.00000000000000000000	4.00000000000000000000	4.00000000000000000000	4.00000000000000000000
30.00000000000000000000	0.00000000000000000000	4218.97412109375000000000	4218.46142578125000000000	4169.74365234375000000000	4224.61523437500000000000	4224.10253906250000000000	4206.15380859375000000000	4199.48730468750000000000	4198.97412109375000000000	4184.61523437500000000000	4198.46142578125000000000	4196.41015625000000000000	4236.41015625000000000000	4209.23046875000000000000	4209.23046875000000000000	0.00000000000000000000	10251.00000000000000000000	10232.00000000000000000000	0.00000000000000000000	0.00000000000000000000	0.00000000000000000000	2614.00000000000000000000	193.00000000000000000000	4.00000000000000000000	4.00000000000000000000	4.00000000000000000000	4.00000000000000000000	4.00000000000000000000	4.00000000000000000000	4.00000000000000000000	4.00000000000000000000	4.00000000000000000000	4.00000000000000000000	4.00000000000000000000	4.00000000000000000000	4.00000000000000000000	4.00000000000000000000	4.00000000000000000000	4.00000000000000000000
31.00000000000000000000	0.00000000000000000000	4193.33300781250000000000	4183.58984375000000000000	4178.46142578125000000000	4200.51269531250000000000	4192.82031250000000000000	4177.94873046875000000000	4170.76904296875000000000	4157.43603515625000000000	4145.64111328125000000000	4162.56396484375000000000	4150.25634765625000000000	4195.89746093750000000000	4168.71777343750000000000	4175.38427734375000000000	0.00000000000000000000	10251.00000000000000000000	10230.00000000000000000000	0.00000000000000000000	0.00000000000000000000	0.00000000000000000000	2614.00000000000000000000	201.00000000000000000000	4.00000000000000000000	4.00000000000000000000	4.00000000000000000000	4.00000000000000000000	4.00000000000000000000	4.00000000000000000000	4.00000000000000000000	4.00000000000000000000	4.00000000000000000000	4.00000000000000000000	4.00000000000000000000	4.00000000000000000000	4.00000000000000000000	4.00000000000000000000	4.00000000000000000000	4.00000000000000000000
32.00000000000000000000	0.00000000000000000000	4200.00000000000000000000	4197.43603515625000000000	4175.38427734375000000000	4213.84619140625000000000	4209.74365234375000000000	4188.20507812500000000000	4184.10253906250000000000	4172.30761718750000000000	4161.02539062500000000000	4169.74365234375000000000	4178.97412109375000000000	4216.92285156250000000000	4202.05126953125000000000	4201.02539062500000000000	0.00000000000000000000	10251.00000000000000000000	10230.00000000000000000000	0.00000000000000000000	0.00000000000000000000	0.00000000000000000000	2614.00000000000000000000	209.00000000000000000000	4.00000000000000000000	4.00000000000000000000	4.00000000000000000000	4.00000000000000000000	4.00000000000000000000	4.00000000000000000000	4.00000000000000000000	4.00000000000000000000	4.00000000000000000000	4.00000000000000000000	4.00000000000000000000	4.00000000000000000000	4.00000000000000000000	4.00000000000000000000	4.00000000000000000000	4.00000000000000000000
33.00000000000000000000	0.00000000000000000000	4208.71777343750000000000	4204.10253906250000000000	4170.25634765625000000000	4230.25634765625000000000	4214.35888671875000000000	4188.20507812500000000000	4185.12792968750000000000	4191.79492187500000000000	4175.89746093750000000000	4176.92285156250000000000	4204.10253906250000000000	4235.38427734375000000000	4227.17919921875000000000	4220.00000000000000000000	0.00000000000000000000	10248.00000000000000000000	10225.00000000000000000000	0.00000000000000000000	0.00000000000000000000	0.00000000000000000000	2614.00000000000000000000	218.00000000000000000000	4.00000000000000000000	4.00000000000000000000	4.00000000000000000000	4.00000000000000000000	4.00000000000000000000	4.00000000000000000000	4.00000000000000000000	4.00000000000000000000	4.00000000000000000000	4.00000000000000000000	4.00000000000000000000	4.00000000000000000000	4.00000000000000000000	4.00000000000000000000	4.00000000000000000000	4.00000000000000000000
34.00000000000000000000	0.00000000000000000000	4188.20507812500000000000	4169.74365234375000000000	4177.43603515625000000000	4211.28173828125000000000	4180.51269531250000000000	4164.10253906250000000000	4165.64111328125000000000	4178.46142578125000000000	4158.46142578125000000000	4160.51269531250000000000	4170.25634765625000000000	4208.20507812500000000000	4187.69238281250000000000	4189.23046875000000000000	0.00000000000000000000	10248.00000000000000000000	10225.00000000000000000000	0.00000000000000000000	0.00000000000000000000	0.00000000000000000000	2614.00000000000000000000	225.00000000000000000000	4.00000000000000000000	4.00000000000000000000	4.00000000000000000000	4.00000000000000000000	4.00000000000000000000	4.00000000000000000000	4.00000000000000000000	4.00000000000000000000	4.00000000000000000000	4.00000000000000000000	4.00000000000000000000	4.00000000000000000000	4.00000000000000000000	4.00000000000000000000	4.00000000000000000000	4.00000000000000000000
35.00000000000000000000	0.00000000000000000000	4195.38427734375000000000	4190.25634765625000000000	4174.35888671875000000000	4216.92285156250000000000	4209.23046875000000000000	4199.48730468750000000000	4200.00000000000000000000	4211.28173828125000000000	4198.97412109375000000000	4201.53857421875000000000	4189.23046875000000000000	4225.64111328125000000000	4196.92285156250000000000	4199.48730468750000000000	0.00000000000000000000	10245.00000000000000000000	10223.00000000000000000000	0.00000000000000000000	0.00000000000000000000	0.00000000000000000000	2614.00000000000000000000	233.00000000000000000000	4.00000000000000000000	4.00000000000000000000	4.00000000000000000000	4.00000000000000000000	4.00000000000000000000	4.00000000000000000000	4.00000000000000000000	4.00000000000000000000	4.00000000000000000000	4.00000000000000000000	4.00000000000000000000	4.00000000000000000000	4.00000000000000000000	4.00000000000000000000	4.00000000000000000000	4.00000000000000000000
36.00000000000000000000	0.00000000000000000000	4172.82031250000000000000	4164.10253906250000000000	4183.58984375000000000000	4196.92285156250000000000	4185.12792968750000000000	4174.35888671875000000000	4180.00000000000000000000	4180.51269531250000000000	4172.82031250000000000000	4182.05126953125000000000	4160.51269531250000000000	4200.00000000000000000000	4161.53857421875000000000	4171.79492187500000000000	0.00000000000000000000	10245.00000000000000000000	10223.00000000000000000000	0.00000000000000000000	0.00000000000000000000	0.00000000000000000000	2614.00000000000000000000	240.00000000000000000000	4.00000000000000000000	4.00000000000000000000	4.00000000000000000000	4.00000000000000000000	4.00000000000000000000	4.00000000000000000000	4.00000000000000000000	4.00000000000000000000	4.00000000000000000000	4.00000000000000000000	4.00000000000000000000	4.00000000000000000000	4.00000000000000000000	4.00000000000000000000	4.00000000000000000000	4.00000000000000000000
37.00000000000000000000	0.00000000000000000000	4185.64111328125000000000	4183.58984375000000000000	4172.30761718750000000000	4206.66650390625000000000	4192.82031250000000000000	4171.28173828125000000000	4171.79492187500000000000	4170.25634765625000000000	4157.94873046875000000000	4172.82031250000000000000	4168.20507812500000000000	4199.48730468750000000000	4173.33300781250000000000	4182.05126953125000000000	0.00000000000000000000	10244.00000000000000000000	10222.00000000000000000000	0.00000000000000000000	0.00000000000000000000	0.00000000000000000000	2614.00000000000000000000	248.00000000000000000000	4.00000000000000000000	4.00000000000000000000	4.00000000000000000000	4.00000000000000000000	4.00000000000000000000	4.00000000000000000000	4.00000000000000000000	4.00000000000000000000	4.00000000000000000000	4.00000000000000000000	4.00000000000000000000	4.00000000000000000000	4.00000000000000000000	4.00000000000000000000	4.00000000000000000000	4.00000000000000000000
38.00000000000000000000	0.00000000000000000000	4201.02539062500000000000	4200.00000000000000000000	4160.51269531250000000000	4215.38427734375000000000	4195.38427734375000000000	4171.28173828125000000000	4158.97412109375000000000	4164.10253906250000000000	4146.15380859375000000000	4167.17919921875000000000	4178.46142578125000000000	4204.61523437500000000000	4191.28173828125000000000	4196.41015625000000000000	0.00000000000000000000	10244.00000000000000000000	10222.00000000000000000000	0.00000000000000000000	0.00000000000000000000	0.00000000000000000000	2614.00000000000000000000	256.00000000000000000000	4.00000000000000000000	4.00000000000000000000	4.00000000000000000000	4.00000000000000000000	4.00000000000000000000	4.00000000000000000000	4.00000000000000000000	4.00000000000000000000	4.00000000000000000000	4.00000000000000000000	4.00000000000000000000	4.00000000000000000000	4.00000000000000000000	4.00000000000000000000	4.00000000000000000000	4.00000000000000000000
39.00000000000000000000	0.00000000000000000000	4185.64111328125000000000	4168.71777343750000000000	4172.30761718750000000000	4197.43603515625000000000	4167.17919921875000000000	4147.69238281250000000000	4140.00000000000000000000	4139.48730468750000000000	4120.00000000000000000000	4139.48730468750000000000	4157.43603515625000000000	4188.71777343750000000000	4174.35888671875000000000	4180.51269531250000000000	0.00000000000000000000	10242.00000000000000000000	10222.00000000000000000000	0.00000000000000000000	0.00000000000000000000	0.00000000000000000000	2614.00000000000000000000	264.00000000000000000000	4.00000000000000000000	4.00000000000000000000	4.00000000000000000000	4.00000000000000000000	4.00000000000000000000	4.00000000000000000000	4.00000000000000000000	4.00000000000000000000	4.00000000000000000000	4.00000000000000000000	4.00000000000000000000	4.00000000000000000000	4.00000000000000000000	4.00000000000000000000	4.00000000000000000000	4.00000000000000000000
40.00000000000000000000	0.00000000000000000000	4196.41015625000000000000	4186.15380859375000000000	4168.71777343750000000000	4210.25634765625000000000	4183.07666015625000000000	4162.05126953125000000000	4160.00000000000000000000	4175.38427734375000000000	4161.02539062500000000000	4170.25634765625000000000	4196.41015625000000000000	4226.15380859375000000000	4207.17919921875000000000	4208.71777343750000000000	0.00000000000000000000	10242.00000000000000000000	10222.00000000000000000000	0.00000000000000000000	0.00000000000000000000	0.00000000000000000000	2614.00000000000000000000	273.00000000000000000000	4.00000000000000000000	4.00000000000000000000	4.00000000000000000000	4.00000000000000000000	4.00000000000000000000	4.00000000000000000000	4.00000000000000000000	4.00000000000000000000	4.00000000000000000000	4.00000000000000000000	4.00000000000000000000	4.00000000000000000000	4.00000000000000000000	4.00000000000000000000	4.00000000000000000000	4.00000000000000000000
41.00000000000000000000	0.00000000000000000000	4170.76904296875000000000	4151.28173828125000000000	4178.97412109375000000000	4187.17919921875000000000	4138.46142578125000000000	4123.07666015625000000000	4131.79492187500000000000	4155.89746093750000000000	4140.00000000000000000000	4153.84619140625000000000	4173.84619140625000000000	4212.82031250000000000000	4169.74365234375000000000	4187.69238281250000000000	0.00000000000000000000	10241.00000000000000000000	10223.00000000000000000000	0.00000000000000000000	0.00000000000000000000	0.00000000000000000000	2614.00000000000000000000	281.00000000000000000000	4.00000000000000000000	4.00000000000000000000	4.00000000000000000000	4.00000000000000000000	4.00000000000000000000	4.00000000000000000000	4.00000000000000000000	4.00000000000000000000	4.00000000000000000000	4.00000000000000000000	4.00000000000000000000	4.00000000000000000000	4.00000000000000000000	4.00000000000000000000	4.00000000000000000000	4.00000000000000000000
42.00000000000000000000	0.00000000000000000000	4187.17919921875000000000	4177.94873046875000000000	4182.56396484375000000000	4201.53857421875000000000	4170.76904296875000000000	4158.97412109375000000000	4168.71777343750000000000	4168.71777343750000000000	4152.82031250000000000000	4171.79492187500000000000	4185.64111328125000000000	4223.07666015625000000000	4179.48730468750000000000	4200.51269531250000000000	0.00000000000000000000	10241.00000000000000000000	10223.00000000000000000000	0.00000000000000000000	0.00000000000000000000	0.00000000000000000000	2614.00000000000000000000	288.00000000000000000000	4.00000000000000000000	4.00000000000000000000	4.00000000000000000000	4.00000000000000000000	4.00000000000000000000	4.00000000000000000000	4.00000000000000000000	4.00000000000000000000	4.00000000000000000000	4.00000000000000000000	4.00000000000000000000	4.00000000000000000000	4.00000000000000000000	4.00000000000000000000	4.00000000000000000000	4.00000000000000000000
43.00000000000000000000	0.00000000000000000000	4215.38427734375000000000	4221.53857421875000000000	4174.87158203125000000000	4224.10253906250000000000	4226.15380859375000000000	4207.69238281250000000000	4204.10253906250000000000	4189.23046875000000000000	4180.51269531250000000000	4200.00000000000000000000	4198.46142578125000000000	4229.74365234375000000000	4208.20507812500000000000	4213.33300781250000000000	0.00000000000000000000	10242.00000000000000000000	10225.00000000000000000000	0.00000000000000000000	0.00000000000000000000	0.00000000000000000000	2614.00000000000000000000	296.00000000000000000000	4.00000000000000000000	4.00000000000000000000	4.00000000000000000000	4.00000000000000000000	4.00000000000000000000	4.00000000000000000000	4.00000000000000000000	4.00000000000000000000	4.00000000000000000000	4.00000000000000000000	4.00000000000000000000	4.00000000000000000000	4.00000000000000000000	4.00000000000000000000	4.00000000000000000000	4.00000000000000000000
44.00000000000000000000	0.00000000000000000000	4187.69238281250000000000	4184.61523437500000000000	4179.48730468750000000000	4193.33300781250000000000	4187.69238281250000000000	4172.82031250000000000000	4167.69238281250000000000	4146.66650390625000000000	4135.89746093750000000000	4162.56396484375000000000	4144.61523437500000000000	4181.02539062500000000000	4163.07666015625000000000	4168.71777343750000000000	0.00000000000000000000	10242.00000000000000000000	10225.00000000000000000000	0.00000000000000000000	0.00000000000000000000	0.00000000000000000000	2614.00000000000000000000	304.00000000000000000000	4.00000000000000000000	4.00000000000000000000	4.00000000000000000000	4.00000000000000000000	4.00000000000000000000	4.00000000000000000000	4.00000000000000000000	4.00000000000000000000	4.00000000000000000000	4.00000000000000000000	4.00000000000000000000	4.00000000000000000000	4.00000000000000000000	4.00000000000000000000	4.00000000000000000000	4.00000000000000000000
45.00000000000000000000	0.00000000000000000000	4193.33300781250000000000	4192.30761718750000000000	4165.64111328125000000000	4203.58984375000000000000	4196.92285156250000000000	4182.05126953125000000000	4180.51269531250000000000	4168.71777343750000000000	4151.79492187500000000000	4176.92285156250000000000	4175.89746093750000000000	4202.56396484375000000000	4190.25634765625000000000	4192.30761718750000000000	0.00000000000000000000	10244.00000000000000000000	10226.00000000000000000000	0.00000000000000000000	0.00000000000000000000	0.00000000000000000000	2614.00000000000000000000	312.00000000000000000000	4.00000000000000000000	4.00000000000000000000	4.00000000000000000000	4.00000000000000000000	4.00000000000000000000	4.00000000000000000000	4.00000000000000000000	4.00000000000000000000	4.00000000000000000000	4.00000000000000000000	4.00000000000000000000	4.00000000000000000000	4.00000000000000000000	4.00000000000000000000	4.00000000000000000000	4.00000000000000000000
46.00000000000000000000	0.00000000000000000000	4185.12792968750000000000	4169.74365234375000000000	4166.66650390625000000000	4200.00000000000000000000	4172.30761718750000000000	4156.92285156250000000000	4157.43603515625000000000	4165.12792968750000000000	4140.51269531250000000000	4162.56396484375000000000	4184.61523437500000000000	4205.64111328125000000000	4198.46142578125000000000	4194.87158203125000000000	0.00000000000000000000	10244.00000000000000000000	10226.00000000000000000000	0.00000000000000000000	0.00000000000000000000	0.00000000000000000000	2614.00000000000000000000	319.00000000000000000000	4.00000000000000000000	4.00000000000000000000	4.00000000000000000000	4.00000000000000000000	4.00000000000000000000	4.00000000000000000000	4.00000000000000000000	4.00000000000000000000	4.00000000000000000000	4.00000000000000000000	4.00000000000000000000	4.00000000000000000000	4.00000000000000000000	4.00000000000000000000	4.00000000000000000000	4.00000000000000000000
47.00000000000000000000	0.00000000000000000000	4191.79492187500000000000	4176.92285156250000000000	4173.33300781250000000000	4199.48730468750000000000	4173.84619140625000000000	4160.00000000000000000000	4158.46142578125000000000	4177.94873046875000000000	4155.38427734375000000000	4173.33300781250000000000	4197.94873046875000000000	4214.87158203125000000000	4208.20507812500000000000	4197.43603515625000000000	0.00000000000000000000	10245.00000000000000000000	10227.00000000000000000000	0.00000000000000000000	0.00000000000000000000	0.00000000000000000000	2614.00000000000000000000	327.00000000000000000000	4.00000000000000000000	4.00000000000000000000	4.00000000000000000000	4.00000000000000000000	4.00000000000000000000	4.00000000000000000000	4.00000000000000000000	4.00000000000000000000	4.00000000000000000000	4.00000000000000000000	4.00000000000000000000	4.00000000000000000000	4.00000000000000000000	4.00000000000000000000	4.00000000000000000000	4.00000000000000000000
48.00000000000000000000	0.00000000000000000000	4197.94873046875000000000	4192.82031250000000000000	4170.76904296875000000000	4192.82031250000000000000	4193.33300781250000000000	4184.10253906250000000000	4184.61523437500000000000	4204.61523437500000000000	4192.30761718750000000000	4208.20507812500000000000	4212.82031250000000000000	4231.79492187500000000000	4207.69238281250000000000	4204.10253906250000000000	0.00000000000000000000	10245.00000000000000000000	10227.00000000000000000000	0.00000000000000000000	0.00000000000000000000	0.00000000000000000000	2614.00000000000000000000	334.00000000000000000000	4.00000000000000000000	4.00000000000000000000	4.00000000000000000000	4.00000000000000000000	4.00000000000000000000	4.00000000000000000000	4.00000000000000000000	4.00000000000000000000	4.00000000000000000000	4.00000000000000000000	4.00000000000000000000	4.00000000000000000000	4.00000000000000000000	4.00000000000000000000	4.00000000000000000000	4.00000000000000000000
49.00000000000000000000	0.00000000000000000000	4172.82031250000000000000	4156.41015625000000000000	4181.02539062500000000000	4154.87158203125000000000	4165.12792968750000000000	4161.53857421875000000000	4165.64111328125000000000	4168.20507812500000000000	4153.84619140625000000000	4174.35888671875000000000	4171.28173828125000000000	4205.64111328125000000000	4159.48730468750000000000	4170.76904296875000000000	0.00000000000000000000	10248.00000000000000000000	10226.00000000000000000000	0.00000000000000000000	0.00000000000000000000	0.00000000000000000000	2614.00000000000000000000	342.00000000000000000000	4.00000000000000000000	4.00000000000000000000	4.00000000000000000000	4.00000000000000000000	4.00000000000000000000	4.00000000000000000000	4.00000000000000000000	4.00000000000000000000	4.00000000000000000000	4.00000000000000000000	4.00000000000000000000	4.00000000000000000000	4.00000000000000000000	4.00000000000000000000	4.00000000000000000000	4.00000000000000000000
50.00000000000000000000	0.00000000000000000000	4205.64111328125000000000	4205.12792968750000000000	4172.82031250000000000000	4183.58984375000000000000	4212.30761718750000000000	4195.38427734375000000000	4187.17919921875000000000	4181.53857421875000000000	4163.58984375000000000000	4183.58984375000000000000	4198.97412109375000000000	4227.17919921875000000000	4198.46142578125000000000	4197.43603515625000000000	0.00000000000000000000	10248.00000000000000000000	10226.00000000000000000000	0.00000000000000000000	0.00000000000000000000	0.00000000000000000000	2614.00000000000000000000	350.00000000000000000000	4.00000000000000000000	4.00000000000000000000	4.00000000000000000000	4.00000000000000000000	4.00000000000000000000	4.00000000000000000000	4.00000000000000000000	4.00000000000000000000	4.00000000000000000000	4.00000000000000000000	4.00000000000000000000	4.00000000000000000000	4.00000000000000000000	4.00000000000000000000	4.00000000000000000000	4.00000000000000000000
51.00000000000000000000	0.00000000000000000000	4211.28173828125000000000	4211.28173828125000000000	4176.92285156250000000000	4191.28173828125000000000	4208.71777343750000000000	4184.10253906250000000000	4175.38427734375000000000	4160.51269531250000000000	4146.66650390625000000000	4173.84619140625000000000	4183.07666015625000000000	4211.79492187500000000000	4195.89746093750000000000	4192.30761718750000000000	0.00000000000000000000	10248.00000000000000000000	10227.00000000000000000000	0.00000000000000000000	0.00000000000000000000	0.00000000000000000000	2614.00000000000000000000	358.00000000000000000000	4.00000000000000000000	4.00000000000000000000	4.00000000000000000000	4.00000000000000000000	4.00000000000000000000	4.00000000000000000000	4.00000000000000000000	4.00000000000000000000	4.00000000000000000000	4.00000000000000000000	4.00000000000000000000	4.00000000000000000000	4.00000000000000000000	4.00000000000000000000	4.00000000000000000000	4.00000000000000000000
52.00000000000000000000	0.00000000000000000000	4205.64111328125000000000	4195.89746093750000000000	4181.53857421875000000000	4185.64111328125000000000	4189.74365234375000000000	4171.28173828125000000000	4168.71777343750000000000	4156.41015625000000000000	4143.07666015625000000000	4170.76904296875000000000	4185.64111328125000000000	4214.87158203125000000000	4192.82031250000000000000	4194.35888671875000000000	0.00000000000000000000	10248.00000000000000000000	10227.00000000000000000000	0.00000000000000000000	0.00000000000000000000	0.00000000000000000000	2614.00000000000000000000	367.00000000000000000000	4.00000000000000000000	4.00000000000000000000	4.00000000000000000000	4.00000000000000000000	4.00000000000000000000	4.00000000000000000000	4.00000000000000000000	4.00000000000000000000	4.00000000000000000000	4.00000000000000000000	4.00000000000000000000	4.00000000000000000000	4.00000000000000000000	4.00000000000000000000	4.00000000000000000000	4.00000000000000000000
53.00000000000000000000	0.00000000000000000000	4216.92285156250000000000	4206.15380859375000000000	4170.76904296875000000000	4199.48730468750000000000	4197.43603515625000000000	4180.51269531250000000000	4176.92285156250000000000	4200.51269531250000000000	4184.10253906250000000000	4198.46142578125000000000	4239.48730468750000000000	4258.97412109375000000000	4231.28173828125000000000	4231.79492187500000000000	0.00000000000000000000	10250.00000000000000000000	10227.00000000000000000000	0.00000000000000000000	0.00000000000000000000	0.00000000000000000000	2614.00000000000000000000	375.00000000000000000000	4.00000000000000000000	4.00000000000000000000	4.00000000000000000000	4.00000000000000000000	4.00000000000000000000	4.00000000000000000000	4.00000000000000000000	4.00000000000000000000	4.00000000000000000000	4.00000000000000000000	4.00000000000000000000	4.00000000000000000000	4.00000000000000000000	4.00000000000000000000	4.00000000000000000000	4.00000000000000000000
54.00000000000000000000	0.00000000000000000000	4190.25634765625000000000	4172.30761718750000000000	4178.46142578125000000000	4176.92285156250000000000	4158.97412109375000000000	4150.25634765625000000000	4153.33300781250000000000	4180.00000000000000000000	4161.53857421875000000000	4174.35888671875000000000	4204.10253906250000000000	4233.84619140625000000000	4199.48730468750000000000	4205.64111328125000000000	0.00000000000000000000	10250.00000000000000000000	10227.00000000000000000000	0.00000000000000000000	0.00000000000000000000	0.00000000000000000000	2614.00000000000000000000	383.00000000000000000000	4.00000000000000000000	4.00000000000000000000	4.00000000000000000000	4.00000000000000000000	4.00000000000000000000	4.00000000000000000000	4.00000000000000000000	4.00000000000000000000	4.00000000000000000000	4.00000000000000000000	4.00000000000000000000	4.00000000000000000000	4.00000000000000000000	4.00000000000000000000	4.00000000000000000000	4.00000000000000000000
55.00000000000000000000	0.00000000000000000000	4198.46142578125000000000	4195.38427734375000000000	4172.82031250000000000000	4184.10253906250000000000	4198.46142578125000000000	4193.33300781250000000000	4192.30761718750000000000	4193.84619140625000000000	4182.05126953125000000000	4197.43603515625000000000	4197.94873046875000000000	4234.87158203125000000000	4204.61523437500000000000	4201.53857421875000000000	0.00000000000000000000	10251.00000000000000000000	10227.00000000000000000000	0.00000000000000000000	0.00000000000000000000	0.00000000000000000000	2614.00000000000000000000	392.00000000000000000000	4.00000000000000000000	4.00000000000000000000	4.00000000000000000000	4.00000000000000000000	4.00000000000000000000	4.00000000000000000000	4.00000000000000000000	4.00000000000000000000	4.00000000000000000000	4.00000000000000000000	4.00000000000000000000	4.00000000000000000000	4.00000000000000000000	4.00000000000000000000	4.00000000000000000000	4.00000000000000000000
56.00000000000000000000	0.00000000000000000000	4183.07666015625000000000	4177.43603515625000000000	4174.87158203125000000000	4172.82031250000000000000	4200.51269531250000000000	4193.33300781250000000000	4188.20507812500000000000	4181.53857421875000000000	4175.38427734375000000000	4199.48730468750000000000	4174.87158203125000000000	4214.87158203125000000000	4177.43603515625000000000	4172.30761718750000000000	0.00000000000000000000	10251.00000000000000000000	10227.00000000000000000000	0.00000000000000000000	0.00000000000000000000	0.00000000000000000000	2614.00000000000000000000	399.00000000000000000000	4.00000000000000000000	4.00000000000000000000	4.00000000000000000000	4.00000000000000000000	4.00000000000000000000	4.00000000000000000000	4.00000000000000000000	4.00000000000000000000	4.00000000000000000000	4.00000000000000000000	4.00000000000000000000	4.00000000000000000000	4.00000000000000000000	4.00000000000000000000	4.00000000000000000000	4.00000000000000000000
57.00000000000000000000	0.00000000000000000000	4170.25634765625000000000	4165.64111328125000000000	4178.46142578125000000000	4164.10253906250000000000	4184.61523437500000000000	4176.41015625000000000000	4172.30761718750000000000	4166.15380859375000000000	4160.00000000000000000000	4189.23046875000000000000	4165.64111328125000000000	4199.48730468750000000000	4168.20507812500000000000	4162.56396484375000000000	0.00000000000000000000	10249.00000000000000000000	10226.00000000000000000000	0.00000000000000000000	0.00000000000000000000	0.00000000000000000000	2614.00000000000000000000	407.00000000000000000000	4.00000000000000000000	4.00000000000000000000	4.00000000000000000000	4.00000000000000000000	4.00000000000000000000	4.00000000000000000000	4.00000000000000000000	4.00000000000000000000	4.00000000000000000000	4.00000000000000000000	4.00000000000000000000	4.00000000000000000000	4.00000000000000000000	4.00000000000000000000	4.00000000000000000000	4.00000000000000000000
58.00000000000000000000	0.00000000000000000000	4201.53857421875000000000	4205.64111328125000000000	4165.12792968750000000000	4191.28173828125000000000	4210.76904296875000000000	4195.89746093750000000000	4189.23046875000000000000	4187.17919921875000000000	4177.43603515625000000000	4206.15380859375000000000	4205.64111328125000000000	4229.74365234375000000000	4221.53857421875000000000	4200.00000000000000000000	0.00000000000000000000	10249.00000000000000000000	10226.00000000000000000000	0.00000000000000000000	0.00000000000000000000	0.00000000000000000000	2614.00000000000000000000	415.00000000000000000000	4.00000000000000000000	4.00000000000000000000	4.00000000000000000000	4.00000000000000000000	4.00000000000000000000	4.00000000000000000000	4.00000000000000000000	4.00000000000000000000	4.00000000000000000000	4.00000000000000000000	4.00000000000000000000	4.00000000000000000000	4.00000000000000000000	4.00000000000000000000	4.00000000000000000000	4.00000000000000000000
59.00000000000000000000	0.00000000000000000000	4184.61523437500000000000	4173.33300781250000000000	4171.79492187500000000000	4169.23046875000000000000	4170.76904296875000000000	4156.92285156250000000000	4151.79492187500000000000	4149.23046875000000000000	4130.76904296875000000000	4161.53857421875000000000	4169.74365234375000000000	4204.10253906250000000000	4185.12792968750000000000	4170.76904296875000000000	0.00000000000000000000	10248.00000000000000000000	10227.00000000000000000000	0.00000000000000000000	0.00000000000000000000	0.00000000000000000000	2614.00000000000000000000	422.00000000000000000000	4.00000000000000000000	4.00000000000000000000	4.00000000000000000000	4.00000000000000000000	4.00000000000000000000	4.00000000000000000000	4.00000000000000000000	4.00000000000000000000	4.00000000000000000000	4.00000000000000000000	4.00000000000000000000	4.00000000000000000000	4.00000000000000000000	4.00000000000000000000	4.00000000000000000000	4.00000000000000000000
60.00000000000000000000	0.00000000000000000000	4188.71777343750000000000	4188.71777343750000000000	4168.71777343750000000000	4174.87158203125000000000	4184.10253906250000000000	4173.84619140625000000000	4166.66650390625000000000	4178.46142578125000000000	4157.94873046875000000000	4178.97412109375000000000	4184.10253906250000000000	4223.07666015625000000000	4185.64111328125000000000	4182.05126953125000000000	0.00000000000000000000	10248.00000000000000000000	10227.00000000000000000000	0.00000000000000000000	0.00000000000000000000	0.00000000000000000000	2614.00000000000000000000	429.00000000000000000000	4.00000000000000000000	4.00000000000000000000	4.00000000000000000000	4.00000000000000000000	4.00000000000000000000	4.00000000000000000000	4.00000000000000000000	4.00000000000000000000	4.00000000000000000000	4.00000000000000000000	4.00000000000000000000	4.00000000000000000000	4.00000000000000000000	4.00000000000000000000	4.00000000000000000000	4.00000000000000000000
61.00000000000000000000	0.00000000000000000000	4182.05126953125000000000	4177.94873046875000000000	4172.82031250000000000000	4174.35888671875000000000	4176.41015625000000000000	4169.74365234375000000000	4168.71777343750000000000	4195.89746093750000000000	4176.92285156250000000000	4192.82031250000000000000	4190.76904296875000000000	4236.41015625000000000000	4182.56396484375000000000	4186.66650390625000000000	0.00000000000000000000	10248.00000000000000000000	10228.00000000000000000000	0.00000000000000000000	0.00000000000000000000	0.00000000000000000000	2614.00000000000000000000	438.00000000000000000000	4.00000000000000000000	4.00000000000000000000	4.00000000000000000000	4.00000000000000000000	4.00000000000000000000	4.00000000000000000000	4.00000000000000000000	4.00000000000000000000	4.00000000000000000000	4.00000000000000000000	4.00000000000000000000	4.00000000000000000000	4.00000000000000000000	4.00000000000000000000	4.00000000000000000000	4.00000000000000000000
62.00000000000000000000	0.00000000000000000000	4170.25634765625000000000	4153.33300781250000000000	4177.94873046875000000000	4163.07666015625000000000	4156.92285156250000000000	4149.74365234375000000000	4155.38427734375000000000	4162.56396484375000000000	4147.69238281250000000000	4171.28173828125000000000	4171.28173828125000000000	4215.89746093750000000000	4165.64111328125000000000	4167.69238281250000000000	0.00000000000000000000	10248.00000000000000000000	10228.00000000000000000000	0.00000000000000000000	0.00000000000000000000	0.00000000000000000000	2614.00000000000000000000	446.00000000000000000000	4.00000000000000000000	4.00000000000000000000	4.00000000000000000000	4.00000000000000000000	4.00000000000000000000	4.00000000000000000000	4.00000000000000000000	4.00000000000000000000	4.00000000000000000000	4.00000000000000000000	4.00000000000000000000	4.00000000000000000000	4.00000000000000000000	4.00000000000000000000	4.00000000000000000000	4.00000000000000000000
63.00000000000000000000	0.00000000000000000000	4197.94873046875000000000	4201.53857421875000000000	4165.64111328125000000000	4185.64111328125000000000	4201.53857421875000000000	4186.66650390625000000000	4180.00000000000000000000	4164.61523437500000000000	4162.05126953125000000000	4194.87158203125000000000	4187.17919921875000000000	4223.07666015625000000000	4194.87158203125000000000	4187.17919921875000000000	0.00000000000000000000	10247.00000000000000000000	10229.00000000000000000000	0.00000000000000000000	0.00000000000000000000	0.00000000000000000000	2614.00000000000000000000	454.00000000000000000000	4.00000000000000000000	4.00000000000000000000	4.00000000000000000000	4.00000000000000000000	4.00000000000000000000	4.00000000000000000000	4.00000000000000000000	4.00000000000000000000	4.00000000000000000000	4.00000000000000000000	4.00000000000000000000	4.00000000000000000000	4.00000000000000000000	4.00000000000000000000	4.00000000000000000000	4.00000000000000000000
64.00000000000000000000	0.00000000000000000000	4191.79492187500000000000	4198.97412109375000000000	4179.48730468750000000000	4175.89746093750000000000	4188.71777343750000000000	4172.30761718750000000000	4166.15380859375000000000	4142.56396484375000000000	4141.02539062500000000000	4176.41015625000000000000	4151.28173828125000000000	4193.84619140625000000000	4171.28173828125000000000	4170.76904296875000000000	1070.00000000000000000000	10247.00000000000000000000	10229.00000000000000000000	0.00000000000000000000	0.00000000000000000000	0.00000000000000000000	2614.00000000000000000000	463.00000000000000000000	4.00000000000000000000	4.00000000000000000000	4.00000000000000000000	4.00000000000000000000	4.00000000000000000000	4.00000000000000000000	4.00000000000000000000	4.00000000000000000000	4.00000000000000000000	4.00000000000000000000	4.00000000000000000000	4.00000000000000000000	4.00000000000000000000	4.00000000000000000000	4.00000000000000000000	4.00000000000000000000
65.00000000000000000000	0.00000000000000000000	4217.94873046875000000000	4225.64111328125000000000	4180.00000000000000000000	4198.46142578125000000000	4209.74365234375000000000	4188.20507812500000000000	4187.69238281250000000000	4181.02539062500000000000	4168.71777343750000000000	4190.76904296875000000000	4190.25634765625000000000	4226.66650390625000000000	4211.28173828125000000000	4208.71777343750000000000	2552.00000000000000000000	10247.00000000000000000000	10229.00000000000000000000	0.00000000000000000000	0.00000000000000000000	0.00000000000000000000	2614.00000000000000000000	471.00000000000000000000	4.00000000000000000000	4.00000000000000000000	4.00000000000000000000	4.00000000000000000000	4.00000000000000000000	4.00000000000000000000	4.00000000000000000000	4.00000000000000000000	4.00000000000000000000	4.00000000000000000000	4.00000000000000000000	4.00000000000000000000	4.00000000000000000000	4.00000000000000000000	4.00000000000000000000	4.00000000000000000000
66.00000000000000000000	0.00000000000000000000	4223.58984375000000000000	4216.41015625000000000000	4170.76904296875000000000	4202.56396484375000000000	4198.46142578125000000000	4176.41015625000000000000	4173.84619140625000000000	4193.84619140625000000000	4174.87158203125000000000	4190.76904296875000000000	4219.48730468750000000000	4245.12792968750000000000	4227.69238281250000000000	4226.66650390625000000000	2939.00000000000000000000	10247.00000000000000000000	10229.00000000000000000000	0.00000000000000000000	0.00000000000000000000	0.00000000000000000000	2614.00000000000000000000	479.00000000000000000000	4.00000000000000000000	4.00000000000000000000	4.00000000000000000000	4.00000000000000000000	4.00000000000000000000	4.00000000000000000000	4.00000000000000000000	4.00000000000000000000	4.00000000000000000000	4.00000000000000000000	4.00000000000000000000	4.00000000000000000000	4.00000000000000000000	4.00000000000000000000	4.00000000000000000000	4.00000000000000000000
67.00000000000000000000	0.00000000000000000000	4193.33300781250000000000	4175.38427734375000000000	4175.38427734375000000000	4174.87158203125000000000	4161.53857421875000000000	4153.84619140625000000000	4152.30761718750000000000	4172.30761718750000000000	4151.79492187500000000000	4171.79492187500000000000	4188.71777343750000000000	4215.89746093750000000000	4189.74365234375000000000	4196.92285156250000000000	3546.00000000000000000000	10246.00000000000000000000	10227.00000000000000000000	0.00000000000000000000	0.00000000000000000000	0.00000000000000000000	2614.00000000000000000000	487.00000000000000000000	4.00000000000000000000	4.00000000000000000000	4.00000000000000000000	4.00000000000000000000	4.00000000000000000000	4.00000000000000000000	4.00000000000000000000	4.00000000000000000000	4.00000000000000000000	4.00000000000000000000	4.00000000000000000000	4.00000000000000000000	4.00000000000000000000	4.00000000000000000000	4.00000000000000000000	4.00000000000000000000
68.00000000000000000000	0.00000000000000000000	4194.87158203125000000000	4192.82031250000000000000	4167.69238281250000000000	4182.05126953125000000000	4196.41015625000000000000	4194.35888671875000000000	4195.38427734375000000000	4206.15380859375000000000	4191.28173828125000000000	4212.30761718750000000000	4200.51269531250000000000	4229.23046875000000000000	4199.48730468750000000000	4199.48730468750000000000	3632.00000000000000000000	10246.00000000000000000000	10227.00000000000000000000	0.00000000000000000000	0.00000000000000000000	0.00000000000000000000	2614.00000000000000000000	494.00000000000000000000	4.00000000000000000000	4.00000000000000000000	4.00000000000000000000	4.00000000000000000000	4.00000000000000000000	4.00000000000000000000	4.00000000000000000000	4.00000000000000000000	4.00000000000000000000	4.00000000000000000000	4.00000000000000000000	4.00000000000000000000	4.00000000000000000000	4.00000000000000000000	4.00000000000000000000	4.00000000000000000000
69.00000000000000000000	0.00000000000000000000	4169.74365234375000000000	4158.97412109375000000000	4176.92285156250000000000	4157.94873046875000000000	4170.25634765625000000000	4165.64111328125000000000	4172.30761718750000000000	4173.84619140625000000000	4161.53857421875000000000	4188.20507812500000000000	4159.48730468750000000000	4198.97412109375000000000	4156.41015625000000000000	4158.46142578125000000000	3417.00000000000000000000	10245.00000000000000000000	10226.00000000000000000000	0.00000000000000000000	0.00000000000000000000	0.00000000000000000000	2614.00000000000000000000	502.00000000000000000000	4.00000000000000000000	4.00000000000000000000	4.00000000000000000000	4.00000000000000000000	4.00000000000000000000	4.00000000000000000000	4.00000000000000000000	4.00000000000000000000	4.00000000000000000000	4.00000000000000000000	4.00000000000000000000	4.00000000000000000000	4.00000000000000000000	4.00000000000000000000	4.00000000000000000000	4.00000000000000000000
70.00000000000000000000	0.00000000000000000000	4194.35888671875000000000	4191.28173828125000000000	4175.89746093750000000000	4178.97412109375000000000	4186.15380859375000000000	4176.92285156250000000000	4174.87158203125000000000	4176.92285156250000000000	4163.58984375000000000000	4189.74365234375000000000	4178.46142578125000000000	4215.38427734375000000000	4185.12792968750000000000	4181.53857421875000000000	3109.00000000000000000000	10245.00000000000000000000	10226.00000000000000000000	0.00000000000000000000	0.00000000000000000000	0.00000000000000000000	2614.00000000000000000000	509.00000000000000000000	4.00000000000000000000	4.00000000000000000000	4.00000000000000000000	4.00000000000000000000	4.00000000000000000000	4.00000000000000000000	4.00000000000000000000	4.00000000000000000000	4.00000000000000000000	4.00000000000000000000	4.00000000000000000000	4.00000000000000000000	4.00000000000000000000	4.00000000000000000000	4.00000000000000000000	4.00000000000000000000
71.00000000000000000000	0.00000000000000000000	4216.92285156250000000000	4222.56396484375000000000	4167.17919921875000000000	4204.10253906250000000000	4206.15380859375000000000	4192.82031250000000000000	4185.64111328125000000000	4187.17919921875000000000	4169.23046875000000000000	4194.87158203125000000000	4201.53857421875000000000	4234.87158203125000000000	4218.97412109375000000000	4213.33300781250000000000	3157.00000000000000000000	10244.00000000000000000000	10225.00000000000000000000	0.00000000000000000000	0.00000000000000000000	0.00000000000000000000	2614.00000000000000000000	517.00000000000000000000	4.00000000000000000000	4.00000000000000000000	4.00000000000000000000	4.00000000000000000000	4.00000000000000000000	4.00000000000000000000	4.00000000000000000000	4.00000000000000000000	4.00000000000000000000	4.00000000000000000000	4.00000000000000000000	4.00000000000000000000	4.00000000000000000000	4.00000000000000000000	4.00000000000000000000	4.00000000000000000000
72.00000000000000000000	0.00000000000000000000	4192.82031250000000000000	4185.64111328125000000000	4173.84619140625000000000	4182.56396484375000000000	4178.97412109375000000000	4165.12792968750000000000	4163.58984375000000000000	4154.35888671875000000000	4136.41015625000000000000	4162.05126953125000000000	4170.76904296875000000000	4205.64111328125000000000	4181.53857421875000000000	4189.23046875000000000000	3267.00000000000000000000	10244.00000000000000000000	10225.00000000000000000000	0.00000000000000000000	0.00000000000000000000	0.00000000000000000000	2614.00000000000000000000	525.00000000000000000000	4.00000000000000000000	4.00000000000000000000	4.00000000000000000000	4.00000000000000000000	4.00000000000000000000	4.00000000000000000000	4.00000000000000000000	4.00000000000000000000	4.00000000000000000000	4.00000000000000000000	4.00000000000000000000	4.00000000000000000000	4.00000000000000000000	4.00000000000000000000	4.00000000000000000000	4.00000000000000000000
73.00000000000000000000	0.00000000000000000000	4205.64111328125000000000	4201.53857421875000000000	4170.25634765625000000000	4199.48730468750000000000	4199.48730468750000000000	4180.00000000000000000000	4181.53857421875000000000	4194.87158203125000000000	4182.56396484375000000000	4196.92285156250000000000	4211.28173828125000000000	4238.46142578125000000000	4203.58984375000000000000	4214.35888671875000000000	2896.00000000000000000000	10245.00000000000000000000	10224.00000000000000000000	0.00000000000000000000	0.00000000000000000000	0.00000000000000000000	2614.00000000000000000000	532.00000000000000000000	4.00000000000000000000	4.00000000000000000000	4.00000000000000000000	4.00000000000000000000	4.00000000000000000000	4.00000000000000000000	4.00000000000000000000	4.00000000000000000000	4.00000000000000000000	4.00000000000000000000	4.00000000000000000000	4.00000000000000000000	4.00000000000000000000	4.00000000000000000000	4.00000000000000000000	4.00000000000000000000
74.00000000000000000000	0.00000000000000000000	4186.15380859375000000000	4169.74365234375000000000	4179.48730468750000000000	4186.15380859375000000000	4156.92285156250000000000	4143.58984375000000000000	4153.33300781250000000000	4184.10253906250000000000	4170.25634765625000000000	4185.12792968750000000000	4194.35888671875000000000	4230.76904296875000000000	4181.02539062500000000000	4200.51269531250000000000	3460.00000000000000000000	10245.00000000000000000000	10224.00000000000000000000	0.00000000000000000000	0.00000000000000000000	0.00000000000000000000	2614.00000000000000000000	540.00000000000000000000	4.00000000000000000000	4.00000000000000000000	4.00000000000000000000	4.00000000000000000000	4.00000000000000000000	4.00000000000000000000	4.00000000000000000000	4.00000000000000000000	4.00000000000000000000	4.00000000000000000000	4.00000000000000000000	4.00000000000000000000	4.00000000000000000000	4.00000000000000000000	4.00000000000000000000	4.00000000000000000000
75.00000000000000000000	0.00000000000000000000	4189.74365234375000000000	4177.43603515625000000000	4176.41015625000000000000	4182.05126953125000000000	4163.07666015625000000000	4155.89746093750000000000	4165.64111328125000000000	4172.82031250000000000000	4161.53857421875000000000	4184.61523437500000000000	4181.02539062500000000000	4221.53857421875000000000	4184.10253906250000000000	4200.00000000000000000000	3069.00000000000000000000	10245.00000000000000000000	10224.00000000000000000000	0.00000000000000000000	0.00000000000000000000	0.00000000000000000000	2614.00000000000000000000	548.00000000000000000000	4.00000000000000000000	4.00000000000000000000	4.00000000000000000000	4.00000000000000000000	4.00000000000000000000	4.00000000000000000000	4.00000000000000000000	4.00000000000000000000	4.00000000000000000000	4.00000000000000000000	4.00000000000000000000	4.00000000000000000000	4.00000000000000000000	4.00000000000000000000	4.00000000000000000000	4.00000000000000000000
76.00000000000000000000	0.00000000000000000000	4210.25634765625000000000	4207.69238281250000000000	4171.28173828125000000000	4191.28173828125000000000	4202.05126953125000000000	4193.33300781250000000000	4198.46142578125000000000	4184.10253906250000000000	4178.97412109375000000000	4210.76904296875000000000	4183.58984375000000000000	4222.56396484375000000000	4198.97412109375000000000	4205.12792968750000000000	3370.00000000000000000000	10245.00000000000000000000	10224.00000000000000000000	0.00000000000000000000	0.00000000000000000000	0.00000000000000000000	2614.00000000000000000000	555.00000000000000000000	4.00000000000000000000	4.00000000000000000000	4.00000000000000000000	4.00000000000000000000	4.00000000000000000000	4.00000000000000000000	4.00000000000000000000	4.00000000000000000000	4.00000000000000000000	4.00000000000000000000	4.00000000000000000000	4.00000000000000000000	4.00000000000000000000	4.00000000000000000000	4.00000000000000000000	4.00000000000000000000
77.00000000000000000000	0.00000000000000000000	4190.76904296875000000000	4178.97412109375000000000	4181.53857421875000000000	4175.38427734375000000000	4177.43603515625000000000	4171.28173828125000000000	4179.48730468750000000000	4164.61523437500000000000	4154.35888671875000000000	4188.71777343750000000000	4152.82031250000000000000	4195.38427734375000000000	4163.07666015625000000000	4172.30761718750000000000	3095.00000000000000000000	10248.00000000000000000000	10225.00000000000000000000	0.00000000000000000000	0.00000000000000000000	0.00000000000000000000	2614.00000000000000000000	564.00000000000000000000	4.00000000000000000000	4.00000000000000000000	4.00000000000000000000	4.00000000000000000000	4.00000000000000000000	4.00000000000000000000	4.00000000000000000000	4.00000000000000000000	4.00000000000000000000	4.00000000000000000000	4.00000000000000000000	4.00000000000000000000	4.00000000000000000000	4.00000000000000000000	4.00000000000000000000	4.00000000000000000000
78.00000000000000000000	0.00000000000000000000	4191.79492187500000000000	4186.66650390625000000000	4162.05126953125000000000	4188.71777343750000000000	4182.56396484375000000000	4174.35888671875000000000	4177.43603515625000000000	4180.51269531250000000000	4166.15380859375000000000	4186.66650390625000000000	4181.53857421875000000000	4210.76904296875000000000	4182.56396484375000000000	4188.20507812500000000000	3460.00000000000000000000	10248.00000000000000000000	10225.00000000000000000000	0.00000000000000000000	0.00000000000000000000	0.00000000000000000000	2614.00000000000000000000	572.00000000000000000000	4.00000000000000000000	4.00000000000000000000	4.00000000000000000000	4.00000000000000000000	4.00000000000000000000	4.00000000000000000000	4.00000000000000000000	4.00000000000000000000	4.00000000000000000000	4.00000000000000000000	4.00000000000000000000	4.00000000000000000000	4.00000000000000000000	4.00000000000000000000	4.00000000000000000000	4.00000000000000000000
79.00000000000000000000	0.00000000000000000000	4163.07666015625000000000	4143.07666015625000000000	4156.92285156250000000000	4166.15380859375000000000	4140.00000000000000000000	4134.35888671875000000000	4136.92285156250000000000	4147.17919921875000000000	4128.71777343750000000000	4146.66650390625000000000	4158.46142578125000000000	4188.20507812500000000000	4151.79492187500000000000	4165.12792968750000000000	3069.00000000000000000000	10247.00000000000000000000	10226.00000000000000000000	0.00000000000000000000	0.00000000000000000000	0.00000000000000000000	2614.00000000000000000000	580.00000000000000000000	4.00000000000000000000	4.00000000000000000000	4.00000000000000000000	4.00000000000000000000	4.00000000000000000000	4.00000000000000000000	4.00000000000000000000	4.00000000000000000000	4.00000000000000000000	4.00000000000000000000	4.00000000000000000000	4.00000000000000000000	4.00000000000000000000	4.00000000000000000000	4.00000000000000000000	4.00000000000000000000
80.00000000000000000000	0.00000000000000000000	4157.43603515625000000000	4134.35888671875000000000	4164.61523437500000000000	4160.00000000000000000000	4143.58984375000000000000	4147.17919921875000000000	4152.30761718750000000000	4164.10253906250000000000	4140.00000000000000000000	4154.87158203125000000000	4160.51269531250000000000	4194.87158203125000000000	4146.15380859375000000000	4156.92285156250000000000	3370.00000000000000000000	10247.00000000000000000000	10226.00000000000000000000	0.00000000000000000000	0.00000000000000000000	0.00000000000000000000	2614.00000000000000000000	588.00000000000000000000	4.00000000000000000000	4.00000000000000000000	4.00000000000000000000	4.00000000000000000000	4.00000000000000000000	4.00000000000000000000	4.00000000000000000000	4.00000000000000000000	4.00000000000000000000	4.00000000000000000000	4.00000000000000000000	4.00000000000000000000	4.00000000000000000000	4.00000000000000000000	4.00000000000000000000	4.00000000000000000000
81.00000000000000000000	0.00000000000000000000	4163.58984375000000000000	4149.74365234375000000000	4166.66650390625000000000	4168.71777343750000000000	4170.76904296875000000000	4181.53857421875000000000	4186.15380859375000000000	4207.17919921875000000000	4186.66650390625000000000	4194.87158203125000000000	4192.82031250000000000000	4222.05126953125000000000	4166.15380859375000000000	4172.30761718750000000000	3095.00000000000000000000	10247.00000000000000000000	10226.00000000000000000000	0.00000000000000000000	0.00000000000000000000	0.00000000000000000000	2614.00000000000000000000	596.00000000000000000000	4.00000000000000000000	4.00000000000000000000	4.00000000000000000000	4.00000000000000000000	4.00000000000000000000	4.00000000000000000000	4.00000000000000000000	4.00000000000000000000	4.00000000000000000000	4.00000000000000000000	4.00000000000000000000	4.00000000000000000000	4.00000000000000000000	4.00000000000000000000	4.00000000000000000000	4.00000000000000000000
82.00000000000000000000	0.00000000000000000000	4130.76904296875000000000	4110.25634765625000000000	4175.89746093750000000000	4139.48730468750000000000	4127.69238281250000000000	4138.46142578125000000000	4148.20507812500000000000	4158.97412109375000000000	4140.51269531250000000000	4154.35888671875000000000	4150.25634765625000000000	4187.69238281250000000000	4121.53857421875000000000	4140.00000000000000000000	3460.00000000000000000000	10247.00000000000000000000	10226.00000000000000000000	0.00000000000000000000	0.00000000000000000000	0.00000000000000000000	2614.00000000000000000000	604.00000000000000000000	4.00000000000000000000	4.00000000000000000000	4.00000000000000000000	4.00000000000000000000	4.00000000000000000000	4.00000000000000000000	4.00000000000000000000	4.00000000000000000000	4.00000000000000000000	4.00000000000000000000	4.00000000000000000000	4.00000000000000000000	4.00000000000000000000	4.00000000000000000000	4.00000000000000000000	4.00000000000000000000
83.00000000000000000000	0.00000000000000000000	4155.89746093750000000000	4150.76904296875000000000	4162.05126953125000000000	4160.00000000000000000000	4161.53857421875000000000	4160.00000000000000000000	4161.53857421875000000000	4155.89746093750000000000	4137.43603515625000000000	4154.87158203125000000000	4156.92285156250000000000	4192.30761718750000000000	4143.58984375000000000000	4154.35888671875000000000	3069.00000000000000000000	10247.00000000000000000000	10227.00000000000000000000	0.00000000000000000000	0.00000000000000000000	0.00000000000000000000	2614.00000000000000000000	611.00000000000000000000	4.00000000000000000000	4.00000000000000000000	4.00000000000000000000	4.00000000000000000000	4.00000000000000000000	4.00000000000000000000	4.00000000000000000000	4.00000000000000000000	4.00000000000000000000	4.00000000000000000000	4.00000000000000000000	4.00000000000000000000	4.00000000000000000000	4.00000000000000000000	4.00000000000000000000	4.00000000000000000000
84.00000000000000000000	0.00000000000000000000	4166.15380859375000000000	4162.56396484375000000000	4166.15380859375000000000	4164.10253906250000000000	4165.12792968750000000000	4160.00000000000000000000	4156.41015625000000000000	4138.46142578125000000000	4119.48730468750000000000	4142.56396484375000000000	4139.48730468750000000000	4167.69238281250000000000	4140.00000000000000000000	4142.05126953125000000000	3370.00000000000000000000	10247.00000000000000000000	10227.00000000000000000000	0.00000000000000000000	0.00000000000000000000	0.00000000000000000000	2614.00000000000000000000	619.00000000000000000000	4.00000000000000000000	4.00000000000000000000	4.00000000000000000000	4.00000000000000000000	4.00000000000000000000	4.00000000000000000000	4.00000000000000000000	4.00000000000000000000	4.00000000000000000000	4.00000000000000000000	4.00000000000000000000	4.00000000000000000000	4.00000000000000000000	4.00000000000000000000	4.00000000000000000000	4.00000000000000000000
85.00000000000000000000	0.00000000000000000000	4166.15380859375000000000	4162.05126953125000000000	4175.38427734375000000000	4165.12792968750000000000	4153.33300781250000000000	4149.74365234375000000000	4150.25634765625000000000	4139.48730468750000000000	4117.94873046875000000000	4137.94873046875000000000	4145.64111328125000000000	4170.76904296875000000000	4143.07666015625000000000	4152.30761718750000000000	3095.00000000000000000000	10247.00000000000000000000	10227.00000000000000000000	0.00000000000000000000	0.00000000000000000000	0.00000000000000000000	2614.00000000000000000000	626.00000000000000000000	4.00000000000000000000	4.00000000000000000000	4.00000000000000000000	4.00000000000000000000	4.00000000000000000000	4.00000000000000000000	4.00000000000000000000	4.00000000000000000000	4.00000000000000000000	4.00000000000000000000	4.00000000000000000000	4.00000000000000000000	4.00000000000000000000	4.00000000000000000000	4.00000000000000000000	4.00000000000000000000
86.00000000000000000000	0.00000000000000000000	4178.97412109375000000000	4176.41015625000000000000	4168.71777343750000000000	4182.56396484375000000000	4158.46142578125000000000	4149.74365234375000000000	4150.76904296875000000000	4174.35888671875000000000	4151.28173828125000000000	4164.10253906250000000000	4190.76904296875000000000	4215.89746093750000000000	4177.94873046875000000000	4197.43603515625000000000	3460.00000000000000000000	10247.00000000000000000000	10227.00000000000000000000	0.00000000000000000000	0.00000000000000000000	0.00000000000000000000	2614.00000000000000000000	633.00000000000000000000	4.00000000000000000000	4.00000000000000000000	4.00000000000000000000	4.00000000000000000000	4.00000000000000000000	4.00000000000000000000	4.00000000000000000000	4.00000000000000000000	4.00000000000000000000	4.00000000000000000000	4.00000000000000000000	4.00000000000000000000	4.00000000000000000000	4.00000000000000000000	4.00000000000000000000	4.00000000000000000000
87.00000000000000000000	0.00000000000000000000	4156.41015625000000000000	4137.43603515625000000000	4179.48730468750000000000	4158.46142578125000000000	4116.92285156250000000000	4112.82031250000000000000	4119.48730468750000000000	4144.10253906250000000000	4122.56396484375000000000	4141.53857421875000000000	4156.41015625000000000000	4186.66650390625000000000	4141.02539062500000000000	4169.74365234375000000000	3069.00000000000000000000	10246.00000000000000000000	10227.00000000000000000000	0.00000000000000000000	0.00000000000000000000	0.00000000000000000000	2614.00000000000000000000	642.00000000000000000000	4.00000000000000000000	4.00000000000000000000	4.00000000000000000000	4.00000000000000000000	4.00000000000000000000	4.00000000000000000000	4.00000000000000000000	4.00000000000000000000	4.00000000000000000000	4.00000000000000000000	4.00000000000000000000	4.00000000000000000000	4.00000000000000000000	4.00000000000000000000	4.00000000000000000000	4.00000000000000000000
88.00000000000000000000	0.00000000000000000000	4174.87158203125000000000	4172.82031250000000000000	4174.35888671875000000000	4170.76904296875000000000	4155.89746093750000000000	4154.35888671875000000000	4160.51269531250000000000	4161.53857421875000000000	4148.71777343750000000000	4174.35888671875000000000	4170.25634765625000000000	4189.74365234375000000000	4155.38427734375000000000	4170.76904296875000000000	3370.00000000000000000000	10246.00000000000000000000	10227.00000000000000000000	0.00000000000000000000	0.00000000000000000000	0.00000000000000000000	2614.00000000000000000000	650.00000000000000000000	4.00000000000000000000	4.00000000000000000000	4.00000000000000000000	4.00000000000000000000	4.00000000000000000000	4.00000000000000000000	4.00000000000000000000	4.00000000000000000000	4.00000000000000000000	4.00000000000000000000	4.00000000000000000000	4.00000000000000000000	4.00000000000000000000	4.00000000000000000000	4.00000000000000000000	4.00000000000000000000
89.00000000000000000000	0.00000000000000000000	4176.41015625000000000000	4177.43603515625000000000	4177.94873046875000000000	4167.17919921875000000000	4162.05126953125000000000	4160.51269531250000000000	4168.71777343750000000000	4162.56396484375000000000	4154.35888671875000000000	4182.56396484375000000000	4166.15380859375000000000	4186.66650390625000000000	4143.58984375000000000000	4159.48730468750000000000	3095.00000000000000000000	10244.00000000000000000000	10228.00000000000000000000	0.00000000000000000000	0.00000000000000000000	0.00000000000000000000	2614.00000000000000000000	658.00000000000000000000	4.00000000000000000000	4.00000000000000000000	4.00000000000000000000	4.00000000000000000000	4.00000000000000000000	4.00000000000000000000	4.00000000000000000000	4.00000000000000000000	4.00000000000000000000	4.00000000000000000000	4.00000000000000000000	4.00000000000000000000	4.00000000000000000000	4.00000000000000000000	4.00000000000000000000	4.00000000000000000000
90.00000000000000000000	0.00000000000000000000	4174.35888671875000000000	4166.66650390625000000000	4181.53857421875000000000	4164.10253906250000000000	4148.20507812500000000000	4145.64111328125000000000	4154.35888671875000000000	4153.33300781250000000000	4142.56396484375000000000	4167.69238281250000000000	4163.58984375000000000000	4185.12792968750000000000	4143.07666015625000000000	4157.94873046875000000000	3460.00000000000000000000	10244.00000000000000000000	10228.00000000000000000000	0.00000000000000000000	0.00000000000000000000	0.00000000000000000000	2614.00000000000000000000	666.00000000000000000000	4.00000000000000000000	4.00000000000000000000	4.00000000000000000000	4.00000000000000000000	4.00000000000000000000	4.00000000000000000000	4.00000000000000000000	4.00000000000000000000	4.00000000000000000000	4.00000000000000000000	4.00000000000000000000	4.00000000000000000000	4.00000000000000000000	4.00000000000000000000	4.00000000000000000000	4.00000000000000000000
91.00000000000000000000	0.00000000000000000000	4193.84619140625000000000	4188.71777343750000000000	4164.10253906250000000000	4184.61523437500000000000	4169.23046875000000000000	4162.05126953125000000000	4158.97412109375000000000	4166.66650390625000000000	4154.87158203125000000000	4179.48730468750000000000	4198.46142578125000000000	4207.17919921875000000000	4189.74365234375000000000	4187.69238281250000000000	3069.00000000000000000000	10245.00000000000000000000	10228.00000000000000000000	0.00000000000000000000	0.00000000000000000000	0.00000000000000000000	2614.00000000000000000000	675.00000000000000000000	4.00000000000000000000	4.00000000000000000000	4.00000000000000000000	4.00000000000000000000	4.00000000000000000000	4.00000000000000000000	4.00000000000000000000	4.00000000000000000000	4.00000000000000000000	4.00000000000000000000	4.00000000000000000000	4.00000000000000000000	4.00000000000000000000	4.00000000000000000000	4.00000000000000000000	4.00000000000000000000
92.00000000000000000000	0.00000000000000000000	4163.07666015625000000000	4146.15380859375000000000	4171.79492187500000000000	4157.43603515625000000000	4134.35888671875000000000	4128.71777343750000000000	4124.61523437500000000000	4124.61523437500000000000	4106.15380859375000000000	4137.43603515625000000000	4159.48730468750000000000	4169.23046875000000000000	4146.66650390625000000000	4151.28173828125000000000	3370.00000000000000000000	10245.00000000000000000000	10228.00000000000000000000	0.00000000000000000000	0.00000000000000000000	0.00000000000000000000	2614.00000000000000000000	682.00000000000000000000	4.00000000000000000000	4.00000000000000000000	4.00000000000000000000	4.00000000000000000000	4.00000000000000000000	4.00000000000000000000	4.00000000000000000000	4.00000000000000000000	4.00000000000000000000	4.00000000000000000000	4.00000000000000000000	4.00000000000000000000	4.00000000000000000000	4.00000000000000000000	4.00000000000000000000	4.00000000000000000000
93.00000000000000000000	0.00000000000000000000	4166.66650390625000000000	4158.46142578125000000000	4170.76904296875000000000	4168.20507812500000000000	4157.43603515625000000000	4152.30761718750000000000	4151.79492187500000000000	4155.89746093750000000000	4135.89746093750000000000	4159.48730468750000000000	4182.05126953125000000000	4193.33300781250000000000	4152.30761718750000000000	4166.66650390625000000000	3095.00000000000000000000	10244.00000000000000000000	10228.00000000000000000000	0.00000000000000000000	0.00000000000000000000	0.00000000000000000000	2614.00000000000000000000	690.00000000000000000000	4.00000000000000000000	4.00000000000000000000	4.00000000000000000000	4.00000000000000000000	4.00000000000000000000	4.00000000000000000000	4.00000000000000000000	4.00000000000000000000	4.00000000000000000000	4.00000000000000000000	4.00000000000000000000	4.00000000000000000000	4.00000000000000000000	4.00000000000000000000	4.00000000000000000000	4.00000000000000000000
94.00000000000000000000	0.00000000000000000000	4169.23046875000000000000	4152.30761718750000000000	4176.92285156250000000000	4168.71777343750000000000	4154.87158203125000000000	4153.33300781250000000000	4159.48730468750000000000	4181.02539062500000000000	4160.00000000000000000000	4181.02539062500000000000	4202.56396484375000000000	4221.53857421875000000000	4163.58984375000000000000	4185.12792968750000000000	3460.00000000000000000000	10244.00000000000000000000	10228.00000000000000000000	0.00000000000000000000	0.00000000000000000000	0.00000000000000000000	2614.00000000000000000000	697.00000000000000000000	4.00000000000000000000	4.00000000000000000000	4.00000000000000000000	4.00000000000000000000	4.00000000000000000000	4.00000000000000000000	4.00000000000000000000	4.00000000000000000000	4.00000000000000000000	4.00000000000000000000	4.00000000000000000000	4.00000000000000000000	4.00000000000000000000	4.00000000000000000000	4.00000000000000000000	4.00000000000000000000
95.00000000000000000000	0.00000000000000000000	4172.30761718750000000000	4149.74365234375000000000	4190.76904296875000000000	4152.82031250000000000000	4147.69238281250000000000	4148.20507812500000000000	4155.89746093750000000000	4166.66650390625000000000	4142.56396484375000000000	4170.25634765625000000000	4193.33300781250000000000	4212.30761718750000000000	4157.94873046875000000000	4181.02539062500000000000	3069.00000000000000000000	10244.00000000000000000000	10229.00000000000000000000	0.00000000000000000000	0.00000000000000000000	0.00000000000000000000	2614.00000000000000000000	705.00000000000000000000	4.00000000000000000000	4.00000000000000000000	4.00000000000000000000	4.00000000000000000000	4.00000000000000000000	4.00000000000000000000	4.00000000000000000000	4.00000000000000000000	4.00000000000000000000	4.00000000000000000000	4.00000000000000000000	4.00000000000000000000	4.00000000000000000000	4.00000000000000000000	4.00000000000000000000	4.00000000000000000000
96.00000000000000000000	0.00000000000000000000	4199.48730468750000000000	4202.56396484375000000000	4178.97412109375000000000	4170.25634765625000000000	4196.41015625000000000000	4190.25634765625000000000	4187.69238281250000000000	4175.38427734375000000000	4158.97412109375000000000	4188.20507812500000000000	4202.05126953125000000000	4216.92285156250000000000	4178.46142578125000000000	4193.84619140625000000000	3370.00000000000000000000	10244.00000000000000000000	10229.00000000000000000000	0.00000000000000000000	0.00000000000000000000	0.00000000000000000000	2614.00000000000000000000	712.00000000000000000000	4.00000000000000000000	4.00000000000000000000	4.00000000000000000000	4.00000000000000000000	4.00000000000000000000	4.00000000000000000000	4.00000000000000000000	4.00000000000000000000	4.00000000000000000000	4.00000000000000000000	4.00000000000000000000	4.00000000000000000000	4.00000000000000000000	4.00000000000000000000	4.00000000000000000000	4.00000000000000000000
97.00000000000000000000	0.00000000000000000000	4170.25634765625000000000	4168.71777343750000000000	4181.53857421875000000000	4151.79492187500000000000	4163.07666015625000000000	4156.41015625000000000000	4153.84619140625000000000	4128.71777343750000000000	4118.97412109375000000000	4152.82031250000000000000	4148.20507812500000000000	4174.35888671875000000000	4136.92285156250000000000	4152.82031250000000000000	3095.00000000000000000000	10244.00000000000000000000	10229.00000000000000000000	0.00000000000000000000	0.00000000000000000000	0.00000000000000000000	2614.00000000000000000000	721.00000000000000000000	4.00000000000000000000	4.00000000000000000000	4.00000000000000000000	4.00000000000000000000	4.00000000000000000000	4.00000000000000000000	4.00000000000000000000	4.00000000000000000000	4.00000000000000000000	4.00000000000000000000	4.00000000000000000000	4.00000000000000000000	4.00000000000000000000	4.00000000000000000000	4.00000000000000000000	4.00000000000000000000
98.00000000000000000000	0.00000000000000000000	4173.84619140625000000000	4171.79492187500000000000	4176.92285156250000000000	4164.61523437500000000000	4162.56396484375000000000	4156.41015625000000000000	4150.25634765625000000000	4142.56396484375000000000	4130.25634765625000000000	4159.48730468750000000000	4175.38427734375000000000	4191.28173828125000000000	4162.05126953125000000000	4173.33300781250000000000	3460.00000000000000000000	10244.00000000000000000000	10229.00000000000000000000	0.00000000000000000000	0.00000000000000000000	0.00000000000000000000	2614.00000000000000000000	729.00000000000000000000	4.00000000000000000000	4.00000000000000000000	4.00000000000000000000	4.00000000000000000000	4.00000000000000000000	4.00000000000000000000	4.00000000000000000000	4.00000000000000000000	4.00000000000000000000	4.00000000000000000000	4.00000000000000000000	4.00000000000000000000	4.00000000000000000000	4.00000000000000000000	4.00000000000000000000	4.00000000000000000000
99.00000000000000000000	0.00000000000000000000	4176.92285156250000000000	4170.76904296875000000000	4172.82031250000000000000	4172.30761718750000000000	4151.28173828125000000000	4148.20507812500000000000	4139.48730468750000000000	4156.92285156250000000000	4138.97412109375000000000	4159.48730468750000000000	4196.92285156250000000000	4205.12792968750000000000	4172.82031250000000000000	4192.30761718750000000000	3069.00000000000000000000	10245.00000000000000000000	10229.00000000000000000000	0.00000000000000000000	0.00000000000000000000	0.00000000000000000000	2614.00000000000000000000	737.00000000000000000000	4.00000000000000000000	4.00000000000000000000	4.00000000000000000000	4.00000000000000000000	4.00000000000000000000	4.00000000000000000000	4.00000000000000000000	4.00000000000000000000	4.00000000000000000000	4.00000000000000000000	4.00000000000000000000	4.00000000000000000000	4.00000000000000000000	4.00000000000000000000	4.00000000000000000000	4.00000000000000000000
100.00000000000000000000	0.00000000000000000000	4165.12792968750000000000	4149.74365234375000000000	4182.05126953125000000000	4160.51269531250000000000	4130.76904296875000000000	4130.76904296875000000000	4131.79492187500000000000	4147.17919921875000000000	4127.17919921875000000000	4145.64111328125000000000	4173.33300781250000000000	4193.84619140625000000000	4150.76904296875000000000	4176.41015625000000000000	3370.00000000000000000000	10245.00000000000000000000	10229.00000000000000000000	0.00000000000000000000	0.00000000000000000000	0.00000000000000000000	2614.00000000000000000000	745.00000000000000000000	4.00000000000000000000	4.00000000000000000000	4.00000000000000000000	4.00000000000000000000	4.00000000000000000000	4.00000000000000000000	4.00000000000000000000	4.00000000000000000000	4.00000000000000000000	4.00000000000000000000	4.00000000000000000000	4.00000000000000000000	4.00000000000000000000	4.00000000000000000000	4.00000000000000000000	4.00000000000000000000
101.00000000000000000000	0.00000000000000000000	4192.82031250000000000000	4189.23046875000000000000	4181.02539062500000000000	4178.46142578125000000000	4177.43603515625000000000	4176.41015625000000000000	4183.07666015625000000000	4194.35888671875000000000	4183.58984375000000000000	4203.07666015625000000000	4216.92285156250000000000	4232.82031250000000000000	4191.79492187500000000000	4201.53857421875000000000	3095.00000000000000000000	10247.00000000000000000000	10230.00000000000000000000	0.00000000000000000000	0.00000000000000000000	0.00000000000000000000	2614.00000000000000000000	754.00000000000000000000	4.00000000000000000000	4.00000000000000000000	4.00000000000000000000	4.00000000000000000000	4.00000000000000000000	4.00000000000000000000	4.00000000000000000000	4.00000000000000000000	4.00000000000000000000	4.00000000000000000000	4.00000000000000000000	4.00000000000000000000	4.00000000000000000000	4.00000000000000000000	4.00000000000000000000	4.00000000000000000000
102.00000000000000000000	0.00000000000000000000	4168.20507812500000000000	4158.97412109375000000000	4189.74365234375000000000	4147.69238281250000000000	4146.66650390625000000000	4152.30761718750000000000	4161.53857421875000000000	4166.66650390625000000000	4159.48730468750000000000	4187.17919921875000000000	4188.71777343750000000000	4202.05126953125000000000	4154.35888671875000000000	4163.58984375000000000000	3460.00000000000000000000	10247.00000000000000000000	10230.00000000000000000000	0.00000000000000000000	0.00000000000000000000	0.00000000000000000000	2614.00000000000000000000	761.00000000000000000000	4.00000000000000000000	4.00000000000000000000	4.00000000000000000000	4.00000000000000000000	4.00000000000000000000	4.00000000000000000000	4.00000000000000000000	4.00000000000000000000	4.00000000000000000000	4.00000000000000000000	4.00000000000000000000	4.00000000000000000000	4.00000000000000000000	4.00000000000000000000	4.00000000000000000000	4.00000000000000000000
103.00000000000000000000	0.00000000000000000000	4164.61523437500000000000	4160.00000000000000000000	4178.97412109375000000000	4145.64111328125000000000	4150.25634765625000000000	4151.79492187500000000000	4149.74365234375000000000	4153.84619140625000000000	4138.46142578125000000000	4171.79492187500000000000	4182.56396484375000000000	4190.25634765625000000000	4154.35888671875000000000	4159.48730468750000000000	3069.00000000000000000000	10248.00000000000000000000	10229.00000000000000000000	0.00000000000000000000	0.00000000000000000000	0.00000000000000000000	2614.00000000000000000000	769.00000000000000000000	4.00000000000000000000	4.00000000000000000000	4.00000000000000000000	4.00000000000000000000	4.00000000000000000000	4.00000000000000000000	4.00000000000000000000	4.00000000000000000000	4.00000000000000000000	4.00000000000000000000	4.00000000000000000000	4.00000000000000000000	4.00000000000000000000	4.00000000000000000000	4.00000000000000000000	4.00000000000000000000
104.00000000000000000000	0.00000000000000000000	4173.84619140625000000000	4170.76904296875000000000	4168.71777343750000000000	4161.53857421875000000000	4161.53857421875000000000	4152.30761718750000000000	4142.05126953125000000000	4147.17919921875000000000	4126.15380859375000000000	4162.56396484375000000000	4193.84619140625000000000	4196.41015625000000000000	4175.38427734375000000000	4175.38427734375000000000	3370.00000000000000000000	10248.00000000000000000000	10229.00000000000000000000	0.00000000000000000000	0.00000000000000000000	0.00000000000000000000	2614.00000000000000000000	777.00000000000000000000	4.00000000000000000000	4.00000000000000000000	4.00000000000000000000	4.00000000000000000000	4.00000000000000000000	4.00000000000000000000	4.00000000000000000000	4.00000000000000000000	4.00000000000000000000	4.00000000000000000000	4.00000000000000000000	4.00000000000000000000	4.00000000000000000000	4.00000000000000000000	4.00000000000000000000	4.00000000000000000000
105.00000000000000000000	0.00000000000000000000	4154.87158203125000000000	4143.07666015625000000000	4178.46142578125000000000	4147.69238281250000000000	4128.71777343750000000000	4123.07666015625000000000	4122.56396484375000000000	4117.43603515625000000000	4099.48730468750000000000	4128.20507812500000000000	4168.20507812500000000000	4176.41015625000000000000	4144.10253906250000000000	4152.30761718750000000000	3095.00000000000000000000	10249.00000000000000000000	10228.00000000000000000000	0.00000000000000000000	0.00000000000000000000	0.00000000000000000000	2614.00000000000000000000	784.00000000000000000000	4.00000000000000000000	4.00000000000000000000	4.00000000000000000000	4.00000000000000000000	4.00000000000000000000	4.00000000000000000000	4.00000000000000000000	4.00000000000000000000	4.00000000000000000000	4.00000000000000000000	4.00000000000000000000	4.00000000000000000000	4.00000000000000000000	4.00000000000000000000	4.00000000000000000000	4.00000000000000000000
106.00000000000000000000	0.00000000000000000000	4172.82031250000000000000	4171.28173828125000000000	4173.33300781250000000000	4164.61523437500000000000	4158.46142578125000000000	4155.89746093750000000000	4156.41015625000000000000	4170.76904296875000000000	4156.92285156250000000000	4170.25634765625000000000	4206.66650390625000000000	4214.87158203125000000000	4173.33300781250000000000	4179.48730468750000000000	3460.00000000000000000000	10249.00000000000000000000	10228.00000000000000000000	0.00000000000000000000	0.00000000000000000000	0.00000000000000000000	2614.00000000000000000000	792.00000000000000000000	4.00000000000000000000	4.00000000000000000000	4.00000000000000000000	4.00000000000000000000	4.00000000000000000000	4.00000000000000000000	4.00000000000000000000	4.00000000000000000000	4.00000000000000000000	4.00000000000000000000	4.00000000000000000000	4.00000000000000000000	4.00000000000000000000	4.00000000000000000000	4.00000000000000000000	4.00000000000000000000
107.00000000000000000000	0.00000000000000000000	4162.05126953125000000000	4152.30761718750000000000	4186.66650390625000000000	4150.76904296875000000000	4138.46142578125000000000	4141.53857421875000000000	4142.05126953125000000000	4169.74365234375000000000	4152.82031250000000000000	4169.74365234375000000000	4194.87158203125000000000	4212.30761718750000000000	4158.46142578125000000000	4174.35888671875000000000	3069.00000000000000000000	10249.00000000000000000000	10227.00000000000000000000	0.00000000000000000000	0.00000000000000000000	0.00000000000000000000	2614.00000000000000000000	800.00000000000000000000	4.00000000000000000000	4.00000000000000000000	4.00000000000000000000	4.00000000000000000000	4.00000000000000000000	4.00000000000000000000	4.00000000000000000000	4.00000000000000000000	4.00000000000000000000	4.00000000000000000000	4.00000000000000000000	4.00000000000000000000	4.00000000000000000000	4.00000000000000000000	4.00000000000000000000	4.00000000000000000000
108.00000000000000000000	0.00000000000000000000	4172.82031250000000000000	4171.79492187500000000000	4190.76904296875000000000	4157.43603515625000000000	4155.38427734375000000000	4156.92285156250000000000	4158.97412109375000000000	4158.97412109375000000000	4145.64111328125000000000	4168.71777343750000000000	4188.20507812500000000000	4209.23046875000000000000	4158.97412109375000000000	4178.97412109375000000000	3370.00000000000000000000	10249.00000000000000000000	10227.00000000000000000000	0.00000000000000000000	0.00000000000000000000	0.00000000000000000000	2614.00000000000000000000	809.00000000000000000000	4.00000000000000000000	4.00000000000000000000	4.00000000000000000000	4.00000000000000000000	4.00000000000000000000	4.00000000000000000000	4.00000000000000000000	4.00000000000000000000	4.00000000000000000000	4.00000000000000000000	4.00000000000000000000	4.00000000000000000000	4.00000000000000000000	4.00000000000000000000	4.00000000000000000000	4.00000000000000000000
109.00000000000000000000	0.00000000000000000000	4189.23046875000000000000	4201.02539062500000000000	4180.00000000000000000000	4174.87158203125000000000	4185.64111328125000000000	4179.48730468750000000000	4180.00000000000000000000	4157.94873046875000000000	4155.38427734375000000000	4180.00000000000000000000	4180.00000000000000000000	4204.61523437500000000000	4160.51269531250000000000	4178.46142578125000000000	3095.00000000000000000000	10245.00000000000000000000	10225.00000000000000000000	0.00000000000000000000	0.00000000000000000000	0.00000000000000000000	2614.00000000000000000000	817.00000000000000000000	4.00000000000000000000	4.00000000000000000000	4.00000000000000000000	4.00000000000000000000	4.00000000000000000000	4.00000000000000000000	4.00000000000000000000	4.00000000000000000000	4.00000000000000000000	4.00000000000000000000	4.00000000000000000000	4.00000000000000000000	4.00000000000000000000	4.00000000000000000000	4.00000000000000000000	4.00000000000000000000
110.00000000000000000000	0.00000000000000000000	4173.84619140625000000000	4173.84619140625000000000	4186.15380859375000000000	4159.48730468750000000000	4155.38427734375000000000	4151.28173828125000000000	4151.28173828125000000000	4130.76904296875000000000	4127.69238281250000000000	4154.87158203125000000000	4142.56396484375000000000	4170.76904296875000000000	4128.71777343750000000000	4150.76904296875000000000	3460.00000000000000000000	10245.00000000000000000000	10225.00000000000000000000	0.00000000000000000000	0.00000000000000000000	0.00000000000000000000	2614.00000000000000000000	824.00000000000000000000	4.00000000000000000000	4.00000000000000000000	4.00000000000000000000	4.00000000000000000000	4.00000000000000000000	4.00000000000000000000	4.00000000000000000000	4.00000000000000000000	4.00000000000000000000	4.00000000000000000000	4.00000000000000000000	4.00000000000000000000	4.00000000000000000000	4.00000000000000000000	4.00000000000000000000	4.00000000000000000000
111.00000000000000000000	0.00000000000000000000	4192.30761718750000000000	4196.92285156250000000000	4173.84619140625000000000	4176.41015625000000000000	4172.82031250000000000000	4165.12792968750000000000	4158.97412109375000000000	4160.00000000000000000000	4150.76904296875000000000	4174.87158203125000000000	4186.15380859375000000000	4202.05126953125000000000	4177.43603515625000000000	4189.23046875000000000000	3069.00000000000000000000	10245.00000000000000000000	10223.00000000000000000000	0.00000000000000000000	0.00000000000000000000	0.00000000000000000000	2614.00000000000000000000	832.00000000000000000000	4.00000000000000000000	4.00000000000000000000	4.00000000000000000000	4.00000000000000000000	4.00000000000000000000	4.00000000000000000000	4.00000000000000000000	4.00000000000000000000	4.00000000000000000000	4.00000000000000000000	4.00000000000000000000	4.00000000000000000000	4.00000000000000000000	4.00000000000000000000	4.00000000000000000000	4.00000000000000000000
112.00000000000000000000	0.00000000000000000000	4175.89746093750000000000	4169.23046875000000000000	4173.84619140625000000000	4164.10253906250000000000	4140.51269531250000000000	4130.25634765625000000000	4127.69238281250000000000	4135.89746093750000000000	4121.02539062500000000000	4149.23046875000000000000	4177.43603515625000000000	4201.02539062500000000000	4168.71777343750000000000	4182.56396484375000000000	3370.00000000000000000000	10245.00000000000000000000	10223.00000000000000000000	0.00000000000000000000	0.00000000000000000000	0.00000000000000000000	2614.00000000000000000000	839.00000000000000000000	4.00000000000000000000	4.00000000000000000000	4.00000000000000000000	4.00000000000000000000	4.00000000000000000000	4.00000000000000000000	4.00000000000000000000	4.00000000000000000000	4.00000000000000000000	4.00000000000000000000	4.00000000000000000000	4.00000000000000000000	4.00000000000000000000	4.00000000000000000000	4.00000000000000000000	4.00000000000000000000
113.00000000000000000000	0.00000000000000000000	4176.92285156250000000000	4168.20507812500000000000	4179.48730468750000000000	4164.10253906250000000000	4144.61523437500000000000	4141.53857421875000000000	4142.05126953125000000000	4142.56396484375000000000	4135.89746093750000000000	4158.46142578125000000000	4184.61523437500000000000	4211.28173828125000000000	4168.20507812500000000000	4179.48730468750000000000	3095.00000000000000000000	10246.00000000000000000000	10223.00000000000000000000	0.00000000000000000000	0.00000000000000000000	0.00000000000000000000	2614.00000000000000000000	848.00000000000000000000	4.00000000000000000000	4.00000000000000000000	4.00000000000000000000	4.00000000000000000000	4.00000000000000000000	4.00000000000000000000	4.00000000000000000000	4.00000000000000000000	4.00000000000000000000	4.00000000000000000000	4.00000000000000000000	4.00000000000000000000	4.00000000000000000000	4.00000000000000000000	4.00000000000000000000	4.00000000000000000000
114.00000000000000000000	0.00000000000000000000	4181.02539062500000000000	4183.07666015625000000000	4175.89746093750000000000	4167.69238281250000000000	4171.28173828125000000000	4175.38427734375000000000	4176.92285156250000000000	4180.51269531250000000000	4184.61523437500000000000	4202.05126953125000000000	4208.71777343750000000000	4230.25634765625000000000	4183.07666015625000000000	4188.71777343750000000000	3460.00000000000000000000	10246.00000000000000000000	10223.00000000000000000000	0.00000000000000000000	0.00000000000000000000	0.00000000000000000000	2614.00000000000000000000	855.00000000000000000000	4.00000000000000000000	4.00000000000000000000	4.00000000000000000000	4.00000000000000000000	4.00000000000000000000	4.00000000000000000000	4.00000000000000000000	4.00000000000000000000	4.00000000000000000000	4.00000000000000000000	4.00000000000000000000	4.00000000000000000000	4.00000000000000000000	4.00000000000000000000	4.00000000000000000000	4.00000000000000000000
115.00000000000000000000	0.00000000000000000000	4137.43603515625000000000	4136.41015625000000000000	4182.56396484375000000000	4130.76904296875000000000	4128.20507812500000000000	4137.94873046875000000000	4146.15380859375000000000	4144.10253906250000000000	4141.53857421875000000000	4168.20507812500000000000	4157.43603515625000000000	4188.71777343750000000000	4125.12792968750000000000	4143.07666015625000000000	3069.00000000000000000000	10247.00000000000000000000	10226.00000000000000000000	0.00000000000000000000	0.00000000000000000000	0.00000000000000000000	2614.00000000000000000000	864.00000000000000000000	4.00000000000000000000	4.00000000000000000000	4.00000000000000000000	4.00000000000000000000	4.00000000000000000000	4.00000000000000000000	4.00000000000000000000	4.00000000000000000000	4.00000000000000000000	4.00000000000000000000	4.00000000000000000000	4.00000000000000000000	4.00000000000000000000	4.00000000000000000000	4.00000000000000000000	4.00000000000000000000
116.00000000000000000000	0.00000000000000000000	4153.33300781250000000000	4165.64111328125000000000	4170.25634765625000000000	4147.69238281250000000000	4157.94873046875000000000	4161.53857421875000000000	4160.51269531250000000000	4146.15380859375000000000	4144.61523437500000000000	4171.28173828125000000000	4166.15380859375000000000	4194.87158203125000000000	4140.00000000000000000000	4154.35888671875000000000	3370.00000000000000000000	10247.00000000000000000000	10226.00000000000000000000	0.00000000000000000000	0.00000000000000000000	0.00000000000000000000	2614.00000000000000000000	871.00000000000000000000	4.00000000000000000000	4.00000000000000000000	4.00000000000000000000	4.00000000000000000000	4.00000000000000000000	4.00000000000000000000	4.00000000000000000000	4.00000000000000000000	4.00000000000000000000	4.00000000000000000000	4.00000000000000000000	4.00000000000000000000	4.00000000000000000000	4.00000000000000000000	4.00000000000000000000	4.00000000000000000000
117.00000000000000000000	0.00000000000000000000	4158.97412109375000000000	4162.05126953125000000000	4171.28173828125000000000	4149.23046875000000000000	4157.43603515625000000000	4155.89746093750000000000	4150.25634765625000000000	4123.07666015625000000000	4127.17919921875000000000	4156.92285156250000000000	4152.30761718750000000000	4177.94873046875000000000	4140.51269531250000000000	4146.66650390625000000000	3095.00000000000000000000	10245.00000000000000000000	10228.00000000000000000000	0.00000000000000000000	0.00000000000000000000	0.00000000000000000000	2614.00000000000000000000	879.00000000000000000000	4.00000000000000000000	4.00000000000000000000	4.00000000000000000000	4.00000000000000000000	4.00000000000000000000	4.00000000000000000000	4.00000000000000000000	4.00000000000000000000	4.00000000000000000000	4.00000000000000000000	4.00000000000000000000	4.00000000000000000000	4.00000000000000000000	4.00000000000000000000	4.00000000000000000000	4.00000000000000000000
118.00000000000000000000	0.00000000000000000000	4162.05126953125000000000	4164.10253906250000000000	4180.00000000000000000000	4157.43603515625000000000	4156.41015625000000000000	4157.94873046875000000000	4152.82031250000000000000	4132.82031250000000000000	4131.28173828125000000000	4159.48730468750000000000	4166.66650390625000000000	4192.30761718750000000000	4153.84619140625000000000	4161.02539062500000000000	3460.00000000000000000000	10245.00000000000000000000	10228.00000000000000000000	0.00000000000000000000	0.00000000000000000000	0.00000000000000000000	2614.00000000000000000000	887.00000000000000000000	4.00000000000000000000	4.00000000000000000000	4.00000000000000000000	4.00000000000000000000	4.00000000000000000000	4.00000000000000000000	4.00000000000000000000	4.00000000000000000000	4.00000000000000000000	4.00000000000000000000	4.00000000000000000000	4.00000000000000000000	4.00000000000000000000	4.00000000000000000000	4.00000000000000000000	4.00000000000000000000
119.00000000000000000000	0.00000000000000000000	4185.12792968750000000000	4198.46142578125000000000	4181.53857421875000000000	4187.17919921875000000000	4182.56396484375000000000	4183.07666015625000000000	4177.43603515625000000000	4192.82031250000000000000	4184.61523437500000000000	4198.97412109375000000000	4226.15380859375000000000	4252.82031250000000000000	4201.02539062500000000000	4212.30761718750000000000	3069.00000000000000000000	10246.00000000000000000000	10229.00000000000000000000	0.00000000000000000000	0.00000000000000000000	0.00000000000000000000	2614.00000000000000000000	894.00000000000000000000	4.00000000000000000000	4.00000000000000000000	4.00000000000000000000	4.00000000000000000000	4.00000000000000000000	4.00000000000000000000	4.00000000000000000000	4.00000000000000000000	4.00000000000000000000	4.00000000000000000000	4.00000000000000000000	4.00000000000000000000	4.00000000000000000000	4.00000000000000000000	4.00000000000000000000	4.00000000000000000000
120.00000000000000000000	0.00000000000000000000	4166.15380859375000000000	4165.64111328125000000000	4191.28173828125000000000	4166.66650390625000000000	4150.76904296875000000000	4154.35888671875000000000	4153.33300781250000000000	4173.33300781250000000000	4166.15380859375000000000	4177.94873046875000000000	4191.79492187500000000000	4225.12792968750000000000	4174.35888671875000000000	4188.71777343750000000000	3370.00000000000000000000	10246.00000000000000000000	10229.00000000000000000000	0.00000000000000000000	0.00000000000000000000	0.00000000000000000000	2614.00000000000000000000	901.00000000000000000000	4.00000000000000000000	4.00000000000000000000	4.00000000000000000000	4.00000000000000000000	4.00000000000000000000	4.00000000000000000000	4.00000000000000000000	4.00000000000000000000	4.00000000000000000000	4.00000000000000000000	4.00000000000000000000	4.00000000000000000000	4.00000000000000000000	4.00000000000000000000	4.00000000000000000000	4.00000000000000000000
121.00000000000000000000	0.00000000000000000000	4173.84619140625000000000	4183.58984375000000000000	4178.97412109375000000000	4169.23046875000000000000	4179.48730468750000000000	4182.56396484375000000000	4180.00000000000000000000	4174.87158203125000000000	4176.92285156250000000000	4192.82031250000000000000	4176.92285156250000000000	4213.84619140625000000000	4176.92285156250000000000	4179.48730468750000000000	3095.00000000000000000000	10248.00000000000000000000	10230.00000000000000000000	0.00000000000000000000	0.00000000000000000000	0.00000000000000000000	2614.00000000000000000000	910.00000000000000000000	4.00000000000000000000	4.00000000000000000000	4.00000000000000000000	4.00000000000000000000	4.00000000000000000000	4.00000000000000000000	4.00000000000000000000	4.00000000000000000000	4.00000000000000000000	4.00000000000000000000	4.00000000000000000000	4.00000000000000000000	4.00000000000000000000	4.00000000000000000000	4.00000000000000000000	4.00000000000000000000
122.00000000000000000000	0.00000000000000000000	4163.58984375000000000000	4176.92285156250000000000	4182.56396484375000000000	4155.38427734375000000000	4172.82031250000000000000	4175.38427734375000000000	4175.89746093750000000000	4156.41015625000000000000	4165.64111328125000000000	4182.05126953125000000000	4144.61523437500000000000	4198.46142578125000000000	4145.12792968750000000000	4156.41015625000000000000	3460.00000000000000000000	10248.00000000000000000000	10230.00000000000000000000	0.00000000000000000000	0.00000000000000000000	0.00000000000000000000	2614.00000000000000000000	917.00000000000000000000	4.00000000000000000000	4.00000000000000000000	4.00000000000000000000	4.00000000000000000000	4.00000000000000000000	4.00000000000000000000	4.00000000000000000000	4.00000000000000000000	4.00000000000000000000	4.00000000000000000000	4.00000000000000000000	4.00000000000000000000	4.00000000000000000000	4.00000000000000000000	4.00000000000000000000	4.00000000000000000000
123.00000000000000000000	0.00000000000000000000	4161.53857421875000000000	4169.23046875000000000000	4188.71777343750000000000	4145.64111328125000000000	4160.51269531250000000000	4158.97412109375000000000	4160.51269531250000000000	4151.79492187500000000000	4153.33300781250000000000	4165.12792968750000000000	4140.51269531250000000000	4199.48730468750000000000	4142.05126953125000000000	4158.46142578125000000000	3069.00000000000000000000	10250.00000000000000000000	10230.00000000000000000000	0.00000000000000000000	0.00000000000000000000	0.00000000000000000000	2614.00000000000000000000	925.00000000000000000000	4.00000000000000000000	4.00000000000000000000	4.00000000000000000000	4.00000000000000000000	4.00000000000000000000	4.00000000000000000000	4.00000000000000000000	4.00000000000000000000	4.00000000000000000000	4.00000000000000000000	4.00000000000000000000	4.00000000000000000000	4.00000000000000000000	4.00000000000000000000	4.00000000000000000000	4.00000000000000000000
124.00000000000000000000	0.00000000000000000000	4188.20507812500000000000	4198.97412109375000000000	4169.74365234375000000000	4170.25634765625000000000	4188.20507812500000000000	4180.00000000000000000000	4168.71777343750000000000	4174.87158203125000000000	4169.74365234375000000000	4181.02539062500000000000	4189.74365234375000000000	4229.23046875000000000000	4201.53857421875000000000	4200.00000000000000000000	3370.00000000000000000000	10250.00000000000000000000	10230.00000000000000000000	0.00000000000000000000	0.00000000000000000000	0.00000000000000000000	2614.00000000000000000000	934.00000000000000000000	4.00000000000000000000	4.00000000000000000000	4.00000000000000000000	4.00000000000000000000	4.00000000000000000000	4.00000000000000000000	4.00000000000000000000	4.00000000000000000000	4.00000000000000000000	4.00000000000000000000	4.00000000000000000000	4.00000000000000000000	4.00000000000000000000	4.00000000000000000000	4.00000000000000000000	4.00000000000000000000
125.00000000000000000000	0.00000000000000000000	4167.69238281250000000000	4168.71777343750000000000	4176.41015625000000000000	4151.79492187500000000000	4155.38427734375000000000	4150.25634765625000000000	4142.56396484375000000000	4137.43603515625000000000	4132.82031250000000000000	4145.64111328125000000000	4161.53857421875000000000	4201.53857421875000000000	4173.84619140625000000000	4171.79492187500000000000	3095.00000000000000000000	10252.00000000000000000000	10229.00000000000000000000	0.00000000000000000000	0.00000000000000000000	0.00000000000000000000	2614.00000000000000000000	942.00000000000000000000	4.00000000000000000000	4.00000000000000000000	4.00000000000000000000	4.00000000000000000000	4.00000000000000000000	4.00000000000000000000	4.00000000000000000000	4.00000000000000000000	4.00000000000000000000	4.00000000000000000000	4.00000000000000000000	4.00000000000000000000	4.00000000000000000000	4.00000000000000000000	4.00000000000000000000	4.00000000000000000000
126.00000000000000000000	0.00000000000000000000	4174.35888671875000000000	4182.05126953125000000000	4177.43603515625000000000	4156.41015625000000000000	4177.94873046875000000000	4170.76904296875000000000	4172.82031250000000000000	4175.38427734375000000000	4173.33300781250000000000	4175.89746093750000000000	4183.58984375000000000000	4229.74365234375000000000	4186.66650390625000000000	4186.15380859375000000000	3460.00000000000000000000	10252.00000000000000000000	10229.00000000000000000000	0.00000000000000000000	0.00000000000000000000	0.00000000000000000000	2614.00000000000000000000	949.00000000000000000000	4.00000000000000000000	4.00000000000000000000	4.00000000000000000000	4.00000000000000000000	4.00000000000000000000	4.00000000000000000000	4.00000000000000000000	4.00000000000000000000	4.00000000000000000000	4.00000000000000000000	4.00000000000000000000	4.00000000000000000000	4.00000000000000000000	4.00000000000000000000	4.00000000000000000000	4.00000000000000000000
127.00000000000000000000	0.00000000000000000000	4149.23046875000000000000	4145.64111328125000000000	4173.84619140625000000000	4136.41015625000000000000	4158.46142578125000000000	4153.33300781250000000000	4158.97412109375000000000	4182.56396484375000000000	4178.97412109375000000000	4177.94873046875000000000	4176.41015625000000000000	4230.25634765625000000000	4169.74365234375000000000	4177.94873046875000000000	51.00000000000000000000	10250.00000000000000000000	10227.00000000000000000000	0.00000000000000000000	0.00000000000000000000	0.00000000000000000000	2614.00000000000000000000	958.00000000000000000000	4.00000000000000000000	4.00000000000000000000	4.00000000000000000000	4.00000000000000000000	4.00000000000000000000	4.00000000000000000000	4.00000000000000000000	4.00000000000000000000	4.00000000000000000000	4.00000000000000000000	4.00000000000000000000	4.00000000000000000000	4.00000000000000000000	4.00000000000000000000	4.00000000000000000000	4.00000000000000000000
0.00000000000000000000	0.00000000000000000000	4124.10253906250000000000	4111.79492187500000000000	4175.38427734375000000000	4114.35888671875000000000	4133.33300781250000000000	4133.33300781250000000000	4135.38427734375000000000	4138.46142578125000000000	4133.33300781250000000000	4135.38427734375000000000	4134.35888671875000000000	4191.79492187500000000000	4130.76904296875000000000	4143.58984375000000000000	1067.00000000000000000000	10250.00000000000000000000	10227.00000000000000000000	0.00000000000000000000	0.00000000000000000000	0.00000000000000000000	2614.00000000000000000000	965.00000000000000000000	4.00000000000000000000	4.00000000000000000000	4.00000000000000000000	4.00000000000000000000	4.00000000000000000000	4.00000000000000000000	4.00000000000000000000	4.00000000000000000000	4.00000000000000000000	4.00000000000000000000	4.00000000000000000000	4.00000000000000000000	4.00000000000000000000	4.00000000000000000000	4.00000000000000000000	4.00000000000000000000
1.00000000000000000000	0.00000000000000000000	4169.74365234375000000000	4179.48730468750000000000	4171.28173828125000000000	4154.87158203125000000000	4196.41015625000000000000	4189.74365234375000000000	4182.05126953125000000000	4161.02539062500000000000	4161.02539062500000000000	4164.61523437500000000000	4161.02539062500000000000	4210.25634765625000000000	4167.17919921875000000000	4168.20507812500000000000	2566.00000000000000000000	10247.00000000000000000000	10223.00000000000000000000	0.00000000000000000000	0.00000000000000000000	0.00000000000000000000	2614.00000000000000000000	973.00000000000000000000	4.00000000000000000000	4.00000000000000000000	4.00000000000000000000	4.00000000000000000000	4.00000000000000000000	4.00000000000000000000	4.00000000000000000000	4.00000000000000000000	4.00000000000000000000	4.00000000000000000000	4.00000000000000000000	4.00000000000000000000	4.00000000000000000000	4.00000000000000000000	4.00000000000000000000	4.00000000000000000000
2.00000000000000000000	0.00000000000000000000	4167.17919921875000000000	4172.30761718750000000000	4184.10253906250000000000	4148.20507812500000000000	4182.56396484375000000000	4173.33300781250000000000	4169.74365234375000000000	4141.02539062500000000000	4143.58984375000000000000	4154.87158203125000000000	4135.38427734375000000000	4193.33300781250000000000	4149.23046875000000000000	4151.28173828125000000000	2918.00000000000000000000	10247.00000000000000000000	10223.00000000000000000000	0.00000000000000000000	0.00000000000000000000	0.00000000000000000000	2614.00000000000000000000	981.00000000000000000000	4.00000000000000000000	4.00000000000000000000	4.00000000000000000000	4.00000000000000000000	4.00000000000000000000	4.00000000000000000000	4.00000000000000000000	4.00000000000000000000	4.00000000000000000000	4.00000000000000000000	4.00000000000000000000	4.00000000000000000000	4.00000000000000000000	4.00000000000000000000	4.00000000000000000000	4.00000000000000000000
3.00000000000000000000	0.00000000000000000000	4168.71777343750000000000	4172.82031250000000000000	4177.94873046875000000000	4151.28173828125000000000	4182.05126953125000000000	4172.30761718750000000000	4168.20507812500000000000	4154.35888671875000000000	4152.30761718750000000000	4162.05126953125000000000	4161.02539062500000000000	4213.84619140625000000000	4173.84619140625000000000	4171.79492187500000000000	3544.00000000000000000000	10246.00000000000000000000	10222.00000000000000000000	0.00000000000000000000	0.00000000000000000000	0.00000000000000000000	2614.00000000000000000000	989.00000000000000000000	4.00000000000000000000	4.00000000000000000000	4.00000000000000000000	4.00000000000000000000	4.00000000000000000000	4.00000000000000000000	4.00000000000000000000	4.00000000000000000000	4.00000000000000000000	4.00000000000000000000	4.00000000000000000000	4.00000000000000000000	4.00000000000000000000	4.00000000000000000000	4.00000000000000000000	4.00000000000000000000
4.00000000000000000000	0.00000000000000000000	4171.28173828125000000000	4170.25634765625000000000	4173.33300781250000000000	4160.51269531250000000000	4170.76904296875000000000	4161.02539062500000000000	4152.82031250000000000000	4165.64111328125000000000	4154.35888671875000000000	4160.51269531250000000000	4184.61523437500000000000	4229.74365234375000000000	4186.66650390625000000000	4189.23046875000000000000	3596.00000000000000000000	10246.00000000000000000000	10222.00000000000000000000	0.00000000000000000000	0.00000000000000000000	0.00000000000000000000	2614.00000000000000000000	996.00000000000000000000	4.00000000000000000000	4.00000000000000000000	4.00000000000000000000	4.00000000000000000000	4.00000000000000000000	4.00000000000000000000	4.00000000000000000000	4.00000000000000000000	4.00000000000000000000	4.00000000000000000000	4.00000000000000000000	4.00000000000000000000	4.00000000000000000000	4.00000000000000000000	4.00000000000000000000	4.00000000000000000000
5.00000000000000000000	0.00000000000000000000	4161.53857421875000000000	4155.38427734375000000000	4182.56396484375000000000	4153.84619140625000000000	4145.12792968750000000000	4138.97412109375000000000	4136.92285156250000000000	4149.74365234375000000000	4135.89746093750000000000	4144.10253906250000000000	4160.51269531250000000000	4211.79492187500000000000	4158.46142578125000000000	4171.79492187500000000000	3399.00000000000000000000	10243.00000000000000000000	10221.00000000000000000000	0.00000000000000000000	0.00000000000000000000	0.00000000000000000000	2615.00000000000000000000	5.00000000000000000000	4.00000000000000000000	4.00000000000000000000	4.00000000000000000000	4.00000000000000000000	4.00000000000000000000	4.00000000000000000000	4.00000000000000000000	4.00000000000000000000	4.00000000000000000000	4.00000000000000000000	4.00000000000000000000	4.00000000000000000000	4.00000000000000000000	4.00000000000000000000	4.00000000000000000000	4.00000000000000000000
6.00000000000000000000	0.00000000000000000000	4177.43603515625000000000	4191.28173828125000000000	4174.87158203125000000000	4169.23046875000000000000	4185.64111328125000000000	4176.41015625000000000000	4177.43603515625000000000	4181.02539062500000000000	4181.02539062500000000000	4189.74365234375000000000	4185.12792968750000000000	4237.94873046875000000000	4180.51269531250000000000	4188.71777343750000000000	3111.00000000000000000000	10243.00000000000000000000	10221.00000000000000000000	0.00000000000000000000	0.00000000000000000000	0.00000000000000000000	2615.00000000000000000000	12.00000000000000000000	4.00000000000000000000	4.00000000000000000000	4.00000000000000000000	4.00000000000000000000	4.00000000000000000000	4.00000000000000000000	4.00000000000000000000	4.00000000000000000000	4.00000000000000000000	4.00000000000000000000	4.00000000000000000000	4.00000000000000000000	4.00000000000000000000	4.00000000000000000000	4.00000000000000000000	4.00000000000000000000
7.00000000000000000000	0.00000000000000000000	4160.00000000000000000000	4166.15380859375000000000	4185.64111328125000000000	4144.61523437500000000000	4166.66650390625000000000	4158.46142578125000000000	4162.56396484375000000000	4162.56396484375000000000	4166.66650390625000000000	4178.97412109375000000000	4159.48730468750000000000	4221.53857421875000000000	4150.76904296875000000000	4163.58984375000000000000	3147.00000000000000000000	10242.00000000000000000000	10223.00000000000000000000	0.00000000000000000000	0.00000000000000000000	0.00000000000000000000	2615.00000000000000000000	20.00000000000000000000	4.00000000000000000000	4.00000000000000000000	4.00000000000000000000	4.00000000000000000000	4.00000000000000000000	4.00000000000000000000	4.00000000000000000000	4.00000000000000000000	4.00000000000000000000	4.00000000000000000000	4.00000000000000000000	4.00000000000000000000	4.00000000000000000000	4.00000000000000000000	4.00000000000000000000	4.00000000000000000000
8.00000000000000000000	0.00000000000000000000	4181.53857421875000000000	4188.20507812500000000000	4180.51269531250000000000	4150.25634765625000000000	4179.48730468750000000000	4171.79492187500000000000	4167.69238281250000000000	4169.23046875000000000000	4168.71777343750000000000	4179.48730468750000000000	4173.33300781250000000000	4231.28173828125000000000	4170.76904296875000000000	4178.97412109375000000000	3251.00000000000000000000	10242.00000000000000000000	10223.00000000000000000000	0.00000000000000000000	0.00000000000000000000	0.00000000000000000000	2615.00000000000000000000	27.00000000000000000000	4.00000000000000000000	4.00000000000000000000	4.00000000000000000000	4.00000000000000000000	4.00000000000000000000	4.00000000000000000000	4.00000000000000000000	4.00000000000000000000	4.00000000000000000000	4.00000000000000000000	4.00000000000000000000	4.00000000000000000000	4.00000000000000000000	4.00000000000000000000	4.00000000000000000000	4.00000000000000000000
9.00000000000000000000	0.00000000000000000000	4194.87158203125000000000	4203.07666015625000000000	4168.20507812500000000000	4159.48730468750000000000	4190.76904296875000000000	4176.92285156250000000000	4164.61523437500000000000	4163.07666015625000000000	4160.51269531250000000000	4175.38427734375000000000	4185.12792968750000000000	4233.84619140625000000000	4193.84619140625000000000	4190.76904296875000000000	2898.00000000000000000000	10242.00000000000000000000	10225.00000000000000000000	0.00000000000000000000	0.00000000000000000000	0.00000000000000000000	2615.00000000000000000000	36.00000000000000000000	4.00000000000000000000	4.00000000000000000000	4.00000000000000000000	4.00000000000000000000	4.00000000000000000000	4.00000000000000000000	4.00000000000000000000	4.00000000000000000000	4.00000000000000000000	4.00000000000000000000	4.00000000000000000000	4.00000000000000000000	4.00000000000000000000	4.00000000000000000000	4.00000000000000000000	4.00000000000000000000
10.00000000000000000000	0.00000000000000000000	4168.71777343750000000000	4169.74365234375000000000	4180.00000000000000000000	4147.17919921875000000000	4170.76904296875000000000	4153.33300781250000000000	4147.17919921875000000000	4138.46142578125000000000	4128.71777343750000000000	4147.17919921875000000000	4165.64111328125000000000	4216.92285156250000000000	4173.33300781250000000000	4171.79492187500000000000	3461.00000000000000000000	10242.00000000000000000000	10225.00000000000000000000	0.00000000000000000000	0.00000000000000000000	0.00000000000000000000	2615.00000000000000000000	43.00000000000000000000	4.00000000000000000000	4.00000000000000000000	4.00000000000000000000	4.00000000000000000000	4.00000000000000000000	4.00000000000000000000	4.00000000000000000000	4.00000000000000000000	4.00000000000000000000	4.00000000000000000000	4.00000000000000000000	4.00000000000000000000	4.00000000000000000000	4.00000000000000000000	4.00000000000000000000	4.00000000000000000000
11.00000000000000000000	0.00000000000000000000	4187.17919921875000000000	4197.94873046875000000000	4177.94873046875000000000	4174.35888671875000000000	4206.66650390625000000000	4185.12792968750000000000	4182.05126953125000000000	4193.33300781250000000000	4183.07666015625000000000	4188.71777343750000000000	4213.84619140625000000000	4264.10253906250000000000	4209.74365234375000000000	4208.20507812500000000000	3079.00000000000000000000	10243.00000000000000000000	10227.00000000000000000000	0.00000000000000000000	0.00000000000000000000	0.00000000000000000000	2615.00000000000000000000	52.00000000000000000000	4.00000000000000000000	4.00000000000000000000	4.00000000000000000000	4.00000000000000000000	4.00000000000000000000	4.00000000000000000000	4.00000000000000000000	4.00000000000000000000	4.00000000000000000000	4.00000000000000000000	4.00000000000000000000	4.00000000000000000000	4.00000000000000000000	4.00000000000000000000	4.00000000000000000000	4.00000000000000000000
12.00000000000000000000	0.00000000000000000000	4161.53857421875000000000	4162.05126953125000000000	4179.48730468750000000000	4154.35888671875000000000	4164.61523437500000000000	4148.71777343750000000000	4152.82031250000000000000	4175.38427734375000000000	4170.25634765625000000000	4170.25634765625000000000	4180.00000000000000000000	4242.05126953125000000000	4168.71777343750000000000	4179.48730468750000000000	3374.00000000000000000000	10243.00000000000000000000	10227.00000000000000000000	0.00000000000000000000	0.00000000000000000000	0.00000000000000000000	2615.00000000000000000000	60.00000000000000000000	4.00000000000000000000	4.00000000000000000000	4.00000000000000000000	4.00000000000000000000	4.00000000000000000000	4.00000000000000000000	4.00000000000000000000	4.00000000000000000000	4.00000000000000000000	4.00000000000000000000	4.00000000000000000000	4.00000000000000000000	4.00000000000000000000	4.00000000000000000000	4.00000000000000000000	4.00000000000000000000
13.00000000000000000000	0.00000000000000000000	4153.33300781250000000000	4160.00000000000000000000	4173.84619140625000000000	4150.25634765625000000000	4167.69238281250000000000	4154.87158203125000000000	4155.89746093750000000000	4160.51269531250000000000	4159.48730468750000000000	4159.48730468750000000000	4156.41015625000000000000	4223.07666015625000000000	4152.82031250000000000000	4161.53857421875000000000	3075.00000000000000000000	10244.00000000000000000000	10229.00000000000000000000	0.00000000000000000000	0.00000000000000000000	0.00000000000000000000	2615.00000000000000000000	68.00000000000000000000	4.00000000000000000000	4.00000000000000000000	4.00000000000000000000	4.00000000000000000000	4.00000000000000000000	4.00000000000000000000	4.00000000000000000000	4.00000000000000000000	4.00000000000000000000	4.00000000000000000000	4.00000000000000000000	4.00000000000000000000	4.00000000000000000000	4.00000000000000000000	4.00000000000000000000	4.00000000000000000000
14.00000000000000000000	0.00000000000000000000	4174.87158203125000000000	4190.76904296875000000000	4173.33300781250000000000	4168.71777343750000000000	4207.17919921875000000000	4190.76904296875000000000	4183.58984375000000000000	4171.79492187500000000000	4174.35888671875000000000	4168.20507812500000000000	4162.05126953125000000000	4230.76904296875000000000	4167.69238281250000000000	4169.23046875000000000000	3461.00000000000000000000	10244.00000000000000000000	10229.00000000000000000000	0.00000000000000000000	0.00000000000000000000	0.00000000000000000000	2615.00000000000000000000	75.00000000000000000000	4.00000000000000000000	4.00000000000000000000	4.00000000000000000000	4.00000000000000000000	4.00000000000000000000	4.00000000000000000000	4.00000000000000000000	4.00000000000000000000	4.00000000000000000000	4.00000000000000000000	4.00000000000000000000	4.00000000000000000000	4.00000000000000000000	4.00000000000000000000	4.00000000000000000000	4.00000000000000000000
15.00000000000000000000	0.00000000000000000000	4164.10253906250000000000	4167.17919921875000000000	4185.12792968750000000000	4156.41015625000000000000	4176.92285156250000000000	4163.58984375000000000000	4165.12792968750000000000	4143.58984375000000000000	4146.66650390625000000000	4138.97412109375000000000	4133.33300781250000000000	4207.17919921875000000000	4142.56396484375000000000	4146.66650390625000000000	3079.00000000000000000000	10247.00000000000000000000	10228.00000000000000000000	0.00000000000000000000	0.00000000000000000000	0.00000000000000000000	2615.00000000000000000000	84.00000000000000000000	4.00000000000000000000	4.00000000000000000000	4.00000000000000000000	4.00000000000000000000	4.00000000000000000000	4.00000000000000000000	4.00000000000000000000	4.00000000000000000000	4.00000000000000000000	4.00000000000000000000	4.00000000000000000000	4.00000000000000000000	4.00000000000000000000	4.00000000000000000000	4.00000000000000000000	4.00000000000000000000
16.00000000000000000000	0.00000000000000000000	4173.84619140625000000000	4183.07666015625000000000	4167.69238281250000000000	4176.92285156250000000000	4182.05126953125000000000	4168.71777343750000000000	4171.28173828125000000000	4167.69238281250000000000	4168.71777343750000000000	4173.33300781250000000000	4175.38427734375000000000	4234.87158203125000000000	4182.56396484375000000000	4178.46142578125000000000	0.00000000000000000000	10247.00000000000000000000	10228.00000000000000000000	0.00000000000000000000	0.00000000000000000000	0.00000000000000000000	2615.00000000000000000000	91.00000000000000000000	4.00000000000000000000	4.00000000000000000000	4.00000000000000000000	4.00000000000000000000	4.00000000000000000000	4.00000000000000000000	4.00000000000000000000	4.00000000000000000000	4.00000000000000000000	4.00000000000000000000	4.00000000000000000000	4.00000000000000000000	4.00000000000000000000	4.00000000000000000000	4.00000000000000000000	4.00000000000000000000
17.00000000000000000000	0.00000000000000000000	4153.84619140625000000000	4149.74365234375000000000	4167.69238281250000000000	4163.58984375000000000000	4141.02539062500000000000	4130.25634765625000000000	4127.69238281250000000000	4145.12792968750000000000	4138.97412109375000000000	4126.15380859375000000000	4161.53857421875000000000	4221.02539062500000000000	4163.58984375000000000000	4166.15380859375000000000	0.00000000000000000000	10248.00000000000000000000	10227.00000000000000000000	0.00000000000000000000	0.00000000000000000000	0.00000000000000000000	2615.00000000000000000000	99.00000000000000000000	4.00000000000000000000	4.00000000000000000000	4.00000000000000000000	4.00000000000000000000	4.00000000000000000000	4.00000000000000000000	4.00000000000000000000	4.00000000000000000000	4.00000000000000000000	4.00000000000000000000	4.00000000000000000000	4.00000000000000000000	4.00000000000000000000	4.00000000000000000000	4.00000000000000000000	4.00000000000000000000
18.00000000000000000000	0.00000000000000000000	4154.35888671875000000000	4148.20507812500000000000	4172.82031250000000000000	4154.35888671875000000000	4136.92285156250000000000	4129.23046875000000000000	4127.17919921875000000000	4141.02539062500000000000	4134.87158203125000000000	4128.71777343750000000000	4150.76904296875000000000	4218.97412109375000000000	4151.28173828125000000000	4158.97412109375000000000	0.00000000000000000000	10248.00000000000000000000	10227.00000000000000000000	0.00000000000000000000	0.00000000000000000000	0.00000000000000000000	2615.00000000000000000000	108.00000000000000000000	4.00000000000000000000	4.00000000000000000000	4.00000000000000000000	4.00000000000000000000	4.00000000000000000000	4.00000000000000000000	4.00000000000000000000	4.00000000000000000000	4.00000000000000000000	4.00000000000000000000	4.00000000000000000000	4.00000000000000000000	4.00000000000000000000	4.00000000000000000000	4.00000000000000000000	4.00000000000000000000
19.00000000000000000000	0.00000000000000000000	4170.76904296875000000000	4174.35888671875000000000	4171.28173828125000000000	4162.05126953125000000000	4168.71777343750000000000	4165.12792968750000000000	4169.23046875000000000000	4180.00000000000000000000	4178.97412109375000000000	4353.84619140625000000000	4174.35888671875000000000	4245.64111328125000000000	4174.35888671875000000000	4177.43603515625000000000	0.00000000000000000000	10249.00000000000000000000	10228.00000000000000000000	0.00000000000000000000	0.00000000000000000000	0.00000000000000000000	2615.00000000000000000000	116.00000000000000000000	4.00000000000000000000	4.00000000000000000000	4.00000000000000000000	4.00000000000000000000	4.00000000000000000000	4.00000000000000000000	4.00000000000000000000	4.00000000000000000000	4.00000000000000000000	4.00000000000000000000	4.00000000000000000000	4.00000000000000000000	4.00000000000000000000	4.00000000000000000000	4.00000000000000000000	4.00000000000000000000
20.00000000000000000000	0.00000000000000000000	4147.69238281250000000000	4141.53857421875000000000	4183.07666015625000000000	4138.46142578125000000000	4146.66650390625000000000	4149.23046875000000000000	4158.97412109375000000000	4162.56396484375000000000	4159.48730468750000000000	4543.58984375000000000000	4145.12792968750000000000	4221.02539062500000000000	4140.00000000000000000000	4148.20507812500000000000	0.00000000000000000000	10249.00000000000000000000	10228.00000000000000000000	0.00000000000000000000	0.00000000000000000000	0.00000000000000000000	2615.00000000000000000000	124.00000000000000000000	4.00000000000000000000	4.00000000000000000000	4.00000000000000000000	4.00000000000000000000	4.00000000000000000000	4.00000000000000000000	4.00000000000000000000	4.00000000000000000000	4.00000000000000000000	4.00000000000000000000	4.00000000000000000000	4.00000000000000000000	4.00000000000000000000	4.00000000000000000000	4.00000000000000000000	4.00000000000000000000
21.00000000000000000000	0.00000000000000000000	4166.15380859375000000000	4173.84619140625000000000	4168.71777343750000000000	4155.89746093750000000000	4178.97412109375000000000	4173.33300781250000000000	4170.25634765625000000000	4164.61523437500000000000	4167.69238281250000000000	4536.41015625000000000000	4157.94873046875000000000	4225.12792968750000000000	4158.46142578125000000000	4159.48730468750000000000	0.00000000000000000000	10251.00000000000000000000	10227.00000000000000000000	0.00000000000000000000	0.00000000000000000000	0.00000000000000000000	2615.00000000000000000000	132.00000000000000000000	4.00000000000000000000	4.00000000000000000000	4.00000000000000000000	4.00000000000000000000	4.00000000000000000000	4.00000000000000000000	4.00000000000000000000	4.00000000000000000000	4.00000000000000000000	4.00000000000000000000	4.00000000000000000000	4.00000000000000000000	4.00000000000000000000	4.00000000000000000000	4.00000000000000000000	4.00000000000000000000
22.00000000000000000000	0.00000000000000000000	4170.25634765625000000000	4176.92285156250000000000	4170.25634765625000000000	4161.02539062500000000000	4173.84619140625000000000	4161.02539062500000000000	4153.33300781250000000000	4135.89746093750000000000	4142.56396484375000000000	4389.23046875000000000000	4136.92285156250000000000	4206.15380859375000000000	4153.33300781250000000000	4154.87158203125000000000	0.00000000000000000000	10251.00000000000000000000	10227.00000000000000000000	0.00000000000000000000	0.00000000000000000000	0.00000000000000000000	2615.00000000000000000000	140.00000000000000000000	4.00000000000000000000	4.00000000000000000000	4.00000000000000000000	4.00000000000000000000	4.00000000000000000000	4.00000000000000000000	4.00000000000000000000	4.00000000000000000000	4.00000000000000000000	4.00000000000000000000	4.00000000000000000000	4.00000000000000000000	4.00000000000000000000	4.00000000000000000000	4.00000000000000000000	4.00000000000000000000
23.00000000000000000000	0.00000000000000000000	4178.46142578125000000000	4180.00000000000000000000	4183.58984375000000000000	4175.38427734375000000000	4179.48730468750000000000	4168.71777343750000000000	4165.12792968750000000000	4152.82031250000000000000	4150.25634765625000000000	4337.94873046875000000000	4151.79492187500000000000	4223.58984375000000000000	4168.20507812500000000000	4171.79492187500000000000	0.00000000000000000000	10248.00000000000000000000	10226.00000000000000000000	0.00000000000000000000	0.00000000000000000000	0.00000000000000000000	2615.00000000000000000000	147.00000000000000000000	4.00000000000000000000	4.00000000000000000000	4.00000000000000000000	4.00000000000000000000	4.00000000000000000000	4.00000000000000000000	4.00000000000000000000	4.00000000000000000000	4.00000000000000000000	4.00000000000000000000	4.00000000000000000000	4.00000000000000000000	4.00000000000000000000	4.00000000000000000000	4.00000000000000000000	4.00000000000000000000
24.00000000000000000000	0.00000000000000000000	4184.61523437500000000000	4182.56396484375000000000	4174.35888671875000000000	4190.25634765625000000000	4183.58984375000000000000	4175.38427734375000000000	4171.79492187500000000000	4193.33300781250000000000	4185.12792968750000000000	4332.30761718750000000000	4189.74365234375000000000	4262.56396484375000000000	4188.71777343750000000000	4196.92285156250000000000	0.00000000000000000000	10248.00000000000000000000	10226.00000000000000000000	0.00000000000000000000	0.00000000000000000000	0.00000000000000000000	2615.00000000000000000000	154.00000000000000000000	4.00000000000000000000	4.00000000000000000000	4.00000000000000000000	4.00000000000000000000	4.00000000000000000000	4.00000000000000000000	4.00000000000000000000	4.00000000000000000000	4.00000000000000000000	4.00000000000000000000	4.00000000000000000000	4.00000000000000000000	4.00000000000000000000	4.00000000000000000000	4.00000000000000000000	4.00000000000000000000
25.00000000000000000000	0.00000000000000000000	4146.66650390625000000000	4130.25634765625000000000	4176.41015625000000000000	4154.35888671875000000000	4124.10253906250000000000	4118.97412109375000000000	4125.64111328125000000000	4146.66650390625000000000	4140.51269531250000000000	4248.20507812500000000000	4134.35888671875000000000	4217.94873046875000000000	4130.25634765625000000000	4152.30761718750000000000	0.00000000000000000000	10248.00000000000000000000	10225.00000000000000000000	0.00000000000000000000	0.00000000000000000000	0.00000000000000000000	2615.00000000000000000000	162.00000000000000000000	4.00000000000000000000	4.00000000000000000000	4.00000000000000000000	4.00000000000000000000	4.00000000000000000000	4.00000000000000000000	4.00000000000000000000	4.00000000000000000000	4.00000000000000000000	4.00000000000000000000	4.00000000000000000000	4.00000000000000000000	4.00000000000000000000	4.00000000000000000000	4.00000000000000000000	4.00000000000000000000
26.00000000000000000000	0.00000000000000000000	4166.66650390625000000000	4173.84619140625000000000	4172.30761718750000000000	4169.23046875000000000000	4171.28173828125000000000	4164.61523437500000000000	4173.33300781250000000000	4166.66650390625000000000	4167.17919921875000000000	4260.00000000000000000000	4148.71777343750000000000	4224.61523437500000000000	4150.25634765625000000000	4165.64111328125000000000	0.00000000000000000000	10248.00000000000000000000	10225.00000000000000000000	0.00000000000000000000	0.00000000000000000000	0.00000000000000000000	2615.00000000000000000000	170.00000000000000000000	4.00000000000000000000	4.00000000000000000000	4.00000000000000000000	4.00000000000000000000	4.00000000000000000000	4.00000000000000000000	4.00000000000000000000	4.00000000000000000000	4.00000000000000000000	4.00000000000000000000	4.00000000000000000000	4.00000000000000000000	4.00000000000000000000	4.00000000000000000000	4.00000000000000000000	4.00000000000000000000
27.00000000000000000000	0.00000000000000000000	4166.66650390625000000000	4182.56396484375000000000	4180.51269531250000000000	4168.71777343750000000000	4184.61523437500000000000	4182.56396484375000000000	4188.20507812500000000000	4173.84619140625000000000	4177.94873046875000000000	4264.61523437500000000000	4153.33300781250000000000	4226.15380859375000000000	4147.17919921875000000000	4160.51269531250000000000	0.00000000000000000000	10247.00000000000000000000	10225.00000000000000000000	0.00000000000000000000	0.00000000000000000000	0.00000000000000000000	2615.00000000000000000000	178.00000000000000000000	4.00000000000000000000	4.00000000000000000000	4.00000000000000000000	4.00000000000000000000	4.00000000000000000000	4.00000000000000000000	4.00000000000000000000	4.00000000000000000000	4.00000000000000000000	4.00000000000000000000	4.00000000000000000000	4.00000000000000000000	4.00000000000000000000	4.00000000000000000000	4.00000000000000000000	4.00000000000000000000
28.00000000000000000000	0.00000000000000000000	4157.94873046875000000000	4165.64111328125000000000	4185.12792968750000000000	4160.00000000000000000000	4160.00000000000000000000	4158.46142578125000000000	4162.56396484375000000000	4158.46142578125000000000	4162.56396484375000000000	4238.46142578125000000000	4146.66650390625000000000	4220.51269531250000000000	4137.94873046875000000000	4152.30761718750000000000	0.00000000000000000000	10247.00000000000000000000	10225.00000000000000000000	0.00000000000000000000	0.00000000000000000000	0.00000000000000000000	2615.00000000000000000000	186.00000000000000000000	4.00000000000000000000	4.00000000000000000000	4.00000000000000000000	4.00000000000000000000	4.00000000000000000000	4.00000000000000000000	4.00000000000000000000	4.00000000000000000000	4.00000000000000000000	4.00000000000000000000	4.00000000000000000000	4.00000000000000000000	4.00000000000000000000	4.00000000000000000000	4.00000000000000000000	4.00000000000000000000
29.00000000000000000000	0.00000000000000000000	4184.10253906250000000000	4189.23046875000000000000	4166.66650390625000000000	4181.53857421875000000000	4176.92285156250000000000	4157.43603515625000000000	4160.00000000000000000000	4164.61523437500000000000	4169.74365234375000000000	4232.30761718750000000000	4175.38427734375000000000	4240.51269531250000000000	4180.00000000000000000000	4183.58984375000000000000	0.00000000000000000000	10247.00000000000000000000	10223.00000000000000000000	0.00000000000000000000	0.00000000000000000000	0.00000000000000000000	2615.00000000000000000000	195.00000000000000000000	4.00000000000000000000	4.00000000000000000000	4.00000000000000000000	4.00000000000000000000	4.00000000000000000000	4.00000000000000000000	4.00000000000000000000	4.00000000000000000000	4.00000000000000000000	4.00000000000000000000	4.00000000000000000000	4.00000000000000000000	4.00000000000000000000	4.00000000000000000000	4.00000000000000000000	4.00000000000000000000
30.00000000000000000000	0.00000000000000000000	4165.12792968750000000000	4155.38427734375000000000	4170.25634765625000000000	4160.00000000000000000000	4143.58984375000000000000	4123.07666015625000000000	4126.66650390625000000000	4126.66650390625000000000	4128.71777343750000000000	4181.53857421875000000000	4144.61523437500000000000	4210.76904296875000000000	4153.33300781250000000000	4157.94873046875000000000	0.00000000000000000000	10247.00000000000000000000	10223.00000000000000000000	0.00000000000000000000	0.00000000000000000000	0.00000000000000000000	2615.00000000000000000000	202.00000000000000000000	4.00000000000000000000	4.00000000000000000000	4.00000000000000000000	4.00000000000000000000	4.00000000000000000000	4.00000000000000000000	4.00000000000000000000	4.00000000000000000000	4.00000000000000000000	4.00000000000000000000	4.00000000000000000000	4.00000000000000000000	4.00000000000000000000	4.00000000000000000000	4.00000000000000000000	4.00000000000000000000
31.00000000000000000000	0.00000000000000000000	4178.46142578125000000000	4180.51269531250000000000	4172.30761718750000000000	4176.41015625000000000000	4173.84619140625000000000	4163.07666015625000000000	4161.53857421875000000000	4176.92285156250000000000	4180.00000000000000000000	4208.71777343750000000000	4183.07666015625000000000	4247.69238281250000000000	4177.94873046875000000000	4183.58984375000000000000	0.00000000000000000000	10246.00000000000000000000	10223.00000000000000000000	0.00000000000000000000	0.00000000000000000000	0.00000000000000000000	2615.00000000000000000000	210.00000000000000000000	4.00000000000000000000	4.00000000000000000000	4.00000000000000000000	4.00000000000000000000	4.00000000000000000000	4.00000000000000000000	4.00000000000000000000	4.00000000000000000000	4.00000000000000000000	4.00000000000000000000	4.00000000000000000000	4.00000000000000000000	4.00000000000000000000	4.00000000000000000000	4.00000000000000000000	4.00000000000000000000
32.00000000000000000000	0.00000000000000000000	4176.92285156250000000000	4175.89746093750000000000	4177.94873046875000000000	4181.53857421875000000000	4177.43603515625000000000	4171.28173828125000000000	4174.35888671875000000000	4204.61523437500000000000	4209.74365234375000000000	4226.66650390625000000000	4198.97412109375000000000	4269.23046875000000000000	4180.00000000000000000000	4195.38427734375000000000	0.00000000000000000000	10246.00000000000000000000	10223.00000000000000000000	0.00000000000000000000	0.00000000000000000000	0.00000000000000000000	2615.00000000000000000000	218.00000000000000000000	4.00000000000000000000	4.00000000000000000000	4.00000000000000000000	4.00000000000000000000	4.00000000000000000000	4.00000000000000000000	4.00000000000000000000	4.00000000000000000000	4.00000000000000000000	4.00000000000000000000	4.00000000000000000000	4.00000000000000000000	4.00000000000000000000	4.00000000000000000000	4.00000000000000000000	4.00000000000000000000
33.00000000000000000000	0.00000000000000000000	4157.94873046875000000000	4145.12792968750000000000	4177.43603515625000000000	4158.97412109375000000000	4153.33300781250000000000	4148.20507812500000000000	4157.43603515625000000000	4168.71777343750000000000	4168.71777343750000000000	4190.76904296875000000000	4162.56396484375000000000	4236.92285156250000000000	4147.17919921875000000000	4166.66650390625000000000	0.00000000000000000000	10247.00000000000000000000	10224.00000000000000000000	0.00000000000000000000	0.00000000000000000000	0.00000000000000000000	2615.00000000000000000000	226.00000000000000000000	4.00000000000000000000	4.00000000000000000000	4.00000000000000000000	4.00000000000000000000	4.00000000000000000000	4.00000000000000000000	4.00000000000000000000	4.00000000000000000000	4.00000000000000000000	4.00000000000000000000	4.00000000000000000000	4.00000000000000000000	4.00000000000000000000	4.00000000000000000000	4.00000000000000000000	4.00000000000000000000
34.00000000000000000000	0.00000000000000000000	4173.33300781250000000000	4183.58984375000000000000	4161.53857421875000000000	4171.79492187500000000000	4188.20507812500000000000	4181.53857421875000000000	4180.00000000000000000000	4172.30761718750000000000	4171.28173828125000000000	4191.28173828125000000000	4160.00000000000000000000	4227.69238281250000000000	4161.53857421875000000000	4168.20507812500000000000	0.00000000000000000000	10247.00000000000000000000	10224.00000000000000000000	0.00000000000000000000	0.00000000000000000000	0.00000000000000000000	2615.00000000000000000000	233.00000000000000000000	4.00000000000000000000	4.00000000000000000000	4.00000000000000000000	4.00000000000000000000	4.00000000000000000000	4.00000000000000000000	4.00000000000000000000	4.00000000000000000000	4.00000000000000000000	4.00000000000000000000	4.00000000000000000000	4.00000000000000000000	4.00000000000000000000	4.00000000000000000000	4.00000000000000000000	4.00000000000000000000
35.00000000000000000000	0.00000000000000000000	4156.92285156250000000000	4171.79492187500000000000	4176.41015625000000000000	4165.12792968750000000000	4169.74365234375000000000	4163.07666015625000000000	4163.58984375000000000000	4140.51269531250000000000	4139.48730468750000000000	4155.89746093750000000000	4121.02539062500000000000	4191.79492187500000000000	4129.74365234375000000000	4141.53857421875000000000	0.00000000000000000000	10246.00000000000000000000	10224.00000000000000000000	0.00000000000000000000	0.00000000000000000000	0.00000000000000000000	2615.00000000000000000000	242.00000000000000000000	4.00000000000000000000	4.00000000000000000000	4.00000000000000000000	4.00000000000000000000	4.00000000000000000000	4.00000000000000000000	4.00000000000000000000	4.00000000000000000000	4.00000000000000000000	4.00000000000000000000	4.00000000000000000000	4.00000000000000000000	4.00000000000000000000	4.00000000000000000000	4.00000000000000000000	4.00000000000000000000
36.00000000000000000000	0.00000000000000000000	4177.43603515625000000000	4188.71777343750000000000	4175.38427734375000000000	4190.76904296875000000000	4186.15380859375000000000	4174.35888671875000000000	4176.92285156250000000000	4166.15380859375000000000	4161.53857421875000000000	4168.20507812500000000000	4167.69238281250000000000	4228.20507812500000000000	4166.66650390625000000000	4176.41015625000000000000	0.00000000000000000000	10246.00000000000000000000	10224.00000000000000000000	0.00000000000000000000	0.00000000000000000000	0.00000000000000000000	2615.00000000000000000000	249.00000000000000000000	4.00000000000000000000	4.00000000000000000000	4.00000000000000000000	4.00000000000000000000	4.00000000000000000000	4.00000000000000000000	4.00000000000000000000	4.00000000000000000000	4.00000000000000000000	4.00000000000000000000	4.00000000000000000000	4.00000000000000000000	4.00000000000000000000	4.00000000000000000000	4.00000000000000000000	4.00000000000000000000
37.00000000000000000000	0.00000000000000000000	4188.71777343750000000000	4188.71777343750000000000	4170.76904296875000000000	4203.07666015625000000000	4182.05126953125000000000	4165.64111328125000000000	4166.15380859375000000000	4185.12792968750000000000	4177.43603515625000000000	4179.48730468750000000000	4211.79492187500000000000	4262.56396484375000000000	4198.97412109375000000000	4203.07666015625000000000	0.00000000000000000000	10247.00000000000000000000	10224.00000000000000000000	0.00000000000000000000	0.00000000000000000000	0.00000000000000000000	2615.00000000000000000000	257.00000000000000000000	4.00000000000000000000	4.00000000000000000000	4.00000000000000000000	4.00000000000000000000	4.00000000000000000000	4.00000000000000000000	4.00000000000000000000	4.00000000000000000000	4.00000000000000000000	4.00000000000000000000	4.00000000000000000000	4.00000000000000000000	4.00000000000000000000	4.00000000000000000000	4.00000000000000000000	4.00000000000000000000
38.00000000000000000000	0.00000000000000000000	4173.33300781250000000000	4170.25634765625000000000	4182.05126953125000000000	4189.74365234375000000000	4157.94873046875000000000	4144.10253906250000000000	4148.71777343750000000000	4167.17919921875000000000	4160.51269531250000000000	4161.02539062500000000000	4192.30761718750000000000	4250.25634765625000000000	4180.00000000000000000000	4188.20507812500000000000	0.00000000000000000000	10247.00000000000000000000	10224.00000000000000000000	0.00000000000000000000	0.00000000000000000000	0.00000000000000000000	2615.00000000000000000000	265.00000000000000000000	4.00000000000000000000	4.00000000000000000000	4.00000000000000000000	4.00000000000000000000	4.00000000000000000000	4.00000000000000000000	4.00000000000000000000	4.00000000000000000000	4.00000000000000000000	4.00000000000000000000	4.00000000000000000000	4.00000000000000000000	4.00000000000000000000	4.00000000000000000000	4.00000000000000000000	4.00000000000000000000
39.00000000000000000000	0.00000000000000000000	4184.61523437500000000000	4198.97412109375000000000	4172.82031250000000000000	4199.48730468750000000000	4191.28173828125000000000	4180.51269531250000000000	4185.64111328125000000000	4195.38427734375000000000	4196.41015625000000000000	4191.79492187500000000000	4208.20507812500000000000	4267.17919921875000000000	4187.17919921875000000000	4202.05126953125000000000	0.00000000000000000000	10245.00000000000000000000	10223.00000000000000000000	0.00000000000000000000	0.00000000000000000000	0.00000000000000000000	2615.00000000000000000000	273.00000000000000000000	4.00000000000000000000	4.00000000000000000000	4.00000000000000000000	4.00000000000000000000	4.00000000000000000000	4.00000000000000000000	4.00000000000000000000	4.00000000000000000000	4.00000000000000000000	4.00000000000000000000	4.00000000000000000000	4.00000000000000000000	4.00000000000000000000	4.00000000000000000000	4.00000000000000000000	4.00000000000000000000
40.00000000000000000000	0.00000000000000000000	4160.51269531250000000000	4164.10253906250000000000	4180.51269531250000000000	4168.71777343750000000000	4160.51269531250000000000	4156.92285156250000000000	4167.69238281250000000000	4171.28173828125000000000	4174.35888671875000000000	4171.28173828125000000000	4167.17919921875000000000	4235.38427734375000000000	4138.46142578125000000000	4163.07666015625000000000	0.00000000000000000000	10245.00000000000000000000	10223.00000000000000000000	0.00000000000000000000	0.00000000000000000000	0.00000000000000000000	2615.00000000000000000000	280.00000000000000000000	4.00000000000000000000	4.00000000000000000000	4.00000000000000000000	4.00000000000000000000	4.00000000000000000000	4.00000000000000000000	4.00000000000000000000	4.00000000000000000000	4.00000000000000000000	4.00000000000000000000	4.00000000000000000000	4.00000000000000000000	4.00000000000000000000	4.00000000000000000000	4.00000000000000000000	4.00000000000000000000
41.00000000000000000000	0.00000000000000000000	4180.51269531250000000000	4188.20507812500000000000	4181.53857421875000000000	4181.53857421875000000000	4182.05126953125000000000	4174.87158203125000000000	4181.53857421875000000000	4183.58984375000000000000	4190.76904296875000000000	4179.48730468750000000000	4186.15380859375000000000	4248.20507812500000000000	4168.71777343750000000000	4177.43603515625000000000	0.00000000000000000000	10246.00000000000000000000	10224.00000000000000000000	0.00000000000000000000	0.00000000000000000000	0.00000000000000000000	2615.00000000000000000000	289.00000000000000000000	4.00000000000000000000	4.00000000000000000000	4.00000000000000000000	4.00000000000000000000	4.00000000000000000000	4.00000000000000000000	4.00000000000000000000	4.00000000000000000000	4.00000000000000000000	4.00000000000000000000	4.00000000000000000000	4.00000000000000000000	4.00000000000000000000	4.00000000000000000000	4.00000000000000000000	4.00000000000000000000
42.00000000000000000000	0.00000000000000000000	4198.46142578125000000000	4209.74365234375000000000	4172.82031250000000000000	4198.46142578125000000000	4201.53857421875000000000	4188.71777343750000000000	4187.17919921875000000000	4190.25634765625000000000	4200.51269531250000000000	4182.05126953125000000000	4211.79492187500000000000	4265.12792968750000000000	4204.61523437500000000000	4202.56396484375000000000	0.00000000000000000000	10246.00000000000000000000	10224.00000000000000000000	0.00000000000000000000	0.00000000000000000000	0.00000000000000000000	2615.00000000000000000000	297.00000000000000000000	4.00000000000000000000	4.00000000000000000000	4.00000000000000000000	4.00000000000000000000	4.00000000000000000000	4.00000000000000000000	4.00000000000000000000	4.00000000000000000000	4.00000000000000000000	4.00000000000000000000	4.00000000000000000000	4.00000000000000000000	4.00000000000000000000	4.00000000000000000000	4.00000000000000000000	4.00000000000000000000
43.00000000000000000000	0.00000000000000000000	4169.74365234375000000000	4168.71777343750000000000	4176.92285156250000000000	4172.30761718750000000000	4164.10253906250000000000	4158.46142578125000000000	4158.46142578125000000000	4156.92285156250000000000	4159.48730468750000000000	4139.48730468750000000000	4175.89746093750000000000	4234.35888671875000000000	4166.15380859375000000000	4176.92285156250000000000	0.00000000000000000000	10246.00000000000000000000	10225.00000000000000000000	0.00000000000000000000	0.00000000000000000000	0.00000000000000000000	2615.00000000000000000000	305.00000000000000000000	4.00000000000000000000	4.00000000000000000000	4.00000000000000000000	4.00000000000000000000	4.00000000000000000000	4.00000000000000000000	4.00000000000000000000	4.00000000000000000000	4.00000000000000000000	4.00000000000000000000	4.00000000000000000000	4.00000000000000000000	4.00000000000000000000	4.00000000000000000000	4.00000000000000000000	4.00000000000000000000
44.00000000000000000000	0.00000000000000000000	4175.38427734375000000000	4178.97412109375000000000	4167.69238281250000000000	4178.97412109375000000000	4180.51269531250000000000	4178.46142578125000000000	4177.43603515625000000000	4191.79492187500000000000	4192.30761718750000000000	4161.02539062500000000000	4202.05126953125000000000	4257.43603515625000000000	4182.56396484375000000000	4194.35888671875000000000	0.00000000000000000000	10246.00000000000000000000	10225.00000000000000000000	0.00000000000000000000	0.00000000000000000000	0.00000000000000000000	2615.00000000000000000000	313.00000000000000000000	4.00000000000000000000	4.00000000000000000000	4.00000000000000000000	4.00000000000000000000	4.00000000000000000000	4.00000000000000000000	4.00000000000000000000	4.00000000000000000000	4.00000000000000000000	4.00000000000000000000	4.00000000000000000000	4.00000000000000000000	4.00000000000000000000	4.00000000000000000000	4.00000000000000000000	4.00000000000000000000
45.00000000000000000000	0.00000000000000000000	4141.53857421875000000000	4133.84619140625000000000	4170.25634765625000000000	4151.79492187500000000000	4135.38427734375000000000	4141.53857421875000000000	4150.76904296875000000000	4173.33300781250000000000	4176.41015625000000000000	4136.41015625000000000000	4175.38427734375000000000	4231.79492187500000000000	4146.66650390625000000000	4165.64111328125000000000	0.00000000000000000000	10245.00000000000000000000	10225.00000000000000000000	0.00000000000000000000	0.00000000000000000000	0.00000000000000000000	2615.00000000000000000000	322.00000000000000000000	4.00000000000000000000	4.00000000000000000000	4.00000000000000000000	4.00000000000000000000	4.00000000000000000000	4.00000000000000000000	4.00000000000000000000	4.00000000000000000000	4.00000000000000000000	4.00000000000000000000	4.00000000000000000000	4.00000000000000000000	4.00000000000000000000	4.00000000000000000000	4.00000000000000000000	4.00000000000000000000
46.00000000000000000000	0.00000000000000000000	4135.38427734375000000000	4138.46142578125000000000	4169.74365234375000000000	4150.25634765625000000000	4142.56396484375000000000	4153.33300781250000000000	4164.10253906250000000000	4164.61523437500000000000	4169.74365234375000000000	4132.82031250000000000000	4163.58984375000000000000	4218.97412109375000000000	4137.43603515625000000000	4155.89746093750000000000	0.00000000000000000000	10245.00000000000000000000	10225.00000000000000000000	0.00000000000000000000	0.00000000000000000000	0.00000000000000000000	2615.00000000000000000000	330.00000000000000000000	4.00000000000000000000	4.00000000000000000000	4.00000000000000000000	4.00000000000000000000	4.00000000000000000000	4.00000000000000000000	4.00000000000000000000	4.00000000000000000000	4.00000000000000000000	4.00000000000000000000	4.00000000000000000000	4.00000000000000000000	4.00000000000000000000	4.00000000000000000000	4.00000000000000000000	4.00000000000000000000
47.00000000000000000000	0.00000000000000000000	4160.00000000000000000000	4177.94873046875000000000	4170.25634765625000000000	4171.79492187500000000000	4188.20507812500000000000	4193.84619140625000000000	4190.25634765625000000000	4171.28173828125000000000	4180.00000000000000000000	4153.33300781250000000000	4169.74365234375000000000	4226.66650390625000000000	4152.82031250000000000000	4164.61523437500000000000	0.00000000000000000000	10246.00000000000000000000	10225.00000000000000000000	0.00000000000000000000	0.00000000000000000000	0.00000000000000000000	2615.00000000000000000000	338.00000000000000000000	4.00000000000000000000	4.00000000000000000000	4.00000000000000000000	4.00000000000000000000	4.00000000000000000000	4.00000000000000000000	4.00000000000000000000	4.00000000000000000000	4.00000000000000000000	4.00000000000000000000	4.00000000000000000000	4.00000000000000000000	4.00000000000000000000	4.00000000000000000000	4.00000000000000000000	4.00000000000000000000
48.00000000000000000000	0.00000000000000000000	4150.76904296875000000000	4154.87158203125000000000	4176.41015625000000000000	4159.48730468750000000000	4165.12792968750000000000	4166.15380859375000000000	4163.07666015625000000000	4137.43603515625000000000	4147.17919921875000000000	4122.56396484375000000000	4142.56396484375000000000	4198.46142578125000000000	4127.17919921875000000000	4140.51269531250000000000	0.00000000000000000000	10246.00000000000000000000	10225.00000000000000000000	0.00000000000000000000	0.00000000000000000000	0.00000000000000000000	2615.00000000000000000000	346.00000000000000000000	4.00000000000000000000	4.00000000000000000000	4.00000000000000000000	4.00000000000000000000	4.00000000000000000000	4.00000000000000000000	4.00000000000000000000	4.00000000000000000000	4.00000000000000000000	4.00000000000000000000	4.00000000000000000000	4.00000000000000000000	4.00000000000000000000	4.00000000000000000000	4.00000000000000000000	4.00000000000000000000
49.00000000000000000000	0.00000000000000000000	4163.07666015625000000000	4168.71777343750000000000	4158.46142578125000000000	4173.84619140625000000000	4174.35888671875000000000	4166.15380859375000000000	4163.07666015625000000000	4159.48730468750000000000	4165.12792968750000000000	4130.25634765625000000000	4184.61523437500000000000	4226.66650390625000000000	4170.25634765625000000000	4174.35888671875000000000	0.00000000000000000000	10248.00000000000000000000	10227.00000000000000000000	0.00000000000000000000	0.00000000000000000000	0.00000000000000000000	2615.00000000000000000000	354.00000000000000000000	4.00000000000000000000	4.00000000000000000000	4.00000000000000000000	4.00000000000000000000	4.00000000000000000000	4.00000000000000000000	4.00000000000000000000	4.00000000000000000000	4.00000000000000000000	4.00000000000000000000	4.00000000000000000000	4.00000000000000000000	4.00000000000000000000	4.00000000000000000000	4.00000000000000000000	4.00000000000000000000
[truncated: 236 more rows]
