# Supplementary material for: Discriminating three motor imagery states of the same joint for brain-computer interface
Source: PeerJ. 2021 Aug 24;9:e12027. doi: 10.7717/peerj.12027 (PMC8395581; doi:10.7717/peerj.12027)
Supplement: Supplemental Information 1 [file peerj-09-12027-s001.zip › dataset/A/01-10-04.11.17.19.19.27.csv]

title:10	recorded:04.11.17 19.19.27	sampling:128	subject:01	labels:COUNTER INTERPOLATED AF3 F7 F3 FC5 T7 P7 O1 O2 P8 T8 FC6 F4 F8 AF4 RAW_CQ GYROX GYROY MARKER MARKER_HARDWARE SYNC TIME_STAMP_s TIME_STAMP_ms CQ_AF3 CQ_F7 CQ_F3 CQ_FC5 CQ_T7 CQ_P7 CQ_O1 CQ_O2 CQ_P8 CQ_T8 CQ_FC6 CQ_F4 CQ_F8 CQ_AF4 CQ_CMS CQ_DRL	chan:40	units:emotiv
93.00000000000000000000	0.00000000000000000000	4175.89746093750000000000	4143.07666015625000000000	4185.64111328125000000000	4179.48730468750000000000	4167.17919921875000000000	4142.56396484375000000000	4159.48730468750000000000	4169.23046875000000000000	4112.30761718750000000000	4133.84619140625000000000	4171.79492187500000000000	4216.41015625000000000000	4166.15380859375000000000	4171.28173828125000000000	2923.00000000000000000000	10244.00000000000000000000	10228.00000000000000000000	0.00000000000000000000	0.00000000000000000000	0.00000000000000000000	3769.00000000000000000000	609.00000000000000000000	0.00000000000000000000	0.00000000000000000000	0.00000000000000000000	0.00000000000000000000	0.00000000000000000000	0.00000000000000000000	0.00000000000000000000	0.00000000000000000000	0.00000000000000000000	0.00000000000000000000	0.00000000000000000000	0.00000000000000000000	0.00000000000000000000	0.00000000000000000000	0.00000000000000000000	0.00000000000000000000
94.00000000000000000000	0.00000000000000000000	4169.74365234375000000000	4182.05126953125000000000	4173.33300781250000000000	4187.69238281250000000000	4217.94873046875000000000	4197.43603515625000000000	4203.07666015625000000000	4185.64111328125000000000	4137.94873046875000000000	4166.15380859375000000000	4177.43603515625000000000	4214.87158203125000000000	4176.92285156250000000000	4168.71777343750000000000	3485.00000000000000000000	10244.00000000000000000000	10228.00000000000000000000	0.00000000000000000000	0.00000000000000000000	0.00000000000000000000	3769.00000000000000000000	617.00000000000000000000	0.00000000000000000000	0.00000000000000000000	0.00000000000000000000	0.00000000000000000000	0.00000000000000000000	0.00000000000000000000	0.00000000000000000000	0.00000000000000000000	0.00000000000000000000	0.00000000000000000000	0.00000000000000000000	0.00000000000000000000	0.00000000000000000000	0.00000000000000000000	0.00000000000000000000	0.00000000000000000000
95.00000000000000000000	0.00000000000000000000	4150.76904296875000000000	4145.12792968750000000000	4180.51269531250000000000	4159.48730468750000000000	4183.58984375000000000000	4168.20507812500000000000	4178.46142578125000000000	4146.15380859375000000000	4095.38452148437500000000	4131.79492187500000000000	4122.56396484375000000000	4171.79492187500000000000	4123.07666015625000000000	4118.46142578125000000000	3003.00000000000000000000	10245.00000000000000000000	10229.00000000000000000000	0.00000000000000000000	0.00000000000000000000	0.00000000000000000000	3769.00000000000000000000	626.00000000000000000000	0.00000000000000000000	0.00000000000000000000	0.00000000000000000000	0.00000000000000000000	0.00000000000000000000	0.00000000000000000000	0.00000000000000000000	0.00000000000000000000	0.00000000000000000000	0.00000000000000000000	0.00000000000000000000	0.00000000000000000000	0.00000000000000000000	0.00000000000000000000	0.00000000000000000000	0.00000000000000000000
96.00000000000000000000	0.00000000000000000000	4158.46142578125000000000	4151.28173828125000000000	4170.76904296875000000000	4171.79492187500000000000	4181.02539062500000000000	4158.97412109375000000000	4172.30761718750000000000	4151.79492187500000000000	4091.79467773437500000000	4128.20507812500000000000	4141.53857421875000000000	4184.10253906250000000000	4149.74365234375000000000	4138.97412109375000000000	3423.00000000000000000000	10245.00000000000000000000	10229.00000000000000000000	0.00000000000000000000	0.00000000000000000000	0.00000000000000000000	3769.00000000000000000000	633.00000000000000000000	0.00000000000000000000	0.00000000000000000000	0.00000000000000000000	0.00000000000000000000	0.00000000000000000000	0.00000000000000000000	0.00000000000000000000	0.00000000000000000000	0.00000000000000000000	0.00000000000000000000	0.00000000000000000000	0.00000000000000000000	0.00000000000000000000	0.00000000000000000000	0.00000000000000000000	0.00000000000000000000
97.00000000000000000000	0.00000000000000000000	4169.23046875000000000000	4167.17919921875000000000	4162.05126953125000000000	4187.17919921875000000000	4183.07666015625000000000	4152.30761718750000000000	4155.89746093750000000000	4157.94873046875000000000	4090.25634765625000000000	4125.64111328125000000000	4174.35888671875000000000	4205.64111328125000000000	4187.17919921875000000000	4167.69238281250000000000	2923.00000000000000000000	10249.00000000000000000000	10229.00000000000000000000	0.00000000000000000000	0.00000000000000000000	0.00000000000000000000	3769.00000000000000000000	640.00000000000000000000	0.00000000000000000000	0.00000000000000000000	0.00000000000000000000	0.00000000000000000000	0.00000000000000000000	0.00000000000000000000	0.00000000000000000000	0.00000000000000000000	0.00000000000000000000	0.00000000000000000000	0.00000000000000000000	0.00000000000000000000	0.00000000000000000000	0.00000000000000000000	0.00000000000000000000	0.00000000000000000000
98.00000000000000000000	0.00000000000000000000	4158.97412109375000000000	4143.58984375000000000000	4172.30761718750000000000	4167.17919921875000000000	4154.87158203125000000000	4124.61523437500000000000	4131.79492187500000000000	4132.30761718750000000000	4057.94873046875000000000	4094.35888671875000000000	4148.71777343750000000000	4185.12792968750000000000	4158.97412109375000000000	4143.07666015625000000000	3485.00000000000000000000	10249.00000000000000000000	10229.00000000000000000000	0.00000000000000000000	0.00000000000000000000	0.00000000000000000000	3769.00000000000000000000	648.00000000000000000000	0.00000000000000000000	0.00000000000000000000	0.00000000000000000000	0.00000000000000000000	0.00000000000000000000	0.00000000000000000000	0.00000000000000000000	0.00000000000000000000	0.00000000000000000000	0.00000000000000000000	0.00000000000000000000	0.00000000000000000000	0.00000000000000000000	0.00000000000000000000	0.00000000000000000000	0.00000000000000000000
99.00000000000000000000	0.00000000000000000000	4158.97412109375000000000	4157.94873046875000000000	4163.07666015625000000000	4174.87158203125000000000	4183.58984375000000000000	4157.94873046875000000000	4173.33300781250000000000	4176.41015625000000000000	4106.66650390625000000000	4142.05126953125000000000	4171.79492187500000000000	4204.61523437500000000000	4172.82031250000000000000	4153.33300781250000000000	3003.00000000000000000000	10251.00000000000000000000	10227.00000000000000000000	0.00000000000000000000	0.00000000000000000000	0.00000000000000000000	3769.00000000000000000000	655.00000000000000000000	0.00000000000000000000	0.00000000000000000000	0.00000000000000000000	0.00000000000000000000	0.00000000000000000000	0.00000000000000000000	0.00000000000000000000	0.00000000000000000000	0.00000000000000000000	0.00000000000000000000	0.00000000000000000000	0.00000000000000000000	0.00000000000000000000	0.00000000000000000000	0.00000000000000000000	0.00000000000000000000
100.00000000000000000000	0.00000000000000000000	4149.23046875000000000000	4116.92285156250000000000	4177.94873046875000000000	4148.20507812500000000000	4153.84619140625000000000	4143.58984375000000000000	4168.71777343750000000000	4171.79492187500000000000	4106.15380859375000000000	4141.02539062500000000000	4149.74365234375000000000	4188.71777343750000000000	4134.87158203125000000000	4125.64111328125000000000	3423.00000000000000000000	10251.00000000000000000000	10227.00000000000000000000	0.00000000000000000000	0.00000000000000000000	0.00000000000000000000	3769.00000000000000000000	662.00000000000000000000	0.00000000000000000000	0.00000000000000000000	0.00000000000000000000	0.00000000000000000000	0.00000000000000000000	0.00000000000000000000	0.00000000000000000000	0.00000000000000000000	0.00000000000000000000	0.00000000000000000000	0.00000000000000000000	0.00000000000000000000	0.00000000000000000000	0.00000000000000000000	0.00000000000000000000	0.00000000000000000000
101.00000000000000000000	0.00000000000000000000	4155.38427734375000000000	4141.53857421875000000000	4179.48730468750000000000	4155.38427734375000000000	4177.94873046875000000000	4164.61523437500000000000	4182.05126953125000000000	4172.30761718750000000000	4106.15380859375000000000	4145.64111328125000000000	4161.02539062500000000000	4198.97412109375000000000	4148.71777343750000000000	4141.53857421875000000000	2923.00000000000000000000	10253.00000000000000000000	10227.00000000000000000000	0.00000000000000000000	0.00000000000000000000	0.00000000000000000000	3769.00000000000000000000	670.00000000000000000000	0.00000000000000000000	0.00000000000000000000	0.00000000000000000000	0.00000000000000000000	0.00000000000000000000	0.00000000000000000000	0.00000000000000000000	0.00000000000000000000	0.00000000000000000000	0.00000000000000000000	0.00000000000000000000	0.00000000000000000000	0.00000000000000000000	0.00000000000000000000	0.00000000000000000000	0.00000000000000000000
102.00000000000000000000	0.00000000000000000000	4169.23046875000000000000	4179.48730468750000000000	4170.25634765625000000000	4178.46142578125000000000	4204.10253906250000000000	4178.46142578125000000000	4184.10253906250000000000	4158.46142578125000000000	4093.84594726562500000000	4149.23046875000000000000	4167.69238281250000000000	4204.10253906250000000000	4177.43603515625000000000	4164.61523437500000000000	3485.00000000000000000000	10253.00000000000000000000	10227.00000000000000000000	0.00000000000000000000	0.00000000000000000000	0.00000000000000000000	3769.00000000000000000000	678.00000000000000000000	0.00000000000000000000	0.00000000000000000000	0.00000000000000000000	0.00000000000000000000	0.00000000000000000000	0.00000000000000000000	0.00000000000000000000	0.00000000000000000000	0.00000000000000000000	0.00000000000000000000	0.00000000000000000000	0.00000000000000000000	0.00000000000000000000	0.00000000000000000000	0.00000000000000000000	0.00000000000000000000
103.00000000000000000000	0.00000000000000000000	4164.10253906250000000000	4150.25634765625000000000	4180.00000000000000000000	4166.15380859375000000000	4162.05126953125000000000	4142.05126953125000000000	4154.87158203125000000000	4116.92285156250000000000	4052.30761718750000000000	4113.33300781250000000000	4136.41015625000000000000	4174.87158203125000000000	4151.28173828125000000000	4141.53857421875000000000	3003.00000000000000000000	10253.00000000000000000000	10227.00000000000000000000	0.00000000000000000000	0.00000000000000000000	0.00000000000000000000	3769.00000000000000000000	686.00000000000000000000	0.00000000000000000000	0.00000000000000000000	0.00000000000000000000	0.00000000000000000000	0.00000000000000000000	0.00000000000000000000	0.00000000000000000000	0.00000000000000000000	0.00000000000000000000	0.00000000000000000000	0.00000000000000000000	0.00000000000000000000	0.00000000000000000000	0.00000000000000000000	0.00000000000000000000	0.00000000000000000000
104.00000000000000000000	0.00000000000000000000	4171.79492187500000000000	4177.94873046875000000000	4171.28173828125000000000	4191.28173828125000000000	4183.58984375000000000000	4160.00000000000000000000	4171.28173828125000000000	4158.97412109375000000000	4091.28198242187500000000	4140.51269531250000000000	4185.64111328125000000000	4213.33300781250000000000	4186.66650390625000000000	4171.79492187500000000000	3423.00000000000000000000	10253.00000000000000000000	10227.00000000000000000000	0.00000000000000000000	0.00000000000000000000	0.00000000000000000000	3769.00000000000000000000	695.00000000000000000000	0.00000000000000000000	0.00000000000000000000	0.00000000000000000000	0.00000000000000000000	0.00000000000000000000	0.00000000000000000000	0.00000000000000000000	0.00000000000000000000	0.00000000000000000000	0.00000000000000000000	0.00000000000000000000	0.00000000000000000000	0.00000000000000000000	0.00000000000000000000	0.00000000000000000000	0.00000000000000000000
105.00000000000000000000	0.00000000000000000000	4167.17919921875000000000	4148.71777343750000000000	4176.41015625000000000000	4179.48730468750000000000	4153.84619140625000000000	4128.20507812500000000000	4141.53857421875000000000	4148.71777343750000000000	4072.82031250000000000000	4122.05126953125000000000	4156.41015625000000000000	4205.12792968750000000000	4162.56396484375000000000	4157.94873046875000000000	2923.00000000000000000000	10250.00000000000000000000	10224.00000000000000000000	0.00000000000000000000	0.00000000000000000000	0.00000000000000000000	3769.00000000000000000000	703.00000000000000000000	0.00000000000000000000	0.00000000000000000000	0.00000000000000000000	0.00000000000000000000	0.00000000000000000000	0.00000000000000000000	0.00000000000000000000	0.00000000000000000000	0.00000000000000000000	0.00000000000000000000	0.00000000000000000000	0.00000000000000000000	0.00000000000000000000	0.00000000000000000000	0.00000000000000000000	0.00000000000000000000
106.00000000000000000000	0.00000000000000000000	4159.48730468750000000000	4133.33300781250000000000	4174.87158203125000000000	4171.79492187500000000000	4154.87158203125000000000	4140.00000000000000000000	4151.79492187500000000000	4149.23046875000000000000	4076.41015625000000000000	4132.82031250000000000000	4124.61523437500000000000	4198.97412109375000000000	4156.92285156250000000000	4150.25634765625000000000	3485.00000000000000000000	10250.00000000000000000000	10224.00000000000000000000	0.00000000000000000000	0.00000000000000000000	0.00000000000000000000	3769.00000000000000000000	710.00000000000000000000	0.00000000000000000000	0.00000000000000000000	0.00000000000000000000	0.00000000000000000000	0.00000000000000000000	0.00000000000000000000	0.00000000000000000000	0.00000000000000000000	0.00000000000000000000	0.00000000000000000000	0.00000000000000000000	0.00000000000000000000	0.00000000000000000000	0.00000000000000000000	0.00000000000000000000	0.00000000000000000000
107.00000000000000000000	0.00000000000000000000	4157.94873046875000000000	4140.51269531250000000000	4170.76904296875000000000	4171.28173828125000000000	4181.02539062500000000000	4173.84619140625000000000	4180.00000000000000000000	4171.79492187500000000000	4106.66650390625000000000	4170.25634765625000000000	4122.05126953125000000000	4207.69238281250000000000	4167.69238281250000000000	4152.30761718750000000000	3003.00000000000000000000	10247.00000000000000000000	10224.00000000000000000000	0.00000000000000000000	0.00000000000000000000	0.00000000000000000000	3769.00000000000000000000	719.00000000000000000000	0.00000000000000000000	0.00000000000000000000	0.00000000000000000000	0.00000000000000000000	0.00000000000000000000	0.00000000000000000000	0.00000000000000000000	0.00000000000000000000	0.00000000000000000000	0.00000000000000000000	0.00000000000000000000	0.00000000000000000000	0.00000000000000000000	0.00000000000000000000	0.00000000000000000000	0.00000000000000000000
108.00000000000000000000	0.00000000000000000000	4146.66650390625000000000	4110.76904296875000000000	4183.58984375000000000000	4142.05126953125000000000	4145.12792968750000000000	4137.43603515625000000000	4151.28173828125000000000	4135.89746093750000000000	4064.61523437500000000000	4134.35888671875000000000	4069.23071289062500000000	4168.20507812500000000000	4120.00000000000000000000	4112.30761718750000000000	3423.00000000000000000000	10247.00000000000000000000	10224.00000000000000000000	0.00000000000000000000	0.00000000000000000000	0.00000000000000000000	3769.00000000000000000000	726.00000000000000000000	0.00000000000000000000	0.00000000000000000000	0.00000000000000000000	0.00000000000000000000	0.00000000000000000000	0.00000000000000000000	0.00000000000000000000	0.00000000000000000000	0.00000000000000000000	0.00000000000000000000	0.00000000000000000000	0.00000000000000000000	0.00000000000000000000	0.00000000000000000000	0.00000000000000000000	0.00000000000000000000
109.00000000000000000000	0.00000000000000000000	4152.30761718750000000000	4157.94873046875000000000	4163.07666015625000000000	4170.25634765625000000000	4181.53857421875000000000	4162.05126953125000000000	4165.64111328125000000000	4150.25634765625000000000	4077.43579101562500000000	4144.10253906250000000000	4090.76904296875000000000	4180.51269531250000000000	4162.56396484375000000000	4139.48730468750000000000	2923.00000000000000000000	10245.00000000000000000000	10226.00000000000000000000	0.00000000000000000000	0.00000000000000000000	0.00000000000000000000	3769.00000000000000000000	734.00000000000000000000	0.00000000000000000000	0.00000000000000000000	0.00000000000000000000	0.00000000000000000000	0.00000000000000000000	0.00000000000000000000	0.00000000000000000000	0.00000000000000000000	0.00000000000000000000	0.00000000000000000000	0.00000000000000000000	0.00000000000000000000	0.00000000000000000000	0.00000000000000000000	0.00000000000000000000	0.00000000000000000000
110.00000000000000000000	0.00000000000000000000	4147.69238281250000000000	4154.87158203125000000000	4161.53857421875000000000	4175.38427734375000000000	4176.92285156250000000000	4152.82031250000000000000	4150.25634765625000000000	4130.76904296875000000000	4056.41015625000000000000	4121.02539062500000000000	4078.97436523437500000000	4166.66650390625000000000	4163.07666015625000000000	4137.43603515625000000000	3485.00000000000000000000	10245.00000000000000000000	10226.00000000000000000000	0.00000000000000000000	0.00000000000000000000	0.00000000000000000000	3769.00000000000000000000	741.00000000000000000000	0.00000000000000000000	0.00000000000000000000	0.00000000000000000000	0.00000000000000000000	0.00000000000000000000	0.00000000000000000000	0.00000000000000000000	0.00000000000000000000	0.00000000000000000000	0.00000000000000000000	0.00000000000000000000	0.00000000000000000000	0.00000000000000000000	0.00000000000000000000	0.00000000000000000000	0.00000000000000000000
111.00000000000000000000	0.00000000000000000000	4142.05126953125000000000	4144.10253906250000000000	4170.25634765625000000000	4168.20507812500000000000	4168.71777343750000000000	4145.12792968750000000000	4150.25634765625000000000	4133.33300781250000000000	4054.35888671875000000000	4118.46142578125000000000	4072.82031250000000000000	4166.15380859375000000000	4144.10253906250000000000	4130.25634765625000000000	3003.00000000000000000000	10244.00000000000000000000	10226.00000000000000000000	0.00000000000000000000	0.00000000000000000000	0.00000000000000000000	3769.00000000000000000000	749.00000000000000000000	0.00000000000000000000	0.00000000000000000000	0.00000000000000000000	0.00000000000000000000	0.00000000000000000000	0.00000000000000000000	0.00000000000000000000	0.00000000000000000000	0.00000000000000000000	0.00000000000000000000	0.00000000000000000000	0.00000000000000000000	0.00000000000000000000	0.00000000000000000000	0.00000000000000000000	0.00000000000000000000
112.00000000000000000000	0.00000000000000000000	4149.74365234375000000000	4144.10253906250000000000	4167.17919921875000000000	4167.69238281250000000000	4172.82031250000000000000	4153.33300781250000000000	4165.12792968750000000000	4175.89746093750000000000	4097.43603515625000000000	4158.97412109375000000000	4108.20507812500000000000	4203.07666015625000000000	4160.51269531250000000000	4150.25634765625000000000	3423.00000000000000000000	10244.00000000000000000000	10226.00000000000000000000	0.00000000000000000000	0.00000000000000000000	0.00000000000000000000	3769.00000000000000000000	757.00000000000000000000	0.00000000000000000000	0.00000000000000000000	0.00000000000000000000	0.00000000000000000000	0.00000000000000000000	0.00000000000000000000	0.00000000000000000000	0.00000000000000000000	0.00000000000000000000	0.00000000000000000000	0.00000000000000000000	0.00000000000000000000	0.00000000000000000000	0.00000000000000000000	0.00000000000000000000	0.00000000000000000000
113.00000000000000000000	0.00000000000000000000	4149.23046875000000000000	4107.69238281250000000000	4184.61523437500000000000	4148.71777343750000000000	4137.94873046875000000000	4129.23046875000000000000	4148.20507812500000000000	4155.89746093750000000000	4074.87158203125000000000	4137.94873046875000000000	4099.48730468750000000000	4194.87158203125000000000	4143.07666015625000000000	4136.41015625000000000000	2923.00000000000000000000	10245.00000000000000000000	10227.00000000000000000000	0.00000000000000000000	0.00000000000000000000	0.00000000000000000000	3769.00000000000000000000	765.00000000000000000000	0.00000000000000000000	0.00000000000000000000	0.00000000000000000000	0.00000000000000000000	0.00000000000000000000	0.00000000000000000000	0.00000000000000000000	0.00000000000000000000	0.00000000000000000000	0.00000000000000000000	0.00000000000000000000	0.00000000000000000000	0.00000000000000000000	0.00000000000000000000	0.00000000000000000000	0.00000000000000000000
114.00000000000000000000	0.00000000000000000000	4166.66650390625000000000	4170.25634765625000000000	4178.97412109375000000000	4188.71777343750000000000	4204.10253906250000000000	4189.23046875000000000000	4196.41015625000000000000	4175.89746093750000000000	4096.92285156250000000000	4167.69238281250000000000	4137.94873046875000000000	4213.33300781250000000000	4185.12792968750000000000	4162.56396484375000000000	3485.00000000000000000000	10245.00000000000000000000	10227.00000000000000000000	0.00000000000000000000	0.00000000000000000000	0.00000000000000000000	3769.00000000000000000000	772.00000000000000000000	0.00000000000000000000	0.00000000000000000000	0.00000000000000000000	0.00000000000000000000	0.00000000000000000000	0.00000000000000000000	0.00000000000000000000	0.00000000000000000000	0.00000000000000000000	0.00000000000000000000	0.00000000000000000000	0.00000000000000000000	0.00000000000000000000	0.00000000000000000000	0.00000000000000000000	0.00000000000000000000
115.00000000000000000000	0.00000000000000000000	4173.33300781250000000000	4190.25634765625000000000	4180.00000000000000000000	4191.79492187500000000000	4220.00000000000000000000	4196.92285156250000000000	4198.97412109375000000000	4158.97412109375000000000	4089.23071289062500000000	4165.12792968750000000000	4117.94873046875000000000	4192.30761718750000000000	4168.71777343750000000000	4148.20507812500000000000	3003.00000000000000000000	10245.00000000000000000000	10226.00000000000000000000	0.00000000000000000000	0.00000000000000000000	0.00000000000000000000	3769.00000000000000000000	781.00000000000000000000	0.00000000000000000000	0.00000000000000000000	0.00000000000000000000	0.00000000000000000000	0.00000000000000000000	0.00000000000000000000	0.00000000000000000000	0.00000000000000000000	0.00000000000000000000	0.00000000000000000000	0.00000000000000000000	0.00000000000000000000	0.00000000000000000000	0.00000000000000000000	0.00000000000000000000	0.00000000000000000000
116.00000000000000000000	0.00000000000000000000	4168.71777343750000000000	4178.46142578125000000000	4181.02539062500000000000	4176.41015625000000000000	4195.89746093750000000000	4171.28173828125000000000	4173.84619140625000000000	4137.94873046875000000000	4069.23071289062500000000	4140.51269531250000000000	4107.69238281250000000000	4178.97412109375000000000	4151.79492187500000000000	4141.53857421875000000000	3423.00000000000000000000	10245.00000000000000000000	10226.00000000000000000000	0.00000000000000000000	0.00000000000000000000	0.00000000000000000000	3769.00000000000000000000	788.00000000000000000000	0.00000000000000000000	0.00000000000000000000	0.00000000000000000000	0.00000000000000000000	0.00000000000000000000	0.00000000000000000000	0.00000000000000000000	0.00000000000000000000	0.00000000000000000000	0.00000000000000000000	0.00000000000000000000	0.00000000000000000000	0.00000000000000000000	0.00000000000000000000	0.00000000000000000000	0.00000000000000000000
117.00000000000000000000	0.00000000000000000000	4168.20507812500000000000	4181.53857421875000000000	4161.53857421875000000000	4190.76904296875000000000	4190.25634765625000000000	4160.51269531250000000000	4160.00000000000000000000	4148.71777343750000000000	4067.69213867187500000000	4143.07666015625000000000	4154.35888671875000000000	4203.58984375000000000000	4185.64111328125000000000	4170.25634765625000000000	2923.00000000000000000000	10243.00000000000000000000	10227.00000000000000000000	0.00000000000000000000	0.00000000000000000000	0.00000000000000000000	3769.00000000000000000000	796.00000000000000000000	0.00000000000000000000	0.00000000000000000000	0.00000000000000000000	0.00000000000000000000	0.00000000000000000000	0.00000000000000000000	0.00000000000000000000	0.00000000000000000000	0.00000000000000000000	0.00000000000000000000	0.00000000000000000000	0.00000000000000000000	0.00000000000000000000	0.00000000000000000000	0.00000000000000000000	0.00000000000000000000
118.00000000000000000000	0.00000000000000000000	4154.35888671875000000000	4127.69238281250000000000	4171.28173828125000000000	4169.74365234375000000000	4138.46142578125000000000	4111.79492187500000000000	4125.12792968750000000000	4117.43603515625000000000	4024.61523437500000000000	4104.61523437500000000000	4127.17919921875000000000	4173.84619140625000000000	4150.76904296875000000000	4140.51269531250000000000	3485.00000000000000000000	10243.00000000000000000000	10227.00000000000000000000	0.00000000000000000000	0.00000000000000000000	0.00000000000000000000	3769.00000000000000000000	805.00000000000000000000	0.00000000000000000000	0.00000000000000000000	0.00000000000000000000	0.00000000000000000000	0.00000000000000000000	0.00000000000000000000	0.00000000000000000000	0.00000000000000000000	0.00000000000000000000	0.00000000000000000000	0.00000000000000000000	0.00000000000000000000	0.00000000000000000000	0.00000000000000000000	0.00000000000000000000	0.00000000000000000000
119.00000000000000000000	0.00000000000000000000	4162.05126953125000000000	4149.74365234375000000000	4171.28173828125000000000	4174.87158203125000000000	4176.41015625000000000000	4158.97412109375000000000	4173.84619140625000000000	4163.07666015625000000000	4077.43579101562500000000	4153.84619140625000000000	4153.33300781250000000000	4197.94873046875000000000	4172.30761718750000000000	4157.43603515625000000000	3003.00000000000000000000	10245.00000000000000000000	10227.00000000000000000000	0.00000000000000000000	0.00000000000000000000	0.00000000000000000000	3769.00000000000000000000	813.00000000000000000000	0.00000000000000000000	0.00000000000000000000	0.00000000000000000000	0.00000000000000000000	0.00000000000000000000	0.00000000000000000000	0.00000000000000000000	0.00000000000000000000	0.00000000000000000000	0.00000000000000000000	0.00000000000000000000	0.00000000000000000000	0.00000000000000000000	0.00000000000000000000	0.00000000000000000000	0.00000000000000000000
120.00000000000000000000	0.00000000000000000000	4163.58984375000000000000	4143.58984375000000000000	4177.94873046875000000000	4160.51269531250000000000	4180.00000000000000000000	4174.35888671875000000000	4186.66650390625000000000	4176.92285156250000000000	4096.92285156250000000000	4177.94873046875000000000	4155.38427734375000000000	4208.20507812500000000000	4161.53857421875000000000	4148.71777343750000000000	3423.00000000000000000000	10245.00000000000000000000	10227.00000000000000000000	0.00000000000000000000	0.00000000000000000000	0.00000000000000000000	3769.00000000000000000000	821.00000000000000000000	0.00000000000000000000	0.00000000000000000000	0.00000000000000000000	0.00000000000000000000	0.00000000000000000000	0.00000000000000000000	0.00000000000000000000	0.00000000000000000000	0.00000000000000000000	0.00000000000000000000	0.00000000000000000000	0.00000000000000000000	0.00000000000000000000	0.00000000000000000000	0.00000000000000000000	0.00000000000000000000
121.00000000000000000000	0.00000000000000000000	4152.82031250000000000000	4128.71777343750000000000	4180.51269531250000000000	4148.20507812500000000000	4161.02539062500000000000	4151.28173828125000000000	4164.61523437500000000000	4146.66650390625000000000	4061.02563476562500000000	4141.53857421875000000000	4134.35888671875000000000	4186.66650390625000000000	4135.38427734375000000000	4123.58984375000000000000	2923.00000000000000000000	10245.00000000000000000000	10226.00000000000000000000	0.00000000000000000000	0.00000000000000000000	0.00000000000000000000	3769.00000000000000000000	829.00000000000000000000	0.00000000000000000000	0.00000000000000000000	0.00000000000000000000	0.00000000000000000000	0.00000000000000000000	0.00000000000000000000	0.00000000000000000000	0.00000000000000000000	0.00000000000000000000	0.00000000000000000000	0.00000000000000000000	0.00000000000000000000	0.00000000000000000000	0.00000000000000000000	0.00000000000000000000	0.00000000000000000000
122.00000000000000000000	0.00000000000000000000	4157.43603515625000000000	4178.46142578125000000000	4160.51269531250000000000	4179.48730468750000000000	4204.61523437500000000000	4173.84619140625000000000	4174.87158203125000000000	4151.28173828125000000000	4065.12817382812500000000	4148.20507812500000000000	4156.41015625000000000000	4191.28173828125000000000	4172.82031250000000000000	4146.15380859375000000000	3485.00000000000000000000	10245.00000000000000000000	10226.00000000000000000000	0.00000000000000000000	0.00000000000000000000	0.00000000000000000000	3769.00000000000000000000	836.00000000000000000000	0.00000000000000000000	0.00000000000000000000	0.00000000000000000000	0.00000000000000000000	0.00000000000000000000	0.00000000000000000000	0.00000000000000000000	0.00000000000000000000	0.00000000000000000000	0.00000000000000000000	0.00000000000000000000	0.00000000000000000000	0.00000000000000000000	0.00000000000000000000	0.00000000000000000000	0.00000000000000000000
123.00000000000000000000	0.00000000000000000000	4150.76904296875000000000	4151.79492187500000000000	4171.79492187500000000000	4163.58984375000000000000	4177.94873046875000000000	4146.66650390625000000000	4148.71777343750000000000	4112.82031250000000000000	4024.61523437500000000000	4117.43603515625000000000	4125.64111328125000000000	4159.48730468750000000000	4144.61523437500000000000	4123.58984375000000000000	3003.00000000000000000000	10248.00000000000000000000	10225.00000000000000000000	0.00000000000000000000	0.00000000000000000000	0.00000000000000000000	3769.00000000000000000000	845.00000000000000000000	0.00000000000000000000	0.00000000000000000000	0.00000000000000000000	0.00000000000000000000	0.00000000000000000000	0.00000000000000000000	0.00000000000000000000	0.00000000000000000000	0.00000000000000000000	0.00000000000000000000	0.00000000000000000000	0.00000000000000000000	0.00000000000000000000	0.00000000000000000000	0.00000000000000000000	0.00000000000000000000
124.00000000000000000000	0.00000000000000000000	4156.41015625000000000000	4154.35888671875000000000	4171.79492187500000000000	4169.74365234375000000000	4176.92285156250000000000	4153.33300781250000000000	4161.53857421875000000000	4142.05126953125000000000	4052.30761718750000000000	4134.87158203125000000000	4161.53857421875000000000	4191.79492187500000000000	4163.07666015625000000000	4148.71777343750000000000	3423.00000000000000000000	10248.00000000000000000000	10225.00000000000000000000	0.00000000000000000000	0.00000000000000000000	0.00000000000000000000	3769.00000000000000000000	852.00000000000000000000	0.00000000000000000000	0.00000000000000000000	0.00000000000000000000	0.00000000000000000000	0.00000000000000000000	0.00000000000000000000	0.00000000000000000000	0.00000000000000000000	0.00000000000000000000	0.00000000000000000000	0.00000000000000000000	0.00000000000000000000	0.00000000000000000000	0.00000000000000000000	0.00000000000000000000	0.00000000000000000000
125.00000000000000000000	0.00000000000000000000	4162.56396484375000000000	4146.66650390625000000000	4170.76904296875000000000	4171.79492187500000000000	4155.89746093750000000000	4135.38427734375000000000	4149.74365234375000000000	4162.05126953125000000000	4070.76904296875000000000	4140.00000000000000000000	4177.94873046875000000000	4214.87158203125000000000	4169.74365234375000000000	4163.58984375000000000000	2923.00000000000000000000	10249.00000000000000000000	10224.00000000000000000000	0.00000000000000000000	0.00000000000000000000	0.00000000000000000000	3769.00000000000000000000	860.00000000000000000000	0.00000000000000000000	0.00000000000000000000	0.00000000000000000000	0.00000000000000000000	0.00000000000000000000	0.00000000000000000000	0.00000000000000000000	0.00000000000000000000	0.00000000000000000000	0.00000000000000000000	0.00000000000000000000	0.00000000000000000000	0.00000000000000000000	0.00000000000000000000	0.00000000000000000000	0.00000000000000000000
126.00000000000000000000	0.00000000000000000000	4160.00000000000000000000	4130.25634765625000000000	4181.02539062500000000000	4154.35888671875000000000	4138.46142578125000000000	4123.07666015625000000000	4143.58984375000000000000	4141.53857421875000000000	4047.69213867187500000000	4125.12792968750000000000	4148.20507812500000000000	4189.23046875000000000000	4149.23046875000000000000	4143.07666015625000000000	3485.00000000000000000000	10249.00000000000000000000	10224.00000000000000000000	0.00000000000000000000	0.00000000000000000000	0.00000000000000000000	3769.00000000000000000000	867.00000000000000000000	0.00000000000000000000	0.00000000000000000000	0.00000000000000000000	0.00000000000000000000	0.00000000000000000000	0.00000000000000000000	0.00000000000000000000	0.00000000000000000000	0.00000000000000000000	0.00000000000000000000	0.00000000000000000000	0.00000000000000000000	0.00000000000000000000	0.00000000000000000000	0.00000000000000000000	0.00000000000000000000
127.00000000000000000000	0.00000000000000000000	4164.61523437500000000000	4172.30761718750000000000	4172.30761718750000000000	4166.66650390625000000000	4191.79492187500000000000	4174.87158203125000000000	4191.28173828125000000000	4163.07666015625000000000	4074.87158203125000000000	4168.71777343750000000000	4167.69238281250000000000	4198.46142578125000000000	4173.84619140625000000000	4154.87158203125000000000	50.00000000000000000000	10249.00000000000000000000	10226.00000000000000000000	0.00000000000000000000	0.00000000000000000000	0.00000000000000000000	3769.00000000000000000000	876.00000000000000000000	0.00000000000000000000	0.00000000000000000000	0.00000000000000000000	0.00000000000000000000	0.00000000000000000000	0.00000000000000000000	0.00000000000000000000	0.00000000000000000000	0.00000000000000000000	0.00000000000000000000	0.00000000000000000000	0.00000000000000000000	0.00000000000000000000	0.00000000000000000000	0.00000000000000000000	0.00000000000000000000
0.00000000000000000000	0.00000000000000000000	4159.48730468750000000000	4152.82031250000000000000	4181.53857421875000000000	4151.79492187500000000000	4168.71777343750000000000	4151.28173828125000000000	4173.33300781250000000000	4134.35888671875000000000	4048.71777343750000000000	4146.15380859375000000000	4135.89746093750000000000	4173.84619140625000000000	4137.43603515625000000000	4127.17919921875000000000	773.00000000000000000000	10249.00000000000000000000	10226.00000000000000000000	0.00000000000000000000	0.00000000000000000000	0.00000000000000000000	3769.00000000000000000000	883.00000000000000000000	4.00000000000000000000	0.00000000000000000000	0.00000000000000000000	0.00000000000000000000	0.00000000000000000000	0.00000000000000000000	0.00000000000000000000	0.00000000000000000000	0.00000000000000000000	0.00000000000000000000	0.00000000000000000000	0.00000000000000000000	0.00000000000000000000	0.00000000000000000000	0.00000000000000000000	0.00000000000000000000
1.00000000000000000000	0.00000000000000000000	4169.74365234375000000000	4178.97412109375000000000	4173.33300781250000000000	4174.87158203125000000000	4180.00000000000000000000	4158.46142578125000000000	4177.43603515625000000000	4147.69238281250000000000	4059.48706054687500000000	4149.74365234375000000000	4167.17919921875000000000	4192.30761718750000000000	4172.82031250000000000000	4153.33300781250000000000	2477.00000000000000000000	10249.00000000000000000000	10227.00000000000000000000	0.00000000000000000000	0.00000000000000000000	0.00000000000000000000	3769.00000000000000000000	892.00000000000000000000	4.00000000000000000000	4.00000000000000000000	0.00000000000000000000	0.00000000000000000000	0.00000000000000000000	0.00000000000000000000	0.00000000000000000000	0.00000000000000000000	0.00000000000000000000	0.00000000000000000000	0.00000000000000000000	0.00000000000000000000	0.00000000000000000000	0.00000000000000000000	0.00000000000000000000	0.00000000000000000000
2.00000000000000000000	0.00000000000000000000	4173.33300781250000000000	4186.66650390625000000000	4164.10253906250000000000	4184.10253906250000000000	4179.48730468750000000000	4154.87158203125000000000	4164.61523437500000000000	4152.82031250000000000000	4056.41015625000000000000	4145.12792968750000000000	4193.84619140625000000000	4205.12792968750000000000	4204.10253906250000000000	4174.87158203125000000000	2026.00000000000000000000	10249.00000000000000000000	10227.00000000000000000000	0.00000000000000000000	0.00000000000000000000	0.00000000000000000000	3769.00000000000000000000	899.00000000000000000000	4.00000000000000000000	4.00000000000000000000	4.00000000000000000000	0.00000000000000000000	0.00000000000000000000	0.00000000000000000000	0.00000000000000000000	0.00000000000000000000	0.00000000000000000000	0.00000000000000000000	0.00000000000000000000	0.00000000000000000000	0.00000000000000000000	0.00000000000000000000	4.00000000000000000000	0.00000000000000000000
3.00000000000000000000	0.00000000000000000000	4160.51269531250000000000	4146.15380859375000000000	4172.82031250000000000000	4157.43603515625000000000	4145.12792968750000000000	4123.58984375000000000000	4136.92285156250000000000	4124.61523437500000000000	4020.00000000000000000000	4109.74365234375000000000	4161.02539062500000000000	4182.05126953125000000000	4165.12792968750000000000	4148.20507812500000000000	3589.00000000000000000000	10250.00000000000000000000	10228.00000000000000000000	0.00000000000000000000	0.00000000000000000000	0.00000000000000000000	3769.00000000000000000000	907.00000000000000000000	4.00000000000000000000	4.00000000000000000000	4.00000000000000000000	4.00000000000000000000	0.00000000000000000000	0.00000000000000000000	0.00000000000000000000	0.00000000000000000000	0.00000000000000000000	0.00000000000000000000	0.00000000000000000000	0.00000000000000000000	0.00000000000000000000	0.00000000000000000000	4.00000000000000000000	4.00000000000000000000
4.00000000000000000000	0.00000000000000000000	4160.51269531250000000000	4156.92285156250000000000	4163.58984375000000000000	4162.56396484375000000000	4174.87158203125000000000	4155.89746093750000000000	4172.30761718750000000000	4163.07666015625000000000	4066.66650390625000000000	4149.23046875000000000000	4178.46142578125000000000	4201.02539062500000000000	4170.25634765625000000000	4156.41015625000000000000	3644.00000000000000000000	10250.00000000000000000000	10228.00000000000000000000	0.00000000000000000000	0.00000000000000000000	0.00000000000000000000	3769.00000000000000000000	914.00000000000000000000	4.00000000000000000000	4.00000000000000000000	4.00000000000000000000	4.00000000000000000000	4.00000000000000000000	0.00000000000000000000	0.00000000000000000000	0.00000000000000000000	0.00000000000000000000	0.00000000000000000000	0.00000000000000000000	0.00000000000000000000	0.00000000000000000000	0.00000000000000000000	4.00000000000000000000	4.00000000000000000000
5.00000000000000000000	0.00000000000000000000	4144.61523437500000000000	4110.76904296875000000000	4176.41015625000000000000	4131.28173828125000000000	4140.51269531250000000000	4132.82031250000000000000	4160.51269531250000000000	4144.10253906250000000000	4050.25634765625000000000	4130.76904296875000000000	4142.56396484375000000000	4171.28173828125000000000	4120.51269531250000000000	4114.35888671875000000000	3405.00000000000000000000	10249.00000000000000000000	10229.00000000000000000000	0.00000000000000000000	0.00000000000000000000	0.00000000000000000000	3769.00000000000000000000	923.00000000000000000000	4.00000000000000000000	4.00000000000000000000	4.00000000000000000000	4.00000000000000000000	4.00000000000000000000	4.00000000000000000000	0.00000000000000000000	0.00000000000000000000	0.00000000000000000000	0.00000000000000000000	0.00000000000000000000	0.00000000000000000000	0.00000000000000000000	0.00000000000000000000	4.00000000000000000000	4.00000000000000000000
6.00000000000000000000	0.00000000000000000000	4142.05126953125000000000	4127.17919921875000000000	4173.84619140625000000000	4137.94873046875000000000	4157.94873046875000000000	4152.30761718750000000000	4171.28173828125000000000	4135.89746093750000000000	4037.43579101562500000000	4124.61523437500000000000	4141.02539062500000000000	4167.69238281250000000000	4127.17919921875000000000	4111.28173828125000000000	2894.00000000000000000000	10249.00000000000000000000	10229.00000000000000000000	0.00000000000000000000	0.00000000000000000000	0.00000000000000000000	3769.00000000000000000000	930.00000000000000000000	4.00000000000000000000	4.00000000000000000000	4.00000000000000000000	4.00000000000000000000	4.00000000000000000000	4.00000000000000000000	4.00000000000000000000	0.00000000000000000000	0.00000000000000000000	0.00000000000000000000	0.00000000000000000000	0.00000000000000000000	0.00000000000000000000	0.00000000000000000000	4.00000000000000000000	4.00000000000000000000
7.00000000000000000000	0.00000000000000000000	4150.76904296875000000000	4166.66650390625000000000	4162.56396484375000000000	4160.00000000000000000000	4188.71777343750000000000	4174.87158203125000000000	4174.87158203125000000000	4131.28173828125000000000	4035.38452148437500000000	4131.79492187500000000000	4147.17919921875000000000	4167.69238281250000000000	4153.33300781250000000000	4126.15380859375000000000	3069.00000000000000000000	10246.00000000000000000000	10230.00000000000000000000	0.00000000000000000000	0.00000000000000000000	0.00000000000000000000	3769.00000000000000000000	938.00000000000000000000	4.00000000000000000000	4.00000000000000000000	4.00000000000000000000	4.00000000000000000000	4.00000000000000000000	4.00000000000000000000	4.00000000000000000000	4.00000000000000000000	0.00000000000000000000	0.00000000000000000000	0.00000000000000000000	0.00000000000000000000	0.00000000000000000000	0.00000000000000000000	4.00000000000000000000	4.00000000000000000000
8.00000000000000000000	0.00000000000000000000	4143.07666015625000000000	4136.41015625000000000000	4171.79492187500000000000	4143.58984375000000000000	4148.20507812500000000000	4134.35888671875000000000	4143.07666015625000000000	4093.33325195312500000000	4000.00000000000000000000	4094.87158203125000000000	4114.87158203125000000000	4136.92285156250000000000	4122.05126953125000000000	4107.17919921875000000000	3186.00000000000000000000	10246.00000000000000000000	10230.00000000000000000000	0.00000000000000000000	0.00000000000000000000	0.00000000000000000000	3769.00000000000000000000	947.00000000000000000000	4.00000000000000000000	4.00000000000000000000	4.00000000000000000000	4.00000000000000000000	4.00000000000000000000	4.00000000000000000000	4.00000000000000000000	4.00000000000000000000	4.00000000000000000000	0.00000000000000000000	0.00000000000000000000	0.00000000000000000000	0.00000000000000000000	0.00000000000000000000	4.00000000000000000000	4.00000000000000000000
9.00000000000000000000	0.00000000000000000000	4151.28173828125000000000	4148.20507812500000000000	4161.53857421875000000000	4165.12792968750000000000	4156.92285156250000000000	4140.51269531250000000000	4157.43603515625000000000	4133.33300781250000000000	4032.82031250000000000000	4118.46142578125000000000	4168.71777343750000000000	4182.05126953125000000000	4163.07666015625000000000	4150.76904296875000000000	2976.00000000000000000000	10247.00000000000000000000	10229.00000000000000000000	0.00000000000000000000	0.00000000000000000000	0.00000000000000000000	3769.00000000000000000000	955.00000000000000000000	4.00000000000000000000	4.00000000000000000000	4.00000000000000000000	4.00000000000000000000	4.00000000000000000000	4.00000000000000000000	4.00000000000000000000	4.00000000000000000000	4.00000000000000000000	4.00000000000000000000	0.00000000000000000000	0.00000000000000000000	0.00000000000000000000	0.00000000000000000000	4.00000000000000000000	4.00000000000000000000
10.00000000000000000000	0.00000000000000000000	4149.74365234375000000000	4114.87158203125000000000	4172.30761718750000000000	4155.89746093750000000000	4122.05126953125000000000	4106.66650390625000000000	4131.28173828125000000000	4131.28173828125000000000	4025.64086914062500000000	4109.23046875000000000000	4171.28173828125000000000	4184.61523437500000000000	4155.89746093750000000000	4147.69238281250000000000	3496.00000000000000000000	10247.00000000000000000000	10229.00000000000000000000	0.00000000000000000000	0.00000000000000000000	0.00000000000000000000	3769.00000000000000000000	963.00000000000000000000	4.00000000000000000000	4.00000000000000000000	4.00000000000000000000	4.00000000000000000000	4.00000000000000000000	4.00000000000000000000	4.00000000000000000000	4.00000000000000000000	4.00000000000000000000	4.00000000000000000000	4.00000000000000000000	0.00000000000000000000	0.00000000000000000000	0.00000000000000000000	4.00000000000000000000	4.00000000000000000000
11.00000000000000000000	0.00000000000000000000	4147.69238281250000000000	4121.53857421875000000000	4175.89746093750000000000	4153.33300781250000000000	4128.71777343750000000000	4120.00000000000000000000	4145.12792968750000000000	4135.89746093750000000000	4041.53833007812500000000	4127.17919921875000000000	4166.15380859375000000000	4176.41015625000000000000	4148.71777343750000000000	4135.89746093750000000000	3009.00000000000000000000	10246.00000000000000000000	10228.00000000000000000000	0.00000000000000000000	0.00000000000000000000	0.00000000000000000000	3769.00000000000000000000	972.00000000000000000000	4.00000000000000000000	4.00000000000000000000	4.00000000000000000000	4.00000000000000000000	4.00000000000000000000	4.00000000000000000000	4.00000000000000000000	4.00000000000000000000	4.00000000000000000000	4.00000000000000000000	4.00000000000000000000	4.00000000000000000000	0.00000000000000000000	0.00000000000000000000	4.00000000000000000000	4.00000000000000000000
12.00000000000000000000	0.00000000000000000000	4153.33300781250000000000	4152.30761718750000000000	4170.25634765625000000000	4163.58984375000000000000	4165.12792968750000000000	4158.97412109375000000000	4175.38427734375000000000	4150.25634765625000000000	4068.20507812500000000000	4162.56396484375000000000	4168.71777343750000000000	4185.12792968750000000000	4150.76904296875000000000	4135.38427734375000000000	3329.00000000000000000000	10246.00000000000000000000	10228.00000000000000000000	0.00000000000000000000	0.00000000000000000000	0.00000000000000000000	3769.00000000000000000000	980.00000000000000000000	4.00000000000000000000	4.00000000000000000000	4.00000000000000000000	4.00000000000000000000	4.00000000000000000000	4.00000000000000000000	4.00000000000000000000	4.00000000000000000000	4.00000000000000000000	4.00000000000000000000	4.00000000000000000000	4.00000000000000000000	4.00000000000000000000	0.00000000000000000000	4.00000000000000000000	4.00000000000000000000
13.00000000000000000000	0.00000000000000000000	4146.15380859375000000000	4130.25634765625000000000	4181.53857421875000000000	4145.12792968750000000000	4145.64111328125000000000	4136.92285156250000000000	4153.84619140625000000000	4116.92285156250000000000	4031.28198242187500000000	4131.79492187500000000000	4132.82031250000000000000	4162.56396484375000000000	4115.89746093750000000000	4108.20507812500000000000	2922.00000000000000000000	10245.00000000000000000000	10227.00000000000000000000	0.00000000000000000000	0.00000000000000000000	0.00000000000000000000	3769.00000000000000000000	988.00000000000000000000	4.00000000000000000000	4.00000000000000000000	4.00000000000000000000	4.00000000000000000000	4.00000000000000000000	4.00000000000000000000	4.00000000000000000000	4.00000000000000000000	4.00000000000000000000	4.00000000000000000000	4.00000000000000000000	4.00000000000000000000	4.00000000000000000000	4.00000000000000000000	4.00000000000000000000	4.00000000000000000000
14.00000000000000000000	0.00000000000000000000	4151.28173828125000000000	4168.20507812500000000000	4160.51269531250000000000	4168.71777343750000000000	4177.43603515625000000000	4157.94873046875000000000	4167.69238281250000000000	4141.02539062500000000000	4051.79467773437500000000	4140.51269531250000000000	4174.35888671875000000000	4184.10253906250000000000	4168.20507812500000000000	4142.05126953125000000000	3496.00000000000000000000	10245.00000000000000000000	10227.00000000000000000000	0.00000000000000000000	0.00000000000000000000	0.00000000000000000000	3769.00000000000000000000	997.00000000000000000000	4.00000000000000000000	4.00000000000000000000	4.00000000000000000000	4.00000000000000000000	4.00000000000000000000	4.00000000000000000000	4.00000000000000000000	4.00000000000000000000	4.00000000000000000000	4.00000000000000000000	4.00000000000000000000	4.00000000000000000000	4.00000000000000000000	4.00000000000000000000	4.00000000000000000000	4.00000000000000000000
15.00000000000000000000	0.00000000000000000000	4147.17919921875000000000	4145.12792968750000000000	4160.00000000000000000000	4161.02539062500000000000	4148.71777343750000000000	4128.71777343750000000000	4138.46142578125000000000	4114.87158203125000000000	4020.51269531250000000000	4097.94873046875000000000	4161.53857421875000000000	4163.07666015625000000000	4158.46142578125000000000	4132.30761718750000000000	3009.00000000000000000000	10244.00000000000000000000	10227.00000000000000000000	0.00000000000000000000	0.00000000000000000000	0.00000000000000000000	3770.00000000000000000000	5.00000000000000000000	4.00000000000000000000	4.00000000000000000000	4.00000000000000000000	4.00000000000000000000	4.00000000000000000000	4.00000000000000000000	4.00000000000000000000	4.00000000000000000000	4.00000000000000000000	4.00000000000000000000	4.00000000000000000000	4.00000000000000000000	4.00000000000000000000	4.00000000000000000000	4.00000000000000000000	4.00000000000000000000
16.00000000000000000000	0.00000000000000000000	4142.56396484375000000000	4128.20507812500000000000	4172.30761718750000000000	4148.71777343750000000000	4134.87158203125000000000	4124.61523437500000000000	4138.46142578125000000000	4116.41015625000000000000	4012.82031250000000000000	4084.10253906250000000000	4147.69238281250000000000	4156.41015625000000000000	4133.84619140625000000000	4118.46142578125000000000	0.00000000000000000000	10244.00000000000000000000	10227.00000000000000000000	0.00000000000000000000	0.00000000000000000000	0.00000000000000000000	3770.00000000000000000000	13.00000000000000000000	4.00000000000000000000	4.00000000000000000000	4.00000000000000000000	4.00000000000000000000	4.00000000000000000000	4.00000000000000000000	4.00000000000000000000	4.00000000000000000000	4.00000000000000000000	4.00000000000000000000	4.00000000000000000000	4.00000000000000000000	4.00000000000000000000	4.00000000000000000000	4.00000000000000000000	4.00000000000000000000
17.00000000000000000000	0.00000000000000000000	4147.17919921875000000000	4141.02539062500000000000	4168.71777343750000000000	4154.35888671875000000000	4155.89746093750000000000	4151.79492187500000000000	4168.71777343750000000000	4168.71777343750000000000	4064.10253906250000000000	4132.30761718750000000000	4174.35888671875000000000	4188.71777343750000000000	4148.71777343750000000000	4130.76904296875000000000	0.00000000000000000000	10244.00000000000000000000	10227.00000000000000000000	0.00000000000000000000	0.00000000000000000000	0.00000000000000000000	3770.00000000000000000000	22.00000000000000000000	4.00000000000000000000	4.00000000000000000000	4.00000000000000000000	4.00000000000000000000	4.00000000000000000000	4.00000000000000000000	4.00000000000000000000	4.00000000000000000000	4.00000000000000000000	4.00000000000000000000	4.00000000000000000000	4.00000000000000000000	4.00000000000000000000	4.00000000000000000000	4.00000000000000000000	4.00000000000000000000
18.00000000000000000000	0.00000000000000000000	4139.48730468750000000000	4103.07666015625000000000	4177.94873046875000000000	4134.35888671875000000000	4125.64111328125000000000	4125.12792968750000000000	4152.30761718750000000000	4144.61523437500000000000	4038.97436523437500000000	4105.64111328125000000000	4146.66650390625000000000	4165.12792968750000000000	4118.46142578125000000000	4102.56396484375000000000	0.00000000000000000000	10244.00000000000000000000	10227.00000000000000000000	0.00000000000000000000	0.00000000000000000000	0.00000000000000000000	3770.00000000000000000000	29.00000000000000000000	4.00000000000000000000	4.00000000000000000000	4.00000000000000000000	4.00000000000000000000	4.00000000000000000000	4.00000000000000000000	4.00000000000000000000	4.00000000000000000000	4.00000000000000000000	4.00000000000000000000	4.00000000000000000000	4.00000000000000000000	4.00000000000000000000	4.00000000000000000000	4.00000000000000000000	4.00000000000000000000
19.00000000000000000000	0.00000000000000000000	4149.74365234375000000000	4156.41015625000000000000	4167.17919921875000000000	4160.00000000000000000000	4182.05126953125000000000	4174.35888671875000000000	4192.30761718750000000000	4154.35888671875000000000	4055.38452148437500000000	4121.53857421875000000000	4168.20507812500000000000	4172.82031250000000000000	4151.79492187500000000000	4126.66650390625000000000	0.00000000000000000000	10244.00000000000000000000	10227.00000000000000000000	0.00000000000000000000	0.00000000000000000000	0.00000000000000000000	3770.00000000000000000000	37.00000000000000000000	4.00000000000000000000	4.00000000000000000000	4.00000000000000000000	4.00000000000000000000	4.00000000000000000000	4.00000000000000000000	4.00000000000000000000	4.00000000000000000000	4.00000000000000000000	4.00000000000000000000	4.00000000000000000000	4.00000000000000000000	4.00000000000000000000	4.00000000000000000000	4.00000000000000000000	4.00000000000000000000
20.00000000000000000000	0.00000000000000000000	4154.87158203125000000000	4174.35888671875000000000	4174.35888671875000000000	4157.43603515625000000000	4193.33300781250000000000	4181.02539062500000000000	4192.30761718750000000000	4139.48730468750000000000	4049.23071289062500000000	4124.10253906250000000000	4148.20507812500000000000	4158.97412109375000000000	4143.07666015625000000000	4120.00000000000000000000	0.00000000000000000000	10244.00000000000000000000	10227.00000000000000000000	0.00000000000000000000	0.00000000000000000000	0.00000000000000000000	3770.00000000000000000000	44.00000000000000000000	4.00000000000000000000	4.00000000000000000000	4.00000000000000000000	4.00000000000000000000	4.00000000000000000000	4.00000000000000000000	4.00000000000000000000	4.00000000000000000000	4.00000000000000000000	4.00000000000000000000	4.00000000000000000000	4.00000000000000000000	4.00000000000000000000	4.00000000000000000000	4.00000000000000000000	4.00000000000000000000
21.00000000000000000000	0.00000000000000000000	4158.46142578125000000000	4162.05126953125000000000	4181.02539062500000000000	4155.89746093750000000000	4172.30761718750000000000	4160.00000000000000000000	4173.84619140625000000000	4131.28173828125000000000	4037.94873046875000000000	4112.30761718750000000000	4149.74365234375000000000	4158.97412109375000000000	4143.07666015625000000000	4122.56396484375000000000	0.00000000000000000000	10245.00000000000000000000	10226.00000000000000000000	0.00000000000000000000	0.00000000000000000000	0.00000000000000000000	3770.00000000000000000000	51.00000000000000000000	4.00000000000000000000	4.00000000000000000000	4.00000000000000000000	4.00000000000000000000	4.00000000000000000000	4.00000000000000000000	4.00000000000000000000	4.00000000000000000000	4.00000000000000000000	4.00000000000000000000	4.00000000000000000000	4.00000000000000000000	4.00000000000000000000	4.00000000000000000000	4.00000000000000000000	4.00000000000000000000
22.00000000000000000000	0.00000000000000000000	4169.74365234375000000000	4174.35888671875000000000	4164.61523437500000000000	4187.17919921875000000000	4179.48730468750000000000	4166.66650390625000000000	4174.35888671875000000000	4160.51269531250000000000	4058.97436523437500000000	4123.07666015625000000000	4208.20507812500000000000	4197.94873046875000000000	4196.92285156250000000000	4170.76904296875000000000	0.00000000000000000000	10245.00000000000000000000	10226.00000000000000000000	0.00000000000000000000	0.00000000000000000000	0.00000000000000000000	3770.00000000000000000000	59.00000000000000000000	4.00000000000000000000	4.00000000000000000000	4.00000000000000000000	4.00000000000000000000	4.00000000000000000000	4.00000000000000000000	4.00000000000000000000	4.00000000000000000000	4.00000000000000000000	4.00000000000000000000	4.00000000000000000000	4.00000000000000000000	4.00000000000000000000	4.00000000000000000000	4.00000000000000000000	4.00000000000000000000
23.00000000000000000000	0.00000000000000000000	4161.02539062500000000000	4134.87158203125000000000	4173.33300781250000000000	4165.12792968750000000000	4133.84619140625000000000	4126.15380859375000000000	4142.05126953125000000000	4133.33300781250000000000	4025.12817382812500000000	4088.71777343750000000000	4177.43603515625000000000	4175.89746093750000000000	4162.56396484375000000000	4147.17919921875000000000	0.00000000000000000000	10246.00000000000000000000	10226.00000000000000000000	0.00000000000000000000	0.00000000000000000000	0.00000000000000000000	3770.00000000000000000000	66.00000000000000000000	4.00000000000000000000	4.00000000000000000000	4.00000000000000000000	4.00000000000000000000	4.00000000000000000000	4.00000000000000000000	4.00000000000000000000	4.00000000000000000000	4.00000000000000000000	4.00000000000000000000	4.00000000000000000000	4.00000000000000000000	4.00000000000000000000	4.00000000000000000000	4.00000000000000000000	4.00000000000000000000
24.00000000000000000000	0.00000000000000000000	4164.10253906250000000000	4164.10253906250000000000	4170.25634765625000000000	4167.69238281250000000000	4163.07666015625000000000	4159.48730468750000000000	4176.92285156250000000000	4164.10253906250000000000	4062.05126953125000000000	4129.74365234375000000000	4186.15380859375000000000	4189.74365234375000000000	4168.71777343750000000000	4148.71777343750000000000	0.00000000000000000000	10246.00000000000000000000	10226.00000000000000000000	0.00000000000000000000	0.00000000000000000000	0.00000000000000000000	3770.00000000000000000000	73.00000000000000000000	4.00000000000000000000	4.00000000000000000000	4.00000000000000000000	4.00000000000000000000	4.00000000000000000000	4.00000000000000000000	4.00000000000000000000	4.00000000000000000000	4.00000000000000000000	4.00000000000000000000	4.00000000000000000000	4.00000000000000000000	4.00000000000000000000	4.00000000000000000000	4.00000000000000000000	4.00000000000000000000
25.00000000000000000000	0.00000000000000000000	4163.58984375000000000000	4161.02539062500000000000	4180.00000000000000000000	4162.05126953125000000000	4168.71777343750000000000	4170.76904296875000000000	4186.66650390625000000000	4173.33300781250000000000	4077.43579101562500000000	4146.66650390625000000000	4186.66650390625000000000	4193.84619140625000000000	4160.51269531250000000000	4141.02539062500000000000	0.00000000000000000000	10246.00000000000000000000	10226.00000000000000000000	0.00000000000000000000	0.00000000000000000000	0.00000000000000000000	3770.00000000000000000000	81.00000000000000000000	4.00000000000000000000	4.00000000000000000000	4.00000000000000000000	4.00000000000000000000	4.00000000000000000000	4.00000000000000000000	4.00000000000000000000	4.00000000000000000000	4.00000000000000000000	4.00000000000000000000	4.00000000000000000000	4.00000000000000000000	4.00000000000000000000	4.00000000000000000000	4.00000000000000000000	4.00000000000000000000
26.00000000000000000000	0.00000000000000000000	4160.00000000000000000000	4152.82031250000000000000	4190.25634765625000000000	4156.92285156250000000000	4163.07666015625000000000	4162.56396484375000000000	4177.94873046875000000000	4154.35888671875000000000	4055.89721679687500000000	4123.07666015625000000000	4176.41015625000000000000	4184.61523437500000000000	4151.28173828125000000000	4135.89746093750000000000	0.00000000000000000000	10246.00000000000000000000	10226.00000000000000000000	0.00000000000000000000	0.00000000000000000000	0.00000000000000000000	3770.00000000000000000000	88.00000000000000000000	4.00000000000000000000	4.00000000000000000000	4.00000000000000000000	4.00000000000000000000	4.00000000000000000000	4.00000000000000000000	4.00000000000000000000	4.00000000000000000000	4.00000000000000000000	4.00000000000000000000	4.00000000000000000000	4.00000000000000000000	4.00000000000000000000	4.00000000000000000000	4.00000000000000000000	4.00000000000000000000
27.00000000000000000000	0.00000000000000000000	4171.28173828125000000000	4201.02539062500000000000	4167.17919921875000000000	4187.17919921875000000000	4209.23046875000000000000	4191.28173828125000000000	4196.92285156250000000000	4165.12792968750000000000	4065.64086914062500000000	4133.84619140625000000000	4201.02539062500000000000	4200.00000000000000000000	4192.30761718750000000000	4161.53857421875000000000	0.00000000000000000000	10247.00000000000000000000	10225.00000000000000000000	0.00000000000000000000	0.00000000000000000000	0.00000000000000000000	3770.00000000000000000000	95.00000000000000000000	4.00000000000000000000	4.00000000000000000000	4.00000000000000000000	4.00000000000000000000	4.00000000000000000000	4.00000000000000000000	4.00000000000000000000	4.00000000000000000000	4.00000000000000000000	4.00000000000000000000	4.00000000000000000000	4.00000000000000000000	4.00000000000000000000	4.00000000000000000000	4.00000000000000000000	4.00000000000000000000
28.00000000000000000000	0.00000000000000000000	4162.56396484375000000000	4168.71777343750000000000	4172.82031250000000000000	4168.71777343750000000000	4176.41015625000000000000	4162.56396484375000000000	4171.79492187500000000000	4128.20507812500000000000	4022.05126953125000000000	4093.33325195312500000000	4162.56396484375000000000	4166.15380859375000000000	4160.00000000000000000000	4131.79492187500000000000	0.00000000000000000000	10247.00000000000000000000	10225.00000000000000000000	0.00000000000000000000	0.00000000000000000000	0.00000000000000000000	3770.00000000000000000000	103.00000000000000000000	4.00000000000000000000	4.00000000000000000000	4.00000000000000000000	4.00000000000000000000	4.00000000000000000000	4.00000000000000000000	4.00000000000000000000	4.00000000000000000000	4.00000000000000000000	4.00000000000000000000	4.00000000000000000000	4.00000000000000000000	4.00000000000000000000	4.00000000000000000000	4.00000000000000000000	4.00000000000000000000
29.00000000000000000000	0.00000000000000000000	4162.05126953125000000000	4163.58984375000000000000	4175.89746093750000000000	4169.23046875000000000000	4175.38427734375000000000	4175.89746093750000000000	4187.17919921875000000000	4162.56396484375000000000	4054.35888671875000000000	4116.92285156250000000000	4199.48730468750000000000	4198.97412109375000000000	4187.17919921875000000000	4160.00000000000000000000	0.00000000000000000000	10248.00000000000000000000	10224.00000000000000000000	0.00000000000000000000	0.00000000000000000000	0.00000000000000000000	3770.00000000000000000000	111.00000000000000000000	4.00000000000000000000	4.00000000000000000000	4.00000000000000000000	4.00000000000000000000	4.00000000000000000000	4.00000000000000000000	4.00000000000000000000	4.00000000000000000000	4.00000000000000000000	4.00000000000000000000	4.00000000000000000000	4.00000000000000000000	4.00000000000000000000	4.00000000000000000000	4.00000000000000000000	4.00000000000000000000
30.00000000000000000000	0.00000000000000000000	4171.79492187500000000000	4150.25634765625000000000	4178.97412109375000000000	4169.74365234375000000000	4160.00000000000000000000	4158.97412109375000000000	4178.97412109375000000000	4185.64111328125000000000	4080.51269531250000000000	4140.51269531250000000000	4230.76904296875000000000	4233.33300781250000000000	4211.79492187500000000000	4185.64111328125000000000	0.00000000000000000000	10248.00000000000000000000	10224.00000000000000000000	0.00000000000000000000	0.00000000000000000000	0.00000000000000000000	3770.00000000000000000000	119.00000000000000000000	4.00000000000000000000	4.00000000000000000000	4.00000000000000000000	4.00000000000000000000	4.00000000000000000000	4.00000000000000000000	4.00000000000000000000	4.00000000000000000000	4.00000000000000000000	4.00000000000000000000	4.00000000000000000000	4.00000000000000000000	4.00000000000000000000	4.00000000000000000000	4.00000000000000000000	4.00000000000000000000
31.00000000000000000000	0.00000000000000000000	4178.46142578125000000000	4149.74365234375000000000	4190.25634765625000000000	4166.66650390625000000000	4150.76904296875000000000	4145.64111328125000000000	4175.38427734375000000000	4165.64111328125000000000	4064.10253906250000000000	4135.38427734375000000000	4214.87158203125000000000	4224.61523437500000000000	4203.07666015625000000000	4180.00000000000000000000	0.00000000000000000000	10247.00000000000000000000	10223.00000000000000000000	0.00000000000000000000	0.00000000000000000000	0.00000000000000000000	3770.00000000000000000000	127.00000000000000000000	4.00000000000000000000	4.00000000000000000000	4.00000000000000000000	4.00000000000000000000	4.00000000000000000000	4.00000000000000000000	4.00000000000000000000	4.00000000000000000000	4.00000000000000000000	4.00000000000000000000	4.00000000000000000000	4.00000000000000000000	4.00000000000000000000	4.00000000000000000000	4.00000000000000000000	4.00000000000000000000
32.00000000000000000000	0.00000000000000000000	4186.66650390625000000000	4202.05126953125000000000	4181.02539062500000000000	4188.71777343750000000000	4205.12792968750000000000	4201.02539062500000000000	4218.97412109375000000000	4182.05126953125000000000	4088.71777343750000000000	4171.28173828125000000000	4228.20507812500000000000	4235.38427734375000000000	4221.53857421875000000000	4194.35888671875000000000	0.00000000000000000000	10247.00000000000000000000	10223.00000000000000000000	0.00000000000000000000	0.00000000000000000000	0.00000000000000000000	3770.00000000000000000000	136.00000000000000000000	4.00000000000000000000	4.00000000000000000000	4.00000000000000000000	4.00000000000000000000	4.00000000000000000000	4.00000000000000000000	4.00000000000000000000	4.00000000000000000000	4.00000000000000000000	4.00000000000000000000	4.00000000000000000000	4.00000000000000000000	4.00000000000000000000	4.00000000000000000000	4.00000000000000000000	4.00000000000000000000
33.00000000000000000000	0.00000000000000000000	4175.89746093750000000000	4162.05126953125000000000	4188.71777343750000000000	4164.61523437500000000000	4172.82031250000000000000	4171.79492187500000000000	4192.82031250000000000000	4141.53857421875000000000	4048.20507812500000000000	4132.30761718750000000000	4176.41015625000000000000	4195.38427734375000000000	4170.25634765625000000000	4150.76904296875000000000	0.00000000000000000000	10248.00000000000000000000	10223.00000000000000000000	0.00000000000000000000	0.00000000000000000000	0.00000000000000000000	3770.00000000000000000000	144.00000000000000000000	4.00000000000000000000	4.00000000000000000000	4.00000000000000000000	4.00000000000000000000	4.00000000000000000000	4.00000000000000000000	4.00000000000000000000	4.00000000000000000000	4.00000000000000000000	4.00000000000000000000	4.00000000000000000000	4.00000000000000000000	4.00000000000000000000	4.00000000000000000000	4.00000000000000000000	4.00000000000000000000
34.00000000000000000000	0.00000000000000000000	4179.48730468750000000000	4171.79492187500000000000	4176.41015625000000000000	4183.58984375000000000000	4180.00000000000000000000	4167.17919921875000000000	4188.20507812500000000000	4148.20507812500000000000	4050.25634765625000000000	4130.25634765625000000000	4196.92285156250000000000	4207.69238281250000000000	4201.02539062500000000000	4171.28173828125000000000	0.00000000000000000000	10248.00000000000000000000	10223.00000000000000000000	0.00000000000000000000	0.00000000000000000000	0.00000000000000000000	3770.00000000000000000000	152.00000000000000000000	4.00000000000000000000	4.00000000000000000000	4.00000000000000000000	4.00000000000000000000	4.00000000000000000000	4.00000000000000000000	4.00000000000000000000	4.00000000000000000000	4.00000000000000000000	4.00000000000000000000	4.00000000000000000000	4.00000000000000000000	4.00000000000000000000	4.00000000000000000000	4.00000000000000000000	4.00000000000000000000
35.00000000000000000000	0.00000000000000000000	4185.64111328125000000000	4185.12792968750000000000	4171.28173828125000000000	4201.53857421875000000000	4181.02539062500000000000	4161.53857421875000000000	4174.35888671875000000000	4158.97412109375000000000	4055.38452148437500000000	4134.35888671875000000000	4226.66650390625000000000	4230.76904296875000000000	4232.82031250000000000000	4204.61523437500000000000	0.00000000000000000000	10249.00000000000000000000	10222.00000000000000000000	0.00000000000000000000	0.00000000000000000000	0.00000000000000000000	3770.00000000000000000000	160.00000000000000000000	4.00000000000000000000	4.00000000000000000000	4.00000000000000000000	4.00000000000000000000	4.00000000000000000000	4.00000000000000000000	4.00000000000000000000	4.00000000000000000000	4.00000000000000000000	4.00000000000000000000	4.00000000000000000000	4.00000000000000000000	4.00000000000000000000	4.00000000000000000000	4.00000000000000000000	4.00000000000000000000
36.00000000000000000000	0.00000000000000000000	4178.46142578125000000000	4150.25634765625000000000	4188.71777343750000000000	4173.33300781250000000000	4144.10253906250000000000	4133.33300781250000000000	4149.23046875000000000000	4137.94873046875000000000	4027.69213867187500000000	4101.53857421875000000000	4193.33300781250000000000	4209.23046875000000000000	4185.12792968750000000000	4176.92285156250000000000	0.00000000000000000000	10249.00000000000000000000	10222.00000000000000000000	0.00000000000000000000	0.00000000000000000000	0.00000000000000000000	3770.00000000000000000000	167.00000000000000000000	4.00000000000000000000	4.00000000000000000000	4.00000000000000000000	4.00000000000000000000	4.00000000000000000000	4.00000000000000000000	4.00000000000000000000	4.00000000000000000000	4.00000000000000000000	4.00000000000000000000	4.00000000000000000000	4.00000000000000000000	4.00000000000000000000	4.00000000000000000000	4.00000000000000000000	4.00000000000000000000
37.00000000000000000000	0.00000000000000000000	4180.00000000000000000000	4165.12792968750000000000	4177.43603515625000000000	4178.97412109375000000000	4174.87158203125000000000	4167.17919921875000000000	4185.12792968750000000000	4177.94873046875000000000	4072.82031250000000000000	4142.05126953125000000000	4206.66650390625000000000	4225.64111328125000000000	4188.71777343750000000000	4178.97412109375000000000	0.00000000000000000000	10243.00000000000000000000	10222.00000000000000000000	0.00000000000000000000	0.00000000000000000000	0.00000000000000000000	3770.00000000000000000000	176.00000000000000000000	4.00000000000000000000	4.00000000000000000000	4.00000000000000000000	4.00000000000000000000	4.00000000000000000000	4.00000000000000000000	4.00000000000000000000	4.00000000000000000000	4.00000000000000000000	4.00000000000000000000	4.00000000000000000000	4.00000000000000000000	4.00000000000000000000	4.00000000000000000000	4.00000000000000000000	4.00000000000000000000
38.00000000000000000000	0.00000000000000000000	4165.12792968750000000000	4131.28173828125000000000	4184.10253906250000000000	4154.87158203125000000000	4149.74365234375000000000	4148.71777343750000000000	4176.92285156250000000000	4161.02539062500000000000	4061.02563476562500000000	4132.30761718750000000000	4174.35888671875000000000	4201.02539062500000000000	4152.82031250000000000000	4150.76904296875000000000	0.00000000000000000000	10243.00000000000000000000	10222.00000000000000000000	0.00000000000000000000	0.00000000000000000000	0.00000000000000000000	3770.00000000000000000000	183.00000000000000000000	4.00000000000000000000	4.00000000000000000000	4.00000000000000000000	4.00000000000000000000	4.00000000000000000000	4.00000000000000000000	4.00000000000000000000	4.00000000000000000000	4.00000000000000000000	4.00000000000000000000	4.00000000000000000000	4.00000000000000000000	4.00000000000000000000	4.00000000000000000000	4.00000000000000000000	4.00000000000000000000
39.00000000000000000000	0.00000000000000000000	4164.61523437500000000000	4153.84619140625000000000	4182.56396484375000000000	4157.94873046875000000000	4170.25634765625000000000	4166.66650390625000000000	4190.25634765625000000000	4156.41015625000000000000	4053.84594726562500000000	4130.76904296875000000000	4178.46142578125000000000	4200.51269531250000000000	4163.58984375000000000000	4157.43603515625000000000	0.00000000000000000000	10242.00000000000000000000	10221.00000000000000000000	0.00000000000000000000	0.00000000000000000000	0.00000000000000000000	3770.00000000000000000000	191.00000000000000000000	4.00000000000000000000	4.00000000000000000000	4.00000000000000000000	4.00000000000000000000	4.00000000000000000000	4.00000000000000000000	4.00000000000000000000	4.00000000000000000000	4.00000000000000000000	4.00000000000000000000	4.00000000000000000000	4.00000000000000000000	4.00000000000000000000	4.00000000000000000000	4.00000000000000000000	4.00000000000000000000
40.00000000000000000000	0.00000000000000000000	4170.25634765625000000000	4188.20507812500000000000	4172.82031250000000000000	4176.92285156250000000000	4196.92285156250000000000	4184.61523437500000000000	4196.92285156250000000000	4154.35888671875000000000	4050.25634765625000000000	4139.48730468750000000000	4181.53857421875000000000	4203.58984375000000000000	4182.56396484375000000000	4163.07666015625000000000	0.00000000000000000000	10242.00000000000000000000	10221.00000000000000000000	0.00000000000000000000	0.00000000000000000000	0.00000000000000000000	3770.00000000000000000000	198.00000000000000000000	4.00000000000000000000	4.00000000000000000000	4.00000000000000000000	4.00000000000000000000	4.00000000000000000000	4.00000000000000000000	4.00000000000000000000	4.00000000000000000000	4.00000000000000000000	4.00000000000000000000	4.00000000000000000000	4.00000000000000000000	4.00000000000000000000	4.00000000000000000000	4.00000000000000000000	4.00000000000000000000
41.00000000000000000000	0.00000000000000000000	4158.97412109375000000000	4154.87158203125000000000	4178.46142578125000000000	4163.07666015625000000000	4156.41015625000000000000	4150.76904296875000000000	4170.25634765625000000000	4119.48730468750000000000	4015.89721679687500000000	4109.74365234375000000000	4149.23046875000000000000	4176.41015625000000000000	4156.92285156250000000000	4136.41015625000000000000	0.00000000000000000000	10245.00000000000000000000	10222.00000000000000000000	0.00000000000000000000	0.00000000000000000000	0.00000000000000000000	3770.00000000000000000000	206.00000000000000000000	4.00000000000000000000	4.00000000000000000000	4.00000000000000000000	4.00000000000000000000	4.00000000000000000000	4.00000000000000000000	4.00000000000000000000	4.00000000000000000000	4.00000000000000000000	4.00000000000000000000	4.00000000000000000000	4.00000000000000000000	4.00000000000000000000	4.00000000000000000000	4.00000000000000000000	4.00000000000000000000
42.00000000000000000000	0.00000000000000000000	4166.15380859375000000000	4160.00000000000000000000	4165.64111328125000000000	4176.92285156250000000000	4164.61523437500000000000	4158.97412109375000000000	4181.02539062500000000000	4153.84619140625000000000	4047.17944335937500000000	4133.33300781250000000000	4200.00000000000000000000	4212.30761718750000000000	4196.92285156250000000000	4173.33300781250000000000	0.00000000000000000000	10245.00000000000000000000	10222.00000000000000000000	0.00000000000000000000	0.00000000000000000000	0.00000000000000000000	3770.00000000000000000000	213.00000000000000000000	4.00000000000000000000	4.00000000000000000000	4.00000000000000000000	4.00000000000000000000	4.00000000000000000000	4.00000000000000000000	4.00000000000000000000	4.00000000000000000000	4.00000000000000000000	4.00000000000000000000	4.00000000000000000000	4.00000000000000000000	4.00000000000000000000	4.00000000000000000000	4.00000000000000000000	4.00000000000000000000
43.00000000000000000000	0.00000000000000000000	4163.07666015625000000000	4122.05126953125000000000	4176.92285156250000000000	4157.43603515625000000000	4129.74365234375000000000	4124.10253906250000000000	4153.33300781250000000000	4148.71777343750000000000	4035.89721679687500000000	4120.00000000000000000000	4189.23046875000000000000	4208.20507812500000000000	4177.94873046875000000000	4164.61523437500000000000	0.00000000000000000000	10247.00000000000000000000	10224.00000000000000000000	0.00000000000000000000	0.00000000000000000000	0.00000000000000000000	3770.00000000000000000000	222.00000000000000000000	4.00000000000000000000	4.00000000000000000000	4.00000000000000000000	4.00000000000000000000	4.00000000000000000000	4.00000000000000000000	4.00000000000000000000	4.00000000000000000000	4.00000000000000000000	4.00000000000000000000	4.00000000000000000000	4.00000000000000000000	4.00000000000000000000	4.00000000000000000000	4.00000000000000000000	4.00000000000000000000
44.00000000000000000000	0.00000000000000000000	4164.10253906250000000000	4139.48730468750000000000	4182.56396484375000000000	4162.56396484375000000000	4150.25634765625000000000	4150.76904296875000000000	4180.51269531250000000000	4164.10253906250000000000	4060.51269531250000000000	4143.07666015625000000000	4186.15380859375000000000	4208.71777343750000000000	4177.94873046875000000000	4164.10253906250000000000	0.00000000000000000000	10247.00000000000000000000	10224.00000000000000000000	0.00000000000000000000	0.00000000000000000000	0.00000000000000000000	3770.00000000000000000000	230.00000000000000000000	4.00000000000000000000	4.00000000000000000000	4.00000000000000000000	4.00000000000000000000	4.00000000000000000000	4.00000000000000000000	4.00000000000000000000	4.00000000000000000000	4.00000000000000000000	4.00000000000000000000	4.00000000000000000000	4.00000000000000000000	4.00000000000000000000	4.00000000000000000000	4.00000000000000000000	4.00000000000000000000
45.00000000000000000000	0.00000000000000000000	4176.41015625000000000000	4185.12792968750000000000	4180.00000000000000000000	4182.05126953125000000000	4196.41015625000000000000	4203.58984375000000000000	4223.07666015625000000000	4189.74365234375000000000	4100.51269531250000000000	4184.10253906250000000000	4203.58984375000000000000	4222.05126953125000000000	4197.94873046875000000000	4172.82031250000000000000	0.00000000000000000000	10247.00000000000000000000	10228.00000000000000000000	0.00000000000000000000	0.00000000000000000000	0.00000000000000000000	3770.00000000000000000000	238.00000000000000000000	4.00000000000000000000	4.00000000000000000000	4.00000000000000000000	4.00000000000000000000	4.00000000000000000000	4.00000000000000000000	4.00000000000000000000	4.00000000000000000000	4.00000000000000000000	4.00000000000000000000	4.00000000000000000000	4.00000000000000000000	4.00000000000000000000	4.00000000000000000000	4.00000000000000000000	4.00000000000000000000
46.00000000000000000000	0.00000000000000000000	4173.33300781250000000000	4165.64111328125000000000	4191.28173828125000000000	4168.20507812500000000000	4174.87158203125000000000	4182.56396484375000000000	4204.10253906250000000000	4162.56396484375000000000	4067.69213867187500000000	4158.97412109375000000000	4165.64111328125000000000	4195.38427734375000000000	4164.10253906250000000000	4143.58984375000000000000	0.00000000000000000000	10247.00000000000000000000	10228.00000000000000000000	0.00000000000000000000	0.00000000000000000000	0.00000000000000000000	3770.00000000000000000000	245.00000000000000000000	4.00000000000000000000	4.00000000000000000000	4.00000000000000000000	4.00000000000000000000	4.00000000000000000000	4.00000000000000000000	4.00000000000000000000	4.00000000000000000000	4.00000000000000000000	4.00000000000000000000	4.00000000000000000000	4.00000000000000000000	4.00000000000000000000	4.00000000000000000000	4.00000000000000000000	4.00000000000000000000
47.00000000000000000000	0.00000000000000000000	4181.02539062500000000000	4195.89746093750000000000	4170.76904296875000000000	4196.41015625000000000000	4206.15380859375000000000	4205.64111328125000000000	4220.51269531250000000000	4189.74365234375000000000	4092.30761718750000000000	4180.00000000000000000000	4194.35888671875000000000	4217.43603515625000000000	4209.23046875000000000000	4178.46142578125000000000	0.00000000000000000000	10247.00000000000000000000	10228.00000000000000000000	0.00000000000000000000	0.00000000000000000000	0.00000000000000000000	3770.00000000000000000000	254.00000000000000000000	4.00000000000000000000	4.00000000000000000000	4.00000000000000000000	4.00000000000000000000	4.00000000000000000000	4.00000000000000000000	4.00000000000000000000	4.00000000000000000000	4.00000000000000000000	4.00000000000000000000	4.00000000000000000000	4.00000000000000000000	4.00000000000000000000	4.00000000000000000000	4.00000000000000000000	4.00000000000000000000
48.00000000000000000000	0.00000000000000000000	4178.46142578125000000000	4171.79492187500000000000	4171.28173828125000000000	4188.71777343750000000000	4181.02539062500000000000	4180.51269531250000000000	4191.79492187500000000000	4160.51269531250000000000	4065.64086914062500000000	4145.12792968750000000000	4181.53857421875000000000	4203.07666015625000000000	4203.07666015625000000000	4172.82031250000000000000	0.00000000000000000000	10247.00000000000000000000	10228.00000000000000000000	0.00000000000000000000	0.00000000000000000000	0.00000000000000000000	3770.00000000000000000000	261.00000000000000000000	4.00000000000000000000	4.00000000000000000000	4.00000000000000000000	4.00000000000000000000	4.00000000000000000000	4.00000000000000000000	4.00000000000000000000	4.00000000000000000000	4.00000000000000000000	4.00000000000000000000	4.00000000000000000000	4.00000000000000000000	4.00000000000000000000	4.00000000000000000000	4.00000000000000000000	4.00000000000000000000
49.00000000000000000000	0.00000000000000000000	4174.87158203125000000000	4162.05126953125000000000	4178.97412109375000000000	4180.51269531250000000000	4166.15380859375000000000	4168.20507812500000000000	4180.51269531250000000000	4150.76904296875000000000	4053.84594726562500000000	4134.35888671875000000000	4172.30761718750000000000	4200.51269531250000000000	4187.69238281250000000000	4166.66650390625000000000	0.00000000000000000000	10246.00000000000000000000	10229.00000000000000000000	0.00000000000000000000	0.00000000000000000000	0.00000000000000000000	3770.00000000000000000000	269.00000000000000000000	4.00000000000000000000	4.00000000000000000000	4.00000000000000000000	4.00000000000000000000	4.00000000000000000000	4.00000000000000000000	4.00000000000000000000	4.00000000000000000000	4.00000000000000000000	4.00000000000000000000	4.00000000000000000000	4.00000000000000000000	4.00000000000000000000	4.00000000000000000000	4.00000000000000000000	4.00000000000000000000
50.00000000000000000000	0.00000000000000000000	4178.46142578125000000000	4174.35888671875000000000	4171.79492187500000000000	4190.25634765625000000000	4183.07666015625000000000	4184.61523437500000000000	4197.43603515625000000000	4200.00000000000000000000	4098.97412109375000000000	4181.02539062500000000000	4193.33300781250000000000	4232.82031250000000000000	4205.12792968750000000000	4188.20507812500000000000	0.00000000000000000000	10246.00000000000000000000	10229.00000000000000000000	0.00000000000000000000	0.00000000000000000000	0.00000000000000000000	3770.00000000000000000000	278.00000000000000000000	4.00000000000000000000	4.00000000000000000000	4.00000000000000000000	4.00000000000000000000	4.00000000000000000000	4.00000000000000000000	4.00000000000000000000	4.00000000000000000000	4.00000000000000000000	4.00000000000000000000	4.00000000000000000000	4.00000000000000000000	4.00000000000000000000	4.00000000000000000000	4.00000000000000000000	4.00000000000000000000
51.00000000000000000000	0.00000000000000000000	4163.07666015625000000000	4121.53857421875000000000	4181.02539062500000000000	4159.48730468750000000000	4147.17919921875000000000	4156.41015625000000000000	4175.89746093750000000000	4173.84619140625000000000	4067.17944335937500000000	4146.66650390625000000000	4149.23046875000000000000	4206.66650390625000000000	4160.00000000000000000000	4152.30761718750000000000	0.00000000000000000000	10247.00000000000000000000	10231.00000000000000000000	0.00000000000000000000	0.00000000000000000000	0.00000000000000000000	3770.00000000000000000000	286.00000000000000000000	4.00000000000000000000	4.00000000000000000000	4.00000000000000000000	4.00000000000000000000	4.00000000000000000000	4.00000000000000000000	4.00000000000000000000	4.00000000000000000000	4.00000000000000000000	4.00000000000000000000	4.00000000000000000000	4.00000000000000000000	4.00000000000000000000	4.00000000000000000000	4.00000000000000000000	4.00000000000000000000
52.00000000000000000000	0.00000000000000000000	4160.51269531250000000000	4153.84619140625000000000	4171.28173828125000000000	4171.79492187500000000000	4191.28173828125000000000	4195.38427734375000000000	4205.64111328125000000000	4165.12792968750000000000	4065.64086914062500000000	4148.71777343750000000000	4143.58984375000000000000	4205.64111328125000000000	4170.25634765625000000000	4154.87158203125000000000	0.00000000000000000000	10247.00000000000000000000	10231.00000000000000000000	0.00000000000000000000	0.00000000000000000000	0.00000000000000000000	3770.00000000000000000000	295.00000000000000000000	4.00000000000000000000	4.00000000000000000000	4.00000000000000000000	4.00000000000000000000	4.00000000000000000000	4.00000000000000000000	4.00000000000000000000	4.00000000000000000000	4.00000000000000000000	4.00000000000000000000	4.00000000000000000000	4.00000000000000000000	4.00000000000000000000	4.00000000000000000000	4.00000000000000000000	4.00000000000000000000
53.00000000000000000000	0.00000000000000000000	4162.56396484375000000000	4166.15380859375000000000	4176.92285156250000000000	4174.87158203125000000000	4196.92285156250000000000	4194.87158203125000000000	4202.05126953125000000000	4138.46142578125000000000	4044.61523437500000000000	4137.43603515625000000000	4092.82031250000000000000	4181.02539062500000000000	4154.35888671875000000000	4142.05126953125000000000	0.00000000000000000000	10250.00000000000000000000	10229.00000000000000000000	0.00000000000000000000	0.00000000000000000000	0.00000000000000000000	3770.00000000000000000000	303.00000000000000000000	4.00000000000000000000	4.00000000000000000000	4.00000000000000000000	4.00000000000000000000	4.00000000000000000000	4.00000000000000000000	4.00000000000000000000	4.00000000000000000000	4.00000000000000000000	4.00000000000000000000	4.00000000000000000000	4.00000000000000000000	4.00000000000000000000	4.00000000000000000000	4.00000000000000000000	4.00000000000000000000
54.00000000000000000000	0.00000000000000000000	4169.74365234375000000000	4161.02539062500000000000	4182.05126953125000000000	4177.94873046875000000000	4184.10253906250000000000	4182.05126953125000000000	4191.28173828125000000000	4134.87158203125000000000	4032.30761718750000000000	4120.00000000000000000000	4064.10253906250000000000	4179.48730468750000000000	4154.87158203125000000000	4147.17919921875000000000	0.00000000000000000000	10250.00000000000000000000	10229.00000000000000000000	0.00000000000000000000	0.00000000000000000000	0.00000000000000000000	3770.00000000000000000000	311.00000000000000000000	4.00000000000000000000	4.00000000000000000000	4.00000000000000000000	4.00000000000000000000	4.00000000000000000000	4.00000000000000000000	4.00000000000000000000	4.00000000000000000000	4.00000000000000000000	4.00000000000000000000	4.00000000000000000000	4.00000000000000000000	4.00000000000000000000	4.00000000000000000000	4.00000000000000000000	4.00000000000000000000
55.00000000000000000000	0.00000000000000000000	4177.43603515625000000000	4172.30761718750000000000	4164.10253906250000000000	4195.89746093750000000000	4193.33300781250000000000	4183.07666015625000000000	4187.17919921875000000000	4161.53857421875000000000	4049.23071289062500000000	4127.69238281250000000000	4100.00000000000000000000	4216.92285156250000000000	4197.43603515625000000000	4187.17919921875000000000	0.00000000000000000000	10249.00000000000000000000	10227.00000000000000000000	0.00000000000000000000	0.00000000000000000000	0.00000000000000000000	3770.00000000000000000000	320.00000000000000000000	4.00000000000000000000	4.00000000000000000000	4.00000000000000000000	4.00000000000000000000	4.00000000000000000000	4.00000000000000000000	4.00000000000000000000	4.00000000000000000000	4.00000000000000000000	4.00000000000000000000	4.00000000000000000000	4.00000000000000000000	4.00000000000000000000	4.00000000000000000000	4.00000000000000000000	4.00000000000000000000
56.00000000000000000000	0.00000000000000000000	4163.07666015625000000000	4124.10253906250000000000	4172.30761718750000000000	4169.23046875000000000000	4139.48730468750000000000	4131.28173828125000000000	4145.12792968750000000000	4126.15380859375000000000	4011.28198242187500000000	4089.23071289062500000000	4067.69213867187500000000	4185.64111328125000000000	4158.46142578125000000000	4157.43603515625000000000	0.00000000000000000000	10249.00000000000000000000	10227.00000000000000000000	0.00000000000000000000	0.00000000000000000000	0.00000000000000000000	3770.00000000000000000000	327.00000000000000000000	4.00000000000000000000	4.00000000000000000000	4.00000000000000000000	4.00000000000000000000	4.00000000000000000000	4.00000000000000000000	4.00000000000000000000	4.00000000000000000000	4.00000000000000000000	4.00000000000000000000	4.00000000000000000000	4.00000000000000000000	4.00000000000000000000	4.00000000000000000000	4.00000000000000000000	4.00000000000000000000
57.00000000000000000000	0.00000000000000000000	4161.53857421875000000000	4143.07666015625000000000	4168.71777343750000000000	4174.35888671875000000000	4163.58984375000000000000	4163.58984375000000000000	4181.02539062500000000000	4155.89746093750000000000	4048.20507812500000000000	4124.10253906250000000000	4084.61523437500000000000	4187.17919921875000000000	4157.43603515625000000000	4152.30761718750000000000	0.00000000000000000000	10247.00000000000000000000	10223.00000000000000000000	0.00000000000000000000	0.00000000000000000000	0.00000000000000000000	3770.00000000000000000000	334.00000000000000000000	4.00000000000000000000	4.00000000000000000000	4.00000000000000000000	4.00000000000000000000	4.00000000000000000000	4.00000000000000000000	4.00000000000000000000	4.00000000000000000000	4.00000000000000000000	4.00000000000000000000	4.00000000000000000000	4.00000000000000000000	4.00000000000000000000	4.00000000000000000000	4.00000000000000000000	4.00000000000000000000
58.00000000000000000000	0.00000000000000000000	4155.89746093750000000000	4132.82031250000000000000	4175.89746093750000000000	4157.94873046875000000000	4164.61523437500000000000	4173.33300781250000000000	4191.79492187500000000000	4159.48730468750000000000	4057.43579101562500000000	4136.41015625000000000000	4084.61523437500000000000	4178.97412109375000000000	4128.20507812500000000000	4127.17919921875000000000	0.00000000000000000000	10247.00000000000000000000	10223.00000000000000000000	0.00000000000000000000	0.00000000000000000000	0.00000000000000000000	3770.00000000000000000000	342.00000000000000000000	4.00000000000000000000	4.00000000000000000000	4.00000000000000000000	4.00000000000000000000	4.00000000000000000000	4.00000000000000000000	4.00000000000000000000	4.00000000000000000000	4.00000000000000000000	4.00000000000000000000	4.00000000000000000000	4.00000000000000000000	4.00000000000000000000	4.00000000000000000000	4.00000000000000000000	4.00000000000000000000
59.00000000000000000000	0.00000000000000000000	4152.82031250000000000000	4121.02539062500000000000	4183.07666015625000000000	4151.28173828125000000000	4153.84619140625000000000	4157.94873046875000000000	4176.41015625000000000000	4141.02539062500000000000	4038.97436523437500000000	4118.46142578125000000000	4086.66650390625000000000	4166.66650390625000000000	4120.00000000000000000000	4117.43603515625000000000	0.00000000000000000000	10245.00000000000000000000	10222.00000000000000000000	0.00000000000000000000	0.00000000000000000000	0.00000000000000000000	3770.00000000000000000000	349.00000000000000000000	4.00000000000000000000	4.00000000000000000000	4.00000000000000000000	4.00000000000000000000	4.00000000000000000000	4.00000000000000000000	4.00000000000000000000	4.00000000000000000000	4.00000000000000000000	4.00000000000000000000	4.00000000000000000000	4.00000000000000000000	4.00000000000000000000	4.00000000000000000000	4.00000000000000000000	4.00000000000000000000
60.00000000000000000000	0.00000000000000000000	4167.69238281250000000000	4171.28173828125000000000	4163.07666015625000000000	4187.17919921875000000000	4196.41015625000000000000	4184.61523437500000000000	4188.71777343750000000000	4160.00000000000000000000	4060.51269531250000000000	4138.97412109375000000000	4135.89746093750000000000	4190.76904296875000000000	4180.00000000000000000000	4158.97412109375000000000	0.00000000000000000000	10245.00000000000000000000	10222.00000000000000000000	0.00000000000000000000	0.00000000000000000000	0.00000000000000000000	3770.00000000000000000000	356.00000000000000000000	4.00000000000000000000	4.00000000000000000000	4.00000000000000000000	4.00000000000000000000	4.00000000000000000000	4.00000000000000000000	4.00000000000000000000	4.00000000000000000000	4.00000000000000000000	4.00000000000000000000	4.00000000000000000000	4.00000000000000000000	4.00000000000000000000	4.00000000000000000000	4.00000000000000000000	4.00000000000000000000
61.00000000000000000000	0.00000000000000000000	4158.97412109375000000000	4145.64111328125000000000	4171.79492187500000000000	4166.15380859375000000000	4166.66650390625000000000	4158.46142578125000000000	4161.02539062500000000000	4123.07666015625000000000	4019.48706054687500000000	4104.61523437500000000000	4107.69238281250000000000	4162.05126953125000000000	4153.84619140625000000000	4137.43603515625000000000	0.00000000000000000000	10243.00000000000000000000	10222.00000000000000000000	0.00000000000000000000	0.00000000000000000000	0.00000000000000000000	3770.00000000000000000000	365.00000000000000000000	4.00000000000000000000	4.00000000000000000000	4.00000000000000000000	4.00000000000000000000	4.00000000000000000000	4.00000000000000000000	4.00000000000000000000	4.00000000000000000000	4.00000000000000000000	4.00000000000000000000	4.00000000000000000000	4.00000000000000000000	4.00000000000000000000	4.00000000000000000000	4.00000000000000000000	4.00000000000000000000
62.00000000000000000000	0.00000000000000000000	4158.97412109375000000000	4150.76904296875000000000	4170.76904296875000000000	4170.76904296875000000000	4175.89746093750000000000	4173.84619140625000000000	4179.48730468750000000000	4151.28173828125000000000	4046.66650390625000000000	4126.15380859375000000000	4136.92285156250000000000	4185.64111328125000000000	4174.35888671875000000000	4157.94873046875000000000	0.00000000000000000000	10243.00000000000000000000	10222.00000000000000000000	0.00000000000000000000	0.00000000000000000000	0.00000000000000000000	3770.00000000000000000000	372.00000000000000000000	4.00000000000000000000	4.00000000000000000000	4.00000000000000000000	4.00000000000000000000	4.00000000000000000000	4.00000000000000000000	4.00000000000000000000	4.00000000000000000000	4.00000000000000000000	4.00000000000000000000	4.00000000000000000000	4.00000000000000000000	4.00000000000000000000	4.00000000000000000000	4.00000000000000000000	4.00000000000000000000
63.00000000000000000000	0.00000000000000000000	4165.12792968750000000000	4128.71777343750000000000	4167.17919921875000000000	4172.82031250000000000000	4158.97412109375000000000	4158.46142578125000000000	4173.33300781250000000000	4172.82031250000000000000	4067.69213867187500000000	4137.94873046875000000000	4158.46142578125000000000	4208.71777343750000000000	4181.02539062500000000000	4170.25634765625000000000	0.00000000000000000000	10242.00000000000000000000	10222.00000000000000000000	0.00000000000000000000	0.00000000000000000000	0.00000000000000000000	3770.00000000000000000000	380.00000000000000000000	4.00000000000000000000	4.00000000000000000000	4.00000000000000000000	4.00000000000000000000	4.00000000000000000000	4.00000000000000000000	4.00000000000000000000	4.00000000000000000000	4.00000000000000000000	4.00000000000000000000	4.00000000000000000000	4.00000000000000000000	4.00000000000000000000	4.00000000000000000000	4.00000000000000000000	4.00000000000000000000
64.00000000000000000000	0.00000000000000000000	4160.51269531250000000000	4104.61523437500000000000	4175.89746093750000000000	4154.35888671875000000000	4137.43603515625000000000	4139.48730468750000000000	4162.56396484375000000000	4148.71777343750000000000	4038.97436523437500000000	4114.87158203125000000000	4131.79492187500000000000	4188.71777343750000000000	4146.15380859375000000000	4149.23046875000000000000	772.00000000000000000000	10242.00000000000000000000	10222.00000000000000000000	0.00000000000000000000	0.00000000000000000000	0.00000000000000000000	3770.00000000000000000000	388.00000000000000000000	4.00000000000000000000	4.00000000000000000000	4.00000000000000000000	4.00000000000000000000	4.00000000000000000000	4.00000000000000000000	4.00000000000000000000	4.00000000000000000000	4.00000000000000000000	4.00000000000000000000	4.00000000000000000000	4.00000000000000000000	4.00000000000000000000	4.00000000000000000000	4.00000000000000000000	4.00000000000000000000
65.00000000000000000000	0.00000000000000000000	4165.64111328125000000000	4161.53857421875000000000	4169.74365234375000000000	4173.33300781250000000000	4194.87158203125000000000	4193.84619140625000000000	4204.61523437500000000000	4164.10253906250000000000	4058.97436523437500000000	4146.15380859375000000000	4144.10253906250000000000	4194.87158203125000000000	4165.64111328125000000000	4163.07666015625000000000	2490.00000000000000000000	10242.00000000000000000000	10224.00000000000000000000	0.00000000000000000000	0.00000000000000000000	0.00000000000000000000	3770.00000000000000000000	397.00000000000000000000	4.00000000000000000000	4.00000000000000000000	4.00000000000000000000	4.00000000000000000000	4.00000000000000000000	4.00000000000000000000	4.00000000000000000000	4.00000000000000000000	4.00000000000000000000	4.00000000000000000000	4.00000000000000000000	4.00000000000000000000	4.00000000000000000000	4.00000000000000000000	4.00000000000000000000	4.00000000000000000000
66.00000000000000000000	0.00000000000000000000	4156.92285156250000000000	4139.48730468750000000000	4180.51269531250000000000	4158.97412109375000000000	4167.69238281250000000000	4167.17919921875000000000	4181.02539062500000000000	4126.66650390625000000000	4024.10253906250000000000	4113.84619140625000000000	4097.94873046875000000000	4159.48730468750000000000	4128.20507812500000000000	4128.20507812500000000000	2028.00000000000000000000	10242.00000000000000000000	10224.00000000000000000000	0.00000000000000000000	0.00000000000000000000	0.00000000000000000000	3770.00000000000000000000	404.00000000000000000000	4.00000000000000000000	4.00000000000000000000	4.00000000000000000000	4.00000000000000000000	4.00000000000000000000	4.00000000000000000000	4.00000000000000000000	4.00000000000000000000	4.00000000000000000000	4.00000000000000000000	4.00000000000000000000	4.00000000000000000000	4.00000000000000000000	4.00000000000000000000	4.00000000000000000000	4.00000000000000000000
67.00000000000000000000	0.00000000000000000000	4162.56396484375000000000	4145.12792968750000000000	4169.23046875000000000000	4174.87158203125000000000	4169.23046875000000000000	4163.07666015625000000000	4179.48730468750000000000	4136.41015625000000000000	4031.28198242187500000000	4115.38427734375000000000	4120.00000000000000000000	4174.87158203125000000000	4150.25634765625000000000	4148.71777343750000000000	3573.00000000000000000000	10245.00000000000000000000	10228.00000000000000000000	0.00000000000000000000	0.00000000000000000000	0.00000000000000000000	3770.00000000000000000000	412.00000000000000000000	4.00000000000000000000	4.00000000000000000000	4.00000000000000000000	4.00000000000000000000	4.00000000000000000000	4.00000000000000000000	4.00000000000000000000	4.00000000000000000000	4.00000000000000000000	4.00000000000000000000	4.00000000000000000000	4.00000000000000000000	4.00000000000000000000	4.00000000000000000000	4.00000000000000000000	4.00000000000000000000
68.00000000000000000000	0.00000000000000000000	4174.35888671875000000000	4157.43603515625000000000	4160.51269531250000000000	4194.35888671875000000000	4175.38427734375000000000	4162.05126953125000000000	4173.33300781250000000000	4154.35888671875000000000	4044.61523437500000000000	4125.64111328125000000000	4158.46142578125000000000	4203.07666015625000000000	4186.66650390625000000000	4182.56396484375000000000	3633.00000000000000000000	10245.00000000000000000000	10228.00000000000000000000	0.00000000000000000000	0.00000000000000000000	0.00000000000000000000	3770.00000000000000000000	420.00000000000000000000	4.00000000000000000000	4.00000000000000000000	4.00000000000000000000	4.00000000000000000000	4.00000000000000000000	4.00000000000000000000	4.00000000000000000000	4.00000000000000000000	4.00000000000000000000	4.00000000000000000000	4.00000000000000000000	4.00000000000000000000	4.00000000000000000000	4.00000000000000000000	4.00000000000000000000	4.00000000000000000000
69.00000000000000000000	0.00000000000000000000	4166.66650390625000000000	4134.35888671875000000000	4172.82031250000000000000	4177.94873046875000000000	4145.12792968750000000000	4137.43603515625000000000	4150.76904296875000000000	4137.43603515625000000000	4026.15380859375000000000	4102.05126953125000000000	4141.53857421875000000000	4190.76904296875000000000	4162.56396484375000000000	4161.02539062500000000000	3387.00000000000000000000	10248.00000000000000000000	10230.00000000000000000000	0.00000000000000000000	0.00000000000000000000	0.00000000000000000000	3770.00000000000000000000	428.00000000000000000000	4.00000000000000000000	4.00000000000000000000	4.00000000000000000000	4.00000000000000000000	4.00000000000000000000	4.00000000000000000000	4.00000000000000000000	4.00000000000000000000	4.00000000000000000000	4.00000000000000000000	4.00000000000000000000	4.00000000000000000000	4.00000000000000000000	4.00000000000000000000	4.00000000000000000000	4.00000000000000000000
70.00000000000000000000	0.00000000000000000000	4167.69238281250000000000	4155.38427734375000000000	4165.64111328125000000000	4183.07666015625000000000	4177.94873046875000000000	4174.87158203125000000000	4188.20507812500000000000	4177.94873046875000000000	4076.92309570312500000000	4148.71777343750000000000	4171.79492187500000000000	4214.87158203125000000000	4174.87158203125000000000	4168.20507812500000000000	2894.00000000000000000000	10248.00000000000000000000	10230.00000000000000000000	0.00000000000000000000	0.00000000000000000000	0.00000000000000000000	3770.00000000000000000000	436.00000000000000000000	4.00000000000000000000	4.00000000000000000000	4.00000000000000000000	4.00000000000000000000	4.00000000000000000000	4.00000000000000000000	4.00000000000000000000	4.00000000000000000000	4.00000000000000000000	4.00000000000000000000	4.00000000000000000000	4.00000000000000000000	4.00000000000000000000	4.00000000000000000000	4.00000000000000000000	4.00000000000000000000
71.00000000000000000000	0.00000000000000000000	4161.02539062500000000000	4121.02539062500000000000	4180.51269531250000000000	4158.97412109375000000000	4156.92285156250000000000	4158.46142578125000000000	4182.05126953125000000000	4161.02539062500000000000	4066.15380859375000000000	4144.10253906250000000000	4146.66650390625000000000	4195.89746093750000000000	4136.92285156250000000000	4141.02539062500000000000	3026.00000000000000000000	10248.00000000000000000000	10227.00000000000000000000	0.00000000000000000000	0.00000000000000000000	0.00000000000000000000	3770.00000000000000000000	444.00000000000000000000	4.00000000000000000000	4.00000000000000000000	4.00000000000000000000	4.00000000000000000000	4.00000000000000000000	4.00000000000000000000	4.00000000000000000000	4.00000000000000000000	4.00000000000000000000	4.00000000000000000000	4.00000000000000000000	4.00000000000000000000	4.00000000000000000000	4.00000000000000000000	4.00000000000000000000	4.00000000000000000000
72.00000000000000000000	0.00000000000000000000	4160.00000000000000000000	4142.05126953125000000000	4175.38427734375000000000	4166.66650390625000000000	4169.23046875000000000000	4166.66650390625000000000	4184.10253906250000000000	4150.25634765625000000000	4054.35888671875000000000	4133.84619140625000000000	4146.15380859375000000000	4193.84619140625000000000	4151.28173828125000000000	4148.71777343750000000000	3144.00000000000000000000	10248.00000000000000000000	10227.00000000000000000000	0.00000000000000000000	0.00000000000000000000	0.00000000000000000000	3770.00000000000000000000	451.00000000000000000000	4.00000000000000000000	4.00000000000000000000	4.00000000000000000000	4.00000000000000000000	4.00000000000000000000	4.00000000000000000000	4.00000000000000000000	4.00000000000000000000	4.00000000000000000000	4.00000000000000000000	4.00000000000000000000	4.00000000000000000000	4.00000000000000000000	4.00000000000000000000	4.00000000000000000000	4.00000000000000000000
73.00000000000000000000	0.00000000000000000000	4160.00000000000000000000	4168.71777343750000000000	4159.48730468750000000000	4177.94873046875000000000	4189.23046875000000000000	4181.02539062500000000000	4184.10253906250000000000	4143.07666015625000000000	4049.23071289062500000000	4131.28173828125000000000	4153.33300781250000000000	4191.28173828125000000000	4177.43603515625000000000	4160.00000000000000000000	2963.00000000000000000000	10251.00000000000000000000	10228.00000000000000000000	0.00000000000000000000	0.00000000000000000000	0.00000000000000000000	3770.00000000000000000000	460.00000000000000000000	4.00000000000000000000	4.00000000000000000000	4.00000000000000000000	4.00000000000000000000	4.00000000000000000000	4.00000000000000000000	4.00000000000000000000	4.00000000000000000000	4.00000000000000000000	4.00000000000000000000	4.00000000000000000000	4.00000000000000000000	4.00000000000000000000	4.00000000000000000000	4.00000000000000000000	4.00000000000000000000
74.00000000000000000000	0.00000000000000000000	4153.84619140625000000000	4133.84619140625000000000	4169.74365234375000000000	4155.38427734375000000000	4158.97412109375000000000	4161.53857421875000000000	4170.76904296875000000000	4116.41015625000000000000	4021.02563476562500000000	4106.15380859375000000000	4132.82031250000000000000	4169.74365234375000000000	4154.87158203125000000000	4141.02539062500000000000	3512.00000000000000000000	10251.00000000000000000000	10228.00000000000000000000	0.00000000000000000000	0.00000000000000000000	0.00000000000000000000	3770.00000000000000000000	467.00000000000000000000	4.00000000000000000000	4.00000000000000000000	4.00000000000000000000	4.00000000000000000000	4.00000000000000000000	4.00000000000000000000	4.00000000000000000000	4.00000000000000000000	4.00000000000000000000	4.00000000000000000000	4.00000000000000000000	4.00000000000000000000	4.00000000000000000000	4.00000000000000000000	4.00000000000000000000	4.00000000000000000000
75.00000000000000000000	0.00000000000000000000	4160.51269531250000000000	4142.56396484375000000000	4156.41015625000000000000	4168.71777343750000000000	4168.20507812500000000000	4172.30761718750000000000	4183.58984375000000000000	4153.84619140625000000000	4049.74340820312500000000	4132.30761718750000000000	4179.48730468750000000000	4211.79492187500000000000	4190.25634765625000000000	4175.89746093750000000000	3036.00000000000000000000	10253.00000000000000000000	10228.00000000000000000000	0.00000000000000000000	0.00000000000000000000	0.00000000000000000000	3770.00000000000000000000	475.00000000000000000000	4.00000000000000000000	4.00000000000000000000	4.00000000000000000000	4.00000000000000000000	4.00000000000000000000	4.00000000000000000000	4.00000000000000000000	4.00000000000000000000	4.00000000000000000000	4.00000000000000000000	4.00000000000000000000	4.00000000000000000000	4.00000000000000000000	4.00000000000000000000	4.00000000000000000000	4.00000000000000000000
76.00000000000000000000	0.00000000000000000000	4148.71777343750000000000	4098.97412109375000000000	4160.51269531250000000000	4147.17919921875000000000	4115.38427734375000000000	4115.38427734375000000000	4133.84619140625000000000	4133.84619140625000000000	4020.51269531250000000000	4101.02539062500000000000	4153.33300781250000000000	4195.38427734375000000000	4153.84619140625000000000	4154.87158203125000000000	3321.00000000000000000000	10253.00000000000000000000	10228.00000000000000000000	0.00000000000000000000	0.00000000000000000000	0.00000000000000000000	3770.00000000000000000000	482.00000000000000000000	4.00000000000000000000	4.00000000000000000000	4.00000000000000000000	4.00000000000000000000	4.00000000000000000000	4.00000000000000000000	4.00000000000000000000	4.00000000000000000000	4.00000000000000000000	4.00000000000000000000	4.00000000000000000000	4.00000000000000000000	4.00000000000000000000	4.00000000000000000000	4.00000000000000000000	4.00000000000000000000
77.00000000000000000000	0.00000000000000000000	4150.25634765625000000000	4112.30761718750000000000	4170.25634765625000000000	4149.74365234375000000000	4128.71777343750000000000	4135.38427734375000000000	4154.87158203125000000000	4142.56396484375000000000	4037.43579101562500000000	4116.41015625000000000000	4145.64111328125000000000	4188.20507812500000000000	4144.61523437500000000000	4148.71777343750000000000	2924.00000000000000000000	10252.00000000000000000000	10227.00000000000000000000	0.00000000000000000000	0.00000000000000000000	0.00000000000000000000	3770.00000000000000000000	490.00000000000000000000	4.00000000000000000000	4.00000000000000000000	4.00000000000000000000	4.00000000000000000000	4.00000000000000000000	4.00000000000000000000	4.00000000000000000000	4.00000000000000000000	4.00000000000000000000	4.00000000000000000000	4.00000000000000000000	4.00000000000000000000	4.00000000000000000000	4.00000000000000000000	4.00000000000000000000	4.00000000000000000000
78.00000000000000000000	0.00000000000000000000	4164.10253906250000000000	4161.02539062500000000000	4173.33300781250000000000	4171.79492187500000000000	4183.07666015625000000000	4193.84619140625000000000	4209.23046875000000000000	4171.79492187500000000000	4080.00000000000000000000	4163.07666015625000000000	4158.46142578125000000000	4205.64111328125000000000	4164.61523437500000000000	4158.97412109375000000000	3512.00000000000000000000	10252.00000000000000000000	10227.00000000000000000000	0.00000000000000000000	0.00000000000000000000	0.00000000000000000000	3770.00000000000000000000	498.00000000000000000000	4.00000000000000000000	4.00000000000000000000	4.00000000000000000000	4.00000000000000000000	4.00000000000000000000	4.00000000000000000000	4.00000000000000000000	4.00000000000000000000	4.00000000000000000000	4.00000000000000000000	4.00000000000000000000	4.00000000000000000000	4.00000000000000000000	4.00000000000000000000	4.00000000000000000000	4.00000000000000000000
79.00000000000000000000	0.00000000000000000000	4157.43603515625000000000	4139.48730468750000000000	4184.61523437500000000000	4156.41015625000000000000	4157.43603515625000000000	4164.10253906250000000000	4182.05126953125000000000	4134.87158203125000000000	4041.02563476562500000000	4129.23046875000000000000	4114.35888671875000000000	4174.87158203125000000000	4123.58984375000000000000	4127.69238281250000000000	3036.00000000000000000000	10250.00000000000000000000	10223.00000000000000000000	0.00000000000000000000	0.00000000000000000000	0.00000000000000000000	3770.00000000000000000000	506.00000000000000000000	4.00000000000000000000	4.00000000000000000000	4.00000000000000000000	4.00000000000000000000	4.00000000000000000000	4.00000000000000000000	4.00000000000000000000	4.00000000000000000000	4.00000000000000000000	4.00000000000000000000	4.00000000000000000000	4.00000000000000000000	4.00000000000000000000	4.00000000000000000000	4.00000000000000000000	4.00000000000000000000
80.00000000000000000000	0.00000000000000000000	4161.53857421875000000000	4166.66650390625000000000	4163.58984375000000000000	4181.53857421875000000000	4178.46142578125000000000	4173.33300781250000000000	4180.51269531250000000000	4148.71777343750000000000	4052.82031250000000000000	4139.48730468750000000000	4153.84619140625000000000	4195.89746093750000000000	4166.66650390625000000000	4161.02539062500000000000	3321.00000000000000000000	10250.00000000000000000000	10223.00000000000000000000	0.00000000000000000000	0.00000000000000000000	0.00000000000000000000	3770.00000000000000000000	514.00000000000000000000	4.00000000000000000000	4.00000000000000000000	4.00000000000000000000	4.00000000000000000000	4.00000000000000000000	4.00000000000000000000	4.00000000000000000000	4.00000000000000000000	4.00000000000000000000	4.00000000000000000000	4.00000000000000000000	4.00000000000000000000	4.00000000000000000000	4.00000000000000000000	4.00000000000000000000	4.00000000000000000000
81.00000000000000000000	0.00000000000000000000	4165.12792968750000000000	4156.41015625000000000000	4167.17919921875000000000	4180.51269531250000000000	4160.51269531250000000000	4155.38427734375000000000	4162.05126953125000000000	4132.30761718750000000000	4034.87158203125000000000	4120.51269531250000000000	4166.15380859375000000000	4199.48730468750000000000	4178.46142578125000000000	4168.71777343750000000000	2924.00000000000000000000	10249.00000000000000000000	10224.00000000000000000000	0.00000000000000000000	0.00000000000000000000	0.00000000000000000000	3770.00000000000000000000	523.00000000000000000000	4.00000000000000000000	4.00000000000000000000	4.00000000000000000000	4.00000000000000000000	4.00000000000000000000	4.00000000000000000000	4.00000000000000000000	4.00000000000000000000	4.00000000000000000000	4.00000000000000000000	4.00000000000000000000	4.00000000000000000000	4.00000000000000000000	4.00000000000000000000	4.00000000000000000000	4.00000000000000000000
82.00000000000000000000	0.00000000000000000000	4175.89746093750000000000	4162.56396484375000000000	4175.89746093750000000000	4180.51269531250000000000	4164.61523437500000000000	4164.61523437500000000000	4177.43603515625000000000	4147.17919921875000000000	4048.20507812500000000000	4131.79492187500000000000	4181.02539062500000000000	4220.51269531250000000000	4183.07666015625000000000	4183.58984375000000000000	3512.00000000000000000000	10249.00000000000000000000	10224.00000000000000000000	0.00000000000000000000	0.00000000000000000000	0.00000000000000000000	3770.00000000000000000000	531.00000000000000000000	4.00000000000000000000	4.00000000000000000000	4.00000000000000000000	4.00000000000000000000	4.00000000000000000000	4.00000000000000000000	4.00000000000000000000	4.00000000000000000000	4.00000000000000000000	4.00000000000000000000	4.00000000000000000000	4.00000000000000000000	4.00000000000000000000	4.00000000000000000000	4.00000000000000000000	4.00000000000000000000
83.00000000000000000000	0.00000000000000000000	4183.58984375000000000000	4173.84619140625000000000	4168.71777343750000000000	4185.64111328125000000000	4184.61523437500000000000	4185.12792968750000000000	4198.97412109375000000000	4193.84619140625000000000	4098.46142578125000000000	4181.02539062500000000000	4211.28173828125000000000	4257.43603515625000000000	4200.00000000000000000000	4207.17919921875000000000	3036.00000000000000000000	10246.00000000000000000000	10225.00000000000000000000	0.00000000000000000000	0.00000000000000000000	0.00000000000000000000	3770.00000000000000000000	539.00000000000000000000	4.00000000000000000000	4.00000000000000000000	4.00000000000000000000	4.00000000000000000000	4.00000000000000000000	4.00000000000000000000	4.00000000000000000000	4.00000000000000000000	4.00000000000000000000	4.00000000000000000000	4.00000000000000000000	4.00000000000000000000	4.00000000000000000000	4.00000000000000000000	4.00000000000000000000	4.00000000000000000000
84.00000000000000000000	0.00000000000000000000	4164.61523437500000000000	4118.97412109375000000000	4181.02539062500000000000	4146.66650390625000000000	4135.38427734375000000000	4140.00000000000000000000	4163.07666015625000000000	4153.84619140625000000000	4058.46142578125000000000	4144.10253906250000000000	4170.76904296875000000000	4222.56396484375000000000	4154.87158203125000000000	4163.07666015625000000000	3321.00000000000000000000	10246.00000000000000000000	10225.00000000000000000000	0.00000000000000000000	0.00000000000000000000	0.00000000000000000000	3770.00000000000000000000	547.00000000000000000000	4.00000000000000000000	4.00000000000000000000	4.00000000000000000000	4.00000000000000000000	4.00000000000000000000	4.00000000000000000000	4.00000000000000000000	4.00000000000000000000	4.00000000000000000000	4.00000000000000000000	4.00000000000000000000	4.00000000000000000000	4.00000000000000000000	4.00000000000000000000	4.00000000000000000000	4.00000000000000000000
85.00000000000000000000	0.00000000000000000000	4166.66650390625000000000	4161.53857421875000000000	4169.74365234375000000000	4165.12792968750000000000	4175.89746093750000000000	4174.87158203125000000000	4187.17919921875000000000	4154.35888671875000000000	4063.58959960937500000000	4151.28173828125000000000	4182.05126953125000000000	4223.58984375000000000000	4180.51269531250000000000	4171.79492187500000000000	2924.00000000000000000000	10247.00000000000000000000	10225.00000000000000000000	0.00000000000000000000	0.00000000000000000000	0.00000000000000000000	3770.00000000000000000000	555.00000000000000000000	4.00000000000000000000	4.00000000000000000000	4.00000000000000000000	4.00000000000000000000	4.00000000000000000000	4.00000000000000000000	4.00000000000000000000	4.00000000000000000000	4.00000000000000000000	4.00000000000000000000	4.00000000000000000000	4.00000000000000000000	4.00000000000000000000	4.00000000000000000000	4.00000000000000000000	4.00000000000000000000
86.00000000000000000000	0.00000000000000000000	4168.20507812500000000000	4172.30761718750000000000	4168.71777343750000000000	4168.20507812500000000000	4186.66650390625000000000	4185.64111328125000000000	4187.69238281250000000000	4135.89746093750000000000	4051.79467773437500000000	4147.17919921875000000000	4156.92285156250000000000	4206.15380859375000000000	4168.71777343750000000000	4165.12792968750000000000	3512.00000000000000000000	10247.00000000000000000000	10225.00000000000000000000	0.00000000000000000000	0.00000000000000000000	0.00000000000000000000	3770.00000000000000000000	562.00000000000000000000	4.00000000000000000000	4.00000000000000000000	4.00000000000000000000	4.00000000000000000000	4.00000000000000000000	4.00000000000000000000	4.00000000000000000000	4.00000000000000000000	4.00000000000000000000	4.00000000000000000000	4.00000000000000000000	4.00000000000000000000	4.00000000000000000000	4.00000000000000000000	4.00000000000000000000	4.00000000000000000000
87.00000000000000000000	0.00000000000000000000	4165.12792968750000000000	4148.20507812500000000000	4172.30761718750000000000	4155.89746093750000000000	4170.76904296875000000000	4172.82031250000000000000	4178.97412109375000000000	4127.17919921875000000000	4042.56396484375000000000	4139.48730468750000000000	4152.30761718750000000000	4200.51269531250000000000	4166.15380859375000000000	4165.64111328125000000000	3036.00000000000000000000	10245.00000000000000000000	10226.00000000000000000000	0.00000000000000000000	0.00000000000000000000	0.00000000000000000000	3770.00000000000000000000	569.00000000000000000000	4.00000000000000000000	4.00000000000000000000	4.00000000000000000000	4.00000000000000000000	4.00000000000000000000	4.00000000000000000000	4.00000000000000000000	4.00000000000000000000	4.00000000000000000000	4.00000000000000000000	4.00000000000000000000	4.00000000000000000000	4.00000000000000000000	4.00000000000000000000	4.00000000000000000000	4.00000000000000000000
88.00000000000000000000	0.00000000000000000000	4173.33300781250000000000	4157.94873046875000000000	4161.53857421875000000000	4173.33300781250000000000	4179.48730468750000000000	4175.89746093750000000000	4178.97412109375000000000	4160.00000000000000000000	4069.74340820312500000000	4157.43603515625000000000	4204.10253906250000000000	4235.38427734375000000000	4213.84619140625000000000	4203.07666015625000000000	3321.00000000000000000000	10245.00000000000000000000	10226.00000000000000000000	0.00000000000000000000	0.00000000000000000000	0.00000000000000000000	3770.00000000000000000000	577.00000000000000000000	4.00000000000000000000	4.00000000000000000000	4.00000000000000000000	4.00000000000000000000	4.00000000000000000000	4.00000000000000000000	4.00000000000000000000	4.00000000000000000000	4.00000000000000000000	4.00000000000000000000	4.00000000000000000000	4.00000000000000000000	4.00000000000000000000	4.00000000000000000000	4.00000000000000000000	4.00000000000000000000
89.00000000000000000000	0.00000000000000000000	4170.76904296875000000000	4131.28173828125000000000	4176.41015625000000000000	4163.58984375000000000000	4140.00000000000000000000	4141.02539062500000000000	4147.69238281250000000000	4137.94873046875000000000	4040.51269531250000000000	4124.61523437500000000000	4173.84619140625000000000	4217.43603515625000000000	4182.05126953125000000000	4181.53857421875000000000	2924.00000000000000000000	10246.00000000000000000000	10226.00000000000000000000	0.00000000000000000000	0.00000000000000000000	0.00000000000000000000	3770.00000000000000000000	584.00000000000000000000	4.00000000000000000000	4.00000000000000000000	4.00000000000000000000	4.00000000000000000000	4.00000000000000000000	4.00000000000000000000	4.00000000000000000000	4.00000000000000000000	4.00000000000000000000	4.00000000000000000000	4.00000000000000000000	4.00000000000000000000	4.00000000000000000000	4.00000000000000000000	4.00000000000000000000	4.00000000000000000000
90.00000000000000000000	0.00000000000000000000	4178.46142578125000000000	4168.71777343750000000000	4174.87158203125000000000	4181.53857421875000000000	4183.07666015625000000000	4190.25634765625000000000	4194.35888671875000000000	4172.30761718750000000000	4084.61523437500000000000	4168.71777343750000000000	4186.15380859375000000000	4238.97412109375000000000	4194.35888671875000000000	4192.82031250000000000000	3512.00000000000000000000	10246.00000000000000000000	10226.00000000000000000000	0.00000000000000000000	0.00000000000000000000	0.00000000000000000000	3770.00000000000000000000	592.00000000000000000000	4.00000000000000000000	4.00000000000000000000	4.00000000000000000000	4.00000000000000000000	4.00000000000000000000	4.00000000000000000000	4.00000000000000000000	4.00000000000000000000	4.00000000000000000000	4.00000000000000000000	4.00000000000000000000	4.00000000000000000000	4.00000000000000000000	4.00000000000000000000	4.00000000000000000000	4.00000000000000000000
91.00000000000000000000	0.00000000000000000000	4179.48730468750000000000	4165.64111328125000000000	4179.48730468750000000000	4173.33300781250000000000	4193.33300781250000000000	4202.05126953125000000000	4208.71777343750000000000	4179.48730468750000000000	4105.12792968750000000000	4190.76904296875000000000	4184.10253906250000000000	4241.02539062500000000000	4180.00000000000000000000	4181.53857421875000000000	3036.00000000000000000000	10246.00000000000000000000	10227.00000000000000000000	0.00000000000000000000	0.00000000000000000000	0.00000000000000000000	3770.00000000000000000000	600.00000000000000000000	4.00000000000000000000	4.00000000000000000000	4.00000000000000000000	4.00000000000000000000	4.00000000000000000000	4.00000000000000000000	4.00000000000000000000	4.00000000000000000000	4.00000000000000000000	4.00000000000000000000	4.00000000000000000000	4.00000000000000000000	4.00000000000000000000	4.00000000000000000000	4.00000000000000000000	4.00000000000000000000
92.00000000000000000000	0.00000000000000000000	4176.92285156250000000000	4158.46142578125000000000	4183.07666015625000000000	4170.25634765625000000000	4181.53857421875000000000	4185.12792968750000000000	4194.35888671875000000000	4157.94873046875000000000	4078.46142578125000000000	4166.15380859375000000000	4174.35888671875000000000	4225.12792968750000000000	4167.69238281250000000000	4169.23046875000000000000	3321.00000000000000000000	10246.00000000000000000000	10227.00000000000000000000	0.00000000000000000000	0.00000000000000000000	0.00000000000000000000	3770.00000000000000000000	607.00000000000000000000	4.00000000000000000000	4.00000000000000000000	4.00000000000000000000	4.00000000000000000000	4.00000000000000000000	4.00000000000000000000	4.00000000000000000000	4.00000000000000000000	4.00000000000000000000	4.00000000000000000000	4.00000000000000000000	4.00000000000000000000	4.00000000000000000000	4.00000000000000000000	4.00000000000000000000	4.00000000000000000000
93.00000000000000000000	0.00000000000000000000	4189.74365234375000000000	4215.38427734375000000000	4165.64111328125000000000	4214.35888671875000000000	4225.12792968750000000000	4213.84619140625000000000	4213.33300781250000000000	4172.30761718750000000000	4088.20507812500000000000	4182.05126953125000000000	4212.82031250000000000000	4249.74365234375000000000	4224.10253906250000000000	4209.74365234375000000000	2924.00000000000000000000	10245.00000000000000000000	10225.00000000000000000000	0.00000000000000000000	0.00000000000000000000	0.00000000000000000000	3770.00000000000000000000	616.00000000000000000000	4.00000000000000000000	4.00000000000000000000	4.00000000000000000000	4.00000000000000000000	4.00000000000000000000	4.00000000000000000000	4.00000000000000000000	4.00000000000000000000	4.00000000000000000000	4.00000000000000000000	4.00000000000000000000	4.00000000000000000000	4.00000000000000000000	4.00000000000000000000	4.00000000000000000000	4.00000000000000000000
94.00000000000000000000	0.00000000000000000000	4182.05126953125000000000	4189.23046875000000000000	4175.89746093750000000000	4200.00000000000000000000	4195.89746093750000000000	4185.12792968750000000000	4187.17919921875000000000	4137.43603515625000000000	4054.87158203125000000000	4150.76904296875000000000	4183.58984375000000000000	4228.71777343750000000000	4198.46142578125000000000	4189.74365234375000000000	3512.00000000000000000000	10245.00000000000000000000	10225.00000000000000000000	0.00000000000000000000	0.00000000000000000000	0.00000000000000000000	3770.00000000000000000000	624.00000000000000000000	4.00000000000000000000	4.00000000000000000000	4.00000000000000000000	4.00000000000000000000	4.00000000000000000000	4.00000000000000000000	4.00000000000000000000	4.00000000000000000000	4.00000000000000000000	4.00000000000000000000	4.00000000000000000000	4.00000000000000000000	4.00000000000000000000	4.00000000000000000000	4.00000000000000000000	4.00000000000000000000
95.00000000000000000000	0.00000000000000000000	4180.00000000000000000000	4179.48730468750000000000	4170.76904296875000000000	4191.79492187500000000000	4192.30761718750000000000	4187.69238281250000000000	4192.82031250000000000000	4163.58984375000000000000	4084.10253906250000000000	4165.64111328125000000000	4203.07666015625000000000	4247.17919921875000000000	4203.58984375000000000000	4197.94873046875000000000	3036.00000000000000000000	10247.00000000000000000000	10226.00000000000000000000	0.00000000000000000000	0.00000000000000000000	0.00000000000000000000	3770.00000000000000000000	632.00000000000000000000	4.00000000000000000000	4.00000000000000000000	4.00000000000000000000	4.00000000000000000000	4.00000000000000000000	4.00000000000000000000	4.00000000000000000000	4.00000000000000000000	4.00000000000000000000	4.00000000000000000000	4.00000000000000000000	4.00000000000000000000	4.00000000000000000000	4.00000000000000000000	4.00000000000000000000	4.00000000000000000000
96.00000000000000000000	0.00000000000000000000	4178.46142578125000000000	4148.71777343750000000000	4168.71777343750000000000	4180.51269531250000000000	4161.02539062500000000000	4163.58984375000000000000	4175.38427734375000000000	4175.89746093750000000000	4095.38452148437500000000	4173.33300781250000000000	4211.79492187500000000000	4253.33300781250000000000	4202.56396484375000000000	4198.46142578125000000000	3321.00000000000000000000	10247.00000000000000000000	10226.00000000000000000000	0.00000000000000000000	0.00000000000000000000	0.00000000000000000000	3770.00000000000000000000	639.00000000000000000000	4.00000000000000000000	4.00000000000000000000	4.00000000000000000000	4.00000000000000000000	4.00000000000000000000	4.00000000000000000000	4.00000000000000000000	4.00000000000000000000	4.00000000000000000000	4.00000000000000000000	4.00000000000000000000	4.00000000000000000000	4.00000000000000000000	4.00000000000000000000	4.00000000000000000000	4.00000000000000000000
97.00000000000000000000	0.00000000000000000000	4171.28173828125000000000	4126.66650390625000000000	4179.48730468750000000000	4167.17919921875000000000	4143.07666015625000000000	4152.30761718750000000000	4168.20507812500000000000	4150.25634765625000000000	4069.74340820312500000000	4155.89746093750000000000	4187.17919921875000000000	4232.30761718750000000000	4184.61523437500000000000	4180.51269531250000000000	2924.00000000000000000000	10247.00000000000000000000	10225.00000000000000000000	0.00000000000000000000	0.00000000000000000000	0.00000000000000000000	3770.00000000000000000000	648.00000000000000000000	4.00000000000000000000	4.00000000000000000000	4.00000000000000000000	4.00000000000000000000	4.00000000000000000000	4.00000000000000000000	4.00000000000000000000	4.00000000000000000000	4.00000000000000000000	4.00000000000000000000	4.00000000000000000000	4.00000000000000000000	4.00000000000000000000	4.00000000000000000000	4.00000000000000000000	4.00000000000000000000
98.00000000000000000000	0.00000000000000000000	4175.38427734375000000000	4179.48730468750000000000	4165.64111328125000000000	4187.17919921875000000000	4209.23046875000000000000	4214.87158203125000000000	4215.38427734375000000000	4168.20507812500000000000	4098.46142578125000000000	4190.25634765625000000000	4204.61523437500000000000	4244.10253906250000000000	4209.74365234375000000000	4196.41015625000000000000	3512.00000000000000000000	10247.00000000000000000000	10225.00000000000000000000	0.00000000000000000000	0.00000000000000000000	0.00000000000000000000	3770.00000000000000000000	656.00000000000000000000	4.00000000000000000000	4.00000000000000000000	4.00000000000000000000	4.00000000000000000000	4.00000000000000000000	4.00000000000000000000	4.00000000000000000000	4.00000000000000000000	4.00000000000000000000	4.00000000000000000000	4.00000000000000000000	4.00000000000000000000	4.00000000000000000000	4.00000000000000000000	4.00000000000000000000	4.00000000000000000000
99.00000000000000000000	0.00000000000000000000	4166.66650390625000000000	4155.38427734375000000000	4175.38427734375000000000	4168.20507812500000000000	4186.15380859375000000000	4192.30761718750000000000	4194.35888671875000000000	4134.35888671875000000000	4067.17944335937500000000	4162.56396484375000000000	4161.02539062500000000000	4205.12792968750000000000	4167.17919921875000000000	4159.48730468750000000000	3036.00000000000000000000	10247.00000000000000000000	10226.00000000000000000000	0.00000000000000000000	0.00000000000000000000	0.00000000000000000000	3770.00000000000000000000	664.00000000000000000000	4.00000000000000000000	4.00000000000000000000	4.00000000000000000000	4.00000000000000000000	4.00000000000000000000	4.00000000000000000000	4.00000000000000000000	4.00000000000000000000	4.00000000000000000000	4.00000000000000000000	4.00000000000000000000	4.00000000000000000000	4.00000000000000000000	4.00000000000000000000	4.00000000000000000000	4.00000000000000000000
100.00000000000000000000	0.00000000000000000000	4172.30761718750000000000	4164.10253906250000000000	4173.33300781250000000000	4182.56396484375000000000	4186.66650390625000000000	4193.33300781250000000000	4196.41015625000000000000	4148.20507812500000000000	4074.87158203125000000000	4166.66650390625000000000	4187.69238281250000000000	4223.07666015625000000000	4195.89746093750000000000	4182.56396484375000000000	3321.00000000000000000000	10247.00000000000000000000	10226.00000000000000000000	0.00000000000000000000	0.00000000000000000000	0.00000000000000000000	3770.00000000000000000000	673.00000000000000000000	4.00000000000000000000	4.00000000000000000000	4.00000000000000000000	4.00000000000000000000	4.00000000000000000000	4.00000000000000000000	4.00000000000000000000	4.00000000000000000000	4.00000000000000000000	4.00000000000000000000	4.00000000000000000000	4.00000000000000000000	4.00000000000000000000	4.00000000000000000000	4.00000000000000000000	4.00000000000000000000
101.00000000000000000000	0.00000000000000000000	4182.56396484375000000000	4171.28173828125000000000	4166.15380859375000000000	4195.89746093750000000000	4186.66650390625000000000	4187.69238281250000000000	4185.12792968750000000000	4161.02539062500000000000	4081.02563476562500000000	4169.23046875000000000000	4226.66650390625000000000	4259.48730468750000000000	4235.89746093750000000000	4222.56396484375000000000	2924.00000000000000000000	10248.00000000000000000000	10225.00000000000000000000	0.00000000000000000000	0.00000000000000000000	0.00000000000000000000	3770.00000000000000000000	681.00000000000000000000	4.00000000000000000000	4.00000000000000000000	4.00000000000000000000	4.00000000000000000000	4.00000000000000000000	4.00000000000000000000	4.00000000000000000000	4.00000000000000000000	4.00000000000000000000	4.00000000000000000000	4.00000000000000000000	4.00000000000000000000	4.00000000000000000000	4.00000000000000000000	4.00000000000000000000	4.00000000000000000000
102.00000000000000000000	0.00000000000000000000	4184.10253906250000000000	4149.23046875000000000000	4176.41015625000000000000	4184.61523437500000000000	4158.97412109375000000000	4156.41015625000000000000	4160.00000000000000000000	4142.05126953125000000000	4058.46142578125000000000	4146.15380859375000000000	4212.30761718750000000000	4251.79492187500000000000	4215.89746093750000000000	4212.30761718750000000000	3512.00000000000000000000	10248.00000000000000000000	10225.00000000000000000000	0.00000000000000000000	0.00000000000000000000	0.00000000000000000000	3770.00000000000000000000	688.00000000000000000000	4.00000000000000000000	4.00000000000000000000	4.00000000000000000000	4.00000000000000000000	4.00000000000000000000	4.00000000000000000000	4.00000000000000000000	4.00000000000000000000	4.00000000000000000000	4.00000000000000000000	4.00000000000000000000	4.00000000000000000000	4.00000000000000000000	4.00000000000000000000	4.00000000000000000000	4.00000000000000000000
103.00000000000000000000	0.00000000000000000000	4194.87158203125000000000	4183.58984375000000000000	4170.76904296875000000000	4203.07666015625000000000	4193.33300781250000000000	4194.35888671875000000000	4197.94873046875000000000	4186.66650390625000000000	4110.76904296875000000000	4200.51269531250000000000	4239.48730468750000000000	4273.84619140625000000000	4233.84619140625000000000	4223.07666015625000000000	3036.00000000000000000000	10248.00000000000000000000	10226.00000000000000000000	0.00000000000000000000	0.00000000000000000000	0.00000000000000000000	3770.00000000000000000000	697.00000000000000000000	4.00000000000000000000	4.00000000000000000000	4.00000000000000000000	4.00000000000000000000	4.00000000000000000000	4.00000000000000000000	4.00000000000000000000	4.00000000000000000000	4.00000000000000000000	4.00000000000000000000	4.00000000000000000000	4.00000000000000000000	4.00000000000000000000	4.00000000000000000000	4.00000000000000000000	4.00000000000000000000
104.00000000000000000000	0.00000000000000000000	4184.10253906250000000000	4149.23046875000000000000	4184.10253906250000000000	4172.30761718750000000000	4160.51269531250000000000	4176.41015625000000000000	4182.56396484375000000000	4166.66650390625000000000	4094.87158203125000000000	4186.66650390625000000000	4197.94873046875000000000	4244.61523437500000000000	4189.74365234375000000000	4185.64111328125000000000	3321.00000000000000000000	10248.00000000000000000000	10226.00000000000000000000	0.00000000000000000000	0.00000000000000000000	0.00000000000000000000	3770.00000000000000000000	704.00000000000000000000	4.00000000000000000000	4.00000000000000000000	4.00000000000000000000	4.00000000000000000000	4.00000000000000000000	4.00000000000000000000	4.00000000000000000000	4.00000000000000000000	4.00000000000000000000	4.00000000000000000000	4.00000000000000000000	4.00000000000000000000	4.00000000000000000000	4.00000000000000000000	4.00000000000000000000	4.00000000000000000000
105.00000000000000000000	0.00000000000000000000	4181.02539062500000000000	4163.58984375000000000000	4177.43603515625000000000	4175.38427734375000000000	4173.84619140625000000000	4183.58984375000000000000	4185.12792968750000000000	4154.87158203125000000000	4082.56396484375000000000	4170.76904296875000000000	4193.33300781250000000000	4237.43603515625000000000	4196.92285156250000000000	4192.30761718750000000000	2924.00000000000000000000	10249.00000000000000000000	10227.00000000000000000000	0.00000000000000000000	0.00000000000000000000	0.00000000000000000000	3770.00000000000000000000	712.00000000000000000000	4.00000000000000000000	4.00000000000000000000	4.00000000000000000000	4.00000000000000000000	4.00000000000000000000	4.00000000000000000000	4.00000000000000000000	4.00000000000000000000	4.00000000000000000000	4.00000000000000000000	4.00000000000000000000	4.00000000000000000000	4.00000000000000000000	4.00000000000000000000	4.00000000000000000000	4.00000000000000000000
106.00000000000000000000	0.00000000000000000000	4192.82031250000000000000	4201.53857421875000000000	4165.64111328125000000000	4202.05126953125000000000	4205.12792968750000000000	4200.00000000000000000000	4193.33300781250000000000	4152.30761718750000000000	4084.61523437500000000000	4176.41015625000000000000	4208.71777343750000000000	4240.51269531250000000000	4224.61523437500000000000	4210.25634765625000000000	3512.00000000000000000000	10249.00000000000000000000	10227.00000000000000000000	0.00000000000000000000	0.00000000000000000000	0.00000000000000000000	3770.00000000000000000000	719.00000000000000000000	4.00000000000000000000	4.00000000000000000000	4.00000000000000000000	4.00000000000000000000	4.00000000000000000000	4.00000000000000000000	4.00000000000000000000	4.00000000000000000000	4.00000000000000000000	4.00000000000000000000	4.00000000000000000000	4.00000000000000000000	4.00000000000000000000	4.00000000000000000000	4.00000000000000000000	4.00000000000000000000
107.00000000000000000000	0.00000000000000000000	4188.71777343750000000000	4174.87158203125000000000	4177.43603515625000000000	4187.69238281250000000000	4171.79492187500000000000	4174.35888671875000000000	4174.87158203125000000000	4127.69238281250000000000	4055.89721679687500000000	4151.79492187500000000000	4184.10253906250000000000	4212.30761718750000000000	4196.92285156250000000000	4186.66650390625000000000	3036.00000000000000000000	10249.00000000000000000000	10227.00000000000000000000	0.00000000000000000000	0.00000000000000000000	0.00000000000000000000	3770.00000000000000000000	727.00000000000000000000	4.00000000000000000000	4.00000000000000000000	4.00000000000000000000	4.00000000000000000000	4.00000000000000000000	4.00000000000000000000	4.00000000000000000000	4.00000000000000000000	4.00000000000000000000	4.00000000000000000000	4.00000000000000000000	4.00000000000000000000	4.00000000000000000000	4.00000000000000000000	4.00000000000000000000	4.00000000000000000000
108.00000000000000000000	0.00000000000000000000	4191.28173828125000000000	4182.56396484375000000000	4166.15380859375000000000	4201.02539062500000000000	4183.58984375000000000000	4189.74365234375000000000	4191.79492187500000000000	4176.41015625000000000000	4093.84594726562500000000	4176.92285156250000000000	4226.66650390625000000000	4242.05126953125000000000	4229.74365234375000000000	4214.35888671875000000000	3321.00000000000000000000	10249.00000000000000000000	10227.00000000000000000000	0.00000000000000000000	0.00000000000000000000	0.00000000000000000000	3770.00000000000000000000	735.00000000000000000000	4.00000000000000000000	4.00000000000000000000	4.00000000000000000000	4.00000000000000000000	4.00000000000000000000	4.00000000000000000000	4.00000000000000000000	4.00000000000000000000	4.00000000000000000000	4.00000000000000000000	4.00000000000000000000	4.00000000000000000000	4.00000000000000000000	4.00000000000000000000	4.00000000000000000000	4.00000000000000000000
109.00000000000000000000	0.00000000000000000000	4184.10253906250000000000	4146.15380859375000000000	4172.82031250000000000000	4187.17919921875000000000	4151.79492187500000000000	4159.48730468750000000000	4168.20507812500000000000	4175.38427734375000000000	4086.66650390625000000000	4158.97412109375000000000	4208.20507812500000000000	4229.74365234375000000000	4203.58984375000000000000	4197.43603515625000000000	2924.00000000000000000000	10248.00000000000000000000	10227.00000000000000000000	0.00000000000000000000	0.00000000000000000000	0.00000000000000000000	3770.00000000000000000000	743.00000000000000000000	4.00000000000000000000	4.00000000000000000000	4.00000000000000000000	4.00000000000000000000	4.00000000000000000000	4.00000000000000000000	4.00000000000000000000	4.00000000000000000000	4.00000000000000000000	4.00000000000000000000	4.00000000000000000000	4.00000000000000000000	4.00000000000000000000	4.00000000000000000000	4.00000000000000000000	4.00000000000000000000
110.00000000000000000000	0.00000000000000000000	4180.00000000000000000000	4161.53857421875000000000	4176.92285156250000000000	4188.71777343750000000000	4171.28173828125000000000	4187.17919921875000000000	4196.41015625000000000000	4183.58984375000000000000	4106.66650390625000000000	4178.46142578125000000000	4199.48730468750000000000	4224.10253906250000000000	4194.87158203125000000000	4189.74365234375000000000	3512.00000000000000000000	10248.00000000000000000000	10227.00000000000000000000	0.00000000000000000000	0.00000000000000000000	0.00000000000000000000	3770.00000000000000000000	750.00000000000000000000	4.00000000000000000000	4.00000000000000000000	4.00000000000000000000	4.00000000000000000000	4.00000000000000000000	4.00000000000000000000	4.00000000000000000000	4.00000000000000000000	4.00000000000000000000	4.00000000000000000000	4.00000000000000000000	4.00000000000000000000	4.00000000000000000000	4.00000000000000000000	4.00000000000000000000	4.00000000000000000000
111.00000000000000000000	0.00000000000000000000	4179.48730468750000000000	4188.71777343750000000000	4171.28173828125000000000	4194.35888671875000000000	4210.25634765625000000000	4228.71777343750000000000	4230.25634765625000000000	4199.48730468750000000000	4135.89746093750000000000	4214.87158203125000000000	4207.17919921875000000000	4227.17919921875000000000	4203.07666015625000000000	4186.15380859375000000000	3036.00000000000000000000	10246.00000000000000000000	10228.00000000000000000000	0.00000000000000000000	0.00000000000000000000	0.00000000000000000000	3770.00000000000000000000	759.00000000000000000000	4.00000000000000000000	4.00000000000000000000	4.00000000000000000000	4.00000000000000000000	4.00000000000000000000	4.00000000000000000000	4.00000000000000000000	4.00000000000000000000	4.00000000000000000000	4.00000000000000000000	4.00000000000000000000	4.00000000000000000000	4.00000000000000000000	4.00000000000000000000	4.00000000000000000000	4.00000000000000000000
112.00000000000000000000	0.00000000000000000000	4166.66650390625000000000	4148.71777343750000000000	4182.56396484375000000000	4167.69238281250000000000	4170.25634765625000000000	4187.17919921875000000000	4195.38427734375000000000	4156.41015625000000000000	4090.25634765625000000000	4173.33300781250000000000	4166.15380859375000000000	4190.25634765625000000000	4160.00000000000000000000	4144.61523437500000000000	3321.00000000000000000000	10246.00000000000000000000	10228.00000000000000000000	0.00000000000000000000	0.00000000000000000000	0.00000000000000000000	3770.00000000000000000000	766.00000000000000000000	4.00000000000000000000	4.00000000000000000000	4.00000000000000000000	4.00000000000000000000	4.00000000000000000000	4.00000000000000000000	4.00000000000000000000	4.00000000000000000000	4.00000000000000000000	4.00000000000000000000	4.00000000000000000000	4.00000000000000000000	4.00000000000000000000	4.00000000000000000000	4.00000000000000000000	4.00000000000000000000
113.00000000000000000000	0.00000000000000000000	4175.38427734375000000000	4174.87158203125000000000	4163.58984375000000000000	4192.30761718750000000000	4183.58984375000000000000	4191.79492187500000000000	4192.82031250000000000000	4162.05126953125000000000	4094.35888671875000000000	4176.92285156250000000000	4201.02539062500000000000	4214.35888671875000000000	4200.51269531250000000000	4183.58984375000000000000	2924.00000000000000000000	10246.00000000000000000000	10227.00000000000000000000	0.00000000000000000000	0.00000000000000000000	0.00000000000000000000	3770.00000000000000000000	775.00000000000000000000	4.00000000000000000000	4.00000000000000000000	4.00000000000000000000	4.00000000000000000000	4.00000000000000000000	4.00000000000000000000	4.00000000000000000000	4.00000000000000000000	4.00000000000000000000	4.00000000000000000000	4.00000000000000000000	4.00000000000000000000	4.00000000000000000000	4.00000000000000000000	4.00000000000000000000	4.00000000000000000000
114.00000000000000000000	0.00000000000000000000	4174.35888671875000000000	4155.38427734375000000000	4161.02539062500000000000	4185.64111328125000000000	4156.92285156250000000000	4160.51269531250000000000	4155.89746093750000000000	4131.28173828125000000000	4060.00000000000000000000	4140.00000000000000000000	4190.76904296875000000000	4204.61523437500000000000	4193.84619140625000000000	4186.66650390625000000000	3512.00000000000000000000	10246.00000000000000000000	10227.00000000000000000000	0.00000000000000000000	0.00000000000000000000	0.00000000000000000000	3770.00000000000000000000	783.00000000000000000000	4.00000000000000000000	4.00000000000000000000	4.00000000000000000000	4.00000000000000000000	4.00000000000000000000	4.00000000000000000000	4.00000000000000000000	4.00000000000000000000	4.00000000000000000000	4.00000000000000000000	4.00000000000000000000	4.00000000000000000000	4.00000000000000000000	4.00000000000000000000	4.00000000000000000000	4.00000000000000000000
115.00000000000000000000	0.00000000000000000000	4168.71777343750000000000	4150.76904296875000000000	4169.23046875000000000000	4173.33300781250000000000	4149.74365234375000000000	4158.46142578125000000000	4155.89746093750000000000	4137.43603515625000000000	4063.07690429687500000000	4134.35888671875000000000	4184.61523437500000000000	4202.05126953125000000000	4179.48730468750000000000	4172.30761718750000000000	3036.00000000000000000000	10246.00000000000000000000	10226.00000000000000000000	0.00000000000000000000	0.00000000000000000000	0.00000000000000000000	3770.00000000000000000000	792.00000000000000000000	4.00000000000000000000	4.00000000000000000000	4.00000000000000000000	4.00000000000000000000	4.00000000000000000000	4.00000000000000000000	4.00000000000000000000	4.00000000000000000000	4.00000000000000000000	4.00000000000000000000	4.00000000000000000000	4.00000000000000000000	4.00000000000000000000	4.00000000000000000000	4.00000000000000000000	4.00000000000000000000
116.00000000000000000000	0.00000000000000000000	4171.28173828125000000000	4163.58984375000000000000	4168.20507812500000000000	4181.53857421875000000000	4166.66650390625000000000	4183.58984375000000000000	4184.10253906250000000000	4183.07666015625000000000	4110.25634765625000000000	4177.94873046875000000000	4208.71777343750000000000	4231.79492187500000000000	4192.30761718750000000000	4183.07666015625000000000	3321.00000000000000000000	10246.00000000000000000000	10226.00000000000000000000	0.00000000000000000000	0.00000000000000000000	0.00000000000000000000	3770.00000000000000000000	799.00000000000000000000	4.00000000000000000000	4.00000000000000000000	4.00000000000000000000	4.00000000000000000000	4.00000000000000000000	4.00000000000000000000	4.00000000000000000000	4.00000000000000000000	4.00000000000000000000	4.00000000000000000000	4.00000000000000000000	4.00000000000000000000	4.00000000000000000000	4.00000000000000000000	4.00000000000000000000	4.00000000000000000000
117.00000000000000000000	0.00000000000000000000	4164.61523437500000000000	4122.05126953125000000000	4183.07666015625000000000	4164.61523437500000000000	4133.33300781250000000000	4153.84619140625000000000	4161.02539062500000000000	4153.33300781250000000000	4074.35888671875000000000	4143.58984375000000000000	4176.41015625000000000000	4206.66650390625000000000	4156.41015625000000000000	4162.56396484375000000000	2924.00000000000000000000	10245.00000000000000000000	10226.00000000000000000000	0.00000000000000000000	0.00000000000000000000	0.00000000000000000000	3770.00000000000000000000	807.00000000000000000000	4.00000000000000000000	4.00000000000000000000	4.00000000000000000000	4.00000000000000000000	4.00000000000000000000	4.00000000000000000000	4.00000000000000000000	4.00000000000000000000	4.00000000000000000000	4.00000000000000000000	4.00000000000000000000	4.00000000000000000000	4.00000000000000000000	4.00000000000000000000	4.00000000000000000000	4.00000000000000000000
118.00000000000000000000	0.00000000000000000000	4178.46142578125000000000	4181.53857421875000000000	4170.76904296875000000000	4190.25634765625000000000	4192.30761718750000000000	4202.56396484375000000000	4197.94873046875000000000	4170.25634765625000000000	4094.35888671875000000000	4162.05126953125000000000	4204.61523437500000000000	4215.89746093750000000000	4194.35888671875000000000	4187.69238281250000000000	3512.00000000000000000000	10245.00000000000000000000	10226.00000000000000000000	0.00000000000000000000	0.00000000000000000000	0.00000000000000000000	3770.00000000000000000000	815.00000000000000000000	4.00000000000000000000	4.00000000000000000000	4.00000000000000000000	4.00000000000000000000	4.00000000000000000000	4.00000000000000000000	4.00000000000000000000	4.00000000000000000000	4.00000000000000000000	4.00000000000000000000	4.00000000000000000000	4.00000000000000000000	4.00000000000000000000	4.00000000000000000000	4.00000000000000000000	4.00000000000000000000
119.00000000000000000000	0.00000000000000000000	4182.05126953125000000000	4198.46142578125000000000	4171.28173828125000000000	4189.23046875000000000000	4200.00000000000000000000	4211.28173828125000000000	4207.17919921875000000000	4160.00000000000000000000	4095.89721679687500000000	4171.79492187500000000000	4192.82031250000000000000	4205.64111328125000000000	4193.33300781250000000000	4177.43603515625000000000	3036.00000000000000000000	10245.00000000000000000000	10225.00000000000000000000	0.00000000000000000000	0.00000000000000000000	0.00000000000000000000	3770.00000000000000000000	822.00000000000000000000	4.00000000000000000000	4.00000000000000000000	4.00000000000000000000	4.00000000000000000000	4.00000000000000000000	4.00000000000000000000	4.00000000000000000000	4.00000000000000000000	4.00000000000000000000	4.00000000000000000000	4.00000000000000000000	4.00000000000000000000	4.00000000000000000000	4.00000000000000000000	4.00000000000000000000	4.00000000000000000000
120.00000000000000000000	0.00000000000000000000	4175.89746093750000000000	4166.66650390625000000000	4176.41015625000000000000	4180.51269531250000000000	4171.28173828125000000000	4190.25634765625000000000	4191.28173828125000000000	4147.69238281250000000000	4082.56396484375000000000	4158.46142578125000000000	4188.71777343750000000000	4206.15380859375000000000	4188.71777343750000000000	4176.41015625000000000000	3321.00000000000000000000	10245.00000000000000000000	10225.00000000000000000000	0.00000000000000000000	0.00000000000000000000	0.00000000000000000000	3770.00000000000000000000	829.00000000000000000000	4.00000000000000000000	4.00000000000000000000	4.00000000000000000000	4.00000000000000000000	4.00000000000000000000	4.00000000000000000000	4.00000000000000000000	4.00000000000000000000	4.00000000000000000000	4.00000000000000000000	4.00000000000000000000	4.00000000000000000000	4.00000000000000000000	4.00000000000000000000	4.00000000000000000000	4.00000000000000000000
121.00000000000000000000	0.00000000000000000000	4181.02539062500000000000	4166.15380859375000000000	4161.53857421875000000000	4195.89746093750000000000	4178.46142578125000000000	4195.38427734375000000000	4187.17919921875000000000	4177.94873046875000000000	4101.53857421875000000000	4162.56396484375000000000	4228.71777343750000000000	4237.94873046875000000000	4226.66650390625000000000	4213.84619140625000000000	2924.00000000000000000000	10246.00000000000000000000	10226.00000000000000000000	0.00000000000000000000	0.00000000000000000000	0.00000000000000000000	3770.00000000000000000000	837.00000000000000000000	4.00000000000000000000	4.00000000000000000000	4.00000000000000000000	4.00000000000000000000	4.00000000000000000000	4.00000000000000000000	4.00000000000000000000	4.00000000000000000000	4.00000000000000000000	4.00000000000000000000	4.00000000000000000000	4.00000000000000000000	4.00000000000000000000	4.00000000000000000000	4.00000000000000000000	4.00000000000000000000
122.00000000000000000000	0.00000000000000000000	4175.38427734375000000000	4139.48730468750000000000	4174.35888671875000000000	4177.43603515625000000000	4148.71777343750000000000	4169.74365234375000000000	4168.20507812500000000000	4159.48730468750000000000	4078.46142578125000000000	4134.87158203125000000000	4180.00000000000000000000	4210.25634765625000000000	4191.28173828125000000000	4186.15380859375000000000	3512.00000000000000000000	10246.00000000000000000000	10226.00000000000000000000	0.00000000000000000000	0.00000000000000000000	0.00000000000000000000	3770.00000000000000000000	844.00000000000000000000	4.00000000000000000000	4.00000000000000000000	4.00000000000000000000	4.00000000000000000000	4.00000000000000000000	4.00000000000000000000	4.00000000000000000000	4.00000000000000000000	4.00000000000000000000	4.00000000000000000000	4.00000000000000000000	4.00000000000000000000	4.00000000000000000000	4.00000000000000000000	4.00000000000000000000	4.00000000000000000000
123.00000000000000000000	0.00000000000000000000	4185.64111328125000000000	4185.64111328125000000000	4175.89746093750000000000	4202.05126953125000000000	4201.02539062500000000000	4223.07666015625000000000	4225.12792968750000000000	4196.41015625000000000000	4132.30761718750000000000	4191.79492187500000000000	4182.56396484375000000000	4229.23046875000000000000	4206.15380859375000000000	4195.38427734375000000000	3036.00000000000000000000	10246.00000000000000000000	10226.00000000000000000000	0.00000000000000000000	0.00000000000000000000	0.00000000000000000000	3770.00000000000000000000	852.00000000000000000000	4.00000000000000000000	4.00000000000000000000	4.00000000000000000000	4.00000000000000000000	4.00000000000000000000	4.00000000000000000000	4.00000000000000000000	4.00000000000000000000	4.00000000000000000000	4.00000000000000000000	4.00000000000000000000	4.00000000000000000000	4.00000000000000000000	4.00000000000000000000	4.00000000000000000000	4.00000000000000000000
124.00000000000000000000	0.00000000000000000000	4186.66650390625000000000	4187.69238281250000000000	4182.56396484375000000000	4197.94873046875000000000	4207.17919921875000000000	4234.35888671875000000000	4234.87158203125000000000	4204.61523437500000000000	4150.25634765625000000000	4210.76904296875000000000	4175.38427734375000000000	4230.76904296875000000000	4191.28173828125000000000	4183.07666015625000000000	3321.00000000000000000000	10246.00000000000000000000	10226.00000000000000000000	0.00000000000000000000	0.00000000000000000000	0.00000000000000000000	3770.00000000000000000000	859.00000000000000000000	4.00000000000000000000	4.00000000000000000000	4.00000000000000000000	4.00000000000000000000	4.00000000000000000000	4.00000000000000000000	4.00000000000000000000	4.00000000000000000000	4.00000000000000000000	4.00000000000000000000	4.00000000000000000000	4.00000000000000000000	4.00000000000000000000	4.00000000000000000000	4.00000000000000000000	4.00000000000000000000
125.00000000000000000000	0.00000000000000000000	4180.51269531250000000000	4171.79492187500000000000	4185.12792968750000000000	4174.35888671875000000000	4178.97412109375000000000	4210.76904296875000000000	4208.71777343750000000000	4183.58984375000000000000	4119.48730468750000000000	4177.94873046875000000000	4163.58984375000000000000	4209.74365234375000000000	4173.33300781250000000000	4170.25634765625000000000	2924.00000000000000000000	10245.00000000000000000000	10225.00000000000000000000	0.00000000000000000000	0.00000000000000000000	0.00000000000000000000	3770.00000000000000000000	868.00000000000000000000	4.00000000000000000000	4.00000000000000000000	4.00000000000000000000	4.00000000000000000000	4.00000000000000000000	4.00000000000000000000	4.00000000000000000000	4.00000000000000000000	4.00000000000000000000	4.00000000000000000000	4.00000000000000000000	4.00000000000000000000	4.00000000000000000000	4.00000000000000000000	4.00000000000000000000	4.00000000000000000000
126.00000000000000000000	0.00000000000000000000	4191.79492187500000000000	4215.89746093750000000000	4166.15380859375000000000	4206.66650390625000000000	4217.43603515625000000000	4233.33300781250000000000	4220.51269531250000000000	4195.38427734375000000000	4128.71777343750000000000	4187.69238281250000000000	4201.02539062500000000000	4228.20507812500000000000	4221.02539062500000000000	4207.69238281250000000000	3512.00000000000000000000	10245.00000000000000000000	10225.00000000000000000000	0.00000000000000000000	0.00000000000000000000	0.00000000000000000000	3770.00000000000000000000	876.00000000000000000000	4.00000000000000000000	4.00000000000000000000	4.00000000000000000000	4.00000000000000000000	4.00000000000000000000	4.00000000000000000000	4.00000000000000000000	4.00000000000000000000	4.00000000000000000000	4.00000000000000000000	4.00000000000000000000	4.00000000000000000000	4.00000000000000000000	4.00000000000000000000	4.00000000000000000000	4.00000000000000000000
127.00000000000000000000	0.00000000000000000000	4184.61523437500000000000	4187.69238281250000000000	4176.41015625000000000000	4197.43603515625000000000	4190.25634765625000000000	4201.02539062500000000000	4191.79492187500000000000	4152.82031250000000000000	4087.69213867187500000000	4151.79492187500000000000	4171.28173828125000000000	4200.51269531250000000000	4191.79492187500000000000	4181.02539062500000000000	50.00000000000000000000	10247.00000000000000000000	10226.00000000000000000000	0.00000000000000000000	0.00000000000000000000	0.00000000000000000000	3770.00000000000000000000	884.00000000000000000000	4.00000000000000000000	4.00000000000000000000	4.00000000000000000000	4.00000000000000000000	4.00000000000000000000	4.00000000000000000000	4.00000000000000000000	4.00000000000000000000	4.00000000000000000000	4.00000000000000000000	4.00000000000000000000	4.00000000000000000000	4.00000000000000000000	4.00000000000000000000	4.00000000000000000000	4.00000000000000000000
0.00000000000000000000	0.00000000000000000000	4180.00000000000000000000	4179.48730468750000000000	4170.25634765625000000000	4186.15380859375000000000	4181.02539062500000000000	4198.46142578125000000000	4197.43603515625000000000	4174.87158203125000000000	4105.64111328125000000000	4170.25634765625000000000	4193.84619140625000000000	4214.35888671875000000000	4202.05126953125000000000	4187.69238281250000000000	765.00000000000000000000	10247.00000000000000000000	10226.00000000000000000000	0.00000000000000000000	0.00000000000000000000	0.00000000000000000000	3770.00000000000000000000	893.00000000000000000000	4.00000000000000000000	4.00000000000000000000	4.00000000000000000000	4.00000000000000000000	4.00000000000000000000	4.00000000000000000000	4.00000000000000000000	4.00000000000000000000	4.00000000000000000000	4.00000000000000000000	4.00000000000000000000	4.00000000000000000000	4.00000000000000000000	4.00000000000000000000	4.00000000000000000000	4.00000000000000000000
1.00000000000000000000	0.00000000000000000000	4175.89746093750000000000	4152.30761718750000000000	4167.69238281250000000000	4171.28173828125000000000	4153.33300781250000000000	4170.25634765625000000000	4178.46142578125000000000	4187.17919921875000000000	4113.33300781250000000000	4181.53857421875000000000	4207.69238281250000000000	4223.58984375000000000000	4204.10253906250000000000	4193.33300781250000000000	2494.00000000000000000000	10247.00000000000000000000	10225.00000000000000000000	0.00000000000000000000	0.00000000000000000000	0.00000000000000000000	3770.00000000000000000000	901.00000000000000000000	4.00000000000000000000	4.00000000000000000000	4.00000000000000000000	4.00000000000000000000	4.00000000000000000000	4.00000000000000000000	4.00000000000000000000	4.00000000000000000000	4.00000000000000000000	4.00000000000000000000	4.00000000000000000000	4.00000000000000000000	4.00000000000000000000	4.00000000000000000000	4.00000000000000000000	4.00000000000000000000
2.00000000000000000000	0.00000000000000000000	4170.76904296875000000000	4139.48730468750000000000	4180.00000000000000000000	4163.58984375000000000000	4142.05126953125000000000	4157.94873046875000000000	4167.69238281250000000000	4158.46142578125000000000	4091.79467773437500000000	4163.58984375000000000000	4185.64111328125000000000	4202.05126953125000000000	4180.00000000000000000000	4175.38427734375000000000	2029.00000000000000000000	10247.00000000000000000000	10225.00000000000000000000	0.00000000000000000000	0.00000000000000000000	0.00000000000000000000	3770.00000000000000000000	908.00000000000000000000	4.00000000000000000000	4.00000000000000000000	4.00000000000000000000	4.00000000000000000000	4.00000000000000000000	4.00000000000000000000	4.00000000000000000000	4.00000000000000000000	4.00000000000000000000	4.00000000000000000000	4.00000000000000000000	4.00000000000000000000	4.00000000000000000000	4.00000000000000000000	4.00000000000000000000	4.00000000000000000000
3.00000000000000000000	0.00000000000000000000	4174.87158203125000000000	4192.82031250000000000000	4169.23046875000000000000	4186.15380859375000000000	4202.05126953125000000000	4216.41015625000000000000	4212.82031250000000000000	4173.84619140625000000000	4121.53857421875000000000	4197.43603515625000000000	4203.07666015625000000000	4208.20507812500000000000	4199.48730468750000000000	4182.05126953125000000000	3598.00000000000000000000	10248.00000000000000000000	10225.00000000000000000000	0.00000000000000000000	0.00000000000000000000	0.00000000000000000000	3770.00000000000000000000	917.00000000000000000000	4.00000000000000000000	4.00000000000000000000	4.00000000000000000000	4.00000000000000000000	4.00000000000000000000	4.00000000000000000000	4.00000000000000000000	4.00000000000000000000	4.00000000000000000000	4.00000000000000000000	4.00000000000000000000	4.00000000000000000000	4.00000000000000000000	4.00000000000000000000	4.00000000000000000000	4.00000000000000000000
4.00000000000000000000	0.00000000000000000000	4164.10253906250000000000	4158.46142578125000000000	4176.92285156250000000000	4161.02539062500000000000	4173.33300781250000000000	4194.35888671875000000000	4192.30761718750000000000	4140.00000000000000000000	4090.25634765625000000000	4169.74365234375000000000	4162.05126953125000000000	4174.35888671875000000000	4160.00000000000000000000	4145.12792968750000000000	3642.00000000000000000000	10248.00000000000000000000	10225.00000000000000000000	0.00000000000000000000	0.00000000000000000000	0.00000000000000000000	3770.00000000000000000000	924.00000000000000000000	4.00000000000000000000	4.00000000000000000000	4.00000000000000000000	4.00000000000000000000	4.00000000000000000000	4.00000000000000000000	4.00000000000000000000	4.00000000000000000000	4.00000000000000000000	4.00000000000000000000	4.00000000000000000000	4.00000000000000000000	4.00000000000000000000	4.00000000000000000000	4.00000000000000000000	4.00000000000000000000
5.00000000000000000000	0.00000000000000000000	4172.82031250000000000000	4166.15380859375000000000	4170.25634765625000000000	4179.48730468750000000000	4177.43603515625000000000	4196.92285156250000000000	4195.38427734375000000000	4157.43603515625000000000	4100.51269531250000000000	4173.84619140625000000000	4189.23046875000000000000	4202.56396484375000000000	4195.89746093750000000000	4177.43603515625000000000	3381.00000000000000000000	10247.00000000000000000000	10224.00000000000000000000	0.00000000000000000000	0.00000000000000000000	0.00000000000000000000	3770.00000000000000000000	932.00000000000000000000	4.00000000000000000000	4.00000000000000000000	4.00000000000000000000	4.00000000000000000000	4.00000000000000000000	4.00000000000000000000	4.00000000000000000000	4.00000000000000000000	4.00000000000000000000	4.00000000000000000000	4.00000000000000000000	4.00000000000000000000	4.00000000000000000000	4.00000000000000000000	4.00000000000000000000	4.00000000000000000000
6.00000000000000000000	0.00000000000000000000	4182.56396484375000000000	4175.38427734375000000000	4167.17919921875000000000	4196.41015625000000000000	4177.43603515625000000000	4188.20507812500000000000	4182.56396484375000000000	4170.25634765625000000000	4106.15380859375000000000	4171.79492187500000000000	4220.51269531250000000000	4231.79492187500000000000	4228.20507812500000000000	4207.17919921875000000000	2885.00000000000000000000	10247.00000000000000000000	10224.00000000000000000000	0.00000000000000000000	0.00000000000000000000	0.00000000000000000000	3770.00000000000000000000	939.00000000000000000000	4.00000000000000000000	4.00000000000000000000	4.00000000000000000000	4.00000000000000000000	4.00000000000000000000	4.00000000000000000000	4.00000000000000000000	4.00000000000000000000	4.00000000000000000000	4.00000000000000000000	4.00000000000000000000	4.00000000000000000000	4.00000000000000000000	4.00000000000000000000	4.00000000000000000000	4.00000000000000000000
7.00000000000000000000	0.00000000000000000000	4176.41015625000000000000	4148.20507812500000000000	4184.10253906250000000000	4180.51269531250000000000	4150.25634765625000000000	4164.61523437500000000000	4161.02539062500000000000	4151.28173828125000000000	4082.05126953125000000000	4145.64111328125000000000	4196.92285156250000000000	4213.33300781250000000000	4190.25634765625000000000	4178.46142578125000000000	3015.00000000000000000000	10246.00000000000000000000	10223.00000000000000000000	0.00000000000000000000	0.00000000000000000000	0.00000000000000000000	3770.00000000000000000000	948.00000000000000000000	4.00000000000000000000	4.00000000000000000000	4.00000000000000000000	4.00000000000000000000	4.00000000000000000000	4.00000000000000000000	4.00000000000000000000	4.00000000000000000000	4.00000000000000000000	4.00000000000000000000	4.00000000000000000000	4.00000000000000000000	4.00000000000000000000	4.00000000000000000000	4.00000000000000000000	4.00000000000000000000
8.00000000000000000000	0.00000000000000000000	4191.28173828125000000000	4189.23046875000000000000	4183.07666015625000000000	4203.07666015625000000000	4200.00000000000000000000	4219.48730468750000000000	4213.33300781250000000000	4204.61523437500000000000	4141.53857421875000000000	4206.15380859375000000000	4230.76904296875000000000	4246.66650390625000000000	4216.92285156250000000000	4200.00000000000000000000	3141.00000000000000000000	10246.00000000000000000000	10223.00000000000000000000	0.00000000000000000000	0.00000000000000000000	0.00000000000000000000	3770.00000000000000000000	955.00000000000000000000	4.00000000000000000000	4.00000000000000000000	4.00000000000000000000	4.00000000000000000000	4.00000000000000000000	4.00000000000000000000	4.00000000000000000000	4.00000000000000000000	4.00000000000000000000	4.00000000000000000000	4.00000000000000000000	4.00000000000000000000	4.00000000000000000000	4.00000000000000000000	4.00000000000000000000	4.00000000000000000000
9.00000000000000000000	0.00000000000000000000	4194.87158203125000000000	4176.92285156250000000000	4198.46142578125000000000	4188.71777343750000000000	4188.71777343750000000000	4210.76904296875000000000	4216.92285156250000000000	4200.51269531250000000000	4137.43603515625000000000	4207.69238281250000000000	4211.28173828125000000000	4240.00000000000000000000	4197.43603515625000000000	4190.76904296875000000000	2956.00000000000000000000	10245.00000000000000000000	10224.00000000000000000000	0.00000000000000000000	0.00000000000000000000	0.00000000000000000000	3770.00000000000000000000	963.00000000000000000000	4.00000000000000000000	4.00000000000000000000	4.00000000000000000000	4.00000000000000000000	4.00000000000000000000	4.00000000000000000000	4.00000000000000000000	4.00000000000000000000	4.00000000000000000000	4.00000000000000000000	4.00000000000000000000	4.00000000000000000000	4.00000000000000000000	4.00000000000000000000	4.00000000000000000000	4.00000000000000000000
10.00000000000000000000	0.00000000000000000000	4196.41015625000000000000	4200.51269531250000000000	4194.35888671875000000000	4201.02539062500000000000	4210.25634765625000000000	4224.61523437500000000000	4221.53857421875000000000	4194.87158203125000000000	4128.20507812500000000000	4199.48730468750000000000	4213.33300781250000000000	4240.00000000000000000000	4205.64111328125000000000	4201.53857421875000000000	3516.00000000000000000000	10245.00000000000000000000	10224.00000000000000000000	0.00000000000000000000	0.00000000000000000000	0.00000000000000000000	3770.00000000000000000000	971.00000000000000000000	4.00000000000000000000	4.00000000000000000000	4.00000000000000000000	4.00000000000000000000	4.00000000000000000000	4.00000000000000000000	4.00000000000000000000	4.00000000000000000000	4.00000000000000000000	4.00000000000000000000	4.00000000000000000000	4.00000000000000000000	4.00000000000000000000	4.00000000000000000000	4.00000000000000000000	4.00000000000000000000
11.00000000000000000000	0.00000000000000000000	4202.05126953125000000000	4233.33300781250000000000	4182.05126953125000000000	4225.12792968750000000000	4237.43603515625000000000	4242.56396484375000000000	4217.94873046875000000000	4188.20507812500000000000	4124.10253906250000000000	4195.89746093750000000000	4218.46142578125000000000	4235.89746093750000000000	4226.66650390625000000000	4209.23046875000000000000	3041.00000000000000000000	10246.00000000000000000000	10224.00000000000000000000	0.00000000000000000000	0.00000000000000000000	0.00000000000000000000	3770.00000000000000000000	979.00000000000000000000	4.00000000000000000000	4.00000000000000000000	4.00000000000000000000	4.00000000000000000000	4.00000000000000000000	4.00000000000000000000	4.00000000000000000000	4.00000000000000000000	4.00000000000000000000	4.00000000000000000000	4.00000000000000000000	4.00000000000000000000	4.00000000000000000000	4.00000000000000000000	4.00000000000000000000	4.00000000000000000000
12.00000000000000000000	0.00000000000000000000	4195.89746093750000000000	4204.61523437500000000000	4191.28173828125000000000	4209.23046875000000000000	4204.61523437500000000000	4214.87158203125000000000	4195.89746093750000000000	4160.51269531250000000000	4098.97412109375000000000	4166.15380859375000000000	4196.92285156250000000000	4212.30761718750000000000	4209.23046875000000000000	4188.71777343750000000000	3319.00000000000000000000	10246.00000000000000000000	10224.00000000000000000000	0.00000000000000000000	0.00000000000000000000	0.00000000000000000000	3770.00000000000000000000	986.00000000000000000000	4.00000000000000000000	4.00000000000000000000	4.00000000000000000000	4.00000000000000000000	4.00000000000000000000	4.00000000000000000000	4.00000000000000000000	4.00000000000000000000	4.00000000000000000000	4.00000000000000000000	4.00000000000000000000	4.00000000000000000000	4.00000000000000000000	4.00000000000000000000	4.00000000000000000000	4.00000000000000000000
13.00000000000000000000	0.00000000000000000000	4195.89746093750000000000	4207.17919921875000000000	4180.51269531250000000000	4213.84619140625000000000	4214.87158203125000000000	4227.69238281250000000000	4215.38427734375000000000	4205.64111328125000000000	4145.12792968750000000000	4204.10253906250000000000	4251.79492187500000000000	4253.84619140625000000000	4249.23046875000000000000	4226.15380859375000000000	2935.00000000000000000000	10248.00000000000000000000	10227.00000000000000000000	0.00000000000000000000	0.00000000000000000000	0.00000000000000000000	3770.00000000000000000000	994.00000000000000000000	4.00000000000000000000	4.00000000000000000000	4.00000000000000000000	4.00000000000000000000	4.00000000000000000000	4.00000000000000000000	4.00000000000000000000	4.00000000000000000000	4.00000000000000000000	4.00000000000000000000	4.00000000000000000000	4.00000000000000000000	4.00000000000000000000	4.00000000000000000000	4.00000000000000000000	4.00000000000000000000
14.00000000000000000000	0.00000000000000000000	4184.61523437500000000000	4161.02539062500000000000	4188.20507812500000000000	4188.20507812500000000000	4168.71777343750000000000	4188.20507812500000000000	4185.12792968750000000000	4200.00000000000000000000	4131.28173828125000000000	4190.76904296875000000000	4240.00000000000000000000	4246.15380859375000000000	4222.05126953125000000000	4208.71777343750000000000	3516.00000000000000000000	10248.00000000000000000000	10227.00000000000000000000	0.00000000000000000000	0.00000000000000000000	0.00000000000000000000	3771.00000000000000000000	2.00000000000000000000	4.00000000000000000000	4.00000000000000000000	4.00000000000000000000	4.00000000000000000000	4.00000000000000000000	4.00000000000000000000	4.00000000000000000000	4.00000000000000000000	4.00000000000000000000	4.00000000000000000000	4.00000000000000000000	4.00000000000000000000	4.00000000000000000000	4.00000000000000000000	4.00000000000000000000	4.00000000000000000000
15.00000000000000000000	0.00000000000000000000	4186.15380859375000000000	4173.33300781250000000000	4189.74365234375000000000	4190.76904296875000000000	4183.07666015625000000000	4208.71777343750000000000	4206.15380859375000000000	4204.10253906250000000000	4135.89746093750000000000	4198.97412109375000000000	4231.79492187500000000000	4240.51269531250000000000	4216.41015625000000000000	4200.00000000000000000000	3041.00000000000000000000	10247.00000000000000000000	10231.00000000000000000000	0.00000000000000000000	0.00000000000000000000	0.00000000000000000000	3771.00000000000000000000	10.00000000000000000000	4.00000000000000000000	4.00000000000000000000	4.00000000000000000000	4.00000000000000000000	4.00000000000000000000	4.00000000000000000000	4.00000000000000000000	4.00000000000000000000	4.00000000000000000000	4.00000000000000000000	4.00000000000000000000	4.00000000000000000000	4.00000000000000000000	4.00000000000000000000	4.00000000000000000000	4.00000000000000000000
16.00000000000000000000	0.00000000000000000000	4192.30761718750000000000	4206.15380859375000000000	4183.58984375000000000000	4202.05126953125000000000	4225.64111328125000000000	4250.76904296875000000000	4242.05126953125000000000	4213.33300781250000000000	4158.97412109375000000000	4230.25634765625000000000	4231.79492187500000000000	4243.58984375000000000000	4224.10253906250000000000	4203.58984375000000000000	0.00000000000000000000	10247.00000000000000000000	10231.00000000000000000000	0.00000000000000000000	0.00000000000000000000	0.00000000000000000000	3771.00000000000000000000	17.00000000000000000000	4.00000000000000000000	4.00000000000000000000	4.00000000000000000000	4.00000000000000000000	4.00000000000000000000	4.00000000000000000000	4.00000000000000000000	4.00000000000000000000	4.00000000000000000000	4.00000000000000000000	4.00000000000000000000	4.00000000000000000000	4.00000000000000000000	4.00000000000000000000	4.00000000000000000000	4.00000000000000000000
17.00000000000000000000	0.00000000000000000000	4178.46142578125000000000	4173.84619140625000000000	4197.94873046875000000000	4175.89746093750000000000	4190.25634765625000000000	4213.84619140625000000000	4212.30761718750000000000	4170.25634765625000000000	4116.92285156250000000000	4193.33300781250000000000	4179.48730468750000000000	4202.56396484375000000000	4177.43603515625000000000	4165.64111328125000000000	0.00000000000000000000	10246.00000000000000000000	10231.00000000000000000000	0.00000000000000000000	0.00000000000000000000	0.00000000000000000000	3771.00000000000000000000	26.00000000000000000000	4.00000000000000000000	4.00000000000000000000	4.00000000000000000000	4.00000000000000000000	4.00000000000000000000	4.00000000000000000000	4.00000000000000000000	4.00000000000000000000	4.00000000000000000000	4.00000000000000000000	4.00000000000000000000	4.00000000000000000000	4.00000000000000000000	4.00000000000000000000	4.00000000000000000000	4.00000000000000000000
18.00000000000000000000	0.00000000000000000000	4183.58984375000000000000	4203.07666015625000000000	4180.00000000000000000000	4204.61523437500000000000	4212.30761718750000000000	4224.61523437500000000000	4215.38427734375000000000	4188.71777343750000000000	4128.71777343750000000000	4198.46142578125000000000	4208.71777343750000000000	4223.07666015625000000000	4220.00000000000000000000	4197.43603515625000000000	0.00000000000000000000	10246.00000000000000000000	10231.00000000000000000000	0.00000000000000000000	0.00000000000000000000	0.00000000000000000000	3771.00000000000000000000	33.00000000000000000000	4.00000000000000000000	4.00000000000000000000	4.00000000000000000000	4.00000000000000000000	4.00000000000000000000	4.00000000000000000000	4.00000000000000000000	4.00000000000000000000	4.00000000000000000000	4.00000000000000000000	4.00000000000000000000	4.00000000000000000000	4.00000000000000000000	4.00000000000000000000	4.00000000000000000000	4.00000000000000000000
19.00000000000000000000	0.00000000000000000000	4185.12792968750000000000	4182.56396484375000000000	4178.97412109375000000000	4207.69238281250000000000	4192.82031250000000000000	4197.43603515625000000000	4185.12792968750000000000	4167.17919921875000000000	4103.58984375000000000000	4168.20507812500000000000	4197.43603515625000000000	4218.97412109375000000000	4220.51269531250000000000	4198.97412109375000000000	0.00000000000000000000	10247.00000000000000000000	10231.00000000000000000000	0.00000000000000000000	0.00000000000000000000	0.00000000000000000000	3771.00000000000000000000	42.00000000000000000000	4.00000000000000000000	4.00000000000000000000	4.00000000000000000000	4.00000000000000000000	4.00000000000000000000	4.00000000000000000000	4.00000000000000000000	4.00000000000000000000	4.00000000000000000000	4.00000000000000000000	4.00000000000000000000	4.00000000000000000000	4.00000000000000000000	4.00000000000000000000	4.00000000000000000000	4.00000000000000000000
20.00000000000000000000	0.00000000000000000000	4185.64111328125000000000	4175.89746093750000000000	4189.74365234375000000000	4199.48730468750000000000	4189.74365234375000000000	4193.33300781250000000000	4188.71777343750000000000	4170.76904296875000000000	4108.71777343750000000000	4169.23046875000000000000	4185.12792968750000000000	4218.46142578125000000000	4209.23046875000000000000	4191.28173828125000000000	0.00000000000000000000	10247.00000000000000000000	10231.00000000000000000000	0.00000000000000000000	0.00000000000000000000	0.00000000000000000000	3771.00000000000000000000	49.00000000000000000000	4.00000000000000000000	4.00000000000000000000	4.00000000000000000000	4.00000000000000000000	4.00000000000000000000	4.00000000000000000000	4.00000000000000000000	4.00000000000000000000	4.00000000000000000000	4.00000000000000000000	4.00000000000000000000	4.00000000000000000000	4.00000000000000000000	4.00000000000000000000	4.00000000000000000000	4.00000000000000000000
21.00000000000000000000	0.00000000000000000000	4191.79492187500000000000	4193.84619140625000000000	4190.25634765625000000000	4208.71777343750000000000	4212.30761718750000000000	4220.00000000000000000000	4216.41015625000000000000	4220.00000000000000000000	4166.66650390625000000000	4216.92285156250000000000	4202.05126953125000000000	4241.02539062500000000000	4217.94873046875000000000	4203.58984375000000000000	0.00000000000000000000	10248.00000000000000000000	10231.00000000000000000000	0.00000000000000000000	0.00000000000000000000	0.00000000000000000000	3771.00000000000000000000	57.00000000000000000000	4.00000000000000000000	4.00000000000000000000	4.00000000000000000000	4.00000000000000000000	4.00000000000000000000	4.00000000000000000000	4.00000000000000000000	4.00000000000000000000	4.00000000000000000000	4.00000000000000000000	4.00000000000000000000	4.00000000000000000000	4.00000000000000000000	4.00000000000000000000	4.00000000000000000000	4.00000000000000000000
22.00000000000000000000	0.00000000000000000000	4183.58984375000000000000	4153.84619140625000000000	4203.07666015625000000000	4191.79492187500000000000	4178.46142578125000000000	4195.38427734375000000000	4194.87158203125000000000	4194.35888671875000000000	4141.53857421875000000000	4185.12792968750000000000	4162.56396484375000000000	4213.33300781250000000000	4177.43603515625000000000	4178.46142578125000000000	0.00000000000000000000	10248.00000000000000000000	10231.00000000000000000000	0.00000000000000000000	0.00000000000000000000	0.00000000000000000000	3771.00000000000000000000	65.00000000000000000000	4.00000000000000000000	4.00000000000000000000	4.00000000000000000000	4.00000000000000000000	4.00000000000000000000	4.00000000000000000000	4.00000000000000000000	4.00000000000000000000	4.00000000000000000000	4.00000000000000000000	4.00000000000000000000	4.00000000000000000000	4.00000000000000000000	4.00000000000000000000	4.00000000000000000000	4.00000000000000000000
23.00000000000000000000	0.00000000000000000000	4189.23046875000000000000	4202.05126953125000000000	4186.66650390625000000000	4217.43603515625000000000	4227.17919921875000000000	4234.35888671875000000000	4225.12792968750000000000	4201.53857421875000000000	4142.56396484375000000000	4193.84619140625000000000	4182.05126953125000000000	4226.66650390625000000000	4214.87158203125000000000	4198.97412109375000000000	0.00000000000000000000	10250.00000000000000000000	10228.00000000000000000000	0.00000000000000000000	0.00000000000000000000	0.00000000000000000000	3771.00000000000000000000	73.00000000000000000000	4.00000000000000000000	4.00000000000000000000	4.00000000000000000000	4.00000000000000000000	4.00000000000000000000	4.00000000000000000000	4.00000000000000000000	4.00000000000000000000	4.00000000000000000000	4.00000000000000000000	4.00000000000000000000	4.00000000000000000000	4.00000000000000000000	4.00000000000000000000	4.00000000000000000000	4.00000000000000000000
24.00000000000000000000	0.00000000000000000000	4188.71777343750000000000	4217.94873046875000000000	4186.66650390625000000000	4217.94873046875000000000	4236.41015625000000000000	4233.84619140625000000000	4222.56396484375000000000	4184.10253906250000000000	4123.58984375000000000000	4186.15380859375000000000	4169.74365234375000000000	4212.82031250000000000000	4214.87158203125000000000	4186.15380859375000000000	0.00000000000000000000	10250.00000000000000000000	10228.00000000000000000000	0.00000000000000000000	0.00000000000000000000	0.00000000000000000000	3771.00000000000000000000	80.00000000000000000000	4.00000000000000000000	4.00000000000000000000	4.00000000000000000000	4.00000000000000000000	4.00000000000000000000	4.00000000000000000000	4.00000000000000000000	4.00000000000000000000	4.00000000000000000000	4.00000000000000000000	4.00000000000000000000	4.00000000000000000000	4.00000000000000000000	4.00000000000000000000	4.00000000000000000000	4.00000000000000000000
25.00000000000000000000	0.00000000000000000000	4192.30761718750000000000	4205.64111328125000000000	4194.87158203125000000000	4216.41015625000000000000	4221.02539062500000000000	4223.07666015625000000000	4215.38427734375000000000	4185.12792968750000000000	4126.66650390625000000000	4179.48730468750000000000	4176.92285156250000000000	4215.89746093750000000000	4218.97412109375000000000	4195.38427734375000000000	0.00000000000000000000	10249.00000000000000000000	10227.00000000000000000000	0.00000000000000000000	0.00000000000000000000	0.00000000000000000000	3771.00000000000000000000	89.00000000000000000000	4.00000000000000000000	4.00000000000000000000	4.00000000000000000000	4.00000000000000000000	4.00000000000000000000	4.00000000000000000000	4.00000000000000000000	4.00000000000000000000	4.00000000000000000000	4.00000000000000000000	4.00000000000000000000	4.00000000000000000000	4.00000000000000000000	4.00000000000000000000	4.00000000000000000000	4.00000000000000000000
26.00000000000000000000	0.00000000000000000000	4201.02539062500000000000	4208.20507812500000000000	4180.51269531250000000000	4232.30761718750000000000	4227.69238281250000000000	4229.74365234375000000000	4220.00000000000000000000	4225.12792968750000000000	4157.43603515625000000000	4197.43603515625000000000	4231.28173828125000000000	4257.43603515625000000000	4260.51269531250000000000	4238.46142578125000000000	0.00000000000000000000	10249.00000000000000000000	10227.00000000000000000000	0.00000000000000000000	0.00000000000000000000	0.00000000000000000000	3771.00000000000000000000	96.00000000000000000000	4.00000000000000000000	4.00000000000000000000	4.00000000000000000000	4.00000000000000000000	4.00000000000000000000	4.00000000000000000000	4.00000000000000000000	4.00000000000000000000	4.00000000000000000000	4.00000000000000000000	4.00000000000000000000	4.00000000000000000000	4.00000000000000000000	4.00000000000000000000	4.00000000000000000000	4.00000000000000000000
27.00000000000000000000	0.00000000000000000000	4176.92285156250000000000	4152.30761718750000000000	4183.58984375000000000000	4194.87158203125000000000	4175.89746093750000000000	4180.51269531250000000000	4180.00000000000000000000	4187.69238281250000000000	4111.79492187500000000000	4152.82031250000000000000	4192.30761718750000000000	4222.05126953125000000000	4210.25634765625000000000	4196.41015625000000000000	0.00000000000000000000	10247.00000000000000000000	10222.00000000000000000000	0.00000000000000000000	0.00000000000000000000	0.00000000000000000000	3771.00000000000000000000	104.00000000000000000000	4.00000000000000000000	4.00000000000000000000	4.00000000000000000000	4.00000000000000000000	4.00000000000000000000	4.00000000000000000000	4.00000000000000000000	4.00000000000000000000	4.00000000000000000000	4.00000000000000000000	4.00000000000000000000	4.00000000000000000000	4.00000000000000000000	4.00000000000000000000	4.00000000000000000000	4.00000000000000000000
28.00000000000000000000	0.00000000000000000000	4171.79492187500000000000	4170.25634765625000000000	4177.94873046875000000000	4193.84619140625000000000	4206.15380859375000000000	4212.82031250000000000000	4213.33300781250000000000	4197.94873046875000000000	4137.43603515625000000000	4180.51269531250000000000	4189.74365234375000000000	4217.94873046875000000000	4205.12792968750000000000	4186.15380859375000000000	0.00000000000000000000	10247.00000000000000000000	10222.00000000000000000000	0.00000000000000000000	0.00000000000000000000	0.00000000000000000000	3771.00000000000000000000	112.00000000000000000000	4.00000000000000000000	4.00000000000000000000	4.00000000000000000000	4.00000000000000000000	4.00000000000000000000	4.00000000000000000000	4.00000000000000000000	4.00000000000000000000	4.00000000000000000000	4.00000000000000000000	4.00000000000000000000	4.00000000000000000000	4.00000000000000000000	4.00000000000000000000	4.00000000000000000000	4.00000000000000000000
29.00000000000000000000	0.00000000000000000000	4172.82031250000000000000	4165.64111328125000000000	4187.69238281250000000000	4183.07666015625000000000	4206.66650390625000000000	4217.94873046875000000000	4222.05126953125000000000	4195.38427734375000000000	4143.07666015625000000000	4193.33300781250000000000	4168.71777343750000000000	4208.71777343750000000000	4182.05126953125000000000	4170.25634765625000000000	0.00000000000000000000	10246.00000000000000000000	10220.00000000000000000000	0.00000000000000000000	0.00000000000000000000	0.00000000000000000000	3771.00000000000000000000	121.00000000000000000000	4.00000000000000000000	4.00000000000000000000	4.00000000000000000000	4.00000000000000000000	4.00000000000000000000	4.00000000000000000000	4.00000000000000000000	4.00000000000000000000	4.00000000000000000000	4.00000000000000000000	4.00000000000000000000	4.00000000000000000000	4.00000000000000000000	4.00000000000000000000	4.00000000000000000000	4.00000000000000000000
30.00000000000000000000	0.00000000000000000000	4167.69238281250000000000	4155.89746093750000000000	4190.25634765625000000000	4175.89746093750000000000	4183.58984375000000000000	4193.33300781250000000000	4197.94873046875000000000	4171.28173828125000000000	4108.71777343750000000000	4163.58984375000000000000	4147.17919921875000000000	4190.76904296875000000000	4164.10253906250000000000	4158.46142578125000000000	0.00000000000000000000	10246.00000000000000000000	10220.00000000000000000000	0.00000000000000000000	0.00000000000000000000	0.00000000000000000000	3771.00000000000000000000	129.00000000000000000000	4.00000000000000000000	4.00000000000000000000	4.00000000000000000000	4.00000000000000000000	4.00000000000000000000	4.00000000000000000000	4.00000000000000000000	4.00000000000000000000	4.00000000000000000000	4.00000000000000000000	4.00000000000000000000	4.00000000000000000000	4.00000000000000000000	4.00000000000000000000	4.00000000000000000000	4.00000000000000000000
31.00000000000000000000	0.00000000000000000000	4181.02539062500000000000	4204.61523437500000000000	4167.69238281250000000000	4212.82031250000000000000	4217.43603515625000000000	4212.30761718750000000000	4201.02539062500000000000	4179.48730468750000000000	4114.35888671875000000000	4168.20507812500000000000	4180.00000000000000000000	4207.17919921875000000000	4214.35888671875000000000	4191.28173828125000000000	0.00000000000000000000	10243.00000000000000000000	10221.00000000000000000000	0.00000000000000000000	0.00000000000000000000	0.00000000000000000000	3771.00000000000000000000	137.00000000000000000000	4.00000000000000000000	4.00000000000000000000	4.00000000000000000000	4.00000000000000000000	4.00000000000000000000	4.00000000000000000000	4.00000000000000000000	4.00000000000000000000	4.00000000000000000000	4.00000000000000000000	4.00000000000000000000	4.00000000000000000000	4.00000000000000000000	4.00000000000000000000	4.00000000000000000000	4.00000000000000000000
32.00000000000000000000	0.00000000000000000000	4178.97412109375000000000	4175.89746093750000000000	4181.53857421875000000000	4198.46142578125000000000	4189.74365234375000000000	4180.51269531250000000000	4175.38427734375000000000	4142.05126953125000000000	4077.43579101562500000000	4132.82031250000000000000	4150.76904296875000000000	4182.56396484375000000000	4188.71777343750000000000	4171.79492187500000000000	0.00000000000000000000	10243.00000000000000000000	10221.00000000000000000000	0.00000000000000000000	0.00000000000000000000	0.00000000000000000000	3771.00000000000000000000	146.00000000000000000000	4.00000000000000000000	4.00000000000000000000	4.00000000000000000000	4.00000000000000000000	4.00000000000000000000	4.00000000000000000000	4.00000000000000000000	4.00000000000000000000	4.00000000000000000000	4.00000000000000000000	4.00000000000000000000	4.00000000000000000000	4.00000000000000000000	4.00000000000000000000	4.00000000000000000000	4.00000000000000000000
33.00000000000000000000	0.00000000000000000000	4183.07666015625000000000	4178.97412109375000000000	4183.58984375000000000000	4201.53857421875000000000	4198.97412109375000000000	4195.89746093750000000000	4202.05126953125000000000	4181.02539062500000000000	4114.87158203125000000000	4167.69238281250000000000	4190.76904296875000000000	4216.92285156250000000000	4203.58984375000000000000	4195.89746093750000000000	0.00000000000000000000	10244.00000000000000000000	10222.00000000000000000000	0.00000000000000000000	0.00000000000000000000	0.00000000000000000000	3771.00000000000000000000	154.00000000000000000000	4.00000000000000000000	4.00000000000000000000	4.00000000000000000000	4.00000000000000000000	4.00000000000000000000	4.00000000000000000000	4.00000000000000000000	4.00000000000000000000	4.00000000000000000000	4.00000000000000000000	4.00000000000000000000	4.00000000000000000000	4.00000000000000000000	4.00000000000000000000	4.00000000000000000000	4.00000000000000000000
34.00000000000000000000	0.00000000000000000000	4187.17919921875000000000	4165.64111328125000000000	4182.56396484375000000000	4200.00000000000000000000	4181.02539062500000000000	4185.64111328125000000000	4196.92285156250000000000	4205.12792968750000000000	4136.41015625000000000000	4187.69238281250000000000	4216.41015625000000000000	4241.02539062500000000000	4208.71777343750000000000	4207.69238281250000000000	0.00000000000000000000	10244.00000000000000000000	10222.00000000000000000000	0.00000000000000000000	0.00000000000000000000	0.00000000000000000000	3771.00000000000000000000	161.00000000000000000000	4.00000000000000000000	4.00000000000000000000	4.00000000000000000000	4.00000000000000000000	4.00000000000000000000	4.00000000000000000000	4.00000000000000000000	4.00000000000000000000	4.00000000000000000000	4.00000000000000000000	4.00000000000000000000	4.00000000000000000000	4.00000000000000000000	4.00000000000000000000	4.00000000000000000000	4.00000000000000000000
35.00000000000000000000	0.00000000000000000000	4175.89746093750000000000	4144.61523437500000000000	4188.71777343750000000000	4181.53857421875000000000	4162.05126953125000000000	4168.20507812500000000000	4177.94873046875000000000	4170.25634765625000000000	4103.58984375000000000000	4155.38427734375000000000	4180.00000000000000000000	4211.28173828125000000000	4176.41015625000000000000	4180.51269531250000000000	0.00000000000000000000	10245.00000000000000000000	10227.00000000000000000000	0.00000000000000000000	0.00000000000000000000	0.00000000000000000000	3771.00000000000000000000	169.00000000000000000000	4.00000000000000000000	4.00000000000000000000	4.00000000000000000000	4.00000000000000000000	4.00000000000000000000	4.00000000000000000000	4.00000000000000000000	4.00000000000000000000	4.00000000000000000000	4.00000000000000000000	4.00000000000000000000	4.00000000000000000000	4.00000000000000000000	4.00000000000000000000	4.00000000000000000000	4.00000000000000000000
36.00000000000000000000	0.00000000000000000000	4174.87158203125000000000	4189.74365234375000000000	4174.87158203125000000000	4195.38427734375000000000	4216.92285156250000000000	4216.41015625000000000000	4214.35888671875000000000	4176.41015625000000000000	4119.48730468750000000000	4175.38427734375000000000	4181.53857421875000000000	4205.64111328125000000000	4190.25634765625000000000	4183.07666015625000000000	0.00000000000000000000	10245.00000000000000000000	10227.00000000000000000000	0.00000000000000000000	0.00000000000000000000	0.00000000000000000000	3771.00000000000000000000	176.00000000000000000000	4.00000000000000000000	4.00000000000000000000	4.00000000000000000000	4.00000000000000000000	4.00000000000000000000	4.00000000000000000000	4.00000000000000000000	4.00000000000000000000	4.00000000000000000000	4.00000000000000000000	4.00000000000000000000	4.00000000000000000000	4.00000000000000000000	4.00000000000000000000	4.00000000000000000000	4.00000000000000000000
37.00000000000000000000	0.00000000000000000000	4173.33300781250000000000	4170.76904296875000000000	4184.10253906250000000000	4182.56396484375000000000	4195.89746093750000000000	4197.94873046875000000000	4202.05126953125000000000	4148.71777343750000000000	4094.35888671875000000000	4156.41015625000000000000	4150.76904296875000000000	4177.94873046875000000000	4162.56396484375000000000	4154.35888671875000000000	0.00000000000000000000	10246.00000000000000000000	10228.00000000000000000000	0.00000000000000000000	0.00000000000000000000	0.00000000000000000000	3771.00000000000000000000	183.00000000000000000000	4.00000000000000000000	4.00000000000000000000	4.00000000000000000000	4.00000000000000000000	4.00000000000000000000	4.00000000000000000000	4.00000000000000000000	4.00000000000000000000	4.00000000000000000000	4.00000000000000000000	4.00000000000000000000	4.00000000000000000000	4.00000000000000000000	4.00000000000000000000	4.00000000000000000000	4.00000000000000000000
38.00000000000000000000	0.00000000000000000000	4184.10253906250000000000	4186.66650390625000000000	4178.46142578125000000000	4202.05126953125000000000	4206.66650390625000000000	4206.66650390625000000000	4210.25634765625000000000	4174.35888671875000000000	4114.35888671875000000000	4171.79492187500000000000	4191.79492187500000000000	4211.79492187500000000000	4206.66650390625000000000	4189.74365234375000000000	0.00000000000000000000	10246.00000000000000000000	10228.00000000000000000000	0.00000000000000000000	0.00000000000000000000	0.00000000000000000000	3771.00000000000000000000	191.00000000000000000000	4.00000000000000000000	4.00000000000000000000	4.00000000000000000000	4.00000000000000000000	4.00000000000000000000	4.00000000000000000000	4.00000000000000000000	4.00000000000000000000	4.00000000000000000000	4.00000000000000000000	4.00000000000000000000	4.00000000000000000000	4.00000000000000000000	4.00000000000000000000	4.00000000000000000000	4.00000000000000000000
39.00000000000000000000	0.00000000000000000000	4183.58984375000000000000	4181.02539062500000000000	4171.79492187500000000000	4208.20507812500000000000	4201.53857421875000000000	4194.35888671875000000000	4193.84619140625000000000	4190.25634765625000000000	4122.05126953125000000000	4171.79492187500000000000	4217.94873046875000000000	4232.82031250000000000000	4230.25634765625000000000	4213.84619140625000000000	0.00000000000000000000	10248.00000000000000000000	10227.00000000000000000000	0.00000000000000000000	0.00000000000000000000	0.00000000000000000000	3771.00000000000000000000	199.00000000000000000000	4.00000000000000000000	4.00000000000000000000	4.00000000000000000000	4.00000000000000000000	4.00000000000000000000	4.00000000000000000000	4.00000000000000000000	4.00000000000000000000	4.00000000000000000000	4.00000000000000000000	4.00000000000000000000	4.00000000000000000000	4.00000000000000000000	4.00000000000000000000	4.00000000000000000000	4.00000000000000000000
40.00000000000000000000	0.00000000000000000000	4170.76904296875000000000	4143.58984375000000000000	4180.51269531250000000000	4183.58984375000000000000	4164.10253906250000000000	4163.07666015625000000000	4168.20507812500000000000	4164.61523437500000000000	4094.35888671875000000000	4143.07666015625000000000	4181.53857421875000000000	4203.58984375000000000000	4185.12792968750000000000	4180.51269531250000000000	0.00000000000000000000	10248.00000000000000000000	10227.00000000000000000000	0.00000000000000000000	0.00000000000000000000	0.00000000000000000000	3771.00000000000000000000	207.00000000000000000000	4.00000000000000000000	4.00000000000000000000	4.00000000000000000000	4.00000000000000000000	4.00000000000000000000	4.00000000000000000000	4.00000000000000000000	4.00000000000000000000	4.00000000000000000000	4.00000000000000000000	4.00000000000000000000	4.00000000000000000000	4.00000000000000000000	4.00000000000000000000	4.00000000000000000000	4.00000000000000000000
41.00000000000000000000	0.00000000000000000000	4181.02539062500000000000	4182.56396484375000000000	4171.79492187500000000000	4200.00000000000000000000	4206.15380859375000000000	4209.23046875000000000000	4212.30761718750000000000	4200.51269531250000000000	4143.58984375000000000000	4193.84619140625000000000	4201.02539062500000000000	4226.66650390625000000000	4204.61523437500000000000	4194.35888671875000000000	0.00000000000000000000	10248.00000000000000000000	10228.00000000000000000000	0.00000000000000000000	0.00000000000000000000	0.00000000000000000000	3771.00000000000000000000	215.00000000000000000000	4.00000000000000000000	4.00000000000000000000	4.00000000000000000000	4.00000000000000000000	4.00000000000000000000	4.00000000000000000000	4.00000000000000000000	4.00000000000000000000	4.00000000000000000000	4.00000000000000000000	4.00000000000000000000	4.00000000000000000000	4.00000000000000000000	4.00000000000000000000	4.00000000000000000000	4.00000000000000000000
42.00000000000000000000	0.00000000000000000000	4181.53857421875000000000	4166.66650390625000000000	4187.17919921875000000000	4186.66650390625000000000	4191.79492187500000000000	4192.82031250000000000000	4203.58984375000000000000	4182.56396484375000000000	4130.76904296875000000000	4183.07666015625000000000	4170.25634765625000000000	4208.71777343750000000000	4176.92285156250000000000	4174.35888671875000000000	0.00000000000000000000	10248.00000000000000000000	10228.00000000000000000000	0.00000000000000000000	0.00000000000000000000	0.00000000000000000000	3771.00000000000000000000	222.00000000000000000000	4.00000000000000000000	4.00000000000000000000	4.00000000000000000000	4.00000000000000000000	4.00000000000000000000	4.00000000000000000000	4.00000000000000000000	4.00000000000000000000	4.00000000000000000000	4.00000000000000000000	4.00000000000000000000	4.00000000000000000000	4.00000000000000000000	4.00000000000000000000	4.00000000000000000000	4.00000000000000000000
43.00000000000000000000	0.00000000000000000000	4180.51269531250000000000	4180.51269531250000000000	4182.56396484375000000000	4194.35888671875000000000	4200.51269531250000000000	4192.30761718750000000000	4200.51269531250000000000	4171.28173828125000000000	4115.38427734375000000000	4167.69238281250000000000	4170.76904296875000000000	4200.51269531250000000000	4181.02539062500000000000	4176.92285156250000000000	0.00000000000000000000	10251.00000000000000000000	10228.00000000000000000000	0.00000000000000000000	0.00000000000000000000	0.00000000000000000000	3771.00000000000000000000	231.00000000000000000000	4.00000000000000000000	4.00000000000000000000	4.00000000000000000000	4.00000000000000000000	4.00000000000000000000	4.00000000000000000000	4.00000000000000000000	4.00000000000000000000	4.00000000000000000000	4.00000000000000000000	4.00000000000000000000	4.00000000000000000000	4.00000000000000000000	4.00000000000000000000	4.00000000000000000000	4.00000000000000000000
44.00000000000000000000	0.00000000000000000000	4180.00000000000000000000	4200.00000000000000000000	4166.66650390625000000000	4206.66650390625000000000	4208.71777343750000000000	4195.89746093750000000000	4190.76904296875000000000	4156.41015625000000000000	4100.51269531250000000000	4158.46142578125000000000	4177.94873046875000000000	4195.89746093750000000000	4194.87158203125000000000	4180.51269531250000000000	0.00000000000000000000	10251.00000000000000000000	10228.00000000000000000000	0.00000000000000000000	0.00000000000000000000	0.00000000000000000000	3771.00000000000000000000	238.00000000000000000000	4.00000000000000000000	4.00000000000000000000	4.00000000000000000000	4.00000000000000000000	4.00000000000000000000	4.00000000000000000000	4.00000000000000000000	4.00000000000000000000	4.00000000000000000000	4.00000000000000000000	4.00000000000000000000	4.00000000000000000000	4.00000000000000000000	4.00000000000000000000	4.00000000000000000000	4.00000000000000000000
45.00000000000000000000	0.00000000000000000000	4179.48730468750000000000	4176.41015625000000000000	4180.00000000000000000000	4194.87158203125000000000	4178.97412109375000000000	4170.25634765625000000000	4169.74365234375000000000	4131.28173828125000000000	4073.84594726562500000000	4133.84619140625000000000	4162.05126953125000000000	4182.56396484375000000000	4177.94873046875000000000	4165.64111328125000000000	0.00000000000000000000	10251.00000000000000000000	10229.00000000000000000000	0.00000000000000000000	0.00000000000000000000	0.00000000000000000000	3771.00000000000000000000	246.00000000000000000000	4.00000000000000000000	4.00000000000000000000	4.00000000000000000000	4.00000000000000000000	4.00000000000000000000	4.00000000000000000000	4.00000000000000000000	4.00000000000000000000	4.00000000000000000000	4.00000000000000000000	4.00000000000000000000	4.00000000000000000000	4.00000000000000000000	4.00000000000000000000	4.00000000000000000000	4.00000000000000000000
46.00000000000000000000	0.00000000000000000000	4195.38427734375000000000	4201.02539062500000000000	4173.84619140625000000000	4214.87158203125000000000	4208.20507812500000000000	4193.33300781250000000000	4197.94873046875000000000	4187.69238281250000000000	4131.79492187500000000000	4180.51269531250000000000	4224.10253906250000000000	4238.46142578125000000000	4226.66650390625000000000	4215.89746093750000000000	0.00000000000000000000	10251.00000000000000000000	10229.00000000000000000000	0.00000000000000000000	0.00000000000000000000	0.00000000000000000000	3771.00000000000000000000	255.00000000000000000000	4.00000000000000000000	4.00000000000000000000	4.00000000000000000000	4.00000000000000000000	4.00000000000000000000	4.00000000000000000000	4.00000000000000000000	4.00000000000000000000	4.00000000000000000000	4.00000000000000000000	4.00000000000000000000	4.00000000000000000000	4.00000000000000000000	4.00000000000000000000	4.00000000000000000000	4.00000000000000000000
47.00000000000000000000	0.00000000000000000000	4187.69238281250000000000	4160.51269531250000000000	4181.02539062500000000000	4190.25634765625000000000	4167.17919921875000000000	4162.05126953125000000000	4172.30761718750000000000	4180.51269531250000000000	4124.61523437500000000000	4168.20507812500000000000	4209.23046875000000000000	4232.82031250000000000000	4198.97412109375000000000	4202.05126953125000000000	0.00000000000000000000	10251.00000000000000000000	10228.00000000000000000000	0.00000000000000000000	0.00000000000000000000	0.00000000000000000000	3771.00000000000000000000	263.00000000000000000000	4.00000000000000000000	4.00000000000000000000	4.00000000000000000000	4.00000000000000000000	4.00000000000000000000	4.00000000000000000000	4.00000000000000000000	4.00000000000000000000	4.00000000000000000000	4.00000000000000000000	4.00000000000000000000	4.00000000000000000000	4.00000000000000000000	4.00000000000000000000	4.00000000000000000000	4.00000000000000000000
48.00000000000000000000	0.00000000000000000000	4184.61523437500000000000	4167.69238281250000000000	4183.07666015625000000000	4190.25634765625000000000	4177.94873046875000000000	4185.12792968750000000000	4191.28173828125000000000	4181.53857421875000000000	4130.25634765625000000000	4174.35888671875000000000	4198.97412109375000000000	4219.48730468750000000000	4192.82031250000000000000	4188.20507812500000000000	0.00000000000000000000	10251.00000000000000000000	10228.00000000000000000000	0.00000000000000000000	0.00000000000000000000	0.00000000000000000000	3771.00000000000000000000	271.00000000000000000000	4.00000000000000000000	4.00000000000000000000	4.00000000000000000000	4.00000000000000000000	4.00000000000000000000	4.00000000000000000000	4.00000000000000000000	4.00000000000000000000	4.00000000000000000000	4.00000000000000000000	4.00000000000000000000	4.00000000000000000000	4.00000000000000000000	4.00000000000000000000	4.00000000000000000000	4.00000000000000000000
49.00000000000000000000	0.00000000000000000000	4188.71777343750000000000	4205.12792968750000000000	4176.92285156250000000000	4209.23046875000000000000	4228.71777343750000000000	4229.74365234375000000000	4230.76904296875000000000	4199.48730468750000000000	4159.48730468750000000000	4207.17919921875000000000	4206.15380859375000000000	4223.07666015625000000000	4205.12792968750000000000	4188.20507812500000000000	0.00000000000000000000	10249.00000000000000000000	10227.00000000000000000000	0.00000000000000000000	0.00000000000000000000	0.00000000000000000000	3771.00000000000000000000	280.00000000000000000000	4.00000000000000000000	4.00000000000000000000	4.00000000000000000000	4.00000000000000000000	4.00000000000000000000	4.00000000000000000000	4.00000000000000000000	4.00000000000000000000	4.00000000000000000000	4.00000000000000000000	4.00000000000000000000	4.00000000000000000000	4.00000000000000000000	4.00000000000000000000	4.00000000000000000000	4.00000000000000000000
50.00000000000000000000	0.00000000000000000000	4171.28173828125000000000	4170.76904296875000000000	4183.58984375000000000000	4181.53857421875000000000	4193.84619140625000000000	4194.87158203125000000000	4204.10253906250000000000	4158.46142578125000000000	4119.48730468750000000000	4168.71777343750000000000	4152.82031250000000000000	4182.56396484375000000000	4150.76904296875000000000	4143.07666015625000000000	0.00000000000000000000	10249.00000000000000000000	10227.00000000000000000000	0.00000000000000000000	0.00000000000000000000	0.00000000000000000000	3771.00000000000000000000	288.00000000000000000000	4.00000000000000000000	4.00000000000000000000	4.00000000000000000000	4.00000000000000000000	4.00000000000000000000	4.00000000000000000000	4.00000000000000000000	4.00000000000000000000	4.00000000000000000000	4.00000000000000000000	4.00000000000000000000	4.00000000000000000000	4.00000000000000000000	4.00000000000000000000	4.00000000000000000000	4.00000000000000000000
51.00000000000000000000	0.00000000000000000000	4172.82031250000000000000	4187.69238281250000000000	4164.61523437500000000000	4195.89746093750000000000	4202.05126953125000000000	4201.53857421875000000000	4203.58984375000000000000	4172.30761718750000000000	4125.64111328125000000000	4170.25634765625000000000	4181.02539062500000000000	4196.41015625000000000000	4184.61523437500000000000	4168.20507812500000000000	0.00000000000000000000	10249.00000000000000000000	10226.00000000000000000000	0.00000000000000000000	0.00000000000000000000	0.00000000000000000000	3771.00000000000000000000	296.00000000000000000000	4.00000000000000000000	4.00000000000000000000	4.00000000000000000000	4.00000000000000000000	4.00000000000000000000	4.00000000000000000000	4.00000000000000000000	4.00000000000000000000	4.00000000000000000000	4.00000000000000000000	4.00000000000000000000	4.00000000000000000000	4.00000000000000000000	4.00000000000000000000	4.00000000000000000000	4.00000000000000000000
52.00000000000000000000	0.00000000000000000000	4174.87158203125000000000	4167.17919921875000000000	4167.69238281250000000000	4192.30761718750000000000	4171.79492187500000000000	4168.71777343750000000000	4167.17919921875000000000	4150.25634765625000000000	4094.87158203125000000000	4137.43603515625000000000	4181.53857421875000000000	4189.23046875000000000000	4189.74365234375000000000	4173.33300781250000000000	0.00000000000000000000	10249.00000000000000000000	10226.00000000000000000000	0.00000000000000000000	0.00000000000000000000	0.00000000000000000000	3771.00000000000000000000	304.00000000000000000000	4.00000000000000000000	4.00000000000000000000	4.00000000000000000000	4.00000000000000000000	4.00000000000000000000	4.00000000000000000000	4.00000000000000000000	4.00000000000000000000	4.00000000000000000000	4.00000000000000000000	4.00000000000000000000	4.00000000000000000000	4.00000000000000000000	4.00000000000000000000	4.00000000000000000000	4.00000000000000000000
53.00000000000000000000	0.00000000000000000000	4177.43603515625000000000	4166.15380859375000000000	4176.41015625000000000000	4188.71777343750000000000	4171.79492187500000000000	4168.71777343750000000000	4173.33300781250000000000	4157.43603515625000000000	4105.12792968750000000000	4144.61523437500000000000	4180.00000000000000000000	4191.28173828125000000000	4186.15380859375000000000	4171.79492187500000000000	0.00000000000000000000	10247.00000000000000000000	10228.00000000000000000000	0.00000000000000000000	0.00000000000000000000	0.00000000000000000000	3771.00000000000000000000	312.00000000000000000000	4.00000000000000000000	4.00000000000000000000	4.00000000000000000000	4.00000000000000000000	4.00000000000000000000	4.00000000000000000000	4.00000000000000000000	4.00000000000000000000	4.00000000000000000000	4.00000000000000000000	4.00000000000000000000	4.00000000000000000000	4.00000000000000000000	4.00000000000000000000	4.00000000000000000000	4.00000000000000000000
54.00000000000000000000	0.00000000000000000000	4182.05126953125000000000	4181.02539062500000000000	4172.30761718750000000000	4195.89746093750000000000	4200.51269531250000000000	4202.56396484375000000000	4211.79492187500000000000	4205.64111328125000000000	4164.10253906250000000000	4204.10253906250000000000	4209.74365234375000000000	4219.48730468750000000000	4204.10253906250000000000	4184.61523437500000000000	0.00000000000000000000	10247.00000000000000000000	10228.00000000000000000000	0.00000000000000000000	0.00000000000000000000	0.00000000000000000000	3771.00000000000000000000	319.00000000000000000000	4.00000000000000000000	4.00000000000000000000	4.00000000000000000000	4.00000000000000000000	4.00000000000000000000	4.00000000000000000000	4.00000000000000000000	4.00000000000000000000	4.00000000000000000000	4.00000000000000000000	4.00000000000000000000	4.00000000000000000000	4.00000000000000000000	4.00000000000000000000	4.00000000000000000000	4.00000000000000000000
55.00000000000000000000	0.00000000000000000000	4176.41015625000000000000	4147.69238281250000000000	4187.17919921875000000000	4174.35888671875000000000	4164.61523437500000000000	4175.38427734375000000000	4191.79492187500000000000	4180.00000000000000000000	4135.89746093750000000000	4178.97412109375000000000	4178.97412109375000000000	4204.61523437500000000000	4175.89746093750000000000	4164.10253906250000000000	0.00000000000000000000	10248.00000000000000000000	10228.00000000000000000000	0.00000000000000000000	0.00000000000000000000	0.00000000000000000000	3771.00000000000000000000	327.00000000000000000000	4.00000000000000000000	4.00000000000000000000	4.00000000000000000000	4.00000000000000000000	4.00000000000000000000	4.00000000000000000000	4.00000000000000000000	4.00000000000000000000	4.00000000000000000000	4.00000000000000000000	4.00000000000000000000	4.00000000000000000000	4.00000000000000000000	4.00000000000000000000	4.00000000000000000000	4.00000000000000000000
56.00000000000000000000	0.00000000000000000000	4191.79492187500000000000	4205.64111328125000000000	4175.89746093750000000000	4209.23046875000000000000	4211.28173828125000000000	4211.79492187500000000000	4211.79492187500000000000	4189.74365234375000000000	4143.07666015625000000000	4189.23046875000000000000	4184.10253906250000000000	4226.15380859375000000000	4223.07666015625000000000	4198.97412109375000000000	0.00000000000000000000	10248.00000000000000000000	10228.00000000000000000000	0.00000000000000000000	0.00000000000000000000	0.00000000000000000000	3771.00000000000000000000	334.00000000000000000000	4.00000000000000000000	4.00000000000000000000	4.00000000000000000000	4.00000000000000000000	4.00000000000000000000	4.00000000000000000000	4.00000000000000000000	4.00000000000000000000	4.00000000000000000000	4.00000000000000000000	4.00000000000000000000	4.00000000000000000000	4.00000000000000000000	4.00000000000000000000	4.00000000000000000000	4.00000000000000000000
57.00000000000000000000	0.00000000000000000000	4197.43603515625000000000	4214.87158203125000000000	4178.97412109375000000000	4218.97412109375000000000	4221.53857421875000000000	4213.33300781250000000000	4207.69238281250000000000	4170.76904296875000000000	4129.74365234375000000000	4184.10253906250000000000	4144.61523437500000000000	4211.28173828125000000000	4224.61523437500000000000	4195.38427734375000000000	0.00000000000000000000	10247.00000000000000000000	10228.00000000000000000000	0.00000000000000000000	0.00000000000000000000	0.00000000000000000000	3771.00000000000000000000	341.00000000000000000000	4.00000000000000000000	4.00000000000000000000	4.00000000000000000000	4.00000000000000000000	4.00000000000000000000	4.00000000000000000000	4.00000000000000000000	4.00000000000000000000	4.00000000000000000000	4.00000000000000000000	4.00000000000000000000	4.00000000000000000000	4.00000000000000000000	4.00000000000000000000	4.00000000000000000000	4.00000000000000000000
58.00000000000000000000	0.00000000000000000000	4200.00000000000000000000	4201.53857421875000000000	4187.17919921875000000000	4214.35888671875000000000	4212.82031250000000000000	4206.66650390625000000000	4211.79492187500000000000	4173.33300781250000000000	4129.74365234375000000000	4184.10253906250000000000	4141.02539062500000000000	4216.92285156250000000000	4226.15380859375000000000	4201.53857421875000000000	0.00000000000000000000	10247.00000000000000000000	10228.00000000000000000000	0.00000000000000000000	0.00000000000000000000	0.00000000000000000000	3771.00000000000000000000	349.00000000000000000000	4.00000000000000000000	4.00000000000000000000	4.00000000000000000000	4.00000000000000000000	4.00000000000000000000	4.00000000000000000000	4.00000000000000000000	4.00000000000000000000	4.00000000000000000000	4.00000000000000000000	4.00000000000000000000	4.00000000000000000000	4.00000000000000000000	4.00000000000000000000	4.00000000000000000000	4.00000000000000000000
59.00000000000000000000	0.00000000000000000000	4214.87158203125000000000	4221.02539062500000000000	4175.38427734375000000000	4230.76904296875000000000	4228.20507812500000000000	4219.48730468750000000000	4223.58984375000000000000	4219.48730468750000000000	4168.20507812500000000000	4213.33300781250000000000	4200.51269531250000000000	4268.71777343750000000000	4273.33300781250000000000	4249.23046875000000000000	0.00000000000000000000	10247.00000000000000000000	10228.00000000000000000000	0.00000000000000000000	0.00000000000000000000	0.00000000000000000000	3771.00000000000000000000	357.00000000000000000000	4.00000000000000000000	4.00000000000000000000	4.00000000000000000000	4.00000000000000000000	4.00000000000000000000	4.00000000000000000000	4.00000000000000000000	4.00000000000000000000	4.00000000000000000000	4.00000000000000000000	4.00000000000000000000	4.00000000000000000000	4.00000000000000000000	4.00000000000000000000	4.00000000000000000000	4.00000000000000000000
60.00000000000000000000	0.00000000000000000000	4197.94873046875000000000	4170.25634765625000000000	4185.12792968750000000000	4197.43603515625000000000	4173.84619140625000000000	4169.74365234375000000000	4182.56396484375000000000	4180.51269531250000000000	4127.69238281250000000000	4171.28173828125000000000	4165.64111328125000000000	4232.82031250000000000000	4227.69238281250000000000	4210.25634765625000000000	0.00000000000000000000	10247.00000000000000000000	10228.00000000000000000000	0.00000000000000000000	0.00000000000000000000	0.00000000000000000000	3771.00000000000000000000	365.00000000000000000000	4.00000000000000000000	4.00000000000000000000	4.00000000000000000000	4.00000000000000000000	4.00000000000000000000	4.00000000000000000000	4.00000000000000000000	4.00000000000000000000	4.00000000000000000000	4.00000000000000000000	4.00000000000000000000	4.00000000000000000000	4.00000000000000000000	4.00000000000000000000	4.00000000000000000000	4.00000000000000000000
61.00000000000000000000	0.00000000000000000000	4183.07666015625000000000	4181.53857421875000000000	4175.38427734375000000000	4192.82031250000000000000	4199.48730468750000000000	4197.43603515625000000000	4212.30761718750000000000	4184.10253906250000000000	4138.97412109375000000000	4189.74365234375000000000	4166.66650390625000000000	4217.94873046875000000000	4220.51269531250000000000	4189.74365234375000000000	0.00000000000000000000	10245.00000000000000000000	10227.00000000000000000000	0.00000000000000000000	0.00000000000000000000	0.00000000000000000000	3771.00000000000000000000	373.00000000000000000000	4.00000000000000000000	4.00000000000000000000	4.00000000000000000000	4.00000000000000000000	4.00000000000000000000	4.00000000000000000000	4.00000000000000000000	4.00000000000000000000	4.00000000000000000000	4.00000000000000000000	4.00000000000000000000	4.00000000000000000000	4.00000000000000000000	4.00000000000000000000	4.00000000000000000000	4.00000000000000000000
62.00000000000000000000	0.00000000000000000000	4178.46142578125000000000	4178.97412109375000000000	4175.89746093750000000000	4186.15380859375000000000	4207.69238281250000000000	4208.20507812500000000000	4221.02539062500000000000	4184.61523437500000000000	4144.61523437500000000000	4198.97412109375000000000	4154.87158203125000000000	4203.07666015625000000000	4196.41015625000000000000	4168.71777343750000000000	0.00000000000000000000	10245.00000000000000000000	10227.00000000000000000000	0.00000000000000000000	0.00000000000000000000	0.00000000000000000000	3771.00000000000000000000	381.00000000000000000000	4.00000000000000000000	4.00000000000000000000	4.00000000000000000000	4.00000000000000000000	4.00000000000000000000	4.00000000000000000000	4.00000000000000000000	4.00000000000000000000	4.00000000000000000000	4.00000000000000000000	4.00000000000000000000	4.00000000000000000000	4.00000000000000000000	4.00000000000000000000	4.00000000000000000000	4.00000000000000000000
63.00000000000000000000	0.00000000000000000000	4177.43603515625000000000	4165.64111328125000000000	4183.07666015625000000000	4181.53857421875000000000	4187.17919921875000000000	4189.23046875000000000000	4205.12792968750000000000	4172.82031250000000000000	4128.20507812500000000000	4177.94873046875000000000	4144.61523437500000000000	4188.20507812500000000000	4184.61523437500000000000	4161.53857421875000000000	0.00000000000000000000	10245.00000000000000000000	10226.00000000000000000000	0.00000000000000000000	0.00000000000000000000	0.00000000000000000000	3771.00000000000000000000	389.00000000000000000000	4.00000000000000000000	4.00000000000000000000	4.00000000000000000000	4.00000000000000000000	4.00000000000000000000	4.00000000000000000000	4.00000000000000000000	4.00000000000000000000	4.00000000000000000000	4.00000000000000000000	4.00000000000000000000	4.00000000000000000000	4.00000000000000000000	4.00000000000000000000	4.00000000000000000000	4.00000000000000000000
64.00000000000000000000	0.00000000000000000000	4184.61523437500000000000	4195.38427734375000000000	4164.61523437500000000000	4204.10253906250000000000	4211.28173828125000000000	4203.07666015625000000000	4209.23046875000000000000	4185.12792968750000000000	4134.35888671875000000000	4182.56396484375000000000	4184.61523437500000000000	4207.17919921875000000000	4233.33300781250000000000	4192.82031250000000000000	755.00000000000000000000	10245.00000000000000000000	10226.00000000000000000000	0.00000000000000000000	0.00000000000000000000	0.00000000000000000000	3771.00000000000000000000	397.00000000000000000000	4.00000000000000000000	4.00000000000000000000	4.00000000000000000000	4.00000000000000000000	4.00000000000000000000	4.00000000000000000000	4.00000000000000000000	4.00000000000000000000	4.00000000000000000000	4.00000000000000000000	4.00000000000000000000	4.00000000000000000000	4.00000000000000000000	4.00000000000000000000	4.00000000000000000000	4.00000000000000000000
65.00000000000000000000	0.00000000000000000000	4177.94873046875000000000	4170.76904296875000000000	4169.74365234375000000000	4185.64111328125000000000	4185.12792968750000000000	4174.35888671875000000000	4180.00000000000000000000	4149.74365234375000000000	4091.28198242187500000000	4141.53857421875000000000	4160.51269531250000000000	4180.00000000000000000000	4203.58984375000000000000	4170.76904296875000000000	2496.00000000000000000000	10247.00000000000000000000	10225.00000000000000000000	0.00000000000000000000	0.00000000000000000000	0.00000000000000000000	3771.00000000000000000000	406.00000000000000000000	4.00000000000000000000	4.00000000000000000000	4.00000000000000000000	4.00000000000000000000	4.00000000000000000000	4.00000000000000000000	4.00000000000000000000	4.00000000000000000000	4.00000000000000000000	4.00000000000000000000	4.00000000000000000000	4.00000000000000000000	4.00000000000000000000	4.00000000000000000000	4.00000000000000000000	4.00000000000000000000
66.00000000000000000000	0.00000000000000000000	4183.07666015625000000000	4190.76904296875000000000	4168.71777343750000000000	4197.94873046875000000000	4203.07666015625000000000	4196.92285156250000000000	4208.20507812500000000000	4191.28173828125000000000	4133.84619140625000000000	4171.28173828125000000000	4195.38427734375000000000	4207.17919921875000000000	4220.00000000000000000000	4194.35888671875000000000	2028.00000000000000000000	10247.00000000000000000000	10225.00000000000000000000	0.00000000000000000000	0.00000000000000000000	0.00000000000000000000	3771.00000000000000000000	413.00000000000000000000	4.00000000000000000000	4.00000000000000000000	4.00000000000000000000	4.00000000000000000000	4.00000000000000000000	4.00000000000000000000	4.00000000000000000000	4.00000000000000000000	4.00000000000000000000	4.00000000000000000000	4.00000000000000000000	4.00000000000000000000	4.00000000000000000000	4.00000000000000000000	4.00000000000000000000	4.00000000000000000000
67.00000000000000000000	0.00000000000000000000	4181.53857421875000000000	4172.30761718750000000000	4175.38427734375000000000	4189.23046875000000000000	4181.53857421875000000000	4183.07666015625000000000	4206.15380859375000000000	4211.28173828125000000000	4153.84619140625000000000	4183.58984375000000000000	4207.69238281250000000000	4221.53857421875000000000	4216.41015625000000000000	4196.41015625000000000000	3597.00000000000000000000	10247.00000000000000000000	10224.00000000000000000000	0.00000000000000000000	0.00000000000000000000	0.00000000000000000000	3771.00000000000000000000	420.00000000000000000000	4.00000000000000000000	4.00000000000000000000	4.00000000000000000000	4.00000000000000000000	4.00000000000000000000	4.00000000000000000000	4.00000000000000000000	4.00000000000000000000	4.00000000000000000000	4.00000000000000000000	4.00000000000000000000	4.00000000000000000000	4.00000000000000000000	4.00000000000000000000	4.00000000000000000000	4.00000000000000000000
68.00000000000000000000	0.00000000000000000000	4173.33300781250000000000	4143.58984375000000000000	4184.61523437500000000000	4168.71777343750000000000	4158.97412109375000000000	4166.66650390625000000000	4191.79492187500000000000	4176.92285156250000000000	4117.43603515625000000000	4152.30761718750000000000	4175.89746093750000000000	4195.38427734375000000000	4181.53857421875000000000	4165.12792968750000000000	3630.00000000000000000000	10247.00000000000000000000	10224.00000000000000000000	0.00000000000000000000	0.00000000000000000000	0.00000000000000000000	3771.00000000000000000000	428.00000000000000000000	4.00000000000000000000	4.00000000000000000000	4.00000000000000000000	4.00000000000000000000	4.00000000000000000000	4.00000000000000000000	4.00000000000000000000	4.00000000000000000000	4.00000000000000000000	4.00000000000000000000	4.00000000000000000000	4.00000000000000000000	4.00000000000000000000	4.00000000000000000000	4.00000000000000000000	4.00000000000000000000
69.00000000000000000000	0.00000000000000000000	4178.46142578125000000000	4196.41015625000000000000	4166.66650390625000000000	4190.76904296875000000000	4215.38427734375000000000	4218.97412109375000000000	4229.23046875000000000000	4186.66650390625000000000	4138.97412109375000000000	4176.41015625000000000000	4190.25634765625000000000	4200.51269531250000000000	4206.66650390625000000000	4175.38427734375000000000	3380.00000000000000000000	10247.00000000000000000000	10226.00000000000000000000	0.00000000000000000000	0.00000000000000000000	0.00000000000000000000	3771.00000000000000000000	435.00000000000000000000	4.00000000000000000000	4.00000000000000000000	4.00000000000000000000	4.00000000000000000000	4.00000000000000000000	4.00000000000000000000	4.00000000000000000000	4.00000000000000000000	4.00000000000000000000	4.00000000000000000000	4.00000000000000000000	4.00000000000000000000	4.00000000000000000000	4.00000000000000000000	4.00000000000000000000	4.00000000000000000000
70.00000000000000000000	0.00000000000000000000	4165.12792968750000000000	4170.25634765625000000000	4173.33300781250000000000	4168.20507812500000000000	4182.56396484375000000000	4190.25634765625000000000	4203.07666015625000000000	4148.20507812500000000000	4104.61523437500000000000	4141.02539062500000000000	4147.17919921875000000000	4160.00000000000000000000	4171.28173828125000000000	4140.51269531250000000000	2862.00000000000000000000	10247.00000000000000000000	10226.00000000000000000000	0.00000000000000000000	0.00000000000000000000	0.00000000000000000000	3771.00000000000000000000	443.00000000000000000000	4.00000000000000000000	4.00000000000000000000	4.00000000000000000000	4.00000000000000000000	4.00000000000000000000	4.00000000000000000000	4.00000000000000000000	4.00000000000000000000	4.00000000000000000000	4.00000000000000000000	4.00000000000000000000	4.00000000000000000000	4.00000000000000000000	4.00000000000000000000	4.00000000000000000000	4.00000000000000000000
71.00000000000000000000	0.00000000000000000000	4167.69238281250000000000	4166.66650390625000000000	4168.71777343750000000000	4178.46142578125000000000	4176.41015625000000000000	4188.71777343750000000000	4200.00000000000000000000	4158.46142578125000000000	4109.23046875000000000000	4143.58984375000000000000	4172.30761718750000000000	4175.38427734375000000000	4195.89746093750000000000	4161.53857421875000000000	3017.00000000000000000000	10247.00000000000000000000	10227.00000000000000000000	0.00000000000000000000	0.00000000000000000000	0.00000000000000000000	3771.00000000000000000000	451.00000000000000000000	4.00000000000000000000	4.00000000000000000000	4.00000000000000000000	4.00000000000000000000	4.00000000000000000000	4.00000000000000000000	4.00000000000000000000	4.00000000000000000000	4.00000000000000000000	4.00000000000000000000	4.00000000000000000000	4.00000000000000000000	4.00000000000000000000	4.00000000000000000000	4.00000000000000000000	4.00000000000000000000
72.00000000000000000000	0.00000000000000000000	4175.89746093750000000000	4165.12792968750000000000	4162.05126953125000000000	4194.87158203125000000000	4176.92285156250000000000	4184.10253906250000000000	4194.87158203125000000000	4177.94873046875000000000	4127.17919921875000000000	4155.38427734375000000000	4207.17919921875000000000	4202.56396484375000000000	4222.56396484375000000000	4189.23046875000000000000	3130.00000000000000000000	10247.00000000000000000000	10227.00000000000000000000	0.00000000000000000000	0.00000000000000000000	0.00000000000000000000	3771.00000000000000000000	458.00000000000000000000	4.00000000000000000000	4.00000000000000000000	4.00000000000000000000	4.00000000000000000000	4.00000000000000000000	4.00000000000000000000	4.00000000000000000000	4.00000000000000000000	4.00000000000000000000	4.00000000000000000000	4.00000000000000000000	4.00000000000000000000	4.00000000000000000000	4.00000000000000000000	4.00000000000000000000	4.00000000000000000000
73.00000000000000000000	0.00000000000000000000	4168.71777343750000000000	4147.17919921875000000000	4172.30761718750000000000	4179.48730468750000000000	4157.43603515625000000000	4163.58984375000000000000	4184.10253906250000000000	4165.12792968750000000000	4117.94873046875000000000	4138.46142578125000000000	4182.05126953125000000000	4187.69238281250000000000	4190.76904296875000000000	4167.17919921875000000000	2941.00000000000000000000	10247.00000000000000000000	10227.00000000000000000000	0.00000000000000000000	0.00000000000000000000	0.00000000000000000000	3771.00000000000000000000	467.00000000000000000000	4.00000000000000000000	4.00000000000000000000	4.00000000000000000000	4.00000000000000000000	4.00000000000000000000	4.00000000000000000000	4.00000000000000000000	4.00000000000000000000	4.00000000000000000000	4.00000000000000000000	4.00000000000000000000	4.00000000000000000000	4.00000000000000000000	4.00000000000000000000	4.00000000000000000000	4.00000000000000000000
74.00000000000000000000	0.00000000000000000000	4175.38427734375000000000	4191.79492187500000000000	4168.71777343750000000000	4192.30761718750000000000	4205.64111328125000000000	4217.43603515625000000000	4228.71777343750000000000	4203.07666015625000000000	4164.61523437500000000000	4190.25634765625000000000	4200.51269531250000000000	4207.69238281250000000000	4206.15380859375000000000	4180.00000000000000000000	3551.00000000000000000000	10247.00000000000000000000	10227.00000000000000000000	0.00000000000000000000	0.00000000000000000000	0.00000000000000000000	3771.00000000000000000000	475.00000000000000000000	4.00000000000000000000	4.00000000000000000000	4.00000000000000000000	4.00000000000000000000	4.00000000000000000000	4.00000000000000000000	4.00000000000000000000	4.00000000000000000000	4.00000000000000000000	4.00000000000000000000	4.00000000000000000000	4.00000000000000000000	4.00000000000000000000	4.00000000000000000000	4.00000000000000000000	4.00000000000000000000
75.00000000000000000000	0.00000000000000000000	4172.30761718750000000000	4168.71777343750000000000	4184.10253906250000000000	4171.79492187500000000000	4183.58984375000000000000	4203.07666015625000000000	4213.33300781250000000000	4174.87158203125000000000	4141.53857421875000000000	4176.92285156250000000000	4168.71777343750000000000	4184.61523437500000000000	4167.17919921875000000000	4152.30761718750000000000	3065.00000000000000000000	10247.00000000000000000000	10228.00000000000000000000	0.00000000000000000000	0.00000000000000000000	0.00000000000000000000	3771.00000000000000000000	483.00000000000000000000	4.00000000000000000000	4.00000000000000000000	4.00000000000000000000	4.00000000000000000000	4.00000000000000000000	4.00000000000000000000	4.00000000000000000000	4.00000000000000000000	4.00000000000000000000	4.00000000000000000000	4.00000000000000000000	4.00000000000000000000	4.00000000000000000000	4.00000000000000000000	4.00000000000000000000	4.00000000000000000000
76.00000000000000000000	0.00000000000000000000	4173.33300781250000000000	4180.00000000000000000000	4177.43603515625000000000	4182.56396484375000000000	4190.25634765625000000000	4197.94873046875000000000	4207.69238281250000000000	4157.43603515625000000000	4128.71777343750000000000	4161.02539062500000000000	4176.92285156250000000000	4186.66650390625000000000	4177.94873046875000000000	4158.97412109375000000000	3346.00000000000000000000	10247.00000000000000000000	10228.00000000000000000000	0.00000000000000000000	0.00000000000000000000	0.00000000000000000000	3771.00000000000000000000	492.00000000000000000000	4.00000000000000000000	4.00000000000000000000	4.00000000000000000000	4.00000000000000000000	4.00000000000000000000	4.00000000000000000000	4.00000000000000000000	4.00000000000000000000	4.00000000000000000000	4.00000000000000000000	4.00000000000000000000	4.00000000000000000000	4.00000000000000000000	4.00000000000000000000	4.00000000000000000000	4.00000000000000000000
77.00000000000000000000	0.00000000000000000000	4175.89746093750000000000	4196.92285156250000000000	4164.61523437500000000000	4201.53857421875000000000	4202.56396484375000000000	4197.43603515625000000000	4202.56396484375000000000	4147.69238281250000000000	4122.05126953125000000000	4156.92285156250000000000	4192.82031250000000000000	4196.92285156250000000000	4206.15380859375000000000	4175.89746093750000000000	2954.00000000000000000000	10247.00000000000000000000	10229.00000000000000000000	0.00000000000000000000	0.00000000000000000000	0.00000000000000000000	3771.00000000000000000000	500.00000000000000000000	4.00000000000000000000	4.00000000000000000000	4.00000000000000000000	4.00000000000000000000	4.00000000000000000000	4.00000000000000000000	4.00000000000000000000	4.00000000000000000000	4.00000000000000000000	4.00000000000000000000	4.00000000000000000000	4.00000000000000000000	4.00000000000000000000	4.00000000000000000000	4.00000000000000000000	4.00000000000000000000
78.00000000000000000000	0.00000000000000000000	4167.69238281250000000000	4161.02539062500000000000	4176.92285156250000000000	4178.97412109375000000000	4164.10253906250000000000	4167.17919921875000000000	4179.48730468750000000000	4121.02539062500000000000	4091.79467773437500000000	4128.71777343750000000000	4172.30761718750000000000	4178.46142578125000000000	4180.51269531250000000000	4157.43603515625000000000	3551.00000000000000000000	10247.00000000000000000000	10229.00000000000000000000	0.00000000000000000000	0.00000000000000000000	0.00000000000000000000	3771.00000000000000000000	508.00000000000000000000	4.00000000000000000000	4.00000000000000000000	4.00000000000000000000	4.00000000000000000000	4.00000000000000000000	4.00000000000000000000	4.00000000000000000000	4.00000000000000000000	4.00000000000000000000	4.00000000000000000000	4.00000000000000000000	4.00000000000000000000	4.00000000000000000000	4.00000000000000000000	4.00000000000000000000	4.00000000000000000000
79.00000000000000000000	0.00000000000000000000	4174.87158203125000000000	4176.92285156250000000000	4167.17919921875000000000	4187.69238281250000000000	4182.56396484375000000000	4189.74365234375000000000	4204.10253906250000000000	4171.28173828125000000000	4146.15380859375000000000	4168.71777343750000000000	4220.51269531250000000000	4217.94873046875000000000	4209.74365234375000000000	4186.15380859375000000000	3065.00000000000000000000	10246.00000000000000000000	10229.00000000000000000000	0.00000000000000000000	0.00000000000000000000	0.00000000000000000000	3771.00000000000000000000	517.00000000000000000000	4.00000000000000000000	4.00000000000000000000	4.00000000000000000000	4.00000000000000000000	4.00000000000000000000	4.00000000000000000000	4.00000000000000000000	4.00000000000000000000	4.00000000000000000000	4.00000000000000000000	4.00000000000000000000	4.00000000000000000000	4.00000000000000000000	4.00000000000000000000	4.00000000000000000000	4.00000000000000000000
80.00000000000000000000	0.00000000000000000000	4171.28173828125000000000	4141.53857421875000000000	4176.92285156250000000000	4170.76904296875000000000	4153.33300781250000000000	4166.15380859375000000000	4185.64111328125000000000	4165.12792968750000000000	4143.58984375000000000000	4161.53857421875000000000	4206.66650390625000000000	4211.28173828125000000000	4185.12792968750000000000	4169.74365234375000000000	3346.00000000000000000000	10246.00000000000000000000	10229.00000000000000000000	0.00000000000000000000	0.00000000000000000000	0.00000000000000000000	3771.00000000000000000000	524.00000000000000000000	4.00000000000000000000	4.00000000000000000000	4.00000000000000000000	4.00000000000000000000	4.00000000000000000000	4.00000000000000000000	4.00000000000000000000	4.00000000000000000000	4.00000000000000000000	4.00000000000000000000	4.00000000000000000000	4.00000000000000000000	4.00000000000000000000	4.00000000000000000000	4.00000000000000000000	4.00000000000000000000
81.00000000000000000000	0.00000000000000000000	4171.79492187500000000000	4155.89746093750000000000	4182.05126953125000000000	4175.89746093750000000000	4175.89746093750000000000	4190.76904296875000000000	4210.25634765625000000000	4161.02539062500000000000	4142.05126953125000000000	4168.20507812500000000000	4202.56396484375000000000	4205.12792968750000000000	4186.66650390625000000000	4168.20507812500000000000	2954.00000000000000000000	10246.00000000000000000000	10227.00000000000000000000	0.00000000000000000000	0.00000000000000000000	0.00000000000000000000	3771.00000000000000000000	531.00000000000000000000	4.00000000000000000000	4.00000000000000000000	4.00000000000000000000	4.00000000000000000000	4.00000000000000000000	4.00000000000000000000	4.00000000000000000000	4.00000000000000000000	4.00000000000000000000	4.00000000000000000000	4.00000000000000000000	4.00000000000000000000	4.00000000000000000000	4.00000000000000000000	4.00000000000000000000	4.00000000000000000000
82.00000000000000000000	0.00000000000000000000	4180.51269531250000000000	4201.53857421875000000000	4175.38427734375000000000	4190.76904296875000000000	4220.51269531250000000000	4233.33300781250000000000	4243.07666015625000000000	4168.71777343750000000000	4156.92285156250000000000	4191.79492187500000000000	4208.71777343750000000000	4206.66650390625000000000	4202.56396484375000000000	4174.35888671875000000000	3551.00000000000000000000	10246.00000000000000000000	10227.00000000000000000000	0.00000000000000000000	0.00000000000000000000	0.00000000000000000000	3771.00000000000000000000	539.00000000000000000000	4.00000000000000000000	4.00000000000000000000	4.00000000000000000000	4.00000000000000000000	4.00000000000000000000	4.00000000000000000000	4.00000000000000000000	4.00000000000000000000	4.00000000000000000000	4.00000000000000000000	4.00000000000000000000	4.00000000000000000000	4.00000000000000000000	4.00000000000000000000	4.00000000000000000000	4.00000000000000000000
83.00000000000000000000	0.00000000000000000000	4170.76904296875000000000	4174.87158203125000000000	4183.58984375000000000000	4171.79492187500000000000	4189.23046875000000000000	4207.17919921875000000000	4215.89746093750000000000	4136.41015625000000000000	4124.61523437500000000000	4161.53857421875000000000	4166.66650390625000000000	4174.35888671875000000000	4164.10253906250000000000	4140.51269531250000000000	3065.00000000000000000000	10244.00000000000000000000	10227.00000000000000000000	0.00000000000000000000	0.00000000000000000000	0.00000000000000000000	3771.00000000000000000000	547.00000000000000000000	4.00000000000000000000	4.00000000000000000000	4.00000000000000000000	4.00000000000000000000	4.00000000000000000000	4.00000000000000000000	4.00000000000000000000	4.00000000000000000000	4.00000000000000000000	4.00000000000000000000	4.00000000000000000000	4.00000000000000000000	4.00000000000000000000	4.00000000000000000000	4.00000000000000000000	4.00000000000000000000
84.00000000000000000000	0.00000000000000000000	4173.84619140625000000000	4193.33300781250000000000	4164.61523437500000000000	4196.41015625000000000000	4209.74365234375000000000	4219.48730468750000000000	4222.56396484375000000000	4166.15380859375000000000	4146.66650390625000000000	4179.48730468750000000000	4211.28173828125000000000	4207.17919921875000000000	4208.71777343750000000000	4173.84619140625000000000	3346.00000000000000000000	10244.00000000000000000000	10227.00000000000000000000	0.00000000000000000000	0.00000000000000000000	0.00000000000000000000	3771.00000000000000000000	554.00000000000000000000	4.00000000000000000000	4.00000000000000000000	4.00000000000000000000	4.00000000000000000000	4.00000000000000000000	4.00000000000000000000	4.00000000000000000000	4.00000000000000000000	4.00000000000000000000	4.00000000000000000000	4.00000000000000000000	4.00000000000000000000	4.00000000000000000000	4.00000000000000000000	4.00000000000000000000	4.00000000000000000000
85.00000000000000000000	0.00000000000000000000	4173.33300781250000000000	4170.76904296875000000000	4166.66650390625000000000	4192.30761718750000000000	4178.97412109375000000000	4182.05126953125000000000	4187.69238281250000000000	4145.12792968750000000000	4118.97412109375000000000	4150.76904296875000000000	4210.76904296875000000000	4207.17919921875000000000	4207.17919921875000000000	4173.33300781250000000000	2954.00000000000000000000	10245.00000000000000000000	10228.00000000000000000000	0.00000000000000000000	0.00000000000000000000	0.00000000000000000000	3771.00000000000000000000	562.00000000000000000000	4.00000000000000000000	4.00000000000000000000	4.00000000000000000000	4.00000000000000000000	4.00000000000000000000	4.00000000000000000000	4.00000000000000000000	4.00000000000000000000	4.00000000000000000000	4.00000000000000000000	4.00000000000000000000	4.00000000000000000000	4.00000000000000000000	4.00000000000000000000	4.00000000000000000000	4.00000000000000000000
86.00000000000000000000	0.00000000000000000000	4175.89746093750000000000	4172.30761718750000000000	4174.35888671875000000000	4187.17919921875000000000	4173.84619140625000000000	4177.43603515625000000000	4190.76904296875000000000	4148.20507812500000000000	4126.66650390625000000000	4158.46142578125000000000	4207.17919921875000000000	4208.71777343750000000000	4198.46142578125000000000	4171.28173828125000000000	3551.00000000000000000000	10245.00000000000000000000	10228.00000000000000000000	0.00000000000000000000	0.00000000000000000000	0.00000000000000000000	3771.00000000000000000000	569.00000000000000000000	4.00000000000000000000	4.00000000000000000000	4.00000000000000000000	4.00000000000000000000	4.00000000000000000000	4.00000000000000000000	4.00000000000000000000	4.00000000000000000000	4.00000000000000000000	4.00000000000000000000	4.00000000000000000000	4.00000000000000000000	4.00000000000000000000	4.00000000000000000000	4.00000000000000000000	4.00000000000000000000
87.00000000000000000000	0.00000000000000000000	4183.07666015625000000000	4194.35888671875000000000	4172.82031250000000000000	4193.84619140625000000000	4203.07666015625000000000	4208.71777343750000000000	4227.17919921875000000000	4196.92285156250000000000	4185.12792968750000000000	4218.46142578125000000000	4231.79492187500000000000	4236.92285156250000000000	4208.71777343750000000000	4185.64111328125000000000	3065.00000000000000000000	10245.00000000000000000000	10229.00000000000000000000	0.00000000000000000000	0.00000000000000000000	0.00000000000000000000	3771.00000000000000000000	577.00000000000000000000	4.00000000000000000000	4.00000000000000000000	4.00000000000000000000	4.00000000000000000000	4.00000000000000000000	4.00000000000000000000	4.00000000000000000000	4.00000000000000000000	4.00000000000000000000	4.00000000000000000000	4.00000000000000000000	4.00000000000000000000	4.00000000000000000000	4.00000000000000000000	4.00000000000000000000	4.00000000000000000000
88.00000000000000000000	0.00000000000000000000	4173.33300781250000000000	4155.38427734375000000000	4190.25634765625000000000	4166.15380859375000000000	4166.15380859375000000000	4178.46142578125000000000	4205.64111328125000000000	4167.17919921875000000000	4152.30761718750000000000	4187.69238281250000000000	4193.84619140625000000000	4209.74365234375000000000	4163.58984375000000000000	4150.76904296875000000000	3346.00000000000000000000	10245.00000000000000000000	10229.00000000000000000000	0.00000000000000000000	0.00000000000000000000	0.00000000000000000000	3771.00000000000000000000	586.00000000000000000000	4.00000000000000000000	4.00000000000000000000	4.00000000000000000000	4.00000000000000000000	4.00000000000000000000	4.00000000000000000000	4.00000000000000000000	4.00000000000000000000	4.00000000000000000000	4.00000000000000000000	4.00000000000000000000	4.00000000000000000000	4.00000000000000000000	4.00000000000000000000	4.00000000000000000000	4.00000000000000000000
89.00000000000000000000	0.00000000000000000000	4181.02539062500000000000	4200.00000000000000000000	4173.33300781250000000000	4192.82031250000000000000	4208.20507812500000000000	4215.89746093750000000000	4224.61523437500000000000	4168.20507812500000000000	4154.35888671875000000000	4190.76904296875000000000	4211.79492187500000000000	4216.92285156250000000000	4201.53857421875000000000	4173.84619140625000000000	2954.00000000000000000000	10245.00000000000000000000	10228.00000000000000000000	0.00000000000000000000	0.00000000000000000000	0.00000000000000000000	3771.00000000000000000000	594.00000000000000000000	4.00000000000000000000	4.00000000000000000000	4.00000000000000000000	4.00000000000000000000	4.00000000000000000000	4.00000000000000000000	4.00000000000000000000	4.00000000000000000000	4.00000000000000000000	4.00000000000000000000	4.00000000000000000000	4.00000000000000000000	4.00000000000000000000	4.00000000000000000000	4.00000000000000000000	4.00000000000000000000
90.00000000000000000000	0.00000000000000000000	4181.53857421875000000000	4205.12792968750000000000	4169.74365234375000000000	4194.87158203125000000000	4213.84619140625000000000	4217.94873046875000000000	4216.41015625000000000000	4145.64111328125000000000	4136.41015625000000000000	4180.00000000000000000000	4195.89746093750000000000	4198.46142578125000000000	4202.56396484375000000000	4169.23046875000000000000	3551.00000000000000000000	10245.00000000000000000000	10228.00000000000000000000	0.00000000000000000000	0.00000000000000000000	0.00000000000000000000	3771.00000000000000000000	602.00000000000000000000	4.00000000000000000000	4.00000000000000000000	4.00000000000000000000	4.00000000000000000000	4.00000000000000000000	4.00000000000000000000	4.00000000000000000000	4.00000000000000000000	4.00000000000000000000	4.00000000000000000000	4.00000000000000000000	4.00000000000000000000	4.00000000000000000000	4.00000000000000000000	4.00000000000000000000	4.00000000000000000000
91.00000000000000000000	0.00000000000000000000	4174.87158203125000000000	4180.00000000000000000000	4177.94873046875000000000	4176.41015625000000000000	4192.30761718750000000000	4199.48730468750000000000	4205.64111328125000000000	4140.00000000000000000000	4128.20507812500000000000	4170.76904296875000000000	4192.30761718750000000000	4195.38427734375000000000	4188.71777343750000000000	4163.07666015625000000000	3065.00000000000000000000	10246.00000000000000000000	10228.00000000000000000000	0.00000000000000000000	0.00000000000000000000	0.00000000000000000000	3771.00000000000000000000	610.00000000000000000000	4.00000000000000000000	4.00000000000000000000	4.00000000000000000000	4.00000000000000000000	4.00000000000000000000	4.00000000000000000000	4.00000000000000000000	4.00000000000000000000	4.00000000000000000000	4.00000000000000000000	4.00000000000000000000	4.00000000000000000000	4.00000000000000000000	4.00000000000000000000	4.00000000000000000000	4.00000000000000000000
92.00000000000000000000	0.00000000000000000000	4180.51269531250000000000	4184.10253906250000000000	4168.71777343750000000000	4184.61523437500000000000	4197.94873046875000000000	4203.07666015625000000000	4209.74365234375000000000	4178.97412109375000000000	4165.12792968750000000000	4196.92285156250000000000	4236.92285156250000000000	4233.33300781250000000000	4220.00000000000000000000	4194.87158203125000000000	3346.00000000000000000000	10246.00000000000000000000	10228.00000000000000000000	0.00000000000000000000	0.00000000000000000000	0.00000000000000000000	3771.00000000000000000000	617.00000000000000000000	4.00000000000000000000	4.00000000000000000000	4.00000000000000000000	4.00000000000000000000	4.00000000000000000000	4.00000000000000000000	4.00000000000000000000	4.00000000000000000000	4.00000000000000000000	4.00000000000000000000	4.00000000000000000000	4.00000000000000000000	4.00000000000000000000	4.00000000000000000000	4.00000000000000000000	4.00000000000000000000
93.00000000000000000000	0.00000000000000000000	4173.33300781250000000000	4143.07666015625000000000	4178.46142578125000000000	4165.12792968750000000000	4158.46142578125000000000	4167.17919921875000000000	4182.05126953125000000000	4155.38427734375000000000	4136.92285156250000000000	4163.07666015625000000000	4202.05126953125000000000	4208.71777343750000000000	4185.64111328125000000000	4167.69238281250000000000	2954.00000000000000000000	10247.00000000000000000000	10228.00000000000000000000	0.00000000000000000000	0.00000000000000000000	0.00000000000000000000	3771.00000000000000000000	625.00000000000000000000	4.00000000000000000000	4.00000000000000000000	4.00000000000000000000	4.00000000000000000000	4.00000000000000000000	4.00000000000000000000	4.00000000000000000000	4.00000000000000000000	4.00000000000000000000	4.00000000000000000000	4.00000000000000000000	4.00000000000000000000	4.00000000000000000000	4.00000000000000000000	4.00000000000000000000	4.00000000000000000000
94.00000000000000000000	0.00000000000000000000	4171.79492187500000000000	4174.87158203125000000000	4174.87158203125000000000	4180.00000000000000000000	4195.38427734375000000000	4212.82031250000000000000	4221.02539062500000000000	4171.28173828125000000000	4157.43603515625000000000	4186.66650390625000000000	4204.61523437500000000000	4215.89746093750000000000	4191.79492187500000000000	4167.17919921875000000000	3551.00000000000000000000	10247.00000000000000000000	10228.00000000000000000000	0.00000000000000000000	0.00000000000000000000	0.00000000000000000000	3771.00000000000000000000	632.00000000000000000000	4.00000000000000000000	4.00000000000000000000	4.00000000000000000000	4.00000000000000000000	4.00000000000000000000	4.00000000000000000000	4.00000000000000000000	4.00000000000000000000	4.00000000000000000000	4.00000000000000000000	4.00000000000000000000	4.00000000000000000000	4.00000000000000000000	4.00000000000000000000	4.00000000000000000000	4.00000000000000000000
95.00000000000000000000	0.00000000000000000000	4167.17919921875000000000	4176.41015625000000000000	4178.97412109375000000000	4174.35888671875000000000	4202.05126953125000000000	4224.61523437500000000000	4232.30761718750000000000	4168.20507812500000000000	4163.58984375000000000000	4198.97412109375000000000	4187.69238281250000000000	4206.66650390625000000000	4167.17919921875000000000	4147.69238281250000000000	3065.00000000000000000000	10248.00000000000000000000	10227.00000000000000000000	0.00000000000000000000	0.00000000000000000000	0.00000000000000000000	3771.00000000000000000000	639.00000000000000000000	4.00000000000000000000	4.00000000000000000000	4.00000000000000000000	4.00000000000000000000	4.00000000000000000000	4.00000000000000000000	4.00000000000000000000	4.00000000000000000000	4.00000000000000000000	4.00000000000000000000	4.00000000000000000000	4.00000000000000000000	4.00000000000000000000	4.00000000000000000000	4.00000000000000000000	4.00000000000000000000
96.00000000000000000000	0.00000000000000000000	4169.74365234375000000000	4164.61523437500000000000	4184.10253906250000000000	4167.69238281250000000000	4189.23046875000000000000	4202.56396484375000000000	4222.05126953125000000000	4154.35888671875000000000	4150.25634765625000000000	4186.66650390625000000000	4182.56396484375000000000	4196.92285156250000000000	4164.61523437500000000000	4144.61523437500000000000	3346.00000000000000000000	10248.00000000000000000000	10227.00000000000000000000	0.00000000000000000000	0.00000000000000000000	0.00000000000000000000	3771.00000000000000000000	647.00000000000000000000	4.00000000000000000000	4.00000000000000000000	4.00000000000000000000	4.00000000000000000000	4.00000000000000000000	4.00000000000000000000	4.00000000000000000000	4.00000000000000000000	4.00000000000000000000	4.00000000000000000000	4.00000000000000000000	4.00000000000000000000	4.00000000000000000000	4.00000000000000000000	4.00000000000000000000	4.00000000000000000000
97.00000000000000000000	0.00000000000000000000	4188.20507812500000000000	4201.02539062500000000000	4168.71777343750000000000	4203.58984375000000000000	4217.94873046875000000000	4217.43603515625000000000	4228.20507812500000000000	4174.87158203125000000000	4161.53857421875000000000	4197.94873046875000000000	4235.89746093750000000000	4234.87158203125000000000	4232.82031250000000000000	4195.38427734375000000000	2954.00000000000000000000	10248.00000000000000000000	10226.00000000000000000000	0.00000000000000000000	0.00000000000000000000	0.00000000000000000000	3771.00000000000000000000	655.00000000000000000000	4.00000000000000000000	4.00000000000000000000	4.00000000000000000000	4.00000000000000000000	4.00000000000000000000	4.00000000000000000000	4.00000000000000000000	4.00000000000000000000	4.00000000000000000000	4.00000000000000000000	4.00000000000000000000	4.00000000000000000000	4.00000000000000000000	4.00000000000000000000	4.00000000000000000000	4.00000000000000000000
98.00000000000000000000	0.00000000000000000000	4182.56396484375000000000	4169.74365234375000000000	4178.97412109375000000000	4188.71777343750000000000	4173.33300781250000000000	4177.94873046875000000000	4185.12792968750000000000	4133.33300781250000000000	4111.79492187500000000000	4151.28173828125000000000	4206.15380859375000000000	4216.41015625000000000000	4203.58984375000000000000	4175.38427734375000000000	3551.00000000000000000000	10248.00000000000000000000	10226.00000000000000000000	0.00000000000000000000	0.00000000000000000000	0.00000000000000000000	3771.00000000000000000000	663.00000000000000000000	4.00000000000000000000	4.00000000000000000000	4.00000000000000000000	4.00000000000000000000	4.00000000000000000000	4.00000000000000000000	4.00000000000000000000	4.00000000000000000000	4.00000000000000000000	4.00000000000000000000	4.00000000000000000000	4.00000000000000000000	4.00000000000000000000	4.00000000000000000000	4.00000000000000000000	4.00000000000000000000
99.00000000000000000000	0.00000000000000000000	4179.48730468750000000000	4176.41015625000000000000	4172.82031250000000000000	4184.61523437500000000000	4175.89746093750000000000	4188.20507812500000000000	4197.43603515625000000000	4153.84619140625000000000	4137.43603515625000000000	4174.87158203125000000000	4216.41015625000000000000	4228.20507812500000000000	4200.00000000000000000000	4177.94873046875000000000	3065.00000000000000000000	10249.00000000000000000000	10226.00000000000000000000	0.00000000000000000000	0.00000000000000000000	0.00000000000000000000	3771.00000000000000000000	672.00000000000000000000	4.00000000000000000000	4.00000000000000000000	4.00000000000000000000	4.00000000000000000000	4.00000000000000000000	4.00000000000000000000	4.00000000000000000000	4.00000000000000000000	4.00000000000000000000	4.00000000000000000000	4.00000000000000000000	4.00000000000000000000	4.00000000000000000000	4.00000000000000000000	4.00000000000000000000	4.00000000000000000000
100.00000000000000000000	0.00000000000000000000	4173.84619140625000000000	4151.79492187500000000000	4172.30761718750000000000	4169.74365234375000000000	4159.48730468750000000000	4175.38427734375000000000	4190.25634765625000000000	4166.15380859375000000000	4150.76904296875000000000	4186.66650390625000000000	4216.41015625000000000000	4229.74365234375000000000	4187.17919921875000000000	4170.25634765625000000000	3346.00000000000000000000	10249.00000000000000000000	10226.00000000000000000000	0.00000000000000000000	0.00000000000000000000	0.00000000000000000000	3771.00000000000000000000	680.00000000000000000000	4.00000000000000000000	4.00000000000000000000	4.00000000000000000000	4.00000000000000000000	4.00000000000000000000	4.00000000000000000000	4.00000000000000000000	4.00000000000000000000	4.00000000000000000000	4.00000000000000000000	4.00000000000000000000	4.00000000000000000000	4.00000000000000000000	4.00000000000000000000	4.00000000000000000000	4.00000000000000000000
101.00000000000000000000	0.00000000000000000000	4163.07666015625000000000	4123.07666015625000000000	4184.10253906250000000000	4149.74365234375000000000	4140.00000000000000000000	4162.56396484375000000000	4178.46142578125000000000	4137.94873046875000000000	4115.89746093750000000000	4150.76904296875000000000	4182.05126953125000000000	4200.51269531250000000000	4152.82031250000000000000	4141.53857421875000000000	2954.00000000000000000000	10249.00000000000000000000	10224.00000000000000000000	0.00000000000000000000	0.00000000000000000000	0.00000000000000000000	3771.00000000000000000000	688.00000000000000000000	4.00000000000000000000	4.00000000000000000000	4.00000000000000000000	4.00000000000000000000	4.00000000000000000000	4.00000000000000000000	4.00000000000000000000	4.00000000000000000000	4.00000000000000000000	4.00000000000000000000	4.00000000000000000000	4.00000000000000000000	4.00000000000000000000	4.00000000000000000000	4.00000000000000000000	4.00000000000000000000
102.00000000000000000000	0.00000000000000000000	4168.71777343750000000000	4177.94873046875000000000	4171.28173828125000000000	4171.79492187500000000000	4195.38427734375000000000	4216.92285156250000000000	4220.51269531250000000000	4150.76904296875000000000	4134.35888671875000000000	4174.35888671875000000000	4190.76904296875000000000	4205.64111328125000000000	4175.89746093750000000000	4153.33300781250000000000	3551.00000000000000000000	10249.00000000000000000000	10224.00000000000000000000	0.00000000000000000000	0.00000000000000000000	0.00000000000000000000	3771.00000000000000000000	697.00000000000000000000	4.00000000000000000000	4.00000000000000000000	4.00000000000000000000	4.00000000000000000000	4.00000000000000000000	4.00000000000000000000	4.00000000000000000000	4.00000000000000000000	4.00000000000000000000	4.00000000000000000000	4.00000000000000000000	4.00000000000000000000	4.00000000000000000000	4.00000000000000000000	4.00000000000000000000	4.00000000000000000000
103.00000000000000000000	0.00000000000000000000	4160.51269531250000000000	4159.48730468750000000000	4180.00000000000000000000	4154.35888671875000000000	4170.25634765625000000000	4191.28173828125000000000	4199.48730468750000000000	4113.84619140625000000000	4101.53857421875000000000	4149.23046875000000000000	4149.23046875000000000000	4172.82031250000000000000	4146.66650390625000000000	4125.12792968750000000000	3065.00000000000000000000	10245.00000000000000000000	10223.00000000000000000000	0.00000000000000000000	0.00000000000000000000	0.00000000000000000000	3771.00000000000000000000	705.00000000000000000000	4.00000000000000000000	4.00000000000000000000	4.00000000000000000000	4.00000000000000000000	4.00000000000000000000	4.00000000000000000000	4.00000000000000000000	4.00000000000000000000	4.00000000000000000000	4.00000000000000000000	4.00000000000000000000	4.00000000000000000000	4.00000000000000000000	4.00000000000000000000	4.00000000000000000000	4.00000000000000000000
104.00000000000000000000	0.00000000000000000000	4161.53857421875000000000	4156.41015625000000000000	4173.84619140625000000000	4158.97412109375000000000	4168.20507812500000000000	4186.66650390625000000000	4196.41015625000000000000	4129.74365234375000000000	4114.35888671875000000000	4153.33300781250000000000	4177.94873046875000000000	4190.25634765625000000000	4174.35888671875000000000	4152.30761718750000000000	3346.00000000000000000000	10245.00000000000000000000	10223.00000000000000000000	0.00000000000000000000	0.00000000000000000000	0.00000000000000000000	3771.00000000000000000000	712.00000000000000000000	4.00000000000000000000	4.00000000000000000000	4.00000000000000000000	4.00000000000000000000	4.00000000000000000000	4.00000000000000000000	4.00000000000000000000	4.00000000000000000000	4.00000000000000000000	4.00000000000000000000	4.00000000000000000000	4.00000000000000000000	4.00000000000000000000	4.00000000000000000000	4.00000000000000000000	4.00000000000000000000
105.00000000000000000000	0.00000000000000000000	4164.10253906250000000000	4141.02539062500000000000	4167.17919921875000000000	4158.46142578125000000000	4155.38427734375000000000	4172.30761718750000000000	4180.51269531250000000000	4149.74365234375000000000	4126.15380859375000000000	4155.89746093750000000000	4210.25634765625000000000	4212.30761718750000000000	4193.33300781250000000000	4174.87158203125000000000	2954.00000000000000000000	10244.00000000000000000000	10220.00000000000000000000	0.00000000000000000000	0.00000000000000000000	0.00000000000000000000	3771.00000000000000000000	721.00000000000000000000	4.00000000000000000000	4.00000000000000000000	4.00000000000000000000	4.00000000000000000000	4.00000000000000000000	4.00000000000000000000	4.00000000000000000000	4.00000000000000000000	4.00000000000000000000	4.00000000000000000000	4.00000000000000000000	4.00000000000000000000	4.00000000000000000000	4.00000000000000000000	4.00000000000000000000	4.00000000000000000000
106.00000000000000000000	0.00000000000000000000	4157.94873046875000000000	4112.30761718750000000000	4180.51269531250000000000	4143.07666015625000000000	4120.00000000000000000000	4145.64111328125000000000	4161.53857421875000000000	4128.71777343750000000000	4098.97412109375000000000	4133.33300781250000000000	4182.05126953125000000000	4192.82031250000000000000	4157.43603515625000000000	4146.66650390625000000000	3551.00000000000000000000	10244.00000000000000000000	10220.00000000000000000000	0.00000000000000000000	0.00000000000000000000	0.00000000000000000000	3771.00000000000000000000	728.00000000000000000000	4.00000000000000000000	4.00000000000000000000	4.00000000000000000000	4.00000000000000000000	4.00000000000000000000	4.00000000000000000000	4.00000000000000000000	4.00000000000000000000	4.00000000000000000000	4.00000000000000000000	4.00000000000000000000	4.00000000000000000000	4.00000000000000000000	4.00000000000000000000	4.00000000000000000000	4.00000000000000000000
107.00000000000000000000	0.00000000000000000000	4164.61523437500000000000	4151.79492187500000000000	4173.33300781250000000000	4164.61523437500000000000	4163.58984375000000000000	4186.15380859375000000000	4201.02539062500000000000	4152.82031250000000000000	4134.35888671875000000000	4176.41015625000000000000	4195.89746093750000000000	4207.69238281250000000000	4172.82031250000000000000	4158.97412109375000000000	3065.00000000000000000000	10244.00000000000000000000	10221.00000000000000000000	0.00000000000000000000	0.00000000000000000000	0.00000000000000000000	3771.00000000000000000000	735.00000000000000000000	4.00000000000000000000	4.00000000000000000000	4.00000000000000000000	4.00000000000000000000	4.00000000000000000000	4.00000000000000000000	4.00000000000000000000	4.00000000000000000000	4.00000000000000000000	4.00000000000000000000	4.00000000000000000000	4.00000000000000000000	4.00000000000000000000	4.00000000000000000000	4.00000000000000000000	4.00000000000000000000
108.00000000000000000000	0.00000000000000000000	4152.82031250000000000000	4124.10253906250000000000	4183.58984375000000000000	4141.53857421875000000000	4142.05126953125000000000	4163.07666015625000000000	4181.02539062500000000000	4123.07666015625000000000	4114.87158203125000000000	4158.97412109375000000000	4158.46142578125000000000	4182.05126953125000000000	4131.28173828125000000000	4127.69238281250000000000	3346.00000000000000000000	10244.00000000000000000000	10221.00000000000000000000	0.00000000000000000000	0.00000000000000000000	0.00000000000000000000	3771.00000000000000000000	743.00000000000000000000	4.00000000000000000000	4.00000000000000000000	4.00000000000000000000	4.00000000000000000000	4.00000000000000000000	4.00000000000000000000	4.00000000000000000000	4.00000000000000000000	4.00000000000000000000	4.00000000000000000000	4.00000000000000000000	4.00000000000000000000	4.00000000000000000000	4.00000000000000000000	4.00000000000000000000	4.00000000000000000000
109.00000000000000000000	0.00000000000000000000	4152.30761718750000000000	4140.00000000000000000000	4179.48730468750000000000	4148.20507812500000000000	4149.74365234375000000000	4168.71777343750000000000	4183.07666015625000000000	4126.66650390625000000000	4116.41015625000000000000	4155.89746093750000000000	4165.64111328125000000000	4188.20507812500000000000	4143.58984375000000000000	4133.33300781250000000000	2954.00000000000000000000	10244.00000000000000000000	10221.00000000000000000000	0.00000000000000000000	0.00000000000000000000	0.00000000000000000000	3771.00000000000000000000	751.00000000000000000000	4.00000000000000000000	4.00000000000000000000	4.00000000000000000000	4.00000000000000000000	4.00000000000000000000	4.00000000000000000000	4.00000000000000000000	4.00000000000000000000	4.00000000000000000000	4.00000000000000000000	4.00000000000000000000	4.00000000000000000000	4.00000000000000000000	4.00000000000000000000	4.00000000000000000000	4.00000000000000000000
110.00000000000000000000	0.00000000000000000000	4160.51269531250000000000	4164.61523437500000000000	4168.71777343750000000000	4167.17919921875000000000	4163.58984375000000000000	4173.33300781250000000000	4183.07666015625000000000	4123.58984375000000000000	4110.76904296875000000000	4151.28173828125000000000	4177.94873046875000000000	4191.79492187500000000000	4170.25634765625000000000	4148.20507812500000000000	3551.00000000000000000000	10244.00000000000000000000	10221.00000000000000000000	0.00000000000000000000	0.00000000000000000000	0.00000000000000000000	3771.00000000000000000000	759.00000000000000000000	4.00000000000000000000	4.00000000000000000000	4.00000000000000000000	4.00000000000000000000	4.00000000000000000000	4.00000000000000000000	4.00000000000000000000	4.00000000000000000000	4.00000000000000000000	4.00000000000000000000	4.00000000000000000000	4.00000000000000000000	4.00000000000000000000	4.00000000000000000000	4.00000000000000000000	4.00000000000000000000
111.00000000000000000000	0.00000000000000000000	4150.25634765625000000000	4130.76904296875000000000	4180.51269531250000000000	4145.12792968750000000000	4128.20507812500000000000	4140.00000000000000000000	4154.35888671875000000000	4087.69213867187500000000	4068.20507812500000000000	4108.20507812500000000000	4150.76904296875000000000	4164.10253906250000000000	4135.89746093750000000000	4125.64111328125000000000	3065.00000000000000000000	10248.00000000000000000000	10227.00000000000000000000	0.00000000000000000000	0.00000000000000000000	0.00000000000000000000	3771.00000000000000000000	767.00000000000000000000	4.00000000000000000000	4.00000000000000000000	4.00000000000000000000	4.00000000000000000000	4.00000000000000000000	4.00000000000000000000	4.00000000000000000000	4.00000000000000000000	4.00000000000000000000	4.00000000000000000000	4.00000000000000000000	4.00000000000000000000	4.00000000000000000000	4.00000000000000000000	4.00000000000000000000	4.00000000000000000000
112.00000000000000000000	0.00000000000000000000	4152.82031250000000000000	4147.69238281250000000000	4174.35888671875000000000	4157.43603515625000000000	4152.30761718750000000000	4167.69238281250000000000	4176.41015625000000000000	4140.51269531250000000000	4120.51269531250000000000	4148.71777343750000000000	4198.97412109375000000000	4205.12792968750000000000	4162.56396484375000000000	4154.35888671875000000000	3346.00000000000000000000	10248.00000000000000000000	10227.00000000000000000000	0.00000000000000000000	0.00000000000000000000	0.00000000000000000000	3771.00000000000000000000	776.00000000000000000000	4.00000000000000000000	4.00000000000000000000	4.00000000000000000000	4.00000000000000000000	4.00000000000000000000	4.00000000000000000000	4.00000000000000000000	4.00000000000000000000	4.00000000000000000000	4.00000000000000000000	4.00000000000000000000	4.00000000000000000000	4.00000000000000000000	4.00000000000000000000	4.00000000000000000000	4.00000000000000000000
113.00000000000000000000	0.00000000000000000000	4146.66650390625000000000	4112.82031250000000000000	4183.58984375000000000000	4140.51269531250000000000	4126.15380859375000000000	4146.66650390625000000000	4163.07666015625000000000	4141.53857421875000000000	4127.69238281250000000000	4150.76904296875000000000	4182.05126953125000000000	4197.43603515625000000000	4140.00000000000000000000	4137.94873046875000000000	2954.00000000000000000000	10247.00000000000000000000	10227.00000000000000000000	0.00000000000000000000	0.00000000000000000000	0.00000000000000000000	3771.00000000000000000000	784.00000000000000000000	4.00000000000000000000	4.00000000000000000000	4.00000000000000000000	4.00000000000000000000	4.00000000000000000000	4.00000000000000000000	4.00000000000000000000	4.00000000000000000000	4.00000000000000000000	4.00000000000000000000	4.00000000000000000000	4.00000000000000000000	4.00000000000000000000	4.00000000000000000000	4.00000000000000000000	4.00000000000000000000
114.00000000000000000000	0.00000000000000000000	4147.17919921875000000000	4125.12792968750000000000	4184.61523437500000000000	4143.07666015625000000000	4147.17919921875000000000	4169.74365234375000000000	4185.12792968750000000000	4141.02539062500000000000	4131.28173828125000000000	4160.51269531250000000000	4171.79492187500000000000	4187.17919921875000000000	4142.56396484375000000000	4134.35888671875000000000	3551.00000000000000000000	10247.00000000000000000000	10227.00000000000000000000	0.00000000000000000000	0.00000000000000000000	0.00000000000000000000	3771.00000000000000000000	792.00000000000000000000	4.00000000000000000000	4.00000000000000000000	4.00000000000000000000	4.00000000000000000000	4.00000000000000000000	4.00000000000000000000	4.00000000000000000000	4.00000000000000000000	4.00000000000000000000	4.00000000000000000000	4.00000000000000000000	4.00000000000000000000	4.00000000000000000000	4.00000000000000000000	4.00000000000000000000	4.00000000000000000000
115.00000000000000000000	0.00000000000000000000	4149.23046875000000000000	4163.58984375000000000000	4178.97412109375000000000	4158.46142578125000000000	4189.74365234375000000000	4207.69238281250000000000	4210.76904296875000000000	4147.17919921875000000000	4140.00000000000000000000	4177.94873046875000000000	4171.79492187500000000000	4185.12792968750000000000	4154.87158203125000000000	4134.87158203125000000000	3065.00000000000000000000	10247.00000000000000000000	10228.00000000000000000000	0.00000000000000000000	0.00000000000000000000	0.00000000000000000000	3771.00000000000000000000	801.00000000000000000000	4.00000000000000000000	4.00000000000000000000	4.00000000000000000000	4.00000000000000000000	4.00000000000000000000	4.00000000000000000000	4.00000000000000000000	4.00000000000000000000	4.00000000000000000000	4.00000000000000000000	4.00000000000000000000	4.00000000000000000000	4.00000000000000000000	4.00000000000000000000	4.00000000000000000000	4.00000000000000000000
116.00000000000000000000	0.00000000000000000000	4133.84619140625000000000	4129.74365234375000000000	4188.20507812500000000000	4136.92285156250000000000	4156.41015625000000000000	4171.28173828125000000000	4180.51269531250000000000	4104.61523437500000000000	4092.30761718750000000000	4133.33300781250000000000	4116.41015625000000000000	4146.66650390625000000000	4109.74365234375000000000	4097.94873046875000000000	3346.00000000000000000000	10247.00000000000000000000	10228.00000000000000000000	0.00000000000000000000	0.00000000000000000000	0.00000000000000000000	3771.00000000000000000000	808.00000000000000000000	4.00000000000000000000	4.00000000000000000000	4.00000000000000000000	4.00000000000000000000	4.00000000000000000000	4.00000000000000000000	4.00000000000000000000	4.00000000000000000000	4.00000000000000000000	4.00000000000000000000	4.00000000000000000000	4.00000000000000000000	4.00000000000000000000	4.00000000000000000000	4.00000000000000000000	4.00000000000000000000
117.00000000000000000000	0.00000000000000000000	4144.61523437500000000000	4148.20507812500000000000	4171.79492187500000000000	4160.51269531250000000000	4176.92285156250000000000	4182.56396484375000000000	4190.76904296875000000000	4129.74365234375000000000	4110.76904296875000000000	4142.56396484375000000000	4149.23046875000000000000	4180.51269531250000000000	4153.33300781250000000000	4141.53857421875000000000	2954.00000000000000000000	10248.00000000000000000000	10229.00000000000000000000	0.00000000000000000000	0.00000000000000000000	0.00000000000000000000	3771.00000000000000000000	815.00000000000000000000	4.00000000000000000000	4.00000000000000000000	4.00000000000000000000	4.00000000000000000000	4.00000000000000000000	4.00000000000000000000	4.00000000000000000000	4.00000000000000000000	4.00000000000000000000	4.00000000000000000000	4.00000000000000000000	4.00000000000000000000	4.00000000000000000000	4.00000000000000000000	4.00000000000000000000	4.00000000000000000000
118.00000000000000000000	0.00000000000000000000	4151.28173828125000000000	4128.71777343750000000000	4176.41015625000000000000	4158.97412109375000000000	4148.71777343750000000000	4148.20507812500000000000	4160.00000000000000000000	4117.94873046875000000000	4089.23071289062500000000	4117.43603515625000000000	4146.15380859375000000000	4187.17919921875000000000	4154.87158203125000000000	4150.25634765625000000000	3551.00000000000000000000	10248.00000000000000000000	10229.00000000000000000000	0.00000000000000000000	0.00000000000000000000	0.00000000000000000000	3771.00000000000000000000	823.00000000000000000000	4.00000000000000000000	4.00000000000000000000	4.00000000000000000000	4.00000000000000000000	4.00000000000000000000	4.00000000000000000000	4.00000000000000000000	4.00000000000000000000	4.00000000000000000000	4.00000000000000000000	4.00000000000000000000	4.00000000000000000000	4.00000000000000000000	4.00000000000000000000	4.00000000000000000000	4.00000000000000000000
119.00000000000000000000	0.00000000000000000000	4148.20507812500000000000	4123.58984375000000000000	4182.56396484375000000000	4153.33300781250000000000	4136.92285156250000000000	4134.87158203125000000000	4153.84619140625000000000	4115.89746093750000000000	4084.61523437500000000000	4115.38427734375000000000	4128.20507812500000000000	4180.51269531250000000000	4140.00000000000000000000	4136.41015625000000000000	3065.00000000000000000000	10249.00000000000000000000	10230.00000000000000000000	0.00000000000000000000	0.00000000000000000000	0.00000000000000000000	3771.00000000000000000000	830.00000000000000000000	4.00000000000000000000	4.00000000000000000000	4.00000000000000000000	4.00000000000000000000	4.00000000000000000000	4.00000000000000000000	4.00000000000000000000	4.00000000000000000000	4.00000000000000000000	4.00000000000000000000	4.00000000000000000000	4.00000000000000000000	4.00000000000000000000	4.00000000000000000000	4.00000000000000000000	4.00000000000000000000
120.00000000000000000000	0.00000000000000000000	4149.23046875000000000000	4131.28173828125000000000	4178.46142578125000000000	4155.38427734375000000000	4155.89746093750000000000	4161.02539062500000000000	4181.53857421875000000000	4148.71777343750000000000	4123.07666015625000000000	4154.35888671875000000000	4136.92285156250000000000	4194.35888671875000000000	4140.00000000000000000000	4137.43603515625000000000	3346.00000000000000000000	10249.00000000000000000000	10230.00000000000000000000	0.00000000000000000000	0.00000000000000000000	0.00000000000000000000	3771.00000000000000000000	837.00000000000000000000	4.00000000000000000000	4.00000000000000000000	4.00000000000000000000	4.00000000000000000000	4.00000000000000000000	4.00000000000000000000	4.00000000000000000000	4.00000000000000000000	4.00000000000000000000	4.00000000000000000000	4.00000000000000000000	4.00000000000000000000	4.00000000000000000000	4.00000000000000000000	4.00000000000000000000	4.00000000000000000000
121.00000000000000000000	0.00000000000000000000	4143.07666015625000000000	4094.87158203125000000000	4196.92285156250000000000	4130.25634765625000000000	4124.10253906250000000000	4134.87158203125000000000	4162.05126953125000000000	4121.02539062500000000000	4090.25634765625000000000	4120.51269531250000000000	4104.10253906250000000000	4171.79492187500000000000	4094.35888671875000000000	4108.71777343750000000000	2954.00000000000000000000	10252.00000000000000000000	10229.00000000000000000000	0.00000000000000000000	0.00000000000000000000	0.00000000000000000000	3771.00000000000000000000	846.00000000000000000000	4.00000000000000000000	4.00000000000000000000	4.00000000000000000000	4.00000000000000000000	4.00000000000000000000	4.00000000000000000000	4.00000000000000000000	4.00000000000000000000	4.00000000000000000000	4.00000000000000000000	4.00000000000000000000	4.00000000000000000000	4.00000000000000000000	4.00000000000000000000	4.00000000000000000000	4.00000000000000000000
122.00000000000000000000	0.00000000000000000000	4151.28173828125000000000	4145.12792968750000000000	4183.07666015625000000000	4156.92285156250000000000	4165.64111328125000000000	4158.97412109375000000000	4176.41015625000000000000	4123.58984375000000000000	4094.87158203125000000000	4125.64111328125000000000	4128.71777343750000000000	4185.64111328125000000000	4132.82031250000000000000	4134.35888671875000000000	3551.00000000000000000000	10252.00000000000000000000	10229.00000000000000000000	0.00000000000000000000	0.00000000000000000000	0.00000000000000000000	3771.00000000000000000000	854.00000000000000000000	4.00000000000000000000	4.00000000000000000000	4.00000000000000000000	4.00000000000000000000	4.00000000000000000000	4.00000000000000000000	4.00000000000000000000	4.00000000000000000000	4.00000000000000000000	4.00000000000000000000	4.00000000000000000000	4.00000000000000000000	4.00000000000000000000	4.00000000000000000000	4.00000000000000000000	4.00000000000000000000
123.00000000000000000000	0.00000000000000000000	4147.17919921875000000000	4144.10253906250000000000	4177.43603515625000000000	4156.41015625000000000000	4159.48730468750000000000	4147.17919921875000000000	4159.48730468750000000000	4093.84594726562500000000	4071.79467773437500000000	4109.23046875000000000000	4109.74365234375000000000	4161.53857421875000000000	4132.82031250000000000000	4124.61523437500000000000	3065.00000000000000000000	10250.00000000000000000000	10227.00000000000000000000	0.00000000000000000000	0.00000000000000000000	0.00000000000000000000	3771.00000000000000000000	862.00000000000000000000	4.00000000000000000000	4.00000000000000000000	4.00000000000000000000	4.00000000000000000000	4.00000000000000000000	4.00000000000000000000	4.00000000000000000000	4.00000000000000000000	4.00000000000000000000	4.00000000000000000000	4.00000000000000000000	4.00000000000000000000	4.00000000000000000000	4.00000000000000000000	4.00000000000000000000	4.00000000000000000000
124.00000000000000000000	0.00000000000000000000	4141.02539062500000000000	4115.38427734375000000000	4184.10253906250000000000	4142.05126953125000000000	4134.87158203125000000000	4136.92285156250000000000	4149.74365234375000000000	4089.74340820312500000000	4064.10253906250000000000	4098.97412109375000000000	4103.07666015625000000000	4150.76904296875000000000	4117.94873046875000000000	4113.84619140625000000000	3346.00000000000000000000	10250.00000000000000000000	10227.00000000000000000000	0.00000000000000000000	0.00000000000000000000	0.00000000000000000000	3771.00000000000000000000	869.00000000000000000000	4.00000000000000000000	4.00000000000000000000	4.00000000000000000000	4.00000000000000000000	4.00000000000000000000	4.00000000000000000000	4.00000000000000000000	4.00000000000000000000	4.00000000000000000000	4.00000000000000000000	4.00000000000000000000	4.00000000000000000000	4.00000000000000000000	4.00000000000000000000	4.00000000000000000000	4.00000000000000000000
125.00000000000000000000	0.00000000000000000000	4146.15380859375000000000	4116.41015625000000000000	4172.82031250000000000000	4149.74365234375000000000	4137.94873046875000000000	4143.07666015625000000000	4154.87158203125000000000	4133.33300781250000000000	4100.00000000000000000000	4122.56396484375000000000	4147.17919921875000000000	4187.17919921875000000000	4142.56396484375000000000	4137.43603515625000000000	2954.00000000000000000000	10246.00000000000000000000	10224.00000000000000000000	0.00000000000000000000	0.00000000000000000000	0.00000000000000000000	3771.00000000000000000000	878.00000000000000000000	4.00000000000000000000	4.00000000000000000000	4.00000000000000000000	4.00000000000000000000	4.00000000000000000000	4.00000000000000000000	4.00000000000000000000	4.00000000000000000000	4.00000000000000000000	4.00000000000000000000	4.00000000000000000000	4.00000000000000000000	4.00000000000000000000	4.00000000000000000000	4.00000000000000000000	4.00000000000000000000
126.00000000000000000000	0.00000000000000000000	4139.48730468750000000000	4078.97436523437500000000	4182.56396484375000000000	4128.71777343750000000000	4102.56396484375000000000	4109.23046875000000000000	4132.30761718750000000000	4112.82031250000000000000	4076.41015625000000000000	4096.92285156250000000000	4125.12792968750000000000	4168.71777343750000000000	4114.87158203125000000000	4112.30761718750000000000	3551.00000000000000000000	10246.00000000000000000000	10224.00000000000000000000	0.00000000000000000000	0.00000000000000000000	0.00000000000000000000	3771.00000000000000000000	885.00000000000000000000	4.00000000000000000000	4.00000000000000000000	4.00000000000000000000	4.00000000000000000000	4.00000000000000000000	4.00000000000000000000	4.00000000000000000000	4.00000000000000000000	4.00000000000000000000	4.00000000000000000000	4.00000000000000000000	4.00000000000000000000	4.00000000000000000000	4.00000000000000000000	4.00000000000000000000	4.00000000000000000000
127.00000000000000000000	0.00000000000000000000	4150.76904296875000000000	4128.71777343750000000000	4185.12792968750000000000	4155.38427734375000000000	4166.66650390625000000000	4174.35888671875000000000	4191.28173828125000000000	4142.05126953125000000000	4117.94873046875000000000	4144.61523437500000000000	4146.15380859375000000000	4187.69238281250000000000	4149.74365234375000000000	4133.33300781250000000000	50.00000000000000000000	10245.00000000000000000000	10223.00000000000000000000	0.00000000000000000000	0.00000000000000000000	0.00000000000000000000	3771.00000000000000000000	893.00000000000000000000	4.00000000000000000000	4.00000000000000000000	4.00000000000000000000	4.00000000000000000000	4.00000000000000000000	4.00000000000000000000	4.00000000000000000000	4.00000000000000000000	4.00000000000000000000	4.00000000000000000000	4.00000000000000000000	4.00000000000000000000	4.00000000000000000000	4.00000000000000000000	4.00000000000000000000	4.00000000000000000000
0.00000000000000000000	0.00000000000000000000	4152.82031250000000000000	4140.00000000000000000000	4196.41015625000000000000	4156.92285156250000000000	4186.15380859375000000000	4193.84619140625000000000	4207.17919921875000000000	4143.58984375000000000000	4126.15380859375000000000	4163.58984375000000000000	4121.53857421875000000000	4184.10253906250000000000	4140.51269531250000000000	4127.69238281250000000000	752.00000000000000000000	10245.00000000000000000000	10223.00000000000000000000	0.00000000000000000000	0.00000000000000000000	0.00000000000000000000	3771.00000000000000000000	900.00000000000000000000	4.00000000000000000000	4.00000000000000000000	4.00000000000000000000	4.00000000000000000000	4.00000000000000000000	4.00000000000000000000	4.00000000000000000000	4.00000000000000000000	4.00000000000000000000	4.00000000000000000000	4.00000000000000000000	4.00000000000000000000	4.00000000000000000000	4.00000000000000000000	4.00000000000000000000	4.00000000000000000000
1.00000000000000000000	0.00000000000000000000	4148.20507812500000000000	4120.51269531250000000000	4198.97412109375000000000	4146.15380859375000000000	4157.43603515625000000000	4161.53857421875000000000	4181.53857421875000000000	4122.56396484375000000000	4100.00000000000000000000	4138.46142578125000000000	4099.48730468750000000000	4172.82031250000000000000	4125.12792968750000000000	4116.92285156250000000000	2509.00000000000000000000	10244.00000000000000000000	10224.00000000000000000000	0.00000000000000000000	0.00000000000000000000	0.00000000000000000000	3771.00000000000000000000	909.00000000000000000000	4.00000000000000000000	4.00000000000000000000	4.00000000000000000000	4.00000000000000000000	4.00000000000000000000	4.00000000000000000000	4.00000000000000000000	4.00000000000000000000	4.00000000000000000000	4.00000000000000000000	4.00000000000000000000	4.00000000000000000000	4.00000000000000000000	4.00000000000000000000	4.00000000000000000000	4.00000000000000000000
2.00000000000000000000	0.00000000000000000000	4165.64111328125000000000	4160.00000000000000000000	4179.48730468750000000000	4180.51269531250000000000	4184.61523437500000000000	4173.33300781250000000000	4184.10253906250000000000	4144.10253906250000000000	4119.48730468750000000000	4151.79492187500000000000	4160.00000000000000000000	4210.25634765625000000000	4187.17919921875000000000	4161.53857421875000000000	1830.00000000000000000000	10244.00000000000000000000	10224.00000000000000000000	0.00000000000000000000	0.00000000000000000000	0.00000000000000000000	3771.00000000000000000000	916.00000000000000000000	4.00000000000000000000	4.00000000000000000000	4.00000000000000000000	4.00000000000000000000	4.00000000000000000000	4.00000000000000000000	4.00000000000000000000	4.00000000000000000000	4.00000000000000000000	4.00000000000000000000	4.00000000000000000000	4.00000000000000000000	4.00000000000000000000	4.00000000000000000000	4.00000000000000000000	4.00000000000000000000
3.00000000000000000000	0.00000000000000000000	4164.61523437500000000000	4136.92285156250000000000	4189.74365234375000000000	4169.23046875000000000000	4154.87158203125000000000	4143.58984375000000000000	4152.82031250000000000000	4112.82031250000000000000	4083.58959960937500000000	4114.87158203125000000000	4144.10253906250000000000	4192.30761718750000000000	4160.00000000000000000000	4142.05126953125000000000	3590.00000000000000000000	10244.00000000000000000000	10228.00000000000000000000	0.00000000000000000000	0.00000000000000000000	0.00000000000000000000	3771.00000000000000000000	924.00000000000000000000	4.00000000000000000000	4.00000000000000000000	4.00000000000000000000	4.00000000000000000000	4.00000000000000000000	4.00000000000000000000	4.00000000000000000000	4.00000000000000000000	4.00000000000000000000	4.00000000000000000000	4.00000000000000000000	4.00000000000000000000	4.00000000000000000000	4.00000000000000000000	4.00000000000000000000	4.00000000000000000000
4.00000000000000000000	0.00000000000000000000	4156.41015625000000000000	4133.84619140625000000000	4182.05126953125000000000	4161.53857421875000000000	4157.43603515625000000000	4153.84619140625000000000	4168.71777343750000000000	4136.92285156250000000000	4107.17919921875000000000	4135.38427734375000000000	4150.25634765625000000000	4198.97412109375000000000	4145.64111328125000000000	4138.97412109375000000000	3625.00000000000000000000	10244.00000000000000000000	10228.00000000000000000000	0.00000000000000000000	0.00000000000000000000	0.00000000000000000000	3771.00000000000000000000	932.00000000000000000000	4.00000000000000000000	4.00000000000000000000	4.00000000000000000000	4.00000000000000000000	4.00000000000000000000	4.00000000000000000000	4.00000000000000000000	4.00000000000000000000	4.00000000000000000000	4.00000000000000000000	4.00000000000000000000	4.00000000000000000000	4.00000000000000000000	4.00000000000000000000	4.00000000000000000000	4.00000000000000000000
5.00000000000000000000	0.00000000000000000000	4143.58984375000000000000	4098.97412109375000000000	4179.48730468750000000000	4137.43603515625000000000	4128.20507812500000000000	4127.69238281250000000000	4155.38427734375000000000	4143.07666015625000000000	4114.87158203125000000000	4146.15380859375000000000	4143.07666015625000000000	4192.82031250000000000000	4123.58984375000000000000	4124.10253906250000000000	3375.00000000000000000000	10247.00000000000000000000	10231.00000000000000000000	0.00000000000000000000	0.00000000000000000000	0.00000000000000000000	3771.00000000000000000000	940.00000000000000000000	4.00000000000000000000	4.00000000000000000000	4.00000000000000000000	4.00000000000000000000	4.00000000000000000000	4.00000000000000000000	4.00000000000000000000	4.00000000000000000000	4.00000000000000000000	4.00000000000000000000	4.00000000000000000000	4.00000000000000000000	4.00000000000000000000	4.00000000000000000000	4.00000000000000000000	4.00000000000000000000
6.00000000000000000000	0.00000000000000000000	4134.87158203125000000000	4082.05126953125000000000	4191.79492187500000000000	4122.05126953125000000000	4104.61523437500000000000	4103.58984375000000000000	4138.46142578125000000000	4110.76904296875000000000	4082.05126953125000000000	4114.35888671875000000000	4117.43603515625000000000	4167.17919921875000000000	4100.00000000000000000000	4099.48730468750000000000	2846.00000000000000000000	10247.00000000000000000000	10231.00000000000000000000	0.00000000000000000000	0.00000000000000000000	0.00000000000000000000	3771.00000000000000000000	947.00000000000000000000	4.00000000000000000000	4.00000000000000000000	4.00000000000000000000	4.00000000000000000000	4.00000000000000000000	4.00000000000000000000	4.00000000000000000000	4.00000000000000000000	4.00000000000000000000	4.00000000000000000000	4.00000000000000000000	4.00000000000000000000	4.00000000000000000000	4.00000000000000000000	4.00000000000000000000	4.00000000000000000000
7.00000000000000000000	0.00000000000000000000	4143.58984375000000000000	4146.15380859375000000000	4177.94873046875000000000	4150.76904296875000000000	4164.10253906250000000000	4158.46142578125000000000	4176.92285156250000000000	4125.64111328125000000000	4099.48730468750000000000	4132.82031250000000000000	4140.00000000000000000000	4183.07666015625000000000	4134.35888671875000000000	4120.00000000000000000000	3030.00000000000000000000	10248.00000000000000000000	10232.00000000000000000000	0.00000000000000000000	0.00000000000000000000	0.00000000000000000000	3771.00000000000000000000	956.00000000000000000000	4.00000000000000000000	4.00000000000000000000	4.00000000000000000000	4.00000000000000000000	4.00000000000000000000	4.00000000000000000000	4.00000000000000000000	4.00000000000000000000	4.00000000000000000000	4.00000000000000000000	4.00000000000000000000	4.00000000000000000000	4.00000000000000000000	4.00000000000000000000	4.00000000000000000000	4.00000000000000000000
8.00000000000000000000	0.00000000000000000000	4132.82031250000000000000	4113.33300781250000000000	4183.07666015625000000000	4127.69238281250000000000	4136.92285156250000000000	4135.89746093750000000000	4153.84619140625000000000	4083.58959960937500000000	4061.53833007812500000000	4101.53857421875000000000	4097.94873046875000000000	4148.71777343750000000000	4096.41015625000000000000	4089.23071289062500000000	3133.00000000000000000000	10248.00000000000000000000	10232.00000000000000000000	0.00000000000000000000	0.00000000000000000000	0.00000000000000000000	3771.00000000000000000000	963.00000000000000000000	4.00000000000000000000	4.00000000000000000000	4.00000000000000000000	4.00000000000000000000	4.00000000000000000000	4.00000000000000000000	4.00000000000000000000	4.00000000000000000000	4.00000000000000000000	4.00000000000000000000	4.00000000000000000000	4.00000000000000000000	4.00000000000000000000	4.00000000000000000000	4.00000000000000000000	4.00000000000000000000
9.00000000000000000000	0.00000000000000000000	4131.28173828125000000000	4104.61523437500000000000	4177.43603515625000000000	4132.82031250000000000000	4136.41015625000000000000	4133.33300781250000000000	4154.87158203125000000000	4098.46142578125000000000	4073.33325195312500000000	4108.71777343750000000000	4128.71777343750000000000	4162.56396484375000000000	4122.56396484375000000000	4108.71777343750000000000	2934.00000000000000000000	10249.00000000000000000000	10232.00000000000000000000	0.00000000000000000000	0.00000000000000000000	0.00000000000000000000	3771.00000000000000000000	971.00000000000000000000	4.00000000000000000000	4.00000000000000000000	4.00000000000000000000	4.00000000000000000000	4.00000000000000000000	4.00000000000000000000	4.00000000000000000000	4.00000000000000000000	4.00000000000000000000	4.00000000000000000000	4.00000000000000000000	4.00000000000000000000	4.00000000000000000000	4.00000000000000000000	4.00000000000000000000	4.00000000000000000000
10.00000000000000000000	0.00000000000000000000	4134.87158203125000000000	4101.53857421875000000000	4173.33300781250000000000	4141.02539062500000000000	4129.74365234375000000000	4120.51269531250000000000	4142.05126953125000000000	4122.56396484375000000000	4085.12817382812500000000	4119.48730468750000000000	4163.07666015625000000000	4187.17919921875000000000	4146.66650390625000000000	4129.23046875000000000000	3576.00000000000000000000	10249.00000000000000000000	10232.00000000000000000000	0.00000000000000000000	0.00000000000000000000	0.00000000000000000000	3771.00000000000000000000	980.00000000000000000000	4.00000000000000000000	4.00000000000000000000	4.00000000000000000000	4.00000000000000000000	4.00000000000000000000	4.00000000000000000000	4.00000000000000000000	4.00000000000000000000	4.00000000000000000000	4.00000000000000000000	4.00000000000000000000	4.00000000000000000000	4.00000000000000000000	4.00000000000000000000	4.00000000000000000000	4.00000000000000000000
11.00000000000000000000	0.00000000000000000000	4125.64111328125000000000	4069.74340820312500000000	4185.12792968750000000000	4121.53857421875000000000	4091.79467773437500000000	4089.74340820312500000000	4118.46142578125000000000	4097.94873046875000000000	4054.35888671875000000000	4110.25634765625000000000	4127.69238281250000000000	4165.12792968750000000000	4108.20507812500000000000	4100.00000000000000000000	3086.00000000000000000000	10250.00000000000000000000	10230.00000000000000000000	0.00000000000000000000	0.00000000000000000000	0.00000000000000000000	3771.00000000000000000000	988.00000000000000000000	4.00000000000000000000	4.00000000000000000000	4.00000000000000000000	4.00000000000000000000	4.00000000000000000000	4.00000000000000000000	4.00000000000000000000	4.00000000000000000000	4.00000000000000000000	4.00000000000000000000	4.00000000000000000000	4.00000000000000000000	4.00000000000000000000	4.00000000000000000000	4.00000000000000000000	4.00000000000000000000
12.00000000000000000000	0.00000000000000000000	4131.28173828125000000000	4099.48730468750000000000	4176.41015625000000000000	4136.92285156250000000000	4132.30761718750000000000	4133.84619140625000000000	4160.51269531250000000000	4120.00000000000000000000	4090.25634765625000000000	4177.94873046875000000000	4141.02539062500000000000	4180.51269531250000000000	4123.07666015625000000000	4112.30761718750000000000	3369.00000000000000000000	10250.00000000000000000000	10230.00000000000000000000	0.00000000000000000000	0.00000000000000000000	0.00000000000000000000	3771.00000000000000000000	996.00000000000000000000	4.00000000000000000000	4.00000000000000000000	4.00000000000000000000	4.00000000000000000000	4.00000000000000000000	4.00000000000000000000	4.00000000000000000000	4.00000000000000000000	4.00000000000000000000	4.00000000000000000000	4.00000000000000000000	4.00000000000000000000	4.00000000000000000000	4.00000000000000000000	4.00000000000000000000	4.00000000000000000000
13.00000000000000000000	0.00000000000000000000	4133.33300781250000000000	4088.71777343750000000000	4191.79492187500000000000	4124.61523437500000000000	4121.53857421875000000000	4125.12792968750000000000	4154.35888671875000000000	4101.53857421875000000000	4076.41015625000000000000	4181.53857421875000000000	4116.41015625000000000000	4165.12792968750000000000	4093.84594726562500000000	4091.28198242187500000000	2957.00000000000000000000	10252.00000000000000000000	10228.00000000000000000000	0.00000000000000000000	0.00000000000000000000	0.00000000000000000000	3772.00000000000000000000	5.00000000000000000000	4.00000000000000000000	4.00000000000000000000	4.00000000000000000000	4.00000000000000000000	4.00000000000000000000	4.00000000000000000000	4.00000000000000000000	4.00000000000000000000	4.00000000000000000000	4.00000000000000000000	4.00000000000000000000	4.00000000000000000000	4.00000000000000000000	4.00000000000000000000	4.00000000000000000000	4.00000000000000000000
14.00000000000000000000	0.00000000000000000000	4148.20507812500000000000	4133.84619140625000000000	4191.79492187500000000000	4148.71777343750000000000	4149.23046875000000000000	4142.56396484375000000000	4167.17919921875000000000	4117.94873046875000000000	4086.66650390625000000000	4190.76904296875000000000	4142.05126953125000000000	4183.07666015625000000000	4129.74365234375000000000	4118.97412109375000000000	3576.00000000000000000000	10252.00000000000000000000	10228.00000000000000000000	0.00000000000000000000	0.00000000000000000000	0.00000000000000000000	3772.00000000000000000000	12.00000000000000000000	4.00000000000000000000	4.00000000000000000000	4.00000000000000000000	4.00000000000000000000	4.00000000000000000000	4.00000000000000000000	4.00000000000000000000	4.00000000000000000000	4.00000000000000000000	4.00000000000000000000	4.00000000000000000000	4.00000000000000000000	4.00000000000000000000	4.00000000000000000000	4.00000000000000000000	4.00000000000000000000
15.00000000000000000000	0.00000000000000000000	4165.64111328125000000000	4176.41015625000000000000	4181.02539062500000000000	4182.56396484375000000000	4183.58984375000000000000	4162.05126953125000000000	4174.87158203125000000000	4133.33300781250000000000	4100.00000000000000000000	4205.64111328125000000000	4175.89746093750000000000	4203.07666015625000000000	4182.56396484375000000000	4157.94873046875000000000	3086.00000000000000000000	10250.00000000000000000000	10228.00000000000000000000	0.00000000000000000000	0.00000000000000000000	0.00000000000000000000	3772.00000000000000000000	19.00000000000000000000	4.00000000000000000000	4.00000000000000000000	4.00000000000000000000	4.00000000000000000000	4.00000000000000000000	4.00000000000000000000	4.00000000000000000000	4.00000000000000000000	4.00000000000000000000	4.00000000000000000000	4.00000000000000000000	4.00000000000000000000	4.00000000000000000000	4.00000000000000000000	4.00000000000000000000	4.00000000000000000000
16.00000000000000000000	0.00000000000000000000	4163.58984375000000000000	4146.66650390625000000000	4191.79492187500000000000	4167.17919921875000000000	4155.89746093750000000000	4137.94873046875000000000	4153.33300781250000000000	4107.69238281250000000000	4073.84594726562500000000	4178.97412109375000000000	4161.02539062500000000000	4192.30761718750000000000	4158.46142578125000000000	4148.71777343750000000000	0.00000000000000000000	10250.00000000000000000000	10228.00000000000000000000	0.00000000000000000000	0.00000000000000000000	0.00000000000000000000	3772.00000000000000000000	27.00000000000000000000	4.00000000000000000000	4.00000000000000000000	4.00000000000000000000	4.00000000000000000000	4.00000000000000000000	4.00000000000000000000	4.00000000000000000000	4.00000000000000000000	4.00000000000000000000	4.00000000000000000000	4.00000000000000000000	4.00000000000000000000	4.00000000000000000000	4.00000000000000000000	4.00000000000000000000	4.00000000000000000000
17.00000000000000000000	0.00000000000000000000	4169.23046875000000000000	4159.48730468750000000000	4183.07666015625000000000	4174.87158203125000000000	4168.20507812500000000000	4155.89746093750000000000	4173.84619140625000000000	4155.89746093750000000000	4122.56396484375000000000	4222.05126953125000000000	4210.25634765625000000000	4237.94873046875000000000	4181.53857421875000000000	4178.97412109375000000000	0.00000000000000000000	10249.00000000000000000000	10225.00000000000000000000	0.00000000000000000000	0.00000000000000000000	0.00000000000000000000	3772.00000000000000000000	34.00000000000000000000	4.00000000000000000000	4.00000000000000000000	4.00000000000000000000	4.00000000000000000000	4.00000000000000000000	4.00000000000000000000	4.00000000000000000000	4.00000000000000000000	4.00000000000000000000	4.00000000000000000000	4.00000000000000000000	4.00000000000000000000	4.00000000000000000000	4.00000000000000000000	4.00000000000000000000	4.00000000000000000000
18.00000000000000000000	0.00000000000000000000	4156.92285156250000000000	4113.33300781250000000000	4188.71777343750000000000	4150.25634765625000000000	4118.97412109375000000000	4112.30761718750000000000	4145.12792968750000000000	4144.61523437500000000000	4107.17919921875000000000	4211.79492187500000000000	4186.66650390625000000000	4219.48730468750000000000	4151.28173828125000000000	4153.33300781250000000000	0.00000000000000000000	10249.00000000000000000000	10225.00000000000000000000	0.00000000000000000000	0.00000000000000000000	0.00000000000000000000	3772.00000000000000000000	41.00000000000000000000	4.00000000000000000000	4.00000000000000000000	4.00000000000000000000	4.00000000000000000000	4.00000000000000000000	4.00000000000000000000	4.00000000000000000000	4.00000000000000000000	4.00000000000000000000	4.00000000000000000000	4.00000000000000000000	4.00000000000000000000	4.00000000000000000000	4.00000000000000000000	4.00000000000000000000	4.00000000000000000000
19.00000000000000000000	0.00000000000000000000	4142.56396484375000000000	4105.12792968750000000000	4185.12792968750000000000	4137.94873046875000000000	4119.48730468750000000000	4114.87158203125000000000	4150.76904296875000000000	4121.53857421875000000000	4084.61523437500000000000	4196.41015625000000000000	4155.38427734375000000000	4188.71777343750000000000	4130.25634765625000000000	4128.71777343750000000000	0.00000000000000000000	10248.00000000000000000000	10223.00000000000000000000	0.00000000000000000000	0.00000000000000000000	0.00000000000000000000	3772.00000000000000000000	50.00000000000000000000	4.00000000000000000000	4.00000000000000000000	4.00000000000000000000	4.00000000000000000000	4.00000000000000000000	4.00000000000000000000	4.00000000000000000000	4.00000000000000000000	4.00000000000000000000	4.00000000000000000000	4.00000000000000000000	4.00000000000000000000	4.00000000000000000000	4.00000000000000000000	4.00000000000000000000	4.00000000000000000000
20.00000000000000000000	0.00000000000000000000	4137.43603515625000000000	4129.74365234375000000000	4175.89746093750000000000	4138.46142578125000000000	4155.89746093750000000000	4148.20507812500000000000	4172.30761718750000000000	4118.97412109375000000000	4090.76904296875000000000	4201.53857421875000000000	4144.61523437500000000000	4174.35888671875000000000	4124.10253906250000000000	4117.94873046875000000000	0.00000000000000000000	10248.00000000000000000000	10223.00000000000000000000	0.00000000000000000000	0.00000000000000000000	0.00000000000000000000	3772.00000000000000000000	57.00000000000000000000	4.00000000000000000000	4.00000000000000000000	4.00000000000000000000	4.00000000000000000000	4.00000000000000000000	4.00000000000000000000	4.00000000000000000000	4.00000000000000000000	4.00000000000000000000	4.00000000000000000000	4.00000000000000000000	4.00000000000000000000	4.00000000000000000000	4.00000000000000000000	4.00000000000000000000	4.00000000000000000000
21.00000000000000000000	0.00000000000000000000	4130.76904296875000000000	4101.53857421875000000000	4186.15380859375000000000	4119.48730468750000000000	4126.66650390625000000000	4120.51269531250000000000	4146.66650390625000000000	4090.25634765625000000000	4063.07690429687500000000	4168.20507812500000000000	4107.69238281250000000000	4138.46142578125000000000	4090.76904296875000000000	4084.10253906250000000000	0.00000000000000000000	10246.00000000000000000000	10223.00000000000000000000	0.00000000000000000000	0.00000000000000000000	0.00000000000000000000	3772.00000000000000000000	65.00000000000000000000	4.00000000000000000000	4.00000000000000000000	4.00000000000000000000	4.00000000000000000000	4.00000000000000000000	4.00000000000000000000	4.00000000000000000000	4.00000000000000000000	4.00000000000000000000	4.00000000000000000000	4.00000000000000000000	4.00000000000000000000	4.00000000000000000000	4.00000000000000000000	4.00000000000000000000	4.00000000000000000000
22.00000000000000000000	0.00000000000000000000	4144.61523437500000000000	4130.25634765625000000000	4169.74365234375000000000	4154.35888671875000000000	4145.64111328125000000000	4132.82031250000000000000	4153.84619140625000000000	4119.48730468750000000000	4083.58959960937500000000	4188.71777343750000000000	4158.97412109375000000000	4173.33300781250000000000	4148.20507812500000000000	4128.71777343750000000000	0.00000000000000000000	10246.00000000000000000000	10223.00000000000000000000	0.00000000000000000000	0.00000000000000000000	0.00000000000000000000	3772.00000000000000000000	73.00000000000000000000	4.00000000000000000000	4.00000000000000000000	4.00000000000000000000	4.00000000000000000000	4.00000000000000000000	4.00000000000000000000	4.00000000000000000000	4.00000000000000000000	4.00000000000000000000	4.00000000000000000000	4.00000000000000000000	4.00000000000000000000	4.00000000000000000000	4.00000000000000000000	4.00000000000000000000	4.00000000000000000000
23.00000000000000000000	0.00000000000000000000	4146.66650390625000000000	4115.38427734375000000000	4173.84619140625000000000	4154.87158203125000000000	4118.46142578125000000000	4104.61523437500000000000	4123.58984375000000000000	4102.56396484375000000000	4057.94873046875000000000	4163.07666015625000000000	4160.00000000000000000000	4176.92285156250000000000	4148.71777343750000000000	4136.41015625000000000000	0.00000000000000000000	10245.00000000000000000000	10224.00000000000000000000	0.00000000000000000000	0.00000000000000000000	0.00000000000000000000	3772.00000000000000000000	82.00000000000000000000	4.00000000000000000000	4.00000000000000000000	4.00000000000000000000	4.00000000000000000000	4.00000000000000000000	4.00000000000000000000	4.00000000000000000000	4.00000000000000000000	4.00000000000000000000	4.00000000000000000000	4.00000000000000000000	4.00000000000000000000	4.00000000000000000000	4.00000000000000000000	4.00000000000000000000	4.00000000000000000000
24.00000000000000000000	0.00000000000000000000	4148.71777343750000000000	4115.38427734375000000000	4183.07666015625000000000	4147.17919921875000000000	4123.58984375000000000000	4114.35888671875000000000	4139.48730468750000000000	4112.82031250000000000000	4074.87158203125000000000	4171.28173828125000000000	4148.71777343750000000000	4174.87158203125000000000	4135.89746093750000000000	4128.71777343750000000000	0.00000000000000000000	10245.00000000000000000000	10224.00000000000000000000	0.00000000000000000000	0.00000000000000000000	0.00000000000000000000	3772.00000000000000000000	90.00000000000000000000	4.00000000000000000000	4.00000000000000000000	4.00000000000000000000	4.00000000000000000000	4.00000000000000000000	4.00000000000000000000	4.00000000000000000000	4.00000000000000000000	4.00000000000000000000	4.00000000000000000000	4.00000000000000000000	4.00000000000000000000	4.00000000000000000000	4.00000000000000000000	4.00000000000000000000	4.00000000000000000000
25.00000000000000000000	0.00000000000000000000	4157.94873046875000000000	4142.05126953125000000000	4182.05126953125000000000	4155.89746093750000000000	4162.05126953125000000000	4155.89746093750000000000	4185.12792968750000000000	4162.56396484375000000000	4135.89746093750000000000	4230.76904296875000000000	4171.28173828125000000000	4196.92285156250000000000	4150.76904296875000000000	4138.97412109375000000000	0.00000000000000000000	10245.00000000000000000000	10226.00000000000000000000	0.00000000000000000000	0.00000000000000000000	0.00000000000000000000	3772.00000000000000000000	98.00000000000000000000	4.00000000000000000000	4.00000000000000000000	4.00000000000000000000	4.00000000000000000000	4.00000000000000000000	4.00000000000000000000	4.00000000000000000000	4.00000000000000000000	4.00000000000000000000	4.00000000000000000000	4.00000000000000000000	4.00000000000000000000	4.00000000000000000000	4.00000000000000000000	4.00000000000000000000	4.00000000000000000000
26.00000000000000000000	0.00000000000000000000	4155.89746093750000000000	4121.53857421875000000000	4202.05126953125000000000	4142.05126953125000000000	4139.48730468750000000000	4137.43603515625000000000	4171.79492187500000000000	4143.58984375000000000000	4111.28173828125000000000	4211.79492187500000000000	4155.89746093750000000000	4185.12792968750000000000	4127.69238281250000000000	4125.12792968750000000000	0.00000000000000000000	10245.00000000000000000000	10226.00000000000000000000	0.00000000000000000000	0.00000000000000000000	0.00000000000000000000	3772.00000000000000000000	105.00000000000000000000	4.00000000000000000000	4.00000000000000000000	4.00000000000000000000	4.00000000000000000000	4.00000000000000000000	4.00000000000000000000	4.00000000000000000000	4.00000000000000000000	4.00000000000000000000	4.00000000000000000000	4.00000000000000000000	4.00000000000000000000	4.00000000000000000000	4.00000000000000000000	4.00000000000000000000	4.00000000000000000000
27.00000000000000000000	0.00000000000000000000	4173.84619140625000000000	4178.46142578125000000000	4188.20507812500000000000	4179.48730468750000000000	4187.17919921875000000000	4175.38427734375000000000	4196.41015625000000000000	4159.48730468750000000000	4127.69238281250000000000	4225.12792968750000000000	4197.94873046875000000000	4214.35888671875000000000	4183.07666015625000000000	4170.25634765625000000000	0.00000000000000000000	10245.00000000000000000000	10227.00000000000000000000	0.00000000000000000000	0.00000000000000000000	0.00000000000000000000	3772.00000000000000000000	114.00000000000000000000	4.00000000000000000000	4.00000000000000000000	4.00000000000000000000	4.00000000000000000000	4.00000000000000000000	4.00000000000000000000	4.00000000000000000000	4.00000000000000000000	4.00000000000000000000	4.00000000000000000000	4.00000000000000000000	4.00000000000000000000	4.00000000000000000000	4.00000000000000000000	4.00000000000000000000	4.00000000000000000000
28.00000000000000000000	0.00000000000000000000	4171.28173828125000000000	4177.43603515625000000000	4180.51269531250000000000	4182.05126953125000000000	4180.00000000000000000000	4162.05126953125000000000	4176.92285156250000000000	4131.79492187500000000000	4106.15380859375000000000	4198.97412109375000000000	4176.92285156250000000000	4192.82031250000000000000	4175.38427734375000000000	4161.02539062500000000000	0.00000000000000000000	10245.00000000000000000000	10227.00000000000000000000	0.00000000000000000000	0.00000000000000000000	0.00000000000000000000	3772.00000000000000000000	122.00000000000000000000	4.00000000000000000000	4.00000000000000000000	4.00000000000000000000	4.00000000000000000000	4.00000000000000000000	4.00000000000000000000	4.00000000000000000000	4.00000000000000000000	4.00000000000000000000	4.00000000000000000000	4.00000000000000000000	4.00000000000000000000	4.00000000000000000000	4.00000000000000000000	4.00000000000000000000	4.00000000000000000000
29.00000000000000000000	0.00000000000000000000	4162.05126953125000000000	4154.87158203125000000000	4188.71777343750000000000	4170.25634765625000000000	4158.97412109375000000000	4145.12792968750000000000	4160.51269531250000000000	4124.10253906250000000000	4095.89721679687500000000	4180.00000000000000000000	4171.79492187500000000000	4188.20507812500000000000	4161.02539062500000000000	4151.79492187500000000000	0.00000000000000000000	10245.00000000000000000000	10228.00000000000000000000	0.00000000000000000000	0.00000000000000000000	0.00000000000000000000	3772.00000000000000000000	130.00000000000000000000	4.00000000000000000000	4.00000000000000000000	4.00000000000000000000	4.00000000000000000000	4.00000000000000000000	4.00000000000000000000	4.00000000000000000000	4.00000000000000000000	4.00000000000000000000	4.00000000000000000000	4.00000000000000000000	4.00000000000000000000	4.00000000000000000000	4.00000000000000000000	4.00000000000000000000	4.00000000000000000000
30.00000000000000000000	0.00000000000000000000	4178.97412109375000000000	4175.89746093750000000000	4183.58984375000000000000	4190.76904296875000000000	4182.56396484375000000000	4170.25634765625000000000	4184.10253906250000000000	4184.10253906250000000000	4154.87158203125000000000	4223.07666015625000000000	4242.05126953125000000000	4249.23046875000000000000	4214.35888671875000000000	4201.02539062500000000000	0.00000000000000000000	10245.00000000000000000000	10228.00000000000000000000	0.00000000000000000000	0.00000000000000000000	0.00000000000000000000	3772.00000000000000000000	138.00000000000000000000	4.00000000000000000000	4.00000000000000000000	4.00000000000000000000	4.00000000000000000000	4.00000000000000000000	4.00000000000000000000	4.00000000000000000000	4.00000000000000000000	4.00000000000000000000	4.00000000000000000000	4.00000000000000000000	4.00000000000000000000	4.00000000000000000000	4.00000000000000000000	4.00000000000000000000	4.00000000000000000000
31.00000000000000000000	0.00000000000000000000	4175.89746093750000000000	4137.43603515625000000000	4190.25634765625000000000	4170.25634765625000000000	4145.12792968750000000000	4141.53857421875000000000	4165.64111328125000000000	4168.71777343750000000000	4138.97412109375000000000	4203.07666015625000000000	4220.00000000000000000000	4232.82031250000000000000	4190.76904296875000000000	4181.53857421875000000000	0.00000000000000000000	10246.00000000000000000000	10228.00000000000000000000	0.00000000000000000000	0.00000000000000000000	0.00000000000000000000	3772.00000000000000000000	146.00000000000000000000	4.00000000000000000000	4.00000000000000000000	4.00000000000000000000	4.00000000000000000000	4.00000000000000000000	4.00000000000000000000	4.00000000000000000000	4.00000000000000000000	4.00000000000000000000	4.00000000000000000000	4.00000000000000000000	4.00000000000000000000	4.00000000000000000000	4.00000000000000000000	4.00000000000000000000	4.00000000000000000000
32.00000000000000000000	0.00000000000000000000	4165.12792968750000000000	4156.92285156250000000000	4177.94873046875000000000	4169.74365234375000000000	4171.28173828125000000000	4171.28173828125000000000	4186.15380859375000000000	4164.61523437500000000000	4139.48730468750000000000	4210.25634765625000000000	4201.53857421875000000000	4212.30761718750000000000	4182.56396484375000000000	4166.66650390625000000000	0.00000000000000000000	10246.00000000000000000000	10228.00000000000000000000	0.00000000000000000000	0.00000000000000000000	0.00000000000000000000	3772.00000000000000000000	154.00000000000000000000	4.00000000000000000000	4.00000000000000000000	4.00000000000000000000	4.00000000000000000000	4.00000000000000000000	4.00000000000000000000	4.00000000000000000000	4.00000000000000000000	4.00000000000000000000	4.00000000000000000000	4.00000000000000000000	4.00000000000000000000	4.00000000000000000000	4.00000000000000000000	4.00000000000000000000	4.00000000000000000000
33.00000000000000000000	0.00000000000000000000	4150.25634765625000000000	4145.12792968750000000000	4180.00000000000000000000	4149.74365234375000000000	4166.15380859375000000000	4165.12792968750000000000	4178.97412109375000000000	4137.43603515625000000000	4114.87158203125000000000	4196.92285156250000000000	4156.92285156250000000000	4178.97412109375000000000	4141.02539062500000000000	4129.74365234375000000000	0.00000000000000000000	10247.00000000000000000000	10226.00000000000000000000	0.00000000000000000000	0.00000000000000000000	0.00000000000000000000	3772.00000000000000000000	163.00000000000000000000	4.00000000000000000000	4.00000000000000000000	4.00000000000000000000	4.00000000000000000000	4.00000000000000000000	4.00000000000000000000	4.00000000000000000000	4.00000000000000000000	4.00000000000000000000	4.00000000000000000000	4.00000000000000000000	4.00000000000000000000	4.00000000000000000000	4.00000000000000000000	4.00000000000000000000	4.00000000000000000000
34.00000000000000000000	0.00000000000000000000	4147.69238281250000000000	4127.17919921875000000000	4184.61523437500000000000	4141.53857421875000000000	4143.07666015625000000000	4141.02539062500000000000	4166.66650390625000000000	4122.56396484375000000000	4094.87158203125000000000	4171.79492187500000000000	4141.53857421875000000000	4165.64111328125000000000	4128.71777343750000000000	4120.51269531250000000000	0.00000000000000000000	10247.00000000000000000000	10226.00000000000000000000	0.00000000000000000000	0.00000000000000000000	0.00000000000000000000	3772.00000000000000000000	170.00000000000000000000	4.00000000000000000000	4.00000000000000000000	4.00000000000000000000	4.00000000000000000000	4.00000000000000000000	4.00000000000000000000	4.00000000000000000000	4.00000000000000000000	4.00000000000000000000	4.00000000000000000000	4.00000000000000000000	4.00000000000000000000	4.00000000000000000000	4.00000000000000000000	4.00000000000000000000	4.00000000000000000000
35.00000000000000000000	0.00000000000000000000	4166.66650390625000000000	4168.71777343750000000000	4168.71777343750000000000	4180.00000000000000000000	4175.38427734375000000000	4163.07666015625000000000	4176.92285156250000000000	4152.82031250000000000000	4119.48730468750000000000	4182.56396484375000000000	4194.87158203125000000000	4198.46142578125000000000	4191.79492187500000000000	4172.30761718750000000000	0.00000000000000000000	10245.00000000000000000000	10225.00000000000000000000	0.00000000000000000000	0.00000000000000000000	0.00000000000000000000	3772.00000000000000000000	178.00000000000000000000	4.00000000000000000000	4.00000000000000000000	4.00000000000000000000	4.00000000000000000000	4.00000000000000000000	4.00000000000000000000	4.00000000000000000000	4.00000000000000000000	4.00000000000000000000	4.00000000000000000000	4.00000000000000000000	4.00000000000000000000	4.00000000000000000000	4.00000000000000000000	4.00000000000000000000	4.00000000000000000000
36.00000000000000000000	0.00000000000000000000	4165.64111328125000000000	4144.61523437500000000000	4180.51269531250000000000	4167.69238281250000000000	4147.69238281250000000000	4131.28173828125000000000	4141.53857421875000000000	4119.48730468750000000000	4081.53833007812500000000	4145.12792968750000000000	4167.69238281250000000000	4178.46142578125000000000	4163.58984375000000000000	4154.35888671875000000000	0.00000000000000000000	10245.00000000000000000000	10225.00000000000000000000	0.00000000000000000000	0.00000000000000000000	0.00000000000000000000	3772.00000000000000000000	185.00000000000000000000	4.00000000000000000000	4.00000000000000000000	4.00000000000000000000	4.00000000000000000000	4.00000000000000000000	4.00000000000000000000	4.00000000000000000000	4.00000000000000000000	4.00000000000000000000	4.00000000000000000000	4.00000000000000000000	4.00000000000000000000	4.00000000000000000000	4.00000000000000000000	4.00000000000000000000	4.00000000000000000000
37.00000000000000000000	0.00000000000000000000	4164.61523437500000000000	4155.38427734375000000000	4177.43603515625000000000	4167.69238281250000000000	4157.94873046875000000000	4147.69238281250000000000	4166.66650390625000000000	4149.74365234375000000000	4120.51269531250000000000	4181.53857421875000000000	4188.20507812500000000000	4203.58984375000000000000	4166.66650390625000000000	4159.48730468750000000000	0.00000000000000000000	10245.00000000000000000000	10224.00000000000000000000	0.00000000000000000000	0.00000000000000000000	0.00000000000000000000	3772.00000000000000000000	194.00000000000000000000	4.00000000000000000000	4.00000000000000000000	4.00000000000000000000	4.00000000000000000000	4.00000000000000000000	4.00000000000000000000	4.00000000000000000000	4.00000000000000000000	4.00000000000000000000	4.00000000000000000000	4.00000000000000000000	4.00000000000000000000	4.00000000000000000000	4.00000000000000000000	4.00000000000000000000	4.00000000000000000000
38.00000000000000000000	0.00000000000000000000	4162.56396484375000000000	4138.97412109375000000000	4180.00000000000000000000	4158.46142578125000000000	4141.53857421875000000000	4144.10253906250000000000	4170.76904296875000000000	4170.76904296875000000000	4150.76904296875000000000	4206.15380859375000000000	4202.56396484375000000000	4217.94873046875000000000	4168.71777343750000000000	4161.53857421875000000000	0.00000000000000000000	10245.00000000000000000000	10224.00000000000000000000	0.00000000000000000000	0.00000000000000000000	0.00000000000000000000	3772.00000000000000000000	201.00000000000000000000	4.00000000000000000000	4.00000000000000000000	4.00000000000000000000	4.00000000000000000000	4.00000000000000000000	4.00000000000000000000	4.00000000000000000000	4.00000000000000000000	4.00000000000000000000	4.00000000000000000000	4.00000000000000000000	4.00000000000000000000	4.00000000000000000000	4.00000000000000000000	4.00000000000000000000	4.00000000000000000000
39.00000000000000000000	0.00000000000000000000	4161.53857421875000000000	4126.66650390625000000000	4191.28173828125000000000	4148.71777343750000000000	4132.82031250000000000000	4137.43603515625000000000	4158.46142578125000000000	4147.17919921875000000000	4127.69238281250000000000	4183.07666015625000000000	4184.61523437500000000000	4199.48730468750000000000	4158.97412109375000000000	4154.35888671875000000000	0.00000000000000000000	10247.00000000000000000000	10226.00000000000000000000	0.00000000000000000000	0.00000000000000000000	0.00000000000000000000	3772.00000000000000000000	209.00000000000000000000	4.00000000000000000000	4.00000000000000000000	4.00000000000000000000	4.00000000000000000000	4.00000000000000000000	4.00000000000000000000	4.00000000000000000000	4.00000000000000000000	4.00000000000000000000	4.00000000000000000000	4.00000000000000000000	4.00000000000000000000	4.00000000000000000000	4.00000000000000000000	4.00000000000000000000	4.00000000000000000000
40.00000000000000000000	0.00000000000000000000	4172.82031250000000000000	4187.17919921875000000000	4174.87158203125000000000	4177.43603515625000000000	4195.89746093750000000000	4188.71777343750000000000	4192.30761718750000000000	4158.46142578125000000000	4142.05126953125000000000	4211.28173828125000000000	4210.76904296875000000000	4215.38427734375000000000	4198.46142578125000000000	4183.07666015625000000000	0.00000000000000000000	10247.00000000000000000000	10226.00000000000000000000	0.00000000000000000000	0.00000000000000000000	0.00000000000000000000	3772.00000000000000000000	217.00000000000000000000	4.00000000000000000000	4.00000000000000000000	4.00000000000000000000	4.00000000000000000000	4.00000000000000000000	4.00000000000000000000	4.00000000000000000000	4.00000000000000000000	4.00000000000000000000	4.00000000000000000000	4.00000000000000000000	4.00000000000000000000	4.00000000000000000000	4.00000000000000000000	4.00000000000000000000	4.00000000000000000000
41.00000000000000000000	0.00000000000000000000	4164.10253906250000000000	4157.94873046875000000000	4177.43603515625000000000	4151.79492187500000000000	4161.53857421875000000000	4156.92285156250000000000	4167.69238281250000000000	4117.43603515625000000000	4098.46142578125000000000	4180.51269531250000000000	4175.38427734375000000000	4181.53857421875000000000	4169.74365234375000000000	4153.33300781250000000000	0.00000000000000000000	10247.00000000000000000000	10227.00000000000000000000	0.00000000000000000000	0.00000000000000000000	0.00000000000000000000	3772.00000000000000000000	225.00000000000000000000	4.00000000000000000000	4.00000000000000000000	4.00000000000000000000	4.00000000000000000000	4.00000000000000000000	4.00000000000000000000	4.00000000000000000000	4.00000000000000000000	4.00000000000000000000	4.00000000000000000000	4.00000000000000000000	4.00000000000000000000	4.00000000000000000000	4.00000000000000000000	4.00000000000000000000	4.00000000000000000000
42.00000000000000000000	0.00000000000000000000	4161.53857421875000000000	4153.84619140625000000000	4169.74365234375000000000	4148.71777343750000000000	4152.30761718750000000000	4148.71777343750000000000	4166.66650390625000000000	4136.41015625000000000000	4107.17919921875000000000	4183.58984375000000000000	4197.94873046875000000000	4193.33300781250000000000	4190.76904296875000000000	4167.17919921875000000000	0.00000000000000000000	10247.00000000000000000000	10227.00000000000000000000	0.00000000000000000000	0.00000000000000000000	0.00000000000000000000	3772.00000000000000000000	233.00000000000000000000	4.00000000000000000000	4.00000000000000000000	4.00000000000000000000	4.00000000000000000000	4.00000000000000000000	4.00000000000000000000	4.00000000000000000000	4.00000000000000000000	4.00000000000000000000	4.00000000000000000000	4.00000000000000000000	4.00000000000000000000	4.00000000000000000000	4.00000000000000000000	4.00000000000000000000	4.00000000000000000000
43.00000000000000000000	0.00000000000000000000	4161.02539062500000000000	4146.15380859375000000000	4167.69238281250000000000	4151.28173828125000000000	4139.48730468750000000000	4133.33300781250000000000	4150.25634765625000000000	4155.38427734375000000000	4120.51269531250000000000	4186.15380859375000000000	4216.41015625000000000000	4211.28173828125000000000	4196.41015625000000000000	4177.43603515625000000000	0.00000000000000000000	10247.00000000000000000000	10229.00000000000000000000	0.00000000000000000000	0.00000000000000000000	0.00000000000000000000	3772.00000000000000000000	241.00000000000000000000	4.00000000000000000000	4.00000000000000000000	4.00000000000000000000	4.00000000000000000000	4.00000000000000000000	4.00000000000000000000	4.00000000000000000000	4.00000000000000000000	4.00000000000000000000	4.00000000000000000000	4.00000000000000000000	4.00000000000000000000	4.00000000000000000000	4.00000000000000000000	4.00000000000000000000	4.00000000000000000000
44.00000000000000000000	0.00000000000000000000	4153.33300781250000000000	4113.33300781250000000000	4180.51269531250000000000	4136.92285156250000000000	4107.69238281250000000000	4112.82031250000000000000	4133.84619140625000000000	4129.74365234375000000000	4100.00000000000000000000	4162.56396484375000000000	4180.00000000000000000000	4188.20507812500000000000	4150.76904296875000000000	4148.20507812500000000000	0.00000000000000000000	10247.00000000000000000000	10229.00000000000000000000	0.00000000000000000000	0.00000000000000000000	0.00000000000000000000	3772.00000000000000000000	249.00000000000000000000	4.00000000000000000000	4.00000000000000000000	4.00000000000000000000	4.00000000000000000000	4.00000000000000000000	4.00000000000000000000	4.00000000000000000000	4.00000000000000000000	4.00000000000000000000	4.00000000000000000000	4.00000000000000000000	4.00000000000000000000	4.00000000000000000000	4.00000000000000000000	4.00000000000000000000	4.00000000000000000000
45.00000000000000000000	0.00000000000000000000	4166.15380859375000000000	4160.00000000000000000000	4172.30761718750000000000	4160.00000000000000000000	4166.15380859375000000000	4174.87158203125000000000	4191.28173828125000000000	4168.20507812500000000000	4151.79492187500000000000	4217.94873046875000000000	4197.43603515625000000000	4204.10253906250000000000	4175.89746093750000000000	4165.12792968750000000000	0.00000000000000000000	10248.00000000000000000000	10229.00000000000000000000	0.00000000000000000000	0.00000000000000000000	0.00000000000000000000	3772.00000000000000000000	257.00000000000000000000	4.00000000000000000000	4.00000000000000000000	4.00000000000000000000	4.00000000000000000000	4.00000000000000000000	4.00000000000000000000	4.00000000000000000000	4.00000000000000000000	4.00000000000000000000	4.00000000000000000000	4.00000000000000000000	4.00000000000000000000	4.00000000000000000000	4.00000000000000000000	4.00000000000000000000	4.00000000000000000000
46.00000000000000000000	0.00000000000000000000	4160.00000000000000000000	4150.25634765625000000000	4185.12792968750000000000	4141.53857421875000000000	4157.94873046875000000000	4164.61523437500000000000	4185.12792968750000000000	4153.33300781250000000000	4140.00000000000000000000	4207.69238281250000000000	4157.43603515625000000000	4177.43603515625000000000	4138.46142578125000000000	4131.28173828125000000000	0.00000000000000000000	10248.00000000000000000000	10229.00000000000000000000	0.00000000000000000000	0.00000000000000000000	0.00000000000000000000	3772.00000000000000000000	265.00000000000000000000	4.00000000000000000000	4.00000000000000000000	4.00000000000000000000	4.00000000000000000000	4.00000000000000000000	4.00000000000000000000	4.00000000000000000000	4.00000000000000000000	4.00000000000000000000	4.00000000000000000000	4.00000000000000000000	4.00000000000000000000	4.00000000000000000000	4.00000000000000000000	4.00000000000000000000	4.00000000000000000000
47.00000000000000000000	0.00000000000000000000	4160.00000000000000000000	4166.66650390625000000000	4178.46142578125000000000	4151.79492187500000000000	4161.53857421875000000000	4164.61523437500000000000	4179.48730468750000000000	4152.30761718750000000000	4133.33300781250000000000	4194.35888671875000000000	4165.12792968750000000000	4181.53857421875000000000	4148.71777343750000000000	4139.48730468750000000000	0.00000000000000000000	10247.00000000000000000000	10229.00000000000000000000	0.00000000000000000000	0.00000000000000000000	0.00000000000000000000	3772.00000000000000000000	273.00000000000000000000	4.00000000000000000000	4.00000000000000000000	4.00000000000000000000	4.00000000000000000000	4.00000000000000000000	4.00000000000000000000	4.00000000000000000000	4.00000000000000000000	4.00000000000000000000	4.00000000000000000000	4.00000000000000000000	4.00000000000000000000	4.00000000000000000000	4.00000000000000000000	4.00000000000000000000	4.00000000000000000000
48.00000000000000000000	0.00000000000000000000	4171.28173828125000000000	4187.17919921875000000000	4165.12792968750000000000	4178.46142578125000000000	4174.35888671875000000000	4174.35888671875000000000	4174.87158203125000000000	4154.87158203125000000000	4136.41015625000000000000	4200.00000000000000000000	4198.46142578125000000000	4200.00000000000000000000	4191.79492187500000000000	4176.41015625000000000000	0.00000000000000000000	10247.00000000000000000000	10229.00000000000000000000	0.00000000000000000000	0.00000000000000000000	0.00000000000000000000	3772.00000000000000000000	281.00000000000000000000	4.00000000000000000000	4.00000000000000000000	4.00000000000000000000	4.00000000000000000000	4.00000000000000000000	4.00000000000000000000	4.00000000000000000000	4.00000000000000000000	4.00000000000000000000	4.00000000000000000000	4.00000000000000000000	4.00000000000000000000	4.00000000000000000000	4.00000000000000000000	4.00000000000000000000	4.00000000000000000000
49.00000000000000000000	0.00000000000000000000	4169.74365234375000000000	4165.12792968750000000000	4181.53857421875000000000	4164.10253906250000000000	4151.28173828125000000000	4154.87158203125000000000	4160.00000000000000000000	4135.38427734375000000000	4115.38427734375000000000	4182.05126953125000000000	4188.71777343750000000000	4189.23046875000000000000	4175.89746093750000000000	4166.15380859375000000000	0.00000000000000000000	10248.00000000000000000000	10230.00000000000000000000	0.00000000000000000000	0.00000000000000000000	0.00000000000000000000	3772.00000000000000000000	289.00000000000000000000	4.00000000000000000000	4.00000000000000000000	4.00000000000000000000	4.00000000000000000000	4.00000000000000000000	4.00000000000000000000	4.00000000000000000000	4.00000000000000000000	4.00000000000000000000	4.00000000000000000000	4.00000000000000000000	4.00000000000000000000	4.00000000000000000000	4.00000000000000000000	4.00000000000000000000	4.00000000000000000000
50.00000000000000000000	0.00000000000000000000	4174.87158203125000000000	4186.15380859375000000000	4174.35888671875000000000	4173.84619140625000000000	4178.97412109375000000000	4184.61523437500000000000	4193.33300781250000000000	4192.82031250000000000000	4170.25634765625000000000	4227.17919921875000000000	4234.87158203125000000000	4232.82031250000000000000	4204.10253906250000000000	4189.74365234375000000000	0.00000000000000000000	10248.00000000000000000000	10230.00000000000000000000	0.00000000000000000000	0.00000000000000000000	0.00000000000000000000	3772.00000000000000000000	297.00000000000000000000	4.00000000000000000000	4.00000000000000000000	4.00000000000000000000	4.00000000000000000000	4.00000000000000000000	4.00000000000000000000	4.00000000000000000000	4.00000000000000000000	4.00000000000000000000	4.00000000000000000000	4.00000000000000000000	4.00000000000000000000	4.00000000000000000000	4.00000000000000000000	4.00000000000000000000	4.00000000000000000000
51.00000000000000000000	0.00000000000000000000	4168.71777343750000000000	4143.58984375000000000000	4181.53857421875000000000	4155.89746093750000000000	4148.20507812500000000000	4162.56396484375000000000	4176.92285156250000000000	4194.87158203125000000000	4171.79492187500000000000	4226.15380859375000000000	4221.53857421875000000000	4228.20507812500000000000	4181.53857421875000000000	4175.38427734375000000000	0.00000000000000000000	10243.00000000000000000000	10229.00000000000000000000	0.00000000000000000000	0.00000000000000000000	0.00000000000000000000	3772.00000000000000000000	305.00000000000000000000	4.00000000000000000000	4.00000000000000000000	4.00000000000000000000	4.00000000000000000000	4.00000000000000000000	4.00000000000000000000	4.00000000000000000000	4.00000000000000000000	4.00000000000000000000	4.00000000000000000000	4.00000000000000000000	4.00000000000000000000	4.00000000000000000000	4.00000000000000000000	4.00000000000000000000	4.00000000000000000000
52.00000000000000000000	0.00000000000000000000	4163.58984375000000000000	4144.10253906250000000000	4180.51269531250000000000	4149.23046875000000000000	4159.48730468750000000000	4178.97412109375000000000	4190.25634765625000000000	4182.05126953125000000000	4162.05126953125000000000	4227.17919921875000000000	4210.25634765625000000000	4211.79492187500000000000	4172.82031250000000000000	4166.66650390625000000000	0.00000000000000000000	10243.00000000000000000000	10229.00000000000000000000	0.00000000000000000000	0.00000000000000000000	0.00000000000000000000	3772.00000000000000000000	313.00000000000000000000	4.00000000000000000000	4.00000000000000000000	4.00000000000000000000	4.00000000000000000000	4.00000000000000000000	4.00000000000000000000	4.00000000000000000000	4.00000000000000000000	4.00000000000000000000	4.00000000000000000000	4.00000000000000000000	4.00000000000000000000	4.00000000000000000000	4.00000000000000000000	4.00000000000000000000	4.00000000000000000000
53.00000000000000000000	0.00000000000000000000	4155.89746093750000000000	4164.61523437500000000000	4165.64111328125000000000	4148.71777343750000000000	4185.64111328125000000000	4198.97412109375000000000	4202.05126953125000000000	4162.05126953125000000000	4145.64111328125000000000	4223.58984375000000000000	4192.30761718750000000000	4192.30761718750000000000	4163.07666015625000000000	4150.76904296875000000000	0.00000000000000000000	10244.00000000000000000000	10229.00000000000000000000	0.00000000000000000000	0.00000000000000000000	0.00000000000000000000	3772.00000000000000000000	321.00000000000000000000	4.00000000000000000000	4.00000000000000000000	4.00000000000000000000	4.00000000000000000000	4.00000000000000000000	4.00000000000000000000	4.00000000000000000000	4.00000000000000000000	4.00000000000000000000	4.00000000000000000000	4.00000000000000000000	4.00000000000000000000	4.00000000000000000000	4.00000000000000000000	4.00000000000000000000	4.00000000000000000000
54.00000000000000000000	0.00000000000000000000	4145.12792968750000000000	4134.87158203125000000000	4176.41015625000000000000	4134.35888671875000000000	4148.20507812500000000000	4157.43603515625000000000	4167.17919921875000000000	4116.41015625000000000000	4096.41015625000000000000	4179.48730468750000000000	4146.15380859375000000000	4157.94873046875000000000	4125.12792968750000000000	4120.00000000000000000000	0.00000000000000000000	10244.00000000000000000000	10229.00000000000000000000	0.00000000000000000000	0.00000000000000000000	0.00000000000000000000	3772.00000000000000000000	329.00000000000000000000	4.00000000000000000000	4.00000000000000000000	4.00000000000000000000	4.00000000000000000000	4.00000000000000000000	4.00000000000000000000	4.00000000000000000000	4.00000000000000000000	4.00000000000000000000	4.00000000000000000000	4.00000000000000000000	4.00000000000000000000	4.00000000000000000000	4.00000000000000000000	4.00000000000000000000	4.00000000000000000000
55.00000000000000000000	0.00000000000000000000	4163.58984375000000000000	4170.25634765625000000000	4168.71777343750000000000	4172.30761718750000000000	4174.35888671875000000000	4173.84619140625000000000	4182.05126953125000000000	4158.97412109375000000000	4133.33300781250000000000	4207.69238281250000000000	4203.58984375000000000000	4205.12792968750000000000	4187.17919921875000000000	4175.38427734375000000000	0.00000000000000000000	10244.00000000000000000000	10227.00000000000000000000	0.00000000000000000000	0.00000000000000000000	0.00000000000000000000	3772.00000000000000000000	336.00000000000000000000	4.00000000000000000000	4.00000000000000000000	4.00000000000000000000	4.00000000000000000000	4.00000000000000000000	4.00000000000000000000	4.00000000000000000000	4.00000000000000000000	4.00000000000000000000	4.00000000000000000000	4.00000000000000000000	4.00000000000000000000	4.00000000000000000000	4.00000000000000000000	4.00000000000000000000	4.00000000000000000000
56.00000000000000000000	0.00000000000000000000	4167.69238281250000000000	4146.15380859375000000000	4169.74365234375000000000	4166.66650390625000000000	4143.07666015625000000000	4141.02539062500000000000	4153.33300781250000000000	4151.28173828125000000000	4117.94873046875000000000	4184.61523437500000000000	4201.53857421875000000000	4202.56396484375000000000	4182.05126953125000000000	4175.38427734375000000000	0.00000000000000000000	10244.00000000000000000000	10227.00000000000000000000	0.00000000000000000000	0.00000000000000000000	0.00000000000000000000	3772.00000000000000000000	343.00000000000000000000	4.00000000000000000000	4.00000000000000000000	4.00000000000000000000	4.00000000000000000000	4.00000000000000000000	4.00000000000000000000	4.00000000000000000000	4.00000000000000000000	4.00000000000000000000	4.00000000000000000000	4.00000000000000000000	4.00000000000000000000	4.00000000000000000000	4.00000000000000000000	4.00000000000000000000	4.00000000000000000000
57.00000000000000000000	0.00000000000000000000	4168.20507812500000000000	4140.51269531250000000000	4173.84619140625000000000	4158.97412109375000000000	4135.89746093750000000000	4138.97412109375000000000	4156.41015625000000000000	4145.12792968750000000000	4119.48730468750000000000	4183.58984375000000000000	4187.17919921875000000000	4193.33300781250000000000	4165.64111328125000000000	4164.10253906250000000000	0.00000000000000000000	10243.00000000000000000000	10227.00000000000000000000	0.00000000000000000000	0.00000000000000000000	0.00000000000000000000	3772.00000000000000000000	351.00000000000000000000	4.00000000000000000000	4.00000000000000000000	4.00000000000000000000	4.00000000000000000000	4.00000000000000000000	4.00000000000000000000	4.00000000000000000000	4.00000000000000000000	4.00000000000000000000	4.00000000000000000000	4.00000000000000000000	4.00000000000000000000	4.00000000000000000000	4.00000000000000000000	4.00000000000000000000	4.00000000000000000000
58.00000000000000000000	0.00000000000000000000	4179.48730468750000000000	4171.79492187500000000000	4176.41015625000000000000	4172.82031250000000000000	4172.82031250000000000000	4179.48730468750000000000	4192.30761718750000000000	4181.53857421875000000000	4173.84619140625000000000	4240.51269531250000000000	4215.89746093750000000000	4221.02539062500000000000	4185.12792968750000000000	4183.58984375000000000000	0.00000000000000000000	10243.00000000000000000000	10227.00000000000000000000	0.00000000000000000000	0.00000000000000000000	0.00000000000000000000	3772.00000000000000000000	358.00000000000000000000	4.00000000000000000000	4.00000000000000000000	4.00000000000000000000	4.00000000000000000000	4.00000000000000000000	4.00000000000000000000	4.00000000000000000000	4.00000000000000000000	4.00000000000000000000	4.00000000000000000000	4.00000000000000000000	4.00000000000000000000	4.00000000000000000000	4.00000000000000000000	4.00000000000000000000	4.00000000000000000000
59.00000000000000000000	0.00000000000000000000	4178.46142578125000000000	4148.71777343750000000000	4189.74365234375000000000	4153.33300781250000000000	4151.79492187500000000000	4165.12792968750000000000	4175.38427734375000000000	4165.64111328125000000000	4152.30761718750000000000	4224.61523437500000000000	4194.87158203125000000000	4204.10253906250000000000	4158.97412109375000000000	4166.15380859375000000000	0.00000000000000000000	10245.00000000000000000000	10228.00000000000000000000	0.00000000000000000000	0.00000000000000000000	0.00000000000000000000	3772.00000000000000000000	365.00000000000000000000	4.00000000000000000000	4.00000000000000000000	4.00000000000000000000	4.00000000000000000000	4.00000000000000000000	4.00000000000000000000	4.00000000000000000000	4.00000000000000000000	4.00000000000000000000	4.00000000000000000000	4.00000000000000000000	4.00000000000000000000	4.00000000000000000000	4.00000000000000000000	4.00000000000000000000	4.00000000000000000000
60.00000000000000000000	0.00000000000000000000	4189.74365234375000000000	4195.89746093750000000000	4168.20507812500000000000	4182.05126953125000000000	4194.35888671875000000000	4196.92285156250000000000	4194.35888671875000000000	4175.89746093750000000000	4158.97412109375000000000	4234.87158203125000000000	4223.07666015625000000000	4218.46142578125000000000	4207.17919921875000000000	4197.94873046875000000000	0.00000000000000000000	10245.00000000000000000000	10228.00000000000000000000	0.00000000000000000000	0.00000000000000000000	0.00000000000000000000	3772.00000000000000000000	373.00000000000000000000	4.00000000000000000000	4.00000000000000000000	4.00000000000000000000	4.00000000000000000000	4.00000000000000000000	4.00000000000000000000	4.00000000000000000000	4.00000000000000000000	4.00000000000000000000	4.00000000000000000000	4.00000000000000000000	4.00000000000000000000	4.00000000000000000000	4.00000000000000000000	4.00000000000000000000	4.00000000000000000000
61.00000000000000000000	0.00000000000000000000	4187.17919921875000000000	4190.76904296875000000000	4167.69238281250000000000	4180.00000000000000000000	4184.10253906250000000000	4177.43603515625000000000	4172.30761718750000000000	4141.53857421875000000000	4131.28173828125000000000	4212.30761718750000000000	4210.76904296875000000000	4200.00000000000000000000	4204.61523437500000000000	4188.20507812500000000000	0.00000000000000000000	10246.00000000000000000000	10227.00000000000000000000	0.00000000000000000000	0.00000000000000000000	0.00000000000000000000	3772.00000000000000000000	381.00000000000000000000	4.00000000000000000000	4.00000000000000000000	4.00000000000000000000	4.00000000000000000000	4.00000000000000000000	4.00000000000000000000	4.00000000000000000000	4.00000000000000000000	4.00000000000000000000	4.00000000000000000000	4.00000000000000000000	4.00000000000000000000	4.00000000000000000000	4.00000000000000000000	4.00000000000000000000	4.00000000000000000000
62.00000000000000000000	0.00000000000000000000	4178.46142578125000000000	4164.10253906250000000000	4177.43603515625000000000	4160.51269531250000000000	4159.48730468750000000000	4157.43603515625000000000	4158.46142578125000000000	4137.94873046875000000000	4124.10253906250000000000	4201.02539062500000000000	4208.20507812500000000000	4195.38427734375000000000	4186.66650390625000000000	4177.43603515625000000000	0.00000000000000000000	10246.00000000000000000000	10227.00000000000000000000	0.00000000000000000000	0.00000000000000000000	0.00000000000000000000	3772.00000000000000000000	389.00000000000000000000	4.00000000000000000000	4.00000000000000000000	4.00000000000000000000	4.00000000000000000000	4.00000000000000000000	4.00000000000000000000	4.00000000000000000000	4.00000000000000000000	4.00000000000000000000	4.00000000000000000000	4.00000000000000000000	4.00000000000000000000	4.00000000000000000000	4.00000000000000000000	4.00000000000000000000	4.00000000000000000000
63.00000000000000000000	0.00000000000000000000	4184.61523437500000000000	4174.35888671875000000000	4167.69238281250000000000	4170.76904296875000000000	4169.23046875000000000000	4172.82031250000000000000	4174.87158203125000000000	4187.69238281250000000000	4168.20507812500000000000	4237.94873046875000000000	4241.02539062500000000000	4236.92285156250000000000	4218.46142578125000000000	4211.28173828125000000000	0.00000000000000000000	10248.00000000000000000000	10227.00000000000000000000	0.00000000000000000000	0.00000000000000000000	0.00000000000000000000	3772.00000000000000000000	398.00000000000000000000	4.00000000000000000000	4.00000000000000000000	4.00000000000000000000	4.00000000000000000000	4.00000000000000000000	4.00000000000000000000	4.00000000000000000000	4.00000000000000000000	4.00000000000000000000	4.00000000000000000000	4.00000000000000000000	4.00000000000000000000	4.00000000000000000000	4.00000000000000000000	4.00000000000000000000	4.00000000000000000000
64.00000000000000000000	0.00000000000000000000	4172.82031250000000000000	4131.28173828125000000000	4176.92285156250000000000	4146.66650390625000000000	4126.15380859375000000000	4134.35888671875000000000	4149.74365234375000000000	4153.84619140625000000000	4136.92285156250000000000	4203.07666015625000000000	4185.12792968750000000000	4208.71777343750000000000	4180.00000000000000000000	4185.64111328125000000000	742.00000000000000000000	10248.00000000000000000000	10227.00000000000000000000	0.00000000000000000000	0.00000000000000000000	0.00000000000000000000	3772.00000000000000000000	406.00000000000000000000	4.00000000000000000000	4.00000000000000000000	4.00000000000000000000	4.00000000000000000000	4.00000000000000000000	4.00000000000000000000	4.00000000000000000000	4.00000000000000000000	4.00000000000000000000	4.00000000000000000000	4.00000000000000000000	4.00000000000000000000	4.00000000000000000000	4.00000000000000000000	4.00000000000000000000	4.00000000000000000000
65.00000000000000000000	0.00000000000000000000	4169.23046875000000000000	4158.97412109375000000000	4166.66650390625000000000	4153.84619140625000000000	4168.71777343750000000000	4173.84619140625000000000	4181.02539062500000000000	4156.92285156250000000000	4151.79492187500000000000	4218.97412109375000000000	4181.53857421875000000000	4198.97412109375000000000	4184.61523437500000000000	4180.00000000000000000000	2511.00000000000000000000	10248.00000000000000000000	10227.00000000000000000000	0.00000000000000000000	0.00000000000000000000	0.00000000000000000000	3772.00000000000000000000	414.00000000000000000000	4.00000000000000000000	4.00000000000000000000	4.00000000000000000000	4.00000000000000000000	4.00000000000000000000	4.00000000000000000000	4.00000000000000000000	4.00000000000000000000	4.00000000000000000000	4.00000000000000000000	4.00000000000000000000	4.00000000000000000000	4.00000000000000000000	4.00000000000000000000	4.00000000000000000000	4.00000000000000000000
66.00000000000000000000	0.00000000000000000000	4165.64111328125000000000	4169.23046875000000000000	4171.28173828125000000000	4146.66650390625000000000	4180.00000000000000000000	4187.69238281250000000000	4185.64111328125000000000	4150.25634765625000000000	4147.69238281250000000000	4227.69238281250000000000	4168.71777343750000000000	4177.94873046875000000000	4166.66650390625000000000	4154.87158203125000000000	2002.00000000000000000000	10248.00000000000000000000	10227.00000000000000000000	0.00000000000000000000	0.00000000000000000000	0.00000000000000000000	3772.00000000000000000000	421.00000000000000000000	4.00000000000000000000	4.00000000000000000000	4.00000000000000000000	4.00000000000000000000	4.00000000000000000000	4.00000000000000000000	4.00000000000000000000	4.00000000000000000000	4.00000000000000000000	4.00000000000000000000	4.00000000000000000000	4.00000000000000000000	4.00000000000000000000	4.00000000000000000000	4.00000000000000000000	4.00000000000000000000
67.00000000000000000000	0.00000000000000000000	4168.20507812500000000000	4161.02539062500000000000	4181.53857421875000000000	4146.15380859375000000000	4158.46142578125000000000	4170.76904296875000000000	4171.79492187500000000000	4143.07666015625000000000	4136.92285156250000000000	4216.92285156250000000000	4168.71777343750000000000	4172.30761718750000000000	4169.23046875000000000000	4158.46142578125000000000	3572.00000000000000000000	10248.00000000000000000000	10226.00000000000000000000	0.00000000000000000000	0.00000000000000000000	0.00000000000000000000	3772.00000000000000000000	429.00000000000000000000	4.00000000000000000000	4.00000000000000000000	4.00000000000000000000	4.00000000000000000000	4.00000000000000000000	4.00000000000000000000	4.00000000000000000000	4.00000000000000000000	4.00000000000000000000	4.00000000000000000000	4.00000000000000000000	4.00000000000000000000	4.00000000000000000000	4.00000000000000000000	4.00000000000000000000	4.00000000000000000000
68.00000000000000000000	0.00000000000000000000	4185.12792968750000000000	4189.74365234375000000000	4164.10253906250000000000	4182.56396484375000000000	4182.56396484375000000000	4185.12792968750000000000	4176.92285156250000000000	4171.28173828125000000000	4164.61523437500000000000	4234.35888671875000000000	4228.20507812500000000000	4213.33300781250000000000	4237.43603515625000000000	4212.30761718750000000000	3611.00000000000000000000	10248.00000000000000000000	10226.00000000000000000000	0.00000000000000000000	0.00000000000000000000	0.00000000000000000000	3772.00000000000000000000	436.00000000000000000000	4.00000000000000000000	4.00000000000000000000	4.00000000000000000000	4.00000000000000000000	4.00000000000000000000	4.00000000000000000000	4.00000000000000000000	4.00000000000000000000	4.00000000000000000000	4.00000000000000000000	4.00000000000000000000	4.00000000000000000000	4.00000000000000000000	4.00000000000000000000	4.00000000000000000000	4.00000000000000000000
69.00000000000000000000	0.00000000000000000000	4176.41015625000000000000	4159.48730468750000000000	4170.25634765625000000000	4163.58984375000000000000	4147.17919921875000000000	4143.07666015625000000000	4139.48730468750000000000	4131.79492187500000000000	4121.53857421875000000000	4190.25634765625000000000	4199.48730468750000000000	4186.66650390625000000000	4202.56396484375000000000	4180.00000000000000000000	3347.00000000000000000000	10249.00000000000000000000	10225.00000000000000000000	0.00000000000000000000	0.00000000000000000000	0.00000000000000000000	3772.00000000000000000000	444.00000000000000000000	4.00000000000000000000	4.00000000000000000000	4.00000000000000000000	4.00000000000000000000	4.00000000000000000000	4.00000000000000000000	4.00000000000000000000	4.00000000000000000000	4.00000000000000000000	4.00000000000000000000	4.00000000000000000000	4.00000000000000000000	4.00000000000000000000	4.00000000000000000000	4.00000000000000000000	4.00000000000000000000
70.00000000000000000000	0.00000000000000000000	4177.43603515625000000000	4184.10253906250000000000	4172.30761718750000000000	4167.17919921875000000000	4162.56396484375000000000	4160.51269531250000000000	4166.66650390625000000000	4160.51269531250000000000	4152.30761718750000000000	4223.58984375000000000000	4213.33300781250000000000	4200.00000000000000000000	4199.48730468750000000000	4180.51269531250000000000	3023.00000000000000000000	10249.00000000000000000000	10225.00000000000000000000	0.00000000000000000000	0.00000000000000000000	0.00000000000000000000	3772.00000000000000000000	452.00000000000000000000	4.00000000000000000000	4.00000000000000000000	4.00000000000000000000	4.00000000000000000000	4.00000000000000000000	4.00000000000000000000	4.00000000000000000000	4.00000000000000000000	4.00000000000000000000	4.00000000000000000000	4.00000000000000000000	4.00000000000000000000	4.00000000000000000000	4.00000000000000000000	4.00000000000000000000	4.00000000000000000000
71.00000000000000000000	0.00000000000000000000	4180.00000000000000000000	4172.30761718750000000000	4180.00000000000000000000	4161.53857421875000000000	4154.87158203125000000000	4163.07666015625000000000	4174.87158203125000000000	4183.58984375000000000000	4180.51269531250000000000	4251.28173828125000000000	4222.56396484375000000000	4209.74365234375000000000	4190.76904296875000000000	4181.53857421875000000000	3035.00000000000000000000	10248.00000000000000000000	10223.00000000000000000000	0.00000000000000000000	0.00000000000000000000	0.00000000000000000000	3772.00000000000000000000	460.00000000000000000000	4.00000000000000000000	4.00000000000000000000	4.00000000000000000000	4.00000000000000000000	4.00000000000000000000	4.00000000000000000000	4.00000000000000000000	4.00000000000000000000	4.00000000000000000000	4.00000000000000000000	4.00000000000000000000	4.00000000000000000000	4.00000000000000000000	4.00000000000000000000	4.00000000000000000000	4.00000000000000000000
72.00000000000000000000	0.00000000000000000000	4168.20507812500000000000	4146.15380859375000000000	4184.61523437500000000000	4145.12792968750000000000	4140.51269531250000000000	4153.84619140625000000000	4163.07666015625000000000	4153.84619140625000000000	4150.76904296875000000000	4215.89746093750000000000	4192.30761718750000000000	4183.58984375000000000000	4161.02539062500000000000	4155.38427734375000000000	3134.00000000000000000000	10248.00000000000000000000	10223.00000000000000000000	0.00000000000000000000	0.00000000000000000000	0.00000000000000000000	3772.00000000000000000000	468.00000000000000000000	4.00000000000000000000	4.00000000000000000000	4.00000000000000000000	4.00000000000000000000	4.00000000000000000000	4.00000000000000000000	4.00000000000000000000	4.00000000000000000000	4.00000000000000000000	4.00000000000000000000	4.00000000000000000000	4.00000000000000000000	4.00000000000000000000	4.00000000000000000000	4.00000000000000000000	4.00000000000000000000
73.00000000000000000000	0.00000000000000000000	4172.30761718750000000000	4207.69238281250000000000	4165.12792968750000000000	4177.94873046875000000000	4202.56396484375000000000	4204.61523437500000000000	4194.87158203125000000000	4166.15380859375000000000	4164.10253906250000000000	4226.66650390625000000000	4212.82031250000000000000	4195.89746093750000000000	4196.92285156250000000000	4178.46142578125000000000	2930.00000000000000000000	10246.00000000000000000000	10223.00000000000000000000	0.00000000000000000000	0.00000000000000000000	0.00000000000000000000	3772.00000000000000000000	476.00000000000000000000	4.00000000000000000000	4.00000000000000000000	4.00000000000000000000	4.00000000000000000000	4.00000000000000000000	4.00000000000000000000	4.00000000000000000000	4.00000000000000000000	4.00000000000000000000	4.00000000000000000000	4.00000000000000000000	4.00000000000000000000	4.00000000000000000000	4.00000000000000000000	4.00000000000000000000	4.00000000000000000000
74.00000000000000000000	0.00000000000000000000	4168.71777343750000000000	4197.94873046875000000000	4178.46142578125000000000	4170.76904296875000000000	4187.69238281250000000000	4188.71777343750000000000	4176.92285156250000000000	4138.97412109375000000000	4131.79492187500000000000	4201.53857421875000000000	4183.07666015625000000000	4170.76904296875000000000	4175.89746093750000000000	4166.15380859375000000000	3588.00000000000000000000	10246.00000000000000000000	10223.00000000000000000000	0.00000000000000000000	0.00000000000000000000	0.00000000000000000000	3772.00000000000000000000	484.00000000000000000000	4.00000000000000000000	4.00000000000000000000	4.00000000000000000000	4.00000000000000000000	4.00000000000000000000	4.00000000000000000000	4.00000000000000000000	4.00000000000000000000	4.00000000000000000000	4.00000000000000000000	4.00000000000000000000	4.00000000000000000000	4.00000000000000000000	4.00000000000000000000	4.00000000000000000000	4.00000000000000000000
75.00000000000000000000	0.00000000000000000000	4165.64111328125000000000	4188.71777343750000000000	4171.28173828125000000000	4169.74365234375000000000	4183.58984375000000000000	4192.30761718750000000000	4180.51269531250000000000	4153.84619140625000000000	4140.00000000000000000000	4207.17919921875000000000	4197.43603515625000000000	4180.51269531250000000000	4186.15380859375000000000	4173.84619140625000000000	3099.00000000000000000000	10245.00000000000000000000	10222.00000000000000000000	0.00000000000000000000	0.00000000000000000000	0.00000000000000000000	3772.00000000000000000000	492.00000000000000000000	4.00000000000000000000	4.00000000000000000000	4.00000000000000000000	4.00000000000000000000	4.00000000000000000000	4.00000000000000000000	4.00000000000000000000	4.00000000000000000000	4.00000000000000000000	4.00000000000000000000	4.00000000000000000000	4.00000000000000000000	4.00000000000000000000	4.00000000000000000000	4.00000000000000000000	4.00000000000000000000
76.00000000000000000000	0.00000000000000000000	4158.97412109375000000000	4159.48730468750000000000	4158.97412109375000000000	4160.51269531250000000000	4156.92285156250000000000	4167.17919921875000000000	4160.51269531250000000000	4162.05126953125000000000	4144.10253906250000000000	4204.61523437500000000000	4206.15380859375000000000	4188.20507812500000000000	4183.07666015625000000000	4167.17919921875000000000	3394.00000000000000000000	10245.00000000000000000000	10222.00000000000000000000	0.00000000000000000000	0.00000000000000000000	0.00000000000000000000	3772.00000000000000000000	499.00000000000000000000	4.00000000000000000000	4.00000000000000000000	4.00000000000000000000	4.00000000000000000000	4.00000000000000000000	4.00000000000000000000	4.00000000000000000000	4.00000000000000000000	4.00000000000000000000	4.00000000000000000000	4.00000000000000000000	4.00000000000000000000	4.00000000000000000000	4.00000000000000000000	4.00000000000000000000	4.00000000000000000000
77.00000000000000000000	0.00000000000000000000	4152.82031250000000000000	4128.71777343750000000000	4174.87158203125000000000	4142.56396484375000000000	4123.58984375000000000000	4134.35888671875000000000	4137.94873046875000000000	4142.56396484375000000000	4120.51269531250000000000	4181.02539062500000000000	4178.46142578125000000000	4166.15380859375000000000	4148.20507812500000000000	4142.56396484375000000000	2977.00000000000000000000	10243.00000000000000000000	10221.00000000000000000000	0.00000000000000000000	0.00000000000000000000	0.00000000000000000000	3772.00000000000000000000	508.00000000000000000000	4.00000000000000000000	4.00000000000000000000	4.00000000000000000000	4.00000000000000000000	4.00000000000000000000	4.00000000000000000000	4.00000000000000000000	4.00000000000000000000	4.00000000000000000000	4.00000000000000000000	4.00000000000000000000	4.00000000000000000000	4.00000000000000000000	4.00000000000000000000	4.00000000000000000000	4.00000000000000000000
78.00000000000000000000	0.00000000000000000000	4159.48730468750000000000	4174.35888671875000000000	4171.28173828125000000000	4158.97412109375000000000	4174.35888671875000000000	4185.12792968750000000000	4184.10253906250000000000	4169.74365234375000000000	4154.87158203125000000000	4220.00000000000000000000	4192.82031250000000000000	4175.89746093750000000000	4162.56396484375000000000	4155.89746093750000000000	3588.00000000000000000000	10243.00000000000000000000	10221.00000000000000000000	0.00000000000000000000	0.00000000000000000000	0.00000000000000000000	3772.00000000000000000000	515.00000000000000000000	4.00000000000000000000	4.00000000000000000000	4.00000000000000000000	4.00000000000000000000	4.00000000000000000000	4.00000000000000000000	4.00000000000000000000	4.00000000000000000000	4.00000000000000000000	4.00000000000000000000	4.00000000000000000000	4.00000000000000000000	4.00000000000000000000	4.00000000000000000000	4.00000000000000000000	4.00000000000000000000
79.00000000000000000000	0.00000000000000000000	4148.20507812500000000000	4148.71777343750000000000	4178.46142578125000000000	4134.35888671875000000000	4152.82031250000000000000	4166.66650390625000000000	4168.71777343750000000000	4131.28173828125000000000	4124.61523437500000000000	4195.38427734375000000000	4145.12792968750000000000	4137.43603515625000000000	4110.25634765625000000000	4112.82031250000000000000	3099.00000000000000000000	10244.00000000000000000000	10220.00000000000000000000	0.00000000000000000000	0.00000000000000000000	0.00000000000000000000	3772.00000000000000000000	523.00000000000000000000	4.00000000000000000000	4.00000000000000000000	4.00000000000000000000	4.00000000000000000000	4.00000000000000000000	4.00000000000000000000	4.00000000000000000000	4.00000000000000000000	4.00000000000000000000	4.00000000000000000000	4.00000000000000000000	4.00000000000000000000	4.00000000000000000000	4.00000000000000000000	4.00000000000000000000	4.00000000000000000000
80.00000000000000000000	0.00000000000000000000	4156.41015625000000000000	4168.20507812500000000000	4170.25634765625000000000	4155.38427734375000000000	4167.17919921875000000000	4168.20507812500000000000	4161.53857421875000000000	4132.30761718750000000000	4123.58984375000000000000	4194.87158203125000000000	4162.56396484375000000000	4148.71777343750000000000	4133.84619140625000000000	4128.20507812500000000000	3394.00000000000000000000	10244.00000000000000000000	10220.00000000000000000000	0.00000000000000000000	0.00000000000000000000	0.00000000000000000000	3772.00000000000000000000	532.00000000000000000000	4.00000000000000000000	4.00000000000000000000	4.00000000000000000000	4.00000000000000000000	4.00000000000000000000	4.00000000000000000000	4.00000000000000000000	4.00000000000000000000	4.00000000000000000000	4.00000000000000000000	4.00000000000000000000	4.00000000000000000000	4.00000000000000000000	4.00000000000000000000	4.00000000000000000000	4.00000000000000000000
81.00000000000000000000	0.00000000000000000000	4173.84619140625000000000	4201.53857421875000000000	4160.00000000000000000000	4186.15380859375000000000	4186.15380859375000000000	4173.33300781250000000000	4155.89746093750000000000	4143.58984375000000000000	4129.23046875000000000000	4197.94873046875000000000	4196.92285156250000000000	4175.38427734375000000000	4182.56396484375000000000	4166.15380859375000000000	2977.00000000000000000000	10247.00000000000000000000	10224.00000000000000000000	0.00000000000000000000	0.00000000000000000000	0.00000000000000000000	3772.00000000000000000000	540.00000000000000000000	4.00000000000000000000	4.00000000000000000000	4.00000000000000000000	4.00000000000000000000	4.00000000000000000000	4.00000000000000000000	4.00000000000000000000	4.00000000000000000000	4.00000000000000000000	4.00000000000000000000	4.00000000000000000000	4.00000000000000000000	4.00000000000000000000	4.00000000000000000000	4.00000000000000000000	4.00000000000000000000
82.00000000000000000000	0.00000000000000000000	4167.17919921875000000000	4172.30761718750000000000	4173.84619140625000000000	4160.00000000000000000000	4146.66650390625000000000	4142.56396484375000000000	4136.41015625000000000000	4115.38427734375000000000	4098.46142578125000000000	4160.51269531250000000000	4170.76904296875000000000	4154.87158203125000000000	4149.74365234375000000000	4146.66650390625000000000	3588.00000000000000000000	10247.00000000000000000000	10224.00000000000000000000	0.00000000000000000000	0.00000000000000000000	0.00000000000000000000	3772.00000000000000000000	547.00000000000000000000	4.00000000000000000000	4.00000000000000000000	4.00000000000000000000	4.00000000000000000000	4.00000000000000000000	4.00000000000000000000	4.00000000000000000000	4.00000000000000000000	4.00000000000000000000	4.00000000000000000000	4.00000000000000000000	4.00000000000000000000	4.00000000000000000000	4.00000000000000000000	4.00000000000000000000	4.00000000000000000000
83.00000000000000000000	0.00000000000000000000	4172.30761718750000000000	4193.33300781250000000000	4168.20507812500000000000	4167.17919921875000000000	4169.23046875000000000000	4175.38427734375000000000	4171.28173828125000000000	4170.76904296875000000000	4153.84619140625000000000	4208.20507812500000000000	4210.76904296875000000000	4192.30761718750000000000	4172.82031250000000000000	4172.82031250000000000000	3099.00000000000000000000	10249.00000000000000000000	10227.00000000000000000000	0.00000000000000000000	0.00000000000000000000	0.00000000000000000000	3772.00000000000000000000	556.00000000000000000000	4.00000000000000000000	4.00000000000000000000	4.00000000000000000000	4.00000000000000000000	4.00000000000000000000	4.00000000000000000000	4.00000000000000000000	4.00000000000000000000	4.00000000000000000000	4.00000000000000000000	4.00000000000000000000	4.00000000000000000000	4.00000000000000000000	4.00000000000000000000	4.00000000000000000000	4.00000000000000000000
84.00000000000000000000	0.00000000000000000000	4172.82031250000000000000	4171.79492187500000000000	4182.05126953125000000000	4157.43603515625000000000	4147.17919921875000000000	4158.97412109375000000000	4161.02539062500000000000	4178.46142578125000000000	4156.92285156250000000000	4212.82031250000000000000	4199.48730468750000000000	4189.74365234375000000000	4156.41015625000000000000	4162.05126953125000000000	3394.00000000000000000000	10249.00000000000000000000	10227.00000000000000000000	0.00000000000000000000	0.00000000000000000000	0.00000000000000000000	3772.00000000000000000000	564.00000000000000000000	4.00000000000000000000	4.00000000000000000000	4.00000000000000000000	4.00000000000000000000	4.00000000000000000000	4.00000000000000000000	4.00000000000000000000	4.00000000000000000000	4.00000000000000000000	4.00000000000000000000	4.00000000000000000000	4.00000000000000000000	4.00000000000000000000	4.00000000000000000000	4.00000000000000000000	4.00000000000000000000
85.00000000000000000000	0.00000000000000000000	4170.76904296875000000000	4184.61523437500000000000	4181.02539062500000000000	4161.53857421875000000000	4164.10253906250000000000	4172.30761718750000000000	4176.41015625000000000000	4166.15380859375000000000	4147.69238281250000000000	4209.23046875000000000000	4189.74365234375000000000	4180.00000000000000000000	4156.41015625000000000000	4155.89746093750000000000	2977.00000000000000000000	10249.00000000000000000000	10229.00000000000000000000	0.00000000000000000000	0.00000000000000000000	0.00000000000000000000	3772.00000000000000000000	572.00000000000000000000	4.00000000000000000000	4.00000000000000000000	4.00000000000000000000	4.00000000000000000000	4.00000000000000000000	4.00000000000000000000	4.00000000000000000000	4.00000000000000000000	4.00000000000000000000	4.00000000000000000000	4.00000000000000000000	4.00000000000000000000	4.00000000000000000000	4.00000000000000000000	4.00000000000000000000	4.00000000000000000000
86.00000000000000000000	0.00000000000000000000	4164.61523437500000000000	4203.07666015625000000000	4164.10253906250000000000	4167.17919921875000000000	4196.41015625000000000000	4197.94873046875000000000	4191.79492187500000000000	4158.97412109375000000000	4148.20507812500000000000	4215.38427734375000000000	4179.48730468750000000000	4168.71777343750000000000	4164.61523437500000000000	4149.74365234375000000000	3588.00000000000000000000	10249.00000000000000000000	10229.00000000000000000000	0.00000000000000000000	0.00000000000000000000	0.00000000000000000000	3772.00000000000000000000	580.00000000000000000000	4.00000000000000000000	4.00000000000000000000	4.00000000000000000000	4.00000000000000000000	4.00000000000000000000	4.00000000000000000000	4.00000000000000000000	4.00000000000000000000	4.00000000000000000000	4.00000000000000000000	4.00000000000000000000	4.00000000000000000000	4.00000000000000000000	4.00000000000000000000	4.00000000000000000000	4.00000000000000000000
87.00000000000000000000	0.00000000000000000000	4147.17919921875000000000	4158.46142578125000000000	4171.28173828125000000000	4142.56396484375000000000	4159.48730468750000000000	4166.66650390625000000000	4162.05126953125000000000	4123.58984375000000000000	4110.76904296875000000000	4174.35888671875000000000	4126.66650390625000000000	4127.69238281250000000000	4127.69238281250000000000	4112.82031250000000000000	3099.00000000000000000000	10248.00000000000000000000	10231.00000000000000000000	0.00000000000000000000	0.00000000000000000000	0.00000000000000000000	3772.00000000000000000000	588.00000000000000000000	4.00000000000000000000	4.00000000000000000000	4.00000000000000000000	4.00000000000000000000	4.00000000000000000000	4.00000000000000000000	4.00000000000000000000	4.00000000000000000000	4.00000000000000000000	4.00000000000000000000	4.00000000000000000000	4.00000000000000000000	4.00000000000000000000	4.00000000000000000000	4.00000000000000000000	4.00000000000000000000
88.00000000000000000000	0.00000000000000000000	4155.89746093750000000000	4178.97412109375000000000	4162.56396484375000000000	4168.71777343750000000000	4181.02539062500000000000	4184.10253906250000000000	4180.51269531250000000000	4157.94873046875000000000	4144.61523437500000000000	4196.92285156250000000000	4170.25634765625000000000	4166.15380859375000000000	4175.89746093750000000000	4151.79492187500000000000	3394.00000000000000000000	10248.00000000000000000000	10231.00000000000000000000	0.00000000000000000000	0.00000000000000000000	0.00000000000000000000	3772.00000000000000000000	595.00000000000000000000	4.00000000000000000000	4.00000000000000000000	4.00000000000000000000	4.00000000000000000000	4.00000000000000000000	4.00000000000000000000	4.00000000000000000000	4.00000000000000000000	4.00000000000000000000	4.00000000000000000000	4.00000000000000000000	4.00000000000000000000	4.00000000000000000000	4.00000000000000000000	4.00000000000000000000	4.00000000000000000000
89.00000000000000000000	0.00000000000000000000	4161.53857421875000000000	4157.43603515625000000000	4169.23046875000000000000	4168.20507812500000000000	4157.43603515625000000000	4153.84619140625000000000	4153.33300781250000000000	4151.79492187500000000000	4130.25634765625000000000	4179.48730468750000000000	4171.79492187500000000000	4177.43603515625000000000	4177.94873046875000000000	4157.94873046875000000000	2977.00000000000000000000	10249.00000000000000000000	10233.00000000000000000000	0.00000000000000000000	0.00000000000000000000	0.00000000000000000000	3772.00000000000000000000	603.00000000000000000000	4.00000000000000000000	4.00000000000000000000	4.00000000000000000000	4.00000000000000000000	4.00000000000000000000	4.00000000000000000000	4.00000000000000000000	4.00000000000000000000	4.00000000000000000000	4.00000000000000000000	4.00000000000000000000	4.00000000000000000000	4.00000000000000000000	4.00000000000000000000	4.00000000000000000000	4.00000000000000000000
90.00000000000000000000	0.00000000000000000000	4162.56396484375000000000	4149.74365234375000000000	4173.84619140625000000000	4164.61523437500000000000	4150.25634765625000000000	4152.30761718750000000000	4150.25634765625000000000	4148.71777343750000000000	4124.10253906250000000000	4170.76904296875000000000	4154.87158203125000000000	4171.79492187500000000000	4168.20507812500000000000	4152.30761718750000000000	3588.00000000000000000000	10249.00000000000000000000	10233.00000000000000000000	0.00000000000000000000	0.00000000000000000000	0.00000000000000000000	3772.00000000000000000000	610.00000000000000000000	4.00000000000000000000	4.00000000000000000000	4.00000000000000000000	4.00000000000000000000	4.00000000000000000000	4.00000000000000000000	4.00000000000000000000	4.00000000000000000000	4.00000000000000000000	4.00000000000000000000	4.00000000000000000000	4.00000000000000000000	4.00000000000000000000	4.00000000000000000000	4.00000000000000000000	4.00000000000000000000
91.00000000000000000000	0.00000000000000000000	4165.12792968750000000000	4166.66650390625000000000	4169.74365234375000000000	4169.74365234375000000000	4176.92285156250000000000	4184.10253906250000000000	4178.46142578125000000000	4168.71777343750000000000	4157.43603515625000000000	4201.53857421875000000000	4155.38427734375000000000	4177.94873046875000000000	4165.64111328125000000000	4154.87158203125000000000	3099.00000000000000000000	10251.00000000000000000000	10234.00000000000000000000	0.00000000000000000000	0.00000000000000000000	0.00000000000000000000	3772.00000000000000000000	617.00000000000000000000	4.00000000000000000000	4.00000000000000000000	4.00000000000000000000	4.00000000000000000000	4.00000000000000000000	4.00000000000000000000	4.00000000000000000000	4.00000000000000000000	4.00000000000000000000	4.00000000000000000000	4.00000000000000000000	4.00000000000000000000	4.00000000000000000000	4.00000000000000000000	4.00000000000000000000	4.00000000000000000000
92.00000000000000000000	0.00000000000000000000	4155.89746093750000000000	4137.94873046875000000000	4185.12792968750000000000	4146.15380859375000000000	4156.92285156250000000000	4163.07666015625000000000	4166.15380859375000000000	4143.58984375000000000000	4137.43603515625000000000	4177.94873046875000000000	4115.38427734375000000000	4150.76904296875000000000	4118.97412109375000000000	4121.02539062500000000000	3394.00000000000000000000	10251.00000000000000000000	10234.00000000000000000000	0.00000000000000000000	0.00000000000000000000	0.00000000000000000000	3772.00000000000000000000	625.00000000000000000000	4.00000000000000000000	4.00000000000000000000	4.00000000000000000000	4.00000000000000000000	4.00000000000000000000	4.00000000000000000000	4.00000000000000000000	4.00000000000000000000	4.00000000000000000000	4.00000000000000000000	4.00000000000000000000	4.00000000000000000000	4.00000000000000000000	4.00000000000000000000	4.00000000000000000000	4.00000000000000000000
93.00000000000000000000	0.00000000000000000000	4169.74365234375000000000	4193.33300781250000000000	4171.79492187500000000000	4182.05126953125000000000	4207.17919921875000000000	4202.56396484375000000000	4195.89746093750000000000	4170.76904296875000000000	4168.71777343750000000000	4204.10253906250000000000	4156.41015625000000000000	4180.51269531250000000000	4175.38427734375000000000	4161.02539062500000000000	2977.00000000000000000000	10250.00000000000000000000	10233.00000000000000000000	0.00000000000000000000	0.00000000000000000000	0.00000000000000000000	3772.00000000000000000000	633.00000000000000000000	4.00000000000000000000	4.00000000000000000000	4.00000000000000000000	4.00000000000000000000	4.00000000000000000000	4.00000000000000000000	4.00000000000000000000	4.00000000000000000000	4.00000000000000000000	4.00000000000000000000	4.00000000000000000000	4.00000000000000000000	4.00000000000000000000	4.00000000000000000000	4.00000000000000000000	4.00000000000000000000
94.00000000000000000000	0.00000000000000000000	4171.28173828125000000000	4191.79492187500000000000	4169.74365234375000000000	4187.17919921875000000000	4194.35888671875000000000	4187.69238281250000000000	4172.82031250000000000000	4138.97412109375000000000	4142.56396484375000000000	4184.10253906250000000000	4154.35888671875000000000	4168.71777343750000000000	4184.10253906250000000000	4164.10253906250000000000	3588.00000000000000000000	10250.00000000000000000000	10233.00000000000000000000	0.00000000000000000000	0.00000000000000000000	0.00000000000000000000	3772.00000000000000000000	641.00000000000000000000	4.00000000000000000000	4.00000000000000000000	4.00000000000000000000	4.00000000000000000000	4.00000000000000000000	4.00000000000000000000	4.00000000000000000000	4.00000000000000000000	4.00000000000000000000	4.00000000000000000000	4.00000000000000000000	4.00000000000000000000	4.00000000000000000000	4.00000000000000000000	4.00000000000000000000	4.00000000000000000000
95.00000000000000000000	0.00000000000000000000	4160.51269531250000000000	4155.89746093750000000000	4175.38427734375000000000	4167.69238281250000000000	4163.07666015625000000000	4156.92285156250000000000	4152.30761718750000000000	4117.43603515625000000000	4118.97412109375000000000	4161.53857421875000000000	4143.58984375000000000000	4154.35888671875000000000	4157.43603515625000000000	4145.64111328125000000000	3099.00000000000000000000	10249.00000000000000000000	10230.00000000000000000000	0.00000000000000000000	0.00000000000000000000	0.00000000000000000000	3772.00000000000000000000	649.00000000000000000000	4.00000000000000000000	4.00000000000000000000	4.00000000000000000000	4.00000000000000000000	4.00000000000000000000	4.00000000000000000000	4.00000000000000000000	4.00000000000000000000	4.00000000000000000000	4.00000000000000000000	4.00000000000000000000	4.00000000000000000000	4.00000000000000000000	4.00000000000000000000	4.00000000000000000000	4.00000000000000000000
96.00000000000000000000	0.00000000000000000000	4167.17919921875000000000	4161.02539062500000000000	4168.20507812500000000000	4175.89746093750000000000	4177.94873046875000000000	4167.17919921875000000000	4170.25634765625000000000	4167.17919921875000000000	4167.69238281250000000000	4199.48730468750000000000	4180.00000000000000000000	4185.64111328125000000000	4177.43603515625000000000	4163.07666015625000000000	3394.00000000000000000000	10249.00000000000000000000	10230.00000000000000000000	0.00000000000000000000	0.00000000000000000000	0.00000000000000000000	3772.00000000000000000000	657.00000000000000000000	4.00000000000000000000	4.00000000000000000000	4.00000000000000000000	4.00000000000000000000	4.00000000000000000000	4.00000000000000000000	4.00000000000000000000	4.00000000000000000000	4.00000000000000000000	4.00000000000000000000	4.00000000000000000000	4.00000000000000000000	4.00000000000000000000	4.00000000000000000000	4.00000000000000000000	4.00000000000000000000
97.00000000000000000000	0.00000000000000000000	4161.53857421875000000000	4129.74365234375000000000	4182.56396484375000000000	4155.89746093750000000000	4146.15380859375000000000	4146.15380859375000000000	4153.33300781250000000000	4150.25634765625000000000	4151.79492187500000000000	4178.97412109375000000000	4151.79492187500000000000	4163.58984375000000000000	4145.12792968750000000000	4140.00000000000000000000	2977.00000000000000000000	10246.00000000000000000000	10227.00000000000000000000	0.00000000000000000000	0.00000000000000000000	0.00000000000000000000	3772.00000000000000000000	666.00000000000000000000	4.00000000000000000000	4.00000000000000000000	4.00000000000000000000	4.00000000000000000000	4.00000000000000000000	4.00000000000000000000	4.00000000000000000000	4.00000000000000000000	4.00000000000000000000	4.00000000000000000000	4.00000000000000000000	4.00000000000000000000	4.00000000000000000000	4.00000000000000000000	4.00000000000000000000	4.00000000000000000000
98.00000000000000000000	0.00000000000000000000	4163.07666015625000000000	4174.87158203125000000000	4175.89746093750000000000	4172.82031250000000000000	4197.43603515625000000000	4200.00000000000000000000	4193.33300781250000000000	4165.64111328125000000000	4174.35888671875000000000	4204.61523437500000000000	4170.25634765625000000000	4173.84619140625000000000	4163.07666015625000000000	4153.84619140625000000000	3588.00000000000000000000	10246.00000000000000000000	10227.00000000000000000000	0.00000000000000000000	0.00000000000000000000	0.00000000000000000000	3772.00000000000000000000	674.00000000000000000000	4.00000000000000000000	4.00000000000000000000	4.00000000000000000000	4.00000000000000000000	4.00000000000000000000	4.00000000000000000000	4.00000000000000000000	4.00000000000000000000	4.00000000000000000000	4.00000000000000000000	4.00000000000000000000	4.00000000000000000000	4.00000000000000000000	4.00000000000000000000	4.00000000000000000000	4.00000000000000000000
99.00000000000000000000	0.00000000000000000000	4162.56396484375000000000	4188.20507812500000000000	4176.41015625000000000000	4173.33300781250000000000	4217.94873046875000000000	4214.35888671875000000000	4205.12792968750000000000	4160.51269531250000000000	4173.84619140625000000000	4214.87158203125000000000	4157.43603515625000000000	4160.51269531250000000000	4152.30761718750000000000	4137.94873046875000000000	3099.00000000000000000000	10244.00000000000000000000	10224.00000000000000000000	0.00000000000000000000	0.00000000000000000000	0.00000000000000000000	3772.00000000000000000000	682.00000000000000000000	4.00000000000000000000	4.00000000000000000000	4.00000000000000000000	4.00000000000000000000	4.00000000000000000000	4.00000000000000000000	4.00000000000000000000	4.00000000000000000000	4.00000000000000000000	4.00000000000000000000	4.00000000000000000000	4.00000000000000000000	4.00000000000000000000	4.00000000000000000000	4.00000000000000000000	4.00000000000000000000
100.00000000000000000000	0.00000000000000000000	4162.56396484375000000000	4171.79492187500000000000	4180.51269531250000000000	4168.71777343750000000000	4195.89746093750000000000	4191.28173828125000000000	4186.66650390625000000000	4143.58984375000000000000	4150.76904296875000000000	4196.92285156250000000000	4146.15380859375000000000	4148.20507812500000000000	4149.74365234375000000000	4133.33300781250000000000	3394.00000000000000000000	10244.00000000000000000000	10224.00000000000000000000	0.00000000000000000000	0.00000000000000000000	0.00000000000000000000	3772.00000000000000000000	690.00000000000000000000	4.00000000000000000000	4.00000000000000000000	4.00000000000000000000	4.00000000000000000000	4.00000000000000000000	4.00000000000000000000	4.00000000000000000000	4.00000000000000000000	4.00000000000000000000	4.00000000000000000000	4.00000000000000000000	4.00000000000000000000	4.00000000000000000000	4.00000000000000000000	4.00000000000000000000	4.00000000000000000000
101.00000000000000000000	0.00000000000000000000	4172.30761718750000000000	4191.79492187500000000000	4164.61523437500000000000	4190.25634765625000000000	4205.64111328125000000000	4194.35888671875000000000	4176.92285156250000000000	4161.02539062500000000000	4161.02539062500000000000	4204.10253906250000000000	4194.35888671875000000000	4186.66650390625000000000	4205.12792968750000000000	4182.56396484375000000000	2977.00000000000000000000	10244.00000000000000000000	10224.00000000000000000000	0.00000000000000000000	0.00000000000000000000	0.00000000000000000000	3772.00000000000000000000	697.00000000000000000000	4.00000000000000000000	4.00000000000000000000	4.00000000000000000000	4.00000000000000000000	4.00000000000000000000	4.00000000000000000000	4.00000000000000000000	4.00000000000000000000	4.00000000000000000000	4.00000000000000000000	4.00000000000000000000	4.00000000000000000000	4.00000000000000000000	4.00000000000000000000	4.00000000000000000000	4.00000000000000000000
102.00000000000000000000	0.00000000000000000000	4164.61523437500000000000	4156.92285156250000000000	4173.84619140625000000000	4168.20507812500000000000	4160.51269531250000000000	4147.69238281250000000000	4134.87158203125000000000	4122.56396484375000000000	4118.46142578125000000000	4163.07666015625000000000	4164.10253906250000000000	4168.71777343750000000000	4172.82031250000000000000	4163.07666015625000000000	3588.00000000000000000000	10244.00000000000000000000	10224.00000000000000000000	0.00000000000000000000	0.00000000000000000000	0.00000000000000000000	3772.00000000000000000000	704.00000000000000000000	4.00000000000000000000	4.00000000000000000000	4.00000000000000000000	4.00000000000000000000	4.00000000000000000000	4.00000000000000000000	4.00000000000000000000	4.00000000000000000000	4.00000000000000000000	4.00000000000000000000	4.00000000000000000000	4.00000000000000000000	4.00000000000000000000	4.00000000000000000000	4.00000000000000000000	4.00000000000000000000
103.00000000000000000000	0.00000000000000000000	4172.82031250000000000000	4177.94873046875000000000	4170.76904296875000000000	4177.43603515625000000000	4182.56396484375000000000	4170.76904296875000000000	4167.17919921875000000000	4147.17919921875000000000	4146.66650390625000000000	4194.35888671875000000000	4177.43603515625000000000	4183.58984375000000000000	4174.87158203125000000000	4169.23046875000000000000	3099.00000000000000000000	10242.00000000000000000000	10226.00000000000000000000	0.00000000000000000000	0.00000000000000000000	0.00000000000000000000	3772.00000000000000000000	713.00000000000000000000	4.00000000000000000000	4.00000000000000000000	4.00000000000000000000	4.00000000000000000000	4.00000000000000000000	4.00000000000000000000	4.00000000000000000000	4.00000000000000000000	4.00000000000000000000	4.00000000000000000000	4.00000000000000000000	4.00000000000000000000	4.00000000000000000000	4.00000000000000000000	4.00000000000000000000	4.00000000000000000000
104.00000000000000000000	0.00000000000000000000	4174.35888671875000000000	4167.17919921875000000000	4177.43603515625000000000	4170.76904296875000000000	4176.92285156250000000000	4172.82031250000000000000	4171.79492187500000000000	4155.89746093750000000000	4156.92285156250000000000	4205.12792968750000000000	4173.33300781250000000000	4185.12792968750000000000	4155.38427734375000000000	4158.97412109375000000000	3394.00000000000000000000	10242.00000000000000000000	10226.00000000000000000000	0.00000000000000000000	0.00000000000000000000	0.00000000000000000000	3772.00000000000000000000	720.00000000000000000000	4.00000000000000000000	4.00000000000000000000	4.00000000000000000000	4.00000000000000000000	4.00000000000000000000	4.00000000000000000000	4.00000000000000000000	4.00000000000000000000	4.00000000000000000000	4.00000000000000000000	4.00000000000000000000	4.00000000000000000000	4.00000000000000000000	4.00000000000000000000	4.00000000000000000000	4.00000000000000000000
105.00000000000000000000	0.00000000000000000000	4165.12792968750000000000	4150.76904296875000000000	4188.71777343750000000000	4154.35888671875000000000	4156.92285156250000000000	4154.87158203125000000000	4150.25634765625000000000	4127.17919921875000000000	4126.66650390625000000000	4171.28173828125000000000	4138.97412109375000000000	4160.00000000000000000000	4127.69238281250000000000	4134.35888671875000000000	2977.00000000000000000000	10244.00000000000000000000	10227.00000000000000000000	0.00000000000000000000	0.00000000000000000000	0.00000000000000000000	3772.00000000000000000000	728.00000000000000000000	4.00000000000000000000	4.00000000000000000000	4.00000000000000000000	4.00000000000000000000	4.00000000000000000000	4.00000000000000000000	4.00000000000000000000	4.00000000000000000000	4.00000000000000000000	4.00000000000000000000	4.00000000000000000000	4.00000000000000000000	4.00000000000000000000	4.00000000000000000000	4.00000000000000000000	4.00000000000000000000
106.00000000000000000000	0.00000000000000000000	4175.89746093750000000000	4209.74365234375000000000	4168.71777343750000000000	4185.64111328125000000000	4208.71777343750000000000	4193.84619140625000000000	4176.41015625000000000000	4142.05126953125000000000	4148.71777343750000000000	4196.92285156250000000000	4168.71777343750000000000	4177.94873046875000000000	4182.05126953125000000000	4168.20507812500000000000	3588.00000000000000000000	10244.00000000000000000000	10227.00000000000000000000	0.00000000000000000000	0.00000000000000000000	0.00000000000000000000	3772.00000000000000000000	736.00000000000000000000	4.00000000000000000000	4.00000000000000000000	4.00000000000000000000	4.00000000000000000000	4.00000000000000000000	4.00000000000000000000	4.00000000000000000000	4.00000000000000000000	4.00000000000000000000	4.00000000000000000000	4.00000000000000000000	4.00000000000000000000	4.00000000000000000000	4.00000000000000000000	4.00000000000000000000	4.00000000000000000000
107.00000000000000000000	0.00000000000000000000	4169.74365234375000000000	4182.05126953125000000000	4174.35888671875000000000	4168.71777343750000000000	4177.94873046875000000000	4164.10253906250000000000	4151.79492187500000000000	4104.61523437500000000000	4110.25634765625000000000	4167.17919921875000000000	4146.66650390625000000000	4154.87158203125000000000	4161.02539062500000000000	4149.74365234375000000000	3099.00000000000000000000	10247.00000000000000000000	10229.00000000000000000000	0.00000000000000000000	0.00000000000000000000	0.00000000000000000000	3772.00000000000000000000	744.00000000000000000000	4.00000000000000000000	4.00000000000000000000	4.00000000000000000000	4.00000000000000000000	4.00000000000000000000	4.00000000000000000000	4.00000000000000000000	4.00000000000000000000	4.00000000000000000000	4.00000000000000000000	4.00000000000000000000	4.00000000000000000000	4.00000000000000000000	4.00000000000000000000	4.00000000000000000000	4.00000000000000000000
108.00000000000000000000	0.00000000000000000000	4164.10253906250000000000	4167.17919921875000000000	4173.33300781250000000000	4164.10253906250000000000	4170.25634765625000000000	4164.10253906250000000000	4156.92285156250000000000	4124.61523437500000000000	4122.56396484375000000000	4173.84619140625000000000	4169.23046875000000000000	4171.28173828125000000000	4168.20507812500000000000	4154.35888671875000000000	3394.00000000000000000000	10247.00000000000000000000	10229.00000000000000000000	0.00000000000000000000	0.00000000000000000000	0.00000000000000000000	3772.00000000000000000000	751.00000000000000000000	4.00000000000000000000	4.00000000000000000000	4.00000000000000000000	4.00000000000000000000	4.00000000000000000000	4.00000000000000000000	4.00000000000000000000	4.00000000000000000000	4.00000000000000000000	4.00000000000000000000	4.00000000000000000000	4.00000000000000000000	4.00000000000000000000	4.00000000000000000000	4.00000000000000000000	4.00000000000000000000
109.00000000000000000000	0.00000000000000000000	4161.53857421875000000000	4144.61523437500000000000	4169.74365234375000000000	4158.46142578125000000000	4155.89746093750000000000	4150.25634765625000000000	4147.69238281250000000000	4150.25634765625000000000	4146.66650390625000000000	4186.66650390625000000000	4187.69238281250000000000	4189.23046875000000000000	4177.94873046875000000000	4165.64111328125000000000	2977.00000000000000000000	10247.00000000000000000000	10228.00000000000000000000	0.00000000000000000000	0.00000000000000000000	0.00000000000000000000	3772.00000000000000000000	760.00000000000000000000	4.00000000000000000000	4.00000000000000000000	4.00000000000000000000	4.00000000000000000000	4.00000000000000000000	4.00000000000000000000	4.00000000000000000000	4.00000000000000000000	4.00000000000000000000	4.00000000000000000000	4.00000000000000000000	4.00000000000000000000	4.00000000000000000000	4.00000000000000000000	4.00000000000000000000	4.00000000000000000000
110.00000000000000000000	0.00000000000000000000	4158.97412109375000000000	4123.58984375000000000000	4183.07666015625000000000	4141.53857421875000000000	4137.43603515625000000000	4130.76904296875000000000	4135.89746093750000000000	4131.79492187500000000000	4132.82031250000000000000	4171.79492187500000000000	4165.12792968750000000000	4171.28173828125000000000	4157.94873046875000000000	4156.41015625000000000000	3588.00000000000000000000	10247.00000000000000000000	10228.00000000000000000000	0.00000000000000000000	0.00000000000000000000	0.00000000000000000000	3772.00000000000000000000	768.00000000000000000000	4.00000000000000000000	4.00000000000000000000	4.00000000000000000000	4.00000000000000000000	4.00000000000000000000	4.00000000000000000000	4.00000000000000000000	4.00000000000000000000	4.00000000000000000000	4.00000000000000000000	4.00000000000000000000	4.00000000000000000000	4.00000000000000000000	4.00000000000000000000	4.00000000000000000000	4.00000000000000000000
111.00000000000000000000	0.00000000000000000000	4170.25634765625000000000	4185.12792968750000000000	4178.97412109375000000000	4165.12792968750000000000	4199.48730468750000000000	4190.25634765625000000000	4186.66650390625000000000	4154.87158203125000000000	4167.17919921875000000000	4215.38427734375000000000	4185.64111328125000000000	4188.71777343750000000000	4185.64111328125000000000	4174.87158203125000000000	3099.00000000000000000000	10249.00000000000000000000	10226.00000000000000000000	0.00000000000000000000	0.00000000000000000000	0.00000000000000000000	3772.00000000000000000000	776.00000000000000000000	4.00000000000000000000	4.00000000000000000000	4.00000000000000000000	4.00000000000000000000	4.00000000000000000000	4.00000000000000000000	4.00000000000000000000	4.00000000000000000000	4.00000000000000000000	4.00000000000000000000	4.00000000000000000000	4.00000000000000000000	4.00000000000000000000	4.00000000000000000000	4.00000000000000000000	4.00000000000000000000
112.00000000000000000000	0.00000000000000000000	4163.07666015625000000000	4171.79492187500000000000	4190.76904296875000000000	4152.30761718750000000000	4182.56396484375000000000	4178.46142578125000000000	4175.89746093750000000000	4126.15380859375000000000	4141.53857421875000000000	4197.43603515625000000000	4145.64111328125000000000	4160.00000000000000000000	4147.69238281250000000000	4141.53857421875000000000	3394.00000000000000000000	10249.00000000000000000000	10226.00000000000000000000	0.00000000000000000000	0.00000000000000000000	0.00000000000000000000	3772.00000000000000000000	785.00000000000000000000	4.00000000000000000000	4.00000000000000000000	4.00000000000000000000	4.00000000000000000000	4.00000000000000000000	4.00000000000000000000	4.00000000000000000000	4.00000000000000000000	4.00000000000000000000	4.00000000000000000000	4.00000000000000000000	4.00000000000000000000	4.00000000000000000000	4.00000000000000000000	4.00000000000000000000	4.00000000000000000000
[truncated: 236 more rows]
